# Supplementary material for: An integrated single-cell atlas of blood immune cells in aging
Source: NPJ Aging. 2024 Nov 29;10(1):59. doi: 10.1038/s41514-024-00185-x (PMC11606963; doi:10.1038/s41514-024-00185-x)
Supplement: Supplementary file 2 — Table S1 [file 41514_2024_185_MOESM2_ESM.xlsx]

## Sheet: Legend
Supplementary table 1	Sample metadata and quality control results for each dataset

## Sheet: GSE157007
Sample	Sex	Age	Age group	Cells total	Cells failed QC	Cells passed QC	% cells failed QC
F012	male	27	young	6327	601	5726	9.5
F014	female	23	young	7089	549	6540	7.74
F020	male	78	old	6477	598	5879	9.23
F021	male	72	old	6999	682	6317	9.74
F023	female	80	old	8417	837	7580	9.94
OH14	female	88	old	12426	2062	10364	16.59
OH15	male	97	old	12148	1595	10553	13.13
OH17	male	100	old	12796	1410	11386	11.02

## Sheet: GSE213516
Sample	Sex	Age	Age group	Cells total	Cells failed QC	Cells passed QC	% cells failed QC
F30	female	30	young	8392	1200	7192	14.3
F36	female	36	young	10651	1109	9542	10.41
F40	female	40	young	7164	689	6475	9.62
F60	female	60	old	8353	1125	7228	13.47
F65	female	65	old	7745	830	6915	10.72
F66	female	66	old	7854	919	6935	11.7
F77	female	77	old	7596	598	6998	7.87
M28	male	28	young	8336	717	7619	8.6
M36	male	36	young	8025	467	7558	5.82
M60	male	60	old	8113	715	7398	8.81
M66	male	66	old	7710	636	7074	8.25
M74	male	74	old	8408	811	7597	9.65

## Sheet: GSE214546
Sample	Sex	Age	Age group	Cells total	Cells failed QC	Cells passed QC	% cells failed QC
PB00002	M	29	young	22592	1984	20608	8.78
PB00003	F	31	young	22078	1214	20864	5.5
PB00004	M	31	young	24869	4489	20380	18.05
PB00006	F	28	young	19612	3218	16394	16.41
PB00010	M	32	young	18976	1300	17676	6.85
PB00015	M	60	old	20648	3379	17269	16.36
PB00022	F	30	young	22639	3123	19516	13.79
PB00023	F	27	young	20854	2150	18704	10.31
PB00026	M	32	young	18346	2229	16117	12.15
PB00030	F	32	young	26514	9024	17490	34.03
PB00031	F	27	young	20444	1549	18895	7.58
PB00041	M	31	young	19563	3436	16127	17.56
PB00352	F	61	old	26333	2746	23587	10.43
PB00363	M	29	young	19636	2615	17021	13.32
PB00366	F	35	young	21351	1969	19382	9.22
PB00384	M	34	young	17129	2340	14789	13.66
PB00386	M	35	young	16191	2357	13834	14.56
PB00388	F	62	old	19710	2105	17605	10.68
PB00507	F	30	young	17602	1905	15697	10.82
PB00537	F	62	old	18171	1718	16453	9.45
PB00539	M	63	old	19289	3430	15859	17.78
PB00552	F	62	old	20665	2305	18360	11.15
PB00562	M	61	old	18189	2063	16126	11.34
PB00566	M	60	old	20651	1828	18823	8.85
PB00569	F	63	old	20249	1929	18320	9.53

## Sheet: HRA000203
Sample	Sex	Age	Age group	Cells total	Cells failed QC	Cells passed QC	% cells failed QC
AA_03	female	60-70	old	13256
AA_04	female	60-70	old	13313
AA_05	female	60-70	old	12798
AA_07	male	60-70	old	8360
AA_08	male	60-70	old	18026
YA_01	female	20-30	young	14674
YA_02	male	20-30	young	11595
YA_03	male	20-30	young	13483
YA_04	male	20-30	young	14146
YA_05	female	20-30	young	12810
YA_07	male	30-40	young	9860
YA_08	male	30-40	young	9563

## Sheet: HRA000624
Sample	Sex	Age	Age group	Cells total	Cells failed QC	Cells passed QC	% cells failed QC
YF1	female	20-30	young	10234	1702	8532	16.63
YF2	female	20-30	young	9883	2632	7251	26.63
YF3	female	20-30	young	14011	3701	10310	26.41
YF4	female	20-30	young	14434	3717	10717	25.75
YF5	female	20-30	young	12810	2699	10111	21.07
YM1	male	20-30	young	11595	1430	10165	12.33
YM2	male	20-30	young	13483	5298	8185	39.29
YM3	male	20-30	young	14146	4511	9635	31.89
YM4	male	20-30	young	9860	2636	7224	26.73
YM5	male	20-30	young	9563	2030	7533	21.23
OF1	female	60-70	old	11029	1287	9742	11.67
OF2	female	60-70	old	12798	1507	11291	11.78
OF3	female	70-80	old	12324	1475	10849	11.97
OF4	female	60-70	old	13075	2254	10821	17.24
OF5	female	60-70	old	13246	1153	12093	8.7
OM1	male	60-70	old	10073	1509	8564	14.98
OM2	male	60-70	old	18026	4872	13154	27.03
OM3	male	60-70	old	13751	2488	11263	18.09
OM4	male	60-70	old	8360	1242	7118	14.86
OM5	male	60-70	old	11508	924	10584	8.03

## Sheet: HRA003766
Sample	Sex	Age	Age group	Cells total	Cells failed QC	Cells passed QC	% cells failed QC
8351	female	24	young	10284	632	9652	6.15
8517	female	25	young	9056	801	8255	8.84
8533	female	23	young	10611	699	9912	6.59
10001	female	63	old	12061	1585	10476	13.14
10003	female	62	old	16940	3474	13466	20.51
10005	female	61	old	12109	1975	10134	16.31

## Sheet: syn22255433
Sample	Sex	Age	Age group	Cells total	Cells failed QC	Cells passed QC	% cells failed QC
A08	male	28	young	7878	1450	6428	18.41
A10	male	28	young	7738	1151	6587	14.87
A11	male	28	young	10925	1637	9288	14.98
A12	male	27	young	8453	1689	6764	19.98
A18	male	29	young	9089	1394	7695	15.34
A20	male	26	young	16727	2031	14696	12.14
A21	male	26	young	8636	1338	7298	15.49
A23	male	26	young	7847	1571	6276	20.02
A24	male	27	young	7346	1047	6299	14.25
A26	male	28	young	7302	1030	6272	14.11
D03	male	62	old	7195	1389	5806	19.31
D15	male	64	old	7226	1222	6004	16.91
D22	male	64	old	10849	1962	8887	18.08
D24	male	63	old	7456	1028	6428	13.79
E04	male	69	old	6204	992	5212	15.99
E05	male	66	old	7312	1588	5724	21.72
E08	male	66	old	7393	1139	6254	15.41
E10	male	66	old	8343	1039	7304	12.45
E16	male	70	old	8835	2238	6597	25.33
E17	male	67	old	8166	1042	7124	12.76
