# Supplementary material for: An integrated single-cell atlas of blood immune cells in aging
Source: NPJ Aging. 2024 Nov 29;10(1):59. doi: 10.1038/s41514-024-00185-x (PMC11606963; doi:10.1038/s41514-024-00185-x)
Supplement: Supplementary file 3 — Table S2 [file 41514_2024_185_MOESM3_ESM.xlsx]

## Sheet: Legend
Supplementary table 2a	Proportions of major cell types in each dataset in scVI analysis
Supplementary table 2b	Proportions of T cell subsets in each dataset in scVI analysis
Supplementary table 2c	Proportions of B cell subsets in each dataset in scVI analysis

## Sheet: 2a PBMCs
dataset	cell_type_L1	n	prop
GSE157007	B memory	1333	0.0221179
GSE157007	B naive	2100	0.0348444
GSE157007	CD34+	11	0.00018252
GSE157007	Cycling	45	0.00074666
GSE157007	DC	72	0.00119466
GSE157007	MALAT1-high	1012	0.0167917
GSE157007	Mono classical	4454	0.0739032
GSE157007	Mono non-classical	754	0.0125108
GSE157007	NK CD56-high	462	0.00766576
GSE157007	NK CD56-low	5708	0.0947103
GSE157007	PC	15	0.00024889
GSE157007	T CD4	22309	0.370163
GSE157007	T CD8	21862	0.362746
GSE157007	pDC	131	0.00217362
GSE213516	B memory	2988	0.0366576
GSE213516	B naive	4826	0.0592067
GSE213516	CD34+	23	0.00028217
GSE213516	Cycling	142	0.0017421
GSE213516	DC	110	0.00134951
GSE213516	MALAT1-high	120	0.00147219
GSE213516	Mono classical	11925	0.146299
GSE213516	Mono non-classical	2190	0.0268675
GSE213516	NK CD56-high	671	0.00823202
GSE213516	NK CD56-low	9860	0.120965
GSE213516	PC	28	0.00034351
GSE213516	T CD4	18529	0.227319
GSE213516	T CD8	29857	0.366294
GSE213516	pDC	242	0.00296892
GSE214546	B memory	12344	0.0286792
GSE214546	B naive	21674	0.0503559
GSE214546	CD34+	162	0.00037638
GSE214546	Cycling	446	0.00103621
GSE214546	DC	895	0.00207938
GSE214546	MALAT1-high	644	0.00149623
GSE214546	Mono classical	74888	0.17399
GSE214546	Mono non-classical	12096	0.028103
GSE214546	NK CD56-high	3557	0.0082641
GSE214546	NK CD56-low	34790	0.0808288
GSE214546	PC	63	0.00014637
GSE214546	T CD4	180567	0.419517
GSE214546	T CD8	86526	0.201029
GSE214546	pDC	1764	0.00409836
HRA000203	B memory	3923	0.0372817
HRA000203	B naive	5776	0.0548914
HRA000203	CD34+	84	0.00079828
HRA000203	Cycling	154	0.00146352
HRA000203	DC	347	0.00329766
HRA000203	MALAT1-high	73	0.00069374
HRA000203	Mono classical	13030	0.123829
HRA000203	Mono non-classical	2318	0.0220288
HRA000203	NK CD56-high	650	0.00617718
HRA000203	NK CD56-low	7442	0.070724
HRA000203	PC	103	0.00097885
HRA000203	T CD4	33211	0.315616
HRA000203	T CD8	37831	0.359521
HRA000203	pDC	284	0.00269895
HRA000624	B memory	6290	0.035549
HRA000624	B naive	9144	0.0516788
HRA000624	CD34+	115	0.00064994
HRA000624	Cycling	273	0.0015429
HRA000624	DC	540	0.0030519
HRA000624	MALAT1-high	109	0.00061603
HRA000624	Mono classical	21360	0.12072
HRA000624	Mono non-classical	4497	0.0254155
HRA000624	NK CD56-high	1237	0.00699111
HRA000624	NK CD56-low	13280	0.0750541
HRA000624	PC	139	0.00078558
HRA000624	T CD4	57154	0.323015
HRA000624	T CD8	62314	0.352178
HRA000624	pDC	487	0.00275236
HRA003766	B memory	2327	0.0385048
HRA003766	B naive	2171	0.0359235
HRA003766	CD34+	51	0.0008439
HRA003766	Cycling	88	0.00145613
HRA003766	DC	189	0.00312738
HRA003766	MALAT1-high	11148	0.184466
HRA003766	Mono classical	3038	0.0502697
HRA003766	Mono non-classical	1271	0.0210312
HRA003766	NK CD56-high	379	0.0062713
HRA003766	NK CD56-low	5733	0.0948638
HRA003766	PC	68	0.00112519
HRA003766	T CD4	11160	0.184664
HRA003766	T CD8	22757	0.37656
HRA003766	pDC	54	0.00089354
syn22255433	B memory	2266	0.0170377
syn22255433	B naive	2259	0.0169851
syn22255433	CD34+	164	0.00123309
syn22255433	Cycling	208	0.00156392
syn22255433	DC	579	0.00435342
syn22255433	MALAT1-high	901	0.00677449
syn22255433	Mono classical	16438	0.123595
syn22255433	Mono non-classical	4295	0.0322935
syn22255433	NK CD56-high	1663	0.0125039
syn22255433	NK CD56-low	14405	0.108309
syn22255433	PC	101	0.0007594
syn22255433	T CD4	62093	0.466868
syn22255433	T CD8	26595	0.199964
syn22255433	pDC	1032	0.00775946

## Sheet: 2b T cells
dataset	cell_type_L2	n	prop
GSE157007	CD4 CTL	784	0.0177492
GSE157007	CD4 Tcm	2777	0.0628693
GSE157007	CD4 Tem	8595	0.194585
GSE157007	CD4 Tn	9407	0.212968
GSE157007	CD8 Tcm	5703	0.129112
GSE157007	CD8 Tem	7898	0.178805
GSE157007	CD8 Tn	2404	0.0544248
GSE157007	MAIT	1236	0.0279822
GSE157007	NKT	2111	0.0477915
GSE157007	Tdn	41	0.000928211
GSE157007	Tgd	1322	0.0299291
GSE157007	Treg	1095	0.02479
GSE157007	Tribo	798	0.0180662
GSE213516	CD4 CTL	955	0.0197371
GSE213516	CD4 Tcm	3096	0.0639855
GSE213516	CD4 Tem	6120	0.126483
GSE213516	CD4 Tn	7581	0.156678
GSE213516	CD8 Tcm	3729	0.0770677
GSE213516	CD8 Tem	9105	0.188174
GSE213516	CD8 Tn	3777	0.0780598
GSE213516	MAIT	879	0.0181664
GSE213516	NKT	8772	0.181292
GSE213516	Tdn	61	0.0012607
GSE213516	Tgd	3002	0.0620427
GSE213516	Treg	1309	0.0270533
GSE214546	CD4 CTL	1514	0.00566844
GSE214546	CD4 Tcm	19941	0.0746594
GSE214546	CD4 Tem	58128	0.217632
GSE214546	CD4 Tn	87689	0.328309
GSE214546	CD8 Tcm	21946	0.0821661
GSE214546	CD8 Tem	20119	0.0753258
GSE214546	CD8 Tn	24254	0.0908073
GSE214546	MAIT	10800	0.0404354
GSE214546	NKT	5668	0.0212211
GSE214546	Tdn	491	0.00183831
GSE214546	Tgd	5529	0.0207007
GSE214546	Treg	10638	0.0398288
GSE214546	Tribo	376	0.00140775
HRA000203	CD4 CTL	884	0.0124433
HRA000203	CD4 Tcm	5431	0.0764477
HRA000203	CD4 Tem	10686	0.150418
HRA000203	CD4 Tn	13840	0.194814
HRA000203	CD8 Tcm	5519	0.0776864
HRA000203	CD8 Tem	7844	0.110414
HRA000203	CD8 Tn	7667	0.107922
HRA000203	MAIT	3071	0.0432279
HRA000203	NKT	10011	0.140917
HRA000203	Tdn	150	0.00211143
HRA000203	Tgd	2061	0.029011
HRA000203	Treg	2183	0.0307283
HRA000203	Tribo	1695	0.0238591
HRA000624	CD4 CTL	1909	0.0159792
HRA000624	CD4 Tcm	9824	0.0822312
HRA000624	CD4 Tem	18557	0.15533
HRA000624	CD4 Tn	23146	0.193742
HRA000624	CD8 Tcm	9205	0.0770499
HRA000624	CD8 Tem	15943	0.13345
HRA000624	CD8 Tn	10896	0.0912043
HRA000624	MAIT	5067	0.042413
HRA000624	NKT	15025	0.125766
HRA000624	Tdn	277	0.00231861
HRA000624	Tgd	3036	0.0254127
HRA000624	Treg	3747	0.031364
HRA000624	Tribo	2836	0.0237386
HRA003766	CD4 CTL	918	0.0270661
HRA003766	CD4 Tcm	1500	0.0442256
HRA003766	CD4 Tem	4968	0.146475
HRA003766	CD4 Tn	6554	0.193236
HRA003766	CD8 Tcm	2854	0.0841466
HRA003766	CD8 Tem	7109	0.2096
HRA003766	CD8 Tn	4515	0.133119
HRA003766	MAIT	1102	0.0324911
HRA003766	NKT	2941	0.0867117
HRA003766	Tdn	59	0.00173954
HRA003766	Tgd	947	0.0279211
HRA003766	Treg	449	0.0132382
HRA003766	Tribo	1	2.94837e-05
syn22255433	CD4 CTL	198	0.00223255
syn22255433	CD4 Tcm	8261	0.0931468
syn22255433	CD4 Tem	15944	0.179776
syn22255433	CD4 Tn	31365	0.353656
syn22255433	CD8 Tcm	4139	0.0466692
syn22255433	CD8 Tem	4101	0.0462408
syn22255433	CD8 Tn	11711	0.132047
syn22255433	MAIT	2210	0.0249188
syn22255433	NKT	809	0.00912187
syn22255433	Tdn	188	0.00211979
syn22255433	Tgd	3088	0.0348187
syn22255433	Treg	3692	0.0416291
syn22255433	Tribo	2982	0.0336235

## Sheet: 2c B cells
dataset	cell_type_L2	n	prop
GSE157007	B atypical	87	0.0261733
GSE157007	B memory	1213	0.364922
GSE157007	B naive	2024	0.608905
GSE213516	B atypical	239	0.0315096
GSE213516	B memory	2809	0.370336
GSE213516	B naive	4537	0.598154
GSE214546	B atypical	659	0.0195828
GSE214546	B memory	11902	0.353679
GSE214546	B naive	21091	0.626738
HRA000203	B atypical	283	0.0306178
HRA000203	B memory	3570	0.386238
HRA000203	B naive	5390	0.583144
HRA000624	B atypical	509	0.0344991
HRA000624	B memory	5691	0.385726
HRA000624	B naive	8554	0.579775
HRA003766	B atypical	189	0.0427892
HRA003766	B memory	2118	0.479511
HRA003766	B naive	2110	0.4777
syn22255433	B atypical	53	0.0120372
syn22255433	B memory	2153	0.488985
syn22255433	B naive	2197	0.498978
