# Supplementary material for: An integrated single-cell atlas of blood immune cells in aging
Source: NPJ Aging. 2024 Nov 29;10(1):59. doi: 10.1038/s41514-024-00185-x (PMC11606963; doi:10.1038/s41514-024-00185-x)
Supplement: Supplementary file 4 — Table S3 [file 41514_2024_185_MOESM4_ESM.xlsx]

## Sheet: Legend
Supplementary table 3	Differentially expressed genes in ageing in GSE157007

## Sheet: B memory
name	scores	lfc	pval	adj_pval	pct_nz_group	pct_nz_reference
HLA-DQA1	13.3364	1.08211	1.42162e-40	4.24235e-37	0.983923	0.928571
HLA-DRB5	13.3341	1.744	1.46682e-40	4.24235e-37	0.900322	0.610714
CCR7	10.1702	2.37333	2.69306e-24	3.89444e-21	0.589496	0.275
PNRC1	9.49602	0.688886	2.18075e-21	2.42583e-18	0.979636	0.921429
MALAT1	9.12244	0.42495	7.345e-20	7.08107e-17	1	0.996429
HSP90AB1	8.94786	0.833453	3.62434e-19	3.08303e-16	0.966774	0.882143
SWAP70	8.8933	1.19791	5.93207e-19	4.76576e-16	0.752412	0.542857
CXCR4	8.75947	1.01704	1.9617e-18	1.49306e-15	0.905681	0.746429
BIRC3	8.52527	1.38171	1.52454e-17	9.58537e-15	0.661308	0.396429
PRRC2C	8.3398	0.840699	7.44186e-17	4.1391e-14	0.867095	0.739286
SNX9	8.1091	1.39025	5.09973e-16	2.63383e-13	0.64523	0.414286
REL	7.46242	0.751226	8.49479e-14	3.41231e-11	0.905681	0.817857
HIST1H4C	7.23989	1.05996	4.49048e-13	1.70887e-10	0.669882	0.457143
HIST1H1E	7.21344	1.33659	5.45575e-13	2.02297e-10	0.633441	0.410714
NCL	6.96416	0.643832	3.30369e-12	1.06166e-09	0.883173	0.814286
HNRNPU	6.92808	0.880575	4.26601e-12	1.3411e-09	0.712755	0.557143
HERPUD1	6.85309	0.798236	7.22718e-12	2.09024e-09	0.878885	0.757143
SMAP2	6.72218	0.90493	1.79027e-11	5.0763e-09	0.705252	0.557143
VIM	6.68882	0.73992	2.24979e-11	6.13854e-09	0.882101	0.792857
MYH9	6.66732	0.947167	2.60509e-11	6.97634e-09	0.676313	0.489286
HLA-DRA	6.48983	0.270716	8.59356e-11	2.1802e-08	1	1
FNBP1	6.4801	0.75821	9.16619e-11	2.25535e-08	0.762058	0.639286
DDX24	6.47952	0.796614	9.20171e-11	2.25535e-08	0.766345	0.617857
SFPQ	6.3205	0.63707	2.60723e-10	6.08115e-08	0.780279	0.703571
BTG1	5.92339	0.418244	3.15377e-09	6.51523e-07	0.994641	0.985714
NFKB2	5.90705	0.843388	3.48293e-09	7.09389e-07	0.674169	0.521429
MOB1A	5.87038	0.947044	4.34795e-09	8.73273e-07	0.580922	0.371429
MARCKS	5.8236	1.08707	5.75936e-09	1.14091e-06	0.517685	0.325
HIST1H1C	5.79277	1.84475	6.92357e-09	1.33496e-06	0.357985	0.15
HLA-A	5.77205	0.301768	7.83121e-09	1.49009e-06	0.998928	0.989286
GPX4	5.75289	0.705845	8.77297e-09	1.64761e-06	0.766345	0.642857
DUSP1	5.53805	0.768802	3.05865e-08	5.26562e-06	0.812433	0.689286
PTPN1	5.52287	0.648692	3.335e-08	5.67382e-06	0.736334	0.639286
PARP1	5.46821	1.18936	4.54594e-08	7.55619e-06	0.434084	0.246429
STK4	5.44205	0.635272	5.26707e-08	8.65535e-06	0.77492	0.657143
PLEK	5.37747	1.43222	7.55396e-08	1.1746e-05	0.391211	0.207143
MT-ND4	5.36969	0.332021	7.88722e-08	1.21337e-05	0.981779	0.978571
COBLL1	5.28079	0.965162	1.28625e-07	1.95794e-05	0.516613	0.353571
SQSTM1	5.24043	0.574319	1.60201e-07	2.38832e-05	0.860665	0.778571
RFTN1	5.13918	1.55246	2.75933e-07	4.03057e-05	0.348339	0.164286
KDM6B	5.10923	1.09111	3.23476e-07	4.58606e-05	0.474812	0.310714
PRPF8	5.05515	0.843121	4.30046e-07	5.92276e-05	0.536977	0.382143
SMCHD1	5.03463	0.585549	4.7877e-07	6.53159e-05	0.764202	0.675
AKAP13	4.99291	0.70534	5.94772e-07	7.96389e-05	0.618435	0.510714
DDX6	4.96285	0.635675	6.94649e-07	9.21588e-05	0.693462	0.560714
ETS1	4.95848	1.33466	7.10479e-07	9.34022e-05	0.356913	0.164286
FUS	4.92123	0.541872	8.60034e-07	0.000111044	0.788853	0.696429
DDX17	4.88651	0.812669	1.02642e-06	0.000130202	0.565916	0.407143
ITSN2	4.86141	0.610383	1.16551e-06	0.000145297	0.706324	0.585714
HLA-DQA2	4.84741	27.9751	1.25086e-06	0.000154604	0.190782	0
CD70	4.69179	1.93204	2.70822e-06	0.000313906	0.27224	0.0928571
CYBA	4.6807	0.388865	2.85891e-06	0.000325533	0.937835	0.889286
HSP90B1	4.6774	0.57279	2.90539e-06	0.000328241	0.767417	0.703571
STK17A	4.51945	0.591402	6.2001e-06	0.000669102	0.695606	0.575
TUBA1B	4.5104	0.785691	6.47045e-06	0.000676253	0.551983	0.396429
BCL2A1	4.50466	1.09285	6.64778e-06	0.000686668	0.392283	0.225
LCP1	4.49688	0.673712	6.89565e-06	0.00070722	0.620579	0.489286
EIF3A	4.4787	0.784144	7.51002e-06	0.000759457	0.504823	0.375
TNFRSF13C	4.46265	0.521801	8.09526e-06	0.000812956	0.720257	0.653571
GSPT1	4.44709	1.44619	8.70424e-06	0.000862137	0.308682	0.142857
SYNGR2	4.43269	0.429908	9.30633e-06	0.000915503	0.935691	0.889286
NSF	4.39029	1.03236	1.13201e-05	0.00109133	0.391211	0.232143
CANX	4.3862	1.15391	1.15346e-05	0.00110465	0.355841	0.2
C7orf50	4.38251	0.905367	1.17321e-05	0.00110888	0.454448	0.303571
NINJ1	4.36918	1.43904	1.24712e-05	0.00115486	0.312969	0.160714
HIF1A	4.36802	0.686494	1.25381e-05	0.00115486	0.595927	0.442857
ATF7IP	4.35343	0.826776	1.34026e-05	0.00121896	0.496249	0.360714
ILF3	4.35051	0.695183	1.35822e-05	0.00122758	0.559486	0.442857
TLN1	4.34769	1.24754	1.3758e-05	0.00123574	0.329046	0.167857
NAP1L1	4.34273	0.417193	1.40724e-05	0.00125618	0.80493	0.746429
SNX8	4.33796	1.23112	1.4381e-05	0.00126807	0.346195	0.192857
JAK1	4.32892	0.504671	1.49844e-05	0.00131327	0.784566	0.678571
MZT2B	4.31151	0.66193	1.62145e-05	0.00137928	0.56806	0.453571
AFF4	4.30139	0.727473	1.69728e-05	0.001427	0.510182	0.367857
N4BP2L2	4.2763	0.689938	1.90025e-05	0.00157928	0.518757	0.392857
SMG1	4.26794	0.871487	1.9729e-05	0.00163029	0.451233	0.310714
MTPN	4.26356	0.705438	2.01196e-05	0.00165313	0.557342	0.392857
HNRNPA3	4.14315	0.47142	3.42565e-05	0.00267581	0.752412	0.65
IKZF3	4.14208	0.780151	3.44167e-05	0.00267581	0.480171	0.342857
CAST	4.138	0.535333	3.50351e-05	0.00270932	0.663451	0.578571
JUN	4.13391	0.550184	3.5664e-05	0.00274328	0.85209	0.775
FLNA	4.12623	0.726612	3.68761e-05	0.00280666	0.496249	0.353571
EPB41	4.09754	0.996293	4.17569e-05	0.00309665	0.365488	0.221429
PDE4B	4.08441	0.606787	4.41895e-05	0.00322739	0.604502	0.5
ADAM28	4.08314	0.648718	4.44307e-05	0.00322871	0.578778	0.475
BCL2L11	4.07468	0.890728	4.60774e-05	0.00333163	0.403001	0.257143
SRPRA	4.06885	0.749612	4.72466e-05	0.00339917	0.473741	0.335714
PAK2	4.05931	0.603414	4.9217e-05	0.0035234	0.578778	0.464286
NFKB1	4.05669	1.28796	4.97734e-05	0.00354568	0.304394	0.146429
UBC	4.05503	0.3377	5.01268e-05	0.00355335	0.992497	0.964286
SENP6	4.04531	1.0294	5.22542e-05	0.00365047	0.356913	0.210714
BACH2	4.01798	0.843982	5.86994e-05	0.00404215	0.429796	0.285714
UBE3A	4.01098	0.779948	6.04682e-05	0.00412467	0.430868	0.282143
BPTF	4.00222	0.904857	6.27501e-05	0.00420106	0.400857	0.267857
GNA13	3.94182	1.2107	8.0864e-05	0.00531534	0.306538	0.164286
DDX21	3.92996	0.516082	8.49602e-05	0.00553428	0.706324	0.603571
USP16	3.92811	0.735526	8.56156e-05	0.00555196	0.474812	0.35
BASP1	3.89368	0.921111	9.87342e-05	0.00631768	0.390139	0.264286
SPIB	3.88133	0.813307	0.000103887	0.0065603	0.427653	0.296429
TACC1	3.86752	0.974264	0.000109948	0.00688296	0.364416	0.239286
PRDX1	3.8256	1.00912	0.000130454	0.00799138	0.346195	0.210714
CEP350	3.82463	1.05481	0.00013097	0.00799138	0.340836	0.207143
ANKRD12	3.80449	0.45688	0.000142094	0.0086337	0.778135	0.685714
WNK1	3.80342	1.15984	0.000142709	0.00863481	0.304394	0.164286
SPTBN1	3.79778	1.17896	0.000145996	0.00879684	0.304394	0.167857
MYO1C	3.78349	1.37233	0.000154647	0.00920306	0.273312	0.135714
JADE2	3.77716	1.27671	0.000158624	0.00940106	0.281886	0.142857
PRDM2	3.7476	0.466263	0.000178536	0.0104105	0.664523	0.6
RSRP1	3.7404	0.505474	0.000183727	0.0106275	0.635584	0.546429
KHDRBS1	3.73671	0.466593	0.000186447	0.0106993	0.662379	0.585714
ARHGAP24	3.73067	0.74665	0.000190968	0.0108766	0.44373	0.317857
GNG2	3.73058	0.829957	0.000191041	0.0108766	0.415863	0.292857
SSBP1	3.71764	0.807264	0.000201091	0.0114038	0.405145	0.275
CALR	3.69537	0.438955	0.000219567	0.0123547	0.714898	0.625
CENPC	3.67981	0.786233	0.000233409	0.0130322	0.400857	0.264286
EIF5B	3.65345	0.870322	0.000258739	0.014281	0.370847	0.246429
ACTG1	3.6161	0.465276	0.000299071	0.0163202	0.856377	0.742857
ZRANB2	3.60949	0.870528	0.0003068	0.0166166	0.365488	0.239286
ADD1	3.59655	0.950032	0.00032246	0.0173349	0.340836	0.207143
CYBB	3.59208	0.953484	0.000328049	0.0175052	0.339764	0.210714
ISCU	3.5737	0.42024	0.000351975	0.0183751	0.745981	0.667857
SRRM2	3.56981	0.414581	0.000357243	0.0184503	0.717042	0.646429
SF3B1	3.54442	0.460807	0.000393473	0.0198844	0.683816	0.592857
FYTTD1	3.54365	0.7565	0.000394636	0.0198844	0.426581	0.3
SLC38A1	3.53907	0.756406	0.000401533	0.0200128	0.445874	0.325
SERPINB9	3.50669	1.55562	0.000453723	0.0223046	0.228296	0.0928571
IRF4	3.50532	1.49485	0.00045605	0.0223046	0.241158	0.110714
DAD1	3.4919	0.916002	0.000479592	0.0231179	0.333333	0.210714
TAF15	3.4883	0.674511	0.000486094	0.0233535	0.44373	0.335714
AHNAK	3.48383	0.479148	0.000494292	0.0236687	0.70418	0.664286
CYB5A	3.47624	1.8905	0.000508489	0.0241883	0.19507	0.0571429
NBPF26	3.45436	0.71036	0.000551598	0.0260671	0.445874	0.342857
CD40	3.44901	0.554933	0.000562642	0.0263313	0.558414	0.467857
FCRL3	3.43306	2.79094	0.000596807	0.0276616	0.162915	0.0285714
HSPD1	3.40758	0.875372	0.000655419	0.0302812	0.368703	0.260714
G3BP1	3.39425	1.07063	0.000688157	0.0315918	0.286174	0.160714
TXNIP	3.38122	0.291041	0.000721642	0.0328166	0.864952	0.921429
ZNF706	3.37879	0.740815	0.000728055	0.0330044	0.383708	0.275
ECE1	3.34378	1.03154	0.000826461	0.0370014	0.301179	0.182143
ZNF292	3.33707	0.618976	0.000846678	0.0376733	0.482315	0.385714
DYNC1H1	3.33386	1.0925	0.000856508	0.0379937	0.276527	0.15
TRIM44	3.33152	1.01928	0.000863723	0.0381967	0.278671	0.153571
YTHDC2	3.32637	1.445	0.000879858	0.0386238	0.222937	0.0928571
BOD1L1	3.32442	0.72901	0.000886019	0.0387091	0.397642	0.289286
YWHAE	3.31781	0.822947	0.000907266	0.039518	0.341908	0.221429
GADD45B	3.30215	0.65105	0.000959467	0.0416662	0.500536	0.396429
CYLD	3.28289	0.547335	0.00102748	0.0440811	0.498392	0.4
NKTR	3.28211	0.674672	0.00103032	0.0440811	0.427653	0.321429
ZHX2	3.28104	1.50852	0.00103423	0.0441181	0.214362	0.0892857
APPL1	3.24749	0.667959	0.00116428	0.0490863	0.407288	0.3
TTN	3.24049	0.983289	0.00119325	0.049619	0.327974	0.217857
CD22	3.24029	0.751627	0.00119407	0.049619	0.394427	0.282143
JTB	-3.24243	-0.485629	0.00118514	0.0495326	0.493033	0.596429
EPB41L4A-AS1	-3.24545	-0.481328	0.00117266	0.049296	0.441586	0.560714
HMGN2	-3.24768	-0.3056	0.00116348	0.0490863	0.79314	0.839286
PML	-3.25527	-1.14054	0.00113284	0.0480411	0.125402	0.25
PMAIP1	-3.27278	-0.491604	0.00106496	0.0452953	0.514469	0.607143
SPSB3	-3.28367	-0.71702	0.00102465	0.0440811	0.263666	0.382143
MYL12A	-3.28552	-0.401622	0.00101795	0.0439419	0.69239	0.789286
HNRNPDL	-3.29408	-0.278639	0.000987452	0.0427531	0.837085	0.882143
RASGEF1B	-3.32588	-0.728231	0.000881394	0.0386238	0.280815	0.4
VPS28	-3.3289	-0.558765	0.000871908	0.0384411	0.381565	0.507143
SAP18	-3.34261	-0.345856	0.000829945	0.0370427	0.648446	0.717857
EPN1	-3.34776	-0.627742	0.000814661	0.0365864	0.321543	0.453571
TAGAP	-3.37334	-0.354461	0.000742611	0.0335591	0.79314	0.846429
PPP6C	-3.38463	-0.665872	0.000712753	0.0325146	0.292605	0.425
NDUFA4	-3.38463	-0.359941	0.000712753	0.0325146	0.672026	0.75
TCIRG1	-3.40456	-0.972999	0.000662697	0.0305199	0.189711	0.314286
RNF7	-3.43384	-0.579181	0.000595097	0.0276616	0.380493	0.507143
SDR39U1	-3.4424	-1.1939	0.000576581	0.0268966	0.138264	0.267857
DEDD	-3.44989	-1.31381	0.000560821	0.0263313	0.106109	0.239286
SLU7	-3.45349	-0.643345	0.000553392	0.0260671	0.30761	0.45
DDX39A	-3.47002	-0.568109	0.00052042	0.0246747	0.398714	0.521429
CNOT8	-3.49667	-0.794203	0.000471106	0.0227848	0.242229	0.375
ATP6V1G1	-3.49667	-0.363596	0.000471106	0.0227848	0.717042	0.807143
SEC61G	-3.49968	-0.543681	0.00046581	0.0226804	0.413719	0.521429
OXA1L	-3.50863	-0.515655	0.000450418	0.0222304	0.468382	0.582143
HNRNPA0	-3.53528	-0.398969	0.000407342	0.0201732	0.760986	0.871429
CD69	-3.5383	-0.582531	0.000402719	0.0200128	0.60343	0.678571
UBE2N	-3.53966	-0.568604	0.000400647	0.0200128	0.421222	0.553571
LMNA	-3.54189	-1.25335	0.000397264	0.0199474	0.12433	0.264286
MYADM	-3.54666	-1.48355	0.000390148	0.0198108	0.117899	0.25
MRPL47	-3.55259	-0.946296	0.000381454	0.0194919	0.181136	0.317857
CIRBP	-3.56329	-0.25241	0.000366234	0.0187805	0.954984	0.975
YWHAH	-3.56436	-1.07164	0.000364743	0.0187706	0.180064	0.310714
RNASEK	-3.57029	-0.411477	0.000356581	0.0184503	0.693462	0.792857
BAG1	-3.57146	-0.93008	0.000354995	0.0184503	0.186495	0.325
SH3BGRL	-3.57496	-0.484379	0.000350278	0.0183528	0.570204	0.682143
SERF2	-3.57574	-0.292815	0.000349238	0.0183528	0.904609	0.95
HIGD2A	-3.59247	-0.365334	0.000327559	0.0175052	0.72776	0.803571
NCF1	-3.60083	-0.489433	0.000317199	0.0171157	0.513398	0.653571
EAPP	-3.61046	-0.584833	0.000305652	0.0166166	0.434084	0.546429
CCNDBP1	-3.61747	-0.851924	0.000297503	0.0162962	0.24866	0.378571
SPOCK2	-3.65822	-0.741485	0.000253976	0.0140718	0.293676	0.428571
MTMR14	-3.66279	-0.720511	0.000249485	0.0138762	0.33119	0.453571
PABPN1	-3.68895	-0.853058	0.000225181	0.0126215	0.242229	0.382143
POLR2J3	-3.76384	-0.937441	0.000167324	0.00981531	0.209003	0.35
HMGN1	-3.77318	-0.442556	0.000161182	0.00951367	0.660236	0.775
NR1H2	-3.78407	-0.513835	0.000154284	0.00920306	0.535906	0.639286
MLF2	-3.79584	-0.666759	0.000147145	0.00882932	0.346195	0.492857
NGDN	-3.8504	-0.661859	0.000117925	0.00725662	0.335477	0.478571
SRSF5	-3.85429	-0.415164	0.000116065	0.00717273	0.76313	0.853571
SNRPG	-3.8575	-0.510299	0.000114552	0.00710961	0.526259	0.653571
CNPPD1	-3.86188	-0.600925	0.000112519	0.00701351	0.459807	0.567857
NUCKS1	-3.88989	-0.504418	0.00010029	0.00638898	0.572347	0.685714
SLC44A2	-3.90662	-0.706964	9.35973e-05	0.0060156	0.34298	0.482143
PSMB8	-3.90691	-0.648548	9.34844e-05	0.0060156	0.376206	0.517857
MED30	-3.9356	-0.854794	8.2989e-05	0.00543033	0.230439	0.385714
HMGN3	-3.97022	-0.795921	7.18049e-05	0.00474142	0.286174	0.435714
MEF2C	-3.97908	-0.490384	6.91838e-05	0.0045893	0.651661	0.778571
GTF3A	-4.00271	-0.522611	6.26212e-05	0.00420106	0.534834	0.646429
RASSF5	-4.00427	-0.738974	6.22105e-05	0.00420106	0.316184	0.453571
ATF7IP2	-4.01166	-0.721018	6.0294e-05	0.00412467	0.30761	0.457143
NAPA	-4.03354	-0.736915	5.49427e-05	0.00380156	0.334405	0.478571
ATP6V0B	-4.03539	-0.669822	5.4512e-05	0.0037899	0.412647	0.542857
COX6C	-4.0491	-0.354794	5.14145e-05	0.00360925	0.742765	0.789286
GABARAP	-4.09569	-0.432073	4.20914e-05	0.00309756	0.792069	0.889286
CIR1	-4.11495	-0.689206	3.87269e-05	0.00290171	0.368703	0.510714
RABGGTB	-4.11611	-0.800128	3.85314e-05	0.00290171	0.329046	0.457143
IRF7	-4.1662	-1.36824	3.09716e-05	0.00243413	0.144695	0.3
HSH2D	-4.17126	-0.646965	3.0292e-05	0.00239373	0.450161	0.578571
NDUFB4	-4.19207	-0.672953	2.76417e-05	0.00220843	0.405145	0.560714
ARPC3	-4.21658	-0.273866	2.48032e-05	0.0020038	0.942122	0.953571
LAMP1	-4.22388	-0.971385	2.40135e-05	0.00196187	0.221865	0.385714
SUMO2	-4.2835	-0.40728	1.83978e-05	0.00153787	0.808146	0.885714
TAGLN2	-4.30606	-0.377742	1.66187e-05	0.0014054	0.912111	0.946429
AUP1	-4.31462	-0.640585	1.59878e-05	0.00136804	0.433012	0.546429
UFC1	-4.31472	-0.632122	1.59807e-05	0.00136804	0.449089	0.585714
R3HDM4	-4.32143	-0.642214	1.55022e-05	0.00134238	0.460879	0.596429
ARF1	-4.3226	-0.47457	1.54204e-05	0.00134238	0.666667	0.760714
CIB1	-4.33903	-0.622479	1.43112e-05	0.00126807	0.489818	0.642857
PHB2	-4.35382	-0.499266	1.33788e-05	0.00121896	0.601286	0.7
CAMK1D	-4.37434	-1.04585	1.21802e-05	0.00113637	0.230439	0.382143
USF1	-4.37667	-1.26231	1.20505e-05	0.00113158	0.1597	0.325
SNHG8	-4.38348	-0.477804	1.16799e-05	0.00110888	0.654877	0.764286
LAMTOR4	-4.4076	-0.657613	1.04522e-05	0.00101443	0.438371	0.603571
TMEM156	-4.42939	-1.08945	9.45017e-06	0.000923371	0.261522	0.410714
VAMP2	-4.45652	-0.592113	8.33002e-06	0.000830762	0.546624	0.682143
RELB	-4.49124	-0.434052	7.08087e-06	0.000721101	0.72776	0.792857
PPIG	-4.50943	-0.613861	6.50018e-06	0.000676253	0.523044	0.660714
NCF4	-4.50992	-0.918583	6.4853e-06	0.000676253	0.287245	0.439286
TBC1D10C	-4.51138	-0.724207	6.44085e-06	0.000676253	0.404073	0.55
RTCB	-4.5426	-0.962733	5.55657e-06	0.000604162	0.273312	0.432143
SNRPA1	-4.58948	-0.683412	4.44362e-06	0.000486812	0.439443	0.585714
CWC15	-4.62011	-0.761651	3.83533e-06	0.00042338	0.364416	0.532143
LY6E	-4.63431	-0.696179	3.58127e-06	0.000398375	0.501608	0.664286
ISG15	-4.68605	-1.649	2.78523e-06	0.000319661	0.111468	0.289286
EIF1B	-4.6914	-0.608719	2.71338e-06	0.000313906	0.586281	0.721429
TUFM	-4.72739	-0.735248	2.27425e-06	0.000269574	0.395498	0.55
OSER1	-4.74285	-0.883089	2.10729e-06	0.000253946	0.335477	0.510714
IFITM2	-4.84099	-0.653964	1.29195e-06	0.00015833	0.543408	0.710714
RBBP6	-4.86851	-0.729296	1.12442e-06	0.000141393	0.471597	0.635714
BCL7B	-4.91131	-0.926762	9.04716e-07	0.00011578	0.297964	0.482143
CRIP1	-4.92512	-0.689135	8.43098e-07	0.000109838	0.682744	0.832143
SH3BGRL3	-5.00117	-0.431781	5.69823e-07	7.70113e-05	0.89925	0.953571
GAPDH	-5.06381	-0.400593	4.10961e-07	5.71434e-05	0.907824	0.928571
GPSM3	-5.08064	-0.592041	3.76175e-07	5.28143e-05	0.648446	0.760714
ZC3H15	-5.12528	-0.644461	2.97101e-07	4.25383e-05	0.535906	0.671429
TMSB10	-5.12567	-0.377996	2.96488e-07	4.25383e-05	0.984995	0.992857
BUD31	-5.17653	-0.876856	2.26048e-07	3.33558e-05	0.348339	0.542857
UBE2D3	-5.39867	-0.544751	6.71356e-08	1.06687e-05	0.725616	0.835714
MT-ND3	-5.40451	-0.386794	6.49863e-08	1.04419e-05	0.989282	0.992857
TSC22D3	-5.51801	-0.558003	3.42859e-08	5.76522e-06	0.939979	0.971429
SNX2	-5.55059	-0.674179	2.84704e-08	4.96036e-06	0.607717	0.757143
SUB1	-5.56012	-0.608428	2.69584e-08	4.75421e-06	0.706324	0.821429
RPL36A	-5.67421	-0.476154	1.39331e-08	2.48749e-06	0.92283	0.982143
CNN2	-5.68384	-0.753565	1.31705e-08	2.38074e-06	0.548767	0.710714
SAT1	-5.7134	-0.642604	1.10738e-08	2.02707e-06	0.795284	0.882143
CCNI	-5.73636	-0.413623	9.67343e-09	1.79343e-06	0.927117	0.960714
RAC1	-5.95344	-1.79427	2.62563e-09	5.5028e-07	0.138264	0.360714
TMA7	-6.06276	-0.500237	1.33805e-09	2.84553e-07	0.848875	0.928571
HLA-DPB1	-6.06558	-0.355089	1.31478e-09	2.83776e-07	0.996785	1
SRP9	-6.16556	-0.921872	7.02327e-10	1.53884e-07	0.426581	0.646429
RPS21	-6.28052	-0.277039	3.37434e-10	7.62443e-08	1	1
SSU72	-6.31797	-1.35	2.65024e-10	6.08335e-08	0.240086	0.464286
SRP14	-6.60576	-0.516449	3.95486e-11	1.03984e-08	0.85209	0.921429
UBE2I	-6.9129	-0.72636	4.74831e-12	1.46096e-09	0.674169	0.803571
RPL22	-6.98157	-0.276651	2.91901e-12	9.59359e-10	0.997856	1
MX1	-7.04304	-1.84474	1.88094e-12	6.32565e-10	0.169346	0.432143
PIM3	-7.11608	-1.14706	1.11041e-12	3.82324e-10	0.466238	0.65
CD52	-7.17677	-0.627334	7.13782e-13	2.51756e-10	0.95284	0.992857
SUN2	-7.34192	-2.1741	2.10559e-13	8.22943e-11	0.122186	0.4
DAZAP2	-7.52428	-0.591451	5.3013e-14	2.19035e-11	0.902465	0.975
BCL3	-7.74788	-1.79609	9.34424e-15	4.22272e-12	0.192926	0.478571
MT-CO3	-7.77812	-0.299505	7.36082e-15	3.4337e-12	1	0.996429
RPL37	-7.96107	-0.255394	1.7056e-15	8.22157e-13	1	1
IFITM1	-8.0806	-1.51968	6.44488e-16	3.21377e-13	0.330118	0.578571
GNB2	-8.47372	-1.57365	2.37673e-17	1.43208e-14	0.267953	0.571429
CMPK1	-8.61767	-2.24108	6.83324e-18	4.49162e-15	0.144695	0.460714
YPEL5	-8.67437	-1.14958	4.15851e-18	2.86363e-15	0.543408	0.789286
RCC1	-8.70666	-1.35268	3.12964e-18	2.26288e-15	0.39657	0.660714
ODC1	-9.25569	-1.72629	2.12855e-20	2.19864e-17	0.300107	0.589286
RPL39	-9.51868	-0.275623	1.75397e-21	2.11369e-18	1	1
PCBP2	-9.64278	-0.73563	5.27399e-22	6.93338e-19	0.907824	0.989286
MT-ND4L	-10.2236	-0.453928	1.55437e-24	2.49753e-21	0.998928	0.992857
EIF1	-10.2707	-0.411487	9.55224e-25	1.72669e-21	1	0.996429
HLA-DQB1	-10.795	-0.78357	3.63416e-27	7.50765e-24	0.960343	0.985714
MT-CO2	-11.2771	-0.398886	1.70215e-29	4.10247e-26	0.998928	0.996429
PCBP1	-14.3436	-3.05987	1.16805e-46	5.6304e-43	0.177921	0.667857
LYN	-17.3407	-2.63733	2.32038e-67	1.67775e-63	0.34298	0.864286
COTL1	-19.426	-2.92255	4.65211e-84	6.72741e-80	0.393355	0.9

## Sheet: B naive
name	scores	lfc	pval	adj_pval	pct_nz_group	pct_nz_reference
HLA-DQA1	21.7376	1.56914	9.05036e-105	6.54386e-101	0.980683	0.853503
RPS26	15.8152	1.64201	2.44431e-56	5.89119e-53	0.913071	0.828025
CCR7	14.0944	1.78496	4.10986e-45	4.95273e-42	0.734063	0.458599
BIRC3	13.7657	1.62657	4.10068e-43	4.56154e-40	0.735995	0.426752
HIST1H1E	13.6075	2.19994	3.61272e-42	3.4829e-39	0.616227	0.2569
RPS18	13.0777	0.371448	4.41648e-39	3.75686e-36	1	1
HSP90AB1	12.3807	1.01444	3.3256e-35	2.40458e-32	0.898905	0.768577
SYNGR2	12.3222	1.12385	6.88229e-35	4.52385e-32	0.854475	0.692144
VIM	12.0538	1.78822	1.85201e-33	1.16443e-30	0.614939	0.33121
GPX4	11.6784	1.4853	1.64312e-31	9.1389e-29	0.665164	0.401274
REL	11.5916	0.899239	4.54736e-31	2.43553e-28	0.887315	0.781316
TNFAIP3	11.5879	1.75789	4.74506e-31	2.45066e-28	0.589182	0.284501
PNRC1	11.2823	0.68089	1.60496e-29	8.00322e-27	0.956858	0.908705
HLA-A	11.2279	0.551913	2.9735e-29	1.38709e-26	0.987122	0.970276
NFKB2	11.1819	1.68814	4.99853e-29	2.25886e-26	0.581455	0.286624
MALAT1	11.14	0.335585	8.00824e-29	3.50931e-26	1	1
ZFP36L1	11.0846	1.08055	1.49022e-28	6.33824e-26	0.842241	0.704883
FNBP1	10.7944	1.62038	3.65985e-27	1.47014e-24	0.567289	0.288747
SNX9	10.6564	0.8928	1.62729e-26	6.36008e-24	0.86671	0.745223
CNBP	9.35176	0.943846	8.62022e-21	2.59702e-18	0.717321	0.535032
HIST1H4C	9.3081	1.37397	1.30134e-20	3.84053e-18	0.564713	0.314225
HLA-DRA	9.29033	0.261014	1.53813e-20	4.44859e-18	0.999356	1
KDM6B	9.19033	1.74128	3.91641e-20	1.08914e-17	0.451384	0.210191
PRRC2C	9.07881	0.757356	1.09769e-19	2.93958e-17	0.786864	0.681529
SMAP2	8.91238	0.908899	4.99469e-19	1.24531e-16	0.734707	0.575372
HLA-DRB5	8.88021	0.991742	6.67367e-19	1.63573e-16	0.74179	0.547771
BCL2L11	8.8672	1.91165	7.50083e-19	1.80782e-16	0.406954	0.152866
HIST1H1C	8.85226	1.97477	8.57658e-19	2.00042e-16	0.40953	0.161359
HLA-C	8.74303	0.545032	2.26933e-18	5.12763e-16	0.978751	0.946921
RFTN1	8.65883	1.28947	4.76627e-18	1.02873e-15	0.52801	0.314225
TXNIP	8.61909	0.77481	6.7487e-18	1.39418e-15	0.818416	0.785563
UBC	8.61725	0.58399	6.8583e-18	1.39687e-15	0.958146	0.900212
PAK2	8.60546	1.08303	7.60139e-18	1.52672e-15	0.591114	0.392781
NR4A1	8.55366	2.75724	1.1925e-17	2.33036e-15	0.320026	0.0636943
IRF4	8.53187	2.84954	1.43995e-17	2.77642e-15	0.316162	0.0636943
GNG2	8.38368	1.70797	5.12999e-17	9.63439e-15	0.415325	0.178344
KLF2	8.27954	0.925547	1.23656e-16	2.20764e-14	0.710882	0.552017
DUSP1	8.26797	0.719197	1.36259e-16	2.37402e-14	0.834514	0.781316
IER2	8.2407	0.97972	1.71209e-16	2.94744e-14	0.670316	0.509554
SWAP70	8.12819	1.0586	4.35756e-16	7.16076e-14	0.580167	0.386412
HIST1H1D	7.793	2.75478	6.5438e-15	9.65611e-13	0.294269	0.0636943
TMEM123	7.62626	0.687103	2.41668e-14	3.46015e-12	0.844816	0.738854
CD83	7.37261	0.518149	1.67314e-13	2.28258e-11	0.927238	0.910828
PTPN1	7.22235	0.906627	5.10984e-13	6.65707e-11	0.589182	0.433121
FTH1	7.19206	0.396216	6.3822e-13	8.09588e-11	1	0.997877
SRGN	7.16537	2.85917	7.75766e-13	9.75508e-11	0.264649	0.0530786
SQSTM1	7.08288	0.71219	1.41191e-12	1.71577e-10	0.732131	0.613588
MT-ND4	7.05849	0.354365	1.68327e-12	2.02848e-10	0.953638	0.949045
MYH9	7.04273	0.871693	1.88504e-12	2.23439e-10	0.592402	0.443737
JUNB	6.98207	0.583608	2.90865e-12	3.36496e-10	0.931101	0.868365
TNFRSF13C	6.96825	0.740937	3.20902e-12	3.68299e-10	0.686413	0.541401
HNRNPU	6.88792	0.872758	5.6614e-12	6.24958e-10	0.575016	0.40552
YBX3	6.85921	0.751173	6.92436e-12	7.58584e-10	0.696716	0.564756
IGHM	6.78828	0.725199	1.13477e-11	1.23383e-09	0.667096	0.545648
ETS1	6.7399	1.408	1.58494e-11	1.67298e-09	0.37991	0.18896
CD44	6.72294	0.638051	1.781e-11	1.86631e-09	0.707663	0.596603
HLA-DPA1	6.64193	0.311059	3.09607e-11	3.17533e-09	0.991629	0.983015
ACTB	6.61371	0.364198	3.74805e-11	3.79025e-09	0.98841	0.968153
ARPC2	6.59769	0.657908	4.17617e-11	4.19386e-09	0.71539	0.583864
DDX6	6.5674	0.743163	5.1201e-11	5.10633e-09	0.613007	0.488323
STK4	6.53396	0.571364	6.40518e-11	6.25846e-09	0.760464	0.673036
DDX24	6.53176	0.767043	6.50022e-11	6.3087e-09	0.631037	0.481953
C7orf50	6.51997	0.988694	7.0323e-11	6.7796e-09	0.490019	0.324841
SRPRA	6.43756	1.06842	1.21406e-10	1.14748e-08	0.441726	0.271762
STK17A	6.37442	0.702013	1.83652e-10	1.70243e-08	0.716033	0.558386
CAST	6.36394	0.931339	1.96646e-10	1.81127e-08	0.490663	0.33121
FOS	6.25471	0.734933	3.98248e-10	3.57706e-08	0.714102	0.585987
ADAM28	6.10035	0.760227	1.05837e-09	9.05629e-08	0.6085	0.462845
HNRNPA3	6.08887	0.670294	1.13709e-09	9.67258e-08	0.669028	0.528662
BASP1	6.06286	1.88737	1.33722e-09	1.13085e-07	0.2698	0.0870488
NCL	5.99513	0.504489	2.03324e-09	1.69958e-07	0.783001	0.715499
ENO1	5.98851	1.07372	2.11768e-09	1.75998e-07	0.410818	0.248408
CYBA	5.95508	0.477804	2.59952e-09	2.13589e-07	0.868641	0.774947
PARP1	5.95337	1.38979	2.62684e-09	2.14614e-07	0.321958	0.14862
HLA-F	5.91516	0.802011	3.31559e-09	2.67859e-07	0.526079	0.382166
ITSN2	5.91021	0.682929	3.41679e-09	2.74501e-07	0.598841	0.467091
SIPA1L1	5.88131	1.09349	4.07023e-09	3.23404e-07	0.3915	0.225053
PPIA	5.87812	0.314536	4.14956e-09	3.27906e-07	0.96716	0.942675
COBLL1	5.87317	1.22429	4.27545e-09	3.36018e-07	0.363812	0.195329
ARHGAP24	5.86736	1.50868	4.42782e-09	3.46112e-07	0.300064	0.123142
BACH2	5.86624	0.494483	4.45795e-09	3.46594e-07	0.813909	0.734607
MZT2B	5.85022	0.959799	4.90935e-09	3.77628e-07	0.435287	0.267516
LCP1	5.80805	1.21554	6.32057e-09	4.83607e-07	0.356085	0.203822
NFKBIA	5.80373	0.42283	6.48569e-09	4.9363e-07	0.931745	0.883227
ACTG1	5.74351	0.708443	9.27332e-09	6.91245e-07	0.607212	0.475584
KDM4B	5.68132	1.26098	1.33663e-08	9.71304e-07	0.343207	0.180467
NR4A2	5.61493	0.724725	1.96637e-08	1.38037e-06	0.596909	0.496815
PDE4D	5.58051	1.86666	2.39819e-08	1.67537e-06	0.249839	0.0828025
PDE4B	5.54666	0.642543	2.91172e-08	2.00507e-06	0.627173	0.494692
HMGB1	5.53739	0.388579	3.07008e-08	2.1041e-06	0.888603	0.849257
HERPUD1	5.50256	0.490373	3.74317e-08	2.54131e-06	0.780425	0.723992
PDIA6	5.49914	1.41266	3.8165e-08	2.57899e-06	0.296201	0.140127
SSH2	5.44387	0.65808	5.21341e-08	3.47424e-06	0.579524	0.454352
SH3BP5	5.41948	0.724515	5.9772e-08	3.94686e-06	0.506117	0.382166
NFKBID	5.39329	0.62379	6.91794e-08	4.50632e-06	0.643271	0.522293
SNX8	5.38978	1.44721	7.05443e-08	4.57462e-06	0.288474	0.133758
JUN	5.36372	0.487747	8.15244e-08	5.23967e-06	0.900837	0.866242
HSP90B1	5.35216	0.663908	8.69125e-08	5.51247e-06	0.622666	0.526539
ANAPC16	5.33802	0.741217	9.39648e-08	5.90793e-06	0.521571	0.373673
IGHD	5.33037	0.60754	9.80108e-08	6.1092e-06	0.661301	0.535032
GALNT2	5.32614	0.932855	1.0032e-07	6.22629e-06	0.413393	0.273885
COL19A1	5.30814	1.04332	1.10748e-07	6.84416e-06	0.368963	0.220807
OAZ1	5.3027	0.462985	1.14105e-07	6.99181e-06	0.835158	0.745223
DDX3X	5.27781	0.841663	1.30738e-07	7.9772e-06	0.448809	0.299363
MYO1C	5.23695	2.07739	1.63256e-07	9.87802e-06	0.222151	0.0679406
DDX17	5.20481	0.834721	1.94193e-07	1.17009e-05	0.43915	0.305732
NME2	5.20022	0.506588	1.99051e-07	1.19439e-05	0.698004	0.596603
JAK1	5.1554	0.559765	2.53093e-07	1.49387e-05	0.698648	0.564756
BTG2	5.14622	0.621566	2.65792e-07	1.56245e-05	0.564713	0.435244
TGFB1	5.13627	0.960253	2.80243e-07	1.64073e-05	0.388281	0.250531
USP34	5.08803	1.37351	3.61808e-07	2.09284e-05	0.27624	0.123142
TACC1	5.08713	1.16924	3.63529e-07	2.09442e-05	0.318094	0.174098
NAP1L1	5.04757	0.517301	4.47469e-07	2.51784e-05	0.635544	0.541401
ANKRD11	5.03411	0.915331	4.80069e-07	2.67011e-05	0.399871	0.26327
ANKRD12	5.03411	0.539256	4.80069e-07	2.67011e-05	0.660657	0.562633
PARP14	5.01953	0.812967	5.17979e-07	2.86165e-05	0.433355	0.295117
PLEK	4.98177	2.41952	6.30046e-07	3.45117e-05	0.194462	0.044586
PRPF8	4.96278	0.839855	6.94911e-07	3.77786e-05	0.410174	0.269639
LYST	4.95481	0.660189	7.23993e-07	3.92122e-05	0.511269	0.388535
HSPD1	4.90486	1.31994	9.34939e-07	5.04483e-05	0.277527	0.133758
IL21R	4.87993	1.30237	1.06125e-06	5.68396e-05	0.280103	0.142251
GNA13	4.87246	1.22478	1.10219e-06	5.85983e-05	0.292337	0.146497
RHOF	4.83249	1.22695	1.34833e-06	7.06459e-05	0.291693	0.154989
AHNAK	4.76782	0.951005	1.86228e-06	9.61799e-05	0.375402	0.239915
IL13RA1	4.7523	1.87534	2.01119e-06	0.000103134	0.211204	0.0700637
TTC3	4.73092	0.743807	2.23505e-06	0.000113011	0.450741	0.320594
HNRNPUL1	4.7	0.602789	2.60159e-06	0.000131086	0.53123	0.41189
MARCKS	4.64703	1.65241	3.36745e-06	0.000165074	0.219575	0.0785563
HIF1A	4.62971	0.494861	3.66187e-06	0.0001789	0.652286	0.549894
COPA	4.62804	1.16217	3.69143e-06	0.000179736	0.28461	0.14862
NFKB1	4.59325	1.51976	4.36392e-06	0.000211767	0.236317	0.101911
CD55	4.57075	0.398452	4.85982e-06	0.000228918	0.776561	0.719745
RNF19A	4.5316	1.00946	5.85396e-06	0.000271327	0.312943	0.180467
ZNF292	4.5298	0.775956	5.90406e-06	0.000272775	0.394076	0.271762
RANBP2	4.50401	1.09645	6.66834e-06	0.000304199	0.292337	0.163482
CTSH	4.48209	0.969128	7.39149e-06	0.000335073	0.32067	0.184713
HSPH1	4.46841	1.69319	7.8803e-06	0.000353904	0.213136	0.0806794
DDX21	4.45374	0.504132	8.43876e-06	0.000376645	0.593046	0.503185
DUSP2	4.42647	2.21335	9.57891e-06	0.000426217	0.179008	0.0467091
NFKBIZ	4.42566	1.0117	9.61493e-06	0.000426508	0.300708	0.169851
TUBA1B	4.42372	0.642939	9.70151e-06	0.000429032	0.477141	0.36518
GOLGA4	4.41031	0.926772	1.03223e-05	0.000455092	0.332904	0.203822
H1FX	4.36207	1.22936	1.2884e-05	0.000562887	0.2698	0.144374
FCRL3	4.33943	2.00693	1.42854e-05	0.000618175	0.186091	0.0573248
GRN	4.32741	1.96113	1.50871e-05	0.000649329	0.188023	0.059448
SSR4	4.31324	0.4483	1.60882e-05	0.000688317	0.620734	0.535032
WARS	4.29784	2.73289	1.72467e-05	0.000733541	0.157759	0.0276008
CLCN3	4.29393	2.84414	1.75538e-05	0.000742239	0.155184	0.0254777
SAMSN1	4.27503	2.65967	1.91113e-05	0.00080574	0.161623	0.0339703
CYB5A	4.26954	2.00036	1.95879e-05	0.000823431	0.179652	0.0509554
UBR4	4.26675	1.3786	1.98344e-05	0.000831376	0.232453	0.106157
AKAP13	4.25685	0.619647	2.07331e-05	0.000859086	0.477141	0.36518
BCL2A1	4.24519	1.92773	2.18408e-05	0.000897272	0.187379	0.0636943
TCP11L2	4.23218	0.721392	2.31433e-05	0.000942747	0.408242	0.299363
BIRC2	4.22656	1.31013	2.37292e-05	0.000963901	0.233741	0.106157
SLC38A1	4.22318	0.635127	2.40876e-05	0.000975716	0.470702	0.367304
IL4R	4.2203	0.496108	2.43974e-05	0.00098276	0.59047	0.507431
PRDX1	4.20136	1.30296	2.65321e-05	0.00106578	0.235673	0.112527
PRDM2	4.17044	0.523494	3.04014e-05	0.00120428	0.538313	0.454352
EIF4G2	4.16882	0.500063	3.06183e-05	0.00120646	0.564713	0.467091
HMGB2	4.1271	0.676444	3.67367e-05	0.00142426	0.408242	0.303609
MEF2A	4.11243	0.783497	3.91519e-05	0.0015098	0.357373	0.235669
STAG3	4.08705	1.49413	4.36901e-05	0.00166702	0.211204	0.0912951
HLA-DQA2	4.06981	27.5025	4.70516e-05	0.00179056	0.123632	0
HSPA8	4.0667	0.783587	4.76827e-05	0.00180508	0.357373	0.252654
CEP120	4.03795	0.984475	5.39211e-05	0.00202009	0.276883	0.159236
CANX	4.00599	0.932855	6.17573e-05	0.00228993	0.28783	0.165605
ECE1	3.98754	1.90427	6.67614e-05	0.00245035	0.174501	0.0552017
SMG1	3.97175	0.877951	7.13479e-05	0.00261206	0.309079	0.18896
PARVB	3.96635	1.13096	7.29832e-05	0.00266518	0.247263	0.133758
MARCH3	3.96058	0.834001	7.47665e-05	0.00271658	0.324533	0.214437
PGK1	3.95649	0.650916	7.60594e-05	0.00274288	0.402447	0.292994
MTSS1	3.95568	0.591689	7.63176e-05	0.00274318	0.466194	0.363057
HNRNPA2B1	3.95527	0.318576	7.6447e-05	0.00274318	0.808113	0.757962
SERPINB9	3.9492	1.51689	7.84133e-05	0.00280677	0.197038	0.0764331
STAT3	3.94069	0.765534	8.12467e-05	0.00287968	0.352865	0.235669
FLNA	3.92562	1.37662	8.6508e-05	0.0030512	0.209916	0.0934183
IKZF3	3.92044	0.841619	8.83871e-05	0.00310235	0.316162	0.203822
TMEM120A	3.90752	2.16549	9.32465e-05	0.0032571	0.161623	0.044586
CFLAR	3.90284	0.960692	9.50689e-05	0.00330479	0.281391	0.167728
EMD	3.90185	0.60034	9.54587e-05	0.00331038	0.426916	0.335456
G3BP1	3.89915	1.16458	9.65294e-05	0.0033395	0.236317	0.121019
NOLC1	3.89209	1.36433	9.93851e-05	0.00341379	0.215068	0.101911
DENND4A	3.84344	0.726093	0.000121322	0.00406076	0.367032	0.269639
STIM2	3.83921	0.957226	0.000123432	0.00411278	0.271732	0.159236
NSF	3.81914	0.799288	0.00013392	0.00442149	0.323245	0.220807
VPS37B	3.81684	0.716536	0.000135171	0.00445107	0.375402	0.269639
CCDC6	3.81581	1.73507	0.000135739	0.00445107	0.173857	0.059448
NPAT	3.80919	1.18771	0.000139422	0.00456151	0.222795	0.10828
TERF2IP	3.8046	0.692826	0.000142033	0.00463644	0.361236	0.254777
ZBTB10	3.79843	1.38641	0.000145613	0.00474258	0.202833	0.089172
CLEC2D	3.78979	0.691036	0.000150772	0.0048957	0.375402	0.286624
EMP3	3.78799	0.38396	0.000151869	0.00491314	0.666452	0.639066
BPTF	3.77409	0.711619	0.000160594	0.00513795	0.358017	0.248408
MANBA	3.75001	0.483129	0.000176827	0.00560767	0.518995	0.426752
HUWE1	3.73565	1.49822	0.000187228	0.00588588	0.186735	0.07431
PHACTR1	3.7271	0.656608	0.000193693	0.00604967	0.394076	0.301486
APPL1	3.71005	0.610831	0.000207221	0.00643052	0.406954	0.312102
GRK5	3.70658	1.39623	0.000210076	0.00650515	0.200901	0.0934183
SMARCA2	3.69722	1.11378	0.000217973	0.00672091	0.236317	0.127389
PPDPF	3.69006	0.340661	0.000224197	0.00688346	0.809401	0.745223
ATF7IP	3.68507	0.594171	0.00022864	0.00700502	0.430779	0.348195
MOB1A	3.68327	0.607676	0.000230262	0.00702492	0.398583	0.307856
TTN	3.67337	1.54387	0.000239374	0.007257	0.189955	0.0828025
IER5	3.66761	1.55399	0.00024483	0.00738901	0.176433	0.0658174
BOD1L1	3.64862	0.818171	0.000263657	0.00789387	0.300064	0.195329
CSTB	3.64106	1.92908	0.000271523	0.00809585	0.157759	0.0488323
DDX46	3.63822	0.822199	0.000274529	0.00816864	0.29105	0.18259
TMPO	3.62211	0.800193	0.000292211	0.00864144	0.301352	0.18896
HOOK2	3.60519	1.85985	0.000311928	0.00916827	0.159691	0.0509554
RUBCN	3.58678	1.02784	0.000334786	0.00982016	0.238892	0.133758
SPTBN1	3.58264	1.46277	0.000340139	0.00995279	0.181584	0.0721868
GOLGB1	3.58206	0.857998	0.000340902	0.00995279	0.277527	0.169851
INTS6	3.57611	0.967657	0.000348739	0.0101471	0.252415	0.14862
RHOB	3.56968	1.01567	0.000357419	0.0103373	0.256278	0.152866
CD40	3.55438	0.47316	0.000378875	0.0108925	0.499034	0.40552
ZFC3H1	3.55181	1.09321	0.000382588	0.0109774	0.227946	0.121019
IQGAP1	3.53426	0.523226	0.000408917	0.0116634	0.460399	0.363057
CREM	3.524	0.787598	0.000425085	0.0121007	0.307791	0.216561
KLF10	3.50955	2.55779	0.00044886	0.0127524	0.130071	0.0233546
STAT6	3.50609	0.720302	0.000454744	0.0128942	0.325177	0.220807
NUP214	3.49709	1.40828	0.000470368	0.0132851	0.180296	0.07431
EHD1	3.49119	2.13082	0.000480871	0.0134765	0.141661	0.0360934
DARS	3.483	0.828119	0.000495826	0.0138246	0.281391	0.176221
CMSS1	3.48161	1.22983	0.000498416	0.0138608	0.201545	0.0976645
KDM2B	3.48053	0.810808	0.00050043	0.0138901	0.29105	0.195329
HIST2H2AC	3.47999	2.26815	0.00050144	0.0138914	0.137154	0.0318471
SF3B1	3.47616	0.376466	0.000508648	0.0140373	0.575016	0.511677
PPP1R16B	3.47346	1.34244	0.000513793	0.0141254	0.189311	0.0849257
TXNL4A	3.46995	1.27828	0.000520555	0.0142842	0.193818	0.0912951
NEAT1	3.4555	0.787382	0.000549266	0.0150434	0.29942	0.199575
PRKDC	3.44524	1.04641	0.000570547	0.0155967	0.220863	0.116773
TUBA1A	3.442	0.39131	0.000577425	0.015755	0.626529	0.549894
VPS13A	3.4182	1.36579	0.000630379	0.0169756	0.182872	0.0785563
PIK3R1	3.41117	0.875664	0.000646837	0.0173542	0.263361	0.165605
FKBP5	3.37009	1.70592	0.000751448	0.0197936	0.158403	0.059448
MAT2A	3.3677	1.85247	0.000757978	0.0198932	0.149388	0.0488323
CHD1	3.36527	0.637721	0.000764687	0.0200329	0.354797	0.254777
HNRNPL	3.36392	0.514691	0.000768437	0.0200947	0.440438	0.339703
SFPQ	3.35798	0.295807	0.000785144	0.0204441	0.646491	0.609342
GSTP1	3.33638	0.589274	0.000848777	0.0219967	0.371539	0.286624
EIF5A	3.33584	0.293797	0.000850428	0.0220001	0.723117	0.670913
JARID2	3.32945	0.860782	0.000870186	0.022391	0.265937	0.171975
NDUFAF3	3.32729	1.47516	0.00087696	0.0225253	0.165486	0.0636943
MIF	3.32567	0.347496	0.000882073	0.0225729	0.600773	0.545648
RCN2	3.32522	0.579304	0.000883498	0.0225729	0.394076	0.305732
POLR2L	3.32427	1.13152	0.000886498	0.0226096	0.19575	0.0934183
SESN1	3.32	1.74609	0.000900186	0.0228379	0.152608	0.0530786
GSPT1	3.3191	1.5747	0.000903093	0.0228683	0.159691	0.059448
RASSF2	3.31037	1.27839	0.000931742	0.0234737	0.182228	0.0806794
COPE	3.30947	0.590527	0.000934743	0.0235084	0.362524	0.273885
XPO1	3.29182	1.36251	0.0009954	0.0248609	0.176433	0.0785563
EDF1	3.29002	0.352538	0.00100179	0.0249774	0.59047	0.52017
CCT5	3.27976	1.26674	0.00103894	0.0258189	0.181584	0.0828025
NOP58	3.27972	0.43569	0.00103911	0.0258189	0.502898	0.414013
RBBP4	3.27639	0.63541	0.00105144	0.0260805	0.334192	0.246285
XRCC5	3.27571	0.678146	0.00105396	0.0260981	0.319382	0.227176
SMARCC1	3.27274	0.747034	0.0010651	0.0262935	0.287186	0.191083
CYLD	3.27256	0.531255	0.00106577	0.0262935	0.400515	0.307856
SPPL2A	3.25857	0.852734	0.00111977	0.0275391	0.250483	0.154989
ZNF318	3.25632	0.956702	0.00112868	0.0276686	0.22859	0.129512
KLF6	3.24655	0.350455	0.00116813	0.0284383	0.749517	0.687898
KHDRBS1	3.24421	0.404929	0.00117777	0.0286248	0.506761	0.426752
CD22	3.23944	0.484657	0.00119765	0.0290104	0.434643	0.350318
SESN3	3.23381	0.607904	0.00122149	0.0295385	0.348358	0.261146
FAM177A1	3.22981	1.01572	0.00123873	0.0299054	0.216999	0.123142
PCM1	3.21437	0.805411	0.0013073	0.0314134	0.264649	0.171975
GBP4	3.21428	0.930749	0.00130771	0.0314134	0.237605	0.144374
MTPN	3.20087	0.428194	0.00137013	0.0326416	0.500322	0.40552
GPR183	3.18381	1.208	0.00145348	0.0342885	0.191887	0.0997877
LY9	3.17558	0.486413	0.00149538	0.0350482	0.473921	0.416136
KAT6B	3.1677	0.68976	0.00153649	0.0359533	0.301352	0.210191
NFE2L2	3.1668	0.719356	0.00154125	0.0359762	0.296201	0.208068
PELI1	3.16658	0.384755	0.00154244	0.0359762	0.556986	0.511677
UTRN	3.14925	0.504407	0.0016369	0.037753	0.400515	0.326964
EPB41	3.12828	0.942085	0.00175833	0.040233	0.222151	0.131635
ZBTB16	3.12661	0.733374	0.00176832	0.0403976	0.282679	0.191083
RAB21	3.12315	1.32039	0.00178927	0.0407974	0.168062	0.07431
BDP1	3.12279	0.673521	0.00179146	0.0407974	0.300708	0.212314
ZEB1	3.10231	0.695141	0.00192016	0.0433866	0.301996	0.216561
NRROS	3.09561	0.970845	0.00196411	0.0442415	0.222795	0.138004
TGIF2	3.09435	1.11903	0.00197247	0.0443607	0.190599	0.0997877
ZHX2	3.09169	1.38811	0.0019902	0.0446056	0.160979	0.0679406
ACSL1	3.09133	2.20807	0.00199262	0.0446056	0.12492	0.0318471
NR4A3	3.0794	3.25869	0.00207415	0.0462874	0.106246	0.0127389
PPP4R3A	3.07711	0.668013	0.00209019	0.0465204	0.296845	0.203822
TLE1	3.06545	0.863623	0.0021734	0.047838	0.240824	0.152866
PPP1R15A	3.06293	0.354094	0.00219179	0.0481694	0.653574	0.583864
PPP4C	-3.05173	-0.55064	0.00227529	0.049853	0.251127	0.343949
TSPAN3	-3.0623	-0.50896	0.00219641	0.0481977	0.295557	0.375796
SNRPE	-3.06721	-0.526091	0.00216068	0.0476305	0.279459	0.36518
RGS2	-3.06883	-0.532742	0.002149	0.0474453	0.295557	0.382166
UCP2	-3.07481	-0.391107	0.00210634	0.0465746	0.509981	0.609342
CCDC174	-3.07616	-0.634081	0.00209682	0.0465204	0.205409	0.29724
MTMR14	-3.07693	-0.602978	0.00209145	0.0465204	0.230522	0.318471
PPP6C	-3.08242	-0.600956	0.00205325	0.0458919	0.233097	0.320594
PPP2CA	-3.09192	-0.488175	0.00198869	0.0446056	0.312943	0.394904
MRPS24	-3.09867	-0.677688	0.00194394	0.0438554	0.18416	0.276008
PNPLA8	-3.10645	-0.610628	0.00189347	0.0428505	0.227946	0.316348
TIMM9	-3.11284	-0.874315	0.00185295	0.0419992	0.139086	0.231423
CCDC59	-3.11437	-0.484327	0.00184337	0.0418476	0.327753	0.414013
NDUFA5	-3.11905	-0.61194	0.00181433	0.0412532	0.222795	0.314225
NDUFA1	-3.13138	-0.443427	0.00173984	0.039873	0.377334	0.475584
MBP	-3.13188	-0.442121	0.00173691	0.039869	0.37991	0.473461
EXOG	-3.13269	-0.932169	0.00173213	0.0398224	0.123632	0.216561
KANSL2	-3.13561	-0.838448	0.00171494	0.0394901	0.149388	0.239915
BLOC1S2	-3.14957	-0.508836	0.00163513	0.037753	0.298133	0.386412
P2RY8	-3.15195	-0.53389	0.00162183	0.0375254	0.289762	0.380042
RAB11B	-3.15339	-0.553281	0.00161385	0.0374005	0.283323	0.367304
ATP6V0C	-3.16181	-0.339188	0.00156793	0.0364532	0.594977	0.685775
EPC1	-3.17873	-0.368344	0.00147923	0.0347822	0.55763	0.645435
HMGN3	-3.18075	-0.80325	0.00146892	0.0345963	0.156471	0.250531
LGALS9	-3.1884	-0.827358	0.0014306	0.0338038	0.168706	0.254777
VCPKMT	-3.18966	-0.635441	0.00142438	0.0337119	0.237605	0.322718
AKIRIN2	-3.19128	-0.543663	0.00141642	0.0335784	0.285254	0.373673
GTF3A	-3.19979	-0.454906	0.00137528	0.0327103	0.379266	0.458599
EPSTI1	-3.20573	-1.1282	0.0013472	0.0321483	0.102382	0.195329
VPS29	-3.20668	-0.890151	0.00134278	0.0320958	0.132646	0.229299
PRKD2	-3.20929	-0.972	0.00133065	0.0318585	0.115261	0.212314
DEK	-3.21365	-0.633805	0.00131059	0.0314301	0.218931	0.314225
CHMP2B	-3.22324	-0.648801	0.0012675	0.030549	0.233741	0.320594
COMMD6	-3.24106	-0.28847	0.00119086	0.0288945	0.772698	0.834395
SPG21	-3.25191	-0.881646	0.00114634	0.0279549	0.141017	0.239915
MRPL9	-3.25245	-0.850374	0.00114417	0.027949	0.150676	0.244161
CCNG1	-3.25627	-0.683047	0.00112886	0.0276686	0.197682	0.295117
LARP7	-3.27216	-0.748668	0.0010673	0.0262935	0.175145	0.271762
TSN	-3.29668	-0.759623	0.000978334	0.024477	0.166774	0.265393
PSMB8	-3.30474	-0.608672	0.000950646	0.0238255	0.25821	0.354565
ACP1	-3.30546	-0.55916	0.000948206	0.0238056	0.283323	0.375796
SPSB3	-3.32027	-0.840543	0.000899316	0.0228379	0.160979	0.2569
OTUB1	-3.32661	-0.567182	0.000879087	0.0225399	0.25821	0.354565
HSH2D	-3.33282	-0.452408	0.000859698	0.0221606	0.37991	0.462845
TWISTNB	-3.33296	-0.761411	0.000859281	0.0221606	0.193175	0.286624
KLHDC2	-3.34034	-0.943671	0.000836764	0.0217243	0.135222	0.233546
YIPF3	-3.35766	-1.06402	0.000786039	0.0204441	0.110109	0.210191
PIH1D1	-3.3619	-1.09525	0.000774095	0.0202061	0.115905	0.212314
BEX4	-3.3677	-0.994721	0.000757978	0.0198932	0.12492	0.225053
SRSF3	-3.37072	-0.424708	0.000749731	0.0197844	0.463619	0.55414
EIF2S2	-3.37076	-0.634329	0.000749609	0.0197844	0.2434	0.341826
NUB1	-3.38449	-0.851781	0.000713113	0.0188871	0.164198	0.261146
MLF2	-3.39025	-0.660309	0.000698295	0.0185285	0.245332	0.335456
STK17B	-3.3925	-0.392128	0.000692585	0.0184108	0.587894	0.692144
HSF1	-3.39632	-0.760101	0.000682977	0.0181888	0.188023	0.284501
RNF145	-3.4019	-0.660237	0.000669182	0.0178543	0.2434	0.33758
CGGBP1	-3.40483	-0.534175	0.000662055	0.0176968	0.300064	0.401274
RAB24	-3.40789	-1.02552	0.000654674	0.0175319	0.119768	0.220807
LENG8	-3.4159	-0.707887	0.000635716	0.0170875	0.207985	0.307856
MTERF4	-3.41887	-0.82681	0.000628817	0.0169652	0.174501	0.273885
SAT1	-3.42823	-0.372088	0.000607528	0.0164214	0.638764	0.70276
DRAP1	-3.43291	-0.684456	0.000597137	0.0161708	0.220219	0.320594
ERH	-3.43584	-0.486757	0.000590727	0.0160272	0.385705	0.47983
PAIP2	-3.43854	-0.420394	0.000584866	0.015898	0.444945	0.532909
ACAP2	-3.44025	-0.597806	0.000581183	0.0158277	0.267225	0.369427
NOL7	-3.47558	-0.492821	0.000509759	0.0140412	0.369607	0.462845
JTB	-3.47783	-0.501278	0.000505499	0.0139771	0.362524	0.464968
SNRPB	-3.48881	-0.336926	0.000485182	0.013571	0.585963	0.647558
PSMG2	-3.49416	-0.671621	0.000475552	0.0133793	0.226658	0.33121
COX8A	-3.49502	-0.490167	0.000474031	0.0133625	0.385705	0.484076
SP110	-3.5037	-0.569858	0.000458837	0.0129848	0.316162	0.416136
SNRPF	-3.5398	-0.51779	0.000400436	0.0114667	0.334836	0.437367
CNN2	-3.55487	-0.480408	0.000378162	0.0108925	0.424984	0.543524
RNF13	-3.57121	-0.911712	0.000355337	0.0102977	0.158403	0.259023
SEC62	-3.57157	-0.437699	0.000354849	0.0102977	0.469414	0.56051
UBL5	-3.61459	-0.46284	0.00030082	0.00885978	0.428203	0.522293
GTF2IRD2B	-3.61729	-0.843394	0.0002977	0.00878579	0.173213	0.280255
SNRPA	-3.63223	-0.803499	0.000280977	0.00832626	0.188667	0.295117
CHURC1	-3.63291	-0.514638	0.000280243	0.00832155	0.367032	0.471338
RNASEK	-3.64457	-0.430165	0.000267844	0.00800266	0.508693	0.59448
SREK1IP1	-3.65735	-1.09022	0.000254839	0.00764571	0.11848	0.227176
SPOCK2	-3.65834	-0.690313	0.000253857	0.00763207	0.236961	0.343949
IST1	-3.66716	-0.754152	0.000245261	0.00738901	0.201545	0.314225
PNPLA2	-3.66918	-0.584861	0.000243327	0.0073614	0.314874	0.426752
C1orf43	-3.67692	-0.579919	0.000236064	0.00717167	0.326465	0.428875
BRAF	-3.68057	-1.07859	0.000232714	0.00708479	0.128783	0.235669
CAPZA2	-3.68394	-0.751809	0.000229652	0.00702115	0.209916	0.322718
RAD23A	-3.69268	-0.553054	0.000221907	0.00682767	0.343851	0.450106
RARA	-3.69934	-0.662364	0.000216164	0.00667939	0.256922	0.367304
ZFP36L2	-3.7141	-0.310174	0.00020393	0.00634202	0.840953	0.889597
ZFAND3	-3.72422	-1.08929	0.000195918	0.00610596	0.122344	0.233546
SDHD	-3.72881	-0.780341	0.000192384	0.00602177	0.204765	0.312102
SPI1	-3.73273	-0.889534	0.000189417	0.00594176	0.173213	0.278132
SP140	-3.73736	-0.600991	0.000185959	0.00585874	0.307147	0.40552
NDUFB4	-3.73957	-0.60816	0.000184336	0.005833	0.293625	0.399151
CWC15	-3.76207	-0.613602	0.000168512	0.00535572	0.283323	0.392781
RAP1B	-3.76648	-0.457944	0.000165564	0.00527362	0.461043	0.562633
SCAND1	-3.77625	-0.553492	0.000159209	0.00510491	0.350934	0.456476
OSER1	-3.78277	-0.662317	0.000155091	0.00499502	0.274952	0.373673
GNAS	-3.78336	-0.548816	0.000154726	0.00499442	0.344495	0.447983
COX6A1	-3.81594	-0.413221	0.000135665	0.00445107	0.56085	0.653928
RBBP6	-3.82184	-0.499378	0.000132461	0.00438335	0.406954	0.5138
IFITM2	-3.83705	-0.504176	0.000124522	0.00413957	0.429491	0.524416
MID1IP1	-3.8429	-1.27227	0.00012159	0.00406076	0.105602	0.218684
PABPN1	-3.84299	-0.972253	0.000121545	0.00406076	0.159691	0.269639
MAPKAPK5-AS1	-3.86095	-1.19426	0.000112949	0.00379851	0.108822	0.22293
PSMA1	-3.86567	-0.631863	0.000110784	0.00373439	0.296201	0.409766
MAGOH	-3.86815	-0.627754	0.000109666	0.00370533	0.280103	0.394904
LSP1	-3.86833	-0.471432	0.000109585	0.00370533	0.511912	0.641189
ADIPOR1	-3.87404	-0.863463	0.000107045	0.00363375	0.190599	0.299363
SNHG8	-3.87872	-0.406857	0.000105007	0.00357294	0.615583	0.696391
PRKCB	-3.8794	-0.562608	0.000104716	0.00357145	0.367032	0.475584
SSR2	-3.8915	-0.405811	9.96251e-05	0.00341393	0.59369	0.696391
RAB5C	-3.89641	-0.502858	9.76296e-05	0.00336148	0.401803	0.505308
SRSF7	-3.89807	-0.399419	9.69609e-05	0.00334642	0.613651	0.707006
RBM39	-3.90559	-0.326828	9.3996e-05	0.00327536	0.753381	0.821656
PMPCB	-3.9195	-0.749769	8.87344e-05	0.00310699	0.222795	0.339703
APH1A	-3.92391	-0.436197	8.71247e-05	0.00306547	0.537025	0.639066
MED6	-3.93907	-0.979146	8.17972e-05	0.0028921	0.15454	0.267516
PHF1	-3.94384	-0.57927	8.01862e-05	0.00284907	0.35029	0.454352
EIF4H	-3.94618	-0.517161	7.94069e-05	0.00283532	0.404379	0.5138
SLU7	-3.95869	-0.721659	7.53606e-05	0.00272756	0.247907	0.360934
PSME1	-3.96171	-0.443919	7.4415e-05	0.00271062	0.578236	0.698514
RSL24D1	-3.99177	-0.445717	6.55813e-05	0.00241316	0.49839	0.596603
HHEX	-3.9956	-0.912426	6.45313e-05	0.00238667	0.190599	0.299363
BANK1	-4.02409	-0.446756	5.71972e-05	0.00212629	0.586607	0.694268
MRPL33	-4.03241	-0.743401	5.52075e-05	0.00205762	0.239536	0.360934
TSTD1	-4.05014	-0.695077	5.11864e-05	0.00192262	0.272376	0.388535
CNOT7	-4.05055	-0.713338	5.10979e-05	0.00192262	0.258854	0.37155
SYF2	-4.05451	-0.461968	5.02399e-05	0.00189692	0.51642	0.615711
ATG3	-4.06778	-0.939523	4.74623e-05	0.00180145	0.16613	0.286624
SOD2	-4.09038	-0.825533	4.30674e-05	0.00164761	0.218931	0.33121
BUD31	-4.09213	-0.6698	4.27426e-05	0.00163953	0.276883	0.397028
PBXIP1	-4.0947	-1.13536	4.22722e-05	0.00162579	0.132003	0.252654
ING3	-4.13484	-0.963893	3.55202e-05	0.0013808	0.16613	0.288747
UFC1	-4.1478	-0.59865	3.35683e-05	0.00130844	0.349646	0.471338
PET100	-4.15703	-0.718058	3.22415e-05	0.00126012	0.271088	0.386412
SH3BGRL	-4.16796	-0.548505	3.07333e-05	0.0012077	0.407598	0.5138
PTGES3	-4.16985	-0.633719	3.04796e-05	0.00120428	0.334836	0.441614
DNAJB6	-4.17453	-0.800451	2.98597e-05	0.00118627	0.217643	0.339703
TBC1D10C	-4.19956	-0.700565	2.67439e-05	0.00106835	0.282679	0.403397
GAPDH	-4.22156	-0.451022	2.42614e-05	0.000980011	0.597553	0.683652
DBF4	-4.23254	-1.00064	2.31063e-05	0.000942747	0.167418	0.286624
DERL2	-4.23367	-0.988662	2.29909e-05	0.000941845	0.16291	0.288747
MRPL22	-4.25122	-1.2277	2.12608e-05	0.000875934	0.112041	0.242038
CHIC2	-4.2523	-0.951922	2.11585e-05	0.00087421	0.183516	0.303609
ATF7IP2	-4.26009	-0.803558	2.04348e-05	0.000851606	0.236961	0.354565
RNF138	-4.2636	-0.818614	2.01162e-05	0.000840753	0.222151	0.343949
MEF2C	-4.29699	-0.505985	1.73133e-05	0.000734216	0.524147	0.656051
EIF3M	-4.30473	-0.534539	1.67189e-05	0.000713192	0.43593	0.545648
BAG1	-4.32296	-1.10205	1.53952e-05	0.000660621	0.141017	0.269639
MPC2	-4.33889	-0.956237	1.43205e-05	0.000618175	0.175789	0.303609
EPN1	-4.34532	-1.04804	1.3907e-05	0.000603931	0.155827	0.284501
SUMO2	-4.34951	-0.39082	1.36442e-05	0.000594304	0.692853	0.783439
TBRG1	-4.36958	-0.65011	1.24485e-05	0.000545508	0.334836	0.460722
MAF1	-4.38848	-0.672653	1.14144e-05	0.000501713	0.311011	0.437367
CCDC12	-4.47327	-0.67325	7.70321e-06	0.00034776	0.314874	0.441614
BCL11A	-4.50243	-0.837837	6.71797e-06	0.000305499	0.239536	0.367304
PSMD7	-4.50437	-0.622463	6.65705e-06	0.000304199	0.342563	0.467091
PCIF1	-4.5158	-0.699903	6.30782e-06	0.000289579	0.307147	0.43949
RNF7	-4.51985	-0.727164	6.18834e-06	0.000284999	0.274308	0.397028
LY6E	-4.54366	-0.719627	5.52865e-06	0.000257073	0.321958	0.441614
COX16	-4.54663	-0.76715	5.45123e-06	0.000254291	0.262073	0.394904
S1PR1	-4.55531	-0.685071	5.23075e-06	0.000244796	0.352222	0.462845
PRELID3B	-4.56643	-1.14063	4.96102e-06	0.000232926	0.146169	0.280255
UBE2N	-4.57116	-0.761988	4.85044e-06	0.000228918	0.269156	0.399151
MRPL47	-4.57966	-1.15263	4.65731e-06	0.000220818	0.139086	0.278132
SNRPA1	-4.58277	-0.657416	4.58866e-06	0.000218278	0.362524	0.490446
NGDN	-4.58407	-0.777662	4.56009e-06	0.000217635	0.272376	0.403397
EIF2AK2	-4.58659	-1.24547	4.50541e-06	0.000215738	0.135222	0.267516
PHF5A	-4.58695	-0.880018	4.49766e-06	0.000215738	0.216999	0.350318
CNOT8	-4.58767	-0.897884	4.48217e-06	0.000215738	0.212492	0.346072
SHISA5	-4.65423	-0.85013	3.2519e-06	0.000159951	0.233741	0.367304
ABT1	-4.69172	-0.959372	2.70917e-06	0.000135094	0.199614	0.333333
VAMP2	-4.69496	-0.601875	2.66657e-06	0.00013343	0.423696	0.522293
RTCB	-4.69708	-0.938764	2.63912e-06	0.000132515	0.215068	0.346072
CNPPD1	-4.73407	-0.63818	2.20062e-06	0.00011166	0.383773	0.509554
EPB41L4A-AS1	-4.73479	-0.615897	2.19282e-06	0.000111656	0.425628	0.545648
CD69	-4.75122	-0.539755	2.02197e-06	0.00010332	0.741146	0.806794
TMED10	-4.76422	-0.669193	1.89583e-06	9.75646e-05	0.365744	0.509554
TMEM243	-4.78236	-0.542671	1.7325e-06	8.97981e-05	0.506761	0.632696
R3HDM4	-4.81548	-0.647275	1.46845e-06	7.63858e-05	0.390212	0.509554
SEC61G	-4.82804	-0.752038	1.37885e-06	7.19838e-05	0.307147	0.433121
SON	-4.8518	-0.424076	1.22346e-06	6.43361e-05	0.723117	0.804671
SUMO1	-4.85284	-0.858996	1.21709e-06	6.42346e-05	0.236961	0.382166
CIB1	-4.87304	-0.643855	1.09893e-06	5.85983e-05	0.385705	0.528662
MYL12A	-4.90216	-0.56207	9.47886e-07	5.09568e-05	0.515132	0.645435
TMEM248	-4.97763	-0.996274	6.4367e-07	3.51249e-05	0.202189	0.346072
SSU72	-5.00598	-1.17893	5.55773e-07	3.0559e-05	0.16291	0.303609
C1D	-5.03875	-0.999555	4.68589e-07	2.62646e-05	0.193818	0.341826
CA5B	-5.04878	-1.13693	4.44633e-07	2.51165e-05	0.170637	0.316348
MRPL54	-5.06246	-0.592135	4.13871e-07	2.3563e-05	0.462331	0.585987
GTF2A2	-5.07714	-0.825821	3.83167e-07	2.19011e-05	0.283967	0.420382
LSM8	-5.09019	-0.722027	3.57711e-07	2.07745e-05	0.336124	0.469214
TUFM	-5.16957	-0.877052	2.34628e-07	1.39056e-05	0.252415	0.407643
TMEM156	-5.1928	-1.06339	2.07159e-07	1.2379e-05	0.213136	0.352442
MT-ND3	-5.26156	-0.336425	1.42836e-07	8.6788e-06	0.989053	1
ZC3H15	-5.34518	-0.64923	9.03272e-08	5.70402e-06	0.44237	0.583864
RPL36AL	-5.36075	-0.430369	8.28764e-08	5.30299e-06	0.779137	0.857749
RELB	-5.38726	-0.621464	7.15403e-08	4.6185e-06	0.518352	0.647558
COX7C	-5.39711	-0.335198	6.7721e-08	4.43129e-06	0.882164	0.917197
RNPS1	-5.41732	-0.630334	6.04984e-08	3.97667e-06	0.457824	0.596603
RSRC2	-5.44293	-0.712539	5.24115e-08	3.47671e-06	0.417257	0.541401
WTAP	-5.46147	-0.679743	4.72206e-08	3.16138e-06	0.419189	0.56051
MED30	-5.5238	-0.976529	3.31743e-08	2.26289e-06	0.239536	0.394904
ZBP1	-5.55697	-1.24354	2.74499e-08	1.8993e-06	0.158403	0.329087
KRT10	-5.57938	-0.686948	2.41375e-08	1.67814e-06	0.426916	0.571125
LAMP1	-5.63595	-1.30033	1.74094e-08	1.22809e-06	0.150676	0.318471
BTF3	-5.65197	-0.293015	1.58617e-08	1.12993e-06	0.96716	0.991507
TAGLN2	-5.65593	-0.381696	1.55002e-08	1.11516e-06	0.891822	0.921444
CCNDBP1	-5.65787	-1.03631	1.53264e-08	1.10818e-06	0.233097	0.394904
PNISR	-5.68964	-0.560289	1.27306e-08	9.29787e-07	0.696716	0.834395
ARRDC2	-5.72114	-0.82051	1.05809e-08	7.76703e-07	0.34707	0.494692
SAT2	-5.72569	-1.58037	1.03014e-08	7.60046e-07	0.108178	0.278132
FTL	-5.73631	-0.258355	9.67611e-09	7.17571e-07	0.991629	1
COX7A2	-5.76916	-0.647082	7.96659e-09	5.96917e-07	0.504829	0.647558
ATP6V1G1	-5.78672	-0.565841	7.17761e-09	5.43432e-07	0.595621	0.719745
AUP1	-5.86462	-0.941757	4.5017e-09	3.48123e-07	0.27302	0.43949
TAF1D	-5.88424	-0.539965	3.9989e-09	3.19492e-07	0.643915	0.726115
HLA-DMA	-5.94607	-0.44986	2.74649e-09	2.23129e-07	0.793303	0.859873
RCSD1	-5.98437	-0.549272	2.17225e-09	1.79502e-07	0.737283	0.855626
CAMK1D	-6.00323	-1.18486	1.9343e-09	1.62628e-07	0.206053	0.375796
DDX39A	-6.13505	-0.886762	8.51341e-10	7.32812e-08	0.318738	0.490446
DDIT3	-6.18802	-1.17117	6.09259e-10	5.30753e-08	0.219575	0.397028
GUCD1	-6.19459	-1.00001	5.8438e-10	5.12165e-08	0.286542	0.450106
SP100	-6.20611	-0.616062	5.43128e-10	4.81851e-08	0.619446	0.753715
EAPP	-6.226	-0.907487	4.78494e-10	4.2713e-08	0.326465	0.494692
PMAIP1	-6.26983	-0.871967	3.61433e-10	3.26668e-08	0.383129	0.552017
RABGGTB	-6.34508	-1.21681	2.22309e-10	2.03469e-08	0.199614	0.384289
EIF4A2	-6.39148	-0.720799	1.64288e-10	1.53275e-08	0.513844	0.641189
AIMP1	-6.40395	-1.11502	1.51411e-10	1.42179e-08	0.231165	0.414013
TCL1A	-6.46556	-0.935707	1.00926e-10	9.60196e-09	0.33226	0.543524
SH3BGRL3	-6.48153	-0.598725	9.07951e-11	8.69529e-09	0.754668	0.868365
POLR2J3	-6.54643	-1.49329	5.89291e-11	5.7971e-09	0.157115	0.339703
TAGAP	-6.55336	-0.611665	5.62568e-11	5.57212e-09	0.775274	0.900212
PIM3	-6.62181	-0.98669	3.54825e-11	3.61346e-09	0.357373	0.515924
SLC44A2	-6.6782	-1.04364	2.41893e-11	2.49858e-09	0.276883	0.471338
NR1H2	-6.72059	-0.885992	1.80984e-11	1.88289e-09	0.373471	0.545648
HNRNPA0	-6.75606	-0.594441	1.41796e-11	1.50773e-09	0.639408	0.734607
HLA-E	-6.75984	-0.345088	1.38146e-11	1.4798e-09	0.949131	0.970276
TMA7	-6.77919	-0.623619	1.20851e-11	1.3042e-09	0.688345	0.830149
SRP14	-6.91465	-0.538189	4.69011e-12	5.21721e-10	0.747585	0.840764
GPSM3	-6.91852	-0.816525	4.56377e-12	5.11602e-10	0.481005	0.658174
PPIG	-6.93972	-0.957324	3.92878e-12	4.4386e-10	0.359948	0.543524
MT-ND1	-6.94508	-0.339812	3.78258e-12	4.30708e-10	0.98519	0.997877
SNRPB2	-6.98418	-1.10819	2.86517e-12	3.34138e-10	0.273664	0.469214
ITM2B	-7.01276	-0.613699	2.3366e-12	2.74712e-10	0.725048	0.847134
BCL7B	-7.05372	-1.29496	1.74203e-12	2.08194e-10	0.206697	0.41189
MED10	-7.14732	-0.890494	8.84861e-13	1.09367e-10	0.399227	0.583864
KLF3	-7.15781	-0.935554	8.19763e-13	1.02195e-10	0.419833	0.577495
RPS21	-7.19264	-0.269157	6.3549e-13	8.09588e-11	0.99678	1
RPL38	-7.22019	-0.291702	5.19168e-13	6.70329e-11	0.965873	0.968153
YWHAZ	-7.26136	-0.447563	3.83206e-13	5.03777e-11	0.884739	0.92569
KMT2E	-7.29876	-0.71006	2.90427e-13	3.85308e-11	0.645847	0.789809
TSPAN13	-7.32009	-1.38854	2.47797e-13	3.31795e-11	0.19575	0.40552
SRSF10	-7.38729	-0.659799	1.49857e-13	2.06388e-11	0.68255	0.808917
MX1	-7.54881	-1.82357	4.3927e-14	6.16726e-12	0.128139	0.348195
RPS29	-7.82274	-0.468025	5.16837e-15	7.70514e-13	0.979395	0.995754
SRP9	-7.82711	-1.08894	4.99211e-15	7.51988e-13	0.333548	0.532909
TSC22D3	-7.84408	-0.61041	4.3615e-15	6.63912e-13	0.92273	0.957537
SNRPG	-7.86334	-0.941256	3.74028e-15	5.81593e-13	0.415969	0.617834
ARF1	-8.10659	-0.801099	5.2062e-16	8.27328e-14	0.577592	0.751592
GNB2	-8.11878	-1.76233	4.70886e-16	7.6511e-14	0.151964	0.384289
MT-ND5	-8.16784	-0.509439	3.1397e-16	5.21875e-14	0.945911	0.987261
ARID5A	-8.17972	-0.997052	2.8451e-16	4.78407e-14	0.432067	0.641189
UBE2I	-8.23809	-0.922624	1.74985e-16	2.97701e-14	0.461687	0.670913
CIR1	-8.26856	-1.21133	1.35592e-16	2.37402e-14	0.308435	0.532909
MYADM	-8.32148	-1.56344	8.68715e-17	1.57031e-14	0.244044	0.467091
SRSF5	-8.3254	-0.770344	8.40476e-17	1.5385e-14	0.670316	0.830149
SAP18	-8.34398	-0.891696	7.18297e-17	1.33171e-14	0.504185	0.700637
TMSB10	-8.52499	-0.529776	1.52825e-17	2.90789e-15	0.978751	0.997877
CD52	-8.58169	-0.646118	9.34862e-18	1.85192e-15	0.909208	0.978769
ODC1	-8.66275	-1.88239	4.60533e-18	1.00906e-15	0.141017	0.392781
ARPC3	-8.72175	-0.569012	2.73943e-18	6.0946e-16	0.883451	0.96603
CHPT1	-8.76234	-1.23966	1.91238e-18	4.38967e-16	0.321958	0.547771
SUB1	-9.01414	-0.963052	1.98425e-19	5.03407e-17	0.509337	0.713376
EIF1B	-9.01459	-0.872922	1.97612e-19	5.03407e-17	0.580811	0.774947
RAC1	-9.40689	-2.35298	5.1104e-21	1.57237e-18	0.104314	0.377919
MT-CYB	-9.45711	-0.319987	3.16562e-21	9.95173e-19	0.999356	1
RCC1	-9.53718	-1.34291	1.46775e-21	4.8239e-19	0.311011	0.573248
MT-ATP6	-9.8423	-0.380472	7.3997e-23	2.60993e-20	0.993561	1
RPL9	-9.90535	-0.288669	3.9457e-23	1.42647e-20	0.998068	1
RPL22	-10.1116	-0.343506	4.90723e-24	1.81958e-21	0.995493	1
RPL36A	-10.2526	-0.835979	1.15196e-24	4.3838e-22	0.764971	0.917197
CCNI	-10.9921	-0.821094	4.17048e-28	1.72312e-25	0.817772	0.946921
IFITM1	-11.251	-1.74934	2.29043e-29	1.10406e-26	0.292337	0.581741
RPS27	-11.9962	-0.323836	3.7179e-33	2.15058e-30	1	1
RPL39	-12.0094	-0.293602	3.17023e-33	1.91019e-30	1	1
CD37	-12.3292	-0.430576	6.30471e-35	4.34154e-32	0.997424	0.997877
RPL37	-12.4365	-0.357433	1.65657e-35	1.26082e-32	1	1
DAZAP2	-12.7865	-0.837429	1.95137e-37	1.56771e-34	0.831294	0.940552
SNX2	-13.118	-1.36764	2.59799e-39	2.3481e-36	0.53123	0.813163
YPEL5	-13.7229	-1.42516	7.40277e-43	7.64653e-40	0.546684	0.81104
CIRBP	-14.1172	-0.758789	2.97788e-45	3.91483e-42	0.935608	0.980892
PCBP1	-14.9818	-3.06774	9.66098e-51	1.39707e-47	0.115905	0.545648
MT-CO3	-15.6341	-0.52962	4.26732e-55	6.85664e-52	0.999356	1
MT-ND4L	-15.7425	-0.600208	7.73593e-56	1.39837e-52	0.997424	1
HLA-DQB1	-15.7971	-0.934397	3.25949e-56	6.73364e-53	0.945911	0.987261
MT-CO2	-17.7772	-0.516264	1.06154e-70	3.07017e-67	0.999356	1
PCBP2	-17.8751	-1.37741	1.84254e-71	6.66125e-68	0.743722	0.946921
EIF1	-18.4672	-0.639526	3.79561e-76	1.82961e-72	0.998068	1
LYN	-26.5648	-2.98941	1.7332e-155	2.50639e-151	0.399871	0.938429

## Sheet: CD4 CTL
name	scores	lfc	pval	adj_pval	pct_nz_group	pct_nz_reference
MALAT1	6.0085	0.742658	1.87251e-09	3.86833e-06	1	1
HIST1H4C	5.79523	2.48558	6.82261e-09	1.21409e-05	0.698113	0.285714
DUSP1	5.77807	2.16079	7.55603e-09	1.21409e-05	0.814016	0.5
KLF2	5.65901	1.76275	1.52248e-08	2.0015e-05	0.854447	0.571429
GNLY	5.24999	1.68669	1.52104e-07	0.000146639	0.93531	0.738095
HLA-DRB5	5.1726	3.96615	2.30856e-07	0.00020865	0.516173	0.0714286
TGFBR3	4.70931	2.64195	2.48562e-06	0.00189182	0.54717	0.142857
FOS	4.5034	3.23328	6.6876e-06	0.00420476	0.506739	0.142857
UBC	4.46628	0.646907	7.95927e-06	0.00479579	0.994609	0.97619
PTPRC	4.40044	0.9024	1.08031e-05	0.00624894	0.924528	0.833333
SELPLG	4.24426	1.85803	2.19317e-05	0.0106211	0.592992	0.285714
TUBA1A	4.24321	2.09279	2.20347e-05	0.0106211	0.563342	0.238095
GZMB	3.93714	1.51622	8.24568e-05	0.0340688	0.687332	0.404762
UBE3A	3.82474	4.57318	0.000130913	0.0497386	0.369272	0.0238095
BIN1	-3.81248	-1.87615	0.00013758	0.0497386	0.214286	0.547619
EEF1A1	-3.81353	-0.260945	0.000136996	0.0497386	1	1
PCBP2	-3.91578	-0.932894	9.0111e-05	0.0352188	0.796496	1
RPS15A	-3.91859	-0.256146	8.90703e-05	0.0352188	1	1
IFITM1	-4.01909	-0.583038	5.84237e-05	0.024849	0.973046	0.97619
MT-ND4L	-4.06391	-0.556434	4.82569e-05	0.0211468	0.990566	1
BCL3	-4.17807	-2.62174	2.93989e-05	0.0132855	0.125337	0.5
RPL36A	-4.23585	-0.867076	2.27685e-05	0.0106211	0.830189	0.928571
CMPK1	-4.29328	-2.43282	1.76049e-05	0.00909231	0.138814	0.52381
CLEC2B	-4.32025	-1.36209	1.55853e-05	0.00834739	0.48248	0.761905
RPL37A	-4.34301	-0.471377	1.40543e-05	0.0078169	0.998652	1
RPL23A	-4.59409	-0.378888	4.34632e-06	0.00285692	1	1
SUN2	-4.61756	-1.71201	3.88284e-06	0.0026738	0.376011	0.738095
TAGLN2	-4.6953	-1.46365	2.66218e-06	0.00192489	0.607817	0.857143
COX6B1	-4.83572	-1.28283	1.32662e-06	0.0010658	0.587601	0.880952
EIF1	-4.9891	-0.491371	6.06597e-07	0.000516	0.997305	1
RPL34	-5.28746	-0.369542	1.24024e-07	0.000128108	1	1
RPS27	-5.40267	-0.435516	6.56544e-08	7.3033e-05	1	1
RPS28	-5.56026	-0.474218	2.69375e-08	3.24619e-05	1	1
MT-ND3	-5.71434	-0.968444	1.1013e-08	1.59259e-05	0.983827	1
RPS21	-6.25748	-0.642788	3.91249e-10	9.42974e-07	0.994609	1
RPL39	-6.57405	-0.497577	4.89654e-11	1.41618e-07	1	1
RPL37	-6.67315	-0.55305	2.50369e-11	9.05146e-08	1	1
PCBP1	-6.68366	-3.14386	2.33053e-11	9.05146e-08	0.154987	0.761905
RPS29	-6.72078	-1.04132	1.80759e-11	9.05146e-08	0.985175	1
NFKBIA	-7.74542	-1.85018	9.52653e-15	1.37763e-10	0.862534	1

## Sheet: CD4 Tcm
name	scores	lfc	pval	adj_pval	pct_nz_group	pct_nz_reference
HIST1H4C	19.5612	1.91259	3.31246e-85	1.19754e-81	0.713913	0.384615
TXNIP	18.2304	1.29888	2.96107e-74	7.13668e-71	0.897342	0.771562
HLA-A	16.7207	0.50612	9.25691e-63	1.02554e-59	0.999479	0.998834
DUSP1	16.1734	1.39079	7.76649e-59	7.48742e-56	0.788431	0.60373
TUBA1A	15.8772	1.3934	9.11032e-57	7.74967e-54	0.723814	0.477855
HIST1H1E	14.4904	1.75308	1.3924e-47	8.0542e-45	0.589369	0.298368
SYNE2	14.0211	1.468	1.15746e-44	6.4377e-42	0.619072	0.376457
ITGB1	13.6116	1.86154	3.41545e-42	1.70313e-39	0.519541	0.236597
SMAP2	13.5555	1.33058	7.34924e-42	3.54258e-39	0.633663	0.428904
MYH9	13.3152	0.983281	1.88954e-40	8.53895e-38	0.784784	0.63986
VIM	12.7644	0.742926	2.59082e-37	9.60663e-35	0.958833	0.902098
HSP90AB1	12.58	0.783039	2.72036e-36	9.8348e-34	0.873893	0.786713
TUBA1B	12.5007	1.3214	7.39886e-36	2.5475e-33	0.60396	0.399767
S100A11	12.0119	1.58697	3.07648e-33	9.46575e-31	0.504429	0.269231
KLF2	11.6506	0.685569	2.27909e-31	6.59159e-29	0.915581	0.871795
HIST1H1D	11.5291	2.54743	9.41416e-31	2.61804e-28	0.357478	0.0990676
AHNAK	11.4986	1.01802	1.34063e-30	3.65788e-28	0.717561	0.565268
HLA-B	11.4445	0.314503	2.5042e-30	6.58423e-28	1	0.998834
TSC22D3	11.135	0.609678	8.47279e-29	2.00861e-26	0.968734	0.927739
ANXA2	10.9073	1.8334	1.06318e-27	2.40229e-25	0.40073	0.159674
KLF6	10.8327	0.755713	2.40972e-27	5.27985e-25	0.866597	0.793706
MT-ND4	10.7973	0.549041	3.54391e-27	7.64902e-25	0.932777	0.905594
PTPRC	10.4093	0.534009	2.24927e-25	4.45571e-23	0.879625	0.847319
CXCR4	10.4036	0.743751	2.38764e-25	4.66591e-23	0.894737	0.792541
S1PR4	10.3511	1.25363	4.13752e-25	7.87272e-23	0.497134	0.301865
MZT2B	9.92534	0.783431	3.22985e-23	5.49492e-21	0.672746	0.524476
HIST1H1C	9.56591	1.3825	1.11224e-21	1.71107e-19	0.436686	0.244755
ETS1	8.97877	0.718468	2.73822e-19	3.44326e-17	0.661282	0.559441
FLNA	8.93474	0.80459	4.08132e-19	5.08793e-17	0.649297	0.522145
PNRC1	8.77673	0.350298	1.68302e-18	2.04522e-16	0.977592	0.963869
MSN	8.64417	0.788799	5.41989e-18	6.35057e-16	0.615946	0.488345
HSP90AA1	8.60893	0.412661	7.3747e-18	8.46393e-16	0.934341	0.907925
EZR	8.44484	0.622678	3.04454e-17	3.33538e-15	0.835852	0.778555
RHOB	8.39872	3.8777	4.51374e-17	4.87114e-15	0.223554	0.027972
CAST	8.37885	0.85264	5.34493e-17	5.72541e-15	0.562272	0.410256
EMB	8.3456	0.910147	7.0851e-17	7.47866e-15	0.522147	0.365967
PPP1R15A	8.23924	0.792125	1.73302e-16	1.74036e-14	0.60396	0.468531
H3F3A	8.20731	0.412447	2.26202e-16	2.24048e-14	0.942157	0.89627
ARL6IP5	8.13368	0.853776	4.16454e-16	4.06915e-14	0.52371	0.376457
PRRC2C	8.07583	0.431497	6.70216e-16	6.41854e-14	0.849922	0.808858
TOB1	8.06228	1.59498	7.48858e-16	7.03197e-14	0.314226	0.132867
COX4I1	7.97139	0.253325	1.56903e-15	1.44521e-13	0.991662	0.983683
SELPLG	7.92928	0.886127	2.20413e-15	2.01734e-13	0.508598	0.37296
EIF3A	7.91738	0.645822	2.42577e-15	2.20623e-13	0.640438	0.548951
OSBPL8	7.89338	0.83176	2.94114e-15	2.65824e-13	0.524231	0.384615
S100A6	7.86539	0.425655	3.6796e-15	3.30501e-13	0.878583	0.856643
JAK1	7.86242	0.502419	3.76796e-15	3.35586e-13	0.756123	0.692308
DDX3X	7.81217	0.923098	5.62124e-15	4.86759e-13	0.464825	0.307692
AKAP13	7.73485	0.702295	1.03524e-14	8.70386e-13	0.607087	0.48951
EIF4G2	7.71664	0.573079	1.19434e-14	9.92609e-13	0.705576	0.601399
NME2	7.67633	0.484723	1.63709e-14	1.34511e-12	0.78322	0.715618
HNRNPU	7.65751	0.568431	1.89575e-14	1.54884e-12	0.678478	0.601399
TUBB4B	7.57499	1.22028	3.5915e-14	2.88537e-12	0.366858	0.212121
HLA-F	7.56349	0.679895	3.92387e-14	3.13498e-12	0.586764	0.462704
SLC25A3	7.55002	0.502369	4.35185e-14	3.4578e-12	0.750391	0.665501
RSRP1	7.47701	0.612895	7.60342e-14	5.91145e-12	0.659719	0.544289
FUS	7.4462	0.49866	9.60684e-14	7.42912e-12	0.774883	0.692308
HLA-DRB5	7.33725	3.04858	2.18023e-13	1.62517e-11	0.209484	0.039627
PLP2	7.33518	0.717547	2.21427e-13	1.64208e-11	0.560188	0.424242
ADGRE5	7.31469	1.05065	2.57977e-13	1.89371e-11	0.416884	0.275058
HLA-C	7.3099	0.25087	2.6734e-13	1.95253e-11	0.995831	0.995338
EIF4B	7.26583	0.414715	3.70767e-13	2.65429e-11	0.805628	0.755245
HSPA8	7.2164	0.412208	5.33828e-13	3.72932e-11	0.884315	0.831002
FKBP5	7.16456	0.916706	7.80353e-13	5.32297e-11	0.446066	0.304196
DYNC1H1	7.14991	1.10589	8.68326e-13	5.85567e-11	0.361126	0.205128
SRPRA	7.09611	0.860352	1.28321e-12	8.59095e-11	0.439812	0.300699
IL10RA	7.02962	0.874889	2.07093e-12	1.37375e-10	0.457009	0.325175
SMCHD1	7.00878	0.472859	2.40413e-12	1.58749e-10	0.758729	0.699301
EMP3	6.98334	0.430461	2.88234e-12	1.88604e-10	0.876498	0.854312
JUN	6.97282	0.545424	3.10653e-12	2.02358e-10	0.899427	0.855478
IQGAP1	6.95356	1.03363	3.56182e-12	2.30975e-10	0.380406	0.237762
RBM25	6.92331	0.61477	4.41197e-12	2.81064e-10	0.588327	0.488345
OAZ1	6.92165	0.437208	4.46414e-12	2.8314e-10	0.826472	0.747086
MYL6	6.87471	0.362461	6.21178e-12	3.88868e-10	0.917144	0.875291
PGAM1	6.83862	0.730202	7.9959e-12	4.9626e-10	0.492965	0.354312
CD55	6.82925	0.565932	8.53609e-12	5.23053e-10	0.674831	0.622378
HNRNPUL1	6.79882	0.495327	1.05477e-11	6.40886e-10	0.676915	0.617716
CST7	6.78676	1.38885	1.14679e-11	6.93882e-10	0.30641	0.156177
NAP1L1	6.75019	0.418394	1.47653e-11	8.75083e-10	0.775925	0.713287
CD74	6.74496	0.528261	1.53064e-11	9.03454e-10	0.878583	0.83683
GSPT1	6.58085	0.645311	4.67753e-11	2.59164e-09	0.557582	0.462704
ARPC1B	6.57676	0.542028	4.80821e-11	2.65387e-09	0.633663	0.560606
IDS	6.50479	0.616359	7.7801e-11	4.18245e-09	0.564356	0.439394
ARPC2	6.48502	0.376127	8.87195e-11	4.75175e-09	0.83012	0.785548
SYNGR2	6.44264	0.798978	1.17416e-10	6.19691e-09	0.441897	0.321678
PGK1	6.42473	0.467893	1.321e-10	6.92137e-09	0.715477	0.635198
DIAPH1	6.37495	1.19181	1.83025e-10	9.52058e-09	0.309536	0.177156
SPTBN1	6.3667	0.922844	1.93136e-10	1.00106e-08	0.384054	0.263403
NCL	6.32944	0.340889	2.46054e-10	1.26177e-08	0.818134	0.801865
PRKX	6.28308	0.916614	3.31921e-10	1.67244e-08	0.377801	0.248252
ITGB2	6.26564	0.559725	3.71288e-10	1.85786e-08	0.582074	0.503497
DDX17	6.26475	0.779918	3.7343e-10	1.86213e-08	0.430954	0.312354
SPTAN1	6.24992	0.74855	4.10665e-10	2.03378e-08	0.454924	0.340326
CANX	6.24454	0.80969	4.25047e-10	2.09782e-08	0.410631	0.280886
ENO1	6.21273	0.535226	5.20709e-10	2.52684e-08	0.60865	0.51049
PRDX1	6.20536	0.838521	5.45728e-10	2.63145e-08	0.405419	0.291375
SERTAD1	6.18287	1.72408	6.2946e-10	2.99428e-08	0.229807	0.0909091
CCR7	6.17644	0.638527	6.55617e-10	3.09833e-08	0.574257	0.509324
ASH1L	6.14041	0.935273	8.23089e-10	3.82723e-08	0.35383	0.221445
SMG1	6.02224	0.892425	1.72015e-09	7.84704e-08	0.356957	0.229604
GOLGA4	5.9355	0.795394	2.92947e-09	1.30348e-07	0.397603	0.282051
S100A4	5.92905	0.466466	3.04695e-09	1.34746e-07	0.852006	0.786713
CDC42SE1	5.91437	0.607189	3.3314e-09	1.4643e-07	0.517978	0.423077
MYO1G	5.8998	0.772726	3.63939e-09	1.59001e-07	0.417926	0.297203
HNRNPL	5.89517	0.592833	3.74304e-09	1.63037e-07	0.505472	0.405594
HLA-DRB1	5.86139	1.39257	4.59019e-09	1.98145e-07	0.277228	0.15035
H2AFX	5.75175	1.5831	8.83249e-09	3.72381e-07	0.230328	0.10373
SLFN5	5.72947	0.891615	1.00746e-08	4.23514e-07	0.362689	0.249417
MZT2A	5.69635	0.403692	1.22397e-08	5.08614e-07	0.642522	0.59324
HDAC1	5.64949	1.29226	1.60927e-08	6.5554e-07	0.244398	0.114219
MACF1	5.6458	0.831649	1.64415e-08	6.67868e-07	0.365816	0.251748
SF3B1	5.64426	0.390191	1.6589e-08	6.71973e-07	0.699844	0.63986
ZC3HAV1	5.61461	0.634587	1.9701e-08	7.89188e-07	0.467952	0.357809
POLR2A	5.60995	0.987355	2.02391e-08	8.06273e-07	0.312663	0.193473
CNOT6L	5.59653	0.556286	2.1869e-08	8.66433e-07	0.531527	0.435897
UBE3A	5.5859	0.704462	2.32497e-08	9.18616e-07	0.402293	0.286713
PAK2	5.58477	0.472476	2.34009e-08	9.22073e-07	0.587806	0.520979
ILF3	5.58267	0.535828	2.36854e-08	9.30744e-07	0.524752	0.433566
RNF149	5.52781	0.513781	3.24247e-08	1.25373e-06	0.546639	0.458042
PLEC	5.51575	1.00025	3.47294e-08	1.3357e-06	0.305888	0.184149
S100A10	5.46092	0.325064	4.73675e-08	1.78846e-06	0.867118	0.839161
CCT6A	5.4443	0.754568	5.201e-08	1.95864e-06	0.373111	0.268065
SYNCRIP	5.44294	0.86181	5.2408e-08	1.9685e-06	0.332986	0.215618
TXNL4A	5.44069	1.0267	5.30754e-08	1.9884e-06	0.288171	0.171329
PRPF8	5.42507	0.632498	5.79335e-08	2.14265e-06	0.441897	0.332168
CDKN1B	5.36754	0.395368	7.98159e-08	2.90004e-06	0.684732	0.630536
ICAM3	5.35033	0.431202	8.77919e-08	3.16598e-06	0.612298	0.536131
CD44	5.349	0.277576	8.84403e-08	3.18143e-06	0.885878	0.863636
SFPQ	5.3468	0.350755	8.95228e-08	3.21238e-06	0.712871	0.682984
EIF5A	5.31981	0.320532	1.03877e-07	3.68179e-06	0.813966	0.7669
SNRNP200	5.31187	0.71013	1.08507e-07	3.81782e-06	0.393955	0.287879
HLA-DRA	5.2806	1.48319	1.28763e-07	4.44402e-06	0.228244	0.109557
TNFAIP3	5.2775	0.340467	1.30959e-07	4.50904e-06	0.869203	0.842657
RBM8A	5.26654	0.472148	1.39021e-07	4.75267e-06	0.566441	0.468531
ANKRD36C	5.24029	1.47923	1.60327e-07	5.45526e-06	0.2074	0.0850816
RPN2	5.23332	0.62721	1.66491e-07	5.65171e-06	0.406462	0.304196
SH2D2A	5.23281	0.975873	1.66953e-07	5.65412e-06	0.293903	0.182984
ATF7IP	5.22213	0.819199	1.76877e-07	5.97622e-06	0.338197	0.229604
ARHGAP30	5.21081	0.69908	1.88018e-07	6.33783e-06	0.393434	0.291375
UBL3	5.20287	1.18658	1.96233e-07	6.59938e-06	0.250651	0.136364
CEP350	5.18704	1.02158	2.13659e-07	7.16872e-06	0.278791	0.165501
HLA-DPB1	5.16981	0.82188	2.34335e-07	7.77228e-06	0.352788	0.248252
POLR2L	5.11633	0.609781	3.11532e-07	1.02621e-05	0.421574	0.324009
PBX4	5.10929	0.808169	3.2337e-07	1.06038e-05	0.335591	0.226107
BCLAF1	5.08983	0.422195	3.5839e-07	1.16465e-05	0.606045	0.532634
MT-ND6	5.08038	0.44975	3.76687e-07	1.22136e-05	0.645649	0.604895
CYBA	5.06158	0.328329	4.15798e-07	1.34216e-05	0.768629	0.729604
TUBA4A	5.05297	0.554561	4.34983e-07	1.39166e-05	0.493486	0.412587
CCND3	5.04432	0.378121	4.55142e-07	1.44022e-05	0.69359	0.632867
CORO1A	5.04258	0.253542	4.59306e-07	1.45022e-05	0.861386	0.851981
SMARCC1	5.0374	0.773554	4.71891e-07	1.48671e-05	0.341324	0.231935
FOS	5.02414	0.703302	5.05702e-07	1.57947e-05	0.505472	0.459207
RAP2B	5.01233	0.95802	5.37747e-07	1.66875e-05	0.279312	0.166667
WNK1	4.95822	0.715002	7.11434e-07	2.17506e-05	0.362689	0.261072
CTSB	4.95476	1.1563	7.24201e-07	2.20101e-05	0.234497	0.122378
EPB41	4.95468	0.529199	7.24487e-07	2.20101e-05	0.478895	0.391608
PPP1CA	4.93179	0.610854	8.1481e-07	2.44968e-05	0.416363	0.32634
UHMK1	4.91962	0.849681	8.67117e-07	2.59614e-05	0.301199	0.189977
PTBP3	4.91896	0.668445	8.70072e-07	2.59961e-05	0.373632	0.277389
ALOX5AP	4.90303	0.740645	9.43714e-07	2.80804e-05	0.349661	0.249417
SH3BP5	4.89803	1.21446	9.68012e-07	2.87442e-05	0.220948	0.107226
HIST2H2AC	4.89504	1.69457	9.82879e-07	2.91258e-05	0.17926	0.0652681
HIST1H2AG	4.87293	2.03819	1.09953e-06	3.23177e-05	0.162585	0.048951
BZW1	4.86715	0.4412	1.13221e-06	3.32108e-05	0.546639	0.461538
TLN1	4.81751	0.910481	1.45358e-06	4.17068e-05	0.280354	0.172494
VPS13C	4.81557	0.761711	1.46782e-06	4.1949e-05	0.330902	0.229604
ANKRD12	4.80292	0.318815	1.56372e-06	4.44261e-05	0.785826	0.745921
TNIP1	4.78327	0.547709	1.72464e-06	4.87109e-05	0.451798	0.365967
RNF213	4.75943	0.457715	1.94141e-06	5.462e-05	0.535175	0.486014
GLG1	4.75789	0.635941	1.95624e-06	5.49305e-05	0.388223	0.299534
PPP1R10	4.75556	1.47969	1.97895e-06	5.54604e-05	0.186034	0.0757576
STK4	4.74896	0.308926	2.0447e-06	5.7082e-05	0.744659	0.701632
ZNF292	4.74276	0.484566	2.10829e-06	5.87436e-05	0.483064	0.414918
NKTR	4.74009	0.51865	2.13619e-06	5.94067e-05	0.474726	0.386946
TSPAN14	4.72585	0.716503	2.2915e-06	6.36033e-05	0.343408	0.24359
ATG2A	4.70068	1.11284	2.59297e-06	7.11517e-05	0.241271	0.138695
TNF	4.67481	1.87445	2.94221e-06	8.02779e-05	0.166232	0.0582751
XRCC5	4.66378	0.545738	3.1046e-06	8.43903e-05	0.424179	0.351981
IQGAP2	4.65023	0.721981	3.31569e-06	8.96228e-05	0.329859	0.234266
CCL5	4.63934	1.22768	3.49518e-06	9.39476e-05	0.211569	0.101399
HLA-DPA1	4.6174	0.901735	3.88587e-06	0.000103678	0.292861	0.200466
CD53	4.59678	0.476476	4.29072e-06	0.000114269	0.475769	0.400932
PRKDC	4.59196	1.07258	4.39093e-06	0.000116723	0.229807	0.124709
TMED9	4.5347	0.636105	5.76854e-06	0.000150848	0.356436	0.265734
CCT5	4.53362	1.01926	5.79801e-06	0.000151345	0.238666	0.138695
STAT4	4.52346	0.970099	6.08377e-06	0.000157383	0.25013	0.15035
DDB1	4.52243	1.12231	6.1133e-06	0.000157865	0.216258	0.111888
JAK3	4.49506	0.561718	6.95519e-06	0.000178016	0.408025	0.334499
DDX6	4.49214	0.326595	7.05125e-06	0.000179838	0.650339	0.601399
VCP	4.42084	0.464337	9.83194e-06	0.000244295	0.474205	0.393939
MTPN	4.4162	0.542289	1.0045e-05	0.000249162	0.411673	0.335664
EIF5B	4.39679	0.574102	1.09864e-05	0.000269736	0.38197	0.292541
SUPT16H	4.3901	0.989602	1.13296e-05	0.000276286	0.234497	0.134033
SERPINB9	4.3847	1.65848	1.16145e-05	0.000282282	0.164669	0.0629371
DNM2	4.3817	0.754011	1.17754e-05	0.000285234	0.28765	0.194639
TERF2IP	4.36439	0.338801	1.27477e-05	0.000307753	0.56592	0.517483
CD59	4.34408	1.23395	1.39859e-05	0.00033485	0.201668	0.104895
TMBIM1	4.34337	0.618504	1.40316e-05	0.00033539	0.3679	0.289044
ACTN4	4.34247	1.05965	1.4089e-05	0.000336206	0.228765	0.132867
PTPN1	4.33978	0.491565	1.42625e-05	0.000339227	0.43408	0.341492
PSAP	4.33179	0.403104	1.47902e-05	0.000350625	0.529442	0.458042
MAT2A	4.33089	1.19056	1.48505e-05	0.000351395	0.205836	0.109557
GSK3B	4.32782	1.20926	1.50592e-05	0.000354676	0.192288	0.0909091
HADHA	4.32206	0.47372	1.5458e-05	0.000362887	0.450234	0.368298
SBNO1	4.30554	1.29629	1.66579e-05	0.000388532	0.182908	0.0815851
LCP1	4.29499	0.351703	1.74703e-05	0.00040617	0.647212	0.600233
GOLGB1	4.29153	0.728084	1.77446e-05	0.000411224	0.308494	0.219114
SLC38A2	4.2809	0.778361	1.86137e-05	0.000429988	0.281918	0.18648
PRPF4B	4.26894	0.505035	1.96402e-05	0.00045082	0.436165	0.36014
USP34	4.24997	0.863548	2.13804e-05	0.000489211	0.244398	0.145688
RABGAP1L	4.23293	0.596761	2.30662e-05	0.000526119	0.356957	0.273893
ABCE1	4.22323	1.19416	2.40828e-05	0.000548442	0.194893	0.0979021
APMAP	4.22249	1.54599	2.41623e-05	0.000549212	0.163627	0.0664336
CDC14A	4.2222	0.920872	2.41925e-05	0.000549212	0.237103	0.141026
EFCAB14	4.21391	0.962588	2.50992e-05	0.000568011	0.230328	0.135198
IL27RA	4.198	0.636557	2.6928e-05	0.000607497	0.349661	0.269231
NFKB2	4.18753	0.542372	2.8201e-05	0.00063227	0.393434	0.319347
TM9SF2	4.17744	0.779888	2.94812e-05	0.00065893	0.276186	0.185315
TAPBP	4.17293	0.317681	3.00708e-05	0.000669005	0.617509	0.575758
ATP1A1	4.16904	0.544669	3.05889e-05	0.000679487	0.37728	0.30303
HIST1H2AC	4.16686	1.51994	3.08824e-05	0.000683703	0.163627	0.0664336
NDRG1	4.16591	1.02831	3.10109e-05	0.000684655	0.213653	0.117716
SPPL2A	4.15114	1.0209	3.3083e-05	0.000727071	0.212611	0.118881
NDFIP1	4.1484	0.304397	3.34814e-05	0.000734711	0.693069	0.649184
REST	4.14632	0.606196	3.3786e-05	0.000740272	0.352788	0.27972
ARL6IP1	4.13572	0.4457	3.53846e-05	0.000772956	0.469515	0.404429
CDK12	4.13515	0.777685	3.54715e-05	0.000773686	0.274622	0.185315
HCLS1	4.13303	0.304142	3.58013e-05	0.000778531	0.677957	0.622378
ADD1	4.1307	1.14938	3.61662e-05	0.000782934	0.190724	0.0944056
LPIN2	4.11477	0.884643	3.87567e-05	0.000836509	0.239708	0.145688
PARP1	4.11001	0.886626	3.9565e-05	0.000852681	0.237624	0.143357
TRAPPC1	4.10455	0.516389	4.05102e-05	0.000871752	0.388223	0.299534
FOXN2	4.10081	1.07844	4.11704e-05	0.000884643	0.201146	0.104895
GIMAP4	4.09636	0.640163	4.19706e-05	0.000899165	0.32569	0.244755
P4HB	4.08619	0.429058	4.38518e-05	0.000935312	0.472642	0.405594
HUWE1	4.08037	0.842485	4.49632e-05	0.000957603	0.253257	0.165501
TRA2B	4.06818	0.375947	4.73809e-05	0.00100613	0.517457	0.454545
CCND2	4.0512	0.754948	5.09547e-05	0.00107413	0.279312	0.194639
ITM2A	4.0404	0.349323	5.33608e-05	0.00111996	0.623241	0.58042
SYTL3	4.03712	0.642621	5.41117e-05	0.00113243	0.329859	0.245921
CHST11	4.01148	0.842434	6.03385e-05	0.00125008	0.246483	0.158508
CCDC88C	4.00216	0.64467	6.27666e-05	0.00129482	0.311621	0.228438
ZFC3H1	3.98971	0.654107	6.61529e-05	0.00135368	0.305888	0.216783
CALM3	3.98961	0.401798	6.61815e-05	0.00135368	0.50964	0.449883
DDOST	3.98713	0.521709	6.6878e-05	0.00136599	0.37259	0.300699
ITSN2	3.97863	0.416081	6.93149e-05	0.00140979	0.453882	0.371795
DDX46	3.97619	0.526847	7.00276e-05	0.00142029	0.38197	0.307692
ANKRD17	3.9703	0.963728	7.17817e-05	0.0014518	0.213132	0.122378
SRSF11	3.96825	0.315651	7.24015e-05	0.00146025	0.610214	0.567599
CHD4	3.96349	1.06555	7.38621e-05	0.0014835	0.195935	0.104895
EIF4G1	3.94602	0.827551	7.94599e-05	0.00158056	0.239708	0.15035
KMT2A	3.93486	0.700053	8.32462e-05	0.00164907	0.29703	0.216783
BACH1	3.93265	1.02064	8.40129e-05	0.00166198	0.201668	0.113054
RIF1	3.92121	0.927993	8.81065e-05	0.00173348	0.226159	0.13986
G3BP1	3.90612	0.658273	9.3789e-05	0.00183034	0.302762	0.221445
KRAS	3.89601	0.463544	9.77918e-05	0.00189821	0.45284	0.400932
SMC3	3.8896	0.644938	0.000100408	0.00194118	0.307973	0.228438
MALT1	3.88781	0.59943	0.000101152	0.00195035	0.323085	0.244755
PDCD6	3.87616	0.715712	0.000106119	0.00203989	0.262637	0.174825
RPN1	3.87104	0.450732	0.000108374	0.00207575	0.400208	0.329837
AKNA	3.86253	0.596574	0.000112217	0.00214652	0.359562	0.285548
CLTC	3.8536	1.02337	0.000116396	0.00222351	0.202189	0.115385
RPS26	3.84361	0.301406	0.000121239	0.00230385	0.934862	0.945221
PCM1	3.82924	0.52008	0.000128539	0.00242348	0.356957	0.283217
TMX4	3.81974	0.710504	0.000133593	0.00250569	0.279833	0.202797
REEP5	3.81049	0.667213	0.000138689	0.00259455	0.286608	0.203963
SPAG9	3.80747	1.07906	0.000140395	0.00262306	0.191767	0.106061
GPBP1	3.79208	0.380167	0.000149391	0.00277678	0.47629	0.414918
NECAP2	3.7857	0.429428	0.000153274	0.0028344	0.441376	0.367133
RORA	3.77636	0.33196	0.00015914	0.00293162	0.620636	0.548951
GGNBP2	3.77154	0.43487	0.000162243	0.00298497	0.423658	0.350816
ARAP2	3.75981	0.568622	0.000170042	0.00312052	0.341845	0.272727
BIRC6	3.75804	0.750355	0.000171247	0.00313865	0.262116	0.179487
SLA	3.75533	0.630962	0.000173114	0.00316885	0.314747	0.242424
GZMM	3.75377	0.437911	0.000174197	0.00318465	0.425221	0.361305
CTSA	3.73208	1.1112	0.000189909	0.00345442	0.182908	0.0967366
TSPO	3.72621	0.354417	0.00019438	0.00352247	0.519541	0.461538
PSMB2	3.72416	0.630306	0.000195965	0.00353789	0.290255	0.210956
PAFAH1B1	3.72127	0.447285	0.000198225	0.00357423	0.416363	0.346154
TNFRSF1B	3.71302	0.617382	0.000204799	0.00367901	0.341324	0.276224
CMTM6	3.71115	0.52453	0.000206318	0.0037017	0.351746	0.283217
TUBA1C	3.70139	1.01072	0.000214418	0.0038375	0.199062	0.11655
AP3B1	3.68208	0.984553	0.000231335	0.00410924	0.19802	0.11655
SMARCA5	3.68091	0.588766	0.000232406	0.00411866	0.305888	0.230769
TRIP12	3.67099	1.01166	0.000241608	0.00425815	0.195935	0.114219
NUP214	3.67079	0.970958	0.000241802	0.00425815	0.184992	0.0979021
ANKRD36	3.66869	0.902909	0.000243796	0.00427857	0.208442	0.124709
BRD2	3.66003	0.401184	0.000252182	0.00440968	0.453882	0.388112
PARK7	3.65942	0.30421	0.000252787	0.00441493	0.548202	0.511655
KMT2C	3.64779	0.561331	0.000264503	0.00459182	0.324648	0.252914
FGD5-AS1	3.64162	1.24957	0.000270928	0.0046977	0.159458	0.0745921
PPP2R5A	3.6376	1.08222	0.000275191	0.00476591	0.178218	0.0932401
HLA-DQA1	3.63181	2.22447	0.000281439	0.00486247	0.116206	0.0314685
LGALS1	3.63058	0.710636	0.000282783	0.00487986	0.26889	0.185315
MAN2A1	3.62282	0.658454	0.000291406	0.00501669	0.269932	0.188811
PLEKHA1	3.62241	1.72615	0.000291868	0.00501868	0.129755	0.0454545
MAN1A2	3.62139	0.931539	0.000293027	0.00503261	0.202189	0.120047
BDP1	3.60738	0.615918	0.000309305	0.00526839	0.295987	0.22028
AKAP9	3.60692	0.538348	0.000309855	0.00527155	0.343408	0.269231
PPT1	3.58671	0.832392	0.000334874	0.00565066	0.224596	0.149184
NOLC1	3.5851	0.836478	0.000336951	0.00567908	0.217822	0.136364
APLP2	3.58195	1.31791	0.000341041	0.00573136	0.157895	0.0780886
SPN	3.58179	0.795377	0.000341242	0.00573136	0.239708	0.162005
FUBP1	3.57775	0.556633	0.000346567	0.00579388	0.311621	0.237762
RALGAPA1	3.56953	0.684	0.000357626	0.00595415	0.263679	0.187646
DDHD1	3.5695	0.811609	0.000357661	0.00595415	0.229286	0.149184
CTSW	3.5694	1.65183	0.000357801	0.00595415	0.143304	0.0617716
CD82	3.56878	0.605238	0.000358641	0.00596127	0.298593	0.224942
LBR	3.56594	0.623259	0.000362552	0.00601936	0.28296	0.208625
MPHOSPH8	3.55193	0.373876	0.000382412	0.00632007	0.459614	0.388112
CD7	3.54125	0.279064	0.00039823	0.00655901	0.637832	0.632867
SNX9	3.53142	0.471293	0.000413336	0.00680006	0.411152	0.353147
NUP98	3.52025	0.516899	0.000431135	0.00705276	0.345492	0.280886
IKZF3	3.51595	0.820797	0.000438182	0.00715186	0.220948	0.141026
SMC5	3.51301	0.739474	0.000443068	0.00721532	0.245961	0.172494
SRSF2	3.49936	0.267294	0.000466385	0.00754406	0.675873	0.656177
HOOK2	3.49492	0.749275	0.000474195	0.00766183	0.243877	0.167832
RAB22A	3.48786	0.875453	0.00048691	0.00785848	0.205836	0.130536
PPP1R18	3.48133	0.638541	0.000498938	0.00803468	0.278791	0.201632
NUFIP2	3.47487	0.880557	0.000511097	0.00818491	0.199062	0.118881
PUM3	3.46716	0.870005	0.000525982	0.00841397	0.201668	0.122378
WDR43	3.46506	0.571479	0.000530107	0.00844822	0.291298	0.216783
HNRNPLL	3.46225	0.614924	0.000535687	0.00852208	0.296509	0.229604
PKN2	3.44048	0.703505	0.000580689	0.00918746	0.238145	0.160839
MAP4	3.43331	0.696739	0.000596267	0.00941334	0.240229	0.162005
PDE3B	3.42188	0.373858	0.000621887	0.00975392	0.471079	0.427739
ZNFX1	3.39154	0.532396	0.000695019	0.0108072	0.312663	0.242424
CCT2	3.39018	0.427835	0.00069847	0.0108492	0.394997	0.332168
PPP1R12A	3.371	0.419925	0.000748967	0.0114977	0.377801	0.308858
TUBB2A	3.36874	1.38288	0.000755117	0.0115675	0.132361	0.0524476
UXS1	3.36641	0.891857	0.000761527	0.0116534	0.189161	0.111888
HIST3H2A	3.35238	1.11878	0.000801205	0.012196	0.171443	0.0967366
ABCF1	3.34984	0.612922	0.000808574	0.0122953	0.272538	0.200466
NUP153	3.34864	0.882675	0.000812095	0.0123229	0.193851	0.118881
FIS1	3.33985	0.341392	0.000838222	0.0126927	0.458572	0.398601
HNRNPAB	3.33174	0.736903	0.000863059	0.0130415	0.224596	0.149184
NDUFC2	3.32446	0.527643	0.000885889	0.0133446	0.303804	0.2331
CYB5R3	3.31698	0.614386	0.000909945	0.0136078	0.26889	0.201632
ACIN1	3.31422	0.517797	0.000918995	0.0137141	0.323606	0.254079
KIF2A	3.31366	0.347472	0.000920848	0.0137141	0.45753	0.400932
KAT6B	3.30715	0.612935	0.000942502	0.0140077	0.282439	0.214452
ANKRD11	3.29972	0.509784	0.000967801	0.0143395	0.316832	0.250583
ITK	3.29629	0.322489	0.000979702	0.014501	0.529442	0.480186
NDUFAF3	3.29417	0.819675	0.000987141	0.0145813	0.2074	0.135198
NLRP1	3.29276	0.47339	0.000992099	0.0146395	0.347577	0.280886
MTDH	3.28971	0.281625	0.00100291	0.0147839	0.582595	0.540793
IER5	3.28807	0.894573	0.00100876	0.0148551	0.186555	0.111888
TLK1	3.28687	0.369632	0.00101309	0.0148884	0.441376	0.385781
MIER1	3.28628	0.471682	0.00101521	0.0149045	0.351225	0.291375
MFSD11	3.27898	0.796172	0.00104183	0.0152489	0.206357	0.132867
RASA2	3.27596	0.460214	0.00105304	0.0153974	0.35852	0.293706
SLC16A3	3.27222	2.02993	0.00106707	0.0155582	0.107348	0.030303
EVI2B	3.27217	0.315532	0.00106726	0.0155582	0.51433	0.463869
PSMD2	3.27145	0.676281	0.00106998	0.015582	0.242314	0.17366
COPE	3.25824	0.293347	0.00112107	0.0162281	0.551329	0.5
SSBP1	3.25421	0.377962	0.00113706	0.0164431	0.413236	0.347319
BEST1	3.24115	1.25257	0.00119047	0.0171127	0.145909	0.0710956
CSNK2A1	3.24008	0.926127	0.00119497	0.0171604	0.177697	0.10373
HEXIM1	3.23864	1.70171	0.001201	0.0172298	0.116727	0.0407925
ANAPC5	3.23795	0.452207	0.00120391	0.0172545	0.347056	0.284382
WAPL	3.2232	0.535919	0.00126767	0.0180431	0.296509	0.231935
ACAP2	3.2168	0.487394	0.0012963	0.0183782	0.305367	0.2331
PERP	3.2129	1.67893	0.001314	0.0186109	0.114643	0.0384615
CBLB	3.20911	0.448065	0.00133144	0.0188211	0.352267	0.286713
HP1BP3	3.20786	0.322682	0.00133727	0.0188665	0.491402	0.444056
ANXA11	3.20402	0.267535	0.00135524	0.0190829	0.544033	0.497669
GZMK	3.19523	1.61171	0.00139718	0.019597	0.120375	0.0454545
TGFB1	3.18993	0.312648	0.00142306	0.0199215	0.539343	0.493007
HBS1L	3.18161	0.728152	0.00146459	0.0204435	0.21209	0.13986
SLAIN2	3.17285	0.93657	0.0015095	0.020949	0.176655	0.104895
GTF3C1	3.16983	1.2554	0.00152529	0.0211074	0.137572	0.0629371
WDR1	3.16583	0.386568	0.00154639	0.0213585	0.403856	0.355478
MMGT1	3.16507	0.847461	0.00155048	0.0213946	0.192288	0.122378
AP2B1	3.16478	0.823791	0.00155198	0.0213949	0.182908	0.107226
UBE2K	3.16104	0.570633	0.00157205	0.0216508	0.267848	0.200466
ITGB7	3.15431	0.468176	0.00160879	0.0220309	0.317874	0.251748
LBH	3.14962	0.443004	0.00163482	0.022324	0.354351	0.291375
ITGAL	3.14276	0.65122	0.00167364	0.0227895	0.244398	0.175991
CYFIP2	3.14058	0.365561	0.00168613	0.022938	0.403856	0.341492
CPT1A	3.13853	1.92607	0.00169796	0.0230339	0.104221	0.030303
UPP1	3.12947	0.562818	0.00175124	0.02369	0.274622	0.20979
HSPD1	3.12824	0.437025	0.00175858	0.0237671	0.360604	0.298368
NAA50	3.12632	0.833219	0.00177011	0.0239006	0.192288	0.123543
FNBP1	3.12437	0.272881	0.00178186	0.0240144	0.548202	0.516317
ANXA5	3.12153	0.435669	0.00179915	0.0242024	0.35383	0.285548
HIST1H2BC	3.12002	1.26116	0.00180841	0.0243043	0.144346	0.0722611
STK10	3.11925	0.457253	0.00181313	0.0243451	0.35852	0.304196
XRN2	3.10929	0.379374	0.0018754	0.025088	0.408025	0.361305
FAM172A	3.10048	0.988807	0.0019321	0.025775	0.163106	0.0920746
TGOLN2	3.09902	0.40373	0.00194164	0.0258784	0.370505	0.31352
CLIP1	3.09469	0.765311	0.0019702	0.0262047	0.210526	0.144522
HCST	3.08969	0.270119	0.00200363	0.0265821	0.578947	0.543124
TTN	3.08939	1.35284	0.0020057	0.0265852	0.138614	0.0675991
MCL1	3.08672	0.261688	0.00202376	0.0268	0.5753	0.544289
NIPBL	3.08065	0.393961	0.00206547	0.0273273	0.389265	0.332168
PELI2	3.07179	1.68611	0.00212777	0.0281002	0.112559	0.0407925
GNA13	3.06877	0.69152	0.00214942	0.0283343	0.223033	0.155012
NKG7	3.05394	1.50451	0.00225855	0.0296648	0.119854	0.0477855
PNP	3.0523	1.33416	0.00227093	0.0297462	0.130276	0.0594406
NDUFB2	3.04526	0.305142	0.00232479	0.0304097	0.484627	0.438228
TNFRSF10A	3.04196	1.16041	0.00235046	0.0307046	0.140698	0.0699301
DNAJC3	3.03699	0.695068	0.00238955	0.0311414	0.22147	0.155012
TPI1	3.03399	0.301616	0.00241341	0.0314134	0.478895	0.447552
YWHAQ	3.03102	0.290793	0.00243728	0.0316671	0.506514	0.455711
KIAA1109	3.02447	0.629515	0.00249073	0.0323036	0.239187	0.17366
ESYT1	3.02406	0.9442	0.00249411	0.0323184	0.170401	0.10373
ACTR2	3.02011	0.258844	0.00252682	0.0326837	0.549766	0.508159
ORMDL2	3.01335	1.03686	0.00258381	0.0333611	0.145909	0.0757576
UTRN	3.01233	0.370233	0.00259254	0.033444	0.419489	0.370629
DCTN2	3.01107	0.557843	0.00260328	0.0335526	0.256905	0.192308
MRPL51	3.0079	0.793955	0.00263064	0.0338148	0.188119	0.120047
INO80	2.99532	1.04108	0.00274157	0.035147	0.156853	0.0897436
ATP9B	2.98953	0.799483	0.00279405	0.0357564	0.188119	0.121212
RCN2	2.97127	0.646513	0.00296568	0.037819	0.22147	0.156177
CYLD	2.96782	0.250014	0.00299925	0.0382133	0.554977	0.519814
ATRX	2.95793	0.380169	0.00309713	0.0392873	0.387181	0.328671
SMARCA2	2.9472	0.473751	0.00320667	0.0405701	0.30641	0.249417
HNRNPM	2.94495	0.272608	0.00323012	0.0407598	0.537259	0.497669
FOXO1	2.94448	0.790889	0.00323493	0.040785	0.184992	0.117716
PRMT1	2.93916	0.532019	0.00329106	0.0413484	0.256384	0.192308
BPTF	2.92418	0.470109	0.0034537	0.0432415	0.305888	0.24359
NCOA3	2.92113	0.908003	0.00348767	0.043629	0.164669	0.0979021
LMAN2	2.91954	0.418562	0.00350548	0.043814	0.326212	0.269231
TLE4	2.9138	0.610013	0.00357055	0.0445887	0.241271	0.184149
NPDC1	2.91047	0.72066	0.00360881	0.0450072	0.197499	0.130536
RCSD1	2.90602	0.407585	0.00366061	0.0455168	0.369463	0.318182
MTCH2	2.90084	0.958833	0.00372159	0.046156	0.157374	0.0920746
GANAB	2.88732	1.01123	0.00388536	0.0479814	0.139656	0.0710956
MAPKAP1	2.87946	1.17614	0.00398357	0.048985	0.128713	0.0617716
VPS35	2.87792	0.870802	0.00400302	0.0491407	0.158937	0.0909091
ADAM8	2.87736	1.1977	0.00401018	0.0491868	0.130276	0.0629371
NSMCE1	2.87219	0.667832	0.00407642	0.0499146	0.204273	0.138695
LETMD1	-2.87838	-0.45003	0.00399718	0.0491106	0.241793	0.308858
GRSF1	-2.87966	-0.390727	0.00398098	0.048985	0.298593	0.364802
PFDN1	-2.87984	-0.360714	0.00397872	0.048985	0.280354	0.354312
GTF3C5	-2.88105	-0.711032	0.00396356	0.0489053	0.115685	0.18648
ELOVL5	-2.89211	-0.294807	0.00382662	0.0472964	0.458051	0.527972
RAB5A	-2.89547	-0.389768	0.00378596	0.0468338	0.279833	0.350816
BFAR	-2.89547	-0.430092	0.00378596	0.0468338	0.260552	0.325175
ULK3	-2.91035	-0.775626	0.00361029	0.0450072	0.101094	0.171329
COPS2	-2.93204	-0.34428	0.00336746	0.0422349	0.337676	0.40676
NFATC2	-2.93375	-0.33314	0.0033489	0.0420386	0.328296	0.399767
SRPK2	-2.94256	-0.39097	0.00325507	0.0409674	0.277228	0.346154
EEF1E1	-2.94397	-0.581203	0.00324029	0.040817	0.15581	0.228438
TACO1	-2.94543	-0.725118	0.00322504	0.0407313	0.10839	0.181818
CGRRF1	-2.94643	-0.69011	0.00321464	0.0406355	0.12715	0.198135
NDUFA6	-2.94802	-0.300722	0.00319818	0.0404981	0.441376	0.519814
MRPS35	-2.95422	-0.398385	0.00313464	0.0397284	0.252736	0.332168
DPF2	-2.96103	-0.655936	0.00306614	0.0389626	0.125065	0.198135
CSK	-2.9631	-0.498551	0.00304555	0.038735	0.185513	0.257576
AAR2	-2.96607	-0.733109	0.00301628	0.0383965	0.121939	0.192308
ISCA2	-2.97378	-0.599504	0.00294154	0.0375442	0.147994	0.221445
NOP10	-2.97906	-0.38488	0.00289136	0.0369364	0.269411	0.34965
SNRNP35	-2.99033	-0.626321	0.00278679	0.0356951	0.137572	0.210956
BAG1	-2.99978	-0.495585	0.00270178	0.0346676	0.220948	0.294872
RNF113A	-3.00892	-0.736673	0.00262178	0.033731	0.120896	0.192308
ASNSD1	-3.02206	-0.580817	0.00251063	0.0325033	0.18395	0.254079
MFNG	-3.02682	-0.351369	0.0024714	0.0320816	0.351225	0.423077
TGFBR2	-3.03284	-0.360645	0.00242264	0.0315053	0.367379	0.431235
TRA2A	-3.03689	-0.375239	0.00239036	0.0311414	0.321522	0.395105
EIF2AK2	-3.03727	-0.577074	0.00238731	0.0311414	0.180302	0.250583
DEDD	-3.04513	-0.706298	0.00232578	0.0304097	0.124023	0.19697
THYN1	-3.05302	-0.597087	0.00226551	0.0297291	0.162585	0.234266
USP10	-3.05614	-0.466156	0.00224203	0.0294745	0.296509	0.355478
PARP6	-3.05794	-0.735871	0.00222866	0.0293254	0.110995	0.18648
KLHL36	-3.06782	-0.597696	0.00215624	0.0283984	0.163106	0.236597
SECISBP2	-3.07059	-0.343774	0.00213637	0.028188	0.371548	0.44289
DNAJB9	-3.07318	-0.469891	0.00211794	0.0279959	0.245961	0.318182
C16orf87	-3.09149	-0.692742	0.00199157	0.0264463	0.131839	0.205128
ARHGAP9	-3.09448	-0.40433	0.00197156	0.0262047	0.247004	0.32634
IDH3B	-3.09592	-0.476873	0.00196205	0.0261263	0.233455	0.307692
TBC1D10A	-3.10847	-0.758264	0.00188061	0.0251345	0.123502	0.195804
LMF2	-3.11241	-0.54675	0.00185566	0.024847	0.181866	0.25641
ATG4D	-3.11326	-0.838592	0.00185036	0.0247989	0.101094	0.175991
RP9	-3.12248	-0.7781	0.00179337	0.0241471	0.115685	0.189977
EIF3I	-3.12552	-0.305682	0.00177489	0.0239428	0.440334	0.520979
HERPUD2	-3.132	-0.317395	0.00173618	0.0235084	0.40073	0.474359
C15orf61	-3.13413	-0.583206	0.00172366	0.0233606	0.166754	0.244755
GADD45A	-3.13861	-0.698678	0.00169751	0.0230339	0.136008	0.212121
DNAJC19	-3.14929	-0.447498	0.00163668	0.0223283	0.247525	0.318182
PNPLA8	-3.15262	-0.556886	0.00161813	0.022117	0.200104	0.270396
PHF20	-3.15643	-0.315571	0.00159711	0.0218917	0.403856	0.486014
DRG1	-3.15677	-0.682379	0.00159529	0.0218875	0.144346	0.219114
ASB8	-3.15923	-0.618903	0.00158189	0.0217449	0.166232	0.242424
ADRM1	-3.15989	-0.35115	0.00157828	0.021716	0.321522	0.405594
EMC7	-3.16693	-0.382254	0.00154055	0.0212982	0.310578	0.39627
FAM133B	-3.1706	-0.372717	0.00152126	0.0210718	0.371548	0.446387
MRPS34	-3.17154	-0.477524	0.00151631	0.0210233	0.233455	0.305361
EMD	-3.17526	-0.278018	0.00149703	0.020796	0.510162	0.581585
RBCK1	-3.17567	-0.463232	0.00149492	0.0207866	0.247004	0.321678
PNPT1	-3.17879	-0.83163	0.0014789	0.0205836	0.117249	0.191142
CCNDBP1	-3.17915	-0.436791	0.00147707	0.0205836	0.269411	0.347319
RIC3	-3.18338	-0.633452	0.00145568	0.0203584	0.166232	0.241259
CHCHD7	-3.19613	-0.75493	0.00139284	0.0195552	0.121417	0.198135
ORMDL3	-3.20279	-0.589713	0.00136104	0.0191459	0.171965	0.250583
PSMA3	-3.2053	-0.42325	0.00134922	0.0190167	0.272017	0.355478
DNAJA2	-3.20842	-0.379114	0.00133465	0.018848	0.338197	0.412587
MX2	-3.20963	-0.753866	0.00132907	0.018806	0.131839	0.206294
SH3KBP1	-3.21895	-0.363541	0.00128661	0.0182588	0.369463	0.448718
MDH2	-3.21959	-0.297682	0.00128374	0.018236	0.49036	0.572261
CSNK2B	-3.22253	-0.315297	0.00127062	0.0180673	0.437728	0.495338
THOC7	-3.23314	-0.47717	0.00122439	0.0174787	0.24075	0.318182
WDR74	-3.23716	-0.444914	0.00120727	0.0172683	0.2642	0.343823
HBP1	-3.24858	-0.370696	0.00115983	0.0167054	0.329859	0.412587
GOLGA7	-3.24973	-0.358521	0.00115514	0.0166545	0.396561	0.470862
FAM32A	-3.25122	-0.478018	0.00114912	0.0165842	0.237103	0.315851
HAUS3	-3.2619	-0.380946	0.00110669	0.0160359	0.335591	0.41958
RANGRF	-3.26246	-0.776533	0.00110449	0.0160202	0.124544	0.201632
PSMC2	-3.26758	-0.51084	0.0010847	0.0157489	0.209484	0.291375
COA6	-3.26876	-0.746769	0.0010802	0.0156992	0.125586	0.203963
VDAC3	-3.27014	-0.494927	0.00107493	0.0156384	0.241793	0.319347
EIF2S2	-3.27903	-0.38318	0.00104164	0.0152489	0.364252	0.435897
SPCS2	-3.2871	-0.358034	0.00101226	0.0148884	0.394476	0.472028
MALSU1	-3.29511	-0.773137	0.000983818	0.014547	0.128192	0.206294
TRAT1	-3.30088	-0.355646	0.000963834	0.0143101	0.374153	0.454545
RAD23A	-3.3102	-0.34616	0.000932299	0.0138703	0.395518	0.474359
NUP58	-3.31389	-0.416529	0.00092009	0.0137141	0.332465	0.403263
CHIC2	-3.31583	-0.383569	0.000913706	0.0136499	0.331423	0.410256
DGCR6L	-3.3176	-0.475037	0.000907945	0.0135919	0.241793	0.32634
ARID5B	-3.32131	-0.264583	0.00089595	0.0134262	0.614904	0.68648
COPS6	-3.32208	-0.515886	0.000893486	0.0134081	0.219385	0.301865
NDUFA1	-3.32375	-0.263328	0.00088817	0.0133512	0.606045	0.685315
DDA1	-3.32408	-0.480627	0.000887111	0.0133491	0.250651	0.329837
MRPL34	-3.32754	-0.553323	0.000876175	0.0132121	0.195935	0.278555
RAP2C	-3.33015	-0.629745	0.000867996	0.0131024	0.173528	0.250583
PIM2	-3.33507	-0.370914	0.000852792	0.0128998	0.389786	0.468531
TCIRG1	-3.34037	-0.486639	0.000836677	0.0126826	0.24075	0.319347
PSMC6	-3.35683	-0.586561	0.000788403	0.0120138	0.184471	0.268065
PSMC1	-3.35765	-0.491167	0.000786069	0.0119909	0.243356	0.325175
MITD1	-3.37064	-0.810767	0.000749942	0.0115004	0.118812	0.199301
DCXR	-3.37305	-0.424551	0.000743416	0.0114246	0.333507	0.409091
NT5C3A	-3.38204	-0.472306	0.00071951	0.0111044	0.245961	0.331002
NFRKB	-3.38677	-0.633487	0.000707199	0.0109495	0.174049	0.25641
PNRC2	-3.3869	-0.341423	0.000706869	0.0109495	0.419489	0.487179
SIRT7	-3.38859	-0.637155	0.000702527	0.0109005	0.152163	0.236597
SNHG12	-3.39435	-0.586904	0.000687908	0.0107081	0.215737	0.293706
ORMDL1	-3.39743	-0.535567	0.000680228	0.0106	0.203231	0.286713
RNPC3	-3.40124	-0.474942	0.000670803	0.0104644	0.255862	0.33683
BECN1	-3.4045	-0.428385	0.000662865	0.0103629	0.289213	0.379953
ZFAND2B	-3.40514	-0.656561	0.000661313	0.0103498	0.153205	0.236597
MRPL50	-3.41461	-0.764874	0.000638731	0.0100073	0.134966	0.215618
SATB1	-3.42411	-0.436778	0.000616811	0.00969533	0.284523	0.370629
STAU1	-3.42422	-0.416873	0.000616578	0.00969533	0.323085	0.404429
LY9	-3.42685	-0.782447	0.00061062	0.00961893	0.128192	0.210956
SH3BGRL	-3.43428	-0.32821	0.000594131	0.00938986	0.476811	0.560606
N4BP2L1	-3.44071	-0.63395	0.000580194	0.00918746	0.176133	0.257576
LYSMD2	-3.44153	-0.816315	0.00057844	0.00917195	0.115685	0.199301
TACC3	-3.45484	-0.628769	0.00055061	0.00874025	0.167275	0.251748
RBM23	-3.45948	-0.422154	0.000541219	0.00860062	0.306931	0.390443
COQ10B	-3.46488	-0.469793	0.00053046	0.00844822	0.258989	0.337995
HSF1	-3.46552	-0.446681	0.000529199	0.00844674	0.269411	0.355478
CD6	-3.46629	-0.252352	0.000527689	0.00843194	0.732673	0.801865
STAT3	-3.47577	-0.269144	0.000509392	0.00816665	0.609171	0.67366
RPS19BP1	-3.47715	-0.422403	0.000506772	0.0081427	0.312142	0.393939
ZBTB20	-3.48171	-0.746692	0.000498223	0.00803211	0.136529	0.222611
SNRPA1	-3.50379	-0.351389	0.000458694	0.00742796	0.449713	0.539627
KANSL2	-3.50476	-0.602558	0.000457021	0.00740916	0.18395	0.268065
TRABD	-3.50768	-0.348885	0.000452035	0.00733656	0.398645	0.487179
CMC2	-3.51032	-0.486258	0.000447574	0.0072805	0.269932	0.351981
SFT2D1	-3.51564	-0.798531	0.00043869	0.00715208	0.132361	0.214452
CUTA	-3.51946	-0.302823	0.000432427	0.00706591	0.605524	0.693473
CLK3	-3.52215	-0.666998	0.000428064	0.00701046	0.153726	0.241259
NFATC1	-3.52422	-0.649523	0.000424727	0.00696369	0.16988	0.254079
ALG13	-3.52591	-0.494342	0.000422025	0.00692725	0.257426	0.339161
POLR2C	-3.52776	-0.471887	0.000419097	0.00688699	0.282439	0.363636
RHNO1	-3.54369	-0.809218	0.000394574	0.00650619	0.120896	0.206294
LY6E	-3.54481	-0.308789	0.000392891	0.00648584	0.58468	0.658508
TMEM183A	-3.56415	-0.505272	0.000365038	0.00604676	0.23606	0.322844
C12orf65	-3.56499	-0.664319	0.000363864	0.00603422	0.169359	0.255245
ANKRD49	-3.57078	-0.648779	0.000355917	0.00594331	0.172486	0.25641
SMNDC1	-3.57905	-0.503701	0.00034484	0.00577836	0.239187	0.331002
ZYX	-3.58098	-0.38095	0.000342314	0.0057427	0.399166	0.480186
DGKA	-3.58292	-0.442686	0.000339773	0.00571997	0.329859	0.409091
PFDN4	-3.59324	-0.573095	0.000326588	0.00551728	0.229807	0.310023
TRIM8	-3.59365	-0.926684	0.000326075	0.00551505	0.104742	0.191142
CHMP2B	-3.59565	-0.545075	0.000323583	0.00547931	0.206879	0.298368
GPS2	-3.6	-0.881628	0.000318213	0.0053947	0.113601	0.199301
LLPH	-3.60497	-0.623775	0.000312187	0.00530497	0.189682	0.273893
KLHL9	-3.60753	-0.702676	0.000309122	0.00526839	0.149557	0.236597
OCIAD2	-3.60835	-0.326957	0.000308148	0.00526728	0.525274	0.623543
TBPL1	-3.60881	-0.864174	0.000307601	0.00526416	0.118291	0.203963
SRSF10	-3.62318	-0.292514	0.000291002	0.00501571	0.698801	0.778555
NDUFB4	-3.6344	-0.31767	0.00027863	0.00481971	0.54247	0.620047
UQCR10	-3.65033	-0.309212	0.000261906	0.00455767	0.560709	0.641026
JUND	-3.66598	-0.437716	0.000246398	0.00431898	0.401251	0.472028
RILPL2	-3.67076	-0.367418	0.000241826	0.00425815	0.447629	0.531469
CCDC174	-3.67409	-0.574649	0.000238695	0.00422493	0.214174	0.305361
DRAP1	-3.6818	-0.346639	0.000231591	0.00410924	0.433559	0.506993
MEAF6	-3.68577	-0.489609	0.00022801	0.00405567	0.27827	0.368298
LARP7	-3.68651	-0.625039	0.000227346	0.00404883	0.182387	0.270396
DUSP11	-3.69256	-0.567256	0.000222009	0.00396354	0.241793	0.325175
ZNF207	-3.69312	-0.355908	0.000221517	0.00395966	0.472642	0.568765
EPSTI1	-3.70577	-0.696359	0.000210746	0.00377646	0.166754	0.254079
CBX3	-3.71899	-0.403203	0.000200022	0.00359766	0.35852	0.449883
VDAC2	-3.72588	-0.365309	0.000194637	0.0035227	0.430433	0.522145
SRP19	-3.72739	-0.728894	0.000193474	0.00351045	0.157895	0.245921
MRPL9	-3.7487	-0.570761	0.000177756	0.00323744	0.226681	0.314685
SLIRP	-3.7498	-0.58701	0.000176977	0.00322732	0.23606	0.321678
NUCKS1	-3.75318	-0.327038	0.000174607	0.00318811	0.541428	0.62704
SERP1	-3.75986	-0.273023	0.000170007	0.00312052	0.711829	0.785548
CCDC12	-3.77679	-0.378396	0.000158862	0.00293023	0.412194	0.508159
TIPRL	-3.77797	-0.531538	0.000158113	0.00292013	0.271496	0.356643
ACP1	-3.78588	-0.386799	0.000153164	0.0028344	0.406462	0.497669
AGPAT5	-3.78803	-0.902573	0.000151844	0.00281515	0.122981	0.213287
BLOC1S4	-3.8015	-0.672733	0.00014382	0.00267668	0.167275	0.263403
SNHG7	-3.80181	-0.401126	0.000143642	0.00267668	0.392392	0.479021
BCL2A1	-3.80696	-0.915939	0.000140686	0.0026251	0.120375	0.212121
FDX1	-3.81247	-0.582708	0.000137587	0.00257726	0.224596	0.319347
MEI1	-3.82358	-0.709663	0.000131527	0.00247015	0.172486	0.263403
EXOSC9	-3.8274	-0.64673	0.000129506	0.00243535	0.183429	0.278555
MYC	-3.82758	-0.745204	0.000129411	0.00243535	0.172486	0.261072
SP140	-3.8297	-0.539779	0.000128299	0.0024221	0.247004	0.341492
TTC17	-3.83452	-0.444917	0.000125812	0.00237825	0.328817	0.414918
SNW1	-3.8369	-0.444401	0.000124598	0.00235839	0.311621	0.407925
TIMM23	-3.83779	-0.663726	0.000124144	0.00235288	0.176655	0.269231
MLF2	-3.84148	-0.4657	0.000122294	0.00232085	0.315789	0.409091
S1PR1	-3.84578	-0.314675	0.000120167	0.0022865	0.601876	0.678322
SDF2L1	-3.84709	-0.674525	0.000119529	0.00227734	0.182387	0.272727
SREK1IP1	-3.84755	-0.55528	0.000119304	0.00227606	0.236582	0.328671
PSMA1	-3.8725	-0.368513	0.000107726	0.00206609	0.472642	0.567599
CCM2	-3.87593	-0.437424	0.000106219	0.00203989	0.327775	0.425408
RBM38	-3.88318	-0.670549	0.000103101	0.00198528	0.214174	0.300699
SUSD3	-3.88832	-0.607534	0.000100939	0.00194884	0.195935	0.292541
SFSWAP	-3.89291	-0.530323	9.90498e-05	0.00192005	0.257426	0.344988
TMC6	-3.90062	-0.493052	9.59481e-05	0.00186493	0.299635	0.389277
FDFT1	-3.90231	-0.430035	9.52803e-05	0.00185444	0.357999	0.447552
PSMD7	-3.90295	-0.354585	9.50286e-05	0.00185203	0.514851	0.614219
HNRNPD	-3.90663	-0.442427	9.35905e-05	0.00182893	0.351746	0.454545
MRPL55	-3.90792	-0.721531	9.30959e-05	0.00182173	0.163106	0.257576
MRPL49	-3.90799	-0.886359	9.30663e-05	0.00182173	0.130797	0.221445
CTBS	-3.91291	-0.661574	9.11908e-05	0.00178929	0.189682	0.282051
CNOT8	-3.92313	-0.476186	8.74068e-05	0.00172206	0.322564	0.412587
ITGB2-AS1	-3.92881	-0.732757	8.53661e-05	0.00168415	0.170922	0.265734
CD28	-3.9291	-0.378535	8.52662e-05	0.00168415	0.4247	0.530303
FOXP1	-3.94118	-0.267459	8.10807e-05	0.00160838	0.751433	0.80303
U2AF1L4	-3.94643	-0.686561	7.93241e-05	0.00158004	0.177697	0.272727
NR1H2	-3.95414	-0.446992	7.68099e-05	0.00153418	0.348619	0.447552
ATG3	-3.95732	-0.565498	7.57962e-05	0.00151813	0.233976	0.331002
AP3M2	-3.96098	-0.455079	7.46429e-05	0.0014971	0.373111	0.460373
EIF4H	-3.96403	-0.333005	7.36958e-05	0.00148222	0.552892	0.646853
FRG1	-3.96405	-0.61261	7.36879e-05	0.00148222	0.213653	0.308858
POMP	-3.9691	-0.372328	7.21452e-05	0.00145711	0.461178	0.561772
LAMTOR3	-3.97238	-0.778834	7.11592e-05	0.00144122	0.151641	0.247086
CNOT7	-3.97742	-0.483622	6.96666e-05	0.00141496	0.327254	0.418415
TTC32	-3.98344	-0.970646	6.79249e-05	0.00138347	0.112038	0.205128
PABPN1	-3.99235	-0.796804	6.54211e-05	0.00134383	0.158416	0.249417
TSSC4	-3.99883	-0.748832	6.3656e-05	0.00130943	0.156853	0.254079
ILKAP	-3.99957	-0.574641	6.34565e-05	0.00130719	0.225117	0.324009
PSMB8	-4.00513	-0.39663	6.19829e-05	0.00128048	0.430433	0.520979
DDT	-4.00695	-0.392011	6.15079e-05	0.00127248	0.413236	0.506993
COX17	-4.01392	-0.540412	5.97196e-05	0.00123903	0.274101	0.371795
PMAIP1	-4.01517	-0.530591	5.94027e-05	0.001236	0.242835	0.342657
CNIH4	-4.02388	-0.697183	5.72475e-05	0.0011946	0.179781	0.276224
CD52	-4.03233	-0.301793	5.52266e-05	0.00115409	0.928088	0.980186
CAMK4	-4.0406	-0.332593	5.33142e-05	0.00111996	0.575821	0.668998
PMPCB	-4.04875	-0.493308	5.14928e-05	0.0010839	0.303283	0.400932
PTS	-4.05863	-0.833084	4.93611e-05	0.00104206	0.142262	0.240093
MAZ	-4.06432	-0.782438	4.81733e-05	0.00101847	0.159458	0.254079
GTF2A2	-4.06432	-0.449137	4.81733e-05	0.00101847	0.353309	0.454545
C6orf226	-4.06701	-0.795128	4.7621e-05	0.00100975	0.158416	0.254079
BRIX1	-4.07213	-0.785516	4.65856e-05	0.000990697	0.159979	0.255245
NAMPT	-4.09175	-0.696676	4.28138e-05	0.000914521	0.206879	0.300699
MRPS30	-4.09198	-0.691869	4.27713e-05	0.000914521	0.194893	0.291375
HSD17B11	-4.09661	-0.608325	4.19242e-05	0.000899165	0.230328	0.328671
SGF29	-4.12842	-0.895016	3.65266e-05	0.000789552	0.139135	0.234266
YWHAB	-4.1319	-0.264843	3.59773e-05	0.000781184	0.85826	0.913753
FOXN3	-4.13423	-0.56912	3.56142e-05	0.000775629	0.243356	0.342657
RAB11B	-4.14248	-0.466034	3.43571e-05	0.000751647	0.354872	0.448718
C19orf53	-4.15365	-0.320912	3.2722e-05	0.000720233	0.624283	0.705128
SAT2	-4.15723	-1.0006	3.22128e-05	0.000710107	0.112559	0.210956
RHBDD2	-4.16722	-0.338575	3.08339e-05	0.000683703	0.568525	0.638695
GTF3A	-4.17547	-0.367461	2.97378e-05	0.000662616	0.553934	0.642191
CCDC28A	-4.18394	-0.679892	2.86497e-05	0.000641336	0.195935	0.294872
EBPL	-4.19137	-0.842623	2.77276e-05	0.000622622	0.147994	0.247086
PSMB3	-4.19682	-0.398674	2.70684e-05	0.000609713	0.437728	0.525641
PRKCB	-4.21345	-0.702654	2.51505e-05	0.000568282	0.201668	0.296037
CHURC1	-4.24454	-0.376175	2.19046e-05	0.000500415	0.518499	0.610723
POLR2M	-4.25662	-0.641789	2.07537e-05	0.000475625	0.2074	0.31352
HSPA5	-4.27071	-0.341588	1.94852e-05	0.000447973	0.656592	0.701632
NIN	-4.27191	-1.06447	1.93803e-05	0.000446271	0.114643	0.213287
HMGN1	-4.28003	-0.338156	1.86867e-05	0.000430985	0.592496	0.679487
EXOSC8	-4.28654	-1.05783	1.8148e-05	0.000419901	0.102658	0.206294
TXNL1	-4.29158	-0.590416	1.77405e-05	0.000411224	0.247525	0.34965
C18orf32	-4.30111	-0.516661	1.69945e-05	0.000395746	0.316311	0.418415
LSM8	-4.3079	-0.421447	1.64815e-05	0.000385039	0.436686	0.527972
PCNP	-4.32864	-0.447475	1.50033e-05	0.000353936	0.401772	0.5
STK17B	-4.33059	-0.256745	1.48713e-05	0.000351395	0.760813	0.792541
PTOV1	-4.33491	-1.03833	1.45817e-05	0.000346249	0.10839	0.210956
INTS12	-4.34004	-1.00106	1.42459e-05	0.000339227	0.118812	0.221445
MDH1	-4.35955	-0.528978	1.30329e-05	0.000314115	0.289734	0.397436
MFF	-4.37146	-0.547711	1.23418e-05	0.000298453	0.302241	0.402098
TIMM9	-4.38291	-0.807345	1.17106e-05	0.000284138	0.167796	0.271562
DDX39A	-4.39108	-0.52888	1.1279e-05	0.000275517	0.275664	0.391608
NOL7	-4.39569	-0.348794	1.10423e-05	0.000270648	0.535175	0.614219
MBP	-4.39697	-0.354274	1.09773e-05	0.000269736	0.640959	0.730769
SDR39U1	-4.39761	-0.898811	1.0945e-05	0.000269635	0.140177	0.244755
CBLL1	-4.40498	-0.666541	1.05792e-05	0.000261513	0.219385	0.32634
ZAP70	-4.40698	-0.411602	1.04821e-05	0.000259558	0.458051	0.566434
PPP1CC	-4.42145	-0.416256	9.80401e-06	0.00024402	0.486712	0.592075
TRAPPC4	-4.42312	-0.753472	9.72874e-06	0.000242564	0.186555	0.292541
LAMTOR5	-4.44596	-0.473953	8.75e-06	0.000218539	0.374674	0.483683
MED6	-4.44819	-0.76488	8.65975e-06	0.000216659	0.166232	0.276224
EPC1	-4.44934	-0.357148	8.61342e-06	0.000215873	0.679521	0.791375
PVT1	-4.45021	-0.725349	8.57857e-06	0.000215373	0.219906	0.319347
CACYBP	-4.47055	-0.488987	7.80201e-06	0.000196559	0.368942	0.473193
MRFAP1	-4.4729	-0.482345	7.7165e-06	0.000194744	0.369463	0.472028
BRMS1	-4.48471	-0.734	7.30136e-06	0.000184589	0.19802	0.304196
CENPK	-4.48876	-0.954314	7.16406e-06	0.000181753	0.136529	0.240093
SEC61B	-4.48937	-0.38906	7.14342e-06	0.000181548	0.573215	0.68648
SIAH2	-4.49406	-0.665426	6.98791e-06	0.000178537	0.231892	0.339161
GRAP2	-4.50084	-0.893316	6.76844e-06	0.000173543	0.14174	0.250583
HSPA9	-4.52172	-0.389177	6.13405e-06	0.000158118	0.515373	0.608392
GADD45B	-4.52617	-0.389084	6.00618e-06	0.000155655	0.589369	0.702797
RNF187	-4.52886	-1.11559	5.93026e-06	0.000153963	0.104221	0.212121
PPP1R7	-4.52968	-0.592604	5.9073e-06	0.000153885	0.284523	0.382284
ZRSR2	-4.55437	-0.956251	5.25432e-06	0.0001379	0.131318	0.238928
PHF11	-4.55644	-0.592042	5.20272e-06	0.000136794	0.251694	0.36014
U2AF1	-4.58303	-0.661809	4.58294e-06	0.000120938	0.239187	0.346154
NUDT16L1	-4.58403	-0.68982	4.56109e-06	0.000120581	0.217301	0.324009
APEX1	-4.58595	-0.526444	4.51935e-06	0.000119697	0.319437	0.423077
MOB4	-4.62608	-0.729002	3.72656e-06	9.96116e-05	0.199583	0.310023
COX19	-4.6377	-0.7099	3.523e-06	9.43448e-05	0.21678	0.329837
NAPA	-4.63842	-0.5058	3.51081e-06	9.41925e-05	0.360083	0.470862
SLC44A2	-4.64032	-0.610819	3.47876e-06	9.36804e-05	0.265763	0.375291
IL6ST	-4.64103	-0.494623	3.46671e-06	9.353e-05	0.37728	0.482517
SCNM1	-4.66139	-0.813266	3.14075e-06	8.52128e-05	0.168317	0.280886
FGD3	-4.66741	-0.634816	3.05017e-06	8.30669e-05	0.255341	0.361305
YDJC	-4.67576	-0.763805	2.92866e-06	8.00591e-05	0.20271	0.311189
EIF1B	-4.71118	-0.463984	2.46287e-06	6.77101e-05	0.422095	0.526807
MMADHC	-4.71372	-0.496118	2.4324e-06	6.7e-05	0.346014	0.461538
C1D	-4.71374	-0.643327	2.4321e-06	6.7e-05	0.263158	0.370629
LENG8	-4.72532	-0.605707	2.29757e-06	6.36497e-05	0.273059	0.38345
FNTA	-4.78104	-0.549157	1.74387e-06	4.9158e-05	0.34445	0.449883
COX5B	-4.81057	-0.333868	1.50498e-06	4.28416e-05	0.722251	0.804196
LAPTM4A	-4.81444	-0.523741	1.47613e-06	4.21032e-05	0.350703	0.468531
EIF3M	-4.8346	-0.375747	1.33417e-06	3.85097e-05	0.587806	0.680653
PIK3IP1	-4.83785	-0.281945	1.31252e-06	3.79608e-05	0.806149	0.848485
NUCB2	-4.84443	-0.876167	1.26976e-06	3.67975e-05	0.161021	0.277389
NSMCE3	-4.85352	-0.60092	1.21288e-06	3.53618e-05	0.296509	0.405594
LCP2	-4.85411	-0.517961	1.20928e-06	3.53281e-05	0.362689	0.479021
IFI16	-4.86448	-0.567505	1.14757e-06	3.3593e-05	0.322043	0.434732
SDHB	-4.8864	-0.62967	1.02694e-06	3.02455e-05	0.257426	0.381119
SRGN	-4.89153	-0.256773	1.00057e-06	2.95289e-05	0.949453	0.967366
WHAMM	-4.89178	-0.480174	9.99265e-07	2.95289e-05	0.429911	0.536131
TC2N	-4.90502	-0.460002	9.3416e-07	2.78534e-05	0.478374	0.601399
OTUB1	-4.94295	-0.49657	7.69482e-07	2.31823e-05	0.403856	0.530303
SNRNP27	-4.94549	-0.810168	7.59534e-07	2.29303e-05	0.189682	0.305361
RAP1A	-4.95007	-0.442956	7.4186e-07	2.24906e-05	0.470036	0.585082
DBF4	-4.95742	-0.644592	7.14346e-07	2.17936e-05	0.269411	0.388112
SKAP1	-4.96139	-0.464341	6.99898e-07	2.14433e-05	0.439812	0.572261
XAF1	-4.96426	-1.18856	6.89634e-07	2.11737e-05	0.114643	0.229604
SSBP4	-4.97302	-0.923062	6.59182e-07	2.02818e-05	0.169359	0.283217
COX16	-4.98027	-0.614304	6.34967e-07	1.95784e-05	0.297551	0.413753
FAM200B	-4.99883	-0.923818	5.7678e-07	1.78223e-05	0.154768	0.275058
LENG1	-5.0101	-0.930009	5.44011e-07	1.68457e-05	0.149036	0.270396
YME1L1	-5.01489	-0.470773	5.30634e-07	1.65021e-05	0.462741	0.564103
GTF2B	-5.01592	-0.591804	5.27814e-07	1.64498e-05	0.320479	0.440559
SDHD	-5.03492	-0.635504	4.78051e-07	1.49959e-05	0.260552	0.384615
RWDD1	-5.03556	-0.407779	4.76456e-07	1.49783e-05	0.572694	0.674825
TMEM156	-5.04486	-1.0479	4.53864e-07	1.43933e-05	0.126107	0.247086
TNIK	-5.05016	-0.547761	4.41447e-07	1.40303e-05	0.379364	0.482517
RWDD3	-5.05044	-0.931029	4.40797e-07	1.40303e-05	0.154768	0.275058
VPS29	-5.05379	-0.65414	4.3312e-07	1.38877e-05	0.265242	0.384615
TAF9	-5.05961	-0.633977	4.20121e-07	1.35309e-05	0.276707	0.399767
UQCRFS1	-5.07963	-0.419272	3.78162e-07	1.2234e-05	0.54716	0.648019
ARRB2	-5.10066	-0.53671	3.38471e-07	1.10239e-05	0.386139	0.494172
NGDN	-5.1023	-0.651436	3.35552e-07	1.09535e-05	0.279833	0.39627
PSMG2	-5.1127	-0.558703	3.17591e-07	1.04379e-05	0.347577	0.467366
MATR3-1	-5.1462	-0.445381	2.65823e-07	8.7764e-06	0.515894	0.624709
COX7B	-5.15203	-0.455214	2.57676e-07	8.52689e-06	0.494528	0.609557
MAPKAPK5-AS1	-5.17006	-0.724116	2.34014e-07	7.77228e-06	0.248567	0.368298
ACAP1	-5.17291	-0.481345	2.3048e-07	7.67966e-06	0.458051	0.575758
ABT1	-5.18133	-0.627553	2.20306e-07	7.35762e-06	0.304846	0.420746
SIGIRR	-5.18505	-0.529149	2.15962e-07	7.22922e-06	0.417405	0.538462
ANKLE2	-5.25583	-0.901494	1.47356e-07	5.02575e-06	0.16519	0.292541
PITHD1	-5.27143	-0.651225	1.35365e-07	4.63867e-06	0.279833	0.40676
ZNF394	-5.28544	-0.627675	1.25404e-07	4.33845e-06	0.314226	0.434732
HNRNPK	-5.28577	-0.327154	1.25176e-07	4.33845e-06	0.766545	0.835664
MRPL22	-5.28592	-0.855594	1.25071e-07	4.33845e-06	0.179781	0.310023
ZFAND2A	-5.30191	-0.875085	1.146e-07	4.02241e-06	0.182908	0.308858
PTPRA	-5.31581	-0.851436	1.06183e-07	3.74515e-06	0.178739	0.306527
SF3B6	-5.31712	-0.464371	1.05424e-07	3.72747e-06	0.487754	0.610723
OXNAD1	-5.32257	-0.600973	1.0231e-07	3.63514e-06	0.316832	0.452214
CD2	-5.32723	-0.444877	9.97197e-08	3.55184e-06	0.585201	0.707459
PIGC	-5.33392	-0.903707	9.61159e-08	3.43193e-06	0.178218	0.301865
KIAA1143	-5.33694	-0.847604	9.45282e-08	3.3836e-06	0.196456	0.322844
TWISTNB	-5.35195	-0.917824	8.70125e-08	3.14572e-06	0.176655	0.30303
ANXA2R	-5.35738	-1.04274	8.44388e-08	3.06032e-06	0.139656	0.268065
RELA	-5.38271	-0.607638	7.33745e-08	2.67272e-06	0.329338	0.459207
NDUFS5	-5.38627	-0.373559	7.19367e-08	2.62696e-06	0.69359	0.789044
ZFAND3	-5.39228	-1.18397	6.95678e-08	2.54688e-06	0.126107	0.251748
SCML4	-5.41651	-1.01876	6.07732e-08	2.23056e-06	0.154247	0.283217
NUB1	-5.4306	-0.780876	5.61659e-08	2.0826e-06	0.233455	0.358974
SSB	-5.43201	-0.545935	5.57243e-08	2.07154e-06	0.408546	0.543124
ERH	-5.43385	-0.47589	5.51512e-08	2.05552e-06	0.503908	0.624709
MTFP1	-5.43987	-0.690921	5.33202e-08	1.99241e-06	0.275143	0.403263
ARL14EP	-5.46133	-0.918693	4.72583e-08	1.78846e-06	0.17457	0.305361
MED30	-5.46819	-0.743846	4.54648e-08	1.72563e-06	0.24075	0.368298
SNU13	-5.47362	-0.379432	4.40929e-08	1.67797e-06	0.657634	0.741259
CYCS	-5.47483	-0.488488	4.37943e-08	1.671e-06	0.534132	0.628205
DERL2	-5.4886	-0.784441	4.05123e-08	1.54986e-06	0.215216	0.351981
MRPL47	-5.52692	-0.702866	3.25907e-08	1.25679e-06	0.258989	0.397436
NDUFC1	-5.53099	-0.614482	3.18431e-08	1.23454e-06	0.342887	0.472028
NCOA7	-5.53278	-0.758011	3.15192e-08	1.22527e-06	0.245961	0.378788
BCL7B	-5.54653	-0.623702	2.91388e-08	1.13578e-06	0.329338	0.45338
IMP3	-5.56305	-0.748116	2.65096e-08	1.03609e-06	0.264721	0.390443
CXCR5	-5.58072	-1.32262	2.3952e-08	9.3867e-07	0.131318	0.255245
DUSP2	-5.60198	-0.495429	2.11917e-08	8.41903e-07	0.643043	0.759907
UPF3A	-5.61302	-0.91988	1.98827e-08	7.94266e-07	0.184992	0.315851
FMNL1	-5.62498	-0.655374	1.85531e-08	7.45269e-07	0.326733	0.455711
PFDN2	-5.63591	-0.646459	1.74132e-08	7.01428e-07	0.324648	0.449883
GMFG	-5.63632	-0.336614	1.73719e-08	7.01428e-07	0.851485	0.918415
SSU72	-5.66058	-0.788983	1.50865e-08	6.16289e-07	0.240229	0.374126
ARL4C	-5.66232	-0.419225	1.49342e-08	6.11793e-07	0.70297	0.800699
PSMD6	-5.66286	-0.646202	1.48874e-08	6.11611e-07	0.309015	0.452214
BEX2	-5.67594	-0.836471	1.37927e-08	5.68251e-07	0.210005	0.344988
COPS5	-5.67656	-0.857564	1.37432e-08	5.67832e-07	0.198541	0.334499
SYTL1	-5.67761	-0.696516	1.36592e-08	5.65975e-07	0.296509	0.424242
RASGRP2	-5.71677	-0.576292	1.08571e-08	4.5377e-07	0.403335	0.536131
RSL24D1	-5.72601	-0.438208	1.0282e-08	4.30979e-07	0.61334	0.727273
SNHG15	-5.75923	-0.622531	8.44999e-09	3.57296e-07	0.35852	0.490676
TTC39C	-5.76893	-0.579675	7.97748e-09	3.38306e-07	0.425743	0.543124
NDUFB10	-5.8273	-0.615446	5.63316e-09	2.39592e-07	0.351225	0.486014
SUMO1	-5.83485	-0.539449	5.38376e-09	2.2966e-07	0.437207	0.571096
CEBPB	-5.83836	-1.09095	5.27163e-09	2.25541e-07	0.156331	0.292541
CWC15	-5.84103	-0.583634	5.18802e-09	2.22623e-07	0.404898	0.527972
RBBP6	-5.8578	-0.592604	4.69036e-09	2.01867e-07	0.429911	0.564103
BCL11B	-5.86187	-0.669487	4.57675e-09	1.98145e-07	0.341845	0.473193
ZNHIT3	-5.89168	-0.789541	3.82281e-09	1.66011e-07	0.257426	0.395105
TBRG1	-5.91302	-0.558551	3.35898e-09	1.47195e-07	0.428869	0.55711
BEX4	-5.92959	-1.02904	3.03699e-09	1.34717e-07	0.177176	0.312354
RAP1B	-5.93663	-0.454669	2.90942e-09	1.29855e-07	0.577905	0.684149
NDUFV2	-5.96693	-0.512476	2.41765e-09	1.08915e-07	0.523189	0.637529
GNAS	-6.00941	-0.560836	1.86196e-09	8.44068e-08	0.454924	0.589744
DDIT4	-6.0119	-0.573813	1.83364e-09	8.33845e-08	0.524752	0.644522
MAP3K8	-6.05556	-1.16431	1.39927e-09	6.40345e-08	0.137051	0.280886
UBE2N	-6.06327	-0.585462	1.3338e-09	6.1232e-08	0.403856	0.539627
PSIP1	-6.08256	-0.601195	1.18281e-09	5.46475e-08	0.408546	0.543124
SRSF3	-6.08368	-0.461026	1.17453e-09	5.44386e-08	0.609171	0.719114
SNRPD1	-6.1444	-0.593009	8.02639e-10	3.74418e-08	0.411673	0.545455
SNHG9	-6.16551	-1.19548	7.02573e-10	3.29867e-08	0.14174	0.286713
CNBP	-6.17306	-0.299921	6.69796e-10	3.15502e-08	0.874935	0.913753
TBC1D10C	-6.18141	-0.615424	6.35309e-10	3.0122e-08	0.406462	0.538462
HELB	-6.18784	-1.2128	6.09942e-10	2.91102e-08	0.135487	0.280886
KLHDC2	-6.19071	-0.77312	5.98945e-10	2.86799e-08	0.282439	0.420746
CYTH1	-6.20093	-0.470951	5.61317e-10	2.69674e-08	0.643043	0.758741
TRAF3IP3	-6.20531	-0.619693	5.45906e-10	2.63145e-08	0.412194	0.552448
ARF1	-6.21565	-0.357663	5.11118e-10	2.48864e-08	0.771235	0.834499
RPS27L	-6.23335	-0.6742	4.56567e-10	2.23811e-08	0.342366	0.494172
UBE2L3	-6.26021	-0.631088	3.84449e-10	1.91049e-08	0.395518	0.543124
PET100	-6.28022	-0.594291	3.38103e-10	1.69768e-08	0.440334	0.579254
DNAJB6	-6.28485	-0.573898	3.28167e-10	1.65931e-08	0.471079	0.609557
IRF1	-6.29443	-0.529519	3.08532e-10	1.5655e-08	0.590933	0.722611
SLC2A3	-6.30037	-0.425577	2.96934e-10	1.51196e-08	0.842105	0.889277
RNF114	-6.33372	-0.719728	2.39326e-10	1.23164e-08	0.324648	0.474359
COX6B1	-6.35438	-0.457913	2.09265e-10	1.08078e-08	0.690464	0.807692
RABGGTB	-6.39982	-0.867983	1.55565e-10	8.12137e-09	0.241793	0.386946
PDCD4	-6.43928	-0.546694	1.20041e-10	6.3124e-09	0.517978	0.643357
SEC62	-6.4483	-0.560643	1.13115e-10	5.99177e-09	0.517457	0.662005
PHF1	-6.4484	-0.638688	1.13038e-10	5.99177e-09	0.413236	0.562937
PCIF1	-6.46369	-0.700078	1.02182e-10	5.45258e-09	0.338197	0.494172
SRP14	-6.52	-0.319972	7.03053e-11	3.7936e-09	0.88223	0.931235
AUP1	-6.54487	-0.692804	5.95464e-11	3.24943e-09	0.340281	0.496503
RNASET2	-6.54864	-0.456535	5.80647e-11	3.18058e-09	0.705576	0.805361
NOSIP	-6.56103	-0.578628	5.34366e-11	2.9382e-09	0.510683	0.63986
ITM2B	-6.60539	-0.289498	3.96475e-11	2.20516e-09	0.916623	0.94289
HSH2D	-6.61028	-1.38097	3.83592e-11	2.14175e-09	0.113601	0.270396
RNF138	-6.61215	-0.773859	3.78778e-11	2.12306e-09	0.314226	0.461538
APOL6	-6.62342	-0.969507	3.50985e-11	1.98266e-09	0.234497	0.376457
HNRNPA0	-6.64496	-0.407628	3.03306e-11	1.72004e-09	0.774362	0.86014
SLU7	-6.68478	-0.766684	2.31271e-11	1.3219e-09	0.313705	0.461538
THAP7	-6.68842	-1.04815	2.25597e-11	1.29459e-09	0.181866	0.343823
MAGOH	-6.69162	-0.62655	2.20716e-11	1.27162e-09	0.423137	0.574592
CRBN	-6.71221	-0.690342	1.917e-11	1.11332e-09	0.375717	0.525641
GYPC	-6.71416	-0.478832	1.89158e-11	1.10299e-09	0.652944	0.740093
TNFAIP8	-6.73736	-0.592038	1.61292e-11	9.44309e-10	0.496613	0.629371
ZFAS1	-6.7379	-0.40479	1.60696e-11	9.44309e-10	0.79729	0.875291
CCNI	-6.75237	-0.325071	1.45453e-11	8.65597e-10	0.906722	0.941725
RNF7	-6.7571	-0.623634	1.40777e-11	8.41231e-10	0.449192	0.588578
SF3A2	-6.76292	-0.696802	1.3524e-11	8.14879e-10	0.377801	0.525641
ISCA1	-6.82059	-0.686919	9.06663e-12	5.53218e-10	0.401251	0.545455
RNF166	-6.83061	-0.791527	8.45571e-12	5.22556e-10	0.328296	0.479021
SOCS1	-6.85373	-0.96018	7.19482e-12	4.48467e-10	0.238666	0.400932
GPSM3	-6.89407	-0.391561	5.42193e-12	3.40898e-10	0.773319	0.835664
PTP4A1	-6.91348	-0.750261	4.72907e-12	2.98633e-10	0.350703	0.5
SPSB3	-6.94099	-0.75375	3.89374e-12	2.50255e-10	0.337676	0.495338
MRPL33	-6.99751	-0.767179	2.60557e-12	1.71269e-10	0.330902	0.487179
GIMAP7	-7.05715	-0.603654	1.69948e-12	1.13254e-10	0.54247	0.65035
ZC3H15	-7.14956	-0.594447	8.70597e-13	5.85567e-11	0.509119	0.652681
ARHGEF1	-7.15657	-0.514421	8.27193e-13	5.61598e-11	0.633663	0.750583
SDCBP	-7.18861	-0.637596	6.5454e-13	4.48592e-11	0.46222	0.599068
PPIG	-7.20661	-0.628833	5.73601e-13	3.96882e-11	0.490881	0.642191
SCAND1	-7.21448	-0.625768	5.41417e-13	3.76415e-11	0.506514	0.667832
ATF7IP2	-7.2449	-0.984785	4.32752e-13	3.03788e-11	0.242835	0.410256
FLT3LG	-7.26349	-0.555718	3.77215e-13	2.66093e-11	0.61803	0.735431
SBDS	-7.26355	-0.613608	3.77072e-13	2.66093e-11	0.53778	0.700466
BIN1	-7.26401	-0.751929	3.75788e-13	2.66093e-11	0.35852	0.525641
TAF1D	-7.28852	-0.599218	3.13388e-13	2.25468e-11	0.560188	0.707459
NDUFA5	-7.30506	-0.791048	2.77142e-13	2.01395e-11	0.326733	0.488345
ISG15	-7.33047	-1.09142	2.29354e-13	1.69219e-11	0.232934	0.389277
CD5	-7.34196	-0.496959	2.10481e-13	1.57708e-11	0.724336	0.832168
RCC1	-7.34473	-0.713249	2.06174e-13	1.55286e-11	0.42939	0.581585
RSRC2	-7.41639	-0.587656	1.20358e-13	9.11252e-12	0.550287	0.679487
RPL22L1	-7.4337	-0.691446	1.05601e-13	8.03735e-12	0.433559	0.59324
LEF1	-7.43752	-0.733828	1.02596e-13	7.84994e-12	0.406462	0.561772
RELB	-7.43787	-0.685293	1.02318e-13	7.84994e-12	0.470036	0.624709
TMC8	-7.47778	-0.843254	7.55911e-14	5.90877e-12	0.315789	0.491841
MRPL57	-7.51163	-0.803359	5.83946e-14	4.58937e-12	0.343929	0.505828
CREM	-7.54211	-0.665056	4.62433e-14	3.65423e-12	0.541428	0.678322
GNB2	-7.59684	-0.780486	3.03455e-14	2.46532e-12	0.353309	0.52331
EVL	-7.69049	-0.566749	1.46568e-14	1.21115e-12	0.687337	0.834499
RGS10	-7.71746	-0.653766	1.18669e-14	9.91951e-13	0.52371	0.652681
PTGES3	-7.74663	-0.56077	9.43621e-15	7.97994e-13	0.643564	0.776224
RHOG	-7.76676	-0.530275	8.05183e-15	6.8898e-13	0.670662	0.768065
TMEM243	-7.76794	-0.765148	7.97732e-15	6.86667e-13	0.386139	0.547786
SEC61G	-7.82072	-0.640654	5.25212e-15	4.57535e-13	0.536738	0.688811
LCK	-7.82441	-0.662823	5.10043e-15	4.47014e-13	0.51433	0.679487
BTG1	-7.84152	-0.273062	4.45133e-15	3.92505e-13	0.993747	0.998834
XBP1	-8.00058	-0.820746	1.23832e-15	1.1479e-13	0.396561	0.558275
GPR183	-8.06317	-0.726825	7.43385e-16	7.02621e-14	0.48098	0.655012
MGAT4A	-8.07086	-0.695121	6.98063e-16	6.64125e-14	0.529964	0.692308
ATP6V1G1	-8.0946	-0.48278	5.74538e-16	5.53893e-14	0.767066	0.858974
ARID5A	-8.1124	-0.6253	4.96309e-16	4.81686e-14	0.624283	0.785548
BATF	-8.15849	-1.38443	3.39224e-16	3.33708e-14	0.154768	0.347319
RPL36AL	-8.21596	-0.33251	2.10465e-16	2.09899e-14	0.953622	0.977855
CCDC59	-8.2435	-0.775719	1.67251e-16	1.69134e-14	0.421574	0.590909
SRP9	-8.26621	-0.770245	1.38283e-16	1.41823e-14	0.416363	0.583916
CLEC2B	-8.26893	-0.775575	1.3517e-16	1.39621e-14	0.439291	0.620047
EPB41L4A-AS1	-8.31205	-0.863529	9.40594e-17	9.78556e-15	0.360083	0.547786
MTERF4	-8.34181	-0.970705	7.31599e-17	7.66641e-15	0.305367	0.484848
MT-ND3	-8.3768	-0.418799	5.43876e-17	5.78308e-15	0.977592	0.997669
R3HDM4	-8.40566	-0.692849	4.25463e-17	4.62603e-15	0.512246	0.680653
ODC1	-8.47097	-1.28157	2.43367e-17	2.68651e-15	0.194893	0.388112
PER1	-8.57164	-0.795214	1.02022e-17	1.13488e-15	0.43877	0.609557
ARHGDIB	-8.58165	-0.369181	9.35193e-18	1.04836e-15	0.961959	0.984848
POLR2J3	-8.60183	-1.09408	7.84522e-18	8.86326e-16	0.251694	0.449883
RGS1	-8.60716	-1.02558	7.48923e-18	8.5277e-16	0.38666	0.550117
SYF2	-8.63874	-0.715339	5.68372e-18	6.57538e-16	0.51433	0.68648
GRAMD1A	-8.64363	-1.43302	5.44548e-18	6.35057e-16	0.157374	0.357809
SRSF5	-8.65305	-0.484575	5.01391e-18	5.94313e-16	0.816571	0.89627
LAMP1	-8.74218	-1.15682	2.28659e-18	2.73276e-16	0.228244	0.43007
CNN2	-8.77035	-0.598283	1.78113e-18	2.14641e-16	0.71235	0.843823
NDUFA12	-8.89978	-0.818824	5.59558e-19	6.91604e-17	0.434601	0.614219
NFKBIZ	-8.98704	-0.916038	2.53984e-19	3.22181e-17	0.413757	0.579254
WIPF1	-8.99977	-0.632282	2.262e-19	2.92061e-17	0.651902	0.782051
LDHB	-9.03805	-0.410952	1.59487e-19	2.09668e-17	0.91506	0.949883
RPL38	-9.03969	-0.323703	1.57114e-19	2.08443e-17	0.985409	0.997669
ARRDC2	-9.05882	-0.982028	1.31866e-19	1.76566e-17	0.345492	0.539627
UBE2I	-9.05931	-0.71257	1.31279e-19	1.76566e-17	0.532569	0.695804
DDIT3	-9.08174	-1.32681	1.06849e-19	1.45768e-17	0.194893	0.40676
BTG2	-9.10093	-0.684924	8.95649e-20	1.23352e-17	0.649297	0.794872
SNRPG	-9.123	-0.721515	7.30716e-20	1.01605e-17	0.532048	0.701632
SNHG8	-9.13025	-0.670768	6.83415e-20	9.6428e-18	0.618551	0.762238
DAZAP2	-9.15553	-0.401601	5.40931e-20	7.74496e-18	0.902032	0.934732
CSRNP1	-9.34993	-1.09369	8.77023e-21	1.26826e-18	0.310578	0.504662
EAPP	-9.38809	-0.880376	6.10961e-21	8.92435e-19	0.407504	0.606061
UBE2B	-9.44661	-0.632177	3.49973e-21	5.16424e-19	0.665972	0.796037
CLDND1	-9.52403	-0.861349	1.66586e-21	2.50938e-19	0.477332	0.651515
ZFP36	-9.63582	-0.721585	5.64389e-22	8.87134e-20	0.832725	0.904429
IL16	-9.66765	-1.07935	4.13751e-22	6.57501e-20	0.322043	0.5338
VAMP2	-9.71987	-0.77997	2.48089e-22	3.98623e-20	0.549244	0.726107
P2RY8	-9.78743	-0.756305	1.27491e-22	2.07151e-20	0.583637	0.751748
IDI1	-9.84229	-1.08519	7.40062e-23	1.21614e-20	0.329859	0.539627
AIP	-9.84419	-0.936653	7.26248e-23	1.20716e-20	0.393955	0.602564
MT1X	-9.86639	-1.5244	5.82224e-23	9.79016e-21	0.176655	0.402098
SNRPB2	-9.96622	-0.939101	2.1423e-23	3.68808e-21	0.409588	0.611888
BCL3	-10.1229	-1.71848	4.37484e-24	7.62224e-22	0.152163	0.38345
UBE2D3	-10.1337	-0.531482	3.91406e-24	6.90259e-22	0.807712	0.877622
CIR1	-10.1565	-0.987431	3.1016e-24	5.53732e-22	0.384575	0.587413
EIF4A2	-10.1776	-0.722817	2.49563e-24	4.51116e-22	0.629495	0.77972
ITPKB	-10.2372	-1.43689	1.35125e-24	2.50517e-22	0.210005	0.441725
RPS29	-10.2712	-0.455719	9.49795e-25	1.78376e-22	0.993226	0.997669
RPS27	-10.3652	-0.283652	3.5701e-25	6.88362e-23	0.999479	1
SAP18	-10.4811	-0.646669	1.05496e-25	2.11885e-23	0.715477	0.848485
HNRNPDL	-10.5665	-0.567681	4.26233e-26	8.68134e-24	0.83012	0.924242
TECR	-10.5696	-0.850353	4.12044e-26	8.51224e-24	0.538822	0.729604
RHOH	-10.6731	-0.74006	1.35994e-26	2.85016e-24	0.685253	0.824009
MT-CO2	-10.6785	-0.29407	1.28307e-26	2.72859e-24	0.999479	1
IRF7	-10.872	-2.26409	1.56769e-27	3.48775e-25	0.101094	0.350816
MAPK1IP1L	-11.005	-0.814961	3.61331e-28	8.29398e-26	0.594059	0.784382
AIMP1	-11.0513	-1.092	2.16129e-28	5.04104e-26	0.359041	0.597902
SUB1	-11.1727	-0.583624	5.54745e-29	1.33703e-26	0.846274	0.926573
USP36	-11.2259	-1.01565	3.04331e-29	7.4592e-27	0.42939	0.652681
BCAS2	-11.2315	-1.016	2.85615e-29	7.12118e-27	0.425743	0.635198
SARAF	-11.3484	-0.35628	7.55522e-30	1.91677e-27	0.993226	0.997669
DYNLT1	-11.4296	-1.01775	2.97433e-30	7.68069e-28	0.440334	0.66317
RPS21	-11.624	-0.338716	3.11238e-31	8.82512e-29	0.996873	1
RPL34	-11.8738	-0.256191	1.61998e-32	4.78093e-30	0.999479	1
RPL36A	-12.0057	-0.604641	3.31485e-33	9.98669e-31	0.912976	0.979021
MT-ND4L	-12.1287	-0.441866	7.44495e-34	2.34047e-31	0.994789	0.998834
JUNB	-12.1388	-0.658824	6.57545e-34	2.11306e-31	0.975508	0.995338
TMA7	-12.298	-0.578518	9.28401e-35	3.05128e-32	0.923398	0.982517
RPL22	-12.5422	-0.353182	4.38661e-36	1.54719e-33	0.994268	1
NR4A2	-12.7646	-1.09516	2.58401e-37	9.60663e-35	0.597707	0.777389
TCF7	-12.8446	-1.07355	9.2285e-38	3.60685e-35	0.50964	0.736597
ICOS	-12.8753	-1.4125	6.20106e-38	2.49093e-35	0.352788	0.595571
EIF1	-12.9106	-0.321121	3.92361e-38	1.62112e-35	0.999479	1
RPL9	-13.1439	-0.349576	1.84383e-39	7.84223e-37	0.997394	1
OSER1	-13.2347	-1.30422	5.52999e-40	2.42331e-37	0.348098	0.62704
SOCS3	-13.4093	-1.41001	5.33523e-41	2.4888e-38	0.375717	0.638695
IRF2BP2	-13.6559	-1.43338	1.86151e-42	9.61405e-40	0.33038	0.608392
IFITM1	-13.7795	-0.641744	3.3871e-43	1.81411e-40	0.964565	0.988345
MT2A	-14.5646	-1.52151	4.71484e-48	2.84089e-45	0.404898	0.675991
PCBP2	-15.2712	-0.702976	1.18922e-52	7.47708e-50	0.878061	0.947552
SUN2	-15.4089	-1.80748	1.42668e-53	9.37782e-51	0.248046	0.579254
SAT1	-15.4622	-1.23928	6.2431e-54	4.29912e-51	0.700365	0.868298
MT-CO3	-15.6046	-0.47535	6.7688e-55	4.89418e-52	0.998958	1
CD69	-15.6362	-1.09849	4.12334e-55	3.1383e-52	0.809797	0.910256
RPL39	-15.6925	-0.359278	1.70119e-55	1.36672e-52	0.998437	1
ZNF331	-15.9313	-1.53545	3.84437e-57	3.47459e-54	0.408546	0.700466
MX1	-16.7166	-2.34957	9.9285e-63	1.02554e-59	0.182387	0.540793
RAC1	-16.9735	-2.39376	1.29102e-64	1.55578e-61	0.156331	0.537296
CMPK1	-17.0436	-2.29606	3.89944e-65	5.12634e-62	0.169359	0.54662
YPEL5	-17.3466	-1.26029	2.09181e-67	3.02497e-64	0.623241	0.861305
LEPROTL1	-17.6137	-0.904064	1.93336e-69	3.10648e-66	0.881709	0.959207
PIM3	-17.7065	-1.99766	3.7343e-70	6.75021e-67	0.295466	0.656177
RPL37	-17.858	-0.416764	2.50528e-71	5.17555e-68	1	1
NFKBIA	-19.3052	-1.26664	4.85507e-83	1.40418e-79	0.826472	0.973193
PASK	-19.8136	-2.15473	2.27099e-87	1.09469e-83	0.355915	0.72028
COTL1	-25.1216	-2.45568	2.88832e-139	2.0884e-135	0.342366	0.807692
PCBP1	-25.8871	-3.13557	9.31257e-148	1.34669e-143	0.181344	0.724942

## Sheet: CD4 Tem
name	scores	lfc	pval	adj_pval	pct_nz_group	pct_nz_reference
KLF2	31.0653	1.64055	7.07942e-212	2.55939e-208	0.93028	0.754687
HIST1H4C	29.3737	2.2492	1.19077e-189	2.86996e-186	0.725906	0.347656
TXNIP	24.7602	1.17434	2.40873e-135	4.35408e-132	0.92905	0.842187
MALAT1	23.1027	0.622422	4.34752e-118	5.23913e-115	1	0.999219
TUBA1A	22.7601	1.47887	1.13902e-114	1.26703e-111	0.721394	0.483594
SMAP2	21.3564	1.62818	3.40348e-101	2.46088e-98	0.630622	0.3625
PNRC1	20.1047	0.543783	6.70707e-90	4.04129e-87	0.985099	0.975
CD55	19.3599	1.32255	1.68274e-83	9.73366e-81	0.687765	0.501563
MYH9	18.514	0.981146	1.59086e-76	7.1892e-74	0.795215	0.657813
TUBA1B	18.4368	1.22909	6.66134e-76	2.91908e-73	0.69583	0.5
HIST1H1E	17.8066	1.57311	6.28586e-71	2.59714e-68	0.579494	0.31875
CCR7	17.647	1.60742	1.07333e-69	4.31153e-67	0.561996	0.339844
SLC25A3	17.0132	0.921502	6.55724e-65	2.49537e-62	0.716063	0.565625
HSP90AB1	16.9459	0.644625	2.06413e-64	7.46234e-62	0.910868	0.88125
RHOB	16.7946	4.02717	2.67458e-63	8.99466e-61	0.329733	0.046875
MT-ND4	16.1284	0.552405	1.61153e-58	4.85506e-56	0.961996	0.940625
HLA-A	16.0795	0.317034	3.5517e-58	1.04819e-55	0.999727	0.996875
ADGRE5	14.9925	1.35558	8.21876e-51	1.85706e-48	0.533835	0.340625
HIST1H1D	14.5673	2.29514	4.53174e-48	9.23006e-46	0.354614	0.120313
TOB1	14.4521	1.39303	2.43281e-47	4.8193e-45	0.471497	0.261719
HIST1H1C	14.3909	1.58594	5.90359e-47	1.13829e-44	0.437047	0.215625
DUSP1	14.1495	0.789129	1.88081e-45	3.20093e-43	0.818729	0.740625
PTPRC	14.1085	0.555727	3.36543e-45	5.65901e-43	0.837321	0.8125
FUS	13.992	0.654228	1.74344e-44	2.86499e-42	0.796582	0.708594
CD7	13.6934	0.944438	1.11143e-42	1.76619e-40	0.642925	0.501563
SELPLG	13.4983	1.14646	1.60124e-41	2.51691e-39	0.50499	0.330469
MZT2B	13.4451	0.779008	3.28839e-41	5.05888e-39	0.648941	0.525
SMCHD1	13.0322	0.726013	8.03092e-39	1.12752e-36	0.691183	0.585156
RPL27A	12.7251	0.308033	4.28703e-37	5.7939e-35	0.992071	0.982031
JUN	12.6644	0.612409	9.3072e-37	1.24622e-34	0.938619	0.915625
EZR	12.6266	0.738682	1.50573e-36	1.97949e-34	0.823513	0.796875
S1PR4	12.6078	1.13728	1.91202e-36	2.46873e-34	0.472727	0.304688
EIF4G2	12.5843	0.725233	2.57717e-36	3.26917e-34	0.666986	0.548438
NCL	12.3197	0.498776	7.09364e-35	8.40828e-33	0.831579	0.800781
PRRC2C	12.3075	0.528378	8.25824e-35	9.70914e-33	0.813807	0.757812
EIF3A	12.0839	0.857243	1.28442e-33	1.4511e-31	0.568421	0.439844
S100A11	12.0165	0.874896	2.91158e-33	3.21407e-31	0.614217	0.496875
FKBP5	11.9895	1.23954	4.03125e-33	4.41636e-31	0.422283	0.24375
COX4I1	11.9737	0.274822	4.88209e-33	5.30826e-31	0.983322	0.985938
ITGB1	11.8652	0.938489	1.79491e-32	1.89461e-30	0.548325	0.414062
H2AFX	11.8507	2.28176	2.13515e-32	2.23742e-30	0.278469	0.0804688
SRPRA	11.7779	1.06644	5.07528e-32	5.20522e-30	0.459057	0.294531
NDFIP1	11.4547	0.64142	2.22743e-30	2.22144e-28	0.682433	0.605469
SYNE2	11.1885	0.81983	4.64013e-29	4.44377e-27	0.57799	0.454688
KLF6	11.1801	0.5164	5.10066e-29	4.82095e-27	0.854135	0.839844
ANKRD12	11.1392	0.536856	8.08224e-29	7.3973e-27	0.776213	0.707031
JAK1	11.1223	0.543306	9.76883e-29	8.88472e-27	0.747779	0.673438
HSP90AA1	10.9784	0.363757	4.85486e-28	4.25492e-26	0.931511	0.929688
RNF149	10.9286	0.848586	8.41266e-28	7.28476e-26	0.513602	0.388281
CDC42SE1	10.9106	0.819806	1.02584e-27	8.77789e-26	0.528366	0.403906
SFPQ	10.8549	0.570413	1.89084e-27	1.58974e-25	0.696924	0.622656
SERTAD1	10.7501	2.07989	5.91893e-27	4.91917e-25	0.263295	0.0835937
KRAS	10.7378	0.952927	6.76515e-27	5.59033e-25	0.468489	0.33125
RPS26	10.6351	0.659089	2.04549e-26	1.68067e-24	0.938072	0.95
MSN	10.3717	0.641227	3.33709e-25	2.60852e-23	0.623513	0.535937
HLA-F	10.3382	0.632292	4.73583e-25	3.66229e-23	0.639508	0.530469
OSBPL8	10.3031	0.878887	6.82209e-25	5.24757e-23	0.473958	0.335156
HNRNPU	10.2945	0.584572	7.4616e-25	5.67906e-23	0.664935	0.578906
SNX9	10.2852	0.883564	8.2139e-25	6.18652e-23	0.491866	0.367969
SESN3	10.2792	1.19156	8.74893e-25	6.52156e-23	0.385783	0.221875
TUBB4B	10.1446	1.01474	3.5026e-24	2.55813e-22	0.42406	0.29375
H3F3A	10.1336	0.318467	3.91765e-24	2.84689e-22	0.907587	0.897656
DDX3X	10.068	0.892094	7.65305e-24	5.45176e-22	0.452905	0.309375
ANXA2	10.0462	1.03572	9.54481e-24	6.73305e-22	0.438688	0.31875
ITGB2	9.8635	0.743348	5.99218e-23	4.16601e-21	0.526726	0.417969
CAST	9.77513	0.611761	1.43973e-22	9.68368e-21	0.608612	0.524219
ZC3HAV1	9.74835	0.85848	1.87487e-22	1.24942e-20	0.472454	0.348438
CXCR4	9.63651	0.410584	5.60611e-22	3.6518e-20	0.968148	0.930469
SYNGR2	9.59086	0.916106	8.73518e-22	5.6142e-20	0.424334	0.299219
GSPT1	9.54935	0.730541	1.30516e-21	8.35131e-20	0.527546	0.427344
ZFP36L2	9.29706	0.260198	1.44381e-20	8.84698e-19	0.993438	0.991406
PDE3B	9.29201	0.707429	1.51407e-20	9.19955e-19	0.5162	0.405469
SPTBN1	9.18798	1.16863	4.00288e-20	2.40189e-18	0.345181	0.209375
HNRNPL	9.14388	0.753415	6.02498e-20	3.57079e-18	0.472727	0.357031
PGK1	9.14172	0.444079	6.14698e-20	3.62823e-18	0.72864	0.679688
PRPF8	9.10762	0.840336	8.42112e-20	4.93028e-18	0.426384	0.298438
DYNC1H1	9.02976	1.07607	1.72043e-19	9.79495e-18	0.346958	0.208594
PLEC	8.95341	1.179	3.4468e-19	1.91709e-17	0.333014	0.19375
ETS1	8.88356	0.536255	6.47563e-19	3.50727e-17	0.615174	0.54375
CCND3	8.828	0.428122	1.06559e-18	5.68619e-17	0.738346	0.684375
STK4	8.81172	0.490652	1.23244e-18	6.50452e-17	0.679289	0.591406
NFKB2	8.80344	0.8158	1.32681e-18	6.97709e-17	0.437184	0.332813
PAK2	8.76128	0.605855	1.93044e-18	1.0078e-16	0.536295	0.448437
SF3B1	8.75801	0.444561	1.9873e-18	1.03375e-16	0.676418	0.61875
PLP2	8.7472	0.476731	2.18707e-18	1.12954e-16	0.708544	0.6375
MAT2A	8.70445	2.10337	3.19125e-18	1.6307e-16	0.210663	0.0632812
EMB	8.45438	0.625366	2.80563e-17	1.37533e-15	0.513739	0.424219
FOS	8.32432	0.629978	8.48147e-17	4.02133e-15	0.679699	0.657813
JAK3	8.31784	1.04122	8.95796e-17	4.21958e-15	0.321941	0.191406
CNOT6L	8.29587	0.612251	1.07794e-16	5.06108e-15	0.509228	0.421875
RBM25	8.15966	0.543536	3.35981e-16	1.50889e-14	0.564046	0.476562
DDX24	8.14072	0.338444	3.92923e-16	1.74832e-14	0.802324	0.775
PBX4	8.13106	0.961317	4.25556e-16	1.88195e-14	0.341627	0.219531
FLNA	8.08536	0.517623	6.19801e-16	2.71604e-14	0.612577	0.553125
SYNCRIP	8.01759	1.05014	1.07837e-15	4.64115e-14	0.312919	0.190625
AKAP13	7.93401	0.528834	2.12175e-15	9.0777e-14	0.544771	0.483594
PPP1R10	7.75465	1.63744	8.85884e-15	3.66022e-13	0.218182	0.0898438
POLR2A	7.73858	1.00004	1.00533e-14	4.13016e-13	0.321941	0.208594
PRDX1	7.68096	0.762534	1.57902e-14	6.39615e-13	0.404648	0.309375
NEAT1	7.6609	0.592349	1.84639e-14	7.4375e-13	0.511552	0.4375
NAP1L1	7.65273	0.366771	1.96759e-14	7.88182e-13	0.710048	0.667188
HIST1H2AG	7.49664	2.60851	6.54762e-14	2.51154e-12	0.163636	0.034375
SUPT16H	7.44128	1.25659	9.97138e-14	3.78468e-12	0.245796	0.122656
ARPC2	7.31609	0.28885	2.55294e-13	9.34634e-12	0.78674	0.76875
NELL2	7.29902	1.1095	2.89877e-13	1.05856e-11	0.276555	0.166406
PIK3R1	7.27669	0.330014	3.42109e-13	1.23681e-11	0.777717	0.759375
DHX36	7.26159	0.714834	3.8256e-13	1.37617e-11	0.390841	0.289062
HLA-DRB5	7.25923	3.43792	3.89301e-13	1.39349e-11	0.143951	0.0179687
PRKX	7.24607	0.779344	4.29049e-13	1.52444e-11	0.371155	0.269531
RSRP1	7.2401	0.420325	4.48368e-13	1.58918e-11	0.605742	0.564063
IQGAP1	7.16353	0.757232	7.86254e-13	2.7201e-11	0.36309	0.263281
FAM177A1	7.10557	0.452875	1.19829e-12	4.10627e-11	0.61162	0.552344
KMT2C	7.03612	0.926758	1.97665e-12	6.69424e-11	0.302392	0.2
ILF3	7.02909	0.5314	2.07879e-12	7.02369e-11	0.479973	0.403906
HNRNPUL1	7.01707	0.370251	2.26575e-12	7.63752e-11	0.663021	0.628906
AHNAK	6.98239	0.359192	2.90202e-12	9.69195e-11	0.739986	0.739844
SPTAN1	6.96986	0.662529	3.17254e-12	1.0571e-10	0.403964	0.315625
MZT2A	6.95834	0.398034	3.44304e-12	1.13935e-10	0.582912	0.534375
SLFN5	6.91458	0.957039	4.69236e-12	1.53869e-10	0.29501	0.190625
DDX6	6.89664	0.37829	5.32487e-12	1.7304e-10	0.608612	0.569531
GOLGA4	6.83107	0.724855	8.42827e-12	2.69649e-10	0.366644	0.272656
SMG1	6.81729	0.864395	9.27726e-12	2.96155e-10	0.310731	0.2125
STAT3	6.81326	0.40025	9.54138e-12	3.03916e-10	0.61121	0.549219
RBM8A	6.79526	0.404212	1.08119e-11	3.42873e-10	0.572249	0.524219
TSPAN14	6.79205	0.851325	1.10549e-11	3.49813e-10	0.313876	0.211719
TXNL4A	6.77211	1.0091	1.26914e-11	3.9985e-10	0.263978	0.154688
TAPBP	6.76346	0.439013	1.34732e-11	4.22639e-10	0.556118	0.50625
DDX21	6.72799	0.454221	1.72021e-11	5.3382e-10	0.578127	0.526563
SNRNP200	6.68993	0.681912	2.23275e-11	6.86975e-10	0.373616	0.282031
LSR	6.67637	0.946846	2.4493e-11	7.5041e-10	0.292139	0.192969
DIAPH1	6.66586	0.922326	2.63123e-11	8.01056e-10	0.287765	0.186719
UBL3	6.66412	1.1177	2.66247e-11	8.08866e-10	0.239645	0.130469
MTPN	6.65845	0.660077	2.76736e-11	8.37214e-10	0.37635	0.282813
CST7	6.63938	0.856646	3.15005e-11	9.47045e-10	0.328913	0.226562
ARL6IP5	6.62791	0.520335	3.40462e-11	1.02146e-09	0.481613	0.414062
TM9SF2	6.62242	1.14138	3.53365e-11	1.05579e-09	0.237867	0.13125
SRSF11	6.61135	0.409742	3.80828e-11	1.13083e-09	0.57799	0.517969
CEP350	6.60465	1.08927	3.98464e-11	1.17596e-09	0.248394	0.142969
EMP3	6.49892	0.31191	8.08966e-11	2.33502e-09	0.875051	0.908594
HSPA1B	6.42687	3.6792	1.30258e-10	3.67902e-09	0.128776	0.0179687
TNIP1	6.40993	0.543907	1.45588e-10	4.10399e-09	0.441969	0.375
DNAJB1	6.39957	0.292711	1.55811e-10	4.38363e-09	0.827888	0.810937
NDRG1	6.36999	1.11366	1.89035e-10	5.24691e-09	0.246753	0.151562
CTSW	6.34319	0.789058	2.25061e-10	6.17573e-09	0.334108	0.245312
RIF1	6.28723	1.25457	3.23176e-10	8.63854e-09	0.21039	0.10625
ABCF1	6.24489	0.948217	4.24108e-10	1.12327e-08	0.266986	0.171875
TUBA1C	6.23821	1.1316	4.42597e-10	1.16795e-08	0.235817	0.139063
TMEM123	6.23026	0.276467	4.65667e-10	1.22437e-08	0.7162	0.702344
PGAM1	6.19607	0.468435	5.78907e-10	1.50568e-08	0.459604	0.392969
CYLD	6.17799	0.44871	6.49247e-10	1.68559e-08	0.499932	0.436719
MAN2A1	6.17197	1.39815	6.74461e-10	1.74479e-08	0.191524	0.0882813
EIF4G1	6.14938	0.912061	7.77881e-10	2.00516e-08	0.264252	0.167969
BIRC3	6.1223	0.451995	9.22342e-10	2.36909e-08	0.528503	0.482031
TNF	6.0748	1.20149	1.24146e-09	3.15514e-08	0.231852	0.135937
DDX17	6.04407	0.698113	1.50276e-09	3.77282e-08	0.334108	0.246875
ZNFX1	6.00299	0.746435	1.93714e-09	4.82152e-08	0.318113	0.234375
TUBA4A	5.99995	0.459181	1.97376e-09	4.90423e-08	0.533151	0.472656
PELI2	5.998	1.80452	1.99765e-09	4.95507e-08	0.156118	0.0539063
SH3BP5	5.99556	0.885493	2.02791e-09	5.01291e-08	0.259057	0.163281
ABLIM1	5.98289	0.524094	2.19216e-09	5.3913e-08	0.451675	0.378906
SERPINB9	5.98093	1.46338	2.21862e-09	5.43787e-08	0.180725	0.08125
MACF1	5.94942	0.811199	2.69086e-09	6.51802e-08	0.291866	0.202344
ANKRD11	5.94259	0.827442	2.80548e-09	6.78429e-08	0.28339	0.195312
CELF2	5.91668	0.348033	3.285e-09	7.86495e-08	0.598906	0.557813
CHD1	5.90253	0.430205	3.57967e-09	8.54218e-08	0.494737	0.439063
KMT2A	5.89187	0.801806	3.81847e-09	9.07284e-08	0.283527	0.19375
COPE	5.89179	0.409069	3.82045e-09	9.07284e-08	0.496514	0.4375
UBE3A	5.86663	0.64113	4.44752e-09	1.04919e-07	0.344224	0.263281
SLC2A3	5.82557	0.295775	5.69185e-09	1.33187e-07	0.819549	0.759375
BACH2	5.82121	0.668994	5.84233e-09	1.36268e-07	0.345865	0.277344
CBLB	5.81457	0.73358	6.07888e-09	1.41557e-07	0.303623	0.217969
EIF5B	5.8126	0.59333	6.15095e-09	1.43005e-07	0.372522	0.300781
HIST2H2AC	5.78758	1.37683	7.14094e-09	1.6496e-07	0.17758	0.0789062
MARCKSL1	5.77455	1.20563	7.71574e-09	1.77107e-07	0.195079	0.0976562
CCND2	5.76946	0.716309	7.9528e-09	1.82235e-07	0.308954	0.226562
HIST3H2A	5.72499	1.63262	1.03439e-08	2.34824e-07	0.164183	0.06875
RASA3	5.69886	0.378501	1.2061e-08	2.73377e-07	0.538756	0.495312
NKTR	5.68892	0.511648	1.27848e-08	2.8933e-07	0.406288	0.336719
ASH1L	5.68669	0.699312	1.29527e-08	2.92671e-07	0.307587	0.224219
CDKN1B	5.65619	0.300279	1.54768e-08	3.44855e-07	0.656733	0.628125
IDS	5.65214	0.346954	1.58459e-08	3.51992e-07	0.568831	0.51875
AP2B1	5.63866	1.30111	1.71375e-08	3.79518e-07	0.180041	0.0851563
EML4	5.63781	0.269457	1.72221e-08	3.80672e-07	0.752016	0.724219
HOOK2	5.63428	0.991503	1.75791e-08	3.86927e-07	0.233083	0.145313
HIST1H2AC	5.56326	1.45168	2.64783e-08	5.73208e-07	0.170882	0.078125
STAT4	5.55855	0.560102	2.72023e-08	5.88001e-07	0.368968	0.291406
RAP2B	5.51875	0.883265	3.41428e-08	7.29305e-07	0.247027	0.163281
CD59	5.51066	1.37487	3.57486e-08	7.62479e-07	0.173069	0.08125
TLK1	5.49434	0.685205	3.92168e-08	8.29114e-07	0.298701	0.221094
MALT1	5.47211	0.682866	4.44699e-08	9.33352e-07	0.297881	0.217969
ATG2A	5.45245	1.07241	4.96808e-08	1.0382e-06	0.208339	0.121094
ABCE1	5.44435	1.16834	5.19957e-08	1.08344e-06	0.191388	0.101562
ID3	5.44128	2.66191	5.29001e-08	1.1007e-06	0.116336	0.021875
ISCU	5.43723	0.331517	5.41157e-08	1.12438e-06	0.543541	0.503906
TSPYL2	5.417	0.513243	6.06087e-08	1.25388e-06	0.41244	0.354687
IQGAP2	5.40601	0.700674	6.44454e-08	1.32945e-06	0.297334	0.21875
NECAP2	5.36276	0.51721	8.19583e-08	1.67638e-06	0.375666	0.315625
WASF2	5.33827	0.441723	9.38379e-08	1.90589e-06	0.423923	0.363281
PDE4B	5.33131	0.472366	9.75071e-08	1.96934e-06	0.449351	0.404687
SLC38A2	5.32898	0.728089	9.87673e-08	1.98924e-06	0.291593	0.215625
HLA-DPB1	5.3081	0.608927	1.10772e-07	2.21866e-06	0.335885	0.2625
CCT5	5.29509	0.91489	1.18956e-07	2.37599e-06	0.223103	0.139063
ZNF292	5.29175	0.519089	1.21153e-07	2.41654e-06	0.377033	0.3125
PCM1	5.25542	0.6299	1.47691e-07	2.92569e-06	0.314969	0.242188
RANBP2	5.24154	0.532635	1.59238e-07	3.13725e-06	0.374026	0.313281
HIST1H2BC	5.22357	1.44125	1.75505e-07	3.43434e-06	0.161312	0.0734375
APLP2	5.21911	1.33822	1.79781e-07	3.51326e-06	0.164457	0.0765625
PAFAH1B1	5.20228	0.474291	1.96863e-07	3.82638e-06	0.391798	0.335156
HNRNPAB	5.17815	0.827443	2.24092e-07	4.31504e-06	0.246343	0.167969
SLA	5.1718	0.658012	2.31851e-07	4.45259e-06	0.320984	0.259375
SLC16A3	5.16851	1.65939	2.3597e-07	4.52568e-06	0.143814	0.05625
NOLC1	5.15332	0.845503	2.55917e-07	4.88234e-06	0.241422	0.1625
ADSS	5.14174	0.692295	2.7221e-07	5.17952e-06	0.2838	0.211719
UHMK1	5.11805	0.690601	3.08703e-07	5.83297e-06	0.274778	0.198437
PPP1CB	5.11789	0.404043	3.08973e-07	5.83297e-06	0.466986	0.41875
IL10RA	5.11127	0.435353	3.20008e-07	6.00211e-06	0.445933	0.399219
AREG	5.10693	0.547839	3.27444e-07	6.13363e-06	0.390977	0.326562
SRSF2	5.1025	0.266911	3.35198e-07	6.27077e-06	0.655366	0.65625
ATF7IP	5.09484	0.669485	3.49031e-07	6.51269e-06	0.28257	0.207031
HSPD1	5.07615	0.516743	3.8515e-07	7.13144e-06	0.361586	0.304688
CCT6A	5.0694	0.566866	3.99067e-07	7.37968e-06	0.332194	0.264844
PTPN1	5.0467	0.447631	4.49513e-07	8.24925e-06	0.398906	0.3375
HLA-DRB1	5.02544	1.0273	5.02283e-07	9.15954e-06	0.197539	0.113281
FUBP1	5.01761	0.601133	5.23177e-07	9.50672e-06	0.302666	0.228125
HIVEP2	5.01211	1.29437	5.38361e-07	9.75594e-06	0.163773	0.0804688
APMAP	5.0006	1.33736	5.71514e-07	1.03308e-05	0.155434	0.0703125
ARHGAP30	4.99371	0.571439	5.92303e-07	1.06666e-05	0.322078	0.254688
PUM3	4.98184	1.09144	6.2982e-07	1.13e-05	0.182638	0.100781
XRN2	4.98121	0.527136	6.31871e-07	1.13228e-05	0.350649	0.292187
ANKRD36	4.9704	1.08644	6.68148e-07	1.19433e-05	0.184689	0.103125
SAMHD1	4.96201	0.529404	6.97668e-07	1.24248e-05	0.341217	0.266406
CDK12	4.87813	0.744246	1.07095e-06	1.87949e-05	0.243609	0.166406
WSB1	4.85546	0.42112	1.20105e-06	2.09006e-05	0.438824	0.385156
USP16	4.84058	0.432397	1.29461e-06	2.2394e-05	0.396856	0.34375
RPN2	4.82575	0.442292	1.39478e-06	2.40404e-05	0.388927	0.338281
COPA	4.82514	0.591734	1.39906e-06	2.40854e-05	0.305126	0.239063
ARAP2	4.81542	0.705462	1.46891e-06	2.51681e-05	0.256049	0.179688
RNF139	4.813	0.876024	1.48684e-06	2.54453e-05	0.207792	0.129688
G3BP1	4.80753	0.651614	1.5281e-06	2.61204e-05	0.281203	0.215625
PTBP3	4.79438	0.555611	1.63178e-06	2.78268e-05	0.318387	0.250781
ARL6IP1	4.76953	0.39936	1.84654e-06	3.11948e-05	0.425701	0.38125
ATP1A1	4.73075	0.456243	2.23689e-06	3.72669e-05	0.371292	0.313281
DDOST	4.73042	0.442909	2.24053e-06	3.72845e-05	0.371702	0.315625
HERC1	4.70427	0.581352	2.5477e-06	4.20575e-05	0.302939	0.235937
ITK	4.68499	0.396866	2.79968e-06	4.59027e-05	0.433219	0.384375
EP400	4.67754	1.07196	2.90337e-06	4.74415e-05	0.172386	0.0945312
INO80D	4.66095	1.01742	3.1475e-06	5.09128e-05	0.185236	0.110156
SMC5	4.6567	0.805157	3.21314e-06	5.19165e-05	0.218455	0.14375
GOLGB1	4.64681	0.620081	3.37114e-06	5.44085e-05	0.282297	0.2125
GPR132	4.64654	0.697879	3.37543e-06	5.4417e-05	0.263978	0.200781
XRCC5	4.63803	0.390846	3.51741e-06	5.64542e-05	0.414901	0.366406
DDX18	4.61609	0.388603	3.91036e-06	6.24147e-05	0.416268	0.360938
HUWE1	4.61474	0.787258	3.93585e-06	6.27366e-05	0.22365	0.152344
MAL	4.61218	0.339879	3.98461e-06	6.33899e-05	0.497471	0.453906
STAG2	4.61041	0.606648	4.0187e-06	6.3862e-05	0.280383	0.213281
DDB1	4.60046	0.913722	4.21556e-06	6.66972e-05	0.192071	0.115625
MMGT1	4.59315	0.886756	4.3661e-06	6.90035e-05	0.202051	0.128906
ANKRD36C	4.59124	1.11924	4.40615e-06	6.94845e-05	0.16391	0.0875
SPPL2A	4.58545	1.02768	4.52999e-06	7.13597e-05	0.17635	0.1
SBNO1	4.56383	1.17281	5.02287e-06	7.86101e-05	0.156391	0.0789062
KAT6B	4.55489	0.662671	5.2414e-06	8.1853e-05	0.261517	0.192969
PDCD6	4.54871	0.703488	5.39748e-06	8.41088e-05	0.238688	0.171094
PELI1	4.53622	0.537656	5.72708e-06	8.91406e-05	0.337799	0.276562
BEST1	4.51608	1.35073	6.29944e-06	9.70141e-05	0.146411	0.0710937
LMBR1	4.50252	0.805757	6.71519e-06	0.000103197	0.217635	0.149219
ICE1	4.49495	0.765074	6.95859e-06	0.000106372	0.218865	0.145313
CDC14A	4.47654	0.777492	7.58632e-06	0.000115116	0.215038	0.142969
RB1CC1	4.47403	0.580558	7.67594e-06	0.000116232	0.283664	0.220312
PRKDC	4.46963	0.888191	7.83562e-06	0.000118402	0.192755	0.11875
CANX	4.46631	0.408379	7.95819e-06	0.000120003	0.389747	0.342969
BPTF	4.46518	0.616827	8.00029e-06	0.000120513	0.270403	0.204687
NOC2L	4.45491	0.927588	8.39271e-06	0.000126161	0.18838	0.117188
HLA-DPA1	4.44746	0.67433	8.68896e-06	0.000129939	0.266165	0.204687
TNFRSF10A	4.44328	1.29389	8.85965e-06	0.000132218	0.141217	0.065625
TIAM1	4.43623	1.22529	9.155e-06	0.000136344	0.149146	0.0742188
DOCK10	4.42216	0.494464	9.77195e-06	0.000144639	0.332331	0.273438
WNK1	4.41932	0.575143	9.90119e-06	0.000146252	0.293233	0.232031
UPP1	4.40944	0.486571	1.03637e-05	0.000152462	0.334518	0.279687
PARP1	4.40807	0.99915	1.04294e-05	0.000153272	0.171155	0.0976562
USP14	4.40171	0.702724	1.07403e-05	0.000157361	0.231579	0.163281
ACIN1	4.39453	0.597182	1.11011e-05	0.000162155	0.273001	0.210938
RASSF3	4.38586	0.822477	1.1553e-05	0.000167907	0.203828	0.135937
AKNA	4.38041	0.520533	1.18459e-05	0.000171819	0.350786	0.296875
TCERG1	4.37957	0.571343	1.18914e-05	0.000172307	0.280109	0.21875
TRAPPC1	4.35139	0.525715	1.35275e-05	0.000194648	0.2946	0.23125
ZNF460	4.2878	1.0085	1.80455e-05	0.000255589	0.164046	0.0921875
TTC3	4.26653	0.416619	1.98536e-05	0.000279555	0.37553	0.325
RALA	4.26264	0.519826	2.02029e-05	0.000284197	0.305126	0.25
CTDSP2	4.26168	1.01553	2.02893e-05	0.000285134	0.161996	0.090625
CSNK2A1	4.24721	1.04255	2.16445e-05	0.000302709	0.158715	0.0875
SENP6	4.24116	0.558039	2.2237e-05	0.000310095	0.279699	0.221094
DDX46	4.24072	0.469203	2.228e-05	0.000310395	0.336569	0.289844
GRK5	4.23757	0.948969	2.25948e-05	0.000314478	0.172249	0.101562
CHST11	4.22598	0.608107	2.37903e-05	0.000329848	0.261791	0.200781
UBR4	4.22378	0.718452	2.40242e-05	0.000332454	0.220916	0.154688
PKN2	4.22003	0.783821	2.44266e-05	0.000337376	0.203008	0.135156
HIF1A	4.20061	0.431781	2.662e-05	0.000366272	0.354614	0.302344
EDEM3	4.19508	0.812741	2.72773e-05	0.000374959	0.192208	0.123438
ATP8A1	4.19179	1.29256	2.76761e-05	0.000380079	0.132604	0.0609375
SMARCC1	4.18581	0.58039	2.84153e-05	0.000389862	0.261244	0.2
CAPZA1	4.18503	0.333487	2.85133e-05	0.000390834	0.441969	0.407031
KAT6A	4.18035	0.462972	2.91061e-05	0.000398205	0.322351	0.264844
PRDM2	4.16782	0.653187	3.07532e-05	0.000419154	0.241969	0.178906
TRIM44	4.15911	1.0322	3.1949e-05	0.000433816	0.161176	0.0929688
MFSD11	4.15279	0.862517	3.28453e-05	0.000443903	0.18674	0.119531
RAB22A	4.13524	0.80866	3.54576e-05	0.000476536	0.194395	0.129688
CYB5R3	4.13014	0.578652	3.62541e-05	0.000485886	0.268489	0.213281
C7orf50	4.12247	0.610887	3.74837e-05	0.000501435	0.249624	0.189844
DENND6A	4.11234	0.698548	3.91662e-05	0.000521051	0.216815	0.152344
RAPGEF6	4.11165	1.08168	3.92834e-05	0.00052213	0.150786	0.0820312
MRPL51	4.11101	0.896417	3.93927e-05	0.000522418	0.176623	0.109375
CYSLTR1	4.10911	1.37629	3.9719e-05	0.000525985	0.127136	0.0570312
EFCAB14	4.09053	0.71818	4.30388e-05	0.000566319	0.217908	0.154688
TMEM87A	4.08733	0.530829	4.36375e-05	0.000573154	0.283527	0.230469
TRAF1	4.079	0.635298	4.52303e-05	0.000591924	0.250034	0.189844
SMARCA5	4.07532	0.521555	4.59519e-05	0.000600823	0.294053	0.245312
FOXO1	4.05969	0.900984	4.91373e-05	0.000637859	0.17758	0.1125
FGD5-AS1	4.05248	1.03691	5.0677e-05	0.000656079	0.157758	0.0921875
ITSN2	4.05191	0.35836	5.08015e-05	0.000657102	0.41121	0.367969
PSMD1	4.04445	0.948474	5.24465e-05	0.000676565	0.167327	0.101562
AMD1	4.03294	0.524063	5.50834e-05	0.000706797	0.274094	0.215625
SELL	4.01252	0.37263	6.00745e-05	0.000768114	0.42406	0.364844
TNIP2	4.01203	0.659165	6.0199e-05	0.000769026	0.224744	0.163281
REST	4.00915	0.485323	6.09367e-05	0.000777763	0.302666	0.250781
INO80	4.0078	1.09058	6.12873e-05	0.00078086	0.148599	0.0820312
ATXN7L3B	3.9952	0.562575	6.46387e-05	0.000819947	0.256186	0.196094
HEXIM1	3.99418	1.23346	6.49191e-05	0.000822783	0.136022	0.0695313
SAFB2	3.98776	0.487412	6.66997e-05	0.000843133	0.292276	0.2375
USP34	3.98415	0.712409	6.77212e-05	0.000853806	0.21285	0.151562
SLC38A1	3.97771	0.275186	6.95815e-05	0.000874972	0.496241	0.459375
BTBD9	3.95913	1.03232	7.52239e-05	0.00093939	0.149692	0.0828125
OPA1	3.95262	0.987563	7.73002e-05	0.000961995	0.153794	0.0875
TMEM30A	3.95207	0.862398	7.7478e-05	0.00096255	0.173889	0.109375
HSPH1	3.94611	0.812549	7.94306e-05	0.000982588	0.197539	0.1375
FOSB	3.93669	0.661193	8.26128e-05	0.0010176	0.219139	0.153906
BRD2	3.91498	0.302003	9.04135e-05	0.00110709	0.468763	0.446094
TRIP12	3.91323	0.968575	9.10701e-05	0.00111418	0.153657	0.0875
AKT3	3.91277	0.974817	9.1243e-05	0.00111536	0.149556	0.0828125
EVI2A	3.90047	0.865492	9.60065e-05	0.00116375	0.176213	0.114062
FAM172A	3.90025	1.09555	9.60937e-05	0.00116383	0.136569	0.0695313
ACTR2	3.89758	0.268258	9.71582e-05	0.00117574	0.489542	0.471094
LNPEP	3.89183	0.595861	9.94908e-05	0.00120296	0.237594	0.178906
NUP98	3.88414	0.411969	0.000102691	0.00123648	0.34149	0.298438
API5	3.88196	0.589947	0.000103616	0.00124555	0.245113	0.190625
HNRNPR	3.86637	0.290099	0.000110467	0.00131912	0.448257	0.420312
TUBB2A	3.86565	0.848639	0.000110793	0.00132084	0.17758	0.115625
IL27RA	3.86454	0.475766	0.000111299	0.00132468	0.297608	0.246875
RALGAPA1	3.85967	0.539172	0.000113541	0.00135026	0.262884	0.20625
BOD1L1	3.85936	0.785704	0.000113686	0.00135087	0.190841	0.129688
SERINC3	3.85774	0.572055	0.000114438	0.00135869	0.2473	0.192188
CDC73	3.82308	0.648169	0.000131795	0.00154448	0.221736	0.164844
TSHZ2	3.81661	0.964137	0.000135299	0.00158297	0.146411	0.0804688
POLR2L	3.81228	0.31307	0.000137691	0.00160966	0.416131	0.382812
CTPS1	3.80998	1.273	0.000138979	0.00162341	0.121394	0.05625
IPO7	3.80941	0.909952	0.000139299	0.00162583	0.160219	0.096875
CHD4	3.80435	0.905327	0.000142174	0.00165671	0.166917	0.105469
GTPBP4	3.80374	0.716438	0.000142529	0.00165951	0.195762	0.135156
CHD3	3.77902	0.573081	0.000157448	0.00182733	0.245386	0.188281
PPRC1	3.77293	1.32363	0.000161341	0.00186951	0.119207	0.0546875
AIDA	3.76344	1.00736	0.000167589	0.00193726	0.147368	0.0851563
DHX15	3.76206	0.686198	0.000168517	0.00194487	0.203828	0.144531
IQSEC1	3.75553	0.698532	0.000172978	0.00199159	0.199727	0.140625
MED1	3.75375	0.853368	0.000174205	0.00200253	0.166781	0.105469
PRPF4B	3.74984	0.368172	0.000176946	0.00203242	0.36637	0.325781
ECE1	3.74079	0.743615	0.00018344	0.00210034	0.18879	0.128906
NUP214	3.73715	0.825066	0.000186119	0.00212764	0.171839	0.110937
BIRC6	3.72019	0.636992	0.000199074	0.00226857	0.216541	0.157812
HDAC1	3.71936	0.7818	0.000199725	0.00227419	0.172522	0.110156
SMARCA2	3.7158	0.53838	0.000202563	0.00230469	0.253042	0.198437
TMBIM1	3.70714	0.328764	0.000209612	0.00237927	0.433219	0.417969
PPT1	3.70484	0.635252	0.000211524	0.0023991	0.220369	0.165625
HLA-DRA	3.69711	1.40287	0.000218067	0.0024675	0.114422	0.0507812
GLG1	3.69538	0.379006	0.000219561	0.00248052	0.344361	0.297656
GNA13	3.67859	0.594462	0.000234529	0.00263932	0.232946	0.178906
CITED2	3.67474	0.386193	0.00023809	0.00267316	0.429118	0.409375
SSBP1	3.67381	0.332116	0.000238957	0.00268081	0.374299	0.335938
UBR5	3.6674	0.726065	0.000245027	0.00274039	0.191661	0.134375
ITGA6	3.64108	0.851809	0.0002715	0.00302012	0.158852	0.0976562
SLAIN2	3.63765	0.908059	0.000275135	0.00305585	0.156118	0.096875
TGOLN2	3.62696	0.446602	0.000286775	0.00317218	0.301709	0.25625
HBS1L	3.62064	0.725588	0.000293879	0.00324151	0.178537	0.116406
BDP1	3.61523	0.510851	0.000300084	0.00330001	0.267122	0.216406
NPAT	3.6123	0.836145	0.000303489	0.00333492	0.159398	0.0984375
PRRC2A	3.61066	0.584805	0.000305425	0.00335364	0.227751	0.174219
CTCF	3.60621	0.854683	0.000310701	0.00340899	0.162133	0.103906
RAB8B	3.56837	0.434821	0.000359208	0.00389686	0.291046	0.241406
THUMPD3-AS1	3.52836	0.767714	0.000418148	0.00448246	0.174299	0.117969
FAM120B	3.51907	0.967211	0.000433061	0.00461836	0.137799	0.078125
EPB41	3.51134	0.362423	0.000445861	0.00474633	0.35352	0.314063
AFF4	3.50303	0.39258	0.000460004	0.00486622	0.303759	0.254688
PSMB2	3.50186	0.497799	0.000462022	0.00488399	0.24689	0.19375
TACC1	3.48693	0.511806	0.000488605	0.00514244	0.249351	0.200781
ZNF770	3.4824	0.900165	0.000496935	0.00522251	0.143131	0.084375
FAM160B1	3.46804	0.840613	0.000524262	0.00549772	0.158305	0.101562
MYCBP2	3.46414	0.408911	0.000531937	0.00557416	0.301025	0.255469
ANKRD17	3.46233	0.797405	0.000535522	0.00560361	0.163636	0.107031
APPL1	3.46053	0.784602	0.000539117	0.00563715	0.171429	0.116406
WARS	3.45655	1.43853	0.000547143	0.00570046	0.103486	0.0445313
RNF213	3.45412	0.27554	0.000552084	0.00574366	0.455776	0.428906
RBM33	3.45135	0.449182	0.000557786	0.00579048	0.279426	0.232031
PRKCH	3.45004	0.280315	0.000560505	0.00581453	0.43568	0.417187
CD8A	3.44295	1.2135	0.000575403	0.00596053	0.107587	0.046875
ADD1	3.44133	0.731945	0.000578855	0.00598748	0.174163	0.11875
DNM2	3.43822	0.535601	0.000585553	0.00604834	0.238961	0.189844
BACH1	3.43019	0.833284	0.000603156	0.00619854	0.151743	0.0953125
RASA2	3.43003	0.40893	0.000603522	0.00619854	0.309364	0.263281
ADSL	3.42344	0.509226	0.000618341	0.00633723	0.245523	0.196094
NUFIP2	3.40736	0.677102	0.000655936	0.00671302	0.183322	0.128906
FOXN2	3.40616	0.803232	0.000658833	0.0067372	0.155024	0.0976562
RAB3GAP1	3.40186	0.682523	0.000669296	0.00683524	0.187423	0.135156
DYNLL1	3.39865	0.69	0.000677189	0.00689636	0.182775	0.128906
RB1	3.38554	0.671655	0.000710373	0.00718874	0.181271	0.126562
CEP120	3.38319	0.647092	0.000716497	0.00723552	0.189747	0.135156
SRP54	3.38291	0.537411	0.000717215	0.00723771	0.234313	0.1875
LBR	3.35857	0.552939	0.000783466	0.00787115	0.220643	0.169531
ARHGAP5	3.35846	0.801065	0.000783794	0.00787115	0.156664	0.101562
TRAK2	3.35574	0.798203	0.000791517	0.00793217	0.160629	0.10625
NUP153	3.35179	0.703318	0.000802896	0.00803318	0.179768	0.128125
TAF15	3.35156	0.311711	0.000803587	0.00803318	0.384689	0.352344
SPAG9	3.34743	0.65924	0.000815648	0.00813455	0.188243	0.135937
EXOSC10	3.34716	0.728295	0.000816439	0.00813682	0.16596	0.110156
HLA-DQB1	3.34531	0.666826	0.000821905	0.00818565	0.159125	0.100781
SEMA4D	3.32834	0.631707	0.000873638	0.00865321	0.197129	0.145313
PTPRE	3.32693	0.947	0.000878091	0.00869136	0.137662	0.0820312
C6orf89	3.32613	0.606972	0.000880615	0.00871037	0.205058	0.153906
ARRDC3	3.32533	1.13504	0.000883125	0.00872924	0.120711	0.0648438
CHD7	3.32354	0.809474	0.000888828	0.00877961	0.155434	0.100781
USP11	3.31458	0.70489	0.000917819	0.00903511	0.178947	0.125781
MIA3	3.31199	0.544473	0.000926354	0.00910673	0.223377	0.173437
APP	3.30518	0.762842	0.00094915	0.00931185	0.16309	0.109375
FAAH2	3.30298	0.665526	0.000956621	0.00937242	0.191388	0.140625
PNP	3.29916	0.88534	0.000969763	0.0094819	0.149829	0.096875
TMED9	3.28886	0.316234	0.00100593	0.00976847	0.355571	0.322656
MYO1G	3.2887	0.317095	0.0010065	0.00976847	0.393848	0.367969
TLN1	3.28463	0.494296	0.00102116	0.00990409	0.243472	0.19375
MDN1	3.28295	1.28155	0.00102728	0.0099568	0.107314	0.0515625
KDM5A	3.28271	0.427345	0.00102813	0.00995832	0.285167	0.24375
IER5	3.27505	0.526852	0.00105643	0.0102119	0.23568	0.189062
TRPM7	3.26972	0.589972	0.00107653	0.0103854	0.206425	0.157812
PCF11	3.26792	0.690966	0.00108341	0.0104448	0.181681	0.130469
SETD2	3.26212	0.382022	0.00110584	0.0106327	0.320574	0.282031
ZHX2	3.23342	0.97085	0.00122317	0.0116755	0.132878	0.0796875
NLRP1	3.22777	0.404577	0.00124761	0.0118617	0.290362	0.248438
ITGAL	3.22508	0.639709	0.00125937	0.0119657	0.192344	0.141406
CLTC	3.21851	0.644866	0.00128858	0.0122191	0.181135	0.129688
BIRC2	3.21578	0.438108	0.00130092	0.0123119	0.276418	0.235156
UBA2	3.214	0.422977	0.001309	0.0123641	0.273548	0.233594
HEBP2	3.18796	0.513965	0.0014328	0.0134108	0.223377	0.175781
VPS39	3.18294	0.951134	0.00145786	0.013619	0.124539	0.0703125
TP53BP2	3.18043	0.654305	0.00147055	0.0137197	0.171565	0.11875
TPR	3.17008	0.289233	0.00152397	0.0141543	0.381135	0.349219
HIPK3	3.16056	1.00392	0.00157466	0.0146005	0.124402	0.071875
TNKS2	3.16049	0.36553	0.00157505	0.0146005	0.318113	0.280469
MYBBP1A	3.15885	1.08152	0.00158395	0.0146737	0.114559	0.0609375
NIPBL	3.14273	0.325007	0.00167378	0.0154662	0.348189	0.316406
SEC23B	3.14211	0.949361	0.00167734	0.0154793	0.133014	0.0828125
TGIF2	3.13396	0.968122	0.00172464	0.0158854	0.125632	0.0734375
CASC3	3.13314	0.594987	0.00172949	0.0159199	0.190704	0.141406
DDHD1	3.12651	0.66976	0.00176893	0.0162416	0.172112	0.121875
AP3M2	3.12601	0.355794	0.00177198	0.0162593	0.30704	0.260937
TESPA1	3.12213	0.399529	0.00179545	0.0164641	0.280246	0.239063
PES1	3.10918	0.902527	0.00187608	0.0170951	0.135612	0.0851563
ARFGEF1	3.10315	0.714237	0.0019147	0.0174251	0.162543	0.1125
LPIN2	3.0881	0.48572	0.00201438	0.0182747	0.231989	0.185938
CMTM3	3.07151	0.415705	0.00212979	0.0192613	0.290909	0.257031
RSBN1L	3.06636	0.597585	0.0021668	0.0195349	0.18879	0.140625
ITGA5	3.06045	0.842312	0.00221002	0.0198667	0.137799	0.0867187
BAZ2A	3.06039	0.349815	0.00221047	0.0198667	0.319891	0.285156
WAPL	3.05984	0.391818	0.00221457	0.0198913	0.276828	0.235937
OAT	3.05813	0.932132	0.00222725	0.0199803	0.127546	0.0773438
FBRS	3.05335	0.74398	0.00226304	0.0202397	0.151333	0.101562
KDM6B	3.05315	0.404814	0.00226456	0.0202397	0.266986	0.220312
ZNF33A	3.04926	0.786056	0.00229403	0.0204652	0.149829	0.100781
PRNP	3.04721	0.254176	0.00230975	0.02058	0.433493	0.413281
CDK6	3.04553	1.22831	0.00232268	0.0206825	0.103896	0.0523438
GPCPD1	3.04372	0.55029	0.00233673	0.0207819	0.213397	0.171875
SMC3	3.04208	0.479911	0.00234947	0.0208824	0.232946	0.189062
PSEN1	3.03468	1.1817	0.00240788	0.0213753	0.101982	0.05
GABARAPL1	3.03313	0.284452	0.00242034	0.0214595	0.418455	0.40625
DKC1	3.02701	0.774203	0.00246986	0.021805	0.15311	0.105469
SLC25A32	3.01252	0.629415	0.00259087	0.022776	0.179631	0.133594
UTRN	3.0123	0.325951	0.0025928	0.0227791	0.357211	0.333594
ZFC3H1	2.99111	0.437524	0.00277964	0.0242293	0.244839	0.2
VPS13C	2.98378	0.376137	0.00284707	0.0247573	0.288585	0.25
RNF216	2.97149	0.442206	0.0029636	0.0256626	0.237047	0.195312
POM121	2.97009	0.616534	0.00297712	0.0257643	0.176623	0.128906
KIAA1109	2.95446	0.549207	0.00313221	0.0268972	0.199863	0.153906
HIVEP1	2.93877	0.792474	0.00329523	0.0281827	0.141353	0.0929688
DPYD	2.93255	0.499014	0.00336191	0.0286823	0.207245	0.1625
VCPIP1	2.93133	0.76207	0.00337515	0.0287784	0.139986	0.090625
GANAB	2.9157	0.928385	0.00354892	0.0301474	0.118113	0.06875
NKG7	2.91378	0.734579	0.00357086	0.0303041	0.179084	0.132031
AP3B1	2.91341	0.607495	0.00357505	0.0303219	0.171702	0.124219
SETX	2.91007	0.640471	0.00361347	0.030576	0.170335	0.124219
NDUFC2	2.90533	0.38437	0.0036687	0.0309708	0.261244	0.223438
POM121C	2.88827	0.483477	0.00387369	0.0325115	0.223787	0.183594
XRN1	2.88686	0.376675	0.00389102	0.0326191	0.274504	0.235937
ATRX	2.88271	0.343433	0.00394274	0.0329738	0.320848	0.289062
EP300	2.88154	0.589231	0.00395736	0.0330412	0.186876	0.144531
USP47	2.87768	0.449713	0.00400608	0.0334094	0.238004	0.198437
PELP1	2.87203	1.05074	0.00407846	0.0339738	0.109091	0.0609375
PTPN11	2.86864	0.593987	0.0041224	0.0343201	0.164046	0.114844
ANKHD1	2.86747	0.356537	0.0041377	0.0344277	0.285578	0.248438
CTR9	2.86666	0.602498	0.00414825	0.0344758	0.176487	0.132031
ZNF506	2.86152	0.669872	0.0042162	0.0349001	0.153247	0.105469
GLUL	2.85785	0.434526	0.00426527	0.0352659	0.270267	0.235156
AFF1	2.84996	0.65653	0.00437241	0.0361104	0.164046	0.11875
RPN1	2.84947	0.268385	0.00437921	0.0361281	0.371565	0.347656
ZNF146	2.84945	0.836224	0.00437955	0.0361281	0.121805	0.0726563
MAPK8	2.8436	0.682537	0.00446066	0.0366926	0.150103	0.103906
GZMM	2.83604	0.279515	0.00456769	0.0374665	0.381955	0.35625
AKAP9	2.83507	0.359141	0.0045815	0.0375585	0.301982	0.269531
ORMDL2	2.8227	0.85472	0.00476213	0.0388049	0.123308	0.0757812
ZNF91	2.82252	0.605157	0.00476485	0.0388049	0.162953	0.116406
MRPL20	2.82245	0.287388	0.00476575	0.0388049	0.350376	0.327344
TGFBR3	2.8066	0.471159	0.00500674	0.0406299	0.23691	0.199219
NDUFAF3	2.80363	0.516389	0.00505314	0.0409682	0.197813	0.155469
ATXN10	2.80184	0.479327	0.00508115	0.0410954	0.203281	0.163281
TGFBR2	2.7924	0.310856	0.00523188	0.0422436	0.335065	0.305469
NDUFA9	2.7778	0.549699	0.00547281	0.0440168	0.183049	0.140625
XPC	2.77749	0.395044	0.00547805	0.0440345	0.248804	0.210938
PLEKHA1	2.77443	0.665659	0.00552994	0.0444269	0.149966	0.103906
LPAR2	2.77411	0.757284	0.00553534	0.0444456	0.136159	0.090625
WDR43	2.77182	0.410273	0.00557431	0.0446841	0.2473	0.210938
PPP1R16B	2.77076	0.304946	0.00559263	0.0448061	0.350923	0.329688
RUVBL1	2.76551	0.995385	0.00568347	0.0454835	0.109501	0.0632812
OGT	2.75971	0.382371	0.00578524	0.0462428	0.256186	0.217188
PRKCSH	2.75784	0.339906	0.00581852	0.0464357	0.294327	0.263281
SEC14L1	2.75585	0.550851	0.00585393	0.0466926	0.188517	0.147656
AHCTF1	2.74724	0.805989	0.00600983	0.0477931	0.132878	0.0882813
SF3B3	2.74714	0.685963	0.00601173	0.0477931	0.142584	0.0960938
FBXO21	2.73843	0.440999	0.00617324	0.0489425	0.216405	0.175781
CDK17	2.73165	0.284108	0.00630188	0.0497443	0.355024	0.33125
MOAP1	-2.73206	-0.361201	0.00629395	0.0497088	0.175393	0.228125
MRPL13	-2.735	-0.496764	0.00623807	0.0493214	0.111688	0.163281
NDUFS3	-2.74253	-0.291048	0.00609676	0.0484158	0.218455	0.279687
SYS1	-2.74387	-0.319889	0.00607187	0.0482447	0.186466	0.24375
ISY1	-2.7511	-0.416203	0.0059396	0.0472977	0.137389	0.190625
INSIG1	-2.77979	-0.310774	0.00543938	0.0437723	0.196309	0.252344
STIM1	-2.78074	-0.503061	0.00542345	0.0436684	0.108271	0.160156
PDCD5	-2.78262	-0.262928	0.00539222	0.0434412	0.264525	0.324219
HUS1	-2.7863	-0.408343	0.00533136	0.0429987	0.14026	0.19375
TSFM	-2.7941	-0.54741	0.0052044	0.0420452	0.100752	0.153125
TMEM109	-2.80214	-0.361329	0.00507644	0.0410803	0.171155	0.226562
ORMDL3	-2.80338	-0.4336	0.00505707	0.0409693	0.145455	0.198437
DRG1	-2.80357	-0.415875	0.0050541	0.0409682	0.151059	0.205469
IL2RB	-2.80873	-0.390832	0.00497373	0.0403847	0.149282	0.203906
PML	-2.8089	-0.533829	0.00497109	0.0403847	0.106904	0.159375
DPM3	-2.8118	-0.482133	0.00492649	0.0400686	0.126042	0.177344
UQCRC1	-2.81995	-0.389267	0.00480309	0.0390869	0.167054	0.221875
ACTR6	-2.82969	-0.454338	0.00465932	0.03811	0.120437	0.175781
PRPF18	-2.83665	-0.482955	0.00455897	0.0374161	0.124265	0.178125
CNOT1	-2.83921	-0.306135	0.00452249	0.0371378	0.250718	0.307812
GLRX3	-2.84207	-0.503182	0.00448215	0.0368485	0.117567	0.170313
HPCAL1	-2.84366	-0.385851	0.00445989	0.0366926	0.161722	0.217969
HOPX	-2.84414	-0.52105	0.00445314	0.0366725	0.117703	0.16875
ADIPOR1	-2.85366	-0.274334	0.0043219	0.0357137	0.278606	0.342187
USP10	-2.85851	-0.283411	0.00425641	0.0352128	0.273274	0.332031
CPSF6	-2.8634	-0.356887	0.00419118	0.0347328	0.181955	0.2375
LGALS3	-2.86727	-0.346811	0.00414034	0.0344298	0.189337	0.244531
PPA2	-2.87322	-0.536324	0.00406312	0.0338656	0.109501	0.163281
MRPS22	-2.88255	-0.438164	0.00394473	0.0329738	0.142174	0.196875
IP6K1	-2.88402	-0.43819	0.00392634	0.0328581	0.128093	0.184375
CD4	-2.88697	-0.270427	0.00388966	0.0326191	0.286808	0.347656
DPF2	-2.89056	-0.538248	0.00384551	0.0322938	0.115653	0.16875
SCAMP3	-2.89414	-0.35834	0.00380204	0.0319844	0.186056	0.246094
GADD45GIP1	-2.89653	-0.25937	0.00377316	0.0317754	0.323992	0.389062
LSM4	-2.89961	-0.368173	0.00373624	0.0314859	0.191114	0.245312
REPS1	-2.91253	-0.521265	0.00358513	0.0303688	0.117977	0.171875
NDUFA11	-2.91271	-0.271295	0.00358302	0.0303688	0.296651	0.363281
ANKRD10	-2.92182	-0.480357	0.00347989	0.0295842	0.122761	0.178125
POLD4	-2.92405	-0.326901	0.00345508	0.0294078	0.229528	0.289062
NDUFAB1	-2.92481	-0.25836	0.00344668	0.0293709	0.32987	0.399219
UBLCP1	-2.93787	-0.448755	0.00330478	0.0282449	0.129733	0.185938
CSK	-2.9496	-0.507264	0.00318184	0.027291	0.132057	0.185938
GID8	-2.95115	-0.390973	0.00316591	0.0271704	0.162543	0.220312
PFDN1	-2.95568	-0.3104	0.00311978	0.0268064	0.242242	0.304688
GGPS1	-2.95776	-0.564631	0.00309879	0.0266418	0.106904	0.161719
UTP18	-2.95918	-0.522561	0.00308458	0.0265355	0.122898	0.177344
KANSL2	-2.96172	-0.375046	0.00305925	0.0263332	0.179904	0.238281
TMEM263	-2.96553	-0.541449	0.00302162	0.0260403	0.112782	0.167187
MLX	-2.96748	-0.488196	0.00300254	0.0259068	0.120711	0.177344
C12orf65	-2.96957	-0.400128	0.00298221	0.0257646	0.183732	0.239844
DEDD2	-2.97309	-0.343138	0.00294819	0.0255599	0.18674	0.248438
SDHAF2	-2.97582	-0.55092	0.00292203	0.0253482	0.107861	0.1625
NUDCD2	-2.97848	-0.458268	0.00289683	0.0251447	0.135885	0.192188
PQBP1	-2.98269	-0.311431	0.00285725	0.024831	0.237321	0.300781
TSN	-2.98997	-0.355018	0.00279005	0.0242908	0.200273	0.260937
FAM200B	-2.99069	-0.551906	0.00278348	0.0242481	0.119344	0.173437
CYB561	-2.9951	-0.458574	0.00274357	0.0239293	0.129597	0.186719
TPGS1	-2.99912	-0.446129	0.0027076	0.0236583	0.162406	0.216406
ZNRD1	-3.00014	-0.356925	0.00269855	0.0235935	0.195489	0.257031
NUP62	-3.00015	-0.484111	0.0026985	0.0235935	0.123172	0.179688
PNRC2	-3.0038	-0.255557	0.00266627	0.0233537	0.389884	0.453906
ELMO1	-3.01131	-0.315475	0.00260126	0.0228396	0.233083	0.296875
RAB14	-3.0163	-0.283267	0.00255879	0.0225214	0.279563	0.345313
WDR33	-3.01805	-0.276849	0.00254409	0.0224057	0.308681	0.370312
TTC17	-3.02048	-0.283555	0.00252372	0.0222398	0.295967	0.35625
NFYC	-3.0299	-0.445501	0.00244637	0.0216373	0.146411	0.204687
ZFAND1	-3.03286	-0.410106	0.00242249	0.0214655	0.167464	0.225
DOK2	-3.05598	-0.319129	0.00224327	0.0200991	0.241148	0.3
EMC6	-3.0604	-0.321125	0.00221042	0.0198667	0.24853	0.317188
RABIF	-3.0615	-0.493481	0.00220228	0.0198301	0.12987	0.1875
AKIRIN1	-3.06853	-0.285648	0.00215118	0.0194063	0.284211	0.35
APOL3	-3.06953	-0.363518	0.00214394	0.019353	0.185373	0.247656
ATP6V1F	-3.0729	-0.255989	0.00211988	0.0191837	0.310595	0.385156
RNPC3	-3.07977	-0.407333	0.0020716	0.0187585	0.193848	0.248438
PTDSS1	-3.08178	-0.320906	0.00205767	0.0186441	0.234176	0.302344
LMF2	-3.09122	-0.411487	0.00199333	0.0180951	0.174163	0.233594
UBE2L6	-3.1038	-0.397512	0.00191052	0.017398	0.193712	0.250781
CARD8	-3.11063	-0.492885	0.00186691	0.017033	0.1419	0.198437
CDKN2D	-3.11158	-0.305429	0.0018609	0.0169889	0.301162	0.365625
CYB561D2	-3.11246	-0.571476	0.00185536	0.0169491	0.105263	0.163281
DCP1A	-3.12098	-0.299459	0.0018025	0.0165079	0.252085	0.31875
GRSF1	-3.12669	-0.324488	0.00176787	0.0162416	0.249351	0.315625
TSEN54	-3.13049	-0.290474	0.00174517	0.016054	0.234176	0.305469
RBBP4	-3.13982	-0.291272	0.00169051	0.0155809	0.269036	0.338281
CCT8	-3.1423	-0.272543	0.00167626	0.0154792	0.337116	0.407813
CHCHD10	-3.15097	-0.322056	0.00162729	0.0150558	0.259877	0.321094
METTL5	-3.17316	-0.434419	0.00150788	0.0140138	0.162406	0.223438
BTF3L4	-3.174	-0.349209	0.00150354	0.0139825	0.213397	0.278125
ELOF1	-3.17453	-0.519872	0.0015008	0.0139659	0.124539	0.185156
ZBTB24	-3.17968	-0.456436	0.0014744	0.0137379	0.146001	0.207031
OXLD1	-3.17973	-0.590195	0.00147412	0.0137379	0.108544	0.167187
PSMC3	-3.18141	-0.335776	0.0014656	0.0136824	0.243199	0.309375
LSM3	-3.18649	-0.312991	0.00144011	0.0134705	0.261928	0.327344
ANKRD49	-3.18801	-0.506574	0.00143256	0.0134108	0.140807	0.199219
CRY2	-3.19325	-0.532768	0.00140679	0.013193	0.1311	0.189844
MBNL2	-3.19841	-0.550223	0.00138186	0.012976	0.117977	0.177344
CUL1	-3.20044	-0.383771	0.00137218	0.0129019	0.196856	0.259375
SLC35B1	-3.20441	-0.641016	0.0013534	0.0127419	0.103349	0.161719
CHCHD3	-3.20603	-0.504018	0.00134582	0.0126787	0.144224	0.203125
HM13	-3.211	-0.30992	0.00132276	0.0124778	0.281203	0.346875
ZNF511	-3.21344	-0.554442	0.00131153	0.0123799	0.118113	0.178125
DGUOK	-3.21425	-0.286984	0.00130786	0.0123614	0.322488	0.388281
RPA3	-3.21697	-0.391851	0.00129551	0.0122687	0.202324	0.266406
TMEM259	-3.21702	-0.365019	0.00129529	0.0122687	0.194532	0.258594
SREK1IP1	-3.2212	-0.372065	0.00127656	0.012121	0.197403	0.263281
DYNLRB1	-3.22898	-0.2895	0.00124232	0.011827	0.345318	0.41875
RPP38	-3.22999	-0.655581	0.00123795	0.0117931	0.100615	0.159375
KXD1	-3.23169	-0.36314	0.00123059	0.0117308	0.219686	0.284375
NADSYN1	-3.23247	-0.556652	0.00122726	0.0117067	0.125769	0.185156
MRPS35	-3.23589	-0.357675	0.00121263	0.0115824	0.213944	0.283594
PSTPIP1	-3.23636	-0.474659	0.00121063	0.011571	0.151333	0.211719
TSR2	-3.24473	-0.309462	0.00117563	0.0112588	0.269036	0.341406
NME4	-3.25179	-0.63712	0.0011468	0.0110046	0.104443	0.163281
RBM23	-3.25799	-0.308065	0.00112203	0.010774	0.282707	0.351562
MRPL16	-3.25917	-0.559561	0.00111738	0.0107365	0.11866	0.179688
TXNDC11	-3.26335	-0.376933	0.00110104	0.0105936	0.192755	0.257812
ANXA5	-3.26588	-0.281629	0.00109126	0.0105065	0.301025	0.376563
HMGN3	-3.26738	-0.357714	0.00108549	0.0104579	0.233766	0.297656
HNRNPH2	-3.27266	-0.556459	0.00106541	0.010285	0.119207	0.180469
CDC25B	-3.27766	-0.305991	0.00104672	0.0101248	0.272727	0.339844
AKIRIN2	-3.28962	-0.373266	0.00100321	0.00974961	0.21162	0.278125
CDKN2AIP	-3.28966	-0.380266	0.0010031	0.00974961	0.198223	0.265625
MZT1	-3.2905	-0.489953	0.0010001	0.00973248	0.140807	0.204687
TMEM126A	-3.29315	-0.522411	0.000990724	0.00966073	0.134518	0.195312
IVNS1ABP	-3.29521	-0.348342	0.000983477	0.00960301	0.235954	0.302344
TIMP1	-3.29796	-0.260623	0.000973905	0.00951597	0.377854	0.453125
COX11	-3.30118	-0.558078	0.000962804	0.00942024	0.11825	0.180469
ZNHIT1	-3.30206	-0.407731	0.000959792	0.00939712	0.172932	0.2375
METTL9	-3.30359	-0.289225	0.00095454	0.00935838	0.310048	0.376563
RALY	-3.30662	-0.256614	0.000944282	0.00927038	0.436227	0.5125
BCCIP	-3.31286	-0.327274	0.000923487	0.00908473	0.248394	0.321875
POMP	-3.31989	-0.262601	0.000900534	0.00887704	0.394942	0.471875
LYRM2	-3.32966	-0.550295	0.000869512	0.00861824	0.133424	0.192969
TIMM17A	-3.33184	-0.382391	0.000862731	0.00855689	0.192208	0.2625
DECR1	-3.33432	-0.6228	0.000855078	0.00848681	0.109364	0.170313
VPS37B	-3.34239	-0.317444	0.000830596	0.00825515	0.24771	0.31875
MAP4K1	-3.34318	-0.472565	0.000828242	0.00823742	0.158442	0.221094
AURKAIP1	-3.34455	-0.275825	0.000824151	0.00820237	0.361722	0.440625
PSMC6	-3.34797	-0.425065	0.000814069	0.0081244	0.177033	0.242188
NUDT21	-3.34907	-0.337421	0.000810829	0.00809765	0.241422	0.313281
GRPEL1	-3.35148	-0.38087	0.000803818	0.00803318	0.216268	0.280469
BFAR	-3.35639	-0.341105	0.000789667	0.00791912	0.240055	0.313281
PXN	-3.35825	-0.281369	0.000784366	0.00787142	0.348325	0.414844
NDUFA3	-3.35952	-0.290119	0.000780787	0.00785185	0.313465	0.392188
LPXN	-3.36791	-0.427728	0.000757414	0.00762211	0.174026	0.240625
SCAMP2	-3.38043	-0.335744	0.000723715	0.00729313	0.250444	0.324219
RASSF5	-3.38344	-0.255689	0.000715829	0.00723382	0.37635	0.457031
VPS25	-3.38654	-0.597065	0.000707802	0.00716773	0.103076	0.167187
GIMAP2	-3.38765	-0.581625	0.000704941	0.00715379	0.129733	0.190625
CNOT2	-3.39064	-0.336843	0.000697292	0.00708114	0.29378	0.357812
STX10	-3.3988	-0.674058	0.000676826	0.00689636	0.109911	0.170313
EIF3I	-3.40141	-0.274135	0.000670389	0.00684156	0.392891	0.471094
MANF	-3.4219	-0.483371	0.000621851	0.00636869	0.143541	0.209375
DGCR6L	-3.42357	-0.415033	0.00061805	0.00633723	0.196446	0.260937
SPG21	-3.43167	-0.513455	0.000599866	0.00617854	0.145865	0.209375
HAUS2	-3.43374	-0.503908	0.000595318	0.00614044	0.151333	0.214844
BORCS7	-3.44115	-0.518909	0.000579247	0.00598748	0.140943	0.204687
CHMP2A	-3.44617	-0.408576	0.000568595	0.00589424	0.2108	0.277344
TAF9	-3.45211	-0.371063	0.000556223	0.00577841	0.221873	0.291406
TAZ	-3.45379	-0.516911	0.000552759	0.00574655	0.14026	0.20625
C1orf52	-3.4552	-0.406716	0.000549876	0.00572481	0.195762	0.264062
POP4	-3.45789	-0.539686	0.000544422	0.0056762	0.135202	0.2
LSM7	-3.45817	-0.251455	0.000543855	0.00567438	0.443882	0.527344
C1orf43	-3.45826	-0.287364	0.00054367	0.00567438	0.380588	0.463281
SDHB	-3.47867	-0.3686	0.000503904	0.00528806	0.246343	0.317188
WTAP	-3.47988	-0.261747	0.000501635	0.00526808	0.481887	0.567969
UBE2E1	-3.48455	-0.612198	0.000492962	0.00518452	0.119207	0.182031
C16orf54	-3.49076	-0.44162	0.000481647	0.0050729	0.200684	0.265625
IP6K2	-3.49591	-0.584852	0.000472452	0.00498332	0.122761	0.188281
UQCRC2	-3.49645	-0.335845	0.000471491	0.00497681	0.276692	0.350781
CD28	-3.50345	-0.294716	0.000459266	0.00486197	0.32864	0.407813
NAA38	-3.50484	-0.645897	0.000456882	0.00484382	0.118387	0.180469
UIMC1	-3.50571	-0.572993	0.000455397	0.00483383	0.124129	0.189844
KLHL36	-3.50808	-0.506956	0.000451351	0.00479573	0.147232	0.214062
IRF3	-3.50907	-0.588966	0.000449676	0.00478144	0.12987	0.194531
NDUFV1	-3.51123	-0.31302	0.000446046	0.00474633	0.336569	0.408594
FAM133B	-3.52425	-0.303638	0.000424677	0.00453899	0.349692	0.428125
GOLT1B	-3.53913	-0.431369	0.000401444	0.00430979	0.181681	0.251563
ETF1	-3.54248	-0.377072	0.000396386	0.00425865	0.239234	0.310937
XPA	-3.54627	-0.466473	0.000390726	0.00420409	0.171429	0.238281
CHTOP	-3.54874	-0.624275	0.000387085	0.00416801	0.117567	0.183594
TEX264	-3.55302	-0.59399	0.000380842	0.00411303	0.126452	0.191406
PCSK7	-3.55324	-0.419292	0.000380515	0.00411257	0.216131	0.283594
ZFAND5	-3.56334	-0.354666	0.000366166	0.00396936	0.256596	0.329688
ZCCHC10	-3.5688	-0.675749	0.000358623	0.00389343	0.101435	0.167187
METAP2	-3.57327	-0.351908	0.000352547	0.00383034	0.276828	0.35
NDUFB6	-3.57674	-0.391517	0.000347905	0.00378275	0.217088	0.289844
TRAM1	-3.57896	-0.262761	0.00034496	0.00375355	0.444566	0.527344
SF3B4	-3.58581	-0.350213	0.000336038	0.00365922	0.273548	0.348438
LAP3	-3.58905	-0.541569	0.000331879	0.00361938	0.137252	0.204687
WDR74	-3.59226	-0.353512	0.000327822	0.00358054	0.264935	0.339844
CEBPG	-3.5954	-0.509692	0.000323888	0.00354293	0.147505	0.215625
NFATC2	-3.60091	-0.33346	0.000317104	0.0034766	0.29337	0.369531
SUPT4H1	-3.616	-0.348313	0.000299194	0.00329272	0.279152	0.352344
KLHL28	-3.62025	-0.44442	0.000294316	0.00324151	0.195352	0.265625
KIF5B	-3.62034	-0.296263	0.000294219	0.00324151	0.378127	0.467187
C1QBP	-3.6257	-0.259861	0.000288182	0.00318365	0.456186	0.532813
ARL6IP4	-3.62683	-0.26392	0.000286925	0.00317218	0.61121	0.708594
ELOVL1	-3.63157	-0.561101	0.000281707	0.00312166	0.132194	0.200781
RHOT2	-3.63846	-0.478444	0.000274275	0.00304865	0.168284	0.239063
ATF4	-3.64143	-0.324094	0.000271126	0.00301829	0.289132	0.364063
RAB11B	-3.64227	-0.33481	0.000270247	0.00301081	0.306767	0.385937
ACP1	-3.65547	-0.310017	0.000256708	0.00286439	0.352427	0.4375
KLHL9	-3.66222	-0.530586	0.000250039	0.00279214	0.149009	0.21875
DPM1	-3.6642	-0.688459	0.000248115	0.00277279	0.103486	0.171094
PTBP1	-3.67094	-0.306236	0.000241656	0.00270479	0.35434	0.442969
RBMX2	-3.67816	-0.65885	0.000234922	0.00264065	0.10663	0.175
MED8	-3.68259	-0.726044	0.000230874	0.00260021	0.100615	0.167969
MIS18BP1	-3.68407	-0.635033	0.000229539	0.00258719	0.121668	0.188281
NEDD8	-3.68601	-0.304343	0.000227796	0.00256955	0.344771	0.420312
CFAP36	-3.6882	-0.447925	0.000225843	0.00254951	0.19836	0.267188
STAT1	-3.69665	-0.427519	0.000218461	0.00247002	0.20123	0.273438
ACTR1B	-3.698	-0.505207	0.000217308	0.00246084	0.165003	0.234375
ZFPL1	-3.69907	-0.721671	0.00021639	0.00245237	0.106357	0.172656
AASDHPPT	-3.70732	-0.534539	0.000209465	0.00237927	0.147095	0.217188
ATG12	-3.70781	-0.427859	0.000209057	0.00237671	0.212577	0.285156
SP110	-3.72738	-0.460043	0.00019348	0.0022083	0.200137	0.269531
TPM4	-3.73237	-0.335607	0.000189688	0.00216673	0.298565	0.379688
CRTC2	-3.74012	-0.48747	0.000183935	0.00210434	0.15434	0.228906
PIM1	-3.74338	-0.328788	0.00018156	0.00208046	0.434723	0.489844
ING3	-3.74355	-0.66175	0.000181436	0.00208046	0.11784	0.185938
MRPL43	-3.74752	-0.405034	0.000178595	0.00204973	0.228708	0.305469
IRS2	-3.75778	-0.529104	0.000171424	0.00197527	0.150239	0.221094
EIF2S2	-3.76291	-0.329896	0.00016795	0.00193987	0.339986	0.417969
ERN1	-3.77116	-0.403104	0.00016249	0.00188132	0.239781	0.310156
CAMK4	-3.79256	-0.270798	0.000149102	0.00173186	0.524675	0.605469
SUMF2	-3.79729	-0.42793	0.00014629	0.00170056	0.209843	0.285938
TMEM11	-3.80027	-0.652635	0.000144538	0.00168155	0.11784	0.1875
ANKRD39	-3.81825	-0.625309	0.000134401	0.00157375	0.123855	0.195312
CERK	-3.82913	-0.478794	0.000128597	0.00150823	0.179084	0.251563
ADK	-3.83154	-0.442176	0.000127346	0.00149477	0.202051	0.278125
EEF1E1	-3.83223	-0.608718	0.000126986	0.00149175	0.124812	0.197656
TPRKB	-3.83665	-0.52488	0.000124723	0.00146636	0.148735	0.223438
HERPUD2	-3.83974	-0.30285	0.000123164	0.00144921	0.390157	0.471094
KBTBD2	-3.84027	-0.530695	0.000122901	0.00144729	0.160082	0.232813
HSF1	-3.84635	-0.392062	0.000119889	0.00141413	0.251538	0.330469
RAB7A	-3.84936	-0.310052	0.000118429	0.00139918	0.405605	0.497656
TOM1	-3.8502	-0.413263	0.000118022	0.00139552	0.238961	0.314063
LGALS1	-3.85051	-0.303353	0.000117872	0.00139488	0.407245	0.48125
MRFAP1L1	-3.85361	-0.433315	0.000116388	0.00137845	0.215858	0.29375
SEC61A1	-3.86577	-0.460623	0.000110738	0.00132084	0.193301	0.267969
MFNG	-3.86659	-0.385678	0.00011037	0.00131906	0.279836	0.354687
CISD2	-3.87021	-0.535812	0.000108741	0.00130174	0.160355	0.232813
IFI6	-3.87182	-0.628985	0.000108027	0.00129426	0.188243	0.25625
MCPH1	-3.87186	-0.657292	0.000108008	0.00129426	0.117977	0.189844
POLR2J	-3.87194	-0.355147	0.000107973	0.00129426	0.299248	0.38125
YTHDF2	-3.87806	-0.364678	0.000105294	0.00126467	0.293096	0.372656
PPCS	-3.88287	-0.469665	0.000103229	0.00124193	0.183322	0.259375
LY9	-3.88804	-0.727514	0.000101057	0.00121884	0.115516	0.184375
ARF5	-3.89003	-0.279778	0.000100232	0.0012099	0.481066	0.570312
MALSU1	-3.89099	-0.595592	9.98345e-05	0.0012061	0.134518	0.208594
DAZAP1	-3.90374	-0.458406	9.47193e-05	0.00115104	0.191934	0.269531
NMRK1	-3.90406	-0.615383	9.45927e-05	0.00115047	0.142447	0.213281
YWHAH	-3.90438	-0.577584	9.44662e-05	0.0011499	0.117293	0.190625
TKT	-3.90535	-0.345307	9.40902e-05	0.00114628	0.31743	0.403125
PVT1	-3.90692	-0.606451	9.34815e-05	0.00113983	0.13985	0.211719
MID1IP1	-3.90974	-0.63644	9.23967e-05	0.0011285	0.124949	0.197656
SF3A1	-3.91598	-0.290135	9.00368e-05	0.00110341	0.468353	0.560156
PSMC2	-3.93237	-0.495198	8.41107e-05	0.00103341	0.174026	0.251563
ADH5	-3.93622	-0.423146	8.27747e-05	0.00101873	0.229665	0.307812
TBCA	-3.93783	-0.298437	8.22208e-05	0.0010145	0.443882	0.53125
TACC3	-3.94014	-0.679539	8.14338e-05	0.00100565	0.116063	0.188281
SUCLG2	-3.94176	-0.540164	8.08843e-05	0.000999716	0.1635	0.2375
EIF3M	-3.94855	-0.274627	7.86268e-05	0.000974312	0.565003	0.653125
ABRACL	-3.94881	-0.339461	7.85406e-05	0.000974079	0.348735	0.434375
MRPL50	-3.94896	-0.616468	7.84905e-05	0.000974079	0.130554	0.204687
PRKAR1A	-3.95235	-0.393224	7.73871e-05	0.000962248	0.256049	0.333594
TSC22D4	-3.95312	-0.6021	7.71386e-05	0.000960811	0.146138	0.217969
LAMTOR3	-3.95666	-0.570007	7.60045e-05	0.000947501	0.145728	0.221875
RAP1A	-3.9572	-0.306319	7.58319e-05	0.000946165	0.437867	0.525
U2AF1	-3.96084	-0.42089	7.46855e-05	0.000933471	0.22324	0.302344
PAIP2	-3.96694	-0.26003	7.28024e-05	0.000912301	0.604238	0.684375
DNAJA2	-3.96899	-0.356529	7.21767e-05	0.000905245	0.320164	0.400781
ATRAID	-3.9735	-0.361728	7.08243e-05	0.000889054	0.296104	0.378125
RAP2C	-3.97554	-0.551453	7.02183e-05	0.000882213	0.1527	0.228125
SNRPA	-3.98383	-0.357758	6.78135e-05	0.000854226	0.321121	0.403125
DEK	-3.98527	-0.321835	6.74033e-05	0.00085054	0.370608	0.45625
ADRM1	-3.98547	-0.351687	6.73461e-05	0.00085054	0.311141	0.398438
LAMTOR5	-3.98845	-0.325997	6.65061e-05	0.000841421	0.324675	0.410156
NCK1	-3.9916	-0.590612	6.56286e-05	0.000831046	0.147642	0.221875
YIPF3	-3.99615	-0.555018	6.4381e-05	0.000817395	0.156254	0.232813
HSPA9	-3.99821	-0.274131	6.3824e-05	0.000811749	0.501299	0.580469
GNG2	-4.00525	-0.288034	6.19512e-05	0.000788623	0.430212	0.521094
RSU1	-4.02723	-0.577889	5.64375e-05	0.00072353	0.156938	0.230469
SMIM10L1	-4.035	-0.555221	5.46015e-05	0.000701236	0.167327	0.240625
RBM48	-4.03801	-0.624545	5.39058e-05	0.000692917	0.136022	0.210156
SF3B5	-4.03987	-0.276399	5.3481e-05	0.000688068	0.533424	0.620313
NDUFA2	-4.04398	-0.354637	5.25518e-05	0.000677319	0.311552	0.398438
FAM32A	-4.05381	-0.458432	5.03894e-05	0.00065294	0.209979	0.291406
ANXA6	-4.05853	-0.353985	4.93833e-05	0.000640477	0.29378	0.379688
OGDH	-4.06492	-0.408736	4.80492e-05	0.000624855	0.231989	0.315625
SNRPA1	-4.06589	-0.320204	4.78496e-05	0.00062282	0.404511	0.491406
MRPS34	-4.07046	-0.534032	4.69199e-05	0.00061182	0.173616	0.25
SSNA1	-4.07204	-0.394165	4.66036e-05	0.000608245	0.253589	0.339062
NDEL1	-4.07421	-0.460718	4.61706e-05	0.000603137	0.209706	0.288281
PCNP	-4.08577	-0.318178	4.39301e-05	0.00057595	0.419275	0.501563
GNAI2	-4.09381	-0.429033	4.24344e-05	0.000558875	0.238414	0.319531
PNISR	-4.09977	-0.270158	4.13555e-05	0.000545161	0.639234	0.734375
FKBP1A	-4.10457	-0.448604	4.05064e-05	0.000534638	0.23568	0.3125
UTP23	-4.10701	-0.516604	4.00806e-05	0.000529804	0.178947	0.257031
UFM1	-4.10853	-0.362405	3.98178e-05	0.000526811	0.314012	0.397656
SH3KBP1	-4.11089	-0.356627	3.94135e-05	0.000522418	0.304853	0.389844
ATP6V0E2	-4.11279	-0.686157	3.90906e-05	0.000520524	0.123992	0.199219
CAPN2	-4.11395	-0.353207	3.88946e-05	0.000518391	0.332604	0.417969
BCL10	-4.11492	-0.6265	3.87313e-05	0.000516691	0.138346	0.214062
MATR3-1	-4.13233	-0.283985	3.5911e-05	0.000482181	0.530827	0.610938
NTMT1	-4.13572	-0.513169	3.53842e-05	0.000475991	0.179357	0.260156
ANP32A	-4.13819	-0.429784	3.50051e-05	0.00047133	0.249077	0.326562
DDX39A	-4.13932	-0.366963	3.48341e-05	0.000469465	0.310868	0.4
CARD16	-4.14962	-0.624477	3.33024e-05	0.00044966	0.147915	0.224219
TUFM	-4.15484	-0.33506	3.2552e-05	0.000440351	0.402187	0.496875
MEI1	-4.15486	-0.558755	3.25486e-05	0.000440351	0.168011	0.246094
MED15	-4.15849	-0.422368	3.20353e-05	0.000434173	0.244839	0.328125
U2AF1L4	-4.15862	-0.613615	3.20174e-05	0.000434173	0.152153	0.228125
RBCK1	-4.1607	-0.492343	3.17277e-05	0.000431217	0.195215	0.275781
TMEM256	-4.1647	-0.487634	3.11759e-05	0.000424115	0.198086	0.279687
ZNF350	-4.16487	-0.754179	3.11525e-05	0.000424115	0.108954	0.185156
CRIP2	-4.17191	-0.446611	3.02053e-05	0.000412075	0.247984	0.325781
GNA15	-4.17231	-0.755107	3.01528e-05	0.000411746	0.114149	0.189062
CDR2	-4.18221	-0.839985	2.88694e-05	0.000395341	0.100068	0.174219
TOMM5	-4.20605	-0.315148	2.59876e-05	0.000357912	0.438824	0.532813
SARNP	-4.21442	-0.458671	2.50417e-05	0.000345213	0.212714	0.295312
C6orf226	-4.22103	-0.662105	2.4319e-05	0.000336211	0.14108	0.217188
PNPLA8	-4.22475	-0.538649	2.39209e-05	0.000331341	0.181135	0.259375
CD40LG	-4.23339	-0.595772	2.30193e-05	0.000319771	0.151059	0.230469
MRPL23	-4.23374	-0.721337	2.29837e-05	0.000319583	0.118387	0.196094
PHF5A	-4.24244	-0.424365	2.21103e-05	0.000308626	0.246206	0.335156
GYPC	-4.25507	-0.294071	2.08982e-05	0.000292555	0.562953	0.675781
TMEM183A	-4.25566	-0.495496	2.0843e-05	0.000292064	0.201504	0.284375
RPAIN	-4.25577	-0.523208	2.08327e-05	0.000292064	0.181271	0.2625
RASSF1	-4.2749	-0.577243	1.91222e-05	0.000269519	0.163773	0.24375
CD3G	-4.28138	-0.311014	1.85739e-05	0.000262046	0.450854	0.55625
RBM22	-4.28157	-0.497002	1.85576e-05	0.000262046	0.196036	0.279687
MRPL2	-4.2817	-0.722305	1.85469e-05	0.000262046	0.115653	0.194531
GLIPR2	-4.28808	-0.684659	1.80222e-05	0.000255509	0.132057	0.209375
POLR2G	-4.28866	-0.541143	1.79752e-05	0.000255093	0.185099	0.267188
CCDC174	-4.2906	-0.535145	1.78188e-05	0.000253121	0.18756	0.267969
FBXW5	-4.30077	-0.704038	1.70206e-05	0.000242498	0.134245	0.210938
YME1L1	-4.30202	-0.323008	1.69247e-05	0.00024137	0.4365	0.539062
EBPL	-4.3021	-0.705476	1.69187e-05	0.00024137	0.128913	0.20625
LETMD1	-4.30843	-0.491322	1.64417e-05	0.000234944	0.212303	0.292969
DEDD	-4.31087	-0.735903	1.62611e-05	0.000232593	0.118797	0.196875
PPP1CC	-4.3141	-0.346003	1.60252e-05	0.000229446	0.383732	0.48125
STK17A	-4.31805	-0.272956	1.57412e-05	0.000225603	0.618455	0.695312
HNRNPC	-4.32509	-0.253525	1.52468e-05	0.000218734	0.716063	0.796094
N4BP2L1	-4.32808	-0.689605	1.50412e-05	0.000215999	0.132878	0.211719
ZFAND2B	-4.34521	-0.671269	1.39139e-05	0.000200009	0.133288	0.214062
BCL11B	-4.35313	-0.400679	1.34209e-05	0.000193307	0.299248	0.385937
RAB8A	-4.35601	-0.511791	1.32455e-05	0.000190971	0.194258	0.279687
DNTTIP2	-4.35947	-0.390452	1.30377e-05	0.00018835	0.313329	0.398438
LYSMD2	-4.37305	-0.558623	1.2252e-05	0.000177353	0.173069	0.257031
TBPL1	-4.38639	-0.764592	1.15245e-05	0.000167662	0.114833	0.194531
FAM204A	-4.38984	-0.482597	1.13435e-05	0.000165361	0.221326	0.307812
MRFAP1	-4.39164	-0.379428	1.12499e-05	0.000164163	0.334792	0.426563
TMEM50A	-4.39773	-0.285117	1.09388e-05	0.000159945	0.51661	0.59375
DNAJA1	-4.39904	-0.338112	1.08728e-05	0.000159142	0.429938	0.522656
SLAMF1	-4.40493	-0.845758	1.05818e-05	0.000155196	0.104443	0.183594
FGD3	-4.41257	-0.518019	1.02149e-05	0.000150425	0.213397	0.296094
PRELID3B	-4.41333	-0.41789	1.01792e-05	0.000150053	0.27095	0.358594
RAP1B	-4.42126	-0.28198	9.81291e-06	0.000145097	0.598496	0.69375
NUCB2	-4.4275	-0.731264	9.53338e-06	0.000141252	0.122625	0.203125
MAP4K2	-4.42944	-0.783546	9.44797e-06	0.000140274	0.110185	0.190625
SASH3	-4.43106	-0.686639	9.37708e-06	0.000139365	0.130417	0.2125
TMED2	-4.43465	-0.333576	9.22219e-06	0.000137204	0.425427	0.514844
EXOSC9	-4.43755	-0.591819	9.09885e-06	0.000135648	0.159125	0.24375
LSM6	-4.44535	-0.53541	8.77478e-06	0.000131087	0.1892	0.275781
EIF1B	-4.44985	-0.354747	8.59294e-06	0.000128636	0.382502	0.482812
NSMCE3	-4.45063	-0.433159	8.56197e-06	0.000128305	0.277785	0.364063
TC2N	-4.4516	-0.337689	8.52311e-06	0.000127855	0.418319	0.523438
CYCS	-4.46069	-0.29876	8.16966e-06	0.000122936	0.513465	0.599219
DGKA	-4.46811	-0.500044	7.89127e-06	0.000119119	0.232536	0.315625
C9orf16	-4.46976	-0.293522	7.83092e-06	0.000118402	0.560355	0.65625
GNAS	-4.47552	-0.33945	7.62239e-06	0.000115542	0.412714	0.511719
WAS	-4.47766	-0.39577	7.54673e-06	0.000114636	0.311005	0.403906
FOSL2	-4.48611	-0.458066	7.2535e-06	0.000110297	0.250444	0.342187
DNAJC8	-4.48722	-0.379374	7.21578e-06	0.000109839	0.337116	0.435156
NAA10	-4.48991	-0.609483	7.12538e-06	0.000108578	0.169788	0.251563
STMN3	-4.49036	-0.699219	7.11028e-06	0.000108462	0.135065	0.216406
TMUB1	-4.49387	-0.516264	6.99401e-06	0.000106801	0.205468	0.292187
PYHIN1	-4.49662	-0.827428	6.90429e-06	0.000105654	0.107997	0.188281
SHISA5	-4.49733	-0.424253	6.88114e-06	0.000105411	0.285167	0.371875
EIF4A1	-4.50488	-0.353358	6.6411e-06	0.000102167	0.358442	0.457031
VDAC3	-4.51611	-0.515368	6.29854e-06	9.70141e-05	0.202051	0.291406
BEX2	-4.52011	-0.554712	6.18073e-06	9.54909e-05	0.2	0.282031
YDJC	-4.52424	-0.563427	6.06117e-06	9.3744e-05	0.191798	0.276562
SLC25A38	-4.52646	-0.547765	5.99799e-06	9.2866e-05	0.185236	0.272656
GSTO1	-4.52766	-0.78605	5.96413e-06	9.24408e-05	0.115106	0.196094
CTBS	-4.52832	-0.692314	5.94538e-06	9.22491e-05	0.140807	0.222656
NME3	-4.53567	-0.431239	5.74201e-06	8.91892e-05	0.253452	0.344531
PPA1	-4.55417	-0.376905	5.25924e-06	8.2043e-05	0.34026	0.428125
MFF	-4.55672	-0.45931	5.19577e-06	8.12281e-05	0.256186	0.345313
CAMK1D	-4.57071	-0.837886	4.86073e-06	7.62375e-05	0.106083	0.189062
ARHGAP9	-4.57295	-0.520776	4.80902e-06	7.55084e-05	0.199727	0.2875
LAT	-4.59152	-0.383855	4.40022e-06	6.94668e-05	0.333014	0.43125
UQCRQ	-4.60267	-0.365495	4.17118e-06	6.60673e-05	0.393712	0.49375
PTS	-4.6048	-0.710843	4.1287e-06	6.54662e-05	0.136159	0.221094
RAD23A	-4.61456	-0.367147	3.9392e-06	6.27366e-05	0.389884	0.485938
MDH1	-4.62101	-0.471072	3.81885e-06	6.10214e-05	0.242242	0.334375
SRPK2	-4.62462	-0.536904	3.75286e-06	6.00333e-05	0.206972	0.292187
WBP11	-4.62692	-0.377031	3.71152e-06	5.94378e-05	0.36432	0.466406
MPC2	-4.63748	-0.466097	3.52677e-06	5.65417e-05	0.253042	0.342969
DDT	-4.64245	-0.384332	3.44297e-06	5.53824e-05	0.360082	0.448437
VDAC1	-4.64467	-0.417539	3.40622e-06	5.48522e-05	0.291183	0.389062
AAK1	-4.66636	-0.373768	3.0659e-06	4.9704e-05	0.35147	0.454688
NAPA	-4.66733	-0.379902	3.05136e-06	4.95239e-05	0.35147	0.450781
FKBP11	-4.66819	-0.380122	3.0387e-06	4.93738e-05	0.348189	0.446094
CD5	-4.66982	-0.28132	3.0146e-06	4.90372e-05	0.665482	0.74375
PHF20	-4.67056	-0.347314	3.00387e-06	4.8957e-05	0.433219	0.529687
CASP4	-4.67369	-0.52286	2.9584e-06	4.8286e-05	0.217362	0.303906
CCDC28A	-4.68138	-0.653702	2.8495e-06	4.66139e-05	0.150923	0.239063
BAX	-4.68255	-0.441984	2.83334e-06	4.64019e-05	0.268763	0.360938
MRPL9	-4.69219	-0.535954	2.70293e-06	4.44171e-05	0.21326	0.303906
DUSP12	-4.69781	-0.720512	2.62959e-06	4.32612e-05	0.136022	0.222656
DNAJC19	-4.69943	-0.495638	2.60893e-06	4.297e-05	0.231032	0.321094
COPS6	-4.70465	-0.558835	2.54306e-06	4.20288e-05	0.199316	0.288281
NAMPT	-4.71612	-0.630248	2.40386e-06	3.98193e-05	0.167191	0.255469
TRIAP1	-4.72072	-0.767667	2.35016e-06	3.89744e-05	0.125906	0.210938
PIH1D1	-4.72119	-0.736516	2.34467e-06	3.89279e-05	0.138209	0.221875
ILKAP	-4.73119	-0.56094	2.23205e-06	3.72292e-05	0.191661	0.282031
HELB	-4.73146	-0.815773	2.2291e-06	3.72228e-05	0.110048	0.196094
FAM118A	-4.73296	-0.588172	2.21266e-06	3.69911e-05	0.185099	0.272656
SPCS2	-4.73363	-0.371369	2.20535e-06	3.69115e-05	0.397949	0.500781
SURF4	-4.73457	-0.436429	2.19522e-06	3.67845e-05	0.293643	0.382812
DHRS7	-4.73764	-0.432198	2.16222e-06	3.62737e-05	0.298701	0.388281
MRPL49	-4.74124	-0.80009	2.12419e-06	3.5677e-05	0.115243	0.202344
PSMB10	-4.74158	-0.456866	2.12054e-06	3.56572e-05	0.27013	0.3625
CLPP	-4.75082	-0.515413	2.02593e-06	3.41456e-05	0.216268	0.307812
CCDC107	-4.75552	-0.717996	1.97935e-06	3.33995e-05	0.144361	0.229687
KRTCAP2	-4.77576	-0.320575	1.7903e-06	3.03155e-05	0.540943	0.640625
AP2M1	-4.78406	-0.443954	1.71792e-06	2.9124e-05	0.294874	0.385156
SRP19	-4.78563	-0.751246	1.7045e-06	2.89305e-05	0.131237	0.217969
TMEM230	-4.79095	-0.512359	1.65994e-06	2.82404e-05	0.229255	0.320312
RWDD3	-4.80483	-0.800582	1.54881e-06	2.64431e-05	0.11866	0.205469
UFC1	-4.81845	-0.348652	1.44675e-06	2.48473e-05	0.437867	0.524219
ZNF24	-4.82146	-0.484309	1.42509e-06	2.45044e-05	0.253315	0.349219
LLPH	-4.83591	-0.602644	1.32539e-06	2.2899e-05	0.173889	0.267188
PSMC5	-4.84153	-0.440612	1.28846e-06	2.23143e-05	0.303759	0.396094
NUDT16L1	-4.84621	-0.569486	1.2584e-06	2.18197e-05	0.196582	0.288281
COG3	-4.84784	-0.546931	1.2481e-06	2.16672e-05	0.209433	0.299219
SCML4	-4.85203	-0.640827	1.22203e-06	2.124e-05	0.168968	0.257812
TRBC1	-4.86187	-0.436651	1.16283e-06	2.02843e-05	0.26931	0.364063
FERMT3	-4.86283	-0.7932	1.15718e-06	2.02101e-05	0.121394	0.210156
PDCD2	-4.86535	-0.640013	1.14256e-06	1.99788e-05	0.167054	0.257812
ZNF410	-4.87383	-0.746495	1.09453e-06	1.91854e-05	0.134928	0.224219
CCDC69	-4.88238	-0.574017	1.04812e-06	1.84166e-05	0.19877	0.292187
SESN1	-4.89275	-0.877167	9.94376e-07	1.74935e-05	0.10745	0.195312
GMPS	-4.89582	-0.741382	9.78971e-07	1.72435e-05	0.140123	0.228906
NDUFA13	-4.90252	-0.409616	9.46167e-07	1.6686e-05	0.333835	0.435937
PTP4A1	-4.91473	-0.385186	8.89063e-07	1.56981e-05	0.365824	0.466406
ZAP70	-4.93655	-0.3753	7.95179e-07	1.40748e-05	0.413807	0.507812
MRPS36	-4.94641	-0.604571	7.55935e-07	1.33965e-05	0.193028	0.283594
PARP6	-4.9495	-0.909607	7.44036e-07	1.32181e-05	0.101162	0.191406
IGBP1	-4.94952	-0.393934	7.43966e-07	1.32181e-05	0.358988	0.466406
SNW1	-4.964	-0.462971	6.90574e-07	1.23137e-05	0.28175	0.377344
UBAP1	-4.96612	-0.581599	6.83055e-07	1.21946e-05	0.190841	0.2875
CDK2AP2	-4.97632	-0.867529	6.48057e-07	1.15985e-05	0.109091	0.2
GRAP2	-4.99088	-0.813857	6.01057e-07	1.07974e-05	0.129597	0.217969
LENG8	-4.99834	-0.617013	5.78248e-07	1.04265e-05	0.208066	0.294531
POLR2K	-4.99931	-0.469865	5.75363e-07	1.03874e-05	0.278332	0.378125
MED6	-5.00122	-0.683701	5.69688e-07	1.03107e-05	0.159672	0.252344
RNF181	-5.01405	-0.548842	5.32971e-07	9.67039e-06	0.219686	0.316406
RNPS1	-5.01757	-0.350571	5.23294e-07	9.50672e-06	0.503213	0.610156
POLR2M	-5.02042	-0.579932	5.15586e-07	9.39028e-06	0.195489	0.291406
RASGRP2	-5.03137	-0.423476	4.86995e-07	8.89197e-06	0.345865	0.454688
ISCA2	-5.04231	-0.845346	4.59937e-07	8.40853e-06	0.114969	0.207031
ANP32B	-5.04422	-0.250365	4.55379e-07	8.34631e-06	0.765277	0.83125
CHMP2B	-5.05849	-0.617575	4.22584e-07	7.7847e-06	0.190157	0.283594
KIAA1143	-5.06516	-0.644756	4.08059e-07	7.53633e-06	0.17471	0.26875
PPP6C	-5.08559	-0.499165	3.6649e-07	6.80336e-06	0.275051	0.371094
NR1H2	-5.09112	-0.396332	3.55957e-07	6.61632e-06	0.378401	0.490625
RGS2	-5.09242	-0.756036	3.53513e-07	6.57934e-06	0.151743	0.242188
BIN2	-5.10059	-0.376818	3.3859e-07	6.32603e-06	0.416541	0.526563
MRPL34	-5.11501	-0.735675	3.13727e-07	5.89196e-06	0.151333	0.244531
KRR1	-5.11585	-0.45121	3.1233e-07	5.87335e-06	0.303896	0.410156
ZRSR2	-5.11618	-0.85748	3.11785e-07	5.87073e-06	0.117703	0.210156
COPS2	-5.11647	-0.450364	3.11311e-07	5.86945e-06	0.307314	0.415625
SOCS1	-5.12346	-0.593415	2.99973e-07	5.67789e-06	0.237457	0.328125
DRAP1	-5.12841	-0.373511	2.92201e-07	5.53803e-06	0.361586	0.469531
PRDM1	-5.13375	-0.528697	2.84024e-07	5.39011e-06	0.237867	0.335938
PPP1R7	-5.13574	-0.557952	2.81043e-07	5.34055e-06	0.222556	0.31875
BST2	-5.14702	-0.675191	2.64652e-07	5.04233e-06	0.171292	0.264844
CBX3	-5.16375	-0.455563	2.42048e-07	4.62386e-06	0.298701	0.403125
TIMM23	-5.16428	-0.675854	2.4137e-07	4.617e-06	0.165824	0.261719
EMC7	-5.16441	-0.464759	2.41197e-07	4.617e-06	0.289952	0.397656
POLR2C	-5.17267	-0.505464	2.3077e-07	4.43772e-06	0.266302	0.3625
RBMX	-5.17874	-0.349416	2.23389e-07	4.30724e-06	0.55352	0.664062
NDUFB1	-5.1907	-0.636565	2.09504e-07	4.05032e-06	0.18715	0.282031
SRSF10	-5.19199	-0.313838	2.08053e-07	4.02765e-06	0.657416	0.752344
PSMC1	-5.1977	-0.5442	2.01773e-07	3.91655e-06	0.230895	0.333594
ASB8	-5.20306	-0.716771	1.9603e-07	3.81533e-06	0.149692	0.245312
MRPL22	-5.20472	-0.657063	1.94291e-07	3.78659e-06	0.17471	0.273438
THOC7	-5.21003	-0.630516	1.88811e-07	3.68474e-06	0.191251	0.289844
C18orf32	-5.22763	-0.486593	1.71696e-07	3.36892e-06	0.269856	0.377344
RNF145	-5.22887	-0.482671	1.70549e-07	3.35096e-06	0.284074	0.383594
AKAP17A	-5.24396	-0.587096	1.57164e-07	3.10062e-06	0.205332	0.305469
MEAF6	-5.24857	-0.524496	1.53288e-07	3.02828e-06	0.247027	0.351562
NCOA7	-5.25037	-0.595207	1.51797e-07	3.00292e-06	0.20123	0.301563
RAB9A	-5.27305	-0.700995	1.34177e-07	2.66163e-06	0.158988	0.258594
CGRRF1	-5.28043	-0.707547	1.28882e-07	2.56011e-06	0.165824	0.2625
PIN1	-5.28918	-0.580496	1.22864e-07	2.44729e-06	0.215311	0.315625
BAG1	-5.29644	-0.629778	1.1808e-07	2.36177e-06	0.191251	0.289844
NINJ1	-5.30916	-0.418831	1.10132e-07	2.2089e-06	0.406288	0.505469
TDP2	-5.31863	-0.80993	1.04552e-07	2.0999e-06	0.137252	0.233594
PTPN2	-5.32202	-0.52765	1.02619e-07	2.06395e-06	0.262338	0.3625
TFG	-5.32997	-0.741144	9.82277e-08	1.98113e-06	0.153657	0.251563
SMNDC1	-5.33512	-0.549708	9.54818e-08	1.93384e-06	0.233903	0.3375
VAPA	-5.33662	-0.404425	9.46947e-08	1.92059e-06	0.432809	0.542188
OCIAD2	-5.34701	-0.399036	8.94211e-08	1.82129e-06	0.429255	0.542969
RPS19BP1	-5.3476	-0.497247	8.91291e-08	1.81791e-06	0.272044	0.38125
COX17	-5.35958	-0.509867	8.34144e-08	1.70375e-06	0.273684	0.378125
RNF138	-5.36647	-0.484193	8.02928e-08	1.64464e-06	0.293096	0.396875
MAZ	-5.385	-0.858471	7.24452e-08	1.486e-06	0.128366	0.225
IDH2	-5.38689	-0.671386	7.16868e-08	1.47253e-06	0.176213	0.275
INO80E	-5.39593	-0.716055	6.81707e-08	1.4023e-06	0.163363	0.2625
TRAPPC4	-5.40155	-0.743216	6.60676e-08	1.36097e-06	0.15352	0.253125
SP100	-5.40638	-0.41081	6.43116e-08	1.32859e-06	0.415584	0.525781
MRPS24	-5.41915	-0.484963	5.98847e-08	1.24068e-06	0.292823	0.405469
NT5C3A	-5.44585	-0.597037	5.15588e-08	1.07589e-06	0.210116	0.314063
APEX1	-5.45535	-0.482564	4.88768e-08	1.02288e-06	0.314559	0.419531
SNX2	-5.45644	-0.624516	4.8577e-08	1.01808e-06	0.198223	0.300781
ZC3H12A	-5.47652	-0.625544	4.33782e-08	9.11763e-07	0.235543	0.332031
PABPN1	-5.47748	-0.875309	4.31425e-08	9.08128e-07	0.131237	0.228125
ODF2L	-5.47787	-0.611841	4.30474e-08	9.07446e-07	0.219275	0.321094
PIM2	-5.47954	-0.545316	4.26438e-08	9.00252e-07	0.297881	0.394531
HSP90B1	-5.49946	-0.355633	3.80945e-08	8.06566e-07	0.583459	0.674219
COMMD7	-5.50278	-0.757425	3.73848e-08	7.93865e-07	0.159809	0.259375
TSTD1	-5.50846	-0.456509	3.6199e-08	7.69815e-07	0.340807	0.45
ASNSD1	-5.5188	-0.763428	3.41322e-08	7.29305e-07	0.15147	0.252344
TIMM9	-5.52063	-0.727408	3.37783e-08	7.24729e-07	0.160902	0.264062
TIPRL	-5.52509	-0.624178	3.29319e-08	7.0762e-07	0.209706	0.315625
STX8	-5.52968	-0.836754	3.20816e-08	6.90375e-07	0.133151	0.232813
SEC11A	-5.55775	-0.486726	2.73282e-08	5.89839e-07	0.3162	0.424219
TXNL1	-5.56924	-0.614427	2.55851e-08	5.54701e-07	0.210663	0.315625
ORAI1	-5.58408	-0.692814	2.34944e-08	5.1014e-07	0.186876	0.291406
TMC6	-5.59823	-0.523574	2.16552e-08	4.70912e-07	0.277922	0.389062
PFDN4	-5.60753	-0.688501	2.05238e-08	4.46979e-07	0.176077	0.282813
CCNDBP1	-5.61287	-0.588861	1.98999e-08	4.34701e-07	0.244839	0.35
CLK3	-5.61533	-0.801561	1.96188e-08	4.29209e-07	0.148872	0.251563
COX14	-5.62068	-0.456362	1.90203e-08	4.16746e-07	0.355024	0.46875
DUSP11	-5.62446	-0.620444	1.86092e-08	4.08358e-07	0.214081	0.319531
FRG1	-5.63156	-0.732783	1.78583e-08	3.92476e-07	0.167191	0.271094
HSPE1	-5.63471	-0.405053	1.75349e-08	3.86544e-07	0.42324	0.534375
GOLGA7	-5.63761	-0.488215	1.72423e-08	3.80672e-07	0.320848	0.424219
RNASET2	-5.64221	-0.353571	1.6788e-08	3.72349e-07	0.591661	0.699219
LIME1	-5.65283	-0.410112	1.57829e-08	3.51134e-07	0.436364	0.541406
COMMD6	-5.65741	-0.268812	1.53677e-08	3.42952e-07	0.840602	0.907813
SGF29	-5.65898	-0.859043	1.52274e-08	3.40344e-07	0.133971	0.235937
ZNF207	-5.6617	-0.423966	1.49882e-08	3.35517e-07	0.422967	0.532031
RP9	-5.66663	-0.99204	1.45632e-08	3.26509e-07	0.106767	0.208594
POLR1D	-5.6729	-0.400618	1.40399e-08	3.15755e-07	0.484757	0.596094
VAMP8	-5.67368	-0.479439	1.39759e-08	3.14807e-07	0.335885	0.441406
NDUFS5	-5.68039	-0.324662	1.34386e-08	3.03175e-07	0.67095	0.772656
PSMA6	-5.7305	-0.470527	1.00136e-08	2.27683e-07	0.342857	0.453906
FAM49B	-5.73405	-0.55283	9.8063e-09	2.23321e-07	0.266986	0.377344
CNOT8	-5.75122	-0.578989	8.8602e-09	2.02094e-07	0.249761	0.359375
PSMB9	-5.75642	-0.453065	8.59159e-09	1.96277e-07	0.363226	0.483594
MYLIP	-5.76921	-0.462842	7.96433e-09	1.82235e-07	0.365277	0.473438
NDUFB9	-5.77821	-0.353003	7.54993e-09	1.73576e-07	0.605195	0.70625
GMFG	-5.78261	-0.297265	7.35494e-09	1.69363e-07	0.759535	0.840625
PYURF	-5.78676	-0.460815	7.17579e-09	1.65501e-07	0.358031	0.477344
JTB	-5.79784	-0.393747	6.7175e-09	1.55427e-07	0.486398	0.59375
COPS5	-5.79998	-0.730089	6.63246e-09	1.53705e-07	0.176487	0.283594
RNF114	-5.80819	-0.503628	6.31506e-09	1.46584e-07	0.297608	0.413281
CD83	-5.82193	-0.943288	5.8172e-09	1.35901e-07	0.12823	0.232031
TRMT112	-5.83171	-0.454152	5.48621e-09	1.28584e-07	0.38674	0.510156
WNT7A	-5.84668	-0.992799	5.0148e-09	1.17726e-07	0.116336	0.220312
UPF3A	-5.85314	-0.873114	4.82379e-09	1.13426e-07	0.135475	0.240625
NDUFAF4	-5.86604	-0.845556	4.46326e-09	1.05119e-07	0.148052	0.254688
METTL23	-5.88644	-0.730497	3.94609e-09	9.32425e-08	0.178401	0.289062
FDFT1	-5.89037	-0.515359	3.85334e-09	9.11998e-08	0.31702	0.432031
CSNK2B	-5.89081	-0.448032	3.8431e-09	9.11067e-08	0.382092	0.492969
GYG1	-5.89177	-0.902906	3.82087e-09	9.07284e-08	0.127409	0.235937
CA5B	-5.91988	-0.701244	3.22185e-09	7.72656e-08	0.203418	0.310156
PRR7	-5.92938	-1.12827	3.04089e-09	7.30471e-08	0.102119	0.207031
SNU13	-5.93235	-0.337867	2.98621e-09	7.18528e-08	0.635954	0.735938
TCIRG1	-5.93673	-0.732232	2.90759e-09	7.01948e-08	0.180998	0.292187
EPC1	-5.95533	-0.358638	2.5954e-09	6.29733e-08	0.638961	0.75
OTUB1	-5.95678	-0.478148	2.57263e-09	6.25258e-08	0.374026	0.5
NR1D2	-5.96715	-0.742592	2.41427e-09	5.88748e-08	0.179904	0.289062
HSD17B11	-5.97745	-0.627941	2.26661e-09	5.54609e-08	0.23568	0.344531
SIAH2	-5.98222	-0.737219	2.20114e-09	5.40419e-08	0.175666	0.285156
BCL7B	-5.98951	-0.526472	2.1048e-09	5.19411e-08	0.317293	0.43125
RNF113A	-5.99667	-0.961233	2.01409e-09	4.98727e-08	0.1162	0.225781
CNOT7	-6.03962	-0.564388	1.5448e-09	3.86495e-08	0.291046	0.40625
ZNF428	-6.04167	-0.618284	1.52529e-09	3.82273e-08	0.230349	0.345313
RNASEK	-6.05482	-0.372217	1.40576e-09	3.53541e-08	0.561722	0.664062
JUND	-6.05566	-0.519112	1.39847e-09	3.52322e-08	0.359125	0.469531
RWDD1	-6.06151	-0.402728	1.34849e-09	3.40324e-08	0.521258	0.644531
BEX4	-6.06506	-0.782182	1.31906e-09	3.33479e-08	0.169651	0.278906
RBM38	-6.07072	-0.819274	1.27336e-09	3.22487e-08	0.161996	0.271875
TRAPPC5	-6.07214	-0.872876	1.26217e-09	3.20215e-08	0.146275	0.255469
BLOC1S4	-6.08557	-0.818567	1.16081e-09	2.95537e-08	0.150649	0.263281
APBB1IP	-6.08848	-0.534695	1.13985e-09	2.90713e-08	0.288859	0.410938
PFDN2	-6.09976	-0.549351	1.06228e-09	2.71407e-08	0.296241	0.41875
C12orf75	-6.11744	-0.680057	9.50905e-10	2.43381e-08	0.205605	0.320312
CD3D	-6.11806	-0.361199	9.47233e-10	2.42871e-08	0.681476	0.790625
TNFRSF4	-6.13015	-0.757908	8.77956e-10	2.2591e-08	0.193985	0.302344
PAPOLA	-6.17016	-0.472326	6.82215e-10	1.7617e-08	0.395899	0.507812
ZYX	-6.21076	-0.513488	5.27275e-10	1.37386e-08	0.34067	0.454688
PITHD1	-6.21286	-0.564741	5.20273e-10	1.35806e-08	0.277239	0.403125
CD247	-6.2136	-0.397859	5.17852e-10	1.35419e-08	0.555161	0.66875
CHIC2	-6.21461	-0.569891	5.14521e-10	1.34791e-08	0.286124	0.408594
COQ10B	-6.22896	-0.661247	4.69548e-10	1.23233e-08	0.22201	0.338281
COX6C	-6.24373	-0.315511	4.27251e-10	1.12952e-08	0.754477	0.842969
ERH	-6.24832	-0.421958	4.14898e-10	1.10089e-08	0.490636	0.610156
S1PR1	-6.26948	-0.376344	3.62246e-10	9.62949e-09	0.630895	0.741406
GTF2B	-6.27552	-0.54647	3.48476e-10	9.28051e-09	0.313055	0.428906
COX7B	-6.28318	-0.444379	3.31721e-10	8.85057e-09	0.460971	0.58125
TBRG1	-6.2873	-0.495809	3.23036e-10	8.63854e-09	0.373889	0.496094
BRIX1	-6.28849	-0.782695	3.20569e-10	8.60066e-09	0.170472	0.288281
UBAC2	-6.29105	-0.713741	3.15318e-10	8.47549e-09	0.203691	0.319531
PMPCB	-6.29381	-0.586156	3.0976e-10	8.3416e-09	0.281203	0.401562
MRPS30	-6.29458	-0.833542	3.08228e-10	8.31583e-09	0.166097	0.280469
MRPL44	-6.30036	-0.950471	2.96947e-10	8.04148e-09	0.131647	0.246094
BRMS1	-6.306	-0.830032	2.8634e-10	7.76879e-09	0.158988	0.275
SNRNP27	-6.30953	-0.865298	2.79876e-10	7.60769e-09	0.151333	0.265625
PIGC	-6.3195	-0.889629	2.62414e-10	7.14647e-09	0.145044	0.260937
SCNM1	-6.32356	-0.904755	2.55608e-10	6.97425e-09	0.142994	0.257031
WHAMM	-6.33908	-0.501845	2.31145e-10	6.31869e-09	0.386466	0.503125
PSMG2	-6.36059	-0.557265	2.00977e-10	5.52535e-09	0.303076	0.428906
BATF	-6.36134	-1.09889	2.00005e-10	5.50909e-09	0.11661	0.228906
NDUFC1	-6.36307	-0.563234	1.97759e-10	5.45763e-09	0.292823	0.414062
CMC2	-6.36546	-0.68331	1.94708e-10	5.38369e-09	0.224197	0.339062
MLF2	-6.37032	-0.582282	1.88637e-10	5.24592e-09	0.287628	0.410156
CBLL1	-6.37293	-0.718602	1.8545e-10	5.16722e-09	0.206425	0.324219
SRSF3	-6.37781	-0.373693	1.79632e-10	5.02449e-09	0.625974	0.724219
COX19	-6.38087	-0.767573	1.76081e-10	4.93469e-09	0.181408	0.300781
RNF126	-6.39104	-0.473642	1.64763e-10	4.62647e-09	0.411073	0.530469
PBXIP1	-6.43886	-0.448726	1.20373e-10	3.4065e-09	0.454956	0.584375
CD37	-6.43889	-0.264531	1.20349e-10	3.4065e-09	0.8946	0.948438
NOL7	-6.45292	-0.431884	1.09714e-10	3.12935e-09	0.50704	0.634375
HNRNPK	-6.45353	-0.335949	1.09273e-10	3.12292e-09	0.722351	0.816406
SIGIRR	-6.45422	-0.5275	1.08781e-10	3.11501e-09	0.354887	0.4875
TUBB	-6.4564	-0.457503	1.07226e-10	3.07659e-09	0.465619	0.585156
SMAP1	-6.49447	-0.585295	8.33278e-11	2.40041e-09	0.277512	0.4
PSMB8	-6.49969	-0.51231	8.04873e-11	2.32785e-09	0.37758	0.5
RELA	-6.52079	-0.505628	6.99368e-11	2.02676e-09	0.359809	0.485156
DSTN	-6.5281	-0.574713	6.66089e-11	1.9342e-09	0.301982	0.424219
PSMD6	-6.53061	-0.571493	6.55024e-11	1.9059e-09	0.307587	0.435937
SNHG12	-6.54273	-0.639085	6.04039e-11	1.76109e-09	0.258647	0.385937
PTPRA	-6.55783	-0.977565	5.45953e-11	1.59495e-09	0.135885	0.253125
IFITM2	-6.57536	-0.340054	4.85372e-11	1.42084e-09	0.820643	0.897656
VPS29	-6.58059	-0.701637	4.68594e-11	1.37451e-09	0.227751	0.347656
SSB	-6.58449	-0.520621	4.56454e-11	1.34162e-09	0.368148	0.491406
CXCR3	-6.59305	-0.954711	4.30888e-11	1.26906e-09	0.169378	0.28125
JUNB	-6.60576	-0.278268	3.9547e-11	1.16951e-09	0.985373	0.996094
APOL6	-6.60971	-0.921892	3.8506e-11	1.14106e-09	0.159535	0.275
CREM	-6.62669	-0.426001	3.43289e-11	1.02781e-09	0.558852	0.66875
SF3A2	-6.64792	-0.521359	2.97273e-11	8.95597e-10	0.369925	0.496094
COX16	-6.64796	-0.639717	2.97187e-11	8.95597e-10	0.255229	0.384375
VPS28	-6.66362	-0.511423	2.67156e-11	8.09926e-10	0.384552	0.511719
PSIP1	-6.66751	-0.538147	2.60185e-11	7.93784e-10	0.355161	0.483594
PSMA3	-6.675	-0.63972	2.47225e-11	7.5584e-10	0.252495	0.380469
MRPL55	-6.68605	-0.861752	2.29277e-11	7.03944e-10	0.157895	0.282031
SDCBP	-6.70968	-0.510763	1.95058e-11	6.01434e-10	0.386603	0.507812
MDH2	-6.71233	-0.494029	1.91539e-11	5.93115e-10	0.407519	0.536719
LENG1	-6.73259	-0.986823	1.66664e-11	5.19424e-10	0.138072	0.258594
ELOVL5	-6.75938	-0.547191	1.38579e-11	4.32829e-10	0.368011	0.488281
UQCRFS1	-6.76092	-0.463089	1.37116e-11	4.29184e-10	0.475735	0.596875
SAT2	-6.77005	-0.996124	1.28738e-11	4.04713e-10	0.134108	0.255469
LAPTM4A	-6.77589	-0.606695	1.2364e-11	3.90385e-10	0.307587	0.433594
YWHAZ	-6.81282	-0.256572	9.57059e-12	3.04176e-10	0.916063	0.953906
PSMB3	-6.84512	-0.540546	7.6412e-12	2.4501e-10	0.347505	0.485938
CIB1	-6.84544	-0.415443	7.62427e-12	2.4501e-10	0.602597	0.726562
CYTH1	-6.85788	-0.444919	6.98902e-12	2.25096e-10	0.537389	0.661719
FDX1	-6.87477	-0.743619	6.20888e-12	2.00865e-10	0.21121	0.341406
TNFRSF25	-6.8893	-0.576168	5.60688e-12	1.81796e-10	0.334792	0.458594
SRRM1	-6.89927	-0.384619	5.22717e-12	1.70248e-10	0.673821	0.785156
UBE2L3	-6.90261	-0.542612	5.10548e-12	1.6666e-10	0.363636	0.498437
TWISTNB	-6.91419	-0.878368	4.70552e-12	1.53951e-10	0.166097	0.292187
GIMAP7	-6.92283	-0.469214	4.427e-12	1.45498e-10	0.476282	0.591406
LSM8	-6.93752	-0.509906	3.99038e-12	1.31446e-10	0.400547	0.53125
NDUFB4	-6.93771	-0.465843	3.98504e-12	1.31446e-10	0.473821	0.596094
PSMA1	-6.9653	-0.506892	3.27703e-12	1.08691e-10	0.416541	0.541406
PRDX2	-6.9676	-0.530549	3.22402e-12	1.07178e-10	0.379084	0.514062
ARL14EP	-6.99559	-0.911223	2.64148e-12	8.84223e-11	0.157895	0.286719
EIF2AK2	-6.99746	-0.868642	2.60651e-12	8.7454e-11	0.177717	0.302344
EPB41L4A-AS1	-7.0803	-0.521766	1.43845e-12	4.88295e-11	0.41162	0.54375
TMED10	-7.08311	-0.513741	1.40952e-12	4.79602e-11	0.431989	0.570312
MMADHC	-7.12617	-0.641254	1.03203e-12	3.54493e-11	0.289269	0.420312
MRPL57	-7.13172	-0.599288	9.91207e-13	3.42096e-11	0.317567	0.446875
TMEM243	-7.16835	-0.609761	7.59084e-13	2.6324e-11	0.323035	0.450781
C15orf61	-7.17269	-1.05081	7.35392e-13	2.55637e-11	0.132878	0.261719
FOXN3	-7.18684	-0.701266	6.6308e-13	2.31055e-11	0.259057	0.388281
PHF1	-7.19315	-0.496908	6.3312e-13	2.21684e-11	0.474778	0.608594
ITPKB	-7.19375	-0.874226	6.3035e-13	2.2125e-11	0.195762	0.321094
SYTL1	-7.23808	-0.669082	4.55077e-13	1.60509e-11	0.273548	0.40625
EIF4H	-7.23809	-0.449445	4.55057e-13	1.60509e-11	0.52864	0.646094
RSRC2	-7.25449	-0.475444	4.03172e-13	1.43603e-11	0.510595	0.635938
NR1D1	-7.25519	-1.33156	4.01087e-13	1.43213e-11	0.100752	0.227344
TMC8	-7.26422	-0.66401	3.75187e-13	1.35301e-11	0.278469	0.413281
BTG3	-7.28854	-0.739831	3.1333e-13	1.13561e-11	0.242379	0.375
PCIF1	-7.29044	-0.624276	3.08946e-13	1.12253e-11	0.328366	0.463281
RPS27L	-7.31821	-0.588717	2.51297e-13	9.22336e-12	0.335885	0.473438
ANKLE2	-7.32907	-0.961187	2.31761e-13	8.52796e-12	0.150649	0.283594
SH3BGRL	-7.33186	-0.547751	2.26975e-13	8.37317e-12	0.3892	0.5375
DBF4	-7.36489	-0.77421	1.77298e-13	6.55731e-12	0.223377	0.358594
SNRPD1	-7.3716	-0.575654	1.68597e-13	6.25151e-12	0.363363	0.507031
ANXA2R	-7.37627	-1.02079	1.6279e-13	6.05169e-12	0.146275	0.278906
COX5B	-7.38009	-0.406641	1.58185e-13	5.89564e-12	0.665619	0.776563
PPIB	-7.39362	-0.368644	1.42881e-13	5.33901e-12	0.783869	0.882031
ZFP36L1	-7.40165	-0.467021	1.34501e-13	5.0389e-12	0.590841	0.709375
TBC1D10A	-7.40902	-1.13936	1.27235e-13	4.77909e-12	0.125359	0.257031
UBE2N	-7.41557	-0.599073	1.21101e-13	4.56054e-12	0.347779	0.488281
SLIRP	-7.42343	-0.78165	1.14126e-13	4.30909e-12	0.222693	0.358594
IMP3	-7.42949	-0.713749	1.09016e-13	4.12691e-12	0.268353	0.405469
NXT1	-7.45795	-0.726643	8.78764e-14	3.34416e-12	0.248257	0.386719
NFKBIZ	-7.46556	-0.589567	8.29493e-14	3.16498e-12	0.421326	0.539062
RGS10	-7.48699	-0.516744	7.04709e-14	2.69598e-12	0.450581	0.578125
MED10	-7.50012	-0.51964	6.37582e-14	2.45215e-12	0.453452	0.597656
GTF2A2	-7.50148	-0.622259	6.31022e-14	2.43339e-12	0.331921	0.478906
ARRB2	-7.51189	-0.624027	5.82809e-14	2.25348e-12	0.340396	0.472656
THAP7	-7.5246	-0.882097	5.28801e-14	2.05013e-12	0.189747	0.328906
PPP2CA	-7.57447	-0.588313	3.60592e-14	1.40553e-12	0.362269	0.501563
CD99	-7.58107	-0.384704	3.42729e-14	1.33951e-12	0.779768	0.880469
SLC44A2	-7.60273	-0.789722	2.89942e-14	1.13627e-12	0.230759	0.369531
MT-ND5	-7.60894	-0.270894	2.76362e-14	1.086e-12	0.973479	0.991406
SSBP4	-7.61482	-1.25495	2.64069e-14	1.04336e-12	0.112098	0.246094
CUTA	-7.62938	-0.491374	2.35893e-14	9.34588e-13	0.528503	0.661719
MOB4	-7.635	-0.860059	2.25822e-14	8.97148e-13	0.192891	0.333594
DERL2	-7.64523	-0.779865	2.0857e-14	8.30891e-13	0.223377	0.367188
STK17B	-7.64592	-0.392427	2.07465e-14	8.2877e-13	0.744361	0.8375
C1D	-7.65349	-0.818586	1.95604e-14	7.8573e-13	0.211483	0.351562
LAMTOR4	-7.67107	-0.590537	1.70561e-14	6.88963e-13	0.381135	0.530469
TBC1D10C	-7.69397	-0.662374	1.42633e-14	5.79386e-13	0.311962	0.452344
NGDN	-7.69565	-0.689839	1.40772e-14	5.73439e-13	0.288859	0.435937
SYF2	-7.71373	-0.514538	1.22197e-14	4.99179e-13	0.49542	0.634375
HMGN1	-7.718	-0.487892	1.1817e-14	4.84095e-13	0.521805	0.652344
PHF11	-7.74113	-0.832424	9.85405e-15	4.05981e-13	0.217635	0.358594
ZFAND3	-7.77297	-1.25858	7.66667e-15	3.18585e-13	0.112919	0.25
SDHD	-7.77394	-0.771181	7.60811e-15	3.17063e-13	0.241558	0.388281
TXN	-7.81037	-0.630014	5.702e-15	2.38314e-13	0.368831	0.514062
SF3B6	-7.83167	-0.532611	4.81448e-15	2.01803e-13	0.456323	0.598437
GRAMD1A	-7.84065	-1.18277	4.48211e-15	1.88418e-13	0.123445	0.2625
RELB	-7.85665	-0.566526	3.94529e-15	1.66821e-13	0.456596	0.592187
AUP1	-7.87249	-0.687271	3.47648e-15	1.47429e-13	0.310048	0.455469
CNBP	-7.91069	-0.31036	2.55975e-15	1.09194e-13	0.879563	0.935156
ARHGAP15	-8.00466	-0.474503	1.198e-15	5.14075e-14	0.602597	0.725
ZFAND2A	-8.02232	-0.939283	1.03767e-15	4.47933e-14	0.175256	0.324219
SKAP1	-8.03631	-0.633124	9.25872e-16	4.00869e-14	0.362133	0.510156
ISG15	-8.03825	-0.957087	9.11323e-16	3.95755e-14	0.170608	0.313281
SNHG15	-8.05275	-0.614834	8.09558e-16	3.52621e-14	0.381271	0.528125
TNFAIP8	-8.06122	-0.57277	7.55358e-16	3.30007e-14	0.438414	0.575
NDUFA12	-8.13337	-0.645179	4.17508e-16	1.85202e-14	0.362543	0.50625
TRAF3IP3	-8.15137	-0.704343	3.5984e-16	1.60606e-14	0.304033	0.45625
UBE2I	-8.16502	-0.528645	3.21376e-16	1.44779e-14	0.500752	0.649219
AQP3	-8.1726	-0.638844	3.01816e-16	1.36393e-14	0.367464	0.513281
SOCS3	-8.17862	-0.672664	2.87102e-16	1.3015e-14	0.418865	0.542188
SS18L2	-8.22528	-0.710383	1.94734e-16	8.88345e-15	0.295557	0.449219
ZNHIT3	-8.2377	-0.794753	1.75546e-16	8.05895e-15	0.244019	0.4
SLU7	-8.24377	-0.751634	1.66863e-16	7.68474e-15	0.270813	0.422656
PASK	-8.24472	-1.05581	1.65548e-16	7.64853e-15	0.198496	0.336719
ZNF394	-8.27765	-0.739882	1.25635e-16	5.84183e-15	0.283937	0.435156
MTFP1	-8.28175	-0.665398	1.21381e-16	5.66221e-15	0.348189	0.499219
MT1X	-8.29398	-1.40272	1.09519e-16	5.1254e-15	0.101435	0.248438
NDUFA5	-8.32113	-0.730778	8.71314e-17	4.11767e-15	0.287218	0.444531
PSMD7	-8.37162	-0.56375	5.68303e-17	2.71229e-15	0.477649	0.611719
PRR13	-8.37925	-0.497252	5.3267e-17	2.55064e-15	0.575393	0.700781
HERPUD1	-8.38484	-0.574211	5.07947e-17	2.44034e-15	0.461654	0.600781
NDUFA1	-8.39072	-0.522279	4.83176e-17	2.32907e-15	0.545865	0.697656
NDUFB10	-8.4099	-0.733834	4.10375e-17	1.98476e-15	0.285578	0.442969
NUB1	-8.41041	-0.866989	4.08563e-17	1.98263e-15	0.230759	0.382031
BUD31	-8.43903	-0.674468	3.19982e-17	1.558e-15	0.344361	0.503906
PLEKHF1	-8.45103	-1.29942	2.88752e-17	1.41069e-15	0.121121	0.271875
SSU72	-8.47729	-0.857896	2.30509e-17	1.13381e-15	0.232809	0.385156
MRPL47	-8.49853	-0.873543	1.92015e-17	9.47687e-16	0.220916	0.377344
SEC61B	-8.51264	-0.499309	1.70017e-17	8.4199e-16	0.580861	0.717969
RSL24D1	-8.51409	-0.49121	1.67907e-17	8.34402e-16	0.608612	0.751563
COX6B1	-8.56488	-0.489177	1.08192e-17	5.39504e-16	0.624607	0.7625
GPR65	-8.60416	-1.15834	7.68753e-18	3.84669e-16	0.150103	0.302344
RBBP6	-8.64909	-0.681474	5.19109e-18	2.60654e-16	0.352153	0.508594
IDI1	-8.66884	-0.748479	4.36537e-18	2.20726e-16	0.307997	0.463281
SDF2L1	-8.68515	-1.07195	3.78246e-18	1.91923e-16	0.173753	0.327344
TAF1D	-8.69226	-0.528956	3.55295e-18	1.80913e-16	0.553247	0.692187
SNHG9	-8.71066	-1.32114	3.0212e-18	1.54927e-16	0.120574	0.273438
CWC15	-8.71115	-0.677961	3.00804e-18	1.54802e-16	0.354751	0.517969
MAPKAPK5-AS1	-8.75344	-0.994605	2.06954e-18	1.07267e-16	0.188243	0.346094
CEBPB	-8.80253	-1.00858	1.33761e-18	7.00841e-17	0.196172	0.350781
LCP2	-8.82757	-0.734691	1.06979e-18	5.68759e-17	0.313602	0.475
POLR2J3	-8.83973	-1.01686	9.5953e-19	5.13917e-17	0.184142	0.34375
ARHGEF1	-8.85109	-0.543395	8.66697e-19	4.65922e-17	0.547368	0.6875
LAPTM5	-8.86741	-0.318413	7.48642e-19	4.0396e-17	0.918934	0.957031
ISCA1	-8.90747	-0.707533	5.22103e-19	2.8491e-17	0.349556	0.517969
TRABD	-8.92743	-0.675947	4.36028e-19	2.39749e-17	0.366234	0.535937
ARPC3	-8.92756	-0.408558	4.35499e-19	2.39749e-17	0.790977	0.888281
MRPL33	-8.92871	-0.776962	4.31005e-19	2.38803e-17	0.29583	0.45625
ACAP1	-8.95508	-0.665001	3.39475e-19	1.89542e-17	0.397676	0.5625
MAGOH	-8.97279	-0.663677	2.89098e-19	1.6204e-17	0.409569	0.578906
MTERF4	-8.99374	-0.905955	2.38965e-19	1.34987e-17	0.243062	0.396875
R3HDM4	-9.00794	-0.616371	2.09956e-19	1.19066e-17	0.450444	0.603125
NOSIP	-9.05841	-0.592652	1.32367e-19	7.56584e-18	0.511415	0.644531
SRP14	-9.06444	-0.337585	1.25245e-19	7.18716e-18	0.88093	0.941406
SUMO1	-9.08075	-0.70473	1.07825e-19	6.23703e-18	0.359398	0.528906
CACYBP	-9.09218	-0.869213	9.70755e-20	5.63779e-18	0.26056	0.421094
PPIG	-9.09417	-0.626189	9.5314e-20	5.55781e-18	0.463158	0.616406
TCF7	-9.18321	-0.674628	4.18422e-20	2.50033e-18	0.419686	0.589063
DNAJB9	-9.21867	-0.821866	3.00806e-20	1.81248e-18	0.286535	0.452344
MGAT4A	-9.22699	-0.616047	2.78354e-20	1.68422e-18	0.492686	0.647656
RAC2	-9.29637	-0.541929	1.45328e-20	8.86749e-19	0.609979	0.750781
COX7A2	-9.35804	-0.485584	8.12292e-21	4.99853e-19	0.694053	0.825
CLDND1	-9.37333	-0.749506	7.02809e-21	4.3433e-19	0.35147	0.513281
KLRB1	-9.42517	-1.10544	4.29396e-21	2.66502e-19	0.225154	0.380469
TAGAP	-9.43407	-0.688624	3.94484e-21	2.45889e-19	0.430212	0.598437
VDAC2	-9.47119	-0.681585	2.76662e-21	1.73195e-19	0.396446	0.565625
ZC3H15	-9.53459	-0.640797	1.50478e-21	9.50245e-20	0.459467	0.630469
MRPL10	-9.53772	-0.962885	1.46012e-21	9.26086e-20	0.229392	0.400781
GPR183	-9.54321	-0.691899	1.38485e-21	8.82215e-20	0.408886	0.580469
ABT1	-9.59229	-0.867979	8.61504e-22	5.5617e-20	0.27054	0.446875
HNRNPA0	-9.59807	-0.449664	8.14581e-22	5.28235e-20	0.747642	0.853125
TECR	-9.67265	-0.657881	3.94049e-22	2.57843e-20	0.462338	0.63125
DNAJB6	-9.72007	-0.663323	2.47604e-22	1.63498e-20	0.447163	0.613281
PSME2	-9.73703	-0.719866	2.09596e-22	1.39035e-20	0.391388	0.561719
RNF7	-9.77402	-0.704116	1.45552e-22	9.7446e-21	0.403418	0.566406
CLEC2B	-9.77561	-0.728622	1.43289e-22	9.6827e-21	0.390294	0.563281
CD2	-9.79149	-0.650934	1.22483e-22	8.31561e-21	0.484757	0.652344
LSP1	-9.82405	-0.550338	8.87058e-23	6.05082e-21	0.673684	0.828906
SPSB3	-9.84574	-0.799845	7.15136e-23	4.90122e-21	0.326452	0.508594
PET100	-9.85047	-0.749702	6.82214e-23	4.69786e-21	0.364457	0.539844
COX7C	-9.85868	-0.302798	6.28708e-23	4.35012e-21	0.947915	0.977344
GPSM3	-9.96548	-0.524257	2.15834e-23	1.50781e-21	0.694053	0.825
TTC39C	-9.97544	-0.807359	1.95231e-23	1.3705e-21	0.330964	0.511719
IL16	-10.0471	-0.972856	9.45713e-24	6.7039e-22	0.246753	0.424219
RABGGTB	-10.0892	-0.970519	6.16433e-24	4.41299e-22	0.237321	0.417969
KLHDC2	-10.0959	-0.958029	5.76162e-24	4.14522e-22	0.253725	0.432031
CCR6	-10.1203	-1.1019	4.49179e-24	3.24779e-22	0.226794	0.396094
ODC1	-10.1529	-1.29618	3.21575e-24	2.36056e-22	0.156938	0.333594
MYADM	-10.1868	-1.10122	2.27194e-24	1.67625e-22	0.255639	0.417187
SEC62	-10.2049	-0.638268	1.88433e-24	1.3974e-22	0.520027	0.692969
SNHG8	-10.2822	-0.563912	8.47777e-25	6.35218e-23	0.637184	0.771094
MED30	-10.2872	-1.02715	8.04898e-25	6.09404e-23	0.225017	0.410156
AIP	-10.3444	-0.836917	4.43671e-25	3.44942e-23	0.334108	0.5125
CRBN	-10.391	-0.846014	2.72416e-25	2.14098e-23	0.323582	0.500781
RPL38	-10.473	-0.256975	1.14915e-25	9.08079e-24	0.98879	0.996875
ZNF331	-10.4736	-0.785068	1.14228e-25	9.07607e-24	0.389747	0.564063
RUNX3	-10.5074	-0.91295	7.98545e-26	6.37998e-24	0.307314	0.485938
SRP9	-10.5176	-0.750696	7.16652e-26	5.75751e-24	0.394942	0.575781
RARA	-10.5776	-1.11393	3.78514e-26	3.05793e-24	0.211347	0.397656
RHOH	-10.582	-0.629528	3.61096e-26	2.9336e-24	0.58961	0.740625
CRIP1	-10.6195	-0.581242	2.41748e-26	1.97509e-24	0.730964	0.858594
PTGES3	-10.7822	-0.573797	4.17571e-27	3.49046e-25	0.647027	0.792188
RPL22L1	-10.8604	-0.745177	1.77926e-27	1.50467e-25	0.440465	0.625
MAP3K8	-10.8929	-1.46833	1.24598e-27	1.05989e-25	0.141627	0.332813
MYL12A	-10.9225	-0.473765	9.00092e-28	7.74776e-26	0.853589	0.940625
CIR1	-10.9517	-0.867099	6.52249e-28	5.68204e-26	0.345044	0.539062
KMT2E	-10.9881	-0.590532	4.36127e-28	3.84563e-26	0.65728	0.8
RHOG	-11.0002	-0.625084	3.81207e-28	3.38198e-26	0.583459	0.734375
VAMP2	-11.0951	-0.719311	1.32494e-28	1.18272e-26	0.48298	0.670312
SAT1	-11.1105	-0.692334	1.11522e-28	1.00169e-26	0.664388	0.774219
MT2A	-11.112	-0.959734	1.09714e-28	9.91611e-27	0.354204	0.535156
HSPA5	-11.1525	-0.642789	6.96122e-29	6.41186e-27	0.687628	0.809375
GTF3A	-11.1544	-0.69891	6.81655e-29	6.31886e-27	0.511415	0.685937
SBDS	-11.16	-0.661757	6.39755e-29	5.96871e-27	0.567601	0.728906
USP36	-11.1852	-0.79741	4.81784e-29	4.5836e-27	0.415721	0.603906
ATP6V1G1	-11.3197	-0.486821	1.04811e-29	1.0241e-27	0.768831	0.867188
RPL36AL	-11.3631	-0.36183	6.38341e-30	6.27963e-28	0.952973	0.988281
CCDC59	-11.4465	-0.819174	2.44824e-30	2.42493e-28	0.403964	0.601562
LAMP1	-11.5112	-1.18405	1.1579e-30	1.1628e-28	0.207656	0.410156
RGCC	-11.628	-1.00681	2.96937e-31	3.0028e-29	0.463568	0.601562
RCC1	-11.7323	-0.903424	8.70794e-32	8.868e-30	0.355434	0.547656
FMNL1	-11.781	-0.981182	4.88981e-32	5.05083e-30	0.305263	0.510938
CNN2	-11.8113	-0.693468	3.41239e-32	3.55011e-30	0.57471	0.74375
PER1	-11.8694	-0.747009	1.70653e-32	1.81457e-30	0.514969	0.701562
LY6E	-11.9185	-0.755491	9.47833e-33	1.0153e-30	0.538756	0.710156
FLT3LG	-11.9614	-0.676051	5.66053e-33	6.10873e-31	0.613807	0.764062
SAP18	-12.0475	-0.569276	1.99968e-33	2.22441e-31	0.70499	0.835938
UBE2D3	-12.0602	-0.530729	1.71408e-33	1.9215e-31	0.781271	0.892188
EIF4A2	-12.2137	-0.640455	2.62642e-34	3.01434e-32	0.64689	0.79375
LEPROTL1	-12.2813	-0.509725	1.1416e-34	1.3207e-32	0.853862	0.924219
SNRPB2	-12.291	-0.912945	1.01201e-34	1.18021e-32	0.367327	0.58125
BIN1	-12.3525	-1.02335	4.71939e-35	5.64026e-33	0.29296	0.511719
P2RY8	-12.3676	-0.730445	3.91393e-35	4.71662e-33	0.569105	0.745313
IRF1	-12.4309	-0.764099	1.77623e-35	2.15849e-33	0.582638	0.780469
ARL4C	-12.4599	-0.650084	1.23488e-35	1.51335e-33	0.701709	0.844531
ICOS	-12.5199	-1.40564	5.81204e-36	7.18358e-34	0.202187	0.410938
DDIT3	-12.5306	-1.26884	5.07744e-36	6.38476e-34	0.215721	0.430469
SUB1	-12.598	-0.529272	2.16484e-36	2.77042e-34	0.820779	0.917188
ITM2B	-12.6082	-0.444321	1.9033e-36	2.46873e-34	0.914969	0.970313
LYAR	-12.6586	-1.31106	1.0028e-36	1.33041e-34	0.239645	0.44375
AIMP1	-12.7279	-1.02571	4.13755e-37	5.64463e-35	0.312098	0.533594
PSME1	-12.8365	-0.625961	1.02466e-37	1.42476e-35	0.724812	0.867188
GATA3	-13.0816	-1.01116	4.19386e-39	5.94583e-37	0.398223	0.601562
CD3E	-13.177	-0.441448	1.19052e-39	1.70456e-37	0.933835	0.980469
BTG2	-13.194	-0.737173	9.49817e-40	1.37353e-37	0.650308	0.802344
SNRPG	-13.269	-0.808944	3.50288e-40	5.16889e-38	0.502666	0.704688
WIPF1	-13.325	-0.809308	1.65603e-40	2.46885e-38	0.526452	0.722656
RPL37A	-13.3925	-0.271438	6.68683e-41	1.00727e-38	0.998086	0.998437
LDHB	-13.4028	-0.514518	5.82148e-41	8.86152e-39	0.880246	0.951562
EAPP	-13.9538	-1.02525	2.98251e-44	4.84607e-42	0.362953	0.595313
SEC61G	-14.0662	-0.833589	6.12872e-45	1.01871e-42	0.520848	0.719531
ATF7IP2	-14.1495	-1.55926	1.88147e-45	3.20093e-43	0.173479	0.416406
S100A4	-14.181	-0.668089	1.2007e-45	2.09197e-43	0.880109	0.954688
CCNI	-14.2471	-0.507555	4.67239e-46	8.23993e-44	0.901162	0.963281
HNRNPDL	-14.2678	-0.575656	3.47589e-46	6.20555e-44	0.835954	0.935156
RGS1	-14.2967	-1.3429	2.29556e-46	4.1495e-44	0.31743	0.5375
ARRDC2	-14.3013	-1.07937	2.14807e-46	3.93206e-44	0.344224	0.591406
BHLHE40	-14.3058	-1.19667	2.0139e-46	3.73373e-44	0.342174	0.565625
MAPK1IP1L	-14.3723	-0.806907	7.72365e-47	1.45054e-44	0.568421	0.757031
TAGLN2	-14.3785	-0.671617	7.06485e-47	1.34427e-44	0.812303	0.910156
DAZAP2	-14.4356	-0.536601	3.09004e-47	6.03851e-45	0.873821	0.955469
CDKN1A	-14.6603	-1.22271	1.15727e-48	2.4254e-46	0.365824	0.5875
DYNLT1	-14.6924	-1.07252	7.21565e-49	1.53449e-46	0.380178	0.615625
SRSF5	-14.8234	-0.684875	1.03365e-49	2.23098e-47	0.761312	0.902344
EVL	-14.8766	-0.860488	4.67779e-50	1.02493e-47	0.577033	0.784375
BCAS2	-14.9052	-1.05249	3.04678e-50	6.77838e-48	0.37717	0.626563
RNF166	-15.0552	-1.17615	3.18994e-51	7.44028e-49	0.334928	0.582812
SCAND1	-15.0761	-0.99398	2.32472e-51	5.5111e-49	0.4365	0.679688
RPL22	-15.2488	-0.312566	1.67607e-52	4.03961e-50	0.995899	1
XBP1	-15.2619	-0.960056	1.37164e-52	3.36192e-50	0.500068	0.714063
IL32	-15.5367	-0.644211	1.95706e-54	4.87949e-52	0.906904	0.973437
GNB2	-15.5469	-1.31027	1.66966e-54	4.23595e-52	0.276965	0.539844
OSER1	-15.6074	-1.23884	6.47987e-55	1.67331e-52	0.304716	0.570312
LCK	-15.6512	-1.12672	3.25761e-55	8.72375e-53	0.360355	0.623437
ARF1	-15.8059	-0.698427	2.83314e-56	7.73018e-54	0.742174	0.876563
DUSP2	-15.8183	-1.05923	2.32578e-56	6.46791e-54	0.611893	0.790625
TMSB4X	-15.8886	-0.298682	7.60562e-57	2.15657e-54	0.999863	1
IFITM1	-16.0108	-0.536796	1.07382e-57	3.10572e-55	0.969788	0.991406
ANXA1	-16.3584	-0.933688	3.78669e-60	1.16509e-57	0.677512	0.855469
TMA7	-16.6336	-0.607873	3.98061e-62	1.25138e-59	0.891183	0.977344
NR4A2	-16.7465	-1.0353	6.01078e-63	1.9316e-60	0.611347	0.805469
CD69	-16.7781	-0.891019	3.52844e-63	1.15965e-60	0.815721	0.903906
LMNA	-16.8882	-1.68131	5.4999e-64	1.89367e-61	0.249077	0.520312
ARHGDIB	-16.9409	-0.520988	2.24635e-64	7.92304e-62	0.952837	0.986719
MT-ND3	-16.9678	-0.555962	1.42188e-64	5.27225e-62	0.984689	0.994531
CD52	-17.4573	-0.715007	3.03168e-68	1.18489e-65	0.896787	0.98125
MX1	-18.2053	-2.12253	4.68263e-74	1.99163e-71	0.150103	0.457813
MT-CO2	-18.6858	-0.376361	6.45822e-78	3.01265e-75	0.999727	0.999219
BCL3	-18.8375	-2.19968	3.72039e-79	1.79335e-76	0.135065	0.457813
IRF2BP2	-18.8535	-1.53099	2.74983e-79	1.37122e-76	0.295147	0.596875
RPL36A	-19.0643	-0.696314	4.99949e-81	2.58206e-78	0.898975	0.975
RPS29	-19.0836	-0.560871	3.45802e-81	1.85209e-78	0.993438	0.999219
RAC1	-19.2071	-2.21353	3.2308e-82	1.79695e-79	0.134928	0.464844
RPS27	-20.767	-0.318762	8.61411e-96	5.41603e-93	0.999863	1
ZFP36	-20.9742	-1.03364	1.12875e-97	7.41951e-95	0.889132	0.966406
RPL34	-21.3406	-0.265174	4.76616e-101	3.28207e-98	1	1
CSRNP1	-21.6774	-1.52918	3.35172e-104	2.55101e-101	0.385236	0.692969
PCBP2	-21.8412	-0.858518	9.43332e-106	7.57862e-103	0.832673	0.959375
RPS21	-22.1839	-0.433496	4.90784e-109	4.17484e-106	0.999043	1
RPL39	-22.1895	-0.324928	4.33642e-109	3.91931e-106	0.999863	1
MT-ND4L	-22.3971	-0.559464	4.20062e-111	4.04968e-108	0.996172	0.999219
YPEL5	-22.585	-1.22922	6.09119e-113	6.29176e-110	0.607792	0.854688
CMPK1	-23.1538	-2.46744	1.33048e-118	1.74909e-115	0.139576	0.53125
MT-CO3	-23.9879	-0.576163	3.72202e-127	5.38242e-124	0.998496	0.998437
RPL37	-24.6813	-0.41259	1.69859e-134	2.72926e-131	0.99959	1
SUN2	-26.2653	-2.26722	4.78297e-152	9.88093e-149	0.215995	0.645312
PIM3	-30.1063	-2.5216	4.01338e-199	1.16075e-195	0.270677	0.717187
COTL1	-34.0769	-2.89049	1.61987e-254	7.80832e-251	0.217498	0.74375
PCBP1	-35.4582	-3.24255	2.17011e-275	1.5691e-271	0.162543	0.730469
NFKBIA	-36.4907	-1.81358	1.55839e-291	2.25359e-287	0.83486	0.986719

## Sheet: CD4 Tn
name	scores	lfc	pval	adj_pval	pct_nz_group	pct_nz_reference
HIST1H4C	40.6131	2.09688	0	0	0.756392	0.367846
TXNIP	38.2711	1.08924	0	0	0.964904	0.913826
HLA-A	37.7485	0.675196	0	0	0.9973	0.986174
HIST1H1D	36.1132	2.96964	1.4072e-285	2.90707e-282	0.56519	0.144695
HIST1H1E	35.4934	2.34844	6.20383e-276	9.96818e-273	0.649833	0.257235
DUSP1	35.1263	2.67379	2.67345e-270	3.86608e-267	0.587105	0.192283
HLA-B	34.162	0.465103	8.87544e-256	1.1668e-252	0.999682	0.999035
KLF6	33.9818	1.97203	4.13774e-253	4.98633e-250	0.700333	0.353055
PNRC1	31.1837	0.595016	1.77278e-213	1.83116e-210	0.989678	0.973955
MALAT1	29.4617	0.35959	8.91263e-191	8.05534e-188	1	1
JUN	29.0323	1.4651	2.57757e-185	2.07079e-182	0.826902	0.629904
CXCR4	27.371	1.06282	6.07537e-165	3.51423e-162	0.872955	0.7
TSC22D3	26.9011	0.816984	2.12998e-159	1.1408e-156	0.952358	0.865595
TUBA1A	26.4339	1.68427	5.59427e-154	2.88924e-151	0.567095	0.280064
KLF2	25.3121	0.808105	2.34916e-141	1.02943e-138	0.92155	0.852733
HSP90AB1	24.2209	0.853987	1.34141e-129	5.54233e-127	0.900429	0.754984
AHNAK	24.0699	2.38348	5.16793e-128	2.07593e-125	0.410513	0.116399
MT-ND4	23.5594	0.627062	1.00632e-122	3.73137e-120	0.966968	0.915113
SYNE2	23.2973	1.85579	4.72377e-120	1.70776e-117	0.459902	0.184887
PTPRC	23.1267	0.696975	2.49749e-118	8.59911e-116	0.889789	0.800322
VIM	22.614	0.711479	3.15397e-113	1.01355e-110	0.945053	0.863023
HIST1H1C	21.9324	2.13878	1.27649e-106	3.41839e-104	0.396062	0.130868
UBC	21.4153	0.609717	9.62303e-102	2.48498e-99	0.947118	0.876849
PRRC2C	21.2091	0.773596	7.86547e-100	1.89571e-97	0.826743	0.680386
PIK3R1	20.9003	1.19048	5.31917e-97	1.20188e-94	0.592346	0.359164
MZT2B	20.7233	0.992335	2.13734e-95	4.61314e-93	0.662538	0.448875
ANKRD12	20.5948	0.902564	3.05273e-94	6.49198e-92	0.743529	0.562701
CD7	20.5583	0.799889	6.48599e-94	1.35933e-91	0.798317	0.65627
TOB1	19.8213	2.19209	1.94944e-87	3.70932e-85	0.344291	0.101286
MYH9	19.2663	0.911248	1.02959e-82	1.83814e-80	0.673654	0.498714
DDX3X	18.7667	1.47051	1.41335e-78	2.29645e-76	0.422265	0.193569
FOS	18.6676	2.26716	9.08508e-78	1.44373e-75	0.339844	0.118971
NAP1L1	18.4997	0.724497	2.07566e-76	3.26262e-74	0.750199	0.610611
HNRNPU	18.1505	0.841177	1.2715e-73	1.87624e-71	0.67556	0.500322
S100A4	17.9194	1.08646	8.31519e-72	1.21461e-69	0.552644	0.358842
PPP1R15A	17.7579	2.22333	1.49816e-70	2.14504e-68	0.307924	0.0906752
DDX17	17.4929	0.981768	1.62258e-68	2.25617e-66	0.558679	0.369132
EZR	17.4613	1.25678	2.8242e-68	3.8529e-66	0.507226	0.336334
MT-ND1	17.2948	0.295376	5.14477e-67	6.88875e-65	0.992854	0.990675
CAST	17.1758	1.17648	4.0309e-66	5.29917e-64	0.465936	0.267524
HSP90AA1	17.0409	0.637039	4.08493e-65	5.2743e-63	0.81785	0.715113
TUBA1B	16.6407	1.0226	3.53321e-62	4.32998e-60	0.522789	0.343408
MT-ND6	16.5263	0.83963	2.37261e-61	2.83557e-59	0.655709	0.518971
EIF4B	16.5202	0.518512	2.62734e-61	3.11426e-59	0.866762	0.782315
SESN3	16.4603	1.13777	7.07323e-61	8.24887e-59	0.457202	0.261415
ADGRE5	16.3623	1.58434	3.55474e-60	4.04764e-58	0.360172	0.167846
ETS1	15.6016	0.708883	7.09882e-55	7.7185e-53	0.665079	0.51865
RHOB	15.3786	4.38836	2.27684e-53	2.40331e-51	0.21137	0.0192926
SFPQ	15.2404	0.632357	1.90602e-52	1.96879e-50	0.714944	0.590675
SMAP2	15.174	0.868087	5.25682e-52	5.39141e-50	0.545021	0.394855
GOLGA4	14.8955	1.20133	3.52727e-50	3.46992e-48	0.384628	0.202894
INPP4B	14.8406	1.15356	8.00302e-50	7.81971e-48	0.395903	0.213826
RSRP1	14.7081	0.670786	5.72268e-49	5.55407e-47	0.656503	0.515756
TNFAIP3	14.7049	0.620052	5.99614e-49	5.78067e-47	0.748293	0.667524
CTSW	14.6272	2.37364	1.88415e-48	1.80442e-46	0.239797	0.055627
PLP2	14.4786	1.01502	1.65384e-47	1.553e-45	0.43481	0.259807
EMB	14.4481	1.19021	2.57735e-47	2.40459e-45	0.372241	0.193569
LCP1	14.2033	0.927237	8.74351e-46	8.0535e-44	0.464825	0.299357
NME2	14.0783	0.626829	5.16134e-45	4.72394e-43	0.679371	0.547267
CEP350	14.0573	1.56009	6.94942e-45	6.24196e-43	0.292679	0.11672
HINT1	14.0301	0.360666	1.0195e-44	9.10063e-43	0.950929	0.905145
ASH1L	13.9666	1.03365	2.49295e-44	2.1982e-42	0.405749	0.234727
RBM25	13.8293	0.712722	1.6973e-43	1.45235e-41	0.579006	0.42926
CRIP1	13.7617	0.776329	4.33374e-43	3.64361e-41	0.55058	0.406109
MT-ND2	13.7347	0.34767	6.28856e-43	5.25658e-41	0.970621	0.945016
SMCHD1	13.7179	0.582307	7.93075e-43	6.55352e-41	0.704304	0.581029
EIF3A	13.5969	0.945344	4.17695e-42	3.35571e-40	0.432111	0.269453
TSHZ2	13.5459	0.942685	8.37992e-42	6.65835e-40	0.425758	0.258842
MBNL1	13.5005	0.439565	1.55387e-41	1.22789e-39	0.803875	0.742122
NFKB2	13.4202	1.34047	4.60297e-41	3.61758e-39	0.327299	0.172026
IDS	13.3943	1.14915	6.52483e-41	5.07288e-39	0.357154	0.19582
ZC3HAV1	13.3441	0.820137	1.28189e-40	9.91308e-39	0.486104	0.333119
NKTR	13.2715	0.803558	3.38794e-40	2.56508e-38	0.495156	0.336334
NDFIP1	12.982	0.4358	1.5484e-38	1.10303e-36	0.825949	0.756592
PPDPF	12.9746	0.392764	1.70591e-38	1.20927e-36	0.891536	0.832476
TRA2B	12.8378	0.729113	1.00759e-37	7.0052e-36	0.526918	0.382958
AKAP13	12.7444	0.858936	3.34869e-37	2.30597e-35	0.440686	0.28746
SH3BP5	12.7014	2.00763	5.81102e-37	3.98261e-35	0.225187	0.0655949
JAK1	12.6962	0.483975	6.20999e-37	4.23598e-35	0.76592	0.66463
EML4	12.6284	0.657599	1.4721e-36	9.9477e-35	0.59441	0.449518
STAT4	12.544	1.07277	4.2866e-36	2.88318e-34	0.348579	0.194855
FXYD5	12.4933	0.292969	8.12321e-36	5.41335e-34	0.975862	0.954984
SYNGR2	12.4891	1.11704	8.55802e-36	5.67695e-34	0.340321	0.194212
RNF213	12.4751	0.747112	1.02068e-35	6.73977e-34	0.498809	0.357556
HSPA8	12.4708	0.424284	1.07785e-35	7.08493e-34	0.844847	0.766238
SNX9	12.2717	0.777446	1.28569e-34	8.37494e-33	0.496268	0.363344
CYBA	12.2635	0.630581	1.42233e-34	9.22345e-33	0.583452	0.454341
EMP3	12.2538	0.584278	1.60231e-34	1.03442e-32	0.70478	0.61254
EIF4G2	12.087	0.593133	1.2378e-33	7.71544e-32	0.599968	0.479743
PRPF8	12.0502	0.731711	1.93563e-33	1.1962e-31	0.484199	0.340514
HLA-F	12.0166	0.636959	2.90844e-33	1.78216e-31	0.562172	0.433441
VPS13C	11.9488	0.991698	6.58498e-33	3.96773e-31	0.351278	0.202572
S100A11	11.9254	1.66995	8.72972e-33	5.21655e-31	0.240273	0.0916399
IQGAP1	11.9095	1.37611	1.05571e-32	6.28254e-31	0.269176	0.119614
ATF7IP	11.8682	1.07869	1.73158e-32	1.0179e-30	0.326505	0.178135
BCLAF1	11.8499	0.618433	2.15547e-32	1.25686e-30	0.57043	0.438585
SRPRA	11.8411	0.801224	2.39187e-32	1.38911e-30	0.42957	0.284887
TTN	11.8349	1.3858	2.5774e-32	1.49087e-30	0.27267	0.12701
ARPC2	11.8289	0.514147	2.76629e-32	1.59376e-30	0.677465	0.563987
ZFC3H1	11.785	1.15039	4.66623e-32	2.66713e-30	0.305066	0.157556
ANXA1	11.778	1.07885	5.06846e-32	2.88563e-30	0.324758	0.179743
IL2RG	11.7359	0.560553	8.34585e-32	4.6419e-30	0.624266	0.507074
CD74	11.7162	0.564762	1.053e-31	5.83428e-30	0.664285	0.553698
CYLD	11.6295	0.666196	2.91652e-31	1.59154e-29	0.514213	0.378778
BIRC3	11.4856	0.669922	1.55791e-30	8.37509e-29	0.519771	0.395498
OSBPL8	11.4835	0.798106	1.59709e-30	8.55391e-29	0.417183	0.275563
SPTAN1	11.4399	1.01932	2.64333e-30	1.41052e-28	0.329681	0.185531
NCL	11.399	0.389786	4.23142e-30	2.22511e-28	0.813721	0.753055
NELL2	11.3824	1.08095	5.11434e-30	2.66998e-28	0.314277	0.176206
ATP1A1	11.3368	0.795615	8.62225e-30	4.45309e-28	0.410989	0.27299
KMT2A	11.3163	1.03676	1.08966e-29	5.60766e-28	0.318088	0.17492
FLNA	11.2822	0.967511	1.60659e-29	8.23859e-28	0.349214	0.210289
KMT2C	11.2552	1.10582	2.18384e-29	1.11199e-27	0.300302	0.16045
PAK2	11.2152	0.654988	3.43592e-29	1.73125e-27	0.508814	0.384887
SPTBN1	11.1069	0.909682	1.1611e-28	5.73058e-27	0.352708	0.218328
MIF	11.0697	0.37125	1.75941e-28	8.59554e-27	0.834524	0.763987
DYNC1H1	11.0379	1.133	2.50808e-28	1.21709e-26	0.282992	0.142122
CHD1	11.0255	0.709961	2.87944e-28	1.39263e-26	0.443862	0.309968
JAK3	11.0237	0.750753	2.93748e-28	1.41126e-26	0.427505	0.290997
PRPF4B	10.9663	0.685743	5.55082e-28	2.64919e-26	0.46006	0.323794
MACF1	10.9456	1.14051	6.97499e-28	3.31794e-26	0.281563	0.14373
CCNL1	10.8592	0.494621	1.80242e-27	8.40801e-26	0.632047	0.526688
SMDT1	10.775	0.423867	4.51695e-27	2.08024e-25	0.77259	0.67299
UBE3A	10.7051	0.837829	9.63393e-27	4.35364e-25	0.361124	0.229582
TPR	10.6731	0.669152	1.36075e-26	6.09222e-25	0.462601	0.336334
ATRX	10.5549	0.727354	4.8204e-26	2.13174e-24	0.419882	0.297749
BDP1	10.5494	1.1126	5.11128e-26	2.25348e-24	0.279181	0.149196
CALM3	10.4727	0.54291	1.15365e-25	5.04014e-24	0.555979	0.445338
AKAP9	10.4664	0.802432	1.23218e-25	5.36703e-24	0.373352	0.242765
FUS	10.463	0.383439	1.27778e-25	5.54896e-24	0.782595	0.705466
MYL6	10.4502	0.404603	1.46172e-25	6.32874e-24	0.743846	0.661736
HNRNPUL1	10.4455	0.606484	1.53632e-25	6.63184e-24	0.511513	0.392283
DNAJB1	10.4451	0.437692	1.5424e-25	6.6383e-24	0.754645	0.667524
S1PR4	10.4198	0.844418	2.01404e-25	8.59144e-24	0.353502	0.224759
CANX	10.3614	0.843535	3.71415e-25	1.56135e-23	0.344767	0.214148
TAGAP	10.3153	0.760184	6.00936e-25	2.5116e-23	0.387645	0.262058
ARL6IP5	10.314	0.575368	6.09324e-25	2.53202e-23	0.51866	0.406752
XRN1	10.2975	0.831036	7.23099e-25	2.98764e-23	0.348579	0.217363
SF3B1	10.2755	0.446075	9.08677e-25	3.72249e-23	0.673495	0.571061
GAPDH	10.2702	0.32583	9.60273e-25	3.92274e-23	0.881372	0.827331
RBM8A	10.2244	0.731808	1.54233e-24	6.26507e-23	0.404002	0.290032
ARPC1B	10.1177	0.735842	4.61333e-24	1.83783e-22	0.39368	0.273955
RORA	10.1049	0.758892	5.2549e-24	2.08767e-22	0.381451	0.254019
RNF149	9.99756	0.670865	1.56205e-23	6.13824e-22	0.423853	0.304823
BCL2	9.96372	0.929628	2.19683e-23	8.44905e-22	0.304272	0.179743
SELPLG	9.91725	0.776205	3.50283e-23	1.33301e-21	0.374623	0.259486
WNK1	9.90471	0.91618	3.97136e-23	1.5034e-21	0.303637	0.176527
ITSN2	9.89926	0.700475	4.19356e-23	1.58337e-21	0.396379	0.272669
ANKRD36C	9.86003	1.60527	6.20294e-23	2.33596e-21	0.195649	0.0700965
PPP1CA	9.81639	1.17239	9.57119e-23	3.58573e-21	0.245037	0.1209
PIM1	9.80191	0.729122	1.10473e-22	4.12803e-21	0.389868	0.274598
SYNCRIP	9.80023	0.98881	1.12333e-22	4.18673e-21	0.283151	0.160129
CCR7	9.77155	0.368806	1.49149e-22	5.54457e-21	0.818961	0.774277
SMARCC1	9.76602	0.900209	1.57512e-22	5.82553e-21	0.306813	0.186495
TLN1	9.75107	1.30885	1.82527e-22	6.71634e-21	0.223599	0.100965
ENO1	9.73715	0.569542	2.09338e-22	7.68334e-21	0.497221	0.383923
LRRFIP1	9.7091	0.575826	2.75762e-22	1.00702e-20	0.486422	0.373955
MZT2A	9.70851	0.488006	2.7736e-22	1.0103e-20	0.570748	0.465595
TRIM44	9.64585	1.18188	5.11863e-22	1.84131e-20	0.238685	0.116399
CHD3	9.58465	0.700374	9.27751e-22	3.31264e-20	0.387168	0.270096
MALT1	9.58014	0.998557	9.69145e-22	3.45192e-20	0.270605	0.149518
HDAC1	9.55726	1.3089	1.20912e-21	4.28555e-20	0.216135	0.0935691
ZNF292	9.53538	0.603242	1.49331e-21	5.2799e-20	0.447673	0.327331
RPN2	9.42319	0.80671	4.37588e-21	1.52114e-19	0.324917	0.208682
HNRNPL	9.41734	0.622241	4.62648e-21	1.6044e-19	0.434175	0.320579
SRSF11	9.36865	0.443088	7.34689e-21	2.54171e-19	0.637605	0.533119
EDA	9.35875	2.91356	8.06873e-21	2.78477e-19	0.139749	0.021865
RBMS1	9.35206	0.642677	8.59591e-21	2.95965e-19	0.411307	0.298071
PGAM1	9.32677	0.869784	1.09143e-20	3.7401e-19	0.295855	0.182315
PTPN1	9.29004	0.608466	1.5423e-20	5.2478e-19	0.433222	0.3209
DOCK10	9.27484	0.641828	1.77879e-20	6.02416e-19	0.39892	0.283601
CD44	9.20912	0.327286	3.28802e-20	1.10835e-18	0.830872	0.768489
MSN	9.20683	0.561243	3.35909e-20	1.12967e-18	0.461648	0.362379
DDX46	9.20301	0.698203	3.48063e-20	1.16783e-18	0.366683	0.250161
ABCF1	9.10085	1.26867	8.96308e-20	2.96602e-18	0.21804	0.106109
EIF5B	9.07747	0.720062	1.11132e-19	3.66913e-18	0.355249	0.244695
KDM6B	9.07256	1.36525	1.16254e-19	3.82949e-18	0.205971	0.0942122
HIVEP2	8.98181	1.65851	2.66354e-19	8.6751e-18	0.175004	0.0614148
TLK1	8.9346	0.685615	4.08654e-19	1.32501e-17	0.366524	0.256913
SH3YL1	8.93417	0.787024	4.10253e-19	1.32722e-17	0.30983	0.197749
DDX21	8.86948	0.526946	7.34883e-19	2.36122e-17	0.506749	0.404823
RIF1	8.84423	1.01635	9.21603e-19	2.94852e-17	0.244879	0.132797
ACTG1	8.83758	0.262268	9.78128e-19	3.12245e-17	0.936001	0.903537
SERTAD1	8.83591	2.39072	9.92893e-19	3.16261e-17	0.144354	0.0340836
NBPF15	8.82894	0.996366	1.05674e-18	3.35858e-17	0.245673	0.133119
GPX4	8.79275	0.391495	1.45942e-18	4.58798e-17	0.639828	0.559164
TPM3	8.77005	0.337341	1.78583e-18	5.57773e-17	0.71542	0.651768
MAN1A2	8.76127	1.3012	1.93059e-18	6.01688e-17	0.197078	0.085209
RBM33	8.75871	0.709766	1.97498e-18	6.14198e-17	0.34048	0.227974
PTBP3	8.73977	0.837644	2.33589e-18	7.23325e-17	0.28728	0.178135
UBL3	8.73677	1.44539	2.39861e-18	7.4116e-17	0.181515	0.0697749
ARID5B	8.733	0.69119	2.48002e-18	7.64682e-17	0.347785	0.245016
STX16	8.71308	0.820844	2.95739e-18	9.02255e-17	0.290456	0.178778
HIST2H2AC	8.69981	1.9629	3.32435e-18	1.01207e-16	0.153248	0.0434084
ITGB1	8.64206	2.02741	5.52084e-18	1.65637e-16	0.151342	0.0424437
HIST1H2AC	8.62994	1.40206	6.1385e-18	1.83787e-16	0.187867	0.078135
BPTF	8.59825	0.728377	8.09437e-18	2.40849e-16	0.329204	0.219936
HSPD1	8.59647	0.749691	8.22082e-18	2.44109e-16	0.316659	0.211254
MAN2A1	8.5702	1.13487	1.03308e-17	3.04885e-16	0.216293	0.107074
SUPT16H	8.54545	1.05324	1.28033e-17	3.76317e-16	0.228839	0.119936
CDC42SE1	8.53888	0.496478	1.35524e-17	3.97529e-16	0.495474	0.398392
USP34	8.46833	0.992312	2.4893e-17	7.24303e-16	0.235033	0.12508
POLR2L	8.45735	0.680346	2.73534e-17	7.89536e-16	0.335715	0.228939
CCND2	8.45567	1.21497	2.77479e-17	7.99328e-16	0.204542	0.0983923
PKN2	8.44769	0.921817	2.97116e-17	8.54195e-16	0.247102	0.137942
DIAPH1	8.43344	1.15609	3.35649e-17	9.63059e-16	0.208512	0.100965
TTC3	8.43034	0.497001	3.4467e-17	9.86986e-16	0.478641	0.384887
S100A6	8.40984	0.305093	4.10562e-17	1.17335e-15	0.786089	0.728617
ICAM3	8.37539	0.489941	5.50413e-17	1.55156e-15	0.489122	0.382637
CDC14A	8.3308	1.43369	8.02999e-17	2.24265e-15	0.174051	0.066881
IKZF3	8.33075	1.24656	8.03328e-17	2.24265e-15	0.194061	0.0884244
MTPN	8.32586	0.671798	8.37202e-17	2.33271e-15	0.334921	0.228296
RANBP2	8.3172	0.631996	9.00639e-17	2.50464e-15	0.361442	0.254662
POLR2A	8.29717	0.907221	1.06619e-16	2.95368e-15	0.254089	0.149839
DHX36	8.29631	0.604312	1.07393e-16	2.96376e-15	0.378593	0.277814
ACTR3	8.28975	0.583748	1.1349e-16	3.1201e-15	0.389392	0.285209
CENPC	8.2723	0.505205	1.31401e-16	3.60566e-15	0.445927	0.340193
ABCE1	8.25787	1.05965	1.48296e-16	4.0539e-15	0.218358	0.114148
MYCBP2	8.2549	0.561232	1.52026e-16	4.13241e-15	0.410513	0.314469
NPAT	8.23588	0.968367	1.78235e-16	4.8267e-15	0.234239	0.130547
ADTRP	8.18206	1.1076	2.79033e-16	7.51415e-15	0.212323	0.110289
SMARCA5	8.17957	0.808022	2.84849e-16	7.65652e-15	0.278863	0.176849
PRKX	8.1524	0.928861	3.56769e-16	9.53649e-15	0.240114	0.135691
HUWE1	8.135	1.12913	4.11921e-16	1.09701e-14	0.206448	0.104502
SYTL3	8.1307	0.681632	4.26834e-16	1.13441e-14	0.335874	0.23955
CD96	8.1305	0.596581	4.27531e-16	1.13441e-14	0.368429	0.271061
IL27RA	8.12651	0.869326	4.41823e-16	1.17018e-14	0.259489	0.157878
MIER1	8.12462	0.621743	4.48757e-16	1.18638e-14	0.35509	0.249839
PARP8	8.12397	0.841254	4.51182e-16	1.19061e-14	0.272352	0.171383
PRKDC	8.11905	0.958267	4.69863e-16	1.23765e-14	0.233921	0.129904
LSR	8.10939	1.30553	5.0873e-16	1.33274e-14	0.188026	0.0884244
HBS1L	8.07743	0.919606	6.61433e-16	1.72653e-14	0.239638	0.135048
UBB	8.03954	0.365361	9.0179e-16	2.34126e-14	0.678736	0.595177
ARHGAP5	8.00596	1.68078	1.18535e-15	3.06784e-14	0.153406	0.05209
ANKRD36	8.00591	1.31652	1.18589e-15	3.06784e-14	0.178815	0.0768489
MAT2A	8.00392	1.34233	1.20518e-15	3.11216e-14	0.178021	0.0771704
GLG1	7.99883	0.528231	1.25604e-15	3.23195e-14	0.405431	0.302251
SLC25A3	7.99756	0.340422	1.26911e-15	3.25978e-14	0.697793	0.618328
PGK1	7.99713	0.412243	1.27348e-15	3.26522e-14	0.589805	0.505466
H2AFX	7.96276	2.11742	1.68245e-15	4.291e-14	0.139431	0.040836
UHMK1	7.94901	0.801803	1.88007e-15	4.76977e-14	0.267588	0.165273
SMC5	7.94452	0.962021	1.94945e-15	4.92978e-14	0.22868	0.127653
SMG1	7.94449	0.791703	1.94996e-15	4.92978e-14	0.269652	0.16881
ATM	7.90994	0.427142	2.57509e-15	6.465e-14	0.518501	0.443408
DDX6	7.89926	0.376879	2.80553e-15	7.01917e-14	0.643163	0.549518
SLC38A1	7.86183	0.494926	3.78549e-15	9.43826e-14	0.443227	0.345981
DDOST	7.85878	0.671698	3.87882e-15	9.65431e-14	0.314912	0.213505
KIAA1109	7.84482	1.0971	4.33569e-15	1.07544e-13	0.198507	0.0987138
GSK3B	7.83076	1.21407	4.84948e-15	1.19673e-13	0.184532	0.0845659
PRDM2	7.81733	0.831437	5.39555e-15	1.32922e-13	0.253136	0.154341
UGP2	7.81188	0.718034	5.63401e-15	1.3856e-13	0.291091	0.193891
STK4	7.79788	0.30676	6.29556e-15	1.54567e-13	0.75131	0.675563
KLF9	7.79577	1.05235	6.40149e-15	1.56902e-13	0.206289	0.106752
TRAPPC1	7.77296	0.791047	7.66736e-15	1.86349e-13	0.26727	0.169775
ANKRD11	7.75628	0.67691	8.74586e-15	2.11495e-13	0.313483	0.215756
TERF2IP	7.75339	0.432818	8.94725e-15	2.16004e-13	0.49595	0.409968
ILF3	7.75294	0.452896	8.97859e-15	2.16399e-13	0.489281	0.394212
G3BP1	7.75049	0.742228	9.15408e-15	2.20262e-13	0.279498	0.180386
IL10RA	7.74936	0.849935	9.2356e-15	2.21854e-13	0.249484	0.151447
TSPYL2	7.73416	0.689687	1.04088e-14	2.4962e-13	0.318564	0.225723
REST	7.6721	0.641916	1.69209e-14	4.0312e-13	0.322058	0.225402
ARL4C	7.66022	0.407708	1.8561e-14	4.41464e-13	0.538352	0.454984
XRCC5	7.64803	0.494484	2.04076e-14	4.84589e-13	0.430046	0.336334
NUFIP2	7.64118	1.05873	2.15244e-14	5.1027e-13	0.203271	0.107395
TMEM123	7.63109	0.28801	2.32771e-14	5.50016e-13	0.766556	0.70836
GSPT1	7.60938	0.60472	2.75422e-14	6.48678e-13	0.347467	0.254984
SPEN	7.55785	0.927706	4.09784e-14	9.58882e-13	0.220422	0.123473
HP1BP3	7.55704	0.439456	4.12359e-14	9.63349e-13	0.492457	0.402894
NHP2	7.53611	0.615841	4.84217e-14	1.12577e-12	0.322058	0.227653
IQGAP2	7.52883	1.02427	5.11988e-14	1.18842e-12	0.203907	0.109325
NEAT1	7.52529	0.536307	5.26032e-14	1.21906e-12	0.402096	0.316399
H1FX	7.50139	0.50238	6.31446e-14	1.45868e-12	0.432746	0.344373
OAZ1	7.49141	0.321179	6.8137e-14	1.569e-12	0.686835	0.611576
TNIP1	7.47803	0.746275	7.54471e-14	1.73181e-12	0.278863	0.189711
AP3M2	7.468	0.597685	8.14211e-14	1.86008e-12	0.330475	0.236013
ARL6IP1	7.43813	0.53156	1.0212e-13	2.32928e-12	0.38431	0.295177
ANP32E	7.38042	0.739389	1.57792e-13	3.58216e-12	0.264253	0.170418
CYFIP2	7.367	0.454479	1.74508e-13	3.95542e-12	0.450214	0.357556
CWF19L2	7.33243	0.874321	2.26013e-13	5.10683e-12	0.223122	0.129582
GOLGB1	7.26086	0.792706	3.84648e-13	8.6507e-12	0.248372	0.158199
KRAS	7.25239	0.479177	4.09468e-13	9.1946e-12	0.437986	0.353055
PPP1R10	7.25082	1.35226	4.14255e-13	9.27328e-12	0.160553	0.0691318
TRPM7	7.2484	0.911255	4.21738e-13	9.42621e-12	0.215817	0.123794
NBPF26	7.2339	0.561439	4.69315e-13	1.04412e-11	0.354931	0.266881
FNBP4	7.19282	0.362214	6.34673e-13	1.40122e-11	0.568048	0.487781
RALGAPA1	7.15853	0.828967	8.15483e-13	1.78407e-11	0.229316	0.137942
TAB2	7.15308	1.19872	8.48497e-13	1.8507e-11	0.166111	0.0745981
ROCK1	7.14161	0.576788	9.22455e-13	2.00898e-11	0.332063	0.240193
ERAP2	7.14094	0.682719	9.26962e-13	2.01427e-11	0.279339	0.190032
ITGA6	7.14083	0.645078	9.2767e-13	2.01427e-11	0.292044	0.200322
TSPYL1	7.12854	0.640435	1.01441e-12	2.19627e-11	0.291885	0.200965
PHF3	7.12852	0.384262	1.01453e-12	2.19627e-11	0.537558	0.456592
FNBP1	7.09204	0.437665	1.32146e-12	2.83526e-11	0.446879	0.354984
SMARCA2	7.08727	0.662993	1.36784e-12	2.93041e-11	0.281563	0.193248
TRAF1	7.04408	1.07544	1.86689e-12	3.98776e-11	0.182785	0.0935691
HNRNPA3	7.00311	0.314143	2.50339e-12	5.31594e-11	0.656503	0.579743
LNPEP	6.9964	0.555116	2.62629e-12	5.56873e-11	0.332222	0.240193
EFCAB14	6.99544	0.991698	2.64434e-12	5.59399e-11	0.192949	0.103215
XPO1	6.98621	1.41902	2.82407e-12	5.95318e-11	0.146737	0.0578778
TNRC6B	6.97888	0.406201	2.9755e-12	6.26328e-11	0.484358	0.402251
EP400	6.9687	1.01731	3.19893e-12	6.71405e-11	0.185644	0.0974277
INO80D	6.96659	1.08376	3.24727e-12	6.80561e-11	0.176433	0.0874598
DDHD1	6.95132	1.12851	3.61874e-12	7.55131e-11	0.172939	0.0842444
ZRANB2	6.93011	0.428652	4.20523e-12	8.7499e-11	0.450214	0.364309
BOD1L1	6.92989	0.94356	4.21159e-12	8.75055e-11	0.198507	0.109646
GPRIN3	6.91364	0.779083	4.72376e-12	9.77257e-11	0.23535	0.148232
TXNL4A	6.89679	0.958665	5.31899e-12	1.09414e-10	0.193902	0.106109
OPA1	6.89195	1.09283	5.50327e-12	1.12883e-10	0.172939	0.0845659
FUBP1	6.88573	0.613306	5.74929e-12	1.17596e-10	0.29125	0.202251
TUBB4B	6.86554	1.5511	6.62422e-12	1.3511e-10	0.141178	0.055627
HIVEP1	6.86018	0.975577	6.87753e-12	1.40079e-10	0.195331	0.109646
EIF3L	6.85581	0.258034	7.09092e-12	1.44222e-10	0.830078	0.767203
SETD2	6.8545	0.604514	7.15647e-12	1.45351e-10	0.296014	0.209968
PTP4A2	6.84665	0.524945	7.55968e-12	1.5311e-10	0.346197	0.259807
PCM1	6.83277	0.541588	8.32906e-12	1.67987e-10	0.334763	0.248875
HIST1H2AG	6.82025	2.0837	9.08806e-12	1.8304e-10	0.118152	0.0324759
VCP	6.80918	0.466861	9.81566e-12	1.97419e-10	0.389868	0.307717
TMED9	6.75197	0.776732	1.45848e-11	2.90511e-10	0.229157	0.144695
NUP98	6.72084	0.622941	1.80678e-11	3.57426e-10	0.278387	0.19164
NSD1	6.70685	0.7336	1.98869e-11	3.92874e-10	0.228204	0.140193
SBNO1	6.70608	1.28479	1.99927e-11	3.94426e-10	0.150389	0.0652733
ATP9B	6.70285	0.856537	2.04395e-11	4.02692e-10	0.203113	0.117042
MPHOSPH8	6.68945	0.357046	2.24008e-11	4.38941e-10	0.524059	0.449839
TAPBP	6.6761	0.374025	2.45393e-11	4.78251e-10	0.514372	0.439228
PPP1CB	6.6706	0.579914	2.54768e-11	4.95855e-10	0.315388	0.236656
NDUFAF3	6.64945	0.875297	2.94181e-11	5.71794e-10	0.199301	0.114791
ZC3H11A	6.64811	0.660764	2.96886e-11	5.76279e-10	0.258536	0.172026
KTN1	6.64717	0.464259	2.98772e-11	5.79161e-10	0.389709	0.30418
CCDC88C	6.62928	0.584033	3.37331e-11	6.53031e-10	0.30189	0.217685
SRRM2	6.59917	0.335453	4.1346e-11	7.92977e-10	0.564237	0.490675
RAP2B	6.58792	1.11275	4.46025e-11	8.543e-10	0.164523	0.0819936
PLEKHA1	6.57578	0.928974	4.83987e-11	9.20913e-10	0.190249	0.106431
ACTR2	6.55371	0.363088	5.61258e-11	1.06096e-09	0.493886	0.41254
ANKRD17	6.53837	0.955841	6.21913e-11	1.17255e-09	0.185644	0.102894
FAM172A	6.53553	1.16381	6.33851e-11	1.19351e-09	0.158171	0.0752412
TAGLN2	6.51628	0.297618	7.20719e-11	1.35504e-09	0.66222	0.60836
EP300	6.51612	1.03071	7.21514e-11	1.35504e-09	0.170557	0.0871383
XPC	6.51217	0.639832	7.40712e-11	1.38842e-09	0.262506	0.179743
PUM3	6.50597	0.8979	7.7193e-11	1.4441e-09	0.19676	0.115756
RSF1	6.5053	0.415288	7.75378e-11	1.44867e-09	0.432269	0.351447
LBR	6.4979	0.69571	8.14463e-11	1.51778e-09	0.242338	0.156592
NIPBL	6.49177	0.44319	8.4833e-11	1.57885e-09	0.388915	0.308039
CLIC1	6.46987	0.591175	9.80858e-11	1.82316e-09	0.282515	0.199357
RAB8B	6.46408	1.19898	1.01918e-10	1.88954e-09	0.156424	0.0755627
CCDC85B	6.4504	0.449009	1.11554e-10	2.06058e-09	0.381134	0.303215
SAFB2	6.44383	0.566005	1.16496e-10	2.14332e-09	0.294744	0.21254
PAFAH1B1	6.44109	0.516084	1.18619e-10	2.17961e-09	0.32444	0.242765
KDM5A	6.43387	0.564381	1.24392e-10	2.28278e-09	0.295538	0.212862
CDC73	6.41376	0.859233	1.41971e-10	2.59229e-09	0.196443	0.114469
PARP1	6.40166	1.05778	1.53699e-10	2.79578e-09	0.162935	0.0803859
SLC38A2	6.38822	0.832548	1.67828e-10	3.04512e-09	0.203271	0.122186
BAZ2A	6.37973	0.443989	1.77405e-10	3.21486e-09	0.381928	0.299678
DENND4A	6.3773	0.880165	1.80241e-10	3.26216e-09	0.194855	0.114469
BACH1	6.37402	1.22992	1.84132e-10	3.32841e-09	0.146895	0.0655949
SHOC2	6.36863	0.791273	1.90725e-10	3.43044e-09	0.209624	0.127974
KIF2A	6.32901	0.378262	2.46743e-10	4.4215e-09	0.467683	0.390997
CDK12	6.31159	0.599458	2.7618e-10	4.93677e-09	0.270605	0.188746
HCST	6.29063	0.307551	3.16183e-10	5.64484e-09	0.580276	0.523151
HADHA	6.26397	0.397467	3.75302e-10	6.63477e-09	0.431793	0.355627
BIRC6	6.25585	0.686913	3.95358e-10	6.9638e-09	0.233444	0.153376
ZNF267	6.25519	0.898767	3.97028e-10	6.9847e-09	0.186279	0.107074
DHX15	6.25368	0.749788	4.00886e-10	7.044e-09	0.209465	0.128939
TMEM30A	6.24351	1.1331	4.27871e-10	7.50903e-09	0.153565	0.0742765
RNF139	6.236	0.970316	4.48889e-10	7.85882e-09	0.168175	0.0890675
KDM2A	6.2133	0.46657	5.18825e-10	9.06127e-09	0.348579	0.267846
ZNF33A	6.21139	0.926982	5.25181e-10	9.16121e-09	0.178974	0.0996785
PPP1R12A	6.19796	0.573343	5.71995e-10	9.96581e-09	0.279657	0.200643
COPA	6.19648	0.583123	5.77386e-10	1.00476e-08	0.27124	0.190675
SLAIN2	6.19573	1.29581	5.80144e-10	1.00745e-08	0.138955	0.0601286
TGOLN2	6.19345	0.414761	5.88632e-10	1.01943e-08	0.401779	0.316399
MIA3	6.19036	0.679782	6.00262e-10	1.03832e-08	0.237097	0.158199
TMPO	6.18311	0.525282	6.28522e-10	1.08332e-08	0.305225	0.226045
WSB1	6.17492	0.438788	6.61972e-10	1.13826e-08	0.38558	0.308039
SPAG9	6.16984	1.11712	6.83578e-10	1.17123e-08	0.15166	0.0726688
PBRM1	6.15986	0.940182	7.28111e-10	1.24606e-08	0.177068	0.0993569
KAT6B	6.15728	0.653833	7.40061e-10	1.26352e-08	0.241861	0.162058
SMC3	6.15612	0.588195	7.45471e-10	1.27126e-08	0.269493	0.190675
TMX4	6.13669	0.925559	8.42565e-10	1.42841e-08	0.178974	0.101608
TACC1	6.12786	0.85606	8.90707e-10	1.50826e-08	0.189932	0.11254
UBXN4	6.11739	0.334695	9.5123e-10	1.6051e-08	0.512466	0.434405
ATP6AP2	6.09865	0.522721	1.06965e-09	1.79446e-08	0.304272	0.225402
SERINC5	6.09812	0.420633	1.07325e-09	1.79841e-08	0.388598	0.314791
USP47	6.09726	0.597319	1.07903e-09	1.80601e-08	0.266635	0.188424
ICE1	6.09337	0.768639	1.10557e-09	1.84614e-08	0.204542	0.12701
SERPINB9	6.0931	1.23206	1.10746e-09	1.84718e-08	0.141972	0.0643087
THEMIS	6.06418	0.890319	1.32631e-09	2.18947e-08	0.178974	0.101286
PTPN4	6.06148	0.699579	1.34876e-09	2.224e-08	0.217405	0.138264
CD55	6.06101	0.294331	1.35273e-09	2.228e-08	0.66492	0.621865
ARFGEF1	6.05932	0.908585	1.36699e-09	2.24892e-08	0.172304	0.0942122
ZNF91	6.0443	0.630659	1.50064e-09	2.46083e-08	0.242179	0.162379
ZNF451	6.04133	0.784774	1.52845e-09	2.50316e-08	0.19819	0.120257
TMEM87A	6.00879	0.666073	1.86917e-09	3.04051e-08	0.235668	0.160129
MDN1	5.99525	1.44789	2.03175e-09	3.29755e-08	0.123869	0.0475884
N4BP2L2	5.99266	0.306124	2.06439e-09	3.34677e-08	0.544227	0.48328
NLRP1	5.98931	0.465318	2.1073e-09	3.41251e-08	0.336033	0.259486
ADSS	5.9614	0.710442	2.50085e-09	3.9961e-08	0.218199	0.143408
SNRNP200	5.95562	0.477628	2.59084e-09	4.13533e-08	0.328728	0.253376
CCT6A	5.93292	0.584969	2.97593e-09	4.72911e-08	0.261236	0.188424
NUP214	5.92671	0.887363	3.09056e-09	4.90588e-08	0.173734	0.0980707
TPI1	5.92634	0.459144	3.09755e-09	4.91159e-08	0.346038	0.27074
OGT	5.92612	0.411972	3.10181e-09	4.91296e-08	0.370653	0.290354
GPBP1	5.90887	0.374732	3.44469e-09	5.42633e-08	0.437669	0.368167
NFKB1	5.87015	1.27324	4.35393e-09	6.82148e-08	0.132285	0.0578778
RPA1	5.85522	1.33976	4.76371e-09	7.43931e-08	0.127045	0.0524116
FGD5-AS1	5.84232	1.08262	5.14794e-09	8.02202e-08	0.148483	0.0745981
CSNK1G3	5.83281	1.01608	5.45012e-09	8.46554e-08	0.153248	0.0784566
ZNF800	5.81506	0.426704	6.06135e-09	9.3847e-08	0.357631	0.279743
PSAP	5.79973	0.350375	6.64231e-09	1.02513e-07	0.474988	0.397428
RBBP7	5.79021	0.696485	7.02978e-09	1.08262e-07	0.211688	0.137299
HIST1H2BC	5.78919	1.39628	7.07264e-09	1.08806e-07	0.126727	0.0540193
KHDRBS1	5.78753	0.311569	7.1428e-09	1.09768e-07	0.545974	0.475241
RLF	5.77309	0.824291	7.78307e-09	1.19061e-07	0.177227	0.102894
BTN3A2	5.77297	0.753059	7.78867e-09	1.19061e-07	0.196919	0.123473
ITK	5.76667	0.313427	8.0853e-09	1.23335e-07	0.538987	0.473955
P4HB	5.76356	0.457307	8.23603e-09	1.25502e-07	0.32714	0.252733
PTPN11	5.76052	1.03846	8.38569e-09	1.27648e-07	0.147689	0.0736334
NDUFB11	5.75666	0.280353	8.5793e-09	1.30458e-07	0.59171	0.529904
GGNBP2	5.75609	0.355381	8.60825e-09	1.3076e-07	0.439098	0.362701
SQSTM1	5.73395	0.368579	9.81189e-09	1.4842e-07	0.472447	0.413505
CNST	5.7274	0.380992	1.01984e-08	1.53945e-07	0.404637	0.327331
EIF4G1	5.72186	0.699587	1.05364e-08	1.58716e-07	0.20883	0.136334
NDUFB2	5.71502	0.43187	1.09689e-08	1.65058e-07	0.349849	0.27717
ATP8A1	5.70575	0.703069	1.15831e-08	1.73759e-07	0.209782	0.138264
C7orf50	5.70025	0.799056	1.19634e-08	1.79278e-07	0.187073	0.115434
CCT5	5.68747	1.06933	1.28937e-08	1.92819e-07	0.148801	0.0778135
RB1CC1	5.68268	0.498493	1.32602e-08	1.98095e-07	0.291567	0.219614
ZNF460	5.68211	0.765758	1.33041e-08	1.98545e-07	0.187232	0.113826
RB1	5.67878	0.664972	1.35656e-08	2.02031e-07	0.2101	0.136334
BSG	5.66594	0.61625	1.46224e-08	2.171e-07	0.235191	0.163987
HOOK2	5.66233	0.822778	1.49329e-08	2.21482e-07	0.180562	0.108039
LINS1	5.65854	0.64927	1.52671e-08	2.26206e-07	0.219311	0.146945
CHD2	5.64721	0.315683	1.6307e-08	2.41121e-07	0.49595	0.421865
SETX	5.64277	0.810255	1.67332e-08	2.4717e-07	0.182627	0.110289
ARHGAP30	5.64082	0.489613	1.69246e-08	2.49741e-07	0.300619	0.22701
IPO7	5.6401	1.09124	1.69953e-08	2.50529e-07	0.143243	0.0720257
PCGF5	5.63871	0.44111	1.71333e-08	2.52306e-07	0.333969	0.263666
PRMT1	5.63172	0.724181	1.7842e-08	2.62169e-07	0.198348	0.126045
APLP2	5.63157	1.41252	1.78575e-08	2.62169e-07	0.119104	0.0482315
AP2B1	5.61414	0.968818	1.97547e-08	2.8885e-07	0.153724	0.0819936
ANKRD36B	5.59521	0.793222	2.20354e-08	3.21224e-07	0.179927	0.10836
ECE1	5.5864	1.04811	2.31823e-08	3.37262e-07	0.143084	0.0717042
PUM2	5.57045	0.451287	2.54075e-08	3.69265e-07	0.314912	0.242122
PEBP1	5.54802	0.272151	2.88931e-08	4.17326e-07	0.599968	0.538585
DAD1	5.54787	0.372496	2.89165e-08	4.17326e-07	0.392568	0.31865
DDIT4	5.54388	0.374277	2.95844e-08	4.26302e-07	0.393521	0.328617
CSTB	5.5438	0.472401	2.95973e-08	4.26302e-07	0.288709	0.215434
TMOD3	5.53854	0.63726	3.05003e-08	4.38434e-07	0.216135	0.143408
SMC1A	5.5155	0.839789	3.47783e-08	4.98443e-07	0.168493	0.0977492
USP3	5.5121	0.337969	3.54582e-08	5.07182e-07	0.443386	0.372669
SLFN5	5.49918	0.508785	3.81568e-08	5.44704e-07	0.284104	0.215113
EMC10	5.49319	0.46497	3.94732e-08	5.62386e-07	0.301413	0.23119
TRA2A	5.48649	0.398084	4.10007e-08	5.83574e-07	0.358742	0.284244
NSMCE1	5.47292	0.717624	4.4267e-08	6.28209e-07	0.19152	0.120579
VPS13B	5.46818	1.22215	4.54684e-08	6.43994e-07	0.125774	0.0562701
PLEC	5.46304	0.6694	4.68055e-08	6.61637e-07	0.218517	0.151125
STIM2	5.45659	0.884859	4.85367e-08	6.84102e-07	0.159441	0.088746
CNOT4	5.45466	0.694782	4.90676e-08	6.90912e-07	0.198825	0.128939
CBLB	5.45254	0.491555	4.96548e-08	6.97821e-07	0.281563	0.211254
COPE	5.4385	0.378101	5.37299e-08	7.51439e-07	0.378434	0.307395
CEP85L	5.42784	0.670821	5.70406e-08	7.9697e-07	0.204383	0.134405
CAPN7	5.42736	0.502494	5.71942e-08	7.98345e-07	0.272034	0.200643
AP3B1	5.41567	0.723682	6.10601e-08	8.50665e-07	0.18612	0.116077
EVI2B	5.41535	0.400707	6.1169e-08	8.51362e-07	0.361283	0.293248
USF3	5.41133	1.06835	6.25595e-08	8.67689e-07	0.135938	0.066881
TNFRSF1B	5.41126	1.16702	6.25821e-08	8.67689e-07	0.137367	0.070418
CHD4	5.41103	0.844891	6.26625e-08	8.67972e-07	0.167222	0.0987138
CDK6	5.40316	1.44751	6.54772e-08	9.05796e-07	0.111005	0.0424437
SRSF2	5.39739	0.326524	6.76161e-08	9.33904e-07	0.522153	0.466238
AFF4	5.39672	0.416741	6.7872e-08	9.36543e-07	0.33508	0.265916
WHAMM	5.39485	0.301585	6.85805e-08	9.45417e-07	0.490869	0.430225
WAPL	5.39298	0.470692	6.92977e-08	9.54394e-07	0.280133	0.207395
VCPIP1	5.3854	1.07553	7.22835e-08	9.94569e-07	0.134032	0.0655949
MAP3K1	5.37692	0.806313	7.57698e-08	1.03858e-06	0.171034	0.101929
PRRC2A	5.37572	0.596066	7.62772e-08	1.04455e-06	0.216452	0.145981
SLC40A1	5.35671	1.34523	8.4749e-08	1.15728e-06	0.115452	0.0475884
ANK3	5.3554	0.643229	8.53679e-08	1.16353e-06	0.20613	0.136977
DDB1	5.34616	0.852853	8.98387e-08	1.22101e-06	0.159759	0.0906752
DPP4	5.34538	1.11157	9.02279e-08	1.22515e-06	0.133714	0.0655949
TUBA4A	5.32827	0.564446	9.91548e-08	1.34133e-06	0.255519	0.191318
LBH	5.32657	0.316408	1.00084e-07	1.35263e-06	0.462601	0.398071
RCSD1	5.32492	0.379323	1.00997e-07	1.36369e-06	0.378434	0.309968
PLCL1	5.31476	1.00257	1.06795e-07	1.4393e-06	0.141337	0.0733119
REV1	5.28214	0.671591	1.27684e-07	1.70178e-06	0.197237	0.128296
ACIN1	5.27064	0.423213	1.35949e-07	1.80198e-06	0.307607	0.236334
NUP153	5.26967	0.92434	1.36666e-07	1.80982e-06	0.148007	0.0800643
TMF1	5.26318	0.548939	1.41583e-07	1.87322e-06	0.246308	0.181029
PPT1	5.25874	0.652544	1.45043e-07	1.91724e-06	0.206448	0.140514
TTC19	5.25541	0.630833	1.47691e-07	1.94869e-06	0.205336	0.136977
FKBP2	5.25502	1.43532	1.48006e-07	1.95106e-06	0.109258	0.0427653
DBNL	5.24233	0.53084	1.58563e-07	2.08642e-06	0.247896	0.180707
BBX	5.23576	0.401486	1.64304e-07	2.16001e-06	0.337145	0.27074
PHF20L1	5.22675	0.573211	1.72517e-07	2.2618e-06	0.233444	0.167203
TGFB1	5.21812	0.49955	1.80747e-07	2.36717e-06	0.28458	0.221222
UTRN	5.2169	0.424783	1.8194e-07	2.37887e-06	0.319835	0.25209
BTBD9	5.21118	1.03407	1.87638e-07	2.44895e-06	0.13562	0.0694534
KAT6A	5.20275	0.42744	1.9636e-07	2.56047e-06	0.311101	0.243087
LMAN2	5.18247	0.589963	2.18971e-07	2.84249e-06	0.223599	0.158521
TCEA1	5.15831	0.324842	2.49192e-07	3.21578e-06	0.445291	0.380707
AFF1	5.15626	0.853775	2.51929e-07	3.24701e-06	0.154518	0.0884244
CDK17	5.14873	0.471278	2.62259e-07	3.37714e-06	0.279975	0.212862
KRIT1	5.14124	0.875429	2.72927e-07	3.50515e-06	0.149913	0.0836013
PRDX6	5.12598	0.315546	2.95992e-07	3.79126e-06	0.456567	0.390354
G3BP2	5.12542	0.275471	2.96874e-07	3.7992e-06	0.545021	0.48135
ENTPD4	5.12475	0.686363	2.97931e-07	3.80936e-06	0.184691	0.118328
VPS13A	5.12415	0.874688	2.9889e-07	3.81824e-06	0.154359	0.0893891
APPL1	5.12029	0.755096	3.0507e-07	3.89374e-06	0.175163	0.110289
CLASP2	5.11595	1.06194	3.12166e-07	3.9808e-06	0.131015	0.0662379
PDCD6	5.11485	0.643774	3.13986e-07	4.00049e-06	0.198825	0.133119
UCP2	5.10555	0.312316	3.29831e-07	4.19498e-06	0.471494	0.417363
ANKHD1	5.09669	0.49518	3.45651e-07	4.38846e-06	0.256154	0.190675
SPPL2A	5.09008	1.15101	3.57912e-07	4.53616e-06	0.124027	0.0598071
ATXN7L3B	5.07086	0.396696	3.96029e-07	5.00172e-06	0.332222	0.26463
STAG2	5.06072	0.408664	4.17667e-07	5.25664e-06	0.306813	0.238907
UXS1	5.05429	0.803757	4.31999e-07	5.43229e-06	0.159123	0.0948553
NUCB1	5.04855	0.459544	4.45176e-07	5.59312e-06	0.291885	0.230868
CLIP1	5.04029	0.874204	4.64836e-07	5.82496e-06	0.152454	0.0890675
HOOK3	5.02751	0.78229	4.96898e-07	6.19452e-06	0.161664	0.0971061
OFD1	5.02402	0.493872	5.0602e-07	6.3028e-06	0.253613	0.187781
C1GALT1	5.0214	0.795945	5.12958e-07	6.38373e-06	0.161347	0.0967846
ZNF770	5.02105	0.654004	5.13897e-07	6.38991e-06	0.186597	0.1209
BTAF1	5.00825	0.639888	5.4927e-07	6.80633e-06	0.194855	0.130547
CD53	5.00411	0.345942	5.61194e-07	6.94219e-06	0.373035	0.308039
AMD1	4.9847	0.534581	6.20576e-07	7.6506e-06	0.230268	0.166238
AREG	4.97403	0.607243	6.55744e-07	8.0704e-06	0.224393	0.165273
CHST11	4.96803	0.932573	6.76373e-07	8.31013e-06	0.141178	0.0784566
YLPM1	4.9677	0.590372	6.77513e-07	8.31708e-06	0.204542	0.138585
EIF1AX	4.96092	0.321339	7.01609e-07	8.60557e-06	0.414483	0.34373
RCN2	4.95518	0.602887	7.2262e-07	8.84078e-06	0.198984	0.135048
NRDC	4.94606	0.706585	7.57321e-07	9.24968e-06	0.177068	0.113826
GOLGA8B	4.9333	0.554787	8.08515e-07	9.86661e-06	0.215499	0.150804
PBX4	4.93281	0.826087	8.10556e-07	9.88318e-06	0.158647	0.0967846
WWP1	4.92868	0.67019	8.27851e-07	1.00856e-05	0.17818	0.113505
NFATC2IP	4.92732	0.633922	8.33666e-07	1.01478e-05	0.181833	0.117685
XRN2	4.92081	0.370791	8.61859e-07	1.04822e-05	0.352866	0.29164
UBR4	4.92015	0.63468	8.64779e-07	1.05089e-05	0.189932	0.126688
LMAN1	4.91926	0.542083	8.6871e-07	1.05478e-05	0.223916	0.160772
TM9SF2	4.91879	0.591358	8.70807e-07	1.05644e-05	0.201683	0.136334
CYSLTR1	4.91834	1.35986	8.72802e-07	1.05797e-05	0.10767	0.0459807
RPS6KA5	4.91664	0.779443	8.80406e-07	1.06629e-05	0.1596	0.0961415
TNKS2	4.91605	0.419588	8.83095e-07	1.06866e-05	0.294902	0.229904
YWHAE	4.91009	0.531419	9.10326e-07	1.10069e-05	0.227251	0.16463
NOLC1	4.9029	0.669369	9.44322e-07	1.13989e-05	0.196284	0.137942
POM121	4.89982	0.63776	9.59241e-07	1.15693e-05	0.190567	0.126688
NOC2L	4.87938	0.731544	1.06421e-06	1.27608e-05	0.166746	0.104502
TLE4	4.87915	0.502175	1.06545e-06	1.27651e-05	0.238367	0.175241
ZNF644	4.87266	0.433886	1.10108e-06	1.31701e-05	0.280133	0.21672
ERC1	4.86816	1.02668	1.12642e-06	1.34399e-05	0.122598	0.0598071
BCAP31	4.86747	0.434616	1.13038e-06	1.3476e-05	0.274893	0.209646
SEC11C	4.85913	0.635489	1.17905e-06	1.40331e-05	0.193425	0.133119
CITED2	4.84571	0.476311	1.26158e-06	1.5003e-05	0.291567	0.233762
FAM120B	4.84296	0.72552	1.27921e-06	1.52002e-05	0.167381	0.105466
CASP8AP2	4.83597	0.942037	1.32499e-06	1.57184e-05	0.132762	0.0707395
DDX18	4.82805	0.282335	1.37873e-06	1.63425e-05	0.505638	0.438907
CALR	4.80737	0.25474	1.52929e-06	1.80678e-05	0.557885	0.496141
AK3	4.804	0.638332	1.55526e-06	1.83298e-05	0.179927	0.116399
PRKCSH	4.79651	0.412733	1.61453e-06	1.89973e-05	0.284262	0.218328
N4BP2	4.78599	0.757522	1.70145e-06	1.99875e-05	0.155153	0.0932476
SPINT2	4.78489	0.525854	1.71077e-06	2.00645e-05	0.229316	0.168489
C6orf89	4.78374	0.654519	1.72063e-06	2.01637e-05	0.174051	0.111897
EPRS	4.77395	0.645091	1.80643e-06	2.11008e-05	0.183738	0.122186
ZNF106	4.77157	0.75462	1.82799e-06	2.13182e-05	0.159123	0.0980707
POU2F2	4.76462	0.966124	1.89209e-06	2.20124e-05	0.131015	0.0707395
MAP2K4	4.76345	0.880092	1.9031e-06	2.21227e-05	0.13562	0.073955
LONP2	4.76325	0.440442	1.90504e-06	2.21275e-05	0.273781	0.210611
TCERG1	4.7571	0.405006	1.96398e-06	2.27938e-05	0.289662	0.226688
ARAP2	4.7395	0.90481	2.14244e-06	2.47854e-05	0.134985	0.0745981
AKT3	4.7384	1.04283	2.15407e-06	2.49001e-05	0.121486	0.0607717
THOC2	4.73437	0.462026	2.19741e-06	2.53494e-05	0.253613	0.190997
ATF6	4.73416	0.829457	2.19969e-06	2.53494e-05	0.144037	0.0832797
GNL1	4.73413	0.66416	2.19995e-06	2.53494e-05	0.177227	0.11672
CHD7	4.73007	0.549246	2.24445e-06	2.58209e-05	0.209147	0.147588
LEMD3	4.72607	0.812558	2.28912e-06	2.6314e-05	0.147689	0.0877814
HNRNPAB	4.72402	0.698946	2.31224e-06	2.65586e-05	0.170557	0.110932
SIN3A	4.72381	0.524986	2.31467e-06	2.65655e-05	0.216293	0.154019
KCNA3	4.71383	0.34312	2.43098e-06	2.77484e-05	0.337145	0.270096
JMJD1C	4.71382	0.332377	2.43117e-06	2.77484e-05	0.360966	0.296463
TAOK1	4.70666	1.05164	2.51804e-06	2.87171e-05	0.117357	0.0572347
YTHDC2	4.69923	0.621415	2.61138e-06	2.97582e-05	0.177068	0.114791
LDHA	4.69895	0.26055	2.61499e-06	2.97759e-05	0.547404	0.493569
USP10	4.69643	0.446654	2.64747e-06	3.0122e-05	0.268223	0.208682
UPF2	4.68717	0.545072	2.77015e-06	3.14189e-05	0.20883	0.148553
MMGT1	4.67879	0.698652	2.88575e-06	3.27044e-05	0.168811	0.109646
WASF2	4.67833	0.286488	2.89217e-06	3.27515e-05	0.435287	0.369132
LUC7L2	4.67533	0.37204	2.9348e-06	3.31823e-05	0.322058	0.262058
CTDSP1	4.66353	0.57201	3.10834e-06	3.5117e-05	0.199142	0.136977
DYNLL1	4.65315	1.12111	3.26904e-06	3.68174e-05	0.112911	0.0536977
PRPF40A	4.64365	0.327389	3.423e-06	3.84317e-05	0.369382	0.311254
CEP120	4.64047	0.635407	3.47617e-06	3.89983e-05	0.183421	0.124759
IL6R	4.62587	0.798668	3.7302e-06	4.17188e-05	0.144196	0.0845659
SKIL	4.6184	0.353972	3.86714e-06	4.31836e-05	0.354772	0.299357
UBA2	4.60264	0.392444	4.17176e-06	4.64417e-05	0.294426	0.236334
CAPRIN1	4.5928	0.472515	4.37341e-06	4.86117e-05	0.240908	0.181994
KDM6A	4.58423	0.492797	4.55667e-06	5.06091e-05	0.214864	0.152733
NBPF14	4.58407	1.1846	4.5601e-06	5.06091e-05	0.105606	0.0469453
EPB41	4.57519	0.258113	4.75781e-06	5.27224e-05	0.489916	0.430225
FAM120AOS	4.57024	0.741158	4.87171e-06	5.39432e-05	0.151501	0.0932476
HSPH1	4.56861	0.947092	4.90975e-06	5.43228e-05	0.131809	0.0745981
TRIP12	4.5663	0.754101	4.96419e-06	5.47575e-05	0.151342	0.0926045
REL	4.56316	0.334274	5.03903e-06	5.55407e-05	0.362236	0.305466
TRAK2	4.56156	0.771925	5.07754e-06	5.59226e-05	0.148642	0.0900322
LUC7L3	4.55854	0.276989	5.15115e-06	5.66901e-05	0.465777	0.412219
PLEKHA3	4.54183	1.03752	5.57691e-06	6.10967e-05	0.114023	0.0559486
CFLAR	4.54154	0.346505	5.5846e-06	6.11346e-05	0.344291	0.281029
EEA1	4.54124	0.879531	5.59241e-06	6.11738e-05	0.13435	0.0765273
GNA13	4.53773	0.869753	5.6864e-06	6.2108e-05	0.134826	0.0768489
GTF3C1	4.53633	1.0805	5.72405e-06	6.2472e-05	0.112276	0.0543408
CNOT6L	4.53044	0.335604	5.88613e-06	6.41926e-05	0.366683	0.316399
RAPGEF6	4.52782	0.590531	5.95942e-06	6.4894e-05	0.190567	0.132154
SPCS3	4.52205	0.480633	6.12437e-06	6.664e-05	0.225504	0.165595
SLC39A8	4.51614	0.972412	6.29776e-06	6.84752e-05	0.124663	0.0681672
SBNO2	4.49811	1.17183	6.85593e-06	7.43763e-05	0.111164	0.0553055
AFG3L2	4.49646	0.645608	6.90947e-06	7.4901e-05	0.17818	0.122186
NBPF19	4.48883	0.547528	7.16148e-06	7.75166e-05	0.196125	0.136334
CSNK2A1	4.48801	0.69871	7.1892e-06	7.77585e-05	0.159123	0.101608
CTDSP2	4.4756	0.665557	7.61983e-06	8.22931e-05	0.164046	0.105788
C1orf162	4.4741	0.482516	7.67341e-06	8.28098e-05	0.22868	0.169775
GPI	4.47357	0.382131	7.69227e-06	8.29514e-05	0.293949	0.235048
DNM2	4.4698	0.497616	7.82936e-06	8.43041e-05	0.217246	0.159164
HELZ	4.4645	0.555494	8.02561e-06	8.61606e-05	0.196125	0.139871
TULP4	4.46237	1.2081	8.10585e-06	8.6893e-05	0.102906	0.0463023
DHX40	4.46005	0.66201	8.1941e-06	8.7774e-05	0.166111	0.108682
PPP1R16B	4.45427	1.08773	8.41774e-06	9.00362e-05	0.114658	0.0588424
ASCC3	4.45034	0.694996	8.57344e-06	9.16338e-05	0.153883	0.0958199
SENP6	4.44984	0.396657	8.5936e-06	9.17815e-05	0.27664	0.218328
USP14	4.44952	0.515855	8.60621e-06	9.18482e-05	0.214547	0.157556
SSR3	4.44913	0.522556	8.6219e-06	9.19479e-05	0.206765	0.150161
ERAP1	4.43372	0.955854	9.26196e-06	9.84832e-05	0.120534	0.0639871
ANXA5	4.42867	1.14823	9.48173e-06	0.000100672	0.108782	0.0530547
RANBP6	4.42257	1.04585	9.75338e-06	0.000103329	0.111323	0.0549839
HAUS3	4.42119	0.447441	9.81589e-06	0.000103897	0.244561	0.188746
MGST3	4.41315	0.670696	1.01878e-05	0.000107459	0.158012	0.100643
HCG18	4.40747	0.940807	1.04583e-05	0.000110093	0.122439	0.0665595
TM9SF3	4.40732	0.988522	1.04655e-05	0.000110093	0.117516	0.0614148
CCT3	4.40727	0.37174	1.04681e-05	0.000110093	0.30316	0.249196
PCF11	4.40344	0.466675	1.06548e-05	0.000111895	0.231856	0.174277
SCAF4	4.40039	0.444733	1.08055e-05	0.000113313	0.231062	0.171383
RAB22A	4.39944	0.866708	1.08533e-05	0.000113649	0.131491	0.0758842
PPP3CC	4.38938	0.344549	1.13676e-05	0.000118691	0.326028	0.268489
GIMAP4	4.38522	0.319161	1.15866e-05	0.000120677	0.373352	0.320257
SH2D2A	4.37736	1.23163	1.20128e-05	0.000124797	0.104177	0.0498392
RECQL	4.36777	0.927393	1.25523e-05	0.000130028	0.118469	0.0620579
ZMAT1	4.36268	1.14622	1.28477e-05	0.000132992	0.102589	0.0466238
YWHAG	4.35473	1.0163	1.33231e-05	0.00013752	0.113546	0.0581994
PPP4R3B	4.35356	0.385672	1.33942e-05	0.000138057	0.27394	0.216399
CRIP2	4.35233	0.769853	1.34696e-05	0.000138735	0.14229	0.0864952
SCAF11	4.34988	0.25396	1.36212e-05	0.000140097	0.471494	0.423151
PFKFB3	4.34811	0.982916	1.37317e-05	0.000141033	0.122439	0.0688103
ANKRD26	4.33225	0.96696	1.47596e-05	0.00015116	0.114817	0.0594855
FGFR1OP2	4.32408	0.573158	1.53171e-05	0.000156738	0.189773	0.136013
DPYD	4.31611	0.405307	1.58801e-05	0.000161719	0.252819	0.193248
LRP10	4.31574	0.44124	1.59068e-05	0.000161877	0.243926	0.189389
RC3H1	4.31334	0.538236	1.60806e-05	0.000163416	0.187232	0.130547
ELK3	4.31092	1.11337	1.62577e-05	0.0001651	0.102589	0.0472669
LCOR	4.30934	0.721023	1.63741e-05	0.000166049	0.147848	0.092926
RNF19A	4.30443	0.490252	1.67418e-05	0.00016954	0.209465	0.153055
DCTN2	4.30144	0.571384	1.69694e-05	0.000171725	0.184532	0.129904
NBAS	4.30046	0.8884	1.70443e-05	0.000172362	0.119104	0.0633441
SET	4.29661	0.280327	1.73429e-05	0.000175107	0.39765	0.345016
VMA21	4.29323	0.85213	1.7609e-05	0.000177575	0.126727	0.0720257
YWHAQ	4.28856	0.406801	1.79831e-05	0.000181222	0.272193	0.218971
EDEM3	4.28669	0.419822	1.81356e-05	0.000182505	0.239003	0.182315
CAPN2	4.27738	0.505416	1.89106e-05	0.000189776	0.20883	0.153698
SFMBT1	4.27074	0.722862	1.94824e-05	0.000195378	0.14626	0.0916399
ANAPC5	4.2703	0.367329	1.95212e-05	0.000195632	0.281404	0.224759
CS	4.26857	0.519278	1.96733e-05	0.000197019	0.2074	0.155305
CYB5R3	4.25997	0.640924	2.04457e-05	0.000204471	0.167222	0.113826
SORL1	4.25414	0.282584	2.0985e-05	0.000209574	0.407654	0.352733
TXN2	4.24314	0.457001	2.20409e-05	0.000219968	0.218993	0.161736
DHRS7	4.24258	0.412771	2.20965e-05	0.000220371	0.24202	0.184887
CLTC	4.24143	0.716694	2.22096e-05	0.000221346	0.146578	0.092283
TNFRSF10A	4.22984	0.825446	2.33853e-05	0.000231944	0.131809	0.078135
IPO5	4.22758	0.686618	2.36221e-05	0.000234133	0.151183	0.0971061
MFSD11	4.21446	0.775112	2.50374e-05	0.00024799	0.138479	0.0848875
CMTM3	4.21282	0.571506	2.52206e-05	0.000249634	0.184056	0.13119
MYO1G	4.20899	0.573845	2.56509e-05	0.000253373	0.175322	0.120579
TP53BP2	4.20451	0.734973	2.61651e-05	0.000258276	0.142449	0.088746
DPH1	4.19999	0.590249	2.66929e-05	0.000263305	0.173892	0.121222
SLC25A32	4.19012	0.774643	2.78809e-05	0.00027465	0.136255	0.0832797
VPS13D	4.18868	0.727632	2.8058e-05	0.000276042	0.142131	0.0884244
RNMT	4.18866	0.266695	2.80605e-05	0.000276042	0.432269	0.373955
MAPKAP1	4.18613	0.81141	2.83749e-05	0.000278946	0.125457	0.0710611
MEF2A	4.17749	0.628375	2.94741e-05	0.000289162	0.1596	0.105466
PA2G4	4.17693	0.281052	2.95468e-05	0.000289679	0.390186	0.336977
ARIH1	4.16969	0.536711	3.05017e-05	0.000298232	0.181674	0.12701
ADAM10	4.16225	0.594573	3.15131e-05	0.000307497	0.166587	0.11254
UBR5	4.1495	0.533649	3.33208e-05	0.000324262	0.185485	0.131511
TIMP1	4.14818	0.540387	3.35123e-05	0.000325905	0.18882	0.136656
TARSL2	4.1462	0.490856	3.38034e-05	0.000328516	0.197237	0.142122
LMBR1	4.1436	0.555098	3.41901e-05	0.000332051	0.183262	0.130547
FXR1	4.14278	0.323996	3.43125e-05	0.000332792	0.335557	0.2791
ATP2B1	4.142	0.66422	3.44287e-05	0.000333695	0.145307	0.0913183
FOXN2	4.13774	0.947228	3.50742e-05	0.000339724	0.110688	0.0578778
PITPNB	4.13457	0.632726	3.55614e-05	0.000343753	0.1569	0.103859
FNDC3A	4.12425	0.748117	3.71949e-05	0.000358344	0.132762	0.0790997
MDM4	4.12391	0.315802	3.7249e-05	0.000358627	0.318088	0.262379
BRWD1	4.11673	0.298843	3.84293e-05	0.000369498	0.345244	0.290997
REEP5	4.11615	0.62912	3.85255e-05	0.000370178	0.161664	0.109646
PCMTD1	4.11528	0.5456	3.86707e-05	0.000371326	0.172622	0.118006
SYNRG	4.1099	0.396907	3.95833e-05	0.000379837	0.241067	0.185209
SREK1	4.10316	0.371974	4.07539e-05	0.000390551	0.277593	0.225402
ATAD2B	4.09734	0.711345	4.17916e-05	0.000399966	0.137526	0.0842444
CCNT2	4.08736	0.539562	4.36314e-05	0.000416746	0.178339	0.124759
HAPLN3	4.08462	0.745095	4.41486e-05	0.000421408	0.140861	0.0897106
CD47	4.08134	0.263001	4.47766e-05	0.000426557	0.427505	0.370418
VPS35	4.07177	0.631212	4.66581e-05	0.000443022	0.157694	0.106109
CCDC7	4.07128	0.997084	4.6756e-05	0.000443661	0.101953	0.0491961
CASC3	4.06623	0.63605	4.77799e-05	0.000452782	0.158329	0.107074
BLOC1S6	4.06566	0.447047	4.78975e-05	0.000453599	0.218993	0.165273
KPNA4	4.06352	0.585395	4.83386e-05	0.000457178	0.165317	0.112862
IMPDH2	4.0594	0.335567	4.91994e-05	0.000464792	0.308401	0.257556
SERINC3	4.05936	0.414467	4.92079e-05	0.000464792	0.243449	0.19164
PLD3	4.05399	0.728555	5.03512e-05	0.00047528	0.13959	0.0884244
SLC39A10	4.05019	0.77994	5.11762e-05	0.000482123	0.13038	0.0784566
TCP1	4.04941	0.439118	5.13468e-05	0.000483415	0.229157	0.177814
FRYL	4.04226	0.423154	5.29375e-05	0.000498067	0.223916	0.169775
SNF8	4.03647	0.537928	5.42606e-05	0.000509521	0.176433	0.123151
RPAP2	4.03626	0.706601	5.4311e-05	0.000509663	0.141655	0.0900322
MGA	4.03268	0.876016	5.51432e-05	0.000516802	0.118628	0.0675241
WDR36	4.026	0.630289	5.67331e-05	0.000531014	0.152136	0.100322
ZNF708	4.02212	0.57431	5.76755e-05	0.000539322	0.158965	0.105466
INO80	4.0147	0.723252	5.95215e-05	0.0005546	0.134032	0.0823151
PPP1R11	4.00914	0.480343	6.09415e-05	0.000567466	0.199301	0.14791
GRASP	4.00726	1.07605	6.14264e-05	0.000571614	0.100048	0.0495177
RASA2	4.00396	0.282788	6.22914e-05	0.000579145	0.377164	0.323794
PRNP	3.99918	0.512506	6.35633e-05	0.000590359	0.198666	0.150482
USP9X	3.99678	0.64275	6.42089e-05	0.000595973	0.143719	0.0913183
GLS	3.99067	0.785794	6.58868e-05	0.00060998	0.12371	0.0720257
TGIF2	3.98917	0.830873	6.6304e-05	0.00061345	0.129268	0.0800643
LRBA	3.98615	0.538205	6.71549e-05	0.000620529	0.174369	0.121543
RASGRP1	3.97786	0.525087	6.95375e-05	0.000642134	0.186438	0.136013
MOB1A	3.97214	0.360836	7.12296e-05	0.00065734	0.269652	0.217042
TNFSF8	3.96207	0.303514	7.43018e-05	0.000685254	0.321582	0.267524
SEL1L	3.96055	0.49061	7.47781e-05	0.000689207	0.19279	0.142122
BBC3	3.9514	0.853445	7.76954e-05	0.000712914	0.121169	0.0713826
DOCK2	3.94802	0.479738	7.87995e-05	0.000721671	0.192155	0.140514
GATAD2B	3.94536	0.49072	7.96818e-05	0.00072929	0.191996	0.141801
TIPARP	3.93048	0.860376	8.4776e-05	0.000772979	0.117993	0.0688103
RELL1	3.92902	0.731643	8.5294e-05	0.000776723	0.131332	0.0810289
ROMO1	3.91741	0.339746	8.9505e-05	0.000812002	0.281086	0.22701
ZBTB11	3.9	0.628402	9.61929e-05	0.000871583	0.147689	0.0971061
IQSEC1	3.89393	0.621831	9.86313e-05	0.000892558	0.147848	0.0980707
DGKD	3.88602	0.782396	0.0001019	0.00091812	0.12101	0.0710611
TRPC4AP	3.88136	0.483156	0.000103872	0.000934717	0.186438	0.134727
USP11	3.88029	0.494643	0.000104331	0.000937685	0.190726	0.141158
ESF1	3.87368	0.567389	0.000107203	0.000962301	0.169763	0.122186
COX20	3.86996	0.682483	0.000108853	0.000976499	0.138161	0.088746
RAB29	3.86393	0.762468	0.000111578	0.000999706	0.12498	0.0765273
ELMSAN1	3.8585	0.767881	0.000114086	0.00102155	0.12498	0.0755627
WDR48	3.85535	0.526908	0.000115566	0.00103288	0.171987	0.122508
STAT6	3.85401	0.495468	0.000116197	0.00103724	0.184215	0.134084
TIAM1	3.85144	0.619349	0.000117423	0.00104754	0.152771	0.103215
MAP4	3.85111	0.795053	0.000117582	0.00104766	0.12228	0.0733119
CASP8	3.85014	0.34872	0.000118052	0.0010512	0.28855	0.23955
PSMD1	3.84487	0.790826	0.000120618	0.00107207	0.119422	0.070418
SESN1	3.8387	0.495405	0.000123689	0.00109802	0.193425	0.145016
POLR2E	3.83404	0.398587	0.000126054	0.00111832	0.21947	0.167524
ITPR2	3.83208	0.947194	0.000127065	0.00112522	0.104335	0.055627
NDUFS6	3.83134	0.384098	0.000127449	0.00112748	0.235033	0.183601
MTR	3.82647	0.334997	0.000129996	0.00114837	0.273622	0.221222
CD82	3.81798	0.937687	0.000134549	0.00118713	0.106559	0.0581994
PHIP	3.81752	0.310119	0.0001348	0.00118862	0.289344	0.236334
GRB2	3.81376	0.273739	0.000136869	0.0012054	0.353343	0.300965
CDK11A	3.81349	0.35699	0.000137016	0.00120596	0.242655	0.189389
TRAPPC6A	3.80898	0.359316	0.000139543	0.00122596	0.259965	0.211254
NCKAP1L	3.80832	0.53714	0.000139912	0.00122846	0.16484	0.114791
YTHDF3	3.80201	0.813414	0.000143525	0.00125789	0.117357	0.0688103
ZNF10	3.79306	0.619916	0.000148803	0.00130257	0.150707	0.103215
NOP14	3.7919	0.635455	0.000149501	0.00130789	0.147689	0.0996785
AGO3	3.79079	0.608759	0.000150168	0.00131214	0.144354	0.0945338
SNN	3.78175	0.732483	0.000155731	0.00135664	0.128633	0.0807074
EHMT1	3.77262	0.509335	0.000161542	0.00140304	0.170557	0.121222
RABGAP1L	3.76949	0.463971	0.000163582	0.00141905	0.197872	0.150161
SLC12A6	3.76911	0.589949	0.000163828	0.00141981	0.14356	0.0935691
OSBPL9	3.76906	0.490461	0.000163865	0.00141981	0.182309	0.133762
PRPF6	3.76355	0.353534	0.000167516	0.00144883	0.254248	0.20418
RNF111	3.76338	0.734979	0.000167632	0.00144897	0.128315	0.0803859
PTPRE	3.75737	0.956482	0.00017171	0.00148037	0.103859	0.0565916
CUL2	3.75727	0.629638	0.000171777	0.00148037	0.145943	0.0983923
DICER1	3.75572	0.46789	0.000172843	0.00148868	0.180721	0.130547
TMEM203	3.73736	0.739237	0.000185962	0.00159691	0.124663	0.0768489
NFE2L2	3.73678	0.316029	0.000186395	0.00159968	0.305542	0.256913
AKNA	3.72866	0.331189	0.000192497	0.00164618	0.295061	0.246624
CCDC141	3.72786	0.902406	0.000193111	0.00165046	0.107035	0.0598071
FAM177A1	3.72176	0.307982	0.000197835	0.00168884	0.396538	0.365273
USP4	3.72026	0.443421	0.000199015	0.00169791	0.197237	0.148875
KIFAP3	3.71902	0.676012	0.000199993	0.00170525	0.135303	0.0877814
LARS	3.71753	0.504283	0.000201179	0.00171435	0.168017	0.119614
ATG5	3.71658	0.572136	0.000201941	0.00171983	0.154836	0.107074
PIK3C3	3.71154	0.646499	0.000205999	0.00175336	0.135779	0.0881029
CRTAP	3.71067	0.584127	0.000206713	0.0017584	0.156424	0.109325
TNPO3	3.70993	0.873341	0.00020732	0.00176253	0.104335	0.0565916
SLFN12L	3.70849	0.636368	0.0002085	0.00177151	0.140384	0.0926045
USP22	3.70535	0.417268	0.000211103	0.00179152	0.203589	0.154341
CBX5	3.70359	0.458319	0.000212573	0.00180189	0.182309	0.132154
PHB	3.69299	0.469555	0.000221633	0.00187648	0.179609	0.131511
RIC1	3.69128	0.385241	0.000223126	0.00188581	0.218834	0.167524
PDS5B	3.69075	0.72005	0.000223594	0.00188866	0.119422	0.0713826
SEC31A	3.6905	0.408213	0.000223814	0.00188942	0.212482	0.163666
TALDO1	3.68809	0.565214	0.000225946	0.00190631	0.154677	0.107395
RBM6	3.68632	0.471511	0.000227521	0.00191778	0.191361	0.143408
INTS10	3.68626	0.401474	0.000227571	0.00191778	0.213753	0.164952
USP48	3.67128	0.618617	0.000241338	0.00202436	0.138796	0.0909968
GMIP	3.67053	0.606215	0.000242052	0.00202917	0.150071	0.103859
IFRD1	3.64787	0.498683	0.000264421	0.00221029	0.182944	0.137299
TAF1	3.64619	0.828856	0.000266162	0.00222355	0.108782	0.0623794
CD46	3.64295	0.321051	0.000269536	0.00224785	0.274734	0.226367
PJA2	3.63976	0.344793	0.000272895	0.00227323	0.246149	0.196141
PARP4	3.632	0.831739	0.000281231	0.00234133	0.110846	0.0646302
LINC00402	3.62301	0.735114	0.000291198	0.00242291	0.120375	0.073955
SPG7	3.62014	0.353763	0.000294446	0.00244852	0.237891	0.188103
SMG6	3.61551	0.76414	0.000299752	0.0024855	0.117993	0.0720257
PPM1K	3.60962	0.389393	0.000306648	0.00253831	0.220264	0.172347
NUMA1	3.6094	0.330396	0.000306905	0.00253857	0.251548	0.200643
ZZEF1	3.6093	0.558756	0.00030703	0.00253857	0.149595	0.103215
M6PR	3.60878	0.461218	0.000307641	0.00254217	0.178974	0.130225
PRKAR2A	3.6059	0.501013	0.000311075	0.00256908	0.172622	0.126367
DNAJA1	3.59953	0.382293	0.000318787	0.00262797	0.24075	0.197106
MARK3	3.5993	0.484204	0.000319069	0.00262797	0.169763	0.121865
DEGS1	3.59927	0.474073	0.000319114	0.00262797	0.183262	0.137299
EXOC8	3.59638	0.826895	0.000322678	0.00265429	0.107512	0.0614148
FAM214A	3.59214	0.580463	0.000327976	0.00269288	0.14356	0.0967846
TNPO1	3.59203	0.557117	0.000328113	0.00269288	0.150389	0.103859
MON2	3.58699	0.427582	0.000334524	0.00274237	0.18485	0.136013
SPN	3.57787	0.74067	0.000346401	0.00283415	0.120851	0.0755627
GANAB	3.5778	0.708808	0.000346503	0.00283415	0.121328	0.0755627
ARCN1	3.57697	0.368923	0.0003476	0.00284152	0.226298	0.1791
RERE	3.56892	0.449192	0.000358451	0.00292032	0.175957	0.128296
FAM107B	3.55271	0.250918	0.000381284	0.00308894	0.388915	0.343087
PHACTR4	3.55014	0.573315	0.000385033	0.00311581	0.146895	0.101286
SNX1	3.54625	0.472008	0.00039075	0.00315502	0.17151	0.124116
PUM1	3.54511	0.320415	0.000392447	0.00316342	0.253136	0.202251
CDV3	3.53779	0.476556	0.000403494	0.00324704	0.173098	0.127331
B4GALT1	3.53685	0.542555	0.000404927	0.00325676	0.159282	0.114148
WDR43	3.53537	0.315401	0.000407203	0.00327324	0.26727	0.219293
TCTA	3.53071	0.769279	0.000414439	0.00332218	0.117834	0.0733119
CTDSPL2	3.51784	0.530821	0.000435071	0.00347793	0.157059	0.111254
JUND	3.51611	0.258319	0.000437925	0.00349494	0.26997	0.216399
PSMB2	3.51446	0.461397	0.000440655	0.00351479	0.177862	0.132476
SDF4	3.51239	0.405051	0.000444088	0.00353859	0.208671	0.164309
ASXL2	3.51237	0.850715	0.000444129	0.00353859	0.101	0.0559486
MYBBP1A	3.5106	0.832117	0.000447099	0.00355834	0.107194	0.062701
TNIP2	3.50822	0.599429	0.000451119	0.00358817	0.143243	0.0993569
PHC3	3.50794	0.263784	0.000451585	0.00358817	0.330157	0.278778
FAAH2	3.50794	0.55227	0.000451592	0.00358817	0.160394	0.117685
THOC3	3.50171	0.388205	0.000462284	0.00366708	0.210259	0.161415
TSPAN14	3.49267	0.251997	0.000478217	0.00378723	0.354772	0.306109
ARID1A	3.4889	0.500196	0.000485017	0.00383689	0.159917	0.114791
LPP	3.47763	0.761772	0.000505873	0.00398661	0.11164	0.066881
ADD1	3.47057	0.469186	0.000519356	0.00409063	0.169446	0.124116
NAAA	3.46929	0.469381	0.000521835	0.00410792	0.171669	0.126688
TCP11L2	3.46772	0.297142	0.0005249	0.00412981	0.289821	0.243408
KIAA2026	3.46639	0.650383	0.000527507	0.00414806	0.124345	0.0797428
RBM19	3.46513	0.709177	0.000529975	0.0041652	0.114817	0.070418
CEP95	3.45538	0.284256	0.000549507	0.00430001	0.292997	0.24373
PLEKHJ1	3.45313	0.451349	0.000554131	0.00433385	0.173734	0.128617
LRPPRC	3.45289	0.315552	0.000554621	0.00433533	0.265206	0.2209
ZNF507	3.44299	0.478819	0.000575314	0.00448739	0.162458	0.117042
CTC1	3.44246	0.537031	0.000576457	0.00449388	0.14229	0.0974277
API5	3.42772	0.341377	0.000608673	0.00473227	0.235509	0.190032
DKC1	3.42468	0.549892	0.000615521	0.00478294	0.147372	0.103215
CDS2	3.41818	0.444303	0.000630413	0.00488815	0.184532	0.142122
SLC30A7	3.41212	0.460844	0.000644608	0.00499019	0.175639	0.131833
USPL1	3.41084	0.689033	0.00064762	0.00500815	0.114499	0.0700965
NLRC5	3.40492	0.416965	0.000661842	0.0051125	0.183897	0.137942
SLC30A9	3.40444	0.4367	0.000662997	0.00511339	0.172463	0.126688
ERGIC2	3.39674	0.38257	0.000681933	0.00525103	0.209624	0.16463
CAMK2D	3.3959	0.507191	0.000684028	0.00526436	0.153248	0.109003
SEC22B	3.39393	0.701067	0.000688965	0.00529672	0.11974	0.0771704
PURA	3.39189	0.653374	0.00069412	0.00533068	0.119263	0.0749196
C5orf24	3.38671	0.362864	0.000707371	0.00542381	0.19279	0.145338
ITGAL	3.38325	0.555019	0.00071634	0.00548385	0.138796	0.0942122
RAB1B	3.37867	0.460838	0.000728379	0.00557307	0.179768	0.137299
EXOSC10	3.3763	0.495961	0.00073469	0.00561541	0.161505	0.117363
TOX4	3.37226	0.28972	0.000745551	0.0056864	0.26203	0.214791
PTGER4	3.36934	0.300909	0.000753477	0.0057408	0.286962	0.245016
VPS36	3.36801	0.425761	0.000757137	0.00576261	0.181356	0.136656
DENND6A	3.36734	0.353178	0.000758979	0.00577359	0.224393	0.180064
EZH1	3.36425	0.518524	0.000767519	0.00583549	0.14229	0.0977492
MAP4K5	3.36298	0.725512	0.000771073	0.00585943	0.108623	0.0649518
LIX1L	3.352	0.512085	0.000802314	0.00607767	0.147848	0.103537
VASP	3.34733	0.741927	0.000815939	0.0061744	0.10767	0.0643087
TNRC6C	3.34011	0.511819	0.00083746	0.00631742	0.15023	0.105788
ZNF506	3.33989	0.325804	0.000838105	0.006319	0.236303	0.190675
ITCH	3.33714	0.560518	0.000846448	0.00637857	0.137843	0.0942122
URI1	3.33492	0.5252	0.000853232	0.00642301	0.140226	0.096463
CLINT1	3.3346	0.334569	0.000854223	0.00642712	0.231062	0.185531
SEC16A	3.32904	0.782243	0.000871475	0.0065433	0.104812	0.0623794
RTF1	3.32546	0.264838	0.000882716	0.00662083	0.312053	0.26463
BAZ1B	3.31877	0.54274	0.000904151	0.00676056	0.14499	0.101929
MED1	3.31696	0.5701	0.000910034	0.00680104	0.132762	0.0897106
SPATA13	3.3118	0.363739	0.000926963	0.00692039	0.202636	0.157556
RAB5B	3.31079	0.655246	0.000930337	0.00694201	0.118787	0.0762058
PSMD8	3.30944	0.326957	0.000934814	0.00697182	0.242496	0.199357
LPIN2	3.30573	0.387056	0.000947288	0.0070612	0.203113	0.160772
PRKAA1	3.30536	0.405046	0.000948543	0.00706328	0.187073	0.14373
ANXA6	3.30009	0.296289	0.000966537	0.00719356	0.280451	0.237942
CFAP97	3.29361	0.398426	0.000989097	0.00733128	0.197872	0.155305
RAB3GAP1	3.29194	0.367629	0.000994976	0.00737108	0.214229	0.172026
HDLBP	3.28976	0.573242	0.00100274	0.00742481	0.131809	0.0890675
ZBTB10	3.28083	0.744522	0.00103502	0.00764814	0.107988	0.0662379
RPRD2	3.27594	0.583457	0.00105311	0.00776991	0.129744	0.0871383
GBP5	3.27504	0.437964	0.00105647	0.00779073	0.18215	0.141158
DOCK8	3.27242	0.27409	0.00106631	0.00785125	0.271875	0.224437
CDK11B	3.2716	0.389725	0.00106942	0.00787014	0.191361	0.148875
ANAPC11	3.2693	0.37058	0.00107813	0.00793025	0.198031	0.154662
MAP3K4	3.25172	0.711884	0.00114709	0.00840326	0.106717	0.0646302
EIF2S1	3.25143	0.506418	0.00114828	0.00840771	0.151342	0.110289
UBE2K	3.24462	0.435261	0.00117606	0.00859376	0.168334	0.125402
TTC14	3.24411	0.256161	0.0011782	0.00860501	0.313165	0.268167
UBQLN1	3.24254	0.31647	0.00118469	0.0086437	0.248372	0.206752
RNF168	3.23918	0.632839	0.00119876	0.00873753	0.121645	0.0800643
LSM4	3.23652	0.330913	0.00120998	0.00881491	0.22741	0.182958
IARS2	3.23493	0.501378	0.00121673	0.00885955	0.139908	0.096463
VAMP5	3.23048	0.390435	0.00123583	0.00897605	0.178974	0.136013
STK10	3.22663	0.298631	0.00125256	0.00908213	0.265047	0.223151
PRDX1	3.22389	0.394837	0.00126462	0.00915758	0.203589	0.163666
PPP1R15B	3.21006	0.726452	0.00132707	0.00956189	0.103224	0.0617363
DARS	3.20922	0.292762	0.00133097	0.00958521	0.261394	0.217685
LRRC58	3.20746	0.542032	0.00133912	0.00962951	0.133556	0.0913183
TNKS	3.20536	0.538236	0.00134894	0.00969049	0.134826	0.0932476
ABCB7	3.20325	0.61772	0.00135884	0.00975197	0.123233	0.0819936
TMEM141	3.20262	0.736518	0.00136183	0.00976859	0.10243	0.0610932
RNF11	3.19965	0.488288	0.00137594	0.00985514	0.159123	0.118971
KDELR1	3.19444	0.31497	0.00140102	0.0100199	0.244243	0.200643
EVI2A	3.18715	0.562304	0.00143681	0.0102504	0.145307	0.106752
POGK	3.18602	0.736172	0.00144247	0.0102807	0.104494	0.0636656
TMED5	3.18492	0.570538	0.00144793	0.0103145	0.128156	0.0871383
ARPC5	3.15961	0.252035	0.00157981	0.0111933	0.315071	0.271704
DYNLT3	3.14969	0.423597	0.00163443	0.0115634	0.176592	0.135691
DIP2B	3.14145	0.486183	0.00168111	0.0118762	0.143402	0.101608
AGTPBP1	3.13988	0.391078	0.00169014	0.0119283	0.171034	0.128939
GLIPR1	3.13439	0.664086	0.00172212	0.0121363	0.119104	0.0797428
ZNF217	3.13173	0.572601	0.00173777	0.0122406	0.128633	0.0884244
SUCO	3.13145	0.446063	0.00173945	0.012245	0.153406	0.111254
KLF13	3.13134	0.414272	0.00174009	0.012245	0.173416	0.131833
ZNF841	3.12926	0.738463	0.00175247	0.0123261	0.102112	0.0620579
ZFR	3.12349	0.27343	0.00178717	0.0125336	0.282198	0.242122
KLHL24	3.1212	0.250863	0.00180117	0.0126195	0.306495	0.263023
ADI1	3.109	0.518626	0.00187722	0.0131142	0.146895	0.108039
COX5A	3.10363	0.253835	0.0019116	0.0133416	0.29792	0.255305
CHD8	3.10046	0.419133	0.00193222	0.0134725	0.176274	0.136977
GLUD1	3.09831	0.346492	0.0019463	0.013551	0.210735	0.171383
CASC4	3.09168	0.57967	0.00199024	0.0138104	0.119898	0.0794212
CCNK	3.08756	0.335048	0.00201804	0.0139899	0.211212	0.169775
SSRP1	3.08579	0.407475	0.0020301	0.0140667	0.173416	0.133119
APP	3.08336	0.398697	0.00204677	0.0141551	0.185168	0.144695
DNM1L	3.08078	0.52087	0.00206461	0.0142648	0.133556	0.0935691
VPS39	3.07497	0.509714	0.00210523	0.0145094	0.135303	0.0951768
SLC16A7	3.0715	0.559708	0.00212986	0.0146457	0.125933	0.0858521
CSGALNACT1	3.06644	0.382644	0.00216621	0.0148886	0.178339	0.137299
RPA2	3.06404	0.607125	0.00218373	0.0149876	0.125933	0.0877814
ERCC6L2	3.05925	0.517177	0.00221895	0.0152149	0.133238	0.092926
OPTN	3.04892	0.253603	0.00229663	0.0157252	0.313483	0.272669
FNIP1	3.04505	0.486302	0.00232645	0.0158917	0.142131	0.102572
ARRDC3	3.042	0.593857	0.00235016	0.0160277	0.126886	0.0884244
DNAJC3	3.04191	0.527028	0.00235079	0.0160277	0.128474	0.0884244
TDG	3.03417	0.290504	0.00241198	0.0164217	0.234874	0.193891
GSTM1	3.03078	0.528188	0.00243925	0.0165917	0.135779	0.096463
UBA1	3.02586	0.523578	0.00247928	0.0168482	0.129586	0.0900322
LIMS1	3.02501	0.571915	0.00248627	0.0168877	0.123074	0.0842444
YES1	3.0243	0.643053	0.00249209	0.0169113	0.111323	0.0726688
KRI1	3.02112	0.472116	0.00251844	0.0170742	0.141178	0.101608
CREBZF	3.01409	0.309659	0.00257753	0.0174421	0.215976	0.173312
CTCF	3.01383	0.407503	0.00257973	0.0174469	0.1623	0.122508
HEBP2	3.01372	0.363899	0.00258065	0.0174469	0.188344	0.148553
SLA	3.0084	0.474259	0.00262629	0.0177222	0.163888	0.127331
CPNE1	3.00704	0.354506	0.00263807	0.0177851	0.195966	0.15627
MAPK8	3.00421	0.546114	0.00266268	0.0179344	0.129427	0.0903537
GTF2I	2.99871	0.495871	0.00271122	0.0182358	0.143719	0.105145
UGCG	2.99812	0.664389	0.00271647	0.0182541	0.106559	0.0678457
CTSD	2.99416	0.30242	0.002752	0.0184671	0.227569	0.18746
PLEKHB2	2.98998	0.608761	0.00278994	0.0186871	0.123392	0.0864952
HDAC3	2.98754	0.553719	0.00281236	0.0188198	0.119104	0.0800643
MAP4K4	2.98563	0.540731	0.00282997	0.0189201	0.123869	0.085209
CPNE3	2.98051	0.349183	0.00287772	0.0192216	0.18755	0.148553
FAM13B	2.97555	0.413778	0.00292466	0.0195081	0.162935	0.123794
SLC35E2B	2.96849	0.467405	0.00299267	0.0199341	0.145466	0.106752
ELOVL5	2.96276	0.280894	0.00304898	0.0202719	0.258059	0.21865
SMARCC2	2.95952	0.295376	0.00308115	0.0204481	0.228363	0.187138
IL4R	2.95786	0.274604	0.00309786	0.0205496	0.269493	0.232797
ARHGEF7	2.95091	0.351961	0.00316841	0.0209887	0.190408	0.151125
SRSF1	2.95057	0.284607	0.00317184	0.0210018	0.234715	0.194212
SRSF8	2.94698	0.258028	0.00320892	0.0212279	0.257583	0.216077
CTSB	2.94388	0.544219	0.00324131	0.0214253	0.122598	0.0845659
RPN1	2.94309	0.275563	0.00324951	0.0214572	0.25663	0.218328
CTR9	2.94224	0.459686	0.00325846	0.0215064	0.151342	0.114148
SCAF8	2.93999	0.383014	0.00328224	0.0216289	0.17548	0.136977
CREBBP	2.93992	0.342505	0.00328301	0.0216289	0.174686	0.134727
C19orf25	2.9392	0.477611	0.00329062	0.0216495	0.134826	0.0961415
FOXO1	2.93645	0.444441	0.00331992	0.0218224	0.153724	0.115756
OTUD6B-AS1	2.93491	0.355121	0.00333641	0.0219109	0.182627	0.142444
MNAT1	2.92933	0.56531	0.00339695	0.0222278	0.118628	0.0810289
PDE4D	2.92301	0.2609	0.00346662	0.0226529	0.258536	0.218971
TRIM56	2.92005	0.371594	0.00349974	0.0228486	0.166111	0.12701
BMS1	2.91885	0.609634	0.00351322	0.0229263	0.112276	0.0749196
NCOA3	2.91747	0.318983	0.00352885	0.0230075	0.188026	0.145981
TMBIM1	2.91398	0.371211	0.00356855	0.0232454	0.206924	0.172026
FAM117B	2.90726	0.653695	0.00364615	0.0236975	0.104971	0.0675241
CDKN2D	2.90674	0.263078	0.00365217	0.023726	0.244084	0.201929
ZHX2	2.90648	0.646714	0.00365524	0.0237352	0.109894	0.0733119
ZNF44	2.90396	0.602682	0.00368472	0.0239159	0.118628	0.0819936
SPG11	2.90355	0.605005	0.00368961	0.0239369	0.108147	0.070418
CD59	2.90296	0.634747	0.00369651	0.0239689	0.114817	0.0784566
GLTP	2.90137	0.572311	0.00371532	0.0240498	0.121963	0.0855305
ARID2	2.90064	0.415719	0.00372399	0.0240951	0.147848	0.109325
RAB6A	2.90016	0.359652	0.00372975	0.0241216	0.186597	0.149518
GPR132	2.8994	0.473145	0.00373883	0.0241695	0.166746	0.134084
CWC25	2.89872	0.415899	0.00374688	0.0241999	0.155312	0.117042
KDM5C	2.89793	0.467793	0.00375629	0.0242499	0.138479	0.100643
CCDC186	2.89685	0.377587	0.00376931	0.0243231	0.180245	0.142444
TMEM63A	2.89383	0.36183	0.00380573	0.0245362	0.179927	0.140514
SOAT1	2.8874	0.667892	0.00388442	0.0249878	0.100683	0.0633441
ESYT1	2.88212	0.594069	0.00395009	0.0253651	0.113705	0.0768489
BRD9	2.87779	0.339042	0.00400466	0.0256585	0.188185	0.148553
DYNLL2	2.87188	0.644214	0.00408034	0.0260741	0.101795	0.0646302
PDIA6	2.86771	0.537718	0.00413458	0.0264091	0.125615	0.0890675
HEATR1	2.86708	0.614373	0.00414282	0.02645	0.113705	0.077492
PDE4B	2.86373	0.335444	0.00418687	0.0266959	0.244243	0.213183
JOSD1	2.86149	0.370768	0.00421651	0.0268623	0.176433	0.138264
VSIG1	2.85283	0.661681	0.00433314	0.0275678	0.101795	0.0655949
NBPF12	2.85207	0.576084	0.00434349	0.0276093	0.114658	0.0778135
ZDHHC20	2.85145	0.510194	0.00435205	0.0276394	0.125615	0.0884244
UVRAG	2.8466	0.416432	0.0044189	0.0280394	0.149119	0.110932
NCBP1	2.84195	0.642419	0.00448379	0.0284137	0.100524	0.0636656
SNX19	2.84181	0.574629	0.00448578	0.0284139	0.114181	0.077492
NBEAL1	2.8332	0.445555	0.00460843	0.0291524	0.142131	0.10418
ELP2	2.82928	0.29432	0.00466535	0.0294738	0.215817	0.17717
MAN2B1	2.8289	0.417075	0.00467077	0.0294823	0.154836	0.118006
RLIM	2.82589	0.335762	0.00471494	0.0297352	0.197078	0.160129
SIPA1	2.81574	0.544518	0.00486654	0.0306112	0.115293	0.078135
FKBP3	2.81405	0.396015	0.00489209	0.0307451	0.154518	0.11672
TM2D1	2.81027	0.47789	0.00495	0.0310551	0.136255	0.0996785
GIGYF2	2.80924	0.623032	0.00496585	0.0311275	0.103859	0.0675241
PDE12	2.80842	0.454248	0.00497856	0.0311937	0.14229	0.106431
EIF3J	2.80027	0.342776	0.00510598	0.031854	0.164523	0.12508
RNGTT	2.79982	0.626644	0.00511313	0.0318849	0.101636	0.0652733
ZFX	2.7993	0.447674	0.00512138	0.0319226	0.140543	0.103859
NUP210	2.79563	0.37916	0.00517993	0.0322319	0.167699	0.13119
ZNF609	2.79366	0.578941	0.00521144	0.032384	0.108306	0.0717042
PAFAH1B2	2.78755	0.554619	0.00531087	0.0329333	0.111323	0.0749196
SUPT3H	2.78185	0.42326	0.00540494	0.0334449	0.146895	0.109325
CDK13	2.76999	0.404222	0.00560586	0.034511	0.148642	0.112219
CBWD2	2.76967	0.397198	0.00561128	0.0345297	0.150707	0.113826
CCDC93	2.76581	0.47577	0.00567809	0.0348962	0.132285	0.0967846
TRMT10C	2.76561	0.261811	0.0056816	0.034903	0.242496	0.205145
NFATC3	2.76545	0.310119	0.00568435	0.034905	0.193743	0.155627
SYNE1	2.76403	0.328754	0.00570922	0.0350429	0.198984	0.162058
ICE2	2.76302	0.488091	0.00572697	0.0351369	0.124504	0.0884244
STT3B	2.76129	0.277275	0.00575741	0.0353087	0.221534	0.182637
POM121C	2.76004	0.309313	0.00577943	0.0354137	0.224393	0.189711
REV3L	2.75676	0.655725	0.00583766	0.0357251	0.100048	0.0646302
FBRS	2.75492	0.499901	0.00587067	0.0359119	0.12895	0.0932476
AGO2	2.75439	0.671423	0.00588023	0.03594	0.100206	0.0652733
VMP1	2.7536	0.357982	0.00589439	0.0360113	0.168969	0.132476
C6orf62	2.75129	0.359379	0.00593616	0.0362206	0.165793	0.128939
CTSS	2.74832	0.272851	0.00599013	0.0365013	0.233286	0.196141
MAGT1	2.7482	0.606631	0.00599226	0.0365013	0.11037	0.0758842
ATR	2.74558	0.563278	0.00604038	0.0367547	0.110529	0.0745981
MTHFD2	2.74524	0.574697	0.00604669	0.0367709	0.121804	0.0881029
SLC25A37	2.74373	0.582556	0.00607463	0.0369098	0.104971	0.0694534
KIDINS220	2.73966	0.540187	0.00615032	0.0373226	0.119104	0.0842444
CA5B	2.7381	0.276787	0.00617952	0.0374684	0.229474	0.192926
FBXO21	2.72929	0.278613	0.00634706	0.0383442	0.207718	0.169453
SS18	2.72865	0.521039	0.0063595	0.0383892	0.125774	0.0919614
PSMA3-AS1	2.72859	0.295894	0.00636059	0.0383892	0.204542	0.167203
ZNHIT6	2.72792	0.598219	0.00637359	0.0384516	0.1037	0.0684887
RALGAPB	2.72641	0.562187	0.00640266	0.0385904	0.107194	0.0717042
SSR1	2.72626	0.32975	0.00640555	0.0385904	0.195966	0.161093
SPTY2D1	2.71217	0.552902	0.00668435	0.0400258	0.110529	0.0755627
C6orf120	2.70193	0.588847	0.00689377	0.0411605	0.100206	0.0649518
SHPRH	2.69944	0.405506	0.00694556	0.0414356	0.136891	0.100965
IPCEF1	2.6954	0.301291	0.00703042	0.0418727	0.203907	0.167203
RBM26	2.69464	0.331669	0.00704645	0.0419509	0.173575	0.135691
TWF1	2.6926	0.40438	0.00708974	0.0421739	0.145148	0.109646
ZBTB4	2.69083	0.647295	0.00712741	0.0423631	0.100524	0.0665595
ARL5A	2.68804	0.342577	0.0071872	0.0426659	0.178021	0.142444
LARP1	2.68791	0.58567	0.00719015	0.0426659	0.101477	0.0665595
SIKE1	2.68683	0.598405	0.0072133	0.0427857	0.1037	0.0691318
CLK4	2.68293	0.278849	0.00729792	0.0432521	0.208512	0.171061
FYTTD1	2.67968	0.331026	0.00736929	0.0436215	0.190726	0.156913
NDUFA9	2.67315	0.485837	0.00751427	0.044407	0.13292	0.0993569
AATF	2.66887	0.269717	0.00761073	0.0448778	0.223281	0.186174
ALOX5AP	2.65935	0.530915	0.00782917	0.0460796	0.117834	0.0839228
GTPBP4	2.65729	0.392496	0.00787713	0.0463242	0.155947	0.122508
MAGED2	2.65495	0.515008	0.00793199	0.0465422	0.123233	0.0900322
PDS5A	2.65109	0.352298	0.00802326	0.0470115	0.165634	0.129904
ETFB	2.64274	0.305568	0.00822381	0.04797	0.189614	0.153376
PLEKHB1	2.64262	0.461773	0.00822665	0.04797	0.129427	0.0954984
LTA4H	2.63498	0.278536	0.00841431	0.0489655	0.216452	0.180707
AVL9	2.63449	0.434473	0.00842642	0.0490163	0.12895	0.0938907
PRR4	2.63057	0.345686	0.00852407	0.0495246	0.156741	0.1209
MRPL23	-2.63572	-0.409858	0.00839582	0.0488776	0.121963	0.153376
DAZAP1	-2.63828	-0.331341	0.00833274	0.0485494	0.152295	0.184244
ORMDL1	-2.64741	-0.275659	0.00811111	0.0474302	0.199301	0.228296
RDH14	-2.64831	-0.402606	0.00808946	0.0473227	0.133079	0.163344
STX10	-2.65682	-0.405152	0.00788808	0.0463697	0.127997	0.158199
PNPT1	-2.65813	-0.47406	0.00785745	0.0462272	0.106717	0.138907
ING3	-2.66879	-0.430152	0.00761256	0.0448778	0.110688	0.142765
MRPL4	-2.68074	-0.296348	0.00734596	0.043519	0.177068	0.207717
TBC1D15	-2.68634	-0.264774	0.00722385	0.0428307	0.190726	0.223794
SASH3	-2.69727	-0.408852	0.00699101	0.0416895	0.118946	0.15209
ANAPC13	-2.70583	-0.365493	0.00681346	0.0407315	0.128315	0.162058
PCMT1	-2.70815	-0.394445	0.00676592	0.0404803	0.119422	0.153055
MZT1	-2.7141	-0.40877	0.00664563	0.0398435	0.122122	0.154341
STIM1	-2.71625	-0.467852	0.00660269	0.0396189	0.114181	0.145659
DUS3L	-2.7237	-0.299707	0.00645546	0.038816	0.169763	0.202572
FCGRT	-2.73706	-0.452189	0.00619911	0.0375714	0.137843	0.166559
NDUFV2-AS1	-2.74462	-0.455378	0.00605815	0.0368251	0.111958	0.144695
RAP2C	-2.74655	-0.426022	0.00602257	0.0366705	0.123869	0.156592
CAMTA1	-2.74912	-0.288895	0.00597554	0.0364302	0.185009	0.218006
PSMC3	-2.77944	-0.290234	0.00544519	0.0336508	0.181833	0.214469
AZI2	-2.78566	-0.456684	0.00534184	0.0330969	0.1091	0.143087
METTL17	-2.78848	-0.459995	0.00529554	0.0328523	0.11164	0.145016
MRPL38	-2.78986	-0.298748	0.00527309	0.0327271	0.186279	0.217685
NDUFB3	-2.7948	-0.388058	0.00519314	0.0323002	0.139273	0.171061
APTX	-2.79846	-0.501364	0.00513471	0.0319918	0.100206	0.134084
GNPAT	-2.80255	-0.339365	0.00507009	0.0316848	0.166746	0.198714
SLC25A38	-2.80632	-0.336628	0.00501116	0.0313843	0.171669	0.201929
GTF3C5	-2.81343	-0.439178	0.00490168	0.0307786	0.111482	0.145338
APBA2	-2.81888	-0.286028	0.00481908	0.030339	0.2128	0.240514
HSF1	-2.82354	-0.255139	0.00474969	0.0299412	0.229157	0.259807
ZFAND1	-2.83172	-0.264098	0.00462982	0.0292622	0.2101	0.242122
LYRM2	-2.84047	-0.388646	0.00450467	0.028521	0.140226	0.173312
DNAJC15	-2.86148	-0.261859	0.00421667	0.0268623	0.221058	0.253698
KLHL9	-2.86454	-0.343707	0.00417622	0.0266515	0.161029	0.194534
RBM43	-2.87944	-0.519354	0.00398386	0.0255479	0.111958	0.145338
NFATC1	-2.88124	-0.376514	0.00396108	0.0254244	0.14896	0.182315
PWP1	-2.88407	-0.257319	0.00392572	0.0252198	0.225345	0.256913
TVP23B	-2.88997	-0.478361	0.0038528	0.0248175	0.107512	0.143087
IAH1	-2.90285	-0.390785	0.00369784	0.0239689	0.131015	0.166559
NUP54	-2.90917	-0.353173	0.00362392	0.0235742	0.148166	0.183923
VPS25	-2.91515	-0.504413	0.00355515	0.0231685	0.100206	0.136013
NOP10	-2.92022	-0.309192	0.00349783	0.0228465	0.192314	0.225402
ZRSR2	-2.92729	-0.380802	0.00341934	0.0223641	0.147054	0.180707
CCDC57	-2.93269	-0.289972	0.00336035	0.0220281	0.204383	0.238585
PIGH	-2.93401	-0.47435	0.00334614	0.0219649	0.11434	0.149196
CGRRF1	-2.93852	-0.441631	0.00329783	0.0216871	0.113546	0.150161
TFG	-2.94383	-0.376991	0.00324173	0.0214253	0.140702	0.176527
LMF2	-2.95492	-0.426411	0.00312755	0.020737	0.129903	0.16463
ASF1A	-2.96416	-0.439414	0.0030351	0.0201889	0.132285	0.165595
MOAP1	-2.97385	-0.263081	0.0029409	0.0196074	0.233921	0.264952
SPG21	-2.9955	-0.38027	0.00273998	0.0184035	0.151501	0.185852
ZFAND2B	-2.99844	-0.438376	0.00271363	0.0182435	0.133714	0.167524
COMMD2	-3.00247	-0.276871	0.00267795	0.0180288	0.219787	0.251447
SMIM7	-3.00813	-0.367843	0.00262859	0.0177295	0.160553	0.196141
UBA3	-3.01544	-0.464967	0.00256604	0.0173724	0.118469	0.154341
SMARCB1	-3.01833	-0.325744	0.00254173	0.017224	0.181039	0.21672
RNF181	-3.04342	-0.314123	0.00233906	0.0159703	0.177227	0.213505
PPP6C	-3.04794	-0.252351	0.00230414	0.0157616	0.236303	0.269775
BCL10	-3.04938	-0.429418	0.00229312	0.0157085	0.123551	0.160772
CCS	-3.07373	-0.446798	0.00211402	0.0145506	0.130856	0.166238
POLR2G	-3.07528	-0.334848	0.00210307	0.0145028	0.175639	0.210289
MRPL43	-3.08043	-0.293513	0.00206702	0.0142747	0.218834	0.250482
MRPL41	-3.08347	-0.2505	0.002046	0.0141551	0.244084	0.278457
ZDHHC6	-3.09494	-0.290025	0.00196852	0.0136675	0.204701	0.240836
EXOG	-3.09575	-0.51695	0.00196317	0.0136422	0.117993	0.153698
PITPNA-AS1	-3.09681	-0.397381	0.00195618	0.0136046	0.145307	0.181994
DDA1	-3.09844	-0.343962	0.0019454	0.013551	0.175163	0.211254
PRKAR1A	-3.09979	-0.262897	0.00193657	0.0134963	0.256789	0.287781
PABPN1	-3.10486	-0.388946	0.00190372	0.013293	0.160076	0.193248
LINC00909	-3.11423	-0.575271	0.00184424	0.0129088	0.105606	0.141801
MAP4K2	-3.11938	-0.459299	0.00181231	0.0126914	0.125139	0.162058
ZNF75A	-3.1248	-0.398937	0.00177928	0.0124848	0.150548	0.187138
IL17RA	-3.12844	-0.351938	0.00175739	0.0123547	0.190567	0.224116
ENOPH1	-3.135	-0.436733	0.00171855	0.012117	0.138637	0.175563
MRPS23	-3.15428	-0.541083	0.00160895	0.0113887	0.105129	0.142765
RHOT2	-3.1731	-0.438382	0.00150821	0.0107123	0.134985	0.172347
PKN1	-3.17486	-0.482476	0.00149908	0.0106527	0.12228	0.159164
NCK1	-3.18668	-0.409602	0.00143917	0.0102623	0.142608	0.180386
STMN1	-3.19304	-0.508495	0.00140785	0.0100588	0.127045	0.163023
TIMM17A	-3.19572	-0.418934	0.00139482	0.00998048	0.132444	0.172026
RBM48	-3.20364	-0.372381	0.00135702	0.00974369	0.172145	0.207074
RPAIN	-3.2085	-0.330283	0.00133431	0.00960454	0.190885	0.226367
CHIC2	-3.21456	-0.257288	0.00130646	0.00942282	0.282992	0.308039
CSRNP1	-3.21492	-0.411518	0.00130483	0.00941574	0.145625	0.184566
MRPS7	-3.21532	-0.272167	0.001303	0.0094119	0.239479	0.27492
SSBP2	-3.21565	-0.509995	0.00130148	0.00940562	0.12498	0.161093
SNRNP35	-3.21748	-0.513111	0.00129321	0.00935057	0.105129	0.144695
DHRS3	-3.22994	-0.307583	0.00123817	0.00898853	0.209782	0.247588
CMC2	-3.24002	-0.486341	0.0011952	0.008716	0.113864	0.153698
CHCHD7	-3.24367	-0.376943	0.00117999	0.00861372	0.158488	0.198392
EMG1	-3.263	-0.511511	0.0011024	0.00808818	0.112117	0.151768
CHMP1B	-3.26821	-0.422188	0.00108229	0.00795275	0.135144	0.175241
ACTR6	-3.26871	-0.466575	0.00108039	0.00794285	0.124663	0.164952
TDP2	-3.28061	-0.410564	0.00103582	0.00765014	0.15166	0.190675
ARPC1A	-3.28832	-0.449187	0.00100789	0.00745527	0.13562	0.174277
ASNSD1	-3.29476	-0.357402	0.000985072	0.00730894	0.175957	0.213505
PSMA5	-3.30557	-0.321294	0.00094782	0.00706153	0.196443	0.23537
PLIN2	-3.31478	-0.543611	0.000917157	0.00685073	0.106082	0.145981
TCIRG1	-3.32016	-0.478806	0.000899654	0.0067339	0.12768	0.167524
GOLT1B	-3.32483	-0.391909	0.000884737	0.00663254	0.166111	0.205466
ANAPC15	-3.32636	-0.369872	0.000879896	0.0066031	0.178339	0.215756
PSMC2	-3.33563	-0.44693	0.000851068	0.00641005	0.138955	0.178457
MRPL10	-3.37134	-0.444547	0.000748046	0.00570242	0.131491	0.17299
RNASEH1	-3.37293	-0.338234	0.00074374	0.00567558	0.192473	0.230225
SPNS1	-3.40455	-0.449596	0.000662742	0.00511339	0.143878	0.18328
C18orf21	-3.40478	-0.568024	0.000662175	0.0051125	0.10243	0.144051
ZNF655	-3.4162	-0.325619	0.000635027	0.00491865	0.224234	0.26045
DRG1	-3.4226	-0.417395	0.000620246	0.00481448	0.147213	0.189389
MRPS12	-3.44888	-0.477568	0.000562916	0.0043978	0.131968	0.173312
LYSMD2	-3.45623	-0.509534	0.000547783	0.00428884	0.117675	0.160129
NSL1	-3.4568	-0.489801	0.000546627	0.00428211	0.124504	0.166559
TMEM222	-3.48143	-0.510586	0.00049874	0.00393254	0.120375	0.162701
HNRNPH2	-3.48316	-0.516514	0.000495526	0.00390933	0.120692	0.162701
SYS1	-3.49439	-0.36188	0.000475155	0.00376505	0.18215	0.223151
RRAGA	-3.49811	-0.568482	0.000468575	0.00371495	0.112752	0.154662
TMEM204	-3.52203	-0.320719	0.000428261	0.00342538	0.221375	0.257235
MRPS16	-3.52938	-0.474751	0.000416531	0.00333709	0.138955	0.179743
ULK3	-3.53449	-0.625856	0.000408567	0.00328239	0.100524	0.143087
BCCIP	-3.54259	-0.303989	0.000396225	0.0031911	0.227569	0.266559
DCP1A	-3.54562	-0.323076	0.00039169	0.00315908	0.224869	0.261736
APBB1	-3.54585	-0.310884	0.000391355	0.00315814	0.240908	0.276849
CCDC130	-3.54833	-0.510468	0.000387679	0.00313488	0.124504	0.167846
ZNF414	-3.55322	-0.600094	0.000380542	0.00308465	0.1091	0.150804
THYN1	-3.56636	-0.401463	0.000361978	0.00294573	0.168652	0.209325
NAA16	-3.56678	-0.344082	0.000361388	0.00294259	0.21407	0.252412
MRPS2	-3.57057	-0.554388	0.0003562	0.00290361	0.11307	0.156592
GLRX	-3.5725	-0.636772	0.000353591	0.0028856	0.100524	0.142765
GRINA	-3.57646	-0.532494	0.000348277	0.00284544	0.117516	0.161093
RANGRF	-3.57873	-0.628574	0.000345269	0.00282726	0.102112	0.144695
VAPB	-3.59761	-0.513899	0.000321155	0.00264327	0.124186	0.167524
ZNF302	-3.60468	-0.434024	0.000312539	0.00257822	0.172781	0.211254
GNG5	-3.61655	-0.274676	0.000298555	0.00247699	0.295855	0.326688
INO80E	-3.61761	-0.4129	0.000297333	0.00246828	0.178339	0.218006
POP4	-3.61802	-0.565995	0.00029687	0.00246585	0.106082	0.151125
SF3B4	-3.61929	-0.348586	0.000295407	0.0024551	0.203113	0.244051
EXOSC9	-3.64191	-0.50577	0.000270625	0.00225562	0.132603	0.175884
METTL5	-3.65007	-0.394339	0.000262172	0.00219275	0.181197	0.221865
LINC01481	-3.67477	-0.599342	0.000238063	0.00199839	0.112276	0.155627
PPP1R7	-3.68404	-0.358316	0.00022957	0.00193237	0.21137	0.250482
SCAMP3	-3.69133	-0.393295	0.000223083	0.00188581	0.186597	0.227653
DPF2	-3.70428	-0.568771	0.000211992	0.00179801	0.1091	0.155305
PRPS1	-3.70542	-0.378934	0.000211039	0.00179152	0.194378	0.236013
CNOT2	-3.72224	-0.25996	0.000197466	0.00168668	0.303478	0.339228
EMC7	-3.7333	-0.372979	0.000188986	0.00161808	0.186279	0.231511
ZNF32	-3.73463	-0.524514	0.000187992	0.00161147	0.128791	0.172347
HDAC7	-3.73534	-0.485844	0.000187465	0.00160791	0.144196	0.187781
BFAR	-3.75265	-0.345182	0.000174975	0.00150524	0.217246	0.258199
ZFAND6	-3.76167	-0.500687	0.000168781	0.00145803	0.136097	0.181672
NDUFB8	-3.7713	-0.430625	0.000162401	0.00140966	0.166905	0.211254
DNAJC8	-3.77937	-0.253087	0.000157225	0.00136801	0.313324	0.35209
PHF11	-3.78024	-0.341502	0.000156678	0.00136407	0.234556	0.275563
URM1	-3.78178	-0.335646	0.000155713	0.00135664	0.231539	0.273312
ABTB1	-3.78184	-0.460142	0.00015567	0.00135664	0.163729	0.207074
PRKD2	-3.78455	-0.654355	0.000153988	0.00134389	0.101159	0.146302
PET117	-3.78693	-0.620564	0.000152518	0.00133186	0.105447	0.151125
TPRKB	-3.79158	-0.515309	0.000149691	0.00130875	0.13562	0.180707
TRAPPC2L	-3.80943	-0.383253	0.000139286	0.00122444	0.185009	0.230225
MPPE1	-3.82099	-0.583807	0.000132915	0.00117343	0.118946	0.16463
GIMAP6	-3.83128	-0.613221	0.000127476	0.00112748	0.115452	0.161093
KIAA1143	-3.83219	-0.470696	0.000127007	0.00112522	0.156424	0.200965
SNRPD3	-3.84094	-0.279595	0.000122562	0.00108868	0.285056	0.32508
EBPL	-3.84934	-0.419285	0.000118438	0.00105399	0.169287	0.216399
CMTM7	-3.85118	-0.321073	0.000117549	0.00104766	0.254883	0.291961
MTMR14	-3.85407	-0.417936	0.00011617	0.00103724	0.176274	0.223151
STMN3	-3.86517	-0.481177	0.000111011	0.000995246	0.153406	0.198714
COMMD9	-3.88875	-0.573336	0.00010076	0.000910117	0.118628	0.165273
BECN1	-3.89331	-0.356824	9.8886e-05	0.000894303	0.210418	0.255627
MFF	-3.89661	-0.30993	9.75502e-05	0.000883327	0.262665	0.301929
GTF2IRD2B	-3.9229	-0.453011	8.74912e-05	0.000794231	0.161029	0.207717
CYTH4	-3.92853	-0.527607	8.54673e-05	0.000777812	0.133714	0.180386
JAGN1	-3.93066	-0.388951	8.47134e-05	0.000772896	0.194219	0.240193
DNAJA2	-3.93236	-0.254982	8.41168e-05	0.000767937	0.307448	0.347267
ZNF880	-3.93876	-0.634076	8.19033e-05	0.000748675	0.11307	0.159486
RNF44	-3.95423	-0.39237	7.67807e-05	0.000705417	0.189932	0.235691
MITD1	-3.98724	-0.570231	6.68451e-05	0.000618061	0.124663	0.172669
DUSP12	-3.99308	-0.585059	6.52196e-05	0.000604577	0.11831	0.166559
LSM3	-3.9935	-0.326112	6.51042e-05	0.000603895	0.254407	0.297428
TOMM5	-4.02134	-0.281314	5.78685e-05	0.000540592	0.282992	0.327331
GABPB1-AS1	-4.02822	-0.3398	5.62013e-05	0.000526377	0.254089	0.294855
TSR2	-4.04038	-0.276511	5.33647e-05	0.000501434	0.300302	0.341158
MRPS6	-4.04203	-0.495582	5.29913e-05	0.000498249	0.151818	0.197749
PTBP1	-4.05123	-0.250724	5.0949e-05	0.000480295	0.338098	0.375241
PPCS	-4.05211	-0.379209	5.07586e-05	0.000478813	0.214864	0.261093
ATF4	-4.07248	-0.315945	4.65152e-05	0.000441956	0.255042	0.299678
CHRM3-AS2	-4.07343	-0.361117	4.63261e-05	0.000440449	0.238844	0.279743
PDCD4-AS1	-4.07563	-0.620305	4.58904e-05	0.000436881	0.117993	0.166559
SH3KBP1	-4.08313	-0.297577	4.44326e-05	0.000423839	0.283786	0.323473
AURKAIP1	-4.08924	-0.317606	4.32792e-05	0.00041385	0.260283	0.306431
APOL6	-4.1043	-0.484079	4.05538e-05	0.000388892	0.162617	0.209646
QRICH1	-4.12534	-0.347794	3.70186e-05	0.000356884	0.247419	0.289389
MRPL34	-4.1258	-0.493434	3.69453e-05	0.000356415	0.161188	0.20836
PFDN2	-4.13668	-0.374255	3.52373e-05	0.000340847	0.215341	0.262701
MRPS26	-4.13683	-0.633762	3.52144e-05	0.000340847	0.113705	0.163666
GOLGA7	-4.14299	-0.347053	3.42805e-05	0.000332705	0.235668	0.281994
PCMTD2	-4.15563	-0.505006	3.24388e-05	0.00031589	0.151024	0.198714
PHF5A	-4.15587	-0.396783	3.2405e-05	0.000315774	0.197713	0.246302
TBP	-4.15799	-0.632782	3.21055e-05	0.000313066	0.112911	0.163023
FASTK	-4.1705	-0.555414	3.03933e-05	0.000297374	0.133556	0.18328
XAF1	-4.18304	-0.653821	2.87631e-05	0.000282378	0.106082	0.157556
MRPS22	-4.18419	-0.655445	2.86184e-05	0.000281149	0.102747	0.154984
LAPTM4A	-4.19877	-0.419507	2.68364e-05	0.000264541	0.17818	0.230868
BNIP3L	-4.21039	-0.287281	2.54929e-05	0.000251984	0.304589	0.349839
IL21R	-4.2311	-0.632659	2.32547e-05	0.000230808	0.113864	0.165916
GIMAP2	-4.23353	-0.41299	2.30049e-05	0.000228484	0.216452	0.26045
AKAP17A	-4.23947	-0.455408	2.2405e-05	0.000222679	0.174051	0.224116
TACO1	-4.23985	-0.583387	2.23667e-05	0.000222605	0.12371	0.175241
SHISA5	-4.26639	-0.289117	1.98664e-05	0.000198815	0.301731	0.341801
RBX1	-4.27993	-0.284074	1.86952e-05	0.000187744	0.302207	0.351125
TRMT1	-4.28376	-0.527781	1.83762e-05	0.000184797	0.151342	0.200965
TIPRL	-4.28692	-0.42429	1.81165e-05	0.00018244	0.19152	0.243087
TMEM248	-4.29649	-0.48071	1.73521e-05	0.000175107	0.163411	0.214148
ZNF706	-4.29812	-0.349528	1.72253e-05	0.00017407	0.249166	0.294855
ZNF766	-4.31068	-0.560455	1.62755e-05	0.000165165	0.14356	0.192926
CUTC	-4.3134	-0.557606	1.60762e-05	0.000163416	0.138955	0.190032
CSK	-4.31981	-0.554559	1.56167e-05	0.000159262	0.144513	0.195177
UTP23	-4.32342	-0.419357	1.53625e-05	0.000156891	0.204224	0.252412
FAM49B	-4.3239	-0.333101	1.53297e-05	0.000156738	0.248213	0.29582
U2AF1	-4.33428	-0.385125	1.46236e-05	0.000149873	0.233762	0.279743
PFDN1	-4.35651	-0.414821	1.32153e-05	0.000136505	0.199936	0.250161
RPS19BP1	-4.38133	-0.353734	1.17955e-05	0.000122627	0.245514	0.293569
ZNF394	-4.38186	-0.323427	1.17669e-05	0.000122418	0.281245	0.326367
SVBP	-4.38514	-0.671075	1.15912e-05	0.000120677	0.105923	0.159486
ZNF511	-4.38703	-0.711945	1.14908e-05	0.000119804	0.101477	0.155305
DRAM2	-4.39058	-0.607648	1.13047e-05	0.00011812	0.131015	0.18328
MAD1L1	-4.39108	-0.357529	1.12787e-05	0.000117933	0.254407	0.298714
ZNF428	-4.39811	-0.392777	1.09196e-05	0.000114261	0.22868	0.274277
CHTOP	-4.40065	-0.618683	1.07925e-05	0.000113258	0.127839	0.180707
MEI1	-4.41013	-0.530926	1.03311e-05	0.000108891	0.151342	0.204823
AAR2	-4.41703	-0.652824	1.00068e-05	0.000105704	0.115928	0.169132
GET4	-4.42297	-0.576675	9.73554e-06	0.000103215	0.132762	0.186817
CDR2	-4.42809	-0.684502	9.5073e-06	0.000100869	0.114181	0.167524
THOC7	-4.43198	-0.439178	9.33717e-06	9.921e-05	0.196443	0.246945
MANF	-4.43817	-0.67602	9.0727e-06	9.65418e-05	0.100842	0.157235
NME4	-4.4416	-0.549303	8.92942e-06	9.50871e-05	0.149119	0.201286
IDI1	-4.44455	-0.43631	8.80746e-06	9.38575e-05	0.218199	0.267203
U2AF1L4	-4.45949	-0.459028	8.21557e-06	8.79389e-05	0.193267	0.243408
MLF2	-4.46505	-0.36421	8.00507e-06	8.60039e-05	0.245831	0.294534
CACYBP	-4.46688	-0.328553	7.9367e-06	8.53963e-05	0.275687	0.324437
SEPHS2	-4.47235	-0.593902	7.73654e-06	8.33667e-05	0.129903	0.184566
CNIH4	-4.49231	-0.567949	7.04534e-06	7.63166e-05	0.133397	0.189068
RNF145	-4.50762	-0.326143	6.55577e-06	7.11734e-05	0.288709	0.332797
SLC9A3R1	-4.51236	-0.530233	6.41112e-06	6.96553e-05	0.150707	0.203859
MRPL13	-4.53012	-0.703967	5.89491e-06	6.42398e-05	0.1037	0.159486
NAPA	-4.54026	-0.363421	5.61837e-06	6.14114e-05	0.249801	0.3
TRAPPC5	-4.542	-0.545739	5.57232e-06	6.10927e-05	0.159123	0.210289
COG3	-4.55721	-0.517316	5.1837e-06	5.7005e-05	0.161823	0.215113
TMEM138	-4.56694	-0.761802	4.94902e-06	5.46319e-05	0.100365	0.155627
CCDC174	-4.56741	-0.48765	4.9378e-06	5.45497e-05	0.175798	0.229904
TMIGD2	-4.56794	-0.505549	4.92546e-06	5.4455e-05	0.17818	0.228617
MEAF6	-4.57832	-0.400737	4.68724e-06	5.19802e-05	0.228998	0.277814
TWISTNB	-4.60739	-0.618438	4.07747e-06	4.54621e-05	0.127362	0.184244
TMEM183A	-4.61692	-0.440317	3.89475e-06	4.34583e-05	0.201683	0.254341
GTF2B	-4.62829	-0.335537	3.68701e-06	4.12676e-05	0.27791	0.32508
VDAC3	-4.65716	-0.454924	3.20607e-06	3.61364e-05	0.19676	0.250482
PARP6	-4.67635	-0.699579	2.92024e-06	3.30435e-05	0.111164	0.168167
ATP6V1E1	-4.69177	-0.593116	2.70852e-06	3.07681e-05	0.135303	0.192605
NDUFB6	-4.69508	-0.514234	2.66499e-06	3.02975e-05	0.177227	0.230225
MOB4	-4.71745	-0.490238	2.38814e-06	2.73219e-05	0.180245	0.23537
ID2	-4.71783	-0.603757	2.38379e-06	2.72937e-05	0.126886	0.186174
RAB7A	-4.73767	-0.278119	2.16193e-06	2.4971e-05	0.356678	0.401929
XPO4	-4.74081	-0.465944	2.1287e-06	2.46462e-05	0.195172	0.248553
CDIPT	-4.74852	-0.639807	2.04914e-06	2.3744e-05	0.123392	0.18135
GOLPH3	-4.7511	-0.496914	2.02318e-06	2.3462e-05	0.178021	0.233119
SEMA4D	-4.77341	-0.511541	1.81136e-06	2.11413e-05	0.180562	0.234405
PITPNC1	-4.78203	-0.372804	1.73531e-06	2.03193e-05	0.268223	0.317685
SRPK2	-4.78519	-0.438103	1.70827e-06	2.00513e-05	0.222169	0.273312
TUFM	-4.8045	-0.269131	1.55138e-06	1.82989e-05	0.383198	0.43119
MED6	-4.80458	-0.560393	1.55078e-06	1.82989e-05	0.157059	0.212862
SNRPC	-4.81225	-0.317142	1.49238e-06	1.76462e-05	0.305066	0.356913
ORMDL3	-4.81469	-0.475114	1.47431e-06	1.74469e-05	0.197237	0.250804
RBM42	-4.84209	-0.591617	1.28478e-06	1.52539e-05	0.149595	0.206431
N4BP2L1	-4.86884	-0.531262	1.12256e-06	1.34049e-05	0.180245	0.234084
NUB1	-4.87371	-0.409488	1.09522e-06	1.31109e-05	0.243132	0.292926
SNRNP70	-4.8805	-0.318276	1.05817e-06	1.26989e-05	0.325234	0.37492
GID8	-4.88269	-0.627982	1.04648e-06	1.2569e-05	0.142925	0.200322
VPS29	-4.88463	-0.414001	1.03622e-06	1.24562e-05	0.229633	0.283923
DRAP1	-4.88791	-0.292652	1.01913e-06	1.22609e-05	0.355566	0.403537
CHMP3	-4.89384	-0.374941	9.88869e-07	1.19068e-05	0.266317	0.3209
RAP1A	-4.89781	-0.263862	9.6912e-07	1.16787e-05	0.384469	0.430868
SS18L2	-4.95308	-0.547077	7.30489e-07	8.9295e-06	0.168017	0.226045
LSM5	-4.95713	-0.290498	7.15426e-07	8.76018e-06	0.368747	0.413183
TMEM134	-4.96054	-0.754883	7.02966e-07	8.61491e-06	0.11164	0.171061
DCTN6	-4.97756	-0.528318	6.43898e-07	7.93136e-06	0.171193	0.23119
HNRNPF	-4.9896	-0.266952	6.05032e-07	7.46533e-06	0.389868	0.445981
PXN	-4.99964	-0.401525	5.74376e-07	7.09313e-06	0.234397	0.295177
VDAC2	-5.00183	-0.29534	5.67885e-07	7.01896e-06	0.374305	0.422508
ANKRD55	-5.00528	-0.674631	5.57795e-07	6.90606e-06	0.135303	0.193569
METTL9	-5.01636	-0.3956	5.26592e-07	6.53092e-06	0.259806	0.310611
SARNP	-5.03021	-0.659855	4.89942e-07	6.11308e-06	0.124345	0.187138
TSSC4	-5.03484	-0.772017	4.78242e-07	5.97224e-06	0.106559	0.168167
PCNP	-5.03702	-0.25549	4.72841e-07	5.9099e-06	0.418453	0.463987
RGCC	-5.03979	-0.432275	4.66044e-07	5.82998e-06	0.250913	0.305145
HSPE1	-5.04364	-0.321702	4.5675e-07	5.72859e-06	0.29792	0.359164
MRFAP1	-5.04768	-0.32595	4.47211e-07	5.61381e-06	0.340321	0.383601
BTF3L4	-5.06271	-0.50027	4.1333e-07	5.21113e-06	0.186438	0.246945
BRMS1	-5.08237	-0.681281	3.72756e-07	4.71603e-06	0.126568	0.188424
CRTC2	-5.08567	-0.696921	3.66331e-07	4.6388e-06	0.121328	0.183601
TECPR1	-5.09561	-0.623879	3.47623e-07	4.40962e-06	0.146737	0.206752
EEF1E1	-5.10193	-0.666913	3.36211e-07	4.27236e-06	0.123074	0.186817
COX17	-5.12767	-0.496275	2.93346e-07	3.76071e-06	0.206289	0.263344
NCOA5	-5.13412	-0.823286	2.83472e-07	3.63735e-06	0.101159	0.163666
PNPLA8	-5.14222	-0.623773	2.71512e-07	3.49008e-06	0.139273	0.202894
LLPH	-5.14684	-0.572787	2.64906e-07	3.40819e-06	0.158012	0.220579
MALSU1	-5.15824	-0.600667	2.49283e-07	3.21578e-06	0.156582	0.214791
IDH3B	-5.16627	-0.49809	2.38818e-07	3.08628e-06	0.193425	0.255305
AASDHPPT	-5.17627	-0.632414	2.26368e-07	2.93062e-06	0.14499	0.207395
DDX56	-5.17759	-0.600972	2.24773e-07	2.91259e-06	0.153089	0.214791
YDJC	-5.18122	-0.475063	2.20445e-07	2.85906e-06	0.213435	0.272347
SNX2	-5.18669	-0.531679	2.14063e-07	2.78128e-06	0.170716	0.233762
POLR2K	-5.19623	-0.507349	2.03366e-07	2.64705e-06	0.18882	0.249839
ANP32A	-5.21539	-0.348012	1.83427e-07	2.39616e-06	0.309671	0.361415
SNX17	-5.21798	-0.488695	1.80881e-07	2.36717e-06	0.199778	0.259807
AK5	-5.25732	-0.675352	1.4617e-07	1.93038e-06	0.137367	0.199357
C19orf48	-5.27401	-0.650895	1.33473e-07	1.7724e-06	0.13959	0.203537
LENG8	-5.27528	-0.418598	1.32554e-07	1.76182e-06	0.273464	0.32508
H2AFZ	-5.27622	-0.284409	1.31879e-07	1.75446e-06	0.406384	0.456592
RNF114	-5.2817	-0.36335	1.27991e-07	1.7043e-06	0.303001	0.355627
PSMC6	-5.2825	-0.571891	1.27436e-07	1.70005e-06	0.166428	0.228939
SF3B5	-5.28297	-0.276289	1.27108e-07	1.69724e-06	0.391456	0.43955
INTS12	-5.28454	-0.820608	1.26018e-07	1.68424e-06	0.101795	0.166238
TRMT112	-5.28962	-0.340634	1.2257e-07	1.63967e-06	0.3192	0.372347
PNPLA2	-5.29503	-0.325719	1.18998e-07	1.59336e-06	0.338733	0.392605
UBAP1	-5.30858	-0.666612	1.10484e-07	1.48348e-06	0.137843	0.201929
PSMA7	-5.30952	-0.258364	1.09913e-07	1.47718e-06	0.449262	0.495177
SEC11A	-5.31247	-0.368527	1.08148e-07	1.45481e-06	0.294744	0.351768
TMC6	-5.32322	-0.394935	1.01945e-07	1.37521e-06	0.282039	0.336656
SCAMP2	-5.32847	-0.465194	9.90447e-08	1.34109e-06	0.222328	0.282958
FDFT1	-5.33108	-0.345217	9.7629e-08	1.3244e-06	0.329681	0.382315
EID1	-5.35396	-0.264264	8.60488e-08	1.17171e-06	0.471494	0.514148
RPF1	-5.36228	-0.587592	8.21767e-08	1.12321e-06	0.164205	0.226367
MDH2	-5.37732	-0.287037	7.56019e-08	1.03727e-06	0.40956	0.458521
TAF9	-5.38157	-0.42441	7.38402e-08	1.01406e-06	0.254089	0.312219
RGS1	-5.40305	-0.73679	6.55185e-08	9.05796e-07	0.124821	0.191961
TRMT61B	-5.41295	-0.835607	6.19938e-08	8.61184e-07	0.104971	0.170418
UBAC2	-5.4242	-0.366045	5.82137e-08	8.11792e-07	0.304589	0.359807
REXO2	-5.44121	-0.636828	5.29195e-08	7.40822e-07	0.150071	0.214791
MRPS34	-5.44325	-0.497171	5.23162e-08	7.33086e-07	0.206606	0.270418
KRT10	-5.44746	-0.260579	5.10937e-08	7.16649e-07	0.443227	0.494212
PYM1	-5.44999	-0.697202	5.03733e-08	7.07231e-07	0.140226	0.204502
RNF126	-5.45803	-0.320003	4.81435e-08	6.79223e-07	0.366841	0.421543
IFI16	-5.46023	-0.479225	4.75531e-08	6.71548e-07	0.213276	0.278135
RHNO1	-5.49424	-0.825937	3.92392e-08	5.59604e-07	0.106241	0.17299
MRPL50	-5.50859	-0.767698	3.61717e-08	5.16877e-07	0.113705	0.182637
PIH1D1	-5.51529	-0.588144	3.48214e-08	4.98567e-07	0.172622	0.236656
EXOSC8	-5.52318	-0.697231	3.32914e-08	4.7808e-07	0.136732	0.202251
DUSP11	-5.54202	-0.572245	2.99004e-08	4.30239e-07	0.179133	0.24373
PUF60	-5.55741	-0.454982	2.73809e-08	3.96351e-07	0.232015	0.295498
NDUFS3	-5.55798	-0.621089	2.72912e-08	3.95448e-07	0.159282	0.226045
POLR2C	-5.59291	-0.403179	2.23294e-08	3.25182e-07	0.283627	0.340514
BLOC1S4	-5.60838	-0.611587	2.04227e-08	2.98316e-07	0.168334	0.233762
OXLD1	-5.62244	-0.642931	1.88283e-08	2.75583e-07	0.1596	0.225723
HERPUD1	-5.62485	-0.495256	1.85666e-08	2.72028e-07	0.208671	0.277492
UQCR10	-5.63003	-0.281984	1.80174e-08	2.64249e-07	0.429728	0.474277
MRPL16	-5.67825	-0.682449	1.36082e-08	2.02457e-07	0.146578	0.213826
MAF1	-5.67995	-0.457849	1.34731e-08	2.0086e-07	0.247578	0.310611
C15orf61	-5.70696	-0.864617	1.15014e-08	1.72711e-07	0.103859	0.173955
SAT2	-5.72594	-0.655972	1.02861e-08	1.55106e-07	0.158806	0.225723
WIPI2	-5.7291	-0.662572	1.00963e-08	1.52563e-07	0.15166	0.219936
MRPS35	-5.73399	-0.485104	9.80932e-09	1.4842e-07	0.214864	0.282637
GRSF1	-5.76774	-0.411448	8.03399e-09	1.22682e-07	0.283468	0.344051
LIME1	-5.77637	-0.343137	7.63309e-09	1.1693e-07	0.364459	0.417042
CLK3	-5.78192	-0.716909	7.38531e-09	1.13255e-07	0.140226	0.208682
SMNDC1	-5.81655	-0.502465	6.00763e-09	9.3115e-08	0.213753	0.283923
LSM7	-5.81837	-0.280883	5.9426e-09	9.22059e-08	0.44418	0.491961
MMADHC	-5.84112	-0.418109	5.18499e-09	8.07106e-08	0.284104	0.346302
CCDC28A	-5.86132	-0.632226	4.59191e-09	7.17877e-08	0.166111	0.23537
MRPL55	-5.86847	-0.689603	4.39834e-09	6.8836e-08	0.151501	0.220579
RWDD1	-5.88765	-0.279656	3.91717e-09	6.14384e-08	0.476576	0.527653
SIVA1	-5.89805	-0.335671	3.67817e-09	5.77525e-08	0.368112	0.426367
TRAPPC4	-5.90266	-0.656239	3.57677e-09	5.62214e-08	0.153565	0.225723
CAPZA2	-5.90352	-0.543954	3.55835e-09	5.59927e-08	0.202319	0.271061
HSD17B11	-5.92102	-0.483981	3.1995e-09	5.05108e-08	0.240432	0.308682
TRIAP1	-5.92125	-0.758649	3.19502e-09	5.04954e-08	0.129427	0.201929
TBC1D10A	-5.93359	-0.896785	2.96381e-09	4.71503e-08	0.106241	0.178135
ANKLE2	-5.93976	-0.702111	2.85432e-09	4.54586e-08	0.13959	0.211897
RP9	-5.96287	-0.917375	2.47846e-09	3.96471e-08	0.100206	0.173955
ZNRD1	-5.96483	-0.608752	2.44882e-09	3.92163e-08	0.175798	0.247267
FAM133B	-5.97558	-0.358871	2.29272e-09	3.68799e-08	0.357948	0.412862
BCL11B	-5.98239	-0.329361	2.19884e-09	3.54487e-08	0.398761	0.457556
HMGN3	-5.98251	-0.414814	2.19721e-09	3.54487e-08	0.291726	0.351768
TRABD	-5.98719	-0.399493	2.13503e-09	3.45354e-08	0.295855	0.359807
ISCA2	-6.02576	-0.67702	1.68314e-09	2.74407e-08	0.156106	0.22701
RBCK1	-6.03378	-0.515162	1.60164e-09	2.61414e-08	0.230268	0.296141
AGPAT5	-6.03457	-0.908436	1.59385e-09	2.60732e-08	0.111323	0.18328
NIN	-6.04427	-0.755495	1.5009e-09	2.46083e-08	0.141814	0.211254
PSMC1	-6.06809	-0.561594	1.29439e-09	2.13922e-08	0.196602	0.268167
EMC6	-6.0705	-0.584459	1.27515e-09	2.10984e-08	0.188502	0.259807
CHURC1	-6.07496	-0.286242	1.24016e-09	2.05429e-08	0.481976	0.533762
PSMB8-AS1	-6.08104	-0.68018	1.19402e-09	1.98013e-08	0.155788	0.228617
C6orf226	-6.08676	-0.713959	1.15217e-09	1.91292e-08	0.152612	0.224116
ASB8	-6.09069	-0.653435	1.12426e-09	1.87088e-08	0.171034	0.242122
RAB11B	-6.0914	-0.440565	1.11928e-09	1.86474e-08	0.28061	0.343408
TIMM23	-6.09465	-0.782409	1.09676e-09	1.83356e-08	0.130221	0.20418
BCL7B	-6.10275	-0.554883	1.04256e-09	1.75105e-08	0.20216	0.274277
ISG15	-6.10392	-0.86421	1.03495e-09	1.74029e-08	0.119898	0.192926
ARL14EP	-6.10654	-0.615964	1.01815e-09	1.71402e-08	0.172622	0.245659
MRPL2	-6.11153	-0.90374	9.86802e-10	1.66319e-08	0.107353	0.181029
SNRNP27	-6.11944	-0.718888	9.39075e-10	1.58644e-08	0.154042	0.225723
CRLF3	-6.12571	-0.476286	9.02777e-10	1.52691e-08	0.26203	0.326367
MRPS30	-6.14198	-0.696232	8.15012e-10	1.38332e-08	0.150548	0.224437
NSMCE3	-6.15515	-0.490209	7.5006e-10	1.27758e-08	0.252025	0.321222
CTBS	-6.17207	-0.611522	6.74031e-10	1.15625e-08	0.188979	0.259807
DPEP2	-6.17394	-0.933209	6.66076e-10	1.14396e-08	0.110052	0.183601
YIPF3	-6.17764	-0.799142	6.50689e-10	1.12019e-08	0.126568	0.202251
SCML4	-6.19378	-0.491325	5.87382e-10	1.01848e-08	0.260441	0.32508
C1QBP	-6.19568	-0.294265	5.80323e-10	1.00745e-08	0.46673	0.519936
PTPRA	-6.24219	-0.742978	4.31475e-10	7.5631e-09	0.150865	0.22283
COX19	-6.25732	-0.59493	3.91654e-10	6.90696e-09	0.196602	0.267846
SNU13	-6.26009	-0.276712	3.84764e-10	6.79375e-09	0.497697	0.556592
CREM	-6.27308	-0.443611	3.53967e-10	6.26525e-09	0.245673	0.330225
SREK1IP1	-6.27651	-0.66499	3.46249e-10	6.14369e-09	0.16357	0.240193
RBBP6	-6.2798	-0.313479	3.39004e-10	6.02252e-09	0.446244	0.507395
ARHGAP9	-6.28008	-0.5563	3.38397e-10	6.01914e-09	0.223122	0.291961
DBF4	-6.2808	-0.613617	3.36829e-10	5.99862e-09	0.195966	0.266881
NTMT1	-6.28328	-0.625168	3.3151e-10	5.91119e-09	0.174369	0.250482
C12orf65	-6.33455	-0.508127	2.38032e-10	4.2707e-09	0.255519	0.32508
POLR2M	-6.36902	-0.55456	1.90244e-10	3.42605e-09	0.215976	0.288103
GNAS	-6.37172	-0.386087	1.8692e-10	3.37038e-09	0.362077	0.419293
MRFAP1L1	-6.37255	-0.588473	1.85909e-10	3.35635e-09	0.19549	0.271704
JTB	-6.39948	-0.309656	1.55909e-10	2.83241e-09	0.448785	0.507074
PHF1	-6.40314	-0.357944	1.52211e-10	2.7722e-09	0.387804	0.451447
TACC3	-6.41179	-0.6548	1.43825e-10	2.62277e-09	0.174686	0.250804
NDUFV2	-6.41376	-0.326044	1.41975e-10	2.59229e-09	0.445291	0.504823
TMEM263	-6.4157	-0.733856	1.40174e-10	2.56589e-09	0.155153	0.229904
HNRNPH3	-6.44849	-0.313384	1.12973e-10	2.08381e-09	0.467207	0.52508
PSMA3	-6.45038	-0.656943	1.11571e-10	2.06058e-09	0.173098	0.250482
CAPZB	-6.50416	-0.257971	7.81291e-11	1.45784e-09	0.555661	0.596463
SCNM1	-6.55663	-0.836551	5.50362e-11	1.04173e-09	0.131491	0.209325
SNW1	-6.55708	-0.49622	5.48727e-11	1.03999e-09	0.258218	0.333762
LARP7	-6.55801	-0.733284	5.45309e-11	1.03487e-09	0.153565	0.232797
CBLL1	-6.56767	-0.661911	5.11089e-11	9.71203e-10	0.177068	0.254662
TTC32	-6.57691	-0.76294	4.80312e-11	9.15125e-10	0.152612	0.228296
MRPL9	-6.57703	-0.603972	4.79935e-11	9.15125e-10	0.198031	0.275563
RNF125	-6.58125	-0.358428	4.66516e-11	8.92367e-10	0.41226	0.472026
SERPINB1	-6.61052	-0.407859	3.82964e-11	7.36442e-10	0.346673	0.413505
PAIP2	-6.6107	-0.261824	3.82505e-11	7.36442e-10	0.555979	0.599357
SGF29	-6.62037	-0.811208	3.58303e-11	6.90856e-10	0.136891	0.217042
ADH5	-6.62329	-0.546088	3.5129e-11	6.78238e-10	0.232174	0.307395
DERL2	-6.62765	-0.709584	3.41067e-11	6.59381e-10	0.157853	0.239228
SYTL1	-6.68701	-0.572952	2.2777e-11	4.45105e-10	0.226616	0.301608
ISCA1	-6.6963	-0.501531	2.13769e-11	4.19446e-10	0.263459	0.336656
MRPL18	-6.69864	-0.917178	2.10363e-11	4.13323e-10	0.115611	0.197106
SBDS	-6.72262	-0.283483	1.78484e-11	3.5357e-10	0.559632	0.613183
ILKAP	-6.73404	-0.637761	1.65015e-11	3.27337e-10	0.195013	0.271383
TXK	-6.74451	-0.409903	1.53542e-11	3.05416e-10	0.356201	0.426367
CBX3	-6.76447	-0.392591	1.33802e-11	2.67252e-10	0.372082	0.433762
SDR39U1	-6.77754	-0.671037	1.22236e-11	2.44827e-10	0.184374	0.261736
CD69	-6.79302	-0.332789	1.09808e-11	2.20546e-10	0.654756	0.670418
DGUOK	-6.84067	-0.434855	7.8821e-12	1.59194e-10	0.334127	0.402572
TXNL1	-6.84562	-0.648044	7.61444e-12	1.54003e-10	0.190567	0.268489
RNF113A	-6.8469	-0.926153	7.5469e-12	1.53066e-10	0.113546	0.197106
ABRACL	-6.87953	-0.475201	6.00488e-12	1.22651e-10	0.290932	0.363023
WDR74	-6.88582	-0.530767	5.74554e-12	1.17596e-10	0.252184	0.329582
LENG1	-6.89305	-0.773176	5.4608e-12	1.12171e-10	0.150707	0.232797
LSM8	-6.90592	-0.392568	4.98806e-12	1.02899e-10	0.376529	0.446624
FOXN3	-6.91869	-0.483614	4.55835e-12	9.44388e-11	0.299031	0.370418
PSMB3	-6.92056	-0.544101	4.49863e-12	9.33353e-11	0.242496	0.321222
FNTA	-6.94618	-0.381874	3.75312e-12	7.82045e-11	0.399397	0.467846
FDX1	-6.96458	-0.749295	3.29395e-12	6.88351e-11	0.156582	0.240836
DEF6	-6.9658	-0.487402	3.26547e-12	6.83386e-11	0.289185	0.361736
C18orf32	-6.97329	-0.578706	3.0961e-12	6.50766e-11	0.225822	0.307717
GADD45GIP1	-6.98978	-0.477403	2.75319e-12	5.81224e-11	0.294426	0.368167
MAX	-6.99535	-0.362813	2.64594e-12	5.59399e-11	0.429728	0.497106
ICOS	-7.00442	-0.745308	2.48006e-12	5.27413e-11	0.174686	0.255627
HPCAL1	-7.02533	-0.810752	2.13562e-12	4.54833e-11	0.145943	0.228939
FGD3	-7.02806	-0.587689	2.09423e-12	4.46676e-11	0.229316	0.305788
CCM2	-7.05017	-0.588664	1.78704e-12	3.82284e-11	0.234397	0.312219
PSMA6	-7.09521	-0.501509	1.29154e-12	2.77518e-11	0.276322	0.354341
ITGB2-AS1	-7.12336	-0.883259	1.0533e-12	2.2734e-11	0.133714	0.219293
BET1L	-7.12507	-0.586801	1.0403e-12	2.24869e-11	0.220899	0.303215
NR1H2	-7.1622	-0.527456	7.93952e-13	1.7396e-11	0.254724	0.340193
RNF4	-7.18134	-0.593837	6.90302e-13	1.51709e-11	0.228363	0.309968
MTFP1	-7.18217	-0.604258	6.86158e-13	1.51028e-11	0.215976	0.30418
NDUFAF4	-7.18587	-0.827738	6.67806e-13	1.47213e-11	0.144513	0.230868
RIN3	-7.2026	-0.554927	5.90769e-13	1.30629e-11	0.253772	0.334727
LCP2	-7.21363	-0.396063	5.44805e-13	1.2065e-11	0.404955	0.469132
NUDT16L1	-7.22617	-0.614842	4.96823e-13	1.10362e-11	0.216611	0.3
SNRPF	-7.24164	-0.363762	4.43277e-13	9.87708e-12	0.434016	0.495498
SEC61B	-7.2447	-0.428206	4.33401e-13	9.67192e-12	0.348896	0.421543
RNF166	-7.25091	-0.84844	4.13971e-13	9.27328e-12	0.144672	0.229582
SDHB	-7.30949	-0.722446	2.68162e-13	6.04975e-12	0.178657	0.264952
SSB	-7.33327	-0.425082	2.24608e-13	5.08303e-12	0.358742	0.436977
BEX2	-7.38087	-0.577757	1.57253e-13	3.57552e-12	0.24869	0.329904
COX6B1	-7.4727	-0.290116	7.85659e-14	1.79769e-12	0.615372	0.672669
ZFAND2A	-7.47633	-0.899025	7.6426e-14	1.7515e-12	0.12895	0.2209
GABPB1	-7.51249	-0.439566	5.80145e-14	1.34232e-12	0.380816	0.449839
RNPS1	-7.5499	-0.379239	4.35602e-14	1.01437e-12	0.422741	0.496463
SELL	-7.55241	-0.252232	4.27286e-14	9.96611e-13	0.748452	0.785209
ZFAND3	-7.56038	-0.98299	4.01891e-14	9.41937e-13	0.12101	0.211897
PTP4A1	-7.56338	-0.514783	3.92732e-14	9.21963e-13	0.302684	0.386174
LDLRAP1	-7.59067	-0.560207	3.18248e-14	7.48323e-13	0.27267	0.355305
COMMD7	-7.61016	-0.826482	2.73751e-14	6.45792e-13	0.1542	0.245338
SNRPB	-7.63835	-0.36295	2.20025e-14	5.2075e-13	0.45482	0.530547
CCNDBP1	-7.67534	-0.644592	1.64986e-14	3.93708e-13	0.221534	0.309646
FRG1	-7.71845	-0.816496	1.17751e-14	2.81921e-13	0.159917	0.251768
CDKN2AIP	-7.76218	-0.651524	8.34812e-15	2.02215e-13	0.220899	0.311897
METTL23	-7.7629	-0.715131	8.30069e-15	2.01403e-13	0.195966	0.286174
MAPK1IP1L	-7.77707	-0.38187	7.42254e-15	1.80703e-13	0.463236	0.537299
FAM200B	-7.78151	-0.751585	7.16619e-15	1.75051e-13	0.189614	0.278457
POMP	-7.83143	-0.552129	4.82371e-15	1.1924e-13	0.274575	0.363987
RWDD3	-7.84259	-0.97411	4.41332e-15	1.09282e-13	0.126886	0.221865
NDUFA5	-7.84706	-0.609581	4.25913e-15	1.05827e-13	0.247578	0.334084
PFDN4	-7.87058	-0.755088	3.52994e-15	8.81631e-14	0.188185	0.276849
LAMTOR3	-7.90086	-0.935836	2.76989e-15	6.942e-14	0.133714	0.22926
TRBC2	-7.9344	-0.359668	2.1151e-15	5.32865e-14	0.580912	0.642765
COX7B	-7.93785	-0.443496	2.0571e-15	5.19158e-14	0.377164	0.458842
RSL24D1	-7.95244	-0.283529	1.82867e-15	4.64751e-14	0.634429	0.6791
PMPCB	-7.95932	-0.498052	1.72981e-15	4.40401e-14	0.325711	0.410289
UQCRFS1	-7.98127	-0.370029	1.44838e-15	3.70052e-14	0.463872	0.528296
ZNHIT3	-7.99973	-0.641373	1.24689e-15	3.21414e-14	0.233444	0.324116
ACP1	-8.05313	-0.474001	8.07025e-16	2.09899e-14	0.353978	0.437299
NUCB2	-8.11167	-0.502256	4.99306e-16	1.31043e-14	0.332063	0.418006
MRPL44	-8.15853	-0.893982	3.39137e-16	9.08196e-15	0.154359	0.250482
C11orf58	-8.17337	-0.279652	2.99898e-16	8.04606e-15	0.64364	0.681672
SDF2L1	-8.19671	-1.08008	2.47061e-16	6.66558e-15	0.11434	0.214791
DNAJC19	-8.20146	-0.602584	2.37483e-16	6.41915e-15	0.258853	0.353055
DDX39A	-8.23904	-0.640148	1.73591e-16	4.70976e-15	0.229633	0.328939
SLU7	-8.25599	-0.617767	1.5065e-16	4.10274e-15	0.255836	0.348875
NDUFA2	-8.25611	-0.529194	1.50493e-16	4.10274e-15	0.314435	0.401929
TIMM9	-8.29049	-0.796142	1.1278e-16	3.10649e-15	0.177704	0.276849
DNAJB6	-8.29688	-0.583204	1.06884e-16	2.95535e-15	0.284262	0.372347
NDUFB4	-8.31208	-0.400697	9.40376e-17	2.61013e-15	0.454502	0.521222
PSMD6	-8.3405	-0.583574	7.3976e-17	2.07319e-15	0.280927	0.372347
VPS28	-8.34293	-0.486403	7.24691e-17	2.03886e-15	0.367794	0.449196
NDUFB10	-8.38582	-0.601208	5.03747e-17	1.42557e-15	0.264412	0.357556
SATB1	-8.39352	-0.390977	4.71783e-17	1.33774e-15	0.522947	0.597428
NDUFAB1	-8.39622	-0.656747	4.61083e-17	1.30996e-15	0.236938	0.333119
ZNF22	-8.40864	-0.826671	4.14792e-17	1.18077e-15	0.177227	0.27717
RPS27L	-8.40885	-0.458818	4.14051e-17	1.18077e-15	0.375734	0.459807
NDUFB9	-8.45977	-0.319119	2.67896e-17	7.74809e-16	0.606797	0.667203
TGFBR2	-8.46253	-0.336837	2.61629e-17	7.582e-16	0.63427	0.696785
FMNL1	-8.4663	-0.775976	2.53322e-17	7.35601e-16	0.188344	0.288103
UPF3A	-8.47372	-0.919626	2.37671e-17	6.92935e-16	0.159917	0.258842
ZAP70	-8.50714	-0.467245	1.78277e-17	5.20822e-16	0.383198	0.473955
MRPS24	-8.508	-0.52175	1.76955e-17	5.18005e-16	0.332857	0.419293
DUSP2	-8.55325	-0.518077	1.19671e-17	3.52456e-16	0.321264	0.42926
SRSF5	-8.58597	-0.296253	9.00725e-18	2.66368e-16	0.756074	0.815113
LSM6	-8.59584	-0.748542	8.26572e-18	2.4494e-16	0.20216	0.301929
PSIP1	-8.60381	-0.427353	7.71096e-18	2.29914e-16	0.45609	0.539871
ITM2A	-8.60644	-0.563463	7.53636e-18	2.25172e-16	0.32841	0.419293
SNHG12	-8.65005	-0.704422	5.14751e-18	1.54757e-16	0.231062	0.329582
OTUB1	-8.66289	-0.580849	4.59937e-18	1.38566e-16	0.291567	0.388746
SNRPE	-8.66749	-0.581273	4.41766e-18	1.33648e-16	0.289979	0.385209
LAMTOR5	-8.67642	-0.691443	4.08437e-18	1.23824e-16	0.229792	0.328939
CNOT8	-8.6784	-0.653277	4.01371e-18	1.21938e-16	0.248213	0.344051
PET100	-8.71569	-0.479315	2.89002e-18	8.83565e-17	0.380499	0.467524
PSMD7	-8.71799	-0.429907	2.83193e-18	8.67638e-17	0.43481	0.515756
PER1	-8.72366	-0.559045	2.69342e-18	8.26953e-17	0.313641	0.413826
SUPT4H1	-8.78378	-0.665892	1.58065e-18	4.94756e-17	0.250119	0.349839
MRPL49	-8.78925	-1.10294	1.50564e-18	4.72302e-17	0.116563	0.22508
ARL6IP4	-8.79554	-0.339307	1.42358e-18	4.48505e-17	0.610926	0.672026
HSPA5	-8.80604	-0.394652	1.29642e-18	4.09334e-17	0.537875	0.597749
MRPL22	-8.81484	-1.03022	1.19861e-18	3.79281e-17	0.130538	0.238907
RASSF5	-8.86925	-0.545131	7.36403e-19	2.36122e-17	0.340638	0.434727
EIF1B	-8.92868	-0.46568	4.31121e-19	1.38852e-17	0.407178	0.495498
DGKA	-8.93262	-0.517768	4.16042e-19	1.34294e-17	0.370811	0.45627
ESD	-8.94781	-0.70403	3.62587e-19	1.17829e-17	0.236144	0.336013
COPS5	-9.01925	-0.843985	1.89374e-19	6.1818e-18	0.182944	0.289711
RBM38	-9.02195	-1.17152	1.84771e-19	6.04518e-18	0.114817	0.22508
RELA	-9.05402	-0.692081	1.37798e-19	4.51857e-18	0.23408	0.34373
FAM102A	-9.06402	-0.680184	1.25728e-19	4.13218e-18	0.258377	0.360129
GRAP2	-9.12179	-0.845029	7.38945e-20	2.45089e-18	0.191361	0.297106
PIGC	-9.12676	-0.879588	7.05773e-20	2.34625e-18	0.181833	0.287781
PITHD1	-9.151	-0.641232	5.64113e-20	1.88398e-18	0.264094	0.369453
MATR3-1	-9.17543	-0.392069	4.49781e-20	1.50562e-18	0.525488	0.599035
OXNAD1	-9.22717	-0.447344	2.77871e-20	9.38854e-19	0.467207	0.552733
ELF1	-9.2932	-0.399559	1.49724e-20	5.1065e-19	0.552644	0.628617
ABT1	-9.30178	-0.707925	1.38115e-20	4.72172e-19	0.243449	0.346945
IER2	-9.33292	-0.355059	1.02995e-20	3.5378e-19	0.647134	0.789711
APEX1	-9.43664	-0.537768	3.84913e-21	1.34126e-19	0.373194	0.469453
UBE2L3	-9.48625	-0.603386	2.39491e-21	8.3654e-20	0.310306	0.411254
SLIRP	-9.49925	-0.854823	2.11409e-21	7.40238e-20	0.193108	0.302894
PCIF1	-9.50687	-0.663152	1.96482e-21	6.90579e-20	0.287438	0.385531
NOSIP	-9.56969	-0.376842	1.07225e-21	3.80978e-20	0.678259	0.752733
RSRC2	-9.59665	-0.461441	8.2581e-22	2.95595e-20	0.468318	0.55627
TNFAIP8	-9.63266	-0.456314	5.82001e-22	2.08841e-20	0.471653	0.559164
PSMA1	-9.67396	-0.462891	3.89037e-22	1.40647e-20	0.468953	0.554662
ANXA2R	-9.67981	-0.842667	3.67404e-22	1.33159e-20	0.203748	0.31672
RAD23A	-9.68553	-0.522017	3.47415e-22	1.2623e-20	0.392568	0.488746
MT1X	-9.72093	-1.28408	2.45526e-22	8.98874e-21	0.114658	0.230225
FAM32A	-9.77041	-0.862111	1.50845e-22	5.59327e-21	0.195808	0.310289
NDUFA12	-9.84016	-0.544139	7.55913e-23	2.83929e-21	0.384628	0.475563
SNRPA1	-9.91248	-0.521024	3.67419e-23	1.39455e-21	0.407972	0.506109
MDH1	-9.91839	-0.816356	3.46285e-23	1.32127e-21	0.212006	0.329582
ACTN1	-9.9666	-0.741565	2.13414e-23	8.22981e-22	0.260918	0.367524
CNOT7	-9.96922	-0.604192	2.07861e-23	8.03712e-22	0.34302	0.442765
UQCRB	-9.96977	-0.251584	2.06716e-23	8.01427e-22	0.909957	0.938907
WIPF1	-9.97228	-0.463546	2.01541e-23	7.83463e-22	0.496586	0.584244
SLC44A2	-9.97624	-0.698148	1.93663e-23	7.54868e-22	0.282515	0.388424
TBRG1	-9.99652	-0.509779	1.57842e-23	6.18578e-22	0.422423	0.518006
NOL7	-10.0366	-0.453961	1.05234e-23	4.14657e-22	0.485946	0.576527
PSMB8	-10.0418	-0.580513	9.97968e-24	3.94306e-22	0.360966	0.459486
CRBN	-10.079	-0.588288	6.84059e-24	2.71019e-22	0.353819	0.454019
BRIX1	-10.1451	-0.966435	3.4831e-24	1.39527e-22	0.172463	0.292283
CALM2	-10.1607	-0.38577	2.97026e-24	1.19314e-22	0.624107	0.699357
PTGES3	-10.1642	-0.378234	2.8659e-24	1.15442e-22	0.612196	0.682315
GIMAP5	-10.215	-0.942795	1.69878e-24	6.86202e-23	0.188185	0.305788
RAC2	-10.2212	-0.406727	1.59311e-24	6.45322e-23	0.656821	0.746624
MRPL47	-10.2777	-1.05991	8.88668e-25	3.65086e-23	0.146578	0.271704
FLT3LG	-10.3018	-0.384371	6.9142e-25	2.86494e-23	0.645387	0.692926
CEBPB	-10.3145	-1.10377	6.06235e-25	2.52644e-23	0.14626	0.270418
SPSB3	-10.3533	-0.77646	4.04258e-25	1.69448e-23	0.252501	0.36881
MRPL33	-10.37	-0.797281	3.39479e-25	1.43125e-23	0.238209	0.354662
NOG	-10.384	-1.41223	2.93316e-25	1.24025e-23	0.107353	0.231833
HMGN2	-10.3966	-0.33115	2.56903e-25	1.08946e-23	0.741941	0.787138
GTF2A2	-10.4362	-0.680215	1.69433e-25	7.24904e-24	0.295855	0.409646
SDHD	-10.4887	-0.815798	9.73834e-26	4.26746e-24	0.231221	0.351125
THAP7	-10.5326	-0.944764	6.11335e-26	2.68709e-24	0.18612	0.311254
EIF3M	-10.6116	-0.407445	2.63236e-26	1.17128e-24	0.598221	0.671383
SSU72	-10.7038	-0.792156	9.76365e-27	4.39851e-25	0.250913	0.36881
COX16	-10.7355	-0.888823	6.93782e-27	3.14507e-25	0.204383	0.331833
COX5B	-10.7573	-0.403134	5.47585e-27	2.49013e-25	0.618707	0.697749
MFNG	-10.758	-0.681491	5.43644e-27	2.48001e-25	0.315071	0.429904
RHOH	-10.7667	-0.403312	4.94551e-27	2.2632e-25	0.647451	0.719936
AUP1	-10.7673	-0.768265	4.9101e-27	2.25412e-25	0.266476	0.387781
ZFAS1	-10.781	-0.299118	4.23324e-27	1.95581e-25	0.834207	0.867524
MAPKAPK5-AS1	-10.8077	-0.742652	3.16594e-27	1.46739e-25	0.285533	0.398714
PASK	-10.8537	-1.1395	1.91428e-27	8.90108e-26	0.183262	0.307074
ZC3H15	-10.9018	-0.533487	1.12945e-27	5.3029e-26	0.44418	0.545338
RNF7	-10.9097	-0.624875	1.03606e-27	4.89624e-26	0.350802	0.461093
MAGOH	-10.9323	-0.667909	8.07624e-28	3.8292e-26	0.326346	0.441479
CWC15	-11.0229	-0.667305	2.96474e-28	1.41964e-26	0.32984	0.447267
ANP32B	-11.0609	-0.340568	1.94246e-28	9.45786e-27	0.795617	0.848553
MED30	-11.0958	-0.834811	1.31496e-28	6.46792e-27	0.246149	0.367203
UBE2N	-11.1151	-0.696817	1.05989e-28	5.26704e-27	0.312053	0.43119
SIGIRR	-11.1294	-0.698639	9.02276e-29	4.51481e-27	0.323646	0.436334
OCIAD2	-11.2213	-0.549838	3.20514e-29	1.62061e-27	0.45609	0.556913
SYF2	-11.2525	-0.475338	2.25184e-29	1.14259e-27	0.542798	0.637299
GPSM3	-11.2716	-0.388896	1.81285e-29	9.26345e-28	0.734794	0.805788
PPIG	-11.3489	-0.54881	7.51434e-30	3.8948e-28	0.464348	0.570096
SNRPD1	-11.35	-0.629677	7.41308e-30	3.85614e-28	0.359854	0.473633
PSMG2	-11.3945	-0.790011	4.45289e-30	2.33309e-28	0.269176	0.392926
CAMK4	-11.4083	-0.427997	3.80218e-30	2.00669e-28	0.673178	0.751768
KLHDC2	-11.4127	-0.701371	3.61218e-30	1.9134e-28	0.325393	0.44373
LINC01089	-11.4128	-1.19869	3.61084e-30	1.9134e-28	0.154359	0.287138
CENPK	-11.5328	-1.12751	9.01968e-31	4.86692e-29	0.160394	0.296463
EIF4H	-11.5386	-0.520205	8.42439e-31	4.56274e-29	0.495792	0.59582
C1D	-11.6396	-1.01427	2.59328e-31	1.42051e-29	0.185009	0.324437
BCAS2	-11.7412	-0.715907	7.83762e-32	4.37605e-30	0.325075	0.451125
SNHG8	-11.7658	-0.395459	5.85571e-32	3.30779e-30	0.69017	0.745981
SUSD3	-11.7737	-1.03674	5.33245e-32	3.02402e-30	0.191679	0.327653
SF3B6	-11.8083	-0.648438	3.53677e-32	2.02957e-30	0.365412	0.490675
SEC61G	-11.8659	-0.616096	1.7807e-32	1.04254e-30	0.396538	0.512219
COX7A2	-11.8956	-0.426954	1.24789e-32	7.39577e-31	0.644593	0.725402
SUMO2	-11.9467	-0.350752	6.75529e-33	4.05345e-31	0.761474	0.812219
ITM2B	-11.9568	-0.26906	5.98011e-33	3.61834e-31	0.919962	0.936656
GTF3A	-11.9953	-0.577056	3.76152e-33	2.28552e-31	0.466413	0.575241
RHOG	-12.0469	-0.632623	2.0149e-33	1.23989e-31	0.410672	0.528296
CD2	-12.0528	-0.615917	1.87555e-33	1.16405e-31	0.441798	0.562058
TMEM243	-12.0974	-0.582215	1.08955e-33	6.82075e-32	0.45609	0.561415
EPB41L4A-AS1	-12.1324	-0.581011	7.11634e-34	4.47432e-32	0.463236	0.573955
CCDC59	-12.1389	-0.617072	6.56752e-34	4.14729e-32	0.42417	0.542444
NGDN	-12.1442	-0.811754	6.15873e-34	3.9062e-32	0.276163	0.414469
NDUFC1	-12.1453	-0.6963	6.07933e-34	3.87283e-32	0.354613	0.477492
SF3A2	-12.182	-0.672137	3.87452e-34	2.47918e-32	0.369382	0.490675
DDIT3	-12.1875	-1.12266	3.62517e-34	2.32994e-32	0.172463	0.319614
S1PR1	-12.2908	-0.498416	1.01512e-34	6.64238e-33	0.580753	0.673312
RASGRP2	-12.519	-0.645734	5.87901e-36	3.93594e-34	0.41893	0.536656
HNRNPK	-12.6704	-0.414823	8.62256e-37	5.85403e-35	0.715261	0.783923
MGAT4A	-12.7626	-0.516258	2.65188e-37	1.83487e-35	0.600445	0.695498
POLR2J3	-12.8947	-0.842444	4.81936e-38	3.3668e-36	0.295696	0.433441
LAMP1	-12.899	-1.15324	4.56208e-38	3.20254e-36	0.17691	0.329582
FCMR	-12.9916	-0.503205	1.36562e-38	9.77638e-37	0.631094	0.717685
ARHGDIB	-12.9919	-0.294348	1.36059e-38	9.77638e-37	0.936636	0.957556
BEX4	-13.0126	-1.01542	1.03685e-38	7.53463e-37	0.218676	0.36881
COX7C	-13.0456	-0.266707	6.73571e-39	4.91945e-37	0.956646	0.972669
ZNF331	-13.0732	-0.909558	4.68743e-39	3.44086e-37	0.300461	0.434405
TMC8	-13.206	-0.671238	8.10394e-40	6.04077e-38	0.436239	0.561736
P2RY8	-13.2592	-0.652496	3.99114e-40	2.99046e-38	0.447991	0.573633
RPL36A	-13.2667	-0.368711	3.6129e-40	2.72116e-38	0.915039	0.963666
ERH	-13.2801	-0.675563	3.01871e-40	2.29756e-38	0.407337	0.533441
SRP14	-13.3083	-0.361398	2.07177e-40	1.58518e-38	0.836271	0.888103
SNHG9	-13.3213	-1.3255	1.74152e-40	1.33958e-38	0.150389	0.309003
XBP1	-13.4169	-0.626868	4.81469e-41	3.76353e-39	0.489122	0.601286
JUNB	-13.6034	-0.493954	3.82319e-42	3.08866e-40	0.927743	0.973955
SUMO1	-13.6426	-0.87383	2.23315e-42	1.8245e-40	0.284898	0.433119
UBE2B	-13.6905	-0.501894	1.15715e-42	9.50767e-41	0.633317	0.726045
RABGGTB	-13.7339	-1.12875	6.35796e-43	5.28405e-41	0.201366	0.360772
MT2A	-13.7742	-1.15343	3.64563e-43	3.08301e-41	0.216452	0.373312
GNB2	-13.7987	-1.07189	2.59529e-43	2.20768e-41	0.216929	0.375241
LDHB	-13.8333	-0.291904	1.6047e-43	1.38129e-41	0.939495	0.955949
MRPL57	-13.9093	-0.881118	5.5604e-44	4.84391e-42	0.296967	0.451447
AIMP1	-13.9159	-0.797456	5.07408e-44	4.44704e-42	0.342226	0.488746
GMFG	-13.9992	-0.448291	1.57568e-44	1.39791e-42	0.769573	0.850482
SEC62	-14.0727	-0.560926	5.58882e-45	5.05125e-43	0.59441	0.707074
ARRB2	-14.0751	-0.883769	5.4053e-45	4.9161e-43	0.3165	0.460772
ARF1	-14.3	-0.541213	2.18905e-46	2.02922e-44	0.589646	0.69164
LAT	-14.6218	-0.809128	2.03946e-48	1.92762e-46	0.380816	0.525723
RNF138	-14.6267	-0.895343	1.89873e-48	1.80642e-46	0.319358	0.473955
RPL22L1	-14.8983	-0.776347	3.3817e-50	3.3495e-48	0.394474	0.544373
MTERF4	-14.9751	-0.968659	1.06835e-50	1.06548e-48	0.290456	0.45209
HNRNPA0	-14.9953	-0.4839	7.88454e-51	7.91794e-49	0.723043	0.803215
SAT1	-15.1414	-0.790099	8.63802e-52	8.73528e-50	0.435287	0.576527
IKZF1	-15.1483	-0.564415	7.77022e-52	7.91304e-50	0.666667	0.765273
ARHGEF1	-15.2994	-0.606835	7.71078e-53	8.08011e-51	0.589487	0.701929
CIR1	-15.4568	-0.903958	6.78962e-54	7.21946e-52	0.336668	0.496141
GRAMD1A	-15.5017	-1.295	3.38066e-54	3.62131e-52	0.189932	0.370096
TAF1D	-15.5083	-0.650942	3.04892e-54	3.29033e-52	0.550738	0.6791
SOCS3	-15.6939	-1.01882	1.66512e-55	1.82419e-53	0.308718	0.481994
VAMP2	-15.7816	-0.668655	4.16297e-56	4.59547e-54	0.541845	0.663023
TECR	-15.7823	-0.710144	4.12033e-56	4.58339e-54	0.487693	0.624759
IMP3	-15.8686	-1.07577	1.04573e-56	1.17227e-54	0.262188	0.437942
CD247	-16.2998	-0.605202	9.89665e-60	1.11809e-57	0.633476	0.73955
HNRNPDL	-16.3864	-0.442608	2.39033e-60	2.74338e-58	0.8431	0.898392
EIF4A2	-16.4451	-0.592179	9.09864e-61	1.0526e-58	0.642687	0.742444
CNN2	-16.4631	-0.65365	6.75387e-61	7.94047e-59	0.592663	0.717042
SCAND1	-16.805	-0.831763	2.24477e-63	2.79842e-61	0.412895	0.575884
SUB1	-16.8438	-0.558614	1.1651e-63	1.46509e-61	0.706209	0.804823
SDCBP	-16.8686	-0.927561	7.65488e-64	9.71028e-62	0.363506	0.529904
PIM3	-16.9422	-1.58426	2.19789e-64	2.81272e-62	0.1542	0.359486
SRSF3	-17.1609	-0.778486	5.20734e-66	6.78409e-64	0.481499	0.636656
GYPC	-17.2422	-0.622198	1.27974e-66	1.69783e-64	0.651104	0.755627
SNRPB2	-17.4434	-1.00656	3.86213e-68	5.21966e-66	0.330157	0.514791
IRF2BP2	-17.4739	-1.27632	2.26473e-68	3.11907e-66	0.232015	0.429582
EVL	-17.5422	-0.628216	6.82589e-69	9.58341e-67	0.699698	0.820257
RCC1	-17.7984	-0.934664	7.27716e-71	1.05235e-68	0.39225	0.565916
SRP9	-18.2014	-0.879249	5.02893e-74	7.57534e-72	0.438145	0.606431
ITPKB	-18.2619	-1.2984	1.66419e-74	2.53325e-72	0.247419	0.447267
UBE2I	-18.2736	-0.87417	1.34294e-74	2.06598e-72	0.425917	0.599357
TRAF3IP3	-18.3005	-0.824044	8.19717e-75	1.27462e-72	0.500397	0.673633
CD5	-18.6773	-0.741804	7.57885e-78	1.21775e-75	0.590916	0.725723
R3HDM4	-18.7802	-0.918307	1.0972e-78	1.80302e-76	0.430681	0.618971
AIP	-18.8237	-1.02623	4.83045e-79	8.0291e-77	0.357631	0.548553
COTL1	-18.8244	-1.89804	4.76214e-79	8.00759e-77	0.129109	0.352733
RGS10	-19.068	-0.700191	4.65738e-81	7.92357e-79	0.640146	0.771383
PIK3IP1	-19.2114	-0.474807	2.97145e-82	5.1155e-80	0.908051	0.942122
UBE2D3	-19.2252	-0.611337	2.27954e-82	4.02005e-80	0.726378	0.827653
EAPP	-19.3835	-0.948359	1.06342e-83	1.92227e-81	0.415912	0.611254
RAP1B	-19.4592	-0.815323	2.43685e-84	4.51786e-82	0.524218	0.683601
ATF7IP2	-19.9089	-1.31643	3.41016e-88	6.57525e-86	0.270446	0.483601
MT-ND4L	-20.1968	-0.319403	1.04477e-90	2.06965e-88	0.998253	0.998071
SAP18	-20.243	-0.704248	4.09819e-91	8.23111e-89	0.652533	0.794212
TBC1D10C	-20.2566	-1.17536	3.10506e-91	6.32427e-89	0.325393	0.537621
TMSB10	-20.4396	-0.347159	7.43195e-93	1.53533e-90	0.998253	1
OSER1	-20.7296	-1.30177	1.87188e-95	4.1014e-93	0.275846	0.502251
MX1	-21.1446	-1.91831	3.09673e-99	7.10823e-97	0.149913	0.400322
IL16	-21.1727	-1.11779	1.70621e-99	3.97959e-97	0.375258	0.58746
GADD45B	-21.1944	-1.02336	1.07595e-99	2.5507e-97	0.454502	0.711254
TMA7	-21.2821	-0.525943	1.66315e-100	4.07642e-98	0.910751	0.966881
TCF7	-21.3036	-0.790221	1.05119e-100	2.62091e-98	0.697793	0.853376
LIMD2	-21.4072	-0.566062	1.14425e-101	2.90297e-99	0.888042	0.944695
LEF1	-21.4897	-0.758918	1.94172e-102	5.10532e-100	0.695728	0.823473
MT-CO3	-22.1756	-0.332121	5.9114e-109	1.64394e-106	0.999047	1
GIMAP7	-22.2276	-0.865458	1.85899e-109	5.27114e-107	0.639193	0.786174
CNBP	-22.3654	-0.580311	8.55913e-111	2.47547e-108	0.859457	0.927653
SNRPG	-22.3747	-1.14526	6.94593e-111	2.0499e-108	0.371923	0.598714
DYNLT1	-22.4627	-1.25401	9.60749e-112	2.89446e-109	0.339686	0.569132
PCBP2	-22.4987	-0.565378	4.27497e-112	1.31533e-109	0.893124	0.94791
ATP6V1G1	-22.5031	-0.64892	3.86929e-112	1.21639e-109	0.795141	0.898071
LCK	-22.713	-1.03996	3.33449e-114	1.09591e-111	0.454502	0.667524
DAZAP2	-22.9178	-0.609147	3.08544e-116	1.03764e-113	0.841671	0.913183
ARRDC2	-23.7271	-1.19091	1.89564e-124	7.2139e-122	0.402414	0.641801
ARID5A	-25.0839	-1.10884	7.44817e-139	3.16788e-136	0.491504	0.736013
RPL39	-25.3787	-0.254194	4.3323e-142	1.95779e-139	0.999524	1
PTMA	-25.7646	-0.317258	2.21421e-146	1.03289e-143	0.999365	1
RPL37	-25.9119	-0.299166	4.88869e-148	2.35651e-145	0.999682	1
FHIT	-25.9597	-2.38987	1.41171e-148	7.03958e-146	0.114499	0.43537
MT-CO2	-27.2318	-0.357034	2.72744e-163	1.51698e-160	0.999841	1
RPL22	-27.3764	-0.325521	5.24312e-165	3.1592e-162	0.996665	0.999357
SARAF	-27.982	-0.430803	2.68862e-172	1.69044e-169	0.996983	0.996785
IFITM1	-28.1372	-0.636489	3.43573e-174	2.25837e-171	0.96681	0.986817
RPL9	-28.3852	-0.293768	3.08388e-177	2.12362e-174	0.998571	0.999678
TMSB4X	-28.8869	-0.388339	1.74635e-183	1.2627e-180	0.999524	0.999357
YPEL5	-28.929	-1.23925	5.15591e-184	3.92419e-181	0.506749	0.739228
CMPK1	-29.119	-2.63436	2.06328e-186	1.75513e-183	0.113546	0.463987
RAC1	-31.0786	-2.69406	4.68323e-212	4.51494e-209	0.118152	0.490997
RPS24	-31.2194	-0.357418	5.81752e-214	6.47132e-211	0.999524	0.999678
SUN2	-35.5335	-2.29544	1.49422e-276	2.70099e-273	0.220264	0.611897
LEPROTL1	-43.4901	-1.09542	0	0	0.893124	0.970418
NFKBIA	-43.7557	-1.44921	0	0	0.807369	0.970096
PCBP1	-50.3606	-3.52799	0	0	0.145784	0.7209

## Sheet: CD8 Tcm
name	scores	lfc	pval	adj_pval	pct_nz_group	pct_nz_reference
HLA-A	17.3477	0.596052	2.05202e-67	2.96743e-64	0.999809	0.99784
HLA-B	17.3059	0.564693	4.24719e-67	5.58351e-64	1	1
MYH9	16.1612	1.52319	9.4708e-59	7.60873e-56	0.810687	0.565875
HIST1H4C	16.0129	1.80964	1.03881e-57	7.90646e-55	0.728435	0.427646
HLA-C	14.7303	0.589524	4.1164e-49	2.58814e-46	1	1
HLA-DRB5	14.4026	4.06003	4.98186e-47	3.00178e-44	0.442366	0.0431965
PTPRC	14.3628	0.958943	8.85281e-47	5.12082e-44	0.905153	0.812095
NKG7	14.0141	1.73018	1.27768e-44	6.59876e-42	0.843511	0.568035
MALAT1	13.365	0.469237	9.68325e-41	4.11851e-38	1	1
CTSW	13.184	1.21086	1.0854e-39	4.24216e-37	0.788168	0.585313
TUBA1B	12.2973	1.46493	9.36313e-35	3.30245e-32	0.649427	0.388769
RPS19	12.2264	0.308821	2.24692e-34	7.73636e-32	1	1
SELPLG	12.1228	1.61544	7.998e-34	2.5702e-31	0.572901	0.315335
CST7	11.8531	1.1446	2.07358e-32	6.38002e-30	0.882634	0.678186
CD74	11.6804	1.03659	1.60486e-31	4.83496e-29	0.957634	0.87041
TXNIP	11.6778	1.17658	1.65453e-31	4.88289e-29	0.770802	0.615551
FLNA	11.6518	1.21377	2.24765e-31	6.50066e-29	0.69542	0.483801
SMAP2	11.6315	1.30482	2.84991e-31	8.08088e-29	0.632824	0.412527
DUSP1	11.6099	0.989534	3.67037e-31	1.02072e-28	0.863168	0.768898
JUN	11.5859	0.865153	4.85657e-31	1.32511e-28	0.965649	0.933045
UBC	11.5135	0.487708	1.12817e-30	3.02118e-28	0.995038	0.989201
JAK1	11.4585	0.846899	2.13105e-30	5.40652e-28	0.809542	0.691145
HLA-DQA1	11.3964	2.3185	4.35649e-30	1.08619e-27	0.438168	0.140389
ADGRE5	11.3843	1.36214	5.00566e-30	1.22689e-27	0.636641	0.401728
TUBA1A	11.3079	1.25161	1.19878e-29	2.79605e-27	0.64542	0.434125
HLA-DRB1	11.2088	1.56734	3.69161e-29	8.47371e-27	0.599427	0.293737
RHOB	11.1156	2.94724	1.05305e-28	2.27286e-26	0.395611	0.112311
KLF2	11.0015	0.884176	3.75922e-28	7.99442e-26	0.886069	0.771058
AKNA	10.882	1.15311	1.40523e-27	2.903e-25	0.68874	0.514039
CYBA	10.7284	0.769253	7.48828e-27	1.504e-24	0.85687	0.75378
SYNE2	10.6846	1.26952	1.20134e-26	2.34764e-24	0.608588	0.401728
FUS	10.4683	0.756505	1.20823e-25	2.26912e-23	0.801527	0.706263
IER2	10.4478	0.773894	1.49924e-25	2.77955e-23	0.894847	0.855292
LCP1	10.4158	1.01537	2.09989e-25	3.79582e-23	0.70916	0.524838
NCL	10.3998	0.73681	2.48502e-25	4.43652e-23	0.825954	0.736501
SYTL3	10.314	1.06402	6.08922e-25	1.04829e-22	0.670992	0.5054
HNRNPUL1	10.2539	0.882693	1.13628e-24	1.88871e-22	0.730153	0.602592
CD7	10.2507	0.926211	1.17537e-24	1.93148e-22	0.791794	0.647948
GZMH	10.2067	2.20989	1.85003e-24	3.00598e-22	0.40687	0.131749
HIST1H1E	10.169	1.37121	2.7256e-24	4.33131e-22	0.602481	0.36933
GZMM	10.0706	0.880495	7.454e-24	1.13466e-21	0.797901	0.643629
S1PR4	9.82899	1.53046	8.44607e-23	1.18581e-20	0.471947	0.25054
CXCR4	9.77579	0.572593	1.43031e-22	1.98881e-20	0.981679	0.948164
PRF1	9.75442	2.20036	1.76614e-22	2.4324e-20	0.375	0.107991
DYNC1H1	9.64455	1.66103	5.1839e-22	6.94114e-20	0.441412	0.200864
TGFB1	9.56267	0.826038	1.14757e-21	1.52248e-19	0.768702	0.660907
HLA-DPA1	9.4566	1.17038	3.18116e-21	4.14439e-19	0.579198	0.37149
HNRNPL	9.43023	1.10314	4.09186e-21	5.28325e-19	0.562977	0.38013
EML4	9.21973	0.700288	2.97856e-20	3.71319e-18	0.78187	0.691145
KLF6	9.18078	0.765618	4.27966e-20	5.28959e-18	0.847328	0.75594
PDE4B	9.05824	1.0669	1.32574e-19	1.6247e-17	0.583015	0.412527
PNRC1	8.97716	0.37987	2.77856e-19	3.3484e-17	0.979962	0.971922
ARPC2	8.95916	0.630836	3.27151e-19	3.90986e-17	0.833206	0.75162
AHNAK	8.89944	0.928331	5.61269e-19	6.59879e-17	0.686641	0.552916
S100A6	8.88045	0.525379	6.65898e-19	7.76577e-17	0.87271	0.857451
HIST1H1C	8.83364	1.43459	1.01319e-18	1.16284e-16	0.46813	0.265659
HLA-DPB1	8.70571	0.903055	3.1559e-18	3.56543e-16	0.675573	0.509719
H2AFX	8.68133	1.93753	3.91172e-18	4.38507e-16	0.356489	0.133909
ID2	8.65671	1.17412	4.85573e-18	5.40144e-16	0.546756	0.358531
SLA	8.63614	1.16708	5.81433e-18	6.4184e-16	0.517176	0.339093
MSN	8.4887	0.916241	2.08962e-17	2.27203e-15	0.615076	0.460043
TGFBR3	8.26352	1.6478	1.41443e-16	1.40096e-14	0.378244	0.170626
MT-ND4	8.25995	0.436724	1.45729e-16	1.4336e-14	0.965076	0.952484
SERTAD1	8.24947	1.79786	1.59098e-16	1.55454e-14	0.350763	0.133909
AKAP13	8.23804	0.913618	1.75048e-16	1.69891e-14	0.596374	0.434125
ZEB2	8.22761	1.24428	1.90993e-16	1.82911e-14	0.473282	0.267819
ITGB2	8.21237	0.877107	2.16871e-16	2.06327e-14	0.625191	0.475162
APMAP	8.10316	1.62414	5.35491e-16	5.0284e-14	0.369084	0.155508
TUBA4A	8.03515	0.75195	9.34622e-16	8.60864e-14	0.769466	0.641469
CDC42SE1	8.03244	1.07958	9.555e-16	8.74524e-14	0.489504	0.317495
PTPRE	8.01043	1.84692	1.14306e-15	1.03961e-13	0.338359	0.12959
HSP90AA1	7.94565	0.436319	1.93178e-15	1.71383e-13	0.923473	0.922246
GSPT1	7.88675	0.962067	3.10149e-15	2.71822e-13	0.552672	0.384449
HIST1H1D	7.81826	2.14184	5.35588e-15	4.66574e-13	0.315649	0.112311
HMGB1	7.80293	0.467533	6.04852e-15	5.23758e-13	0.924046	0.88121
CD8A	7.78024	0.735246	7.23854e-15	6.23075e-13	0.807061	0.682505
LDHA	7.72369	0.615136	1.1301e-14	9.67004e-13	0.811641	0.7473
ZFP36L2	7.71028	0.390017	1.25546e-14	1.06795e-12	0.992366	0.982721
HLA-DRA	7.7018	1.48011	1.34168e-14	1.13462e-12	0.398092	0.192225
S100A11	7.70054	1.70236	1.35488e-14	1.13913e-12	0.356679	0.164147
HLA-F	7.69099	0.772531	1.46003e-14	1.22043e-12	0.637214	0.50108
FOS	7.67681	1.00703	1.631e-14	1.34776e-12	0.63416	0.49892
BRD2	7.61747	0.955951	2.5869e-14	2.12552e-12	0.526908	0.367171
RBM25	7.58239	0.818949	3.39255e-14	2.77173e-12	0.565458	0.431965
PIK3R1	7.57161	0.534433	3.68629e-14	2.98618e-12	0.865076	0.807775
ARL6IP1	7.57126	0.90081	3.69634e-14	2.98618e-12	0.537786	0.388769
OAZ1	7.54383	0.572125	4.56381e-14	3.64626e-12	0.800382	0.704104
MYL6	7.51202	0.491607	5.82207e-14	4.60071e-12	0.895611	0.838013
IQGAP2	7.46039	1.39227	8.62688e-14	6.70717e-12	0.381489	0.200864
SH2D2A	7.45076	1.01593	9.28057e-14	7.17681e-12	0.487977	0.326134
PGK1	7.43201	0.586844	1.06956e-13	8.18356e-12	0.753435	0.684665
CITED2	7.42847	1.18431	1.09864e-13	8.36183e-12	0.461069	0.282937
DDX6	7.39325	0.628059	1.43286e-13	1.06807e-11	0.70687	0.609071
SH3BGRL3	7.38421	0.392411	1.53365e-13	1.13734e-11	0.971183	0.954644
TERF2IP	7.35561	0.783818	1.90052e-13	1.38805e-11	0.600763	0.453564
POLR2A	7.28703	1.30919	3.1686e-13	2.30257e-11	0.389695	0.207343
EIF4G2	7.28432	0.67867	3.23293e-13	2.33757e-11	0.638168	0.537797
TOB1	7.21652	1.97797	5.3335e-13	3.7994e-11	0.290649	0.101512
FGFBP2	7.17228	2.24088	7.37616e-13	5.15298e-11	0.273473	0.0777538
PTPRCAP	7.16858	0.403579	7.578e-13	5.26853e-11	0.897137	0.87257
VIM	7.1555	0.562664	8.33656e-13	5.76818e-11	0.932061	0.883369
CCL5	7.1308	0.824465	9.97883e-13	6.83904e-11	0.966412	0.840173
CNOT6L	7.08215	0.770076	1.41933e-12	9.41512e-11	0.57958	0.455724
S100A10	7.04174	0.498043	1.8986e-12	1.23674e-10	0.832824	0.792657
EMB	7.03417	0.792132	2.00454e-12	1.2999e-10	0.565649	0.436285
RPL27A	7.03149	0.2826	2.04343e-12	1.31458e-10	0.98855	0.982721
SLFN5	7.0208	1.39976	2.20604e-12	1.41157e-10	0.356679	0.194384
HNRNPU	6.99773	0.633844	2.60149e-12	1.65728e-10	0.641221	0.555076
PPP1R16B	6.99301	0.993848	2.69041e-12	1.7064e-10	0.470802	0.300216
MZT2B	6.95933	0.733718	3.41902e-12	2.15906e-10	0.57042	0.444924
TNFRSF1B	6.90266	0.853396	5.10391e-12	3.19514e-10	0.519466	0.384449
DDX24	6.82081	0.449736	9.05303e-12	5.54728e-10	0.827481	0.775378
FYN	6.59689	0.497556	4.19871e-11	2.46773e-09	0.761832	0.701944
SYNE1	6.59632	1.02787	4.21499e-11	2.46773e-09	0.434542	0.287257
NFKB2	6.55753	1.0962	5.47048e-11	3.18986e-09	0.394275	0.239741
ANXA2	6.55262	1.52807	5.65376e-11	3.28349e-09	0.317748	0.149028
SERPINB9	6.55131	1.79153	5.7036e-11	3.29919e-09	0.27958	0.107991
PRKX	6.54472	1.078	5.96051e-11	3.43406e-09	0.406298	0.24838
H3F3A	6.50447	0.393625	7.79676e-11	4.43894e-09	0.913931	0.863931
IDS	6.48511	0.593088	8.86678e-11	5.00869e-09	0.671183	0.559395
IQGAP1	6.37618	1.1558	1.81556e-10	9.94498e-09	0.362214	0.213823
LBH	6.37427	0.996725	1.83837e-10	1.0032e-08	0.425	0.287257
ATP8A1	6.37174	1.21384	1.86899e-10	1.01607e-08	0.356679	0.196544
SMCHD1	6.32682	0.604908	2.50273e-10	1.34044e-08	0.634924	0.542117
UBB	6.2979	0.342808	3.01709e-10	1.60997e-08	0.875382	0.866091
ETS1	6.29052	0.677229	3.16402e-10	1.68216e-08	0.580534	0.468683
TUBB4B	6.28496	1.00617	3.27947e-10	1.73716e-08	0.412977	0.272138
ACTN4	6.2791	1.40382	3.40548e-10	1.79732e-08	0.317939	0.159827
HSPA8	6.27287	0.444409	3.54458e-10	1.86393e-08	0.827863	0.790497
WSB1	6.24625	0.828337	4.20431e-10	2.19489e-08	0.469275	0.345572
CAST	6.22559	0.766692	4.79747e-10	2.4689e-08	0.509733	0.399568
ACTR2	6.2081	0.760731	5.36296e-10	2.75013e-08	0.503244	0.38013
OSBPL8	6.20328	0.963737	5.5297e-10	2.82562e-08	0.417557	0.287257
SRGN	6.1952	0.317066	5.82109e-10	2.96404e-08	0.982824	0.965443
ALOX5AP	6.1883	1.4634	6.08184e-10	3.06874e-08	0.300573	0.136069
PRRC2C	6.18807	0.429479	6.09036e-10	3.06874e-08	0.800191	0.75378
SRPRA	6.15343	0.795695	7.5825e-10	3.79414e-08	0.473092	0.343413
PRPF8	6.14301	0.88345	8.09746e-10	4.03784e-08	0.43626	0.291577
HSP90AB1	6.13171	0.388528	8.69382e-10	4.29083e-08	0.857824	0.835853
PPP1R10	6.08025	1.94385	1.19993e-09	5.86222e-08	0.244847	0.0820734
CALM1	6.06671	0.291208	1.30559e-09	6.35695e-08	0.985687	0.969762
LRRFIP1	6.02195	0.596681	1.72331e-09	8.30691e-08	0.626145	0.524838
ARL6IP5	6.02137	0.800663	1.72943e-09	8.30874e-08	0.46145	0.334773
DIAPH1	6.01248	1.38421	1.82706e-09	8.74871e-08	0.299427	0.142549
IL10RA	5.97776	0.734528	2.26224e-09	1.07613e-07	0.51126	0.390929
STAT4	5.97491	0.825004	2.30223e-09	1.09156e-07	0.456489	0.319654
CD55	5.96928	0.651088	2.38301e-09	1.12617e-07	0.56813	0.479482
PGAM1	5.96167	0.8294	2.49674e-09	1.17607e-07	0.439122	0.311015
GOLGA4	5.81205	0.973311	6.17133e-09	2.82416e-07	0.388931	0.25054
GADD45B	5.80052	0.467635	6.611e-09	3.01582e-07	0.757443	0.74946
PAK2	5.77032	0.671877	7.91207e-09	3.57551e-07	0.513359	0.410367
PBX4	5.73825	1.29443	9.56582e-09	4.296e-07	0.313168	0.179266
TPM3	5.71894	0.357911	1.07193e-08	4.79915e-07	0.784542	0.760259
RORA	5.6884	0.762446	1.28236e-08	5.70592e-07	0.474618	0.356371
CCL4	5.68425	1.16686	1.31391e-08	5.82834e-07	0.362405	0.211663
TNIP1	5.65065	0.808242	1.59845e-08	6.98343e-07	0.431298	0.313175
ABI3	5.62634	1.5718	1.84075e-08	7.99371e-07	0.260305	0.112311
MTPN	5.61809	0.918632	1.93076e-08	8.3595e-07	0.382634	0.24622
SRSF7	5.52987	0.359787	3.20469e-08	1.36303e-06	0.889695	0.863931
ANKRD12	5.52061	0.500499	3.37828e-08	1.43265e-06	0.685115	0.606911
UBL3	5.48928	1.97863	4.03584e-08	1.68677e-06	0.217748	0.0691145
CDK17	5.46676	0.726497	4.58326e-08	1.91004e-06	0.466221	0.356371
NEAT1	5.44315	0.717156	5.23473e-08	2.17527e-06	0.478053	0.38013
NKTR	5.43377	0.878284	5.51762e-08	2.28626e-06	0.393321	0.269978
PPP1CA	5.4049	0.965735	6.48463e-08	2.67163e-06	0.352672	0.213823
PPP1R15A	5.40166	0.648338	6.60285e-08	2.70714e-06	0.544275	0.425486
CANX	5.38586	0.93113	7.21e-08	2.94531e-06	0.367176	0.241901
ITGAL	5.36121	1.12357	8.26662e-08	3.33921e-06	0.312595	0.174946
RAP2B	5.33558	1.38081	9.52415e-08	3.8258e-06	0.266603	0.12527
RAB29	5.31236	1.26789	1.08216e-07	4.31106e-06	0.284924	0.151188
UHMK1	5.30367	1.14652	1.13497e-07	4.48619e-06	0.299809	0.164147
MAT2A	5.29886	2.03611	1.16531e-07	4.57921e-06	0.20916	0.0669546
DDX3X	5.29414	0.72561	1.19575e-07	4.68611e-06	0.454771	0.336933
GZMA	5.25636	0.784215	1.46932e-07	5.71178e-06	0.43874	0.300216
ATG2A	5.2371	1.16158	1.63115e-07	6.30697e-06	0.29771	0.164147
FKBP5	5.23538	1.32721	1.64644e-07	6.3491e-06	0.271183	0.138229
HSPA1B	5.21799	4.46544	1.80872e-07	6.93789e-06	0.157824	0.012959
HIST1H2AG	5.20387	2.38704	1.95177e-07	7.4275e-06	0.187595	0.0431965
SRSF2	5.19801	0.371854	2.01429e-07	7.64533e-06	0.77271	0.732181
FAM177A1	5.19497	0.448423	2.04757e-07	7.73106e-06	0.747901	0.678186
SPOCK2	5.18459	0.351338	2.16496e-07	8.1318e-06	0.808779	0.781857
RSRP1	5.17724	0.473938	2.25194e-07	8.43661e-06	0.625763	0.565875
APOBEC3G	5.1691	0.949006	2.35229e-07	8.78977e-06	0.350573	0.228942
GZMB	5.12716	2.13193	2.9414e-07	1.08787e-05	0.200382	0.0604752
EFHD2	5.11893	1.41124	3.07269e-07	1.13352e-05	0.254771	0.12311
EIF3A	5.10023	0.691808	3.39234e-07	1.24826e-05	0.454962	0.349892
CD99	5.09962	0.325899	3.40344e-07	1.24917e-05	0.847137	0.818575
HSPH1	5.09336	1.06617	3.51776e-07	1.28461e-05	0.319656	0.196544
G3BP1	5.06621	1.28286	4.05819e-07	1.46348e-05	0.266031	0.138229
SLC25A3	5.06094	0.378022	4.17202e-07	1.49693e-05	0.683015	0.634989
CBLB	5.06054	0.719872	4.18073e-07	1.49693e-05	0.430534	0.326134
CD8B	5.05119	0.54124	4.39067e-07	1.56774e-05	0.653244	0.546436
GNG2	5.04995	0.522621	4.41919e-07	1.57404e-05	0.58855	0.4946
TUBA1C	5.04175	1.54461	4.61289e-07	1.63487e-05	0.233969	0.0971922
SMG1	5.0413	1.08409	4.62391e-07	1.63487e-05	0.304771	0.179266
SKI	5.03948	1.69847	4.66788e-07	1.64239e-05	0.219656	0.0863931
TAPBP	5.02382	0.464568	5.06541e-07	1.76935e-05	0.604389	0.542117
EOMES	5.00901	1.80634	5.47117e-07	1.8954e-05	0.208015	0.0712743
UTRN	5.00429	0.708951	5.60669e-07	1.93504e-05	0.426908	0.319654
SQSTM1	4.97731	0.444223	6.44752e-07	2.21467e-05	0.666221	0.606911
SPN	4.95892	1.1691	7.08874e-07	2.41769e-05	0.282252	0.157667
EIF4G1	4.95659	1.33287	7.1741e-07	2.44105e-05	0.254962	0.12311
CEP350	4.94855	1.30886	7.47679e-07	2.53807e-05	0.260687	0.133909
SMARCA5	4.92642	0.92979	8.37492e-07	2.82307e-05	0.331679	0.211663
RAB8B	4.89577	1.02586	9.7923e-07	3.26282e-05	0.309351	0.181425
HIST3H2A	4.88849	1.79657	1.0161e-06	3.37791e-05	0.208206	0.0777538
PLEC	4.88352	1.25948	1.0421e-06	3.45415e-05	0.266221	0.138229
AOAH	4.88319	2.2502	1.04382e-06	3.45415e-05	0.17958	0.0431965
GNLY	4.87177	1.95729	1.10604e-06	3.65171e-05	0.199046	0.062635
ITGB1	4.86302	1.13003	1.15607e-06	3.79911e-05	0.295229	0.172786
CMC1	4.84067	0.709173	1.29401e-06	4.22409e-05	0.452099	0.321814
S1PR5	4.8175	1.50941	1.45371e-06	4.69243e-05	0.226145	0.0971922
ITGA5	4.79942	1.4241	1.59129e-06	5.10237e-05	0.235115	0.110151
MT-ND6	4.79398	0.460778	1.63502e-06	5.21944e-05	0.669084	0.637149
RNF149	4.79113	0.728251	1.65848e-06	5.28265e-05	0.408779	0.293737
COPE	4.78731	0.575327	1.69029e-06	5.36038e-05	0.502672	0.397408
SLC38A2	4.77618	0.937004	1.78655e-06	5.62295e-05	0.324809	0.207343
BSG	4.77355	0.739953	1.8101e-06	5.66577e-05	0.383206	0.274298
PRKCH	4.75342	0.480503	2.00005e-06	6.21995e-05	0.575382	0.50108
CDC42EP3	4.74061	1.24585	2.13076e-06	6.59806e-05	0.248855	0.12311
TMBIM1	4.73354	0.829363	2.20635e-06	6.81753e-05	0.363931	0.25486
HIST2H2AC	4.71337	1.9544	2.43652e-06	7.46495e-05	0.187214	0.0583153
MYO1G	4.70806	0.734943	2.50091e-06	7.64601e-05	0.394656	0.285097
RALGAPA1	4.68241	0.742667	2.83526e-06	8.59553e-05	0.380725	0.285097
HIST1H2BC	4.67951	1.92481	2.87566e-06	8.69978e-05	0.194656	0.0691145
TACC1	4.67173	0.943695	2.9867e-06	8.99805e-05	0.316031	0.211663
PLP2	4.66846	0.667809	3.0346e-06	9.12337e-05	0.441603	0.356371
SNRNP200	4.63205	0.675945	3.62059e-06	0.000108176	0.408588	0.313175
TXNL4A	4.62971	1.04177	3.66176e-06	0.000109181	0.27729	0.157667
UPP1	4.62677	0.92256	3.71419e-06	0.000110189	0.31355	0.203024
CDC42SE2	4.61628	0.426982	3.90674e-06	0.000115297	0.621183	0.552916
ACTG1	4.61022	0.330923	4.02249e-06	0.000118471	0.932824	0.896328
KLRD1	4.58932	1.34984	4.44683e-06	0.000129388	0.23874	0.11879
ATF7IP	4.5591	0.969822	5.13741e-06	0.000148882	0.299046	0.181425
SPPL2A	4.54995	1.69313	5.36578e-06	0.000155189	0.200954	0.0820734
ICE1	4.54829	1.37429	5.40837e-06	0.000156109	0.226527	0.103672
HSPD1	4.53929	0.72923	5.64431e-06	0.000162271	0.388359	0.293737
MAP1LC3B	4.53315	0.45195	5.81095e-06	0.00016673	0.562405	0.49892
COPA	4.53155	0.834088	5.85528e-06	0.00016767	0.335496	0.222462
LGALS1	4.51965	0.890735	6.19413e-06	0.000176673	0.336832	0.222462
DDOST	4.51178	0.740881	6.42874e-06	0.000182644	0.367748	0.263499
FNBP1	4.50961	0.469638	6.49467e-06	0.00018414	0.553435	0.488121
ILF3	4.50921	0.5876	6.50685e-06	0.00018414	0.445802	0.360691
FOSB	4.49174	1.04108	7.06449e-06	0.000199142	0.286832	0.170626
RNF115	4.47762	0.734298	7.54812e-06	0.000211537	0.365649	0.272138
WNK1	4.46042	0.874708	8.17996e-06	0.000228802	0.317176	0.200864
RANBP2	4.45636	0.612936	8.33649e-06	0.00023273	0.430916	0.339093
SF3B1	4.45172	0.330242	8.51863e-06	0.000237356	0.660496	0.634989
SLC38A1	4.44112	0.396115	8.94934e-06	0.0002484	0.578244	0.531317
GLG1	4.41494	0.845182	1.01039e-05	0.00027831	0.325954	0.220302
AKAP9	4.40378	0.742334	1.06382e-05	0.000291915	0.363359	0.261339
OASL	4.40286	1.01004	1.06831e-05	0.000292591	0.30458	0.196544
DNAJB1	4.39764	0.294368	1.09436e-05	0.000298594	0.824809	0.833693
KDM5A	4.39178	0.80124	1.12428e-05	0.000305605	0.338359	0.228942
HEXIM1	4.39126	2.02555	1.12695e-05	0.000305755	0.168702	0.0475162
EFCAB14	4.38165	1.3728	1.17785e-05	0.000317294	0.219656	0.103672
LIMD2	4.37093	0.265753	1.23719e-05	0.000331315	0.864122	0.850972
PLEKHA2	4.34619	0.640814	1.38521e-05	0.000368904	0.403244	0.321814
YBX3	4.33066	0.773091	1.48663e-05	0.000395188	0.348092	0.25054
THRAP3	4.31189	0.458803	1.61867e-05	0.000429497	0.53416	0.462203
CCSER2	4.30422	0.485314	1.67578e-05	0.000442217	0.514122	0.444924
ENC1	4.29974	1.00618	1.70999e-05	0.000449632	0.269466	0.155508
XRCC5	4.29806	0.630896	1.72298e-05	0.000452197	0.399237	0.302376
B4GALT1	4.29116	0.680179	1.77745e-05	0.000465648	0.374809	0.276458
C1orf21	4.27169	1.38965	1.93996e-05	0.000505473	0.208969	0.0928726
STK10	4.23971	0.657596	2.23807e-05	0.000577941	0.381298	0.293737
SH2D1A	4.23373	0.691671	2.29843e-05	0.00059247	0.373282	0.285097
TM9SF2	4.2308	1.1773	2.32857e-05	0.000598109	0.235878	0.12743
KMT2C	4.22932	0.919231	2.34402e-05	0.000601008	0.28874	0.183585
ASH1L	4.22617	0.849589	2.37707e-05	0.000607328	0.298092	0.190065
ATP6V0E1	4.20781	0.478657	2.57862e-05	0.00065467	0.480153	0.421166
BZW1	4.2053	0.333815	2.60733e-05	0.000660326	0.628435	0.600432
CCND2	4.19286	1.0756	2.75458e-05	0.000692765	0.251527	0.144708
REEP5	4.18522	0.668867	2.8489e-05	0.000714004	0.374427	0.282937
RASA2	4.15277	0.745831	3.28477e-05	0.000809216	0.341412	0.25054
TNF	4.15102	1.769	3.31002e-05	0.000813662	0.175763	0.0604752
SPTBN1	4.14421	1.04872	3.40981e-05	0.000835749	0.260305	0.155508
IL27RA	4.14087	1.04959	3.45988e-05	0.000846587	0.249618	0.142549
SRSF11	4.1403	0.381327	3.46855e-05	0.000847276	0.568893	0.529158
APLP2	4.12116	1.72525	3.76974e-05	0.000916205	0.174237	0.0604752
SUPT16H	4.1193	1.12958	3.80022e-05	0.000922063	0.235878	0.12743
TES	4.1116	0.800333	3.92924e-05	0.000951771	0.320611	0.231102
RPS26	4.1087	0.416891	3.97891e-05	0.00096219	0.90916	0.926566
DNM2	4.10107	0.994386	4.11237e-05	0.0009895	0.260115	0.157667
PARP8	4.09112	0.422026	4.29293e-05	0.00102866	0.549237	0.490281
TSPAN14	4.09093	1.13801	4.29648e-05	0.00102866	0.233397	0.12527
CLIC3	4.07806	1.68268	4.54128e-05	0.00108369	0.179008	0.0691145
TMX4	4.07565	0.763903	4.58867e-05	0.00109319	0.315076	0.215983
ANXA5	4.0559	0.840376	4.99412e-05	0.00118006	0.308015	0.218143
H2AFV	4.0457	0.429384	5.21673e-05	0.00122665	0.508397	0.449244
TRAPPC1	4.02587	0.801022	5.6766e-05	0.00132189	0.30916	0.215983
ABCF1	4.02267	0.872467	5.75419e-05	0.0013378	0.287405	0.190065
PLEK	4.00293	1.83092	6.25637e-05	0.00144526	0.167557	0.0583153
TCF25	3.96596	0.35173	7.31025e-05	0.00167799	0.642748	0.587473
ZNF292	3.94985	0.591473	7.82009e-05	0.00179209	0.384542	0.298056
CTCF	3.94948	1.41979	7.83212e-05	0.00179209	0.189695	0.0842333
PTBP3	3.94873	0.759678	7.85673e-05	0.00179249	0.308588	0.215983
SPTAN1	3.94867	0.767347	7.85866e-05	0.00179249	0.319275	0.226782
NCOR1	3.94174	0.586429	8.08943e-05	0.00184222	0.387023	0.311015
RABAC1	3.93174	0.451082	8.4334e-05	0.00191754	0.481679	0.425486
GCHFR	3.92072	1.24826	8.82831e-05	0.00200398	0.215458	0.116631
UBE3A	3.92037	0.649774	8.84127e-05	0.00200398	0.354962	0.263499
ANKRD11	3.91008	0.738742	9.22658e-05	0.00206861	0.327481	0.231102
DDX46	3.9093	0.721647	9.25644e-05	0.00207209	0.333397	0.241901
KLF10	3.89927	1.75894	9.64823e-05	0.00215646	0.164885	0.0583153
ADSS	3.89587	0.757862	9.78465e-05	0.00218358	0.31374	0.224622
DHX36	3.89452	0.515301	9.83948e-05	0.00218972	0.447137	0.37581
S100A4	3.89112	0.373422	9.97845e-05	0.00221656	0.816603	0.74946
SNF8	3.88392	1.178	0.000102788	0.00227977	0.213168	0.107991
GOLGB1	3.88078	0.892148	0.000104122	0.00230231	0.278053	0.181425
PSMD1	3.87324	1.45088	0.000107398	0.00236389	0.182634	0.0777538
STK4	3.84328	0.310063	0.000121402	0.00264396	0.641603	0.613391
SSR4	3.83592	0.285205	0.000125097	0.00271626	0.749237	0.714903
ZBTB7A	3.82696	1.09572	0.000129733	0.00280849	0.22271	0.12311
CD63	3.81514	1.41171	0.000136105	0.00293763	0.184733	0.0820734
SLC16A3	3.80422	1.6516	0.000142254	0.00305666	0.169084	0.0669546
PTPN22	3.78587	0.869722	0.000153171	0.0032718	0.273092	0.181425
PDE4D	3.78157	0.621989	0.000155841	0.00332393	0.369656	0.285097
SRRM2	3.78017	0.304126	0.00015672	0.00333773	0.658015	0.62419
HDAC1	3.77038	1.4083	0.000162998	0.00345112	0.185878	0.0863931
CCT6A	3.75386	0.71844	0.000174131	0.00365351	0.312405	0.224622
KIF2A	3.74855	0.549061	0.000177862	0.00372224	0.38855	0.317495
MAP2K3	3.72812	0.853412	0.00019291	0.00400815	0.26813	0.174946
LBR	3.7056	0.778983	0.000210893	0.00434433	0.283397	0.190065
ZFP36L1	3.68939	0.454927	0.000224795	0.00461756	0.529962	0.473002
CTSC	3.68862	0.777153	0.000225473	0.00462491	0.28874	0.200864
ST3GAL5	3.6767	1.71102	0.000236275	0.00483278	0.158588	0.0583153
CAPZA1	3.67415	0.437755	0.000238644	0.00487435	0.466603	0.408207
C7orf50	3.66051	0.888242	0.00025171	0.00509801	0.250191	0.157667
NDRG1	3.65122	1.11489	0.000260994	0.00527128	0.214885	0.12311
SYNCRIP	3.64573	0.781874	0.000266632	0.00537764	0.279962	0.187905
USP11	3.64226	0.596884	0.000270258	0.00543562	0.365267	0.287257
TLE4	3.63157	0.864784	0.000281705	0.00565012	0.262214	0.177106
CHST11	3.62908	0.936137	0.000284434	0.00569696	0.237977	0.144708
MARCKSL1	3.62803	1.10701	0.000285588	0.00571216	0.208969	0.112311
HIST1H2AC	3.62045	1.32504	0.00029409	0.00587408	0.187405	0.0907127
CCL4L2	3.61686	1.86173	0.0002982	0.00594797	0.14771	0.0475162
PSAP	3.60995	0.374379	0.000306253	0.0060834	0.523473	0.466523
SLC3A2	3.60523	0.448285	0.000311881	0.00617823	0.452672	0.414687
PAFAH1B1	3.59233	0.488949	0.000327736	0.00647458	0.422137	0.358531
EMP3	3.58557	0.32554	0.000336342	0.00662649	0.728817	0.740821
EID1	3.5751	0.316154	0.000350091	0.00685998	0.641412	0.585313
RB1CC1	3.57163	0.696407	0.00035477	0.00692352	0.304198	0.213823
PDZD8	3.56478	0.991118	0.00036416	0.0070972	0.226908	0.133909
UBR4	3.56413	0.93249	0.000365061	0.00710517	0.233969	0.138229
PCM1	3.54085	0.661049	0.000398833	0.00773126	0.322519	0.24406
WAPL	3.54018	0.734776	0.000399858	0.00773213	0.285496	0.194384
WDR1	3.53742	0.606451	0.00040405	0.00779062	0.340458	0.263499
KHDRBS1	3.52759	0.342098	0.000419363	0.00805366	0.528244	0.49892
SAMSN1	3.51781	0.405606	0.00043512	0.00833413	0.491412	0.427646
KRAS	3.5113	0.46876	0.000445913	0.00849585	0.445802	0.37149
HLA-DQB1	3.50544	0.563135	0.000455845	0.00866226	0.328244	0.231102
RNF19A	3.49415	0.395348	0.000475571	0.00901341	0.528626	0.455724
PARP1	3.48065	1.30181	0.000500198	0.00941845	0.175	0.0799136
ZC3HAV1	3.47859	0.523468	0.000504061	0.00947885	0.39084	0.328294
HNRNPAB	3.47224	1.0066	0.000516129	0.0096806	0.216985	0.12743
NFATC2	3.46183	0.437639	0.000536509	0.0100239	0.467366	0.397408
GNA13	3.45482	0.810043	0.00055065	0.0102748	0.257634	0.172786
SPAG9	3.45135	1.06979	0.00055779	0.0103812	0.205153	0.116631
RASA3	3.45081	0.343868	0.000558917	0.0103888	0.539695	0.49892
USP14	3.44764	0.851467	0.000565508	0.0104978	0.248282	0.161987
SLA2	3.42694	0.523476	0.000610428	0.0112451	0.387977	0.311015
IFNG	3.42405	2.12981	0.000616947	0.0113507	0.135115	0.0410367
VCP	3.4236	0.38127	0.000617984	0.0113554	0.501527	0.442765
HMGB2	3.42312	0.340778	0.000619056	0.0113606	0.531107	0.490281
TSPYL2	3.40992	0.424622	0.000649825	0.011889	0.525954	0.477322
CHD4	3.40431	1.16463	0.000663319	0.0120962	0.190076	0.0993521
ITSN2	3.40164	0.415182	0.00066982	0.0121993	0.442939	0.388769
RASGRP1	3.40061	0.817218	0.000672351	0.01223	0.245038	0.151188
ROCK1	3.3704	0.610378	0.000750593	0.0135849	0.332824	0.259179
RABGAP1L	3.36619	0.624636	0.000762146	0.0137253	0.320802	0.24406
IER5	3.36426	0.774681	0.000767492	0.0138044	0.257252	0.174946
PRPF6	3.36005	0.808877	0.000779287	0.0139817	0.25	0.166307
NUP98	3.35634	0.490322	0.000789818	0.0141181	0.388359	0.321814
RPN2	3.35419	0.52118	0.00079598	0.0142107	0.366412	0.298056
CAPRIN1	3.35382	1.01652	0.00079704	0.0142121	0.205344	0.116631
ICAM3	3.34216	0.334129	0.000831292	0.014714	0.513931	0.468683
TNFAIP3	3.33804	0.267226	0.000843725	0.0148976	0.933206	0.902808
TRPC4AP	3.32998	0.797008	0.000868512	0.0152979	0.25229	0.170626
CYB5R3	3.31832	0.751962	0.0009056	0.0158738	0.258779	0.179266
IKZF3	3.3129	0.98455	0.000923327	0.0161649	0.209924	0.12527
ANKRD36C	3.31098	1.3889	0.000929715	0.0162358	0.16145	0.0712743
KIF21A	3.31067	1.42565	0.000930743	0.0162358	0.160687	0.0712743
BTBD9	3.30392	1.52895	0.000953422	0.0166053	0.151718	0.062635
BDP1	3.30369	0.739611	0.000954224	0.0166053	0.273282	0.190065
TMED9	3.30223	0.5559	0.000959197	0.0166623	0.337214	0.265659
CD58	3.29201	1.11307	0.000994737	0.0172274	0.19084	0.103672
CDC73	3.28621	0.818308	0.00101545	0.0175442	0.240649	0.157667
ARRDC3	3.28559	1.54711	0.00101768	0.0175617	0.147901	0.0583153
MCL1	3.27667	0.338284	0.00105039	0.0180401	0.566794	0.531317
VPS13C	3.26423	0.652153	0.00109763	0.0187844	0.299618	0.228942
SMC5	3.24233	0.908818	0.00118555	0.0201224	0.217939	0.133909
SASH3	3.23359	0.949004	0.00122246	0.020676	0.212977	0.12959
PPP3CA	3.22933	1.20519	0.0012408	0.0209128	0.167939	0.0777538
HIST1H2AI	3.22733	3.20223	0.00124951	0.0210352	0.104771	0.0151188
RBPJ	3.22199	1.07993	0.00127306	0.0214066	0.195229	0.112311
ADRB2	3.22157	2.21301	0.00127489	0.0214125	0.120992	0.0323974
KDM2A	3.20479	0.496393	0.00135162	0.0224922	0.373092	0.308855
REL	3.18032	0.263991	0.00147114	0.0242314	0.656298	0.61987
BIRC3	3.17031	0.567552	0.00152279	0.0249389	0.347328	0.285097
MIER1	3.16953	0.598648	0.00152688	0.0249777	0.30687	0.233261
MGAT1	3.16305	0.901447	0.00156127	0.0254252	0.214504	0.133909
PPP1R12A	3.15596	0.531104	0.00159968	0.0259921	0.343511	0.276458
AUTS2	3.15134	1.05984	0.00162522	0.0263421	0.18416	0.0993521
EP300	3.1499	0.969147	0.00163327	0.0263897	0.200573	0.116631
MACF1	3.13752	0.652952	0.00170386	0.0274688	0.295611	0.222462
IWS1	3.13459	1.19976	0.00172097	0.0276829	0.165076	0.0799136
RAB27A	3.1297	0.937448	0.00174986	0.0281164	0.198092	0.114471
PLEKHA3	3.12572	1.21657	0.00177369	0.028436	0.164695	0.0799136
NDUFS6	3.12203	0.647213	0.00179611	0.0287317	0.274809	0.198704
RNF213	3.11296	0.373118	0.00185223	0.0293375	0.473473	0.438445
SYTL2	3.11118	1.01467	0.00186344	0.0294184	0.197901	0.116631
KMT2A	3.10913	0.776969	0.0018764	0.0295584	0.25	0.174946
FOXO1	3.10203	0.969416	0.00192197	0.0300192	0.192748	0.110151
SNRK	3.10199	0.443013	0.00192226	0.0300192	0.391221	0.330454
EPB41	3.08743	0.476527	0.00201898	0.0313634	0.37042	0.311015
CTR9	3.0874	0.788815	0.00201918	0.0313634	0.238359	0.164147
RSF1	3.08514	0.474986	0.00203454	0.0315342	0.377481	0.323974
CCT5	3.07447	1.08113	0.00210877	0.0325106	0.177481	0.0950324
GON4L	3.05989	0.626641	0.00221416	0.0340627	0.28855	0.222462
CD53	3.05907	0.403736	0.00222026	0.0341203	0.429008	0.37797
SH3BP5	3.05664	1.40634	0.00223834	0.0342938	0.144275	0.0604752
XPC	3.05427	0.669577	0.0022561	0.0344878	0.266985	0.194384
POM121C	3.05253	0.669434	0.0022692	0.0346149	0.269084	0.194384
PERP	3.04536	1.15029	0.00232401	0.0353392	0.175191	0.0950324
RIOK3	3.03592	0.530079	0.00239801	0.0363878	0.333206	0.269978
ATRX	3.03255	0.585678	0.00242496	0.0367582	0.319275	0.25486
SH3TC1	3.03173	1.77826	0.00243159	0.0368202	0.12958	0.0475162
ZHX2	3.02651	1.1329	0.00247391	0.0374217	0.173092	0.0928726
LSM14A	3.02563	0.335736	0.00248115	0.037492	0.469466	0.429806
RSBN1L	3.02129	0.935568	0.00251702	0.0378758	0.204008	0.12743
YWHAQ	3.00905	0.396783	0.00262064	0.0392537	0.450954	0.390929
ARHGAP30	3.00721	0.686158	0.00263656	0.0394284	0.26126	0.185745
RPA2	3.00578	1.22334	0.00264897	0.0395731	0.162023	0.0820734
TLN1	3.00297	0.693452	0.00267357	0.0398994	0.261832	0.192225
SERINC3	3.00137	0.714342	0.00268771	0.040069	0.246947	0.172786
LMAN2	2.99982	0.533559	0.00270139	0.0401901	0.320611	0.259179
ZZEF1	2.99408	1.21864	0.00275275	0.040703	0.161641	0.0820734
POLR2L	2.99124	0.426654	0.0027785	0.0410418	0.38626	0.332613
DENND3	2.99001	2.19569	0.00278964	0.0411643	0.10916	0.0259179
CLTC	2.98875	0.884349	0.00280123	0.041251	0.2	0.12095
PRPF4B	2.98661	0.441801	0.00282086	0.0414979	0.389695	0.332613
SUPV3L1	2.98536	0.665015	0.00283243	0.0415895	0.261069	0.192225
SETD2	2.98361	0.421473	0.0028487	0.0417799	0.400954	0.352052
NUFIP2	2.97872	1.0081	0.00289454	0.0423663	0.184542	0.105832
CD3G	2.97684	0.318579	0.00291239	0.0425517	0.51126	0.479482
SPCS3	2.97092	0.568046	0.00296911	0.0433262	0.299618	0.233261
DYNLL1	2.96496	1.03043	0.00302727	0.0439953	0.17958	0.101512
RIF1	2.96478	0.867842	0.00302901	0.0439953	0.210687	0.133909
CCDC88C	2.96466	0.686803	0.00303017	0.0439953	0.256107	0.181425
BIRC6	2.96253	0.69348	0.00305126	0.0442127	0.250382	0.174946
GPRIN3	2.95605	0.770356	0.00311609	0.0450168	0.235496	0.164147
DPP8	2.95435	0.982617	0.00313324	0.0452194	0.180344	0.101512
ATP1A1	2.95169	0.545331	0.00316041	0.0455209	0.312023	0.2527
PPP2R5A	2.94844	0.930843	0.00319387	0.0459111	0.196183	0.12095
YTHDC1	2.94549	0.415244	0.00322443	0.0462584	0.418511	0.356371
MCOLN2	2.94394	1.16728	0.00324058	0.046444	0.15916	0.0777538
BEST1	2.94249	1.51447	0.00325588	0.046617	0.138168	0.0583153
ADAM8	2.93705	1.30948	0.00331347	0.0473478	0.149046	0.0691145
ACTR3	2.92975	0.528402	0.00339234	0.0483793	0.32042	0.265659
AP3B1	2.92642	0.884888	0.00342884	0.0487556	0.196374	0.11879
KAT6A	2.92557	0.566243	0.00343826	0.0488416	0.310496	0.24622
DDX39A	-2.92879	-0.439095	0.0034028	0.0484807	0.309733	0.408207
C1orf43	-2.94103	-0.406423	0.00327124	0.0467907	0.354962	0.460043
PNN	-2.95138	-0.399772	0.00316357	0.0455209	0.363359	0.470842
BFAR	-2.95156	-0.540276	0.00316177	0.0455209	0.207252	0.298056
NDUFA12	-2.95605	-0.444121	0.00311609	0.0450168	0.319466	0.416847
TKT	-2.96108	-0.553608	0.00306559	0.0443759	0.206298	0.298056
COX17	-2.96325	-0.477852	0.00304412	0.0441535	0.245611	0.341253
P2RY10	-2.97676	-0.583438	0.00291309	0.0425517	0.183397	0.276458
GPX4	-2.9813	-0.380459	0.00287029	0.042054	0.449427	0.552916
APBB1IP	-2.98881	-0.487826	0.00280069	0.041251	0.267176	0.362851
TCIRG1	-2.99442	-0.68329	0.0027497	0.040703	0.168893	0.25486
GADD45GIP1	-2.99496	-0.481063	0.00274479	0.040703	0.278435	0.37365
LETMD1	-2.99705	-0.802294	0.00272604	0.0404735	0.121565	0.209503
ARL4C	-2.99925	-0.31539	0.00270648	0.0402245	0.70916	0.807775
FAM118A	-3.02395	-0.624948	0.00249495	0.0375828	0.19084	0.278618
RBM23	-3.02435	-0.462145	0.00249168	0.0375726	0.276908	0.37365
LENG1	-3.02475	-0.749091	0.00248841	0.0375625	0.137405	0.226782
PRMT2	-3.04604	-0.404279	0.00231878	0.0352968	0.357443	0.453564
TUFM	-3.05073	-0.414733	0.00228282	0.0347859	0.378053	0.483801
TOMM20	-3.05269	-0.333916	0.00226798	0.0346149	0.643702	0.75162
TIMM9	-3.06949	-0.929044	0.00214423	0.033022	0.103244	0.192225
MRPS22	-3.07942	-0.795797	0.00207406	0.0320097	0.13626	0.224622
ORMDL1	-3.08023	-0.655919	0.00206843	0.0319568	0.178435	0.267819
SOD1	-3.08276	-0.336059	0.00205091	0.0317201	0.590649	0.688985
BTG3	-3.08678	-0.489999	0.00202338	0.031395	0.267176	0.365011
ANXA2R	-3.09461	-0.687153	0.00197071	0.0306765	0.160305	0.2527
SNRPN	-3.09617	-0.430288	0.00196037	0.0305483	0.331489	0.429806
C12orf65	-3.10349	-0.749746	0.00191253	0.0299643	0.13855	0.231102
NAMPT	-3.10643	-0.823328	0.00189358	0.0297319	0.136069	0.224622
HNRNPD	-3.10764	-0.479239	0.00188587	0.0296429	0.270802	0.37149
PTBP1	-3.11069	-0.445592	0.00186651	0.0294347	0.308779	0.419006
NFKBIZ	-3.11262	-0.425185	0.00185436	0.029339	0.337977	0.429806
CGRRF1	-3.11474	-0.704996	0.00184108	0.0291928	0.153626	0.24622
ZNF706	-3.11475	-0.542738	0.00184099	0.0291928	0.232634	0.334773
HUS1	-3.11575	-0.765787	0.00183475	0.0291564	0.140267	0.231102
MED6	-3.11645	-0.646731	0.00183045	0.02912	0.167748	0.263499
AAK1	-3.11674	-0.440597	0.00182862	0.02912	0.319275	0.431965
IGBP1	-3.11721	-0.516259	0.0018257	0.0291086	0.250763	0.354212
U2AF1	-3.1182	-0.56924	0.0018196	0.0290433	0.210115	0.308855
HSH2D	-3.12119	-0.917943	0.00180123	0.0287819	0.103244	0.194384
DNAJA2	-3.12318	-0.504764	0.00178911	0.0286516	0.296565	0.393089
ZNHIT3	-3.14391	-0.547184	0.00166709	0.026906	0.234733	0.330454
TMEM126A	-3.15075	-0.866298	0.0016285	0.0263421	0.111832	0.205184
DRAP1	-3.15077	-0.411648	0.00162842	0.0263421	0.367748	0.479482
CNOT1	-3.15402	-0.564455	0.00161037	0.0261365	0.226527	0.323974
TRIAP1	-3.16184	-0.833177	0.00156776	0.0255021	0.120802	0.215983
DNAJB9	-3.16397	-0.552647	0.00155631	0.0253729	0.230534	0.330454
UBE2V1	-3.16735	-0.480133	0.00153837	0.0251372	0.302481	0.410367
HSF1	-3.17103	-0.608662	0.00151901	0.0249052	0.195992	0.291577
MRPL50	-3.17396	-0.876137	0.00150376	0.0246832	0.116985	0.209503
SF3B5	-3.1803	-0.373129	0.00147121	0.0242314	0.529008	0.658747
UBXN1	-3.18154	-0.361367	0.00146494	0.0241833	0.593702	0.706263
PMAIP1	-3.18176	-0.389397	0.00146383	0.0241833	0.373855	0.473002
MOAP1	-3.19173	-0.735962	0.00141424	0.0234265	0.148092	0.241901
PNRC2	-3.19192	-0.442113	0.00141331	0.0234265	0.351145	0.457883
SEC61B	-3.20171	-0.36456	0.00136614	0.0227078	0.555725	0.663067
BAG1	-3.20514	-0.685565	0.00134996	0.0224905	0.169084	0.263499
PSME2	-3.20598	-0.440809	0.00134603	0.0224509	0.349046	0.444924
MRPL2	-3.21047	-0.93909	0.00132517	0.0221541	0.108206	0.200864
LSM6	-3.21811	-0.682602	0.00129037	0.0215973	0.172137	0.269978
MRPL44	-3.21995	-0.853924	0.00128211	0.0214839	0.120038	0.215983
UBAC2	-3.22979	-0.697816	0.00123882	0.0209038	0.172137	0.269978
CD2	-3.24058	-0.406677	0.00119286	0.0202227	0.420038	0.514039
NDUFA6	-3.24682	-0.425414	0.001167	0.0198308	0.387214	0.492441
ARRB2	-3.24831	-0.461257	0.00116092	0.0197507	0.330916	0.427646
ASNSD1	-3.25639	-0.732295	0.00112837	0.0192195	0.152099	0.25054
SDHD	-3.25835	-0.567877	0.00112061	0.0191098	0.227672	0.330454
ST13	-3.26458	-0.405824	0.00109626	0.0187832	0.439885	0.557235
MAP3K8	-3.26968	-0.480836	0.00107671	0.0184701	0.391412	0.483801
ETF1	-3.27686	-0.589653	0.00104968	0.0180401	0.23187	0.326134
GSTK1	-3.2773	-0.333589	0.00104804	0.0180401	0.616985	0.710583
TWISTNB	-3.279	-0.717143	0.00104177	0.017956	0.15916	0.25486
PRPS1	-3.28706	-0.617718	0.00101238	0.017512	0.199809	0.300216
CCNG1	-3.29203	-0.564063	0.000994685	0.0172274	0.240267	0.339093
RSRC2	-3.30205	-0.410405	0.000959801	0.0166623	0.5	0.615551
TMEM243	-3.31142	-0.571186	0.000928249	0.0162314	0.24542	0.341253
SUMO3	-3.32297	-0.468338	0.00089063	0.0156303	0.349237	0.451404
PHF11	-3.32483	-0.667129	0.000884725	0.0155456	0.19084	0.287257
SKAP1	-3.32892	-0.456277	0.000871825	0.0153375	0.335496	0.436285
PSIP1	-3.33867	-0.47729	0.000841805	0.0148818	0.294656	0.399568
SIGIRR	-3.34267	-0.467919	0.00082975	0.0147047	0.351908	0.460043
PRR13	-3.3429	-0.382613	0.00082909	0.0147047	0.579008	0.691145
SNHG7	-3.34507	-0.511471	0.000822603	0.0146138	0.3	0.401728
IL16	-3.34721	-0.510712	0.000816294	0.0145196	0.3	0.399568
SCML4	-3.35032	-0.729927	0.000807193	0.0143754	0.153817	0.2527
CLEC2B	-3.35869	-0.396923	0.000783116	0.0140157	0.465649	0.570194
TMC6	-3.35942	-0.54336	0.000781075	0.0139964	0.260305	0.358531
NDUFB9	-3.36127	-0.397079	0.000775847	0.0139373	0.500573	0.598272
PCIF1	-3.36753	-0.494184	0.000758452	0.0136758	0.308206	0.410367
ARL6IP4	-3.36837	-0.38947	0.000756147	0.0136512	0.521374	0.63067
NR1H2	-3.38163	-0.476443	0.000720562	0.0130577	0.364695	0.466523
RASGRP2	-3.40457	-0.578793	0.000662676	0.0120962	0.237214	0.339093
PIH1D1	-3.40971	-0.917768	0.000650316	0.011889	0.119275	0.218143
GRAMD1A	-3.43055	-0.911631	0.000602369	0.0111108	0.119084	0.218143
PPP1CC	-3.43393	-0.49034	0.000594893	0.0109869	0.341603	0.451404
RAP1A	-3.43402	-0.461385	0.0005947	0.0109869	0.363359	0.483801
TXNL1	-3.44045	-0.717692	0.000580738	0.0107667	0.183969	0.282937
ALG13	-3.45189	-0.59107	0.000556665	0.0103736	0.233397	0.341253
RIC3	-3.46422	-1.06702	0.000531774	0.00994824	0.100191	0.198704
NDUFB1	-3.47301	-0.776294	0.000514659	0.00966556	0.150763	0.25486
CCDC28A	-3.48599	-0.825189	0.000490311	0.0092443	0.148855	0.24838
ARL14EP	-3.48993	-0.873435	0.000483154	0.0091332	0.122519	0.226782
FDFT1	-3.48996	-0.652849	0.000483101	0.0091332	0.211832	0.315335
VPS29	-3.51083	-0.673412	0.000446704	0.00849972	0.199809	0.308855
SRRM1	-3.51345	-0.351319	0.00044232	0.00843852	0.671947	0.779698
RNF126	-3.5141	-0.474349	0.000441243	0.00842908	0.38626	0.488121
SNU13	-3.51739	-0.36273	0.00043582	0.0083365	0.612595	0.719222
SS18L2	-3.53152	-0.53892	0.000413178	0.00794544	0.315458	0.427646
CHCHD3	-3.53304	-0.896032	0.000410815	0.00791052	0.123473	0.226782
CA5B	-3.53848	-0.987055	0.000402431	0.00776976	0.127672	0.224622
LAMTOR4	-3.54012	-0.491879	0.000399947	0.00773213	0.342748	0.455724
MRPL55	-3.54433	-0.814634	0.000393613	0.00764031	0.145229	0.25054
EPC1	-3.5491	-0.401544	0.00038655	0.0075133	0.570229	0.697624
UBE2L3	-3.57379	-0.509666	0.000351849	0.00687579	0.335878	0.453564
TRABD	-3.57469	-0.448072	0.000350643	0.00686151	0.384733	0.50324
CPSF6	-3.5766	-0.792854	0.000348087	0.00682997	0.154008	0.259179
TAF9	-3.58235	-0.754877	0.000340522	0.00669972	0.162595	0.269978
KIAA1143	-3.59184	-0.775597	0.000328348	0.00647781	0.155534	0.263499
VPS28	-3.60059	-0.528906	0.000317497	0.00628089	0.330725	0.449244
GPR183	-3.61175	-0.595376	0.000304139	0.00604972	0.264122	0.367171
MEAF6	-3.63877	-0.613667	0.000273946	0.00550214	0.241794	0.356371
METAP2	-3.65923	-0.655006	0.000252971	0.00511639	0.233779	0.345572
C15orf61	-3.662	-1.00735	0.000250253	0.00507561	0.116031	0.220302
DNAJC19	-3.66565	-0.657669	0.000246709	0.00501075	0.20916	0.323974
AKAP17A	-3.66992	-0.685091	0.000242624	0.00493472	0.209924	0.319654
PDCD4	-3.67207	-0.352169	0.000240592	0.00490028	0.63874	0.714903
RBM38	-3.70298	-0.720796	0.000213084	0.00438323	0.199237	0.302376
NDUFAF4	-3.70747	-0.893642	0.000209342	0.00431854	0.137786	0.24622
MRPL47	-3.71838	-0.637326	0.000200506	0.00414217	0.242176	0.358531
PTPRA	-3.72041	-0.921695	0.0001989	0.00412076	0.137023	0.24406
LAMTOR5	-3.72271	-0.542692	0.000197099	0.0040893	0.329198	0.444924
COX5B	-3.72854	-0.342292	0.000192595	0.00400735	0.668321	0.762419
PRELID3B	-3.73111	-0.62713	0.000190635	0.0039723	0.235305	0.349892
GRSF1	-3.7329	-0.641842	0.000189291	0.00394999	0.223282	0.339093
C1QBP	-3.74588	-0.527058	0.000179761	0.00375655	0.349237	0.464363
APEX1	-3.75358	-0.666607	0.000174326	0.00365351	0.220229	0.334773
BRMS1	-3.75485	-0.771599	0.000173447	0.00364566	0.173092	0.287257
HSD17B11	-3.75551	-0.714616	0.000172988	0.00364132	0.201145	0.313175
PFDN4	-3.75912	-0.878332	0.000170513	0.00359445	0.137977	0.24838
MRPL49	-3.76084	-1.06529	0.000169343	0.003575	0.105725	0.213823
PHB2	-3.76192	-0.48537	0.000168617	0.00356487	0.386832	0.509719
HAUS2	-3.77113	-0.843536	0.000162508	0.0034458	0.15	0.261339
COX6B1	-3.77424	-0.395301	0.000160497	0.00340814	0.555153	0.658747
SSBP4	-3.7777	-1.07478	0.000158284	0.00336609	0.108779	0.215983
PMPCB	-3.79662	-0.645779	0.000146683	0.00313784	0.239313	0.354212
PAPOLA	-3.80133	-0.514812	0.000143921	0.00308332	0.38416	0.49892
RPL22L1	-3.80454	-0.508855	0.000142068	0.00305666	0.385115	0.507559
PPP2CA	-3.82414	-0.517778	0.000131231	0.00283666	0.366794	0.492441
CIB1	-3.83494	-0.396042	0.000125593	0.00272293	0.616794	0.740821
NDUFB4	-3.83939	-0.483311	0.00012334	0.00268213	0.391221	0.5054
SERP1	-3.84444	-0.413014	0.000120827	0.00263542	0.615649	0.736501
CHCHD10	-3.84965	-0.675463	0.000118285	0.00258387	0.20916	0.323974
MRFAP1	-3.85413	-0.561695	0.000116142	0.00254089	0.330916	0.440605
WHAMM	-3.85492	-0.567388	0.000115765	0.00253649	0.324618	0.440605
SNRPA	-3.86137	-0.645368	0.000112751	0.0024742	0.251908	0.367171
ICOS	-3.87545	-1.12795	0.000106428	0.00234612	0.107824	0.218143
CCDC57	-3.88007	-0.830825	0.000104425	0.00230549	0.183779	0.293737
COQ10B	-3.88306	-0.668026	0.000103149	0.0022843	0.224046	0.343413
RELA	-3.89444	-0.538158	9.84247e-05	0.00218972	0.34084	0.470842
CD27	-3.91238	-0.849147	9.13924e-05	0.00205221	0.149046	0.265659
TSTD1	-3.9141	-0.588549	9.07425e-05	0.00204079	0.275	0.401728
TBRG1	-3.9166	-0.491101	8.98059e-05	0.00202603	0.402863	0.526998
ZAP70	-3.9175	-0.472783	8.9472e-05	0.00202165	0.43874	0.548596
ERH	-3.91852	-0.483631	8.90958e-05	0.0020163	0.467366	0.617711
UBE2N	-3.97681	-0.58522	6.98469e-05	0.00160581	0.306107	0.431965
CNOT8	-3.97822	-0.671075	6.9433e-05	0.00159884	0.239885	0.358531
NSA2	-3.97999	-0.472778	6.8919e-05	0.00158953	0.467748	0.606911
SDF2L1	-4.00508	-0.84578	6.19975e-05	0.00143447	0.181107	0.291577
GRPEL1	-4.01672	-0.864692	5.90131e-05	0.00136761	0.169656	0.282937
SNHG12	-4.01945	-0.728811	5.83351e-05	0.00135407	0.209733	0.332613
SH3BGRL	-4.03226	-0.547841	5.5244e-05	0.00128852	0.375954	0.507559
ANKLE2	-4.04056	-0.972855	5.33237e-05	0.00124776	0.135687	0.2527
MLF2	-4.04181	-0.57287	5.30398e-05	0.00124313	0.323473	0.453564
CNBP	-4.04953	-0.291917	5.13213e-05	0.00120873	0.839313	0.904968
LMNA	-4.05374	-0.824955	5.04057e-05	0.0011891	0.231489	0.336933
MYADM	-4.05686	-0.778187	4.97371e-05	0.00117716	0.257634	0.358531
RAP1B	-4.06506	-0.386054	4.80201e-05	0.00113839	0.604198	0.688985
FMNL1	-4.0718	-0.577938	4.66505e-05	0.00110774	0.311641	0.447084
FCMR	-4.07413	-0.555434	4.61867e-05	0.00109853	0.341031	0.473002
PRDX2	-4.07808	-0.610372	4.54099e-05	0.00108369	0.282443	0.403888
RNASET2	-4.09128	-0.578452	4.28993e-05	0.00102866	0.327099	0.436285
TBC1D10C	-4.10361	-0.581741	4.06759e-05	0.000980357	0.315267	0.442765
HSPA5	-4.10477	-0.396903	4.04718e-05	0.000977066	0.741221	0.796976
POLR2J3	-4.12288	-0.755301	3.74165e-05	0.000910909	0.195229	0.321814
ZFAND2A	-4.12958	-0.864793	3.63428e-05	0.000886262	0.168511	0.287257
BLOC1S4	-4.15599	-0.961295	3.23877e-05	0.000799247	0.13855	0.259179
SLU7	-4.15705	-0.614327	3.22379e-05	0.000796909	0.28874	0.414687
DNAJB6	-4.1576	-0.460235	3.21611e-05	0.000796373	0.529198	0.645788
MAPKAPK5-AS1	-4.16051	-1.03543	3.17533e-05	0.000787623	0.131489	0.25054
THAP7	-4.16555	-0.923437	3.10604e-05	0.000773089	0.166221	0.280778
COX19	-4.18267	-0.893051	2.88102e-05	0.000719559	0.159351	0.282937
CHURC1	-4.1844	-0.572438	2.85926e-05	0.00071536	0.334924	0.455724
DERL2	-4.19182	-0.73892	2.76731e-05	0.000694757	0.229962	0.354212
LSM8	-4.19451	-0.539283	2.73462e-05	0.000688943	0.374809	0.49892
SYTL1	-4.19551	-0.763955	2.72256e-05	0.000687103	0.211832	0.334773
PNISR	-4.20184	-0.440407	2.64751e-05	0.00066933	0.59084	0.710583
C6orf226	-4.20863	-1.08506	2.56923e-05	0.000654114	0.116412	0.239741
NXT1	-4.21783	-0.775556	2.46662e-05	0.000629097	0.221756	0.339093
SEC61G	-4.22711	-0.462551	2.36714e-05	0.000605861	0.488359	0.606911
UFC1	-4.23111	-0.552207	2.32538e-05	0.000598109	0.378435	0.522678
CNN2	-4.24049	-0.434816	2.2303e-05	0.000576966	0.609351	0.736501
ATF7IP2	-4.24441	-1.25067	2.19171e-05	0.000567998	0.102481	0.222462
SON	-4.26398	-0.389151	2.00821e-05	0.000522314	0.73855	0.850972
SF3B6	-4.27885	-0.522119	1.87864e-05	0.000490379	0.437786	0.583153
BRIX1	-4.28591	-0.937912	1.81989e-05	0.000475903	0.151908	0.276458
PAIP2	-4.29973	-0.459188	1.7101e-05	0.000449632	0.563931	0.691145
OXNAD1	-4.30665	-0.771416	1.65749e-05	0.000438189	0.22729	0.345572
TMC8	-4.30975	-0.705147	1.63438e-05	0.00043287	0.237977	0.36933
ELP5	-4.35694	-1.06212	1.31893e-05	0.0003519	0.123473	0.25054
RPL41	-4.37103	-0.256123	1.23661e-05	0.000331315	0.955344	0.984881
CD52	-4.37136	-0.397383	1.23477e-05	0.000331315	0.733206	0.833693
N4BP2L1	-4.38157	-1.0347	1.17825e-05	0.000317294	0.138168	0.263499
SOCS3	-4.38763	-0.7713	1.14595e-05	0.000309749	0.23187	0.358531
SNRNP27	-4.39063	-0.960001	1.13023e-05	0.000306073	0.148855	0.276458
PITHD1	-4.39952	-0.693813	1.0849e-05	0.000296572	0.264695	0.399568
UQCRB	-4.41102	-0.314591	1.02884e-05	0.000282853	0.847328	0.907127
ARID5A	-4.41723	-0.413726	9.99717e-06	0.000275895	0.670802	0.777538
NDUFC1	-4.42408	-0.699427	9.68537e-06	0.000267801	0.257443	0.390929
CEBPB	-4.43733	-0.738957	9.10806e-06	0.000252321	0.266412	0.390929
HSPB1	-4.44602	-0.741686	8.74761e-06	0.000243268	0.223664	0.360691
LENG8	-4.48147	-0.779421	7.41294e-06	0.000208152	0.223092	0.354212
COX16	-4.487	-0.686141	7.22347e-06	0.000203227	0.265076	0.412527
HMGN1	-4.5053	-0.529597	6.62803e-06	0.000187203	0.455344	0.602592
MED10	-4.52385	-0.547188	6.07253e-06	0.000173547	0.431298	0.572354
NDUFA5	-4.54593	-0.65561	5.46922e-06	0.000157551	0.30687	0.436285
NUCB2	-4.56952	-0.915853	4.8884e-06	0.00014195	0.181107	0.313175
RHOG	-4.59421	-0.484339	4.34387e-06	0.000126902	0.516603	0.634989
UQCRFS1	-4.60555	-0.53734	4.11378e-06	0.000120668	0.442939	0.578834
MAGOH	-4.61983	-0.537276	3.84052e-06	0.000113574	0.455534	0.591793
ABT1	-4.62653	-0.714821	3.71841e-06	0.000110189	0.280344	0.419006
MRPL57	-4.62752	-0.630357	3.70075e-06	0.000110116	0.323473	0.466523
NUB1	-4.65193	-0.798084	3.28844e-06	9.84558e-05	0.217176	0.358531
C12orf57	-4.65496	-0.356605	3.2404e-06	9.72188e-05	0.787405	0.855292
GTF2A2	-4.6864	-0.636832	2.78056e-06	8.44743e-05	0.318321	0.466523
SUMO1	-4.71509	-0.611686	2.416e-06	7.41778e-05	0.36145	0.509719
EIF1B	-4.71596	-0.637125	2.40571e-06	7.40191e-05	0.336641	0.477322
SNRPD2	-4.71665	-0.40521	2.39755e-06	7.39252e-05	0.773092	0.88121
SPSB3	-4.7413	-0.677992	2.1235e-06	6.58967e-05	0.31126	0.453564
ISG15	-4.75455	-1.17463	1.98886e-06	6.19848e-05	0.136069	0.267819
MRPL9	-4.77017	-0.879895	1.84066e-06	5.74899e-05	0.201718	0.343413
RNF7	-4.77486	-0.600414	1.79835e-06	5.64121e-05	0.382252	0.522678
BUD31	-4.77595	-0.632031	1.78864e-06	5.62295e-05	0.350763	0.49892
PSMD6	-4.78624	-0.756071	1.69937e-06	5.37736e-05	0.263359	0.403888
SF1	-4.79043	-0.357171	1.66421e-06	5.28925e-05	0.791412	0.866091
EIF2S3	-4.79815	-0.610457	1.60138e-06	5.12336e-05	0.36584	0.49676
RNF166	-4.80569	-0.564673	1.5422e-06	4.95595e-05	0.468511	0.598272
GYPC	-4.81305	-0.466394	1.48644e-06	4.7874e-05	0.617748	0.740821
NGDN	-4.82548	-0.728963	1.39669e-06	4.51846e-05	0.268321	0.414687
EIF3H	-4.83032	-0.394525	1.36313e-06	4.42973e-05	0.687405	0.779698
ITM2B	-4.83172	-0.325016	1.35359e-06	4.40862e-05	0.860496	0.915767
CRBN	-4.85143	-0.769262	1.22572e-06	4.01021e-05	0.258206	0.403888
UBE2D2	-4.86259	-0.472951	1.15857e-06	3.79911e-05	0.572137	0.688985
RPS27L	-4.86854	-0.669002	1.12424e-06	3.70333e-05	0.31374	0.466523
AUP1	-4.90836	-0.734212	9.18431e-07	3.06731e-05	0.295611	0.434125
MT2A	-4.91488	-0.701381	8.88376e-07	2.9738e-05	0.369466	0.50108
EIF3M	-4.91551	-0.570157	8.8551e-07	2.97108e-05	0.471947	0.62851
RCAN3	-4.91776	-0.902443	8.75383e-07	2.94393e-05	0.197901	0.341253
RBMX	-4.94176	-0.545878	7.7419e-07	2.62191e-05	0.482443	0.63067
WDR74	-4.96024	-0.811869	7.04055e-07	2.40694e-05	0.241794	0.388769
C1D	-4.97416	-0.888523	6.55326e-07	2.24566e-05	0.213931	0.356371
PSMG2	-4.98292	-0.724987	6.26331e-07	2.15652e-05	0.283397	0.431965
NDUFS5	-5.00874	-0.472924	5.47871e-07	1.8954e-05	0.625573	0.742981
SF3A2	-5.0149	-0.686073	5.30622e-07	1.84455e-05	0.342366	0.483801
RABGGTB	-5.02033	-0.864391	5.15831e-07	1.79745e-05	0.22729	0.367171
EIF4H	-5.02999	-0.576494	4.90511e-07	1.7175e-05	0.460305	0.606911
GMFG	-5.03106	-0.473496	4.87769e-07	1.71205e-05	0.615458	0.74514
DGKA	-5.04034	-1.24362	4.6471e-07	1.63906e-05	0.123664	0.265659
ARHGDIB	-5.04157	-0.273715	4.61716e-07	1.63487e-05	0.967748	0.991361
NOL7	-5.07245	-0.617065	3.92725e-07	1.4198e-05	0.418702	0.578834
CD28	-5.07514	-1.06177	3.87201e-07	1.40334e-05	0.167557	0.311015
EIF3E	-5.08712	-0.480507	3.63551e-07	1.32093e-05	0.665458	0.786177
PSMA1	-5.08714	-0.65235	3.63494e-07	1.32093e-05	0.368511	0.522678
POLR2C	-5.09714	-0.829942	3.4482e-07	1.26239e-05	0.243702	0.393089
VAMP2	-5.14962	-0.55085	2.61019e-07	9.67844e-06	0.493893	0.61987
GTF2B	-5.15159	-0.742239	2.58287e-07	9.60178e-06	0.294656	0.451404
HNRNPK	-5.15461	-0.447256	2.54162e-07	9.47276e-06	0.666031	0.768898
AIP	-5.18495	-0.790524	2.16068e-07	8.1318e-06	0.287977	0.440605
SNHG9	-5.20888	-1.37189	1.89984e-07	7.24898e-06	0.109542	0.257019
ACAP1	-5.2099	-0.720117	1.88947e-07	7.22847e-06	0.312977	0.477322
PET100	-5.22378	-0.703229	1.75307e-07	6.74233e-06	0.346183	0.50108
MRPL33	-5.24198	-0.772408	1.58864e-07	6.15907e-06	0.296947	0.449244
UBE2I	-5.28073	-0.606604	1.2867e-07	5.01534e-06	0.469275	0.62635
MTERF4	-5.2899	-0.988638	1.22381e-07	4.7831e-06	0.201527	0.354212
POLR1D	-5.30139	-0.663642	1.14925e-07	4.52844e-06	0.377099	0.539957
SRSF10	-5.3036	-0.532037	1.13543e-07	4.48619e-06	0.603053	0.74514
SRP14	-5.30491	-0.361284	1.1273e-07	4.47855e-06	0.864313	0.935205
PFDN2	-5.31327	-0.76069	1.07675e-07	4.30136e-06	0.298664	0.460043
NDUFB10	-5.32465	-0.809513	1.01147e-07	4.05175e-06	0.26374	0.423326
FLT3LG	-5.35548	-0.723933	8.53283e-08	3.43714e-06	0.350763	0.507559
ARHGEF1	-5.36227	-0.54889	8.21824e-08	3.32896e-06	0.563168	0.708423
MRPS24	-5.37872	-0.854931	7.50187e-08	3.04732e-06	0.239695	0.397408
SAT2	-5.40151	-1.12593	6.60827e-08	2.70714e-06	0.15458	0.308855
SLIRP	-5.415	-0.949865	6.12902e-08	2.53234e-06	0.211832	0.36933
CYTH1	-5.48987	-0.589588	4.0224e-08	1.68603e-06	0.50229	0.650108
P2RY8	-5.50125	-0.504183	3.77115e-08	1.58993e-06	0.662977	0.788337
TECR	-5.53973	-0.620467	3.02931e-08	1.29224e-06	0.464885	0.606911
COX7A2	-5.54481	-0.533558	2.94267e-08	1.25899e-06	0.655344	0.805616
RNF114	-5.56107	-0.823804	2.68128e-08	1.15056e-06	0.289313	0.438445
PTP4A1	-5.57012	-0.753107	2.54558e-08	1.09559e-06	0.349046	0.4946
ATP6V1G1	-5.57622	-0.445146	2.45802e-08	1.06106e-06	0.73855	0.840173
LCK	-5.63109	-0.688483	1.7907e-08	7.79978e-07	0.410496	0.580994
BEX2	-5.67136	-1.3743	1.41666e-08	6.22682e-07	0.122519	0.285097
BIN1	-5.676	-0.929085	1.3788e-08	6.09749e-07	0.231107	0.395248
PIK3IP1	-5.69192	-0.476804	1.2562e-08	5.60678e-07	0.723855	0.827214
BCL7B	-5.76037	-0.847434	8.39309e-09	3.78107e-07	0.275954	0.444924
SNRPD1	-5.77032	-0.804175	7.91207e-09	3.57551e-07	0.320992	0.475162
BTG2	-5.79182	-0.563515	6.96288e-09	3.16636e-07	0.611641	0.732181
RAC2	-5.83088	-0.614791	5.51361e-09	2.53118e-07	0.53187	0.697624
GTF3A	-5.86557	-0.708146	4.47598e-09	2.06137e-07	0.414122	0.587473
RNF138	-5.87592	-0.893361	4.20505e-09	1.94278e-07	0.258588	0.436285
SYF2	-5.88296	-0.669857	4.03002e-09	1.86789e-07	0.446756	0.611231
CWC15	-5.89288	-0.805242	3.79521e-09	1.76471e-07	0.32042	0.4946
LEF1	-5.92934	-1.58485	3.04162e-09	1.42346e-07	0.109924	0.272138
WIPF1	-5.93353	-0.535454	2.96486e-09	1.39204e-07	0.627481	0.7473
SDCBP	-6.00033	-0.833509	1.96913e-09	9.39788e-08	0.324618	0.485961
GNB2	-6.05577	-0.941509	1.39749e-09	6.75892e-08	0.26813	0.434125
SELL	-6.06228	-1.11635	1.34209e-09	6.51274e-08	0.19542	0.362851
JUNB	-6.10419	-0.390129	1.03321e-09	5.06482e-08	0.974046	0.991361
LTB	-6.14159	-0.730874	8.16986e-10	4.05994e-08	0.447137	0.637149
ARRDC2	-6.17173	-1.08838	6.75463e-10	3.39162e-08	0.226718	0.395248
IDI1	-6.18934	-0.768758	6.04164e-10	3.06555e-08	0.404389	0.561555
VDAC2	-6.23317	-0.764212	4.57082e-10	2.36066e-08	0.375382	0.550756
TRAF3IP3	-6.23582	-1.05563	4.49409e-10	2.32936e-08	0.219656	0.393089
RPL4	-6.24383	-0.254484	4.26977e-10	2.22105e-08	0.986069	0.99568
PTGES3	-6.27137	-0.611833	3.57895e-10	1.87519e-08	0.577863	0.74514
PPIG	-6.32817	-0.752334	2.48086e-10	1.33367e-08	0.398282	0.578834
JUND	-6.32835	-0.868735	2.47803e-10	1.33367e-08	0.34771	0.516199
NPM1	-6.37648	-0.328152	1.81207e-10	9.94498e-09	0.934351	0.961123
ZC3H15	-6.3864	-0.731932	1.69835e-10	9.37397e-09	0.43626	0.617711
PHF1	-6.39281	-0.812914	1.62869e-10	9.03609e-09	0.390458	0.561555
LAMP1	-6.41875	-1.17099	1.37398e-10	7.6715e-09	0.187977	0.37149
SAT1	-6.46853	-0.648354	9.89609e-11	5.56838e-09	0.675573	0.803456
DBF4	-6.49586	-1.01611	8.25621e-11	4.68208e-09	0.242748	0.434125
CCDC59	-6.50447	-0.821018	7.79676e-11	4.43894e-09	0.37271	0.561555
RBBP6	-6.52623	-0.872159	6.74449e-11	3.87032e-09	0.323664	0.5054
RPS11	-6.6461	-0.317637	3.00967e-11	1.78372e-09	0.959351	0.982721
MED30	-6.65829	-1.25237	2.77036e-11	1.64865e-09	0.167557	0.360691
BEX4	-6.66731	-1.59338	2.60528e-11	1.55682e-09	0.105534	0.298056
CD3E	-6.70074	-0.363902	2.07372e-11	1.2495e-09	0.939504	0.974082
SRP9	-6.70776	-0.851409	1.97635e-11	1.19582e-09	0.359733	0.544276
ARF1	-6.78877	-0.511627	1.13095e-11	6.87168e-10	0.743702	0.855292
CIR1	-6.8094	-0.868123	9.8009e-12	5.9802e-10	0.358969	0.552916
DUSP2	-6.86669	-0.47825	6.57104e-12	4.06085e-10	0.90458	0.928726
BTF3	-6.87237	-0.293408	6.31441e-12	3.919e-10	0.970802	0.984881
ISCA1	-6.90146	-0.904142	5.14695e-12	3.20819e-10	0.344656	0.533477
BCL3	-6.94506	-1.49177	3.78299e-12	2.37852e-10	0.155916	0.343413
PSMD7	-7.03136	-0.770801	2.04537e-12	1.31458e-10	0.443893	0.62419
ANP32B	-7.0496	-0.703499	1.79436e-12	1.17413e-10	0.563359	0.742981
COMMD6	-7.05871	-0.536538	1.68053e-12	1.10465e-10	0.768511	0.88121
SLC44A2	-7.06601	-1.27723	1.59447e-12	1.05286e-10	0.179008	0.38013
MGAT4A	-7.10341	-0.811557	1.21713e-12	8.11104e-11	0.429389	0.613391
CYCS	-7.10698	-0.772754	1.18613e-12	7.94105e-11	0.484924	0.676026
SSU72	-7.11706	-1.28876	1.10252e-12	7.42355e-11	0.186069	0.384449
[truncated: 98 more rows]

## Sheet: CD8 Tem
name	scores	lfc	pval	adj_pval	pct_nz_group	pct_nz_reference
[truncated: 1,066 more rows]

## Sheet: CD8 Tn
name	scores	lfc	pval	adj_pval	pct_nz_group	pct_nz_reference
[truncated: 1,196 more rows]

[truncated: 7 more sheets: MAIT, Mono classical, NK CD56-high, NK CD56-low, NKT, Tgd, Treg]
