# Supplementary material for: An integrated single-cell atlas of blood immune cells in aging
Source: NPJ Aging. 2024 Nov 29;10(1):59. doi: 10.1038/s41514-024-00185-x (PMC11606963; doi:10.1038/s41514-024-00185-x)
Supplement: Supplementary file 5 — Table S4 [file 41514_2024_185_MOESM5_ESM.xlsx]

## Sheet: Legend
Supplementary table 4	Differentially expressed genes in ageing in GSE213516

## Sheet: B atypical
name	scores	lfc	pval	adj_pval	pct_nz_group	pct_nz_reference
HLA-DRB5	5.9944	6.83346	2.0424e-09	2.95351e-05	0.458333	0.0168067
TXNIP	5.4293	1.24833	5.6577e-08	0.00040908	0.883333	0.697479
PTPRC	4.74724	0.799742	2.06209e-06	0.00425999	0.916667	0.823529
VPS13C	4.66304	1.57074	3.11575e-06	0.00563212	0.6	0.268908
MARCH1	4.59287	1.05133	4.37196e-06	0.00702477	0.841667	0.588235
MS4A1	3.99689	0.33165	6.41802e-05	0.0464055	1	1
RPL4	-4.07174	-0.325523	4.66637e-05	0.035516	1	1
FOS	-4.09045	-0.995156	4.30538e-05	0.0345889	0.625	0.764706
HLA-B	-4.27196	-0.278201	1.93765e-05	0.0164826	1	1
MT-ND2	-4.39546	-0.373369	1.10541e-05	0.0106568	1	1
IGHG3	-4.4254	-0.919816	9.6266e-06	0.00994359	0.758333	0.823529
GAPDH	-4.47685	-0.554758	7.57513e-06	0.00907683	0.933333	0.97479
EIF1	-4.48153	-0.356962	7.41094e-06	0.00907683	1	1
FXYD5	-4.54141	-0.680684	5.58793e-06	0.00808071	0.9	0.966387
RPL36	-4.80525	-0.267291	1.54559e-06	0.00372513	1	1
ACTB	-4.90442	-0.419448	9.37024e-07	0.00337135	1	1
FTH1	-4.93998	-0.368723	7.81322e-07	0.00337135	1	1

## Sheet: B memory
name	scores	lfc	pval	adj_pval	pct_nz_group	pct_nz_reference
TXNIP	14.43	0.855897	3.35259e-47	3.72937e-44	0.974205	0.885176
PTPRC	13.1685	0.760418	1.33132e-39	1.06957e-36	0.894239	0.750911
BANK1	13.0824	0.615177	4.15002e-39	3.1586e-36	0.960447	0.874848
CALM2	12.3907	0.707846	2.93415e-35	1.92867e-32	0.932072	0.777035
DDX17	11.1899	0.802618	4.57076e-29	2.20326e-26	0.747206	0.555286
MS4A1	11.1525	0.403789	6.96105e-29	3.24722e-26	0.994841	0.980559
LUC7L3	11.105	0.875441	1.18648e-28	5.3618e-26	0.693895	0.45322
MARCH1	10.1945	0.739648	2.09786e-24	7.98345e-22	0.757524	0.569866
ARL6IP5	10.066	0.65449	7.80902e-24	2.68872e-21	0.813414	0.63305
TRAF3IP3	9.65518	0.710127	4.67343e-22	1.43793e-19	0.733448	0.544957
NEAT1	9.61456	0.835594	6.94057e-22	2.09099e-19	0.650043	0.461725
VPS13C	9.57233	1.05995	1.04518e-21	3.08457e-19	0.477214	0.266707
AHNAK	9.44708	0.83797	3.48426e-21	9.8796e-19	0.620808	0.432564
HLA-DQB1	9.36145	0.408325	7.86532e-21	2.14604e-18	0.988822	0.951397
RALGPS2	9.27069	0.643868	1.84946e-20	4.86272e-18	0.77988	0.653706
TNFAIP8	9.22025	0.701432	2.96418e-20	7.65446e-18	0.72055	0.512151
MT-CYB	9.16959	0.286293	4.74818e-20	1.20462e-17	0.99828	0.996962
HLA-DRB5	9.10887	3.80719	8.3241e-20	2.07543e-17	0.230439	0.0346294
HNRNPU	8.94408	0.637146	3.75049e-19	8.89112e-17	0.77558	0.614824
APBB1IP	8.93438	0.803963	4.09478e-19	9.43534e-17	0.586414	0.380316
TRIM38	8.93395	0.777352	4.11055e-19	9.43534e-17	0.603611	0.403402
HLA-DQA1	8.70696	0.40646	3.12141e-18	6.73712e-16	0.964746	0.920413
IGHG2	8.61214	1.2962	7.17094e-18	1.46055e-15	0.403267	0.233293
ADD3	8.59048	0.693163	8.66037e-18	1.6924e-15	0.644884	0.467801
PRKCB	8.56536	0.606057	1.07742e-17	2.05007e-15	0.766122	0.600851
SMAP2	8.39948	0.714715	4.48462e-17	8.31437e-15	0.614789	0.442284
ATM	8.23559	0.765239	1.78681e-16	3.19001e-14	0.562339	0.374241
HIST1H1E	8.09252	1.65519	5.84422e-16	1.01823e-13	0.287188	0.109964
MT-ATP6	8.06475	0.323787	7.33864e-16	1.24852e-13	0.99914	0.996962
EMB	8.03343	0.871911	9.47813e-16	1.59376e-13	0.454858	0.259417
TLR10	8.01915	0.766687	1.06482e-15	1.76993e-13	0.523646	0.346294
STX7	7.8041	0.684062	5.9927e-15	9.84777e-13	0.619089	0.450182
BIRC3	7.7722	0.618905	7.71367e-15	1.25334e-12	0.700774	0.550425
RAN	7.71651	0.484415	1.19558e-14	1.92103e-12	0.806535	0.674362
ITGB1	7.70739	0.826756	1.28412e-14	2.04062e-12	0.568358	0.430134
LGALS1	7.694	0.67285	1.426e-14	2.24145e-12	0.628547	0.49271
KMT2A	7.5925	0.861522	3.13782e-14	4.82724e-12	0.440241	0.266707
ETS1	7.51264	0.825691	5.79488e-14	8.63915e-12	0.457438	0.290401
KYNU	7.50909	1.02999	5.95385e-14	8.78557e-12	0.365434	0.197448
CLIC1	7.44129	0.410702	9.97054e-14	1.43012e-11	0.926913	0.829283
ZRANB2	7.40884	0.653102	1.27405e-13	1.79417e-11	0.55374	0.388214
ATP2B1	7.40844	0.640774	1.27791e-13	1.79417e-11	0.623388	0.467193
FAM107B	7.36133	0.661741	1.82088e-13	2.50779e-11	0.565778	0.429526
SWAP70	7.32317	0.541279	2.42189e-13	3.27317e-11	0.698194	0.560146
DOCK8	7.22157	0.717107	5.13906e-13	6.81797e-11	0.487532	0.323815
BOD1L1	7.14817	0.839016	8.79407e-13	1.13546e-10	0.424764	0.26367
TMPO	7.02549	0.883538	2.13319e-12	2.70597e-10	0.385211	0.21932
PARP1	7.02048	0.552375	2.21104e-12	2.75917e-10	0.693895	0.507898
MIS18BP1	7.00967	0.608773	2.38888e-12	2.95261e-10	0.600172	0.438639
SP140	6.99368	0.595132	2.67772e-12	3.28157e-10	0.61135	0.443499
THRAP3	6.98423	0.596333	2.86419e-12	3.48059e-10	0.595013	0.422236
GNAI2	6.95981	0.574795	3.40725e-12	4.07208e-10	0.627687	0.46294
VIM	6.91922	0.387305	4.54146e-12	5.38311e-10	0.939811	0.868773
USP34	6.86117	0.744782	6.8299e-12	8.02985e-10	0.437661	0.272175
CDC40	6.85451	0.639903	7.15573e-12	8.34508e-10	0.546002	0.367558
SMCHD1	6.82185	0.515392	8.98758e-12	1.0315e-09	0.696475	0.557716
HIST1H4C	6.81904	0.501825	9.16514e-12	1.0436e-09	0.737747	0.589915
S100A11	6.81195	0.806632	9.62816e-12	1.08776e-09	0.423904	0.272175
ACTG1	6.78376	0.295106	1.1709e-11	1.30249e-09	0.958727	0.932564
LBR	6.76671	0.886997	1.31747e-11	1.45435e-09	0.376612	0.22175
TPR	6.69425	0.601782	2.16776e-11	2.35699e-09	0.542562	0.40644
OSBPL10	6.68497	0.814342	2.30968e-11	2.4741e-09	0.398108	0.247266
ITSN2	6.61278	0.573682	3.77172e-11	3.89592e-09	0.61135	0.438032
TCF4	6.59386	0.533541	4.28529e-11	4.395e-09	0.692175	0.554678
HIST1H1D	6.57438	1.94519	4.88565e-11	4.94066e-09	0.214101	0.0710814
ANKRD11	6.55707	0.792322	5.48756e-11	5.51081e-09	0.400688	0.242406
SCAF11	6.54382	0.486618	5.99667e-11	5.98054e-09	0.695615	0.568044
ATRX	6.53811	0.507747	6.23029e-11	6.15421e-09	0.66466	0.510936
ARPC5	6.53749	0.506895	6.25592e-11	6.15421e-09	0.677558	0.510328
CAST	6.50374	0.533007	7.83449e-11	7.65504e-09	0.650903	0.504253
PRKDC	6.44525	0.893499	1.15411e-10	1.10596e-08	0.341359	0.18955
ASH1L	6.44515	0.733431	1.15483e-10	1.10596e-08	0.407567	0.252126
ANKRD44	6.44112	0.603819	1.18599e-10	1.12833e-08	0.539123	0.382139
ANKRD12	6.43087	0.441435	1.26879e-10	1.19921e-08	0.780739	0.656136
IKZF1	6.4146	0.5199	1.41198e-10	1.32588e-08	0.626827	0.475091
NUCKS1	6.39521	0.567077	1.60331e-10	1.48624e-08	0.560619	0.40401
MAP3K1	6.3458	0.710779	2.2127e-10	2.02518e-08	0.430782	0.277643
LCP1	6.29217	0.477761	3.13057e-10	2.79452e-08	0.690456	0.552855
NDUFB11	6.27878	0.434722	3.41239e-10	3.0274e-08	0.755804	0.617254
YPEL3	6.27703	0.61794	3.45095e-10	3.04294e-08	0.503869	0.36452
KLF2	6.23809	0.464603	4.42945e-10	3.85869e-08	0.795357	0.730863
CYBB	6.21093	0.656801	5.26712e-10	4.5338e-08	0.459157	0.313487
ANXA2	6.19825	0.519149	5.70942e-10	4.86107e-08	0.622528	0.475699
LYSMD2	6.19811	0.715802	5.71456e-10	4.86107e-08	0.398108	0.249696
AKAP9	6.14743	0.550839	7.87488e-10	6.62085e-08	0.566638	0.421628
KIAA0040	6.14266	0.70205	8.11514e-10	6.78341e-08	0.420464	0.277035
MYCBP2	6.14089	0.486811	8.20615e-10	6.82007e-08	0.651763	0.524909
OSBPL8	6.12481	0.694102	9.07945e-10	7.46011e-08	0.415305	0.267922
DEK	6.11687	0.482293	9.54308e-10	7.79675e-08	0.689596	0.535237
S100A6	6.10858	0.361975	1.00521e-09	8.12083e-08	0.910576	0.835966
PAK2	6.0873	0.542013	1.14828e-09	9.1742e-08	0.565778	0.427704
KTN1	6.07665	0.518662	1.22717e-09	9.75061e-08	0.580396	0.429526
CCT5	6.06437	0.632776	1.3247e-09	1.0468e-07	0.449699	0.292831
MBD4	6.03615	0.496652	1.57833e-09	1.24045e-07	0.639725	0.49757
MBD2	6.01577	1.05951	1.79032e-09	1.39945e-07	0.270851	0.134872
ITGA4	6.00699	0.701373	1.89004e-09	1.46945e-07	0.418745	0.284326
IKZF3	5.96202	0.526698	2.49136e-09	1.90622e-07	0.571797	0.438639
NT5C	5.94176	0.492706	2.81979e-09	2.13492e-07	0.580396	0.434994
XPO1	5.93451	0.832939	2.94726e-09	2.21981e-07	0.318143	0.174362
MTSS1	5.90785	0.644391	3.46608e-09	2.58366e-07	0.435082	0.297691
TRMT112	5.88577	0.409879	3.96214e-09	2.90845e-07	0.811694	0.668894
EIF3A	5.88189	0.517501	4.056e-09	2.96231e-07	0.55374	0.407047
PCM1	5.86423	0.578964	4.51225e-09	3.26258e-07	0.496991	0.357837
UBE2B	5.8605	0.571992	4.61483e-09	3.32015e-07	0.482373	0.329283
XRCC5	5.8575	0.495888	4.69892e-09	3.36392e-07	0.599312	0.454435
BDP1	5.82526	0.63871	5.70229e-09	4.00748e-07	0.437661	0.298906
CEP350	5.82507	0.846404	5.70874e-09	4.00748e-07	0.312984	0.17497
RBM25	5.82281	0.482288	5.78675e-09	4.04262e-07	0.646604	0.495747
UVRAG	5.82122	0.644616	5.84181e-09	4.06146e-07	0.403267	0.253949
ARHGAP30	5.80838	0.561641	6.30812e-09	4.34389e-07	0.49785	0.350547
HP1BP3	5.8046	0.503949	6.45203e-09	4.42194e-07	0.571797	0.430741
RECQL	5.80257	0.806639	6.5307e-09	4.45474e-07	0.323302	0.186513
GOLGA4	5.78188	0.780235	7.38702e-09	4.99176e-07	0.340499	0.205346
EIF4B	5.77666	0.357518	7.61975e-09	5.12508e-07	0.864144	0.761847
PSMA5	5.76318	0.589548	8.25453e-09	5.50087e-07	0.449699	0.306804
TAOK3	5.75576	0.5428	8.62522e-09	5.70656e-07	0.513328	0.374848
SUPT16H	5.74572	0.767179	9.15282e-09	6.01003e-07	0.3319	0.18955
TGOLN2	5.74513	0.602207	9.18481e-09	6.01003e-07	0.454858	0.318348
N4BP2L2	5.74015	0.375417	9.4592e-09	6.13406e-07	0.803955	0.685905
PSMB8	5.73304	0.414076	9.86447e-09	6.36831e-07	0.709372	0.577157
NCKAP1L	5.72546	0.698623	1.03153e-08	6.62973e-07	0.373173	0.236938
JAK1	5.70324	0.411562	1.17551e-08	7.4886e-07	0.72141	0.59599
FTX	5.69741	0.956845	1.21644e-08	7.7153e-07	0.27687	0.147023
IGHA2	5.68524	0.748827	1.30626e-08	8.24881e-07	0.398108	0.272175
SPTBN1	5.67304	0.875797	1.40289e-08	8.78236e-07	0.301806	0.172539
CCDC50	5.64557	0.486143	1.64635e-08	1.0262e-06	0.595873	0.476306
PDCD4	5.6425	0.488072	1.67599e-08	1.04019e-06	0.588994	0.463548
SERBP1	5.6373	0.427315	1.72733e-08	1.06747e-06	0.752365	0.607533
NCL	5.61201	0.373158	1.99988e-08	1.23065e-06	0.804815	0.695018
STAG2	5.6084	0.729476	2.04207e-08	1.25129e-06	0.354256	0.222357
MYL12B	5.60401	0.345535	2.09453e-08	1.27802e-06	0.883061	0.775213
CAPZA1	5.55885	0.451973	2.71554e-08	1.64177e-06	0.633706	0.490887
MSN	5.55826	0.465812	2.72474e-08	1.64177e-06	0.61049	0.474484
HNRNPD	5.5555	0.511518	2.76819e-08	1.66103e-06	0.540843	0.397934
COBLL1	5.53984	0.583549	3.02745e-08	1.80894e-06	0.466036	0.346294
ADD1	5.53913	0.597679	3.03972e-08	1.80894e-06	0.425623	0.287971
S100A4	5.51226	0.406615	3.54258e-08	2.09956e-06	0.800516	0.7339
EPB41	5.50487	0.598659	3.69447e-08	2.18064e-06	0.425623	0.289793
ARPC1B	5.50354	0.351536	3.7223e-08	2.18814e-06	0.871023	0.764885
VPS36	5.49235	0.734677	3.96619e-08	2.3127e-06	0.33362	0.202916
LRRFIP1	5.49011	0.419692	4.0169e-08	2.33287e-06	0.692175	0.563183
EML4	5.48836	0.507065	4.05684e-08	2.34664e-06	0.503009	0.352369
DAAM1	5.48472	0.701256	4.14118e-08	2.38588e-06	0.361995	0.232078
PNN	5.47457	0.41927	4.3858e-08	2.51679e-06	0.690456	0.570474
EFCAB14	5.46637	0.857954	4.59337e-08	2.62548e-06	0.282029	0.151883
ZNF638	5.44852	0.773069	5.07908e-08	2.89167e-06	0.325021	0.193803
BPTF	5.44318	0.589062	5.2337e-08	2.96802e-06	0.450559	0.321993
PHKB	5.38648	0.631155	7.18505e-08	4.0117e-06	0.371453	0.241798
ACAP2	5.37571	0.623375	7.62806e-08	4.24267e-06	0.38693	0.255164
UBTF	5.33507	0.710326	9.5508e-08	5.24933e-06	0.322442	0.191373
PLEKHF2	5.33446	0.518369	9.58317e-08	5.24933e-06	0.485813	0.350547
LY86	5.32919	0.379212	9.86523e-08	5.38344e-06	0.755804	0.62819
ERAP2	5.31965	0.70077	1.03968e-07	5.63102e-06	0.329321	0.198663
NDUFC1	5.29242	0.533708	1.20709e-07	6.49833e-06	0.422184	0.278858
BASP1	5.28144	0.524079	1.28174e-07	6.8649e-06	0.454858	0.317132
AHSA1	5.27525	0.635817	1.32575e-07	7.07441e-06	0.373173	0.243013
SYNRG	5.26774	0.64544	1.38113e-07	7.34284e-06	0.364574	0.234508
PSMB4	5.26432	0.550779	1.40712e-07	7.45361e-06	0.430782	0.295869
CDKN1B	5.24724	0.757372	1.54393e-07	8.14845e-06	0.307825	0.18226
CXXC5	5.23588	0.443426	1.64198e-07	8.63442e-06	0.629407	0.489672
PSMA3	5.2334	0.660294	1.66417e-07	8.68793e-06	0.342218	0.211422
SSPN	5.20804	0.71861	1.90846e-07	9.89183e-06	0.340499	0.224787
REEP5	5.20393	0.476992	1.95117e-07	1.00771e-05	0.526225	0.390036
DCK	5.20277	0.468803	1.96336e-07	1.0104e-05	0.533964	0.387606
IFI16	5.18242	0.405718	2.19029e-07	1.11527e-05	0.701634	0.572904
TTN	5.17021	0.880945	2.33834e-07	1.18648e-05	0.288908	0.174362
OSTF1	5.16822	0.455308	2.36329e-07	1.18935e-05	0.577816	0.431956
WEE1	5.1678	1.15542	2.36867e-07	1.18935e-05	0.205503	0.0856622
NIN	5.16383	0.662197	2.41946e-07	1.21065e-05	0.344798	0.218104
APPL1	5.15911	0.547276	2.48129e-07	1.23731e-05	0.432502	0.306804
TMEM154	5.15776	0.423245	2.49919e-07	1.24195e-05	0.622528	0.493925
HIST1H1C	5.15656	0.970759	2.51531e-07	1.24568e-05	0.281169	0.169502
S1PR4	5.15559	0.507956	2.52835e-07	1.24786e-05	0.470335	0.340826
XRN2	5.14527	0.633485	2.67137e-07	1.31397e-05	0.369733	0.255164
ZNF706	5.13764	0.402127	2.78208e-07	1.36379e-05	0.675838	0.54921
BCL2	5.13141	0.608259	2.87585e-07	1.40499e-05	0.365434	0.23633
ACBD3	5.11773	0.708815	3.0923e-07	1.50565e-05	0.311264	0.18955
PNRC2	5.11672	0.445914	3.10898e-07	1.50869e-05	0.573517	0.430741
HNRNPR	5.1141	0.438085	3.15246e-07	1.52302e-05	0.564918	0.438032
RSF1	5.11367	0.513325	3.15957e-07	1.52302e-05	0.44712	0.31774
PRPF8	5.10751	0.766576	3.26436e-07	1.5683e-05	0.282889	0.160389
ZBTB7A	5.1068	0.62383	3.27662e-07	1.56898e-05	0.368014	0.242406
TMEM156	5.10583	0.483528	3.29344e-07	1.57183e-05	0.521926	0.393682
CD82	5.09643	0.376842	3.46115e-07	1.64644e-05	0.699914	0.578372
TEX9	5.07315	1.09043	3.91291e-07	1.84917e-05	0.231298	0.120292
SPCS2	5.0718	0.39382	3.9407e-07	1.85623e-05	0.706793	0.55407
TRIM56	5.06212	0.742968	4.14624e-07	1.94672e-05	0.304385	0.181652
OPTN	5.04705	0.841144	4.48681e-07	2.0998e-05	0.259673	0.140948
ZNF148	5.04615	0.705358	4.50793e-07	2.10288e-05	0.316423	0.196233
TTC14	5.02769	0.55614	4.96434e-07	2.30519e-05	0.400688	0.271567
XRRA1	5.02733	1.27674	4.97351e-07	2.30519e-05	0.187446	0.0710814
NCOR1	5.02443	0.425266	5.04937e-07	2.33288e-05	0.592433	0.470838
HSPD1	5.01836	0.496359	5.2115e-07	2.39396e-05	0.472915	0.345079
MYO1G	5.01824	0.50869	5.21471e-07	2.39396e-05	0.476354	0.351154
BRK1	5.01588	0.366227	5.27918e-07	2.41589e-05	0.738607	0.602673
SAFB	5.00839	0.666478	5.48867e-07	2.50384e-05	0.318143	0.192588
HLA-F	5.0065	0.351145	5.54279e-07	2.52057e-05	0.7773	0.665857
EZR	4.99772	0.325047	5.80128e-07	2.62985e-05	0.799656	0.712637
KMT2C	4.95148	0.681044	7.3652e-07	3.30771e-05	0.319003	0.198056
PPP1R12A	4.94685	0.520893	7.54244e-07	3.37682e-05	0.44196	0.314095
ATP6V0E1	4.94267	0.336475	7.70602e-07	3.4394e-05	0.846948	0.722357
PCSK7	4.94097	0.443036	7.77353e-07	3.45886e-05	0.520206	0.398542
NAP1L4	4.94026	0.66397	7.80183e-07	3.46081e-05	0.323302	0.205954
CD47	4.93889	0.408835	7.85682e-07	3.47454e-05	0.581255	0.459903
AKAP13	4.91579	0.436253	8.84231e-07	3.87481e-05	0.5546	0.430741
COPB1	4.9034	0.764721	9.41938e-07	4.11521e-05	0.27515	0.157959
ZNF33A	4.89291	0.772513	9.93555e-07	4.32765e-05	0.283749	0.169502
GNAS	4.88039	0.3996	1.05874e-06	4.58396e-05	0.66638	0.577764
EID1	4.87827	0.397927	1.07021e-06	4.60659e-05	0.625107	0.500608
NKTR	4.87825	0.459881	1.07034e-06	4.60659e-05	0.506449	0.382746
SHOC2	4.83567	0.473716	1.32701e-06	5.66072e-05	0.466896	0.337181
ZBTB20	4.83333	0.431051	1.34269e-06	5.71079e-05	0.570937	0.455043
ZFAND6	4.81975	0.415809	1.43739e-06	6.0778e-05	0.563199	0.436817
ZNF292	4.80558	0.57065	1.54304e-06	6.4866e-05	0.375752	0.258809
PDHB	4.80435	0.759188	1.55254e-06	6.50761e-05	0.274291	0.162819
USP8	4.7826	0.524918	1.73041e-06	7.23222e-05	0.392089	0.272175
NSD1	4.78041	0.598848	1.74942e-06	7.29061e-05	0.339639	0.218712
AIM2	4.77941	0.422568	1.75808e-06	7.30561e-05	0.550301	0.430741
PTGES3	4.7771	0.320267	1.77842e-06	7.36521e-05	0.800516	0.699271
CTSZ	4.77663	0.472365	1.7826e-06	7.36521e-05	0.50215	0.389429
RAD21	4.7609	0.472072	1.92733e-06	7.94049e-05	0.473775	0.351762
TOP1	4.75882	0.613503	1.94728e-06	7.99988e-05	0.322442	0.204131
NBN	4.75712	0.946944	1.96375e-06	8.04168e-05	0.2227	0.113001
TBL1XR1	4.75662	0.715036	1.96857e-06	8.04168e-05	0.27945	0.164642
CCDC12	4.74992	0.420713	2.035e-06	8.28962e-05	0.544282	0.4113
OGFR	4.74708	0.691796	2.06371e-06	8.38296e-05	0.289768	0.173755
MTPN	4.74193	0.36102	2.11687e-06	8.57479e-05	0.718831	0.599028
PTPN6	4.74019	0.331712	2.13521e-06	8.62492e-05	0.764402	0.671324
TRAF5	4.73428	0.474518	2.1983e-06	8.85506e-05	0.427343	0.297691
PSMD13	4.72458	0.510178	2.30594e-06	9.1863e-05	0.417025	0.289793
PSMB9	4.72155	0.304027	2.34049e-06	9.2983e-05	0.855546	0.758202
CD81	4.70382	0.536238	2.5534e-06	0.000101163	0.414445	0.309842
PDCD10	4.69789	0.509044	2.62861e-06	0.000103859	0.413586	0.294046
MACF1	4.6853	0.7374	2.79544e-06	0.00011015	0.288048	0.1774
PPM1G	4.68417	0.487316	2.81096e-06	0.00011046	0.413586	0.294046
ATXN7L3B	4.67735	0.807498	2.90612e-06	0.00011389	0.259673	0.151276
CFAP97	4.66445	0.570641	3.09441e-06	0.000120615	0.359415	0.247266
PLEKHO1	4.63713	0.487971	3.53284e-06	0.000136966	0.416165	0.300729
MIER1	4.60952	0.610766	4.03598e-06	0.000155638	0.321582	0.205954
XIAP	4.60841	0.885536	4.05758e-06	0.000156055	0.22356	0.116039
CASP8	4.5945	0.620354	4.33785e-06	0.000166133	0.314703	0.200486
ANXA6	4.59427	0.340934	4.34277e-06	0.000166133	0.692175	0.582017
FCHSD2	4.59372	0.722809	4.35409e-06	0.000166133	0.274291	0.165249
MZT2B	4.59273	0.371529	4.37484e-06	0.000166486	0.588994	0.486027
RFC1	4.58883	0.670331	4.45729e-06	0.000169178	0.294067	0.185298
STK4	4.58645	0.361433	4.5085e-06	0.000170674	0.656922	0.537667
IRF2	4.58463	0.51678	4.54791e-06	0.000171716	0.374893	0.254557
HVCN1	4.58208	0.372482	4.60375e-06	0.000173372	0.627687	0.510936
PPP1R7	4.58045	0.530707	4.63976e-06	0.000174274	0.361995	0.244836
TIMM10	4.57384	0.732457	4.78871e-06	0.000178478	0.251935	0.140948
HNRNPF	4.57325	0.365808	4.80223e-06	0.000178522	0.673259	0.543742
ACTR3	4.57157	0.325079	4.84082e-06	0.00017944	0.763543	0.657959
NCOA3	4.5711	0.48413	4.85175e-06	0.00017944	0.435942	0.328676
TMEM14C	4.57008	0.533498	4.87532e-06	0.000179597	0.362855	0.249089
EMP3	4.56985	0.266815	4.88081e-06	0.000179597	0.913156	0.848117
ZEB2	4.5676	0.553747	4.93333e-06	0.000181068	0.366294	0.254557
ARHGEF2	4.55835	0.588953	5.15581e-06	0.000187804	0.319003	0.204131
S100A10	4.55237	0.411042	5.30447e-06	0.000192734	0.685297	0.592953
ANXA7	4.55003	0.465674	5.36375e-06	0.000193935	0.472915	0.349332
SHPRH	4.55001	0.932406	5.36435e-06	0.000193935	0.225279	0.120899
CAP1	4.53967	0.362879	5.63435e-06	0.000203188	0.662941	0.529769
UBE2I	4.53693	0.342138	5.70801e-06	0.00020443	0.748925	0.626367
TPM4	4.53681	0.575888	5.7112e-06	0.00020443	0.343938	0.235115
PRKACB	4.5322	0.695355	5.83717e-06	0.000208423	0.27601	0.166464
MARCH9	4.52639	0.769752	5.99988e-06	0.000213705	0.258813	0.153706
TMBIM4	4.5246	0.358661	6.05102e-06	0.000214997	0.640585	0.531592
TCEA1	4.51825	0.311396	6.2354e-06	0.000220662	0.788478	0.697448
YIPF4	4.51806	0.65633	6.24097e-06	0.000220662	0.300946	0.195018
SET	4.51199	0.292965	6.42229e-06	0.000225968	0.788478	0.708384
ZNF830	4.51008	0.811948	6.48047e-06	0.000227461	0.236457	0.129405
POU2F2	4.50741	0.30844	6.56249e-06	0.000229782	0.799656	0.715067
KAT6A	4.50479	0.71474	6.64402e-06	0.000232075	0.272571	0.164034
TPM3	4.50367	0.266406	6.67883e-06	0.00023217	0.856406	0.783111
RHOQ	4.49692	0.907059	6.89446e-06	0.000238519	0.22012	0.116646
MRPL51	4.49548	0.488433	6.9413e-06	0.000239566	0.407567	0.296476
HLA-DMB	4.49232	0.291333	7.04528e-06	0.000242576	0.83577	0.741798
MPHOSPH8	4.4874	0.402854	7.20963e-06	0.000247645	0.602752	0.473269
GTF2I	4.47848	0.480752	7.51775e-06	0.000257616	0.401548	0.281896
TMCO1	4.47756	0.525423	7.55024e-06	0.000258118	0.365434	0.253949
RNF213	4.47512	0.405912	7.63671e-06	0.000260459	0.527945	0.391252
CNTRL	4.47401	0.46666	7.67648e-06	0.000261199	0.458298	0.337181
MAP4	4.47276	0.758589	7.72157e-06	0.000262116	0.249355	0.1452
USP15	4.46587	0.419748	7.97454e-06	0.000269439	0.512468	0.388214
CD46	4.46379	0.66659	8.05232e-06	0.000271433	0.27773	0.171324
USP6NL	4.46176	0.787564	8.12904e-06	0.000272777	0.238177	0.13062
SPIB	4.46173	0.351716	8.12993e-06	0.000272777	0.72313	0.609356
ADK	4.45448	0.509671	8.40954e-06	0.000280855	0.384351	0.272175
RBM33	4.44667	0.664373	8.72131e-06	0.000290596	0.27859	0.171932
STMN3	4.44367	1.16998	8.84383e-06	0.000294001	0.181427	0.0814095
SENP6	4.43961	0.560548	9.0124e-06	0.000298918	0.319003	0.204131
SARS	4.43651	0.52708	9.14283e-06	0.00030255	0.350817	0.23633
ADH5	4.43252	0.580235	9.31378e-06	0.000307503	0.310404	0.199878
ZDHHC21	4.42971	0.733033	9.43597e-06	0.000310828	0.268272	0.165857
CREB1	4.42449	0.616724	9.66698e-06	0.000317714	0.302666	0.194411
PAX5	4.42015	0.51002	9.86342e-06	0.000322622	0.367154	0.253949
PPP1R10	4.41925	0.672176	9.90447e-06	0.000322622	0.294927	0.190158
MRPL20	4.41923	0.445257	9.90555e-06	0.000322622	0.453998	0.338396
ANKRD36C	4.41396	0.975515	1.01497e-05	0.000329832	0.200344	0.0996355
NCOA7	4.4086	0.626634	1.04042e-05	0.000336589	0.300946	0.196233
FAM133B	4.39577	0.412735	1.10378e-05	0.000356291	0.468616	0.356015
HSPE1	4.39303	0.349315	1.11779e-05	0.000360008	0.659501	0.542527
PUM2	4.39181	0.938533	1.12412e-05	0.000361244	0.203783	0.102066
CCDC66	4.38413	0.634281	1.16449e-05	0.000373386	0.28031	0.173147
PRDX1	4.3787	0.375079	1.19389e-05	0.000381123	0.604471	0.470231
GLOD4	4.37657	0.571316	1.20559e-05	0.000384009	0.312124	0.199271
CELF2	4.37466	0.408871	1.21621e-05	0.00038654	0.522786	0.407655
GPR183	4.37072	0.296675	1.23839e-05	0.000392726	0.686156	0.560753
GPATCH11	4.3667	0.874038	1.26136e-05	0.000398264	0.22098	0.120292
PAFAH1B1	4.36496	0.547321	1.27148e-05	0.000400587	0.329321	0.217497
TES	4.35702	0.537293	1.31845e-05	0.000414479	0.351677	0.246659
ZBTB38	4.35171	0.708983	1.35081e-05	0.000423734	0.261393	0.158566
MRPL41	4.34184	0.458801	1.41297e-05	0.000442272	0.409286	0.292831
DDX18	4.33839	0.354615	1.43532e-05	0.000448296	0.576956	0.452612
LPGAT1	4.33702	0.721077	1.44429e-05	0.000450125	0.251935	0.150061
SMC6	4.33168	0.446348	1.47975e-05	0.000460187	0.426483	0.309842
SPTAN1	4.32535	0.65137	1.52288e-05	0.000472584	0.282889	0.181045
DOCK10	4.32195	0.694331	1.54655e-05	0.000478901	0.250215	0.145808
SETX	4.31914	0.554945	1.56638e-05	0.000484003	0.330181	0.22418
STIP1	4.3169	0.730766	1.58237e-05	0.000487904	0.245916	0.142163
AFF3	4.31546	0.563258	1.59273e-05	0.000489012	0.360275	0.262454
VPS35	4.31215	0.470891	1.61674e-05	0.000494285	0.396389	0.283111
PYCARD	4.30854	0.38952	1.64337e-05	0.000501368	0.533104	0.421628
RNF19A	4.30058	0.540569	1.70352e-05	0.00051711	0.33362	0.228433
RTCB	4.3003	0.626883	1.7057e-05	0.00051711	0.287188	0.17983
ZFC3H1	4.2947	0.509476	1.74931e-05	0.00052922	0.358555	0.253341
CLINT1	4.28495	0.529521	1.82784e-05	0.000551824	0.317283	0.207776
ZNF207	4.28384	0.388209	1.83699e-05	0.000553431	0.512468	0.393074
TSPAN3	4.27914	0.498	1.8762e-05	0.00056407	0.356836	0.244836
YTHDC1	4.27616	0.419956	1.90144e-05	0.000570472	0.440241	0.326853
LYST	4.27172	0.560262	1.9397e-05	0.000580345	0.327601	0.220535
ARPP19	4.27141	0.592727	1.94238e-05	0.000580345	0.312124	0.203524
LDHB	4.25876	0.292433	2.05568e-05	0.000611671	0.755804	0.662819
SDHD	4.25729	0.498317	2.06919e-05	0.000614425	0.367154	0.261239
HERC4	4.24123	0.70115	2.22296e-05	0.000658733	0.258813	0.159781
FNBP1	4.2363	0.361863	2.27236e-05	0.000671996	0.589854	0.489672
POLR2B	4.22123	0.587971	2.42973e-05	0.000717067	0.300086	0.195626
MICU2	4.21861	0.569456	2.45814e-05	0.000723976	0.318143	0.215067
CYSLTR1	4.21237	0.394449	2.527e-05	0.000741238	0.478074	0.361482
TBCC	4.20982	0.604017	2.5557e-05	0.000746704	0.286328	0.181652
ANKRD36B	4.2098	1.07854	2.55597e-05	0.000746704	0.175408	0.0795869
CHD6	4.20295	0.71978	2.63457e-05	0.000768116	0.240757	0.140948
GLS	4.20231	0.524577	2.642e-05	0.000768552	0.343938	0.237546
CFLAR	4.20191	0.398798	2.6467e-05	0.000768552	0.476354	0.366343
RNASEH2C	4.19384	0.434573	2.74277e-05	0.000793263	0.409286	0.294046
TMA16	4.18788	0.586575	2.81567e-05	0.000812722	0.273431	0.168287
SMARCE1	4.18644	0.616663	2.83359e-05	0.000816265	0.267412	0.163426
YY1	4.18233	0.426167	2.88531e-05	0.000829511	0.453138	0.345687
C14orf119	4.18179	0.784751	2.89221e-05	0.000829846	0.22442	0.126974
MAP4K4	4.17872	0.621117	2.93152e-05	0.00083946	0.27859	0.175577
TM9SF2	4.17695	0.580968	2.95443e-05	0.000844349	0.294927	0.190765
NASP	4.17017	0.448403	3.04369e-05	0.000868142	0.423904	0.315917
SCAMP2	4.16902	0.498094	3.05918e-05	0.000869582	0.33276	0.22418
RSBN1L	4.1689	0.409549	3.06077e-05	0.000869582	0.453138	0.332928
ARGLU1	4.16569	0.256123	3.10418e-05	0.000878465	0.841788	0.770352
SNX2	4.16408	0.263109	3.12611e-05	0.000882942	0.823732	0.735723
XPC	4.16047	0.668572	3.17598e-05	0.00089528	0.269132	0.171932
TFEC	4.15792	1.20342	3.21164e-05	0.00090357	0.16939	0.0771567
ROCK1	4.15163	0.387067	3.30109e-05	0.000926934	0.523646	0.409478
IK	4.15012	0.363038	3.32297e-05	0.000931268	0.535684	0.420413
WAPL	4.13057	0.652935	3.61866e-05	0.00101022	0.259673	0.160389
HSPA9	4.12698	0.479144	3.67559e-05	0.0010228	0.366294	0.258809
OGT	4.12684	0.593209	3.67786e-05	0.0010228	0.27859	0.179222
GOLGB1	4.12608	0.653145	3.68996e-05	0.00102419	0.27773	0.181652
CCT6A	4.12448	0.412786	3.71579e-05	0.00102932	0.450559	0.336574
RAP1B	4.12405	0.326262	3.72266e-05	0.00102932	0.681857	0.565006
TRIP11	4.12181	0.671657	3.75911e-05	0.00103544	0.258813	0.157959
ACTR2	4.12008	0.327473	3.78735e-05	0.00104123	0.66466	0.556501
CARD16	4.11586	0.40431	3.85744e-05	0.00105649	0.430782	0.314095
PSIP1	4.10341	0.352045	4.07103e-05	0.00111078	0.586414	0.46294
CSGALNACT1	4.09432	0.574555	4.23411e-05	0.0011531	0.292347	0.195018
ADAM28	4.09342	0.407992	4.25054e-05	0.0011554	0.50043	0.390644
CARD8-AS1	4.07479	0.753931	4.60562e-05	0.00124723	0.226139	0.131835
CBWD5	4.07391	0.574924	4.62294e-05	0.00124889	0.290628	0.190765
MEF2A	4.07361	0.486897	4.62904e-05	0.00124889	0.362855	0.260024
POLK	4.06577	0.588721	4.78747e-05	0.00128923	0.28031	0.182868
HIST2H2AC	4.06338	0.96938	4.83668e-05	0.00130006	0.185727	0.0935601
MIA3	4.06036	0.585207	4.89973e-05	0.00131239	0.281169	0.18226
MBP	4.06031	0.440489	4.90072e-05	0.00131239	0.417885	0.307412
LSM6	4.05715	0.399903	4.96757e-05	0.00132579	0.44196	0.321385
SNX1	4.05708	0.753445	4.96908e-05	0.00132579	0.217541	0.121507
TRIM44	4.05656	0.614075	4.98014e-05	0.00132629	0.268272	0.169502
CTR9	4.05342	0.691885	5.04751e-05	0.0013393	0.238177	0.140948
NDUFB3	4.04638	0.373783	5.20161e-05	0.00137264	0.50129	0.379101
BRD7	4.0456	0.491025	5.21894e-05	0.0013747	0.346518	0.244836
FDPS	4.04473	0.476296	5.23844e-05	0.00137733	0.346518	0.240583
RAB14	4.03774	0.520064	5.39697e-05	0.00141644	0.314703	0.213244
PRPF6	4.03715	0.482074	5.41056e-05	0.00141743	0.33276	0.22904
UTRN	4.03129	0.517015	5.5472e-05	0.0014506	0.33276	0.238153
FXR1	4.03039	0.409055	5.56842e-05	0.00145352	0.418745	0.309235
STRBP	4.02947	0.45881	5.59028e-05	0.0014566	0.366294	0.265492
LARS	4.0264	0.449767	5.66374e-05	0.00147308	0.343078	0.23633
HLA-DOB	4.02194	0.370304	5.77217e-05	0.0014959	0.55804	0.436817
EPM2AIP1	4.02142	0.720897	5.78491e-05	0.00149652	0.228719	0.132442
MRFAP1L1	4.02014	1.0235	5.81632e-05	0.00150196	0.180567	0.0905225
WDR82	4.01152	0.659886	6.03286e-05	0.0015551	0.237317	0.139125
NIPBL	4.01036	0.499853	6.06251e-05	0.00155996	0.326741	0.22418
PRH1	4.00918	0.919349	6.0929e-05	0.00156426	0.190026	0.0978129
EPRS	4.00888	0.539924	6.10082e-05	0.00156426	0.318143	0.217497
DYNC1H1	3.99594	0.543279	6.44393e-05	0.0016493	0.288048	0.188335
SNX29	3.99539	0.719971	6.45872e-05	0.00165017	0.226999	0.13062
ZNF217	3.99312	1.17285	6.52082e-05	0.00166017	0.157352	0.0674362
TRIM22	3.99072	0.417185	6.58741e-05	0.00167124	0.427343	0.319563
SPG11	3.98956	0.640562	6.61962e-05	0.00167647	0.247635	0.150061
ZNF506	3.988	0.768361	6.66325e-05	0.00168457	0.212382	0.117861
DDX46	3.98715	0.363842	6.68717e-05	0.00168766	0.532244	0.417375
FMNL1	3.98443	0.416689	6.7641e-05	0.00170411	0.408426	0.296476
KANSL1	3.96906	0.483243	7.21565e-05	0.00180299	0.329321	0.22661
RBM6	3.96854	0.409172	7.2314e-05	0.00180299	0.394669	0.289186
SETD2	3.96422	0.623219	7.36365e-05	0.0018328	0.266552	0.169502
ANXA5	3.95515	0.391442	7.64864e-05	0.00189395	0.458298	0.349939
CYTH1	3.95402	0.396367	7.68498e-05	0.0018996	0.422184	0.316525
PDE7A	3.95326	0.515381	7.70931e-05	0.0018996	0.318143	0.220535
SMC3	3.95321	0.481625	7.71083e-05	0.0018996	0.354256	0.253341
POLR3K	3.95114	0.735327	7.7781e-05	0.00191291	0.215821	0.122114
ZFR	3.94958	0.581345	7.82892e-05	0.00192214	0.274291	0.17983
BANF1	3.94287	0.359384	8.05121e-05	0.00197336	0.531384	0.407655
PHF3	3.93118	0.443733	8.45297e-05	0.00206833	0.403267	0.307412
SRI	3.92759	0.372837	8.58009e-05	0.00209589	0.477214	0.36209
RPAP3	3.92351	0.705444	8.72697e-05	0.00212817	0.231298	0.139125
DNAJC10	3.92093	0.412278	8.82073e-05	0.00214742	0.422184	0.314702
FAM49B	3.90865	0.325039	9.28128e-05	0.00224818	0.634566	0.510936
USP33	3.9053	0.81043	9.41094e-05	0.00227578	0.197764	0.105711
U2SURP	3.90414	0.395623	9.45607e-05	0.00228288	0.432502	0.331106
METTL8	3.89958	0.481557	9.63585e-05	0.00232148	0.33448	0.23633
RASGRP1	3.89928	0.840225	9.64808e-05	0.00232148	0.205503	0.117254
USP3	3.88447	0.548084	0.000102554	0.00245942	0.27687	0.180437
RB1	3.87882	0.547123	0.000104962	0.00251203	0.288908	0.195018
CD53	3.87852	0.253081	0.000105095	0.00251203	0.926913	0.840826
CSNK2A1	3.87405	0.496901	0.00010704	0.00255429	0.314703	0.217497
ISCU	3.86543	0.275804	0.000110892	0.00263751	0.850387	0.742406
ZNF24	3.85996	0.406586	0.000113408	0.00269292	0.369733	0.261239
UBE3A	3.85913	0.536996	0.000113792	0.00269761	0.297506	0.202309
P2RY10	3.84645	0.417503	0.000119843	0.00283178	0.381771	0.276428
ARID1A	3.84572	0.504649	0.000120201	0.00283561	0.300946	0.201701
UHMK1	3.84404	0.531645	0.000121026	0.00285042	0.287188	0.191981
PSMG2	3.84229	0.414653	0.000121891	0.00286613	0.379192	0.273998
PJA2	3.83986	0.463158	0.000123105	0.00288998	0.344798	0.245443
GNB1	3.8331	0.501392	0.000126536	0.00296091	0.326741	0.2339
PHF6	3.83218	0.586718	0.000127011	0.00296722	0.265692	0.174362
RAPGEF1	3.82439	0.613626	0.000131096	0.00305279	0.248495	0.156136
PTBP3	3.82297	0.519502	0.000131852	0.00306546	0.296647	0.199271
ORAI2	3.82208	0.344373	0.000132333	0.0030717	0.510748	0.393682
TLN1	3.81971	0.409863	0.000133606	0.00309628	0.412726	0.314702
JMJD1C	3.81827	0.339583	0.000134389	0.00310943	0.558899	0.453827
MZT2A	3.81617	0.32459	0.000135538	0.00313102	0.551161	0.446537
RBX1	3.81468	0.332912	0.000136357	0.00314492	0.61135	0.487242
TLK1	3.81419	0.386678	0.000136631	0.00314622	0.456578	0.351762
MRPL57	3.81206	0.394083	0.000137812	0.00316836	0.38779	0.28068
DHX36	3.80885	0.457649	0.000139614	0.0032047	0.368874	0.267922
FLNA	3.80285	0.401919	0.000143039	0.00327812	0.403267	0.302552
CENPC	3.80075	0.518196	0.000144258	0.00330082	0.294067	0.199271
CCT2	3.7961	0.385153	0.000146991	0.00335274	0.44196	0.329283
ZNF224	3.79511	0.977197	0.00014758	0.00336087	0.16853	0.0814095
LBH	3.79215	0.330242	0.000149346	0.00339574	0.591574	0.490887
PTPN18	3.78746	0.48084	0.000152198	0.00345516	0.318143	0.222357
MAML2	3.78627	1.02478	0.000152923	0.00346617	0.16853	0.0832321
SLC25A3	3.77926	0.277091	0.000157295	0.00355969	0.786758	0.681652
NHLRC3	3.7727	0.605233	0.000161494	0.003649	0.244196	0.151883
CCT3	3.7653	0.33145	0.000166347	0.0037528	0.562339	0.44836
IL32	3.76242	0.763924	0.000168276	0.00379039	0.202064	0.112394
SLC4A7	3.75883	0.795984	0.000170708	0.0038392	0.201204	0.114824
G3BP1	3.75385	0.469551	0.000174139	0.00391029	0.296647	0.196841
WDR43	3.75217	0.55061	0.000175308	0.00393044	0.271711	0.178007
NCBP3	3.74721	0.94056	0.00017881	0.00399038	0.173689	0.0874848
KRAS	3.74152	0.526738	0.000182909	0.0040693	0.285469	0.192588
PDCD6IP	3.73772	0.463805	0.000185696	0.00412213	0.355976	0.261847
CASP1	3.73751	0.525714	0.000185853	0.00412213	0.281169	0.18469
LPXN	3.73578	0.538898	0.000187131	0.00414128	0.269991	0.178007
PRPF4B	3.73557	0.348324	0.00018729	0.00414128	0.491831	0.384569
TAX1BP1	3.72662	0.344649	0.000194064	0.00428452	0.520206	0.413123
PEPD	3.7262	0.660154	0.000194392	0.00428521	0.22184	0.13062
DNAJC21	3.71732	0.603773	0.00020135	0.00442884	0.244196	0.153706
TMED9	3.7171	0.370636	0.00020152	0.00442884	0.428203	0.31774
SERPINB1	3.71621	0.378341	0.000202237	0.00443785	0.44712	0.353584
PTCD3	3.71295	0.712923	0.00020486	0.00448306	0.202064	0.111786
SKAP2	3.71288	0.329081	0.000204917	0.00448306	0.481513	0.374848
PBXIP1	3.70558	0.443731	0.000210908	0.00460717	0.360275	0.2661
C1QBP	3.70102	0.310485	0.000214734	0.00468365	0.6681	0.538882
CDC5L	3.69965	0.489772	0.000215896	0.00470191	0.312124	0.217497
SF3B1	3.69819	0.303164	0.000217145	0.004722	0.598452	0.49271
ZMAT2	3.69509	0.441534	0.000219806	0.00477269	0.349957	0.256987
CREBZF	3.68314	0.501969	0.000230375	0.0049872	0.28031	0.184083
TMEM131	3.68123	0.822672	0.00023211	0.00501726	0.190026	0.105103
EPS15	3.67984	0.384807	0.000233382	0.00503723	0.39123	0.283718
SLC39A10	3.67868	0.742148	0.000234444	0.00505259	0.211522	0.126974
USP48	3.67552	0.522695	0.000237369	0.00510044	0.282889	0.188335
ZNF91	3.67252	0.783424	0.000240173	0.00515303	0.191745	0.106318
FUBP1	3.65976	0.412816	0.000252447	0.00540835	0.350817	0.249089
GCC2	3.65615	0.344866	0.00025603	0.005477	0.508169	0.425881
NDUFAF3	3.65379	0.421555	0.000258398	0.00551949	0.366294	0.270352
KMT2E	3.65051	0.307448	0.000261723	0.00558227	0.733448	0.605103
MED13L	3.64859	0.763221	0.000263679	0.00561571	0.193465	0.108141
TTC3	3.64451	0.329664	0.000267903	0.00569728	0.506449	0.402795
STIM2	3.64354	0.640252	0.000268913	0.00571036	0.232158	0.144593
KDM5A	3.64193	0.470799	0.000270597	0.00572929	0.327601	0.23633
PDCD2	3.63967	0.354278	0.00027299	0.00577151	0.423044	0.314095
BNIP3L	3.63792	0.487604	0.000274849	0.00580232	0.294927	0.202916
TAF10	3.63674	0.474152	0.000276111	0.00582048	0.319003	0.22904
TBC1D9	3.63145	0.488189	0.000281834	0.00593247	0.308684	0.216889
DOCK2	3.62984	0.4674	0.000283593	0.00596082	0.311264	0.218104
PYHIN1	3.62663	0.725628	0.000287143	0.00602666	0.204643	0.120899
DYNC1I2	3.61291	0.443418	0.000302779	0.00634563	0.309544	0.212029
SNX22	3.61218	0.473721	0.000303635	0.00635437	0.319862	0.230255
S1PR1	3.60821	1.08146	0.000308316	0.00644299	0.148753	0.0668287
ESCO1	3.60665	0.574301	0.000310173	0.00647245	0.246776	0.159174
SMARCC2	3.60599	0.545456	0.000310964	0.0064796	0.254514	0.164642
PPCS	3.6042	0.396662	0.00031312	0.00651289	0.383491	0.282503
SEL1L3	3.60391	0.353099	0.000313462	0.00651289	0.456578	0.3548
SMG1	3.60089	0.520081	0.000317129	0.00657964	0.27515	0.18712
CHD4	3.59619	0.416526	0.000322911	0.00669	0.344798	0.249696
VCP	3.59385	0.379554	0.000325824	0.00674069	0.386071	0.283718
MYH9	3.59005	0.363662	0.000330614	0.00683001	0.406707	0.300122
PTP4A2	3.58863	0.298218	0.000332416	0.00685744	0.61221	0.517011
ATP6V0D1	3.58228	0.392782	0.000340607	0.00699648	0.341359	0.240583
SMU1	3.58103	0.553238	0.000342243	0.00702011	0.243336	0.155529
CHD8	3.57921	0.692495	0.000344633	0.00705912	0.204643	0.119684
THOC2	3.57801	0.376792	0.000346225	0.00708169	0.38865	0.287971
CRLF3	3.57657	0.608073	0.000348138	0.00710611	0.237317	0.148238
FBXW11	3.57626	0.710439	0.000348546	0.00710611	0.202064	0.117861
SLC25A45	3.576	0.755822	0.000348893	0.00710611	0.190026	0.106318
PRDM2	3.57531	0.321305	0.000349807	0.00711472	0.490112	0.394289
GLG1	3.5709	0.533426	0.000355759	0.00722561	0.256234	0.169502
DMTF1	3.56972	0.665752	0.000357367	0.00724808	0.214101	0.129405
PRMT2	3.56327	0.427524	0.000366263	0.00741811	0.340499	0.244836
HTATSF1	3.56233	0.656361	0.000367584	0.00743445	0.22098	0.136087
TMEM259	3.56171	0.55067	0.000368445	0.00743643	0.254514	0.166464
NR3C1	3.56152	0.495806	0.00036871	0.00743643	0.292347	0.204131
SYK	3.55175	0.354037	0.000382684	0.00770752	0.458298	0.36452
SCFD1	3.55118	0.467177	0.00038351	0.0077134	0.272571	0.178007
SAMD9	3.54868	0.444079	0.000387174	0.00776549	0.308684	0.215674
BTK	3.54365	0.339529	0.000394635	0.00790419	0.480653	0.365735
LRMP	3.54147	0.374147	0.0003979	0.00795855	0.374893	0.27825
UTP3	3.53911	0.645757	0.000401477	0.008019	0.22442	0.141555
WNK1	3.53836	0.472055	0.000402627	0.00803089	0.303525	0.217497
MXD4	3.53656	0.714943	0.000405373	0.00807452	0.196045	0.113609
SLTM	3.53583	0.328068	0.000406498	0.00807974	0.50129	0.394897
HUWE1	3.53566	0.758157	0.000406753	0.00807974	0.193465	0.111786
EBF1	3.53474	0.414544	0.000408173	0.00809683	0.344798	0.253341
HNRNPM	3.53285	0.282403	0.000411101	0.00814374	0.662941	0.543135
CLK4	3.53085	0.531332	0.000414233	0.00819434	0.249355	0.160996
CORO1C	3.53049	0.863564	0.000414788	0.00819434	0.16509	0.0832321
MAN1A2	3.52685	0.711676	0.000420527	0.00829638	0.201204	0.118469
VEGFB	3.52612	0.579562	0.000421692	0.00830802	0.245916	0.162211
STAG1	3.52572	0.69802	0.000422331	0.0083093	0.207223	0.123329
FUT8	3.52501	0.771716	0.000423463	0.00832023	0.188306	0.106926
MRPL34	3.52414	0.377246	0.000424862	0.00833639	0.383491	0.285541
SMARCA5	3.51746	0.411253	0.000435705	0.00850907	0.343078	0.252126
CCNDBP1	3.51727	0.313777	0.000436016	0.00850907	0.512468	0.402795
ZNF397	3.51087	0.855255	0.000446648	0.00870482	0.172829	0.09113
CDK14	3.50846	0.618852	0.000450712	0.0087719	0.227859	0.14277
ARID1B	3.50808	0.36864	0.000451353	0.0087719	0.457438	0.365735
PLEK	3.50768	0.322391	0.000452035	0.0087719	0.559759	0.452612
SRP9	3.50546	0.305312	0.000455821	0.00881234	0.595013	0.484812
NAA50	3.50463	0.485931	0.000457238	0.00882794	0.27687	0.188335
CTCF	3.49977	0.486476	0.000465664	0.00896667	0.27601	0.188943
PLCG2	3.4975	0.422973	0.00046964	0.00903121	0.329321	0.240583
ZNF92	3.49599	0.471448	0.000472308	0.00907046	0.294927	0.208991
ANP32E	3.49493	0.33205	0.000474193	0.00909457	0.435942	0.331106
QKI	3.4936	0.831404	0.000476548	0.00912763	0.178848	0.0984204
DAPP1	3.49304	0.332575	0.000477561	0.00913493	0.478074	0.377278
UBE2N	3.48843	0.31578	0.000485863	0.00928146	0.589854	0.49271
PSMD2	3.48737	0.492265	0.000487798	0.00930612	0.27515	0.18469
DKC1	3.4834	0.612153	0.000495085	0.00943271	0.22184	0.139125
THAP5	3.48196	0.643189	0.000497756	0.00947112	0.209802	0.125152
ATF7IP	3.47459	0.390784	0.000511629	0.00971989	0.371453	0.282503
RIF1	3.47412	0.704944	0.000512531	0.00971989	0.206363	0.124544
DUS1L	3.47396	0.719711	0.000512846	0.00971989	0.195185	0.114216
SLIRP	3.47138	0.359662	0.000517788	0.00980071	0.405847	0.301944
RNF20	3.47011	0.919899	0.000520253	0.00983449	0.163371	0.0844471
HOOK3	3.46647	0.642555	0.000527342	0.0099425	0.214101	0.132442
MALT1	3.46427	0.529959	0.000531667	0.010011	0.236457	0.149453
IMP3	3.46335	0.303969	0.00053349	0.0100323	0.482373	0.374848
SRP54	3.45724	0.628672	0.000545748	0.0102494	0.208942	0.123937
UBA6	3.45617	0.601031	0.000547904	0.0102766	0.216681	0.132442
RNASEH2B	3.44921	0.288732	0.000562238	0.0105181	0.602752	0.493925
PHTF2	3.44595	0.479286	0.000569062	0.010632	0.27773	0.190158
OFD1	3.44472	0.325784	0.000571653	0.0106467	0.472055	0.373633
UBR2	3.4447	0.688949	0.000571703	0.0106467	0.200344	0.117861
CSTB	3.44453	0.330948	0.000572053	0.0106467	0.456578	0.355407
COX17	3.44035	0.291315	0.000580962	0.0107847	0.524506	0.411908
VPS4B	3.43903	0.377933	0.000583808	0.0108236	0.374893	0.276428
PCMT1	3.43683	0.397443	0.000588562	0.0108871	0.350817	0.253949
NDUFS6	3.43662	0.320341	0.000589024	0.0108871	0.480653	0.376671
ACIN1	3.43641	0.540363	0.000589487	0.0108871	0.269991	0.188335
MLX	3.43492	0.532958	0.000592732	0.010933	0.245916	0.158566
EIF2S2	3.43456	0.310477	0.000593508	0.0109334	0.520206	0.420413
NEMF	3.43284	0.339004	0.000597294	0.0109891	0.412726	0.314095
PDCD6	3.43041	0.318341	0.000602675	0.0110741	0.527945	0.417983
CAMK1D	3.42949	0.396684	0.000604724	0.0110903	0.348237	0.258202
SMARCA2	3.42932	0.551882	0.000605092	0.0110903	0.248495	0.165249
DHPS	3.42885	0.352992	0.000606146	0.0110955	0.385211	0.283111
SNRNP35	3.42727	0.770293	0.00060969	0.0111463	0.184867	0.105711
STXBP3	3.42632	0.66784	0.000611814	0.011171	0.210662	0.129405
CHD2	3.42429	0.344282	0.000616405	0.0112407	0.39037	0.292224
DDX39B	3.42221	0.822234	0.000621136	0.0113127	0.177128	0.0990279
R3HDM2	3.41666	0.479391	0.000633936	0.0115023	0.27773	0.18955
UNC50	3.40819	0.778034	0.000653965	0.0118483	0.177128	0.0984204
ARL2	3.4079	0.562081	0.000654644	0.0118483	0.245916	0.165249
CMTR2	3.40436	0.899746	0.000663194	0.0119731	0.159931	0.082017
ITGB7	3.40176	0.33188	0.00066953	0.0120724	0.429063	0.331713
DIAPH1	3.40027	0.67009	0.000673184	0.0121196	0.207223	0.12819
MDFIC	3.39598	0.604536	0.000683844	0.0122846	0.22184	0.139125
KLF12	3.39031	0.927505	0.000698141	0.0125103	0.156492	0.0783718
SLU7	3.38743	0.379444	0.000705515	0.0126268	0.349957	0.253341
AAMP	3.38485	0.533752	0.000712164	0.01273	0.251075	0.168287
OXR1	3.38332	0.465561	0.000716157	0.0127856	0.264832	0.178615
PHAX	3.38074	0.585235	0.000722899	0.0128901	0.234738	0.154313
PUM1	3.37968	0.513169	0.0007257	0.0129241	0.239897	0.154313
GSPT1	3.36948	0.477964	0.000753104	0.0133956	0.263113	0.17983
MED4	3.36868	0.370009	0.000755301	0.0134048	0.343938	0.249696
SESN3	3.36853	0.696461	0.00075569	0.0134048	0.186586	0.107533
RAB11A	3.36827	0.338056	0.000756402	0.0134048	0.466036	0.376063
ZCRB1	3.36525	0.379231	0.000764738	0.0135275	0.361995	0.277643
HNRNPA3	3.36509	0.270208	0.000765197	0.0135275	0.699054	0.601458
XRCC6	3.36213	0.298855	0.000773425	0.0136563	0.579536	0.470838
RCSD1	3.36147	0.258971	0.000775279	0.0136723	0.681857	0.59113
SNX5	3.35614	0.388247	0.000790397	0.013905	0.325881	0.235723
LRRC75A	3.35396	0.991602	0.000796629	0.0139976	0.147893	0.0722965
DDX42	3.35052	0.69708	0.000806613	0.0141559	0.180567	0.100851
GNL3	3.34995	0.4583	0.000808265	0.0141677	0.27515	0.188335
TBC1D22A	3.34716	0.416022	0.000816435	0.0142935	0.283749	0.193196
HSPH1	3.34591	0.526027	0.000820129	0.0143409	0.242476	0.160389
ABHD17A	3.34206	0.540499	0.000831588	0.0145237	0.253654	0.173147
NOC3L	3.34131	0.631922	0.000833855	0.0145457	0.206363	0.127582
FGL2	3.33616	1.23716	0.000849452	0.0147999	0.125537	0.0498177
MED13	3.33328	0.834814	0.000858298	0.014936	0.162511	0.0862697
GLRX	3.3312	0.342083	0.000864731	0.0150299	0.423044	0.333536
SDHA	3.32895	0.455865	0.000871727	0.0151333	0.287188	0.201701
PPP1R35	3.32546	0.670552	0.00088273	0.0152889	0.194325	0.116039
GABPB1-AS1	3.32544	0.402051	0.000882805	0.0152889	0.310404	0.224787
KIAA1109	3.32213	0.682132	0.000893333	0.0154527	0.190026	0.111179
PRPF40A	3.32019	0.347868	0.000899553	0.0155232	0.437661	0.337789
TGFBR2	3.32019	0.532501	0.000899553	0.0155232	0.233878	0.152491
HIPK2	3.31965	0.788196	0.000901305	0.0155349	0.184007	0.108141
TTC37	3.31483	0.550988	0.000916982	0.0157863	0.244196	0.163426
PHF20L1	3.30817	0.605209	0.00093907	0.0161281	0.214961	0.136087
GON4L	3.30553	0.492304	0.000947978	0.0162618	0.269991	0.18955
CDKN2D	3.29903	0.317423	0.000970185	0.016623	0.460877	0.376063
HERC1	3.29263	0.671311	0.000992539	0.0169859	0.194325	0.116646
CDV3	3.29086	0.344838	0.000998809	0.017073	0.421324	0.325638
CYTIP	3.28692	0.296358	0.0010129	0.0172528	0.467756	0.365735
IFNGR1	3.28052	0.721818	0.00103617	0.0176282	0.182287	0.105103
RABAC1	3.27927	0.288667	0.00104077	0.0176858	0.562339	0.462333
RBM5	3.27721	0.378099	0.00104838	0.0177941	0.346518	0.252126
THOC7	3.27577	0.34124	0.00105374	0.0178641	0.379192	0.281288
DHX9	3.27317	0.424671	0.00106347	0.018008	0.293207	0.205346
PXK	3.26973	0.419717	0.00107652	0.0182076	0.314703	0.232078
SRSF9	3.26888	0.312379	0.00107976	0.0182411	0.448839	0.354192
ZNF75A	3.26559	0.741306	0.00109235	0.0184323	0.177128	0.100851
DUSP22	3.26342	0.339145	0.00110076	0.0185526	0.357696	0.26367
CNOT6L	3.25929	0.448791	0.00111692	0.0187859	0.257954	0.172539
ZNF652	3.25922	0.521572	0.0011172	0.0187859	0.246776	0.168287
MRPL23	3.2586	0.462428	0.00111962	0.0188047	0.27601	0.193196
MRPS25	3.25726	0.491825	0.00112495	0.0188722	0.238177	0.154921
MORC3	3.25631	0.375667	0.0011287	0.0189132	0.337059	0.252734
PRKAR1A	3.25534	0.336484	0.00113255	0.0189558	0.376612	0.281288
MYO1F	3.2539	0.418257	0.00113831	0.0190302	0.290628	0.204739
SDCCAG8	3.25201	0.537886	0.0011459	0.019135	0.216681	0.13791
NDUFA8	3.25128	0.518177	0.00114886	0.0191622	0.239037	0.157959
ARHGEF1	3.25079	0.300622	0.00115086	0.0191736	0.479794	0.376063
SNX6	3.24937	0.353442	0.00115661	0.0192472	0.416165	0.331713
SMARCC1	3.24236	0.41572	0.00118546	0.0197015	0.297506	0.216889
UBE2Q2	3.24207	0.598331	0.00118664	0.0197015	0.205503	0.126974
NRDC	3.23966	0.423385	0.00119671	0.0198281	0.282029	0.199271
FANCF	3.23803	1.31278	0.00120357	0.0199139	0.118659	0.0467801
DIS3	3.23754	0.645578	0.00120566	0.0199258	0.198624	0.122722
USP14	3.23355	0.692627	0.00122263	0.0201602	0.185727	0.109964
PLIN3	3.23265	0.5955	0.00122648	0.0202006	0.202064	0.123937
SNRNP200	3.2318	0.46859	0.00123014	0.0202378	0.269991	0.188335
MRPL39	3.23118	0.947261	0.00123278	0.0202582	0.141015	0.0668287
CDK13	3.22814	0.337108	0.00124599	0.0203927	0.413586	0.326245
METTL7A	3.22802	0.411005	0.0012465	0.0203927	0.33534	0.249089
TMEM160	3.228	0.292131	0.0012466	0.0203927	0.468616	0.358445
IARS	3.22405	0.764777	0.0012639	0.0206523	0.16767	0.0923451
BTN3A2	3.22174	0.307671	0.00127415	0.0207763	0.44712	0.349332
DICER1	3.22169	0.636788	0.00127436	0.0207763	0.195185	0.118469
GAPT	3.21003	0.268963	0.00132723	0.0215896	0.588134	0.484204
APC	3.20894	1.0507	0.00133226	0.0216262	0.139295	0.0668287
C19orf25	3.20889	0.441479	0.00133248	0.0216262	0.263972	0.180437
TADA3	3.20051	0.487202	0.00137186	0.0222404	0.251935	0.170109
SEC63	3.19597	0.420255	0.0013936	0.0225196	0.272571	0.186513
DIAPH2	3.19588	0.919698	0.00139405	0.0225196	0.147034	0.0741191
CCZ1	3.19581	0.593034	0.0013944	0.0225196	0.196045	0.119684
KRIT1	3.19562	0.62845	0.00139531	0.0225196	0.189166	0.113001
DNAJA2	3.19517	0.365771	0.00139748	0.0225295	0.33448	0.242406
PPP1R14B	3.1934	0.627778	0.00140608	0.0226429	0.219261	0.146416
C15orf40	3.19248	0.488093	0.00141057	0.02269	0.237317	0.155529
PPIP5K2	3.1896	0.704883	0.00142471	0.0228919	0.173689	0.0984204
URI1	3.18809	0.423552	0.00143218	0.0229864	0.270851	0.18712
WDR11	3.18721	0.465498	0.00143651	0.0230304	0.259673	0.181045
MSI2	3.18523	0.655098	0.0014464	0.0231632	0.188306	0.113001
GNB5	3.18381	0.438316	0.0014535	0.0232511	0.267412	0.183475
USP10	3.18343	0.594863	0.00145539	0.0232547	0.202064	0.125759
SLC2A6	3.18301	0.505847	0.00145753	0.0232547	0.233018	0.154313
IFNAR1	3.18261	0.38246	0.00145956	0.0232547	0.325881	0.239976
ARL8A	3.18249	0.810631	0.00146015	0.0232547	0.160791	0.0874848
IWS1	3.17989	0.589674	0.0014733	0.0234383	0.202923	0.126367
PTRHD1	3.1793	0.331108	0.00147631	0.0234603	0.398968	0.314095
SP3	3.16806	0.530418	0.0015346	0.0243599	0.22442	0.147023
RERE	3.16643	0.548641	0.00154322	0.0244699	0.22012	0.142163
CBWD1	3.161	0.611364	0.00157229	0.0249035	0.202923	0.127582
TUBGCP2	3.15961	0.589521	0.00157983	0.0249955	0.205503	0.129405
ZNF226	3.15802	0.902234	0.00158843	0.0251041	0.146174	0.0735115
COA4	3.15221	0.447499	0.00162038	0.0255811	0.258813	0.178615
DHRS7	3.15049	0.320225	0.00162997	0.0257045	0.393809	0.304374
TRIM73	3.14973	1.23337	0.00163419	0.025743	0.124678	0.054678
RASSF3	3.14539	0.539968	0.00165866	0.0261	0.217541	0.140948
PITPNB	3.14312	0.483005	0.00167156	0.0262744	0.245056	0.167679
TRAPPC10	3.14241	0.770792	0.00167561	0.0263095	0.159931	0.0874848
ITPR2	3.14149	0.59813	0.00168089	0.0263638	0.202064	0.126974
MECP2	3.14005	0.429673	0.00168918	0.0264651	0.264832	0.182868
EIF5B	3.13939	0.299729	0.001693	0.0264962	0.476354	0.390036
ZNF107	3.13828	0.700673	0.00169942	0.0265435	0.178848	0.105711
GPR18	3.13294	0.638343	0.00173063	0.0269975	0.198624	0.127582
DNAJC8	3.13247	0.293113	0.00173342	0.0270118	0.528805	0.427096
MGME1	3.12598	0.550408	0.00177216	0.0275858	0.208942	0.131835
ARHGAP5	3.12527	0.617374	0.00177643	0.0276226	0.200344	0.126367
ITCH	3.12472	0.862361	0.00177971	0.0276439	0.150473	0.0783718
NAGK	3.12241	0.448101	0.00179377	0.0278323	0.271711	0.191981
IARS2	3.12184	0.509965	0.00179722	0.027856	0.228719	0.151883
CHCHD1	3.12106	0.424374	0.00180199	0.0278999	0.281169	0.199271
GLIPR1	3.12024	0.305094	0.00180705	0.0279484	0.410146	0.316525
COL4A4	3.11903	0.928284	0.00181445	0.0280329	0.142734	0.0710814
SNRPG	3.11814	0.259155	0.00181999	0.0280765	0.657782	0.547388
CLTA	3.11795	0.322702	0.00182116	0.0280765	0.419604	0.328676
IRF3	3.11627	0.345527	0.00183154	0.0282065	0.353396	0.26853
C2orf49	3.10595	0.720892	0.00189669	0.0291168	0.160791	0.0868773
PPP2R5C	3.10541	0.285592	0.00190017	0.0291387	0.4454	0.355407
FAM204A	3.1051	0.333775	0.00190215	0.0291387	0.380052	0.293439
SMC1A	3.10432	0.551695	0.00190716	0.0291631	0.205503	0.129405
TRIM27	3.10423	0.579445	0.00190777	0.0291631	0.200344	0.124544
NUFIP2	3.10203	0.465391	0.00192198	0.0293493	0.251935	0.176185
MARK2	3.0996	0.777456	0.00193784	0.029529	0.162511	0.0917375
SUGT1	3.09828	0.383668	0.00194651	0.0295988	0.306105	0.224787
KIAA2026	3.09757	0.485173	0.00195117	0.0296073	0.239037	0.162819
CD2BP2	3.09757	0.491565	0.00195117	0.0296073	0.245916	0.170717
FRYL	3.09469	0.655417	0.00197022	0.0298651	0.194325	0.121507
HERC2	3.09346	0.552265	0.00197839	0.0299548	0.212382	0.13791
USP1	3.09317	0.404229	0.00198028	0.0299548	0.309544	0.22904
SECISBP2	3.09254	0.354625	0.00198454	0.0299879	0.306965	0.222965
HSBP1	3.09176	0.43392	0.00198976	0.0300353	0.27859	0.199271
KLHL5	3.08987	0.897109	0.00200246	0.0301955	0.147893	0.0777643
SPCS3	3.08682	0.391987	0.00202309	0.0304722	0.293207	0.212029
IFIT5	3.08304	0.756856	0.00204896	0.0308004	0.147034	0.0741191
EP400	3.08205	0.649191	0.0020558	0.0308391	0.181427	0.108748
ANKRD13A	3.07837	0.389636	0.00208138	0.0311906	0.301806	0.219927
RNH1	3.07482	0.286668	0.00210626	0.0315307	0.471195	0.377886
CTDSP1	3.0722	0.432698	0.00212485	0.0317761	0.252794	0.173147
MRPS18C	3.07185	0.357641	0.00212737	0.0317809	0.33104	0.246659
GTF3C6	3.06982	0.315129	0.00214189	0.0319648	0.355976	0.263062
SLA	3.0675	0.839821	0.00215855	0.0321802	0.156492	0.0868773
NOP14	3.06406	0.859422	0.00218358	0.0324864	0.145314	0.0747266
TRMT13	3.05945	0.57073	0.00221743	0.0329561	0.206363	0.13305
CD2AP	3.05829	0.723453	0.00222601	0.0330497	0.159071	0.0874848
NDUFV2	3.05652	0.284884	0.00223921	0.0332115	0.478934	0.382746
ANKZF1	3.05567	0.540183	0.00224557	0.0332717	0.216681	0.142163
KIN	3.05501	0.700851	0.00225052	0.033311	0.16939	0.0978129
ASF1A	3.05298	0.546192	0.00226581	0.0335029	0.207223	0.131835
ZFP62	3.0518	1.15582	0.00227474	0.0336007	0.120378	0.0516403
SRSF4	3.04826	0.293641	0.00230173	0.0339646	0.417885	0.323815
CLIP1	3.04599	0.594491	0.00231916	0.0341441	0.205503	0.133657
BIRC6	3.04575	0.438423	0.00232098	0.0341441	0.264832	0.186513
SETD5	3.04535	0.463943	0.00232408	0.034155	0.246776	0.170109
ASCC3	3.04249	0.581872	0.00234626	0.0344353	0.195185	0.120899
TERF2	3.04228	0.670561	0.00234792	0.0344353	0.175408	0.103281
DGKD	3.04169	0.482272	0.00235253	0.034468	0.22442	0.148846
TAF3	3.03914	0.463227	0.00237254	0.034726	0.22356	0.147631
PRRC2B	3.03676	0.563667	0.00239139	0.0349312	0.216681	0.143985
CTDNEP1	3.03595	0.361814	0.00239777	0.034989	0.337059	0.253949
CIR1	3.03548	0.293545	0.00240153	0.0350062	0.374893	0.287363
HELLS	3.0352	0.956712	0.00240378	0.0350062	0.137575	0.0686513
ZC3H13	3.03465	0.347773	0.00240812	0.035034	0.358555	0.275213
YBX3	3.03397	1.09157	0.00241359	0.0350783	0.130696	0.0631835
LARP1	3.03262	0.48934	0.00242438	0.0351998	0.229579	0.154313
CCDC82	3.03208	0.480157	0.00242875	0.0352118	0.22012	0.143378
FNBP4	3.03191	0.280996	0.00243008	0.0352118	0.50043	0.402795
ATP11B	3.02894	0.958461	0.00245414	0.0355249	0.134996	0.0662211
PBRM1	3.02788	0.576119	0.00246279	0.0356144	0.196045	0.122722
TIMM8B	3.0274	0.494071	0.00246664	0.0356344	0.216681	0.142163
NDUFAB1	3.0258	0.296229	0.00247978	0.0357885	0.410146	0.317132
TNFRSF13B	3.02431	0.267177	0.00249201	0.0359291	0.581255	0.496355
DNAJB14	3.02148	0.368891	0.00251545	0.036195	0.297506	0.218712
UPF3B	3.01997	0.482328	0.00252804	0.0363399	0.240757	0.167679
IRF9	3.01928	0.545274	0.00253376	0.036386	0.192605	0.119077
DDX6	3.01786	0.276734	0.00254564	0.0365203	0.486672	0.396112
STK38	3.01364	0.597092	0.00258137	0.0369231	0.200344	0.13062
MARCH7	3.01238	0.314082	0.00259204	0.037039	0.366294	0.277035
DNAJC19	3.00939	0.308027	0.00261777	0.0373698	0.411006	0.317132
NOL8	3.00849	0.484863	0.00262551	0.0374433	0.234738	0.160996
PAG1	3.00608	0.686382	0.0026464	0.0377041	0.16939	0.0990279
TSR3	3.00443	0.50028	0.00266083	0.0378722	0.22356	0.149453
TARDBP	3.00369	0.488622	0.00266724	0.0379262	0.245916	0.174362
PSMD7	3.00296	0.313568	0.00267366	0.0379802	0.381771	0.291009
ARFGEF1	3.00145	0.832505	0.00268697	0.0381318	0.153052	0.0850547
RPA2	3.0011	0.320595	0.0026901	0.0381387	0.39123	0.304374
DIDO1	3.0002	0.560725	0.00269804	0.0382138	0.203783	0.132442
SRPRA	2.99259	0.423679	0.00276617	0.0391022	0.255374	0.1774
CREBBP	2.992	0.538018	0.00277153	0.0391397	0.219261	0.148238
YWHAH	2.99163	0.437948	0.00277496	0.0391499	0.256234	0.181652
HHEX	2.98449	0.284294	0.00284048	0.0399308	0.472055	0.380316
PHACTR4	2.9844	0.581777	0.00284135	0.0399308	0.192605	0.120899
SAV1	2.98393	0.614831	0.00284574	0.0399537	0.184867	0.113609
HSPA4	2.98135	0.418055	0.00286978	0.040252	0.264832	0.190158
CHORDC1	2.97689	0.438672	0.00291189	0.0408031	0.245916	0.170717
KIF2A	2.97538	0.444457	0.00292627	0.040965	0.263972	0.191981
MGMT	2.97462	0.339535	0.00293349	0.0410263	0.338779	0.256379
GNG5	2.97278	0.252777	0.00295115	0.0412334	0.624248	0.509721
SDAD1	2.97184	0.404142	0.00296025	0.0412807	0.265692	0.186513
LFNG	2.97106	1.06768	0.00296777	0.0413458	0.124678	0.0577157
RBBP7	2.97014	0.275022	0.00297668	0.04143	0.457438	0.359052
BUB3	2.96834	0.282829	0.00299412	0.0416327	0.453138	0.356015
BHLHE41	2.96749	1.02611	0.00300241	0.0416759	0.125537	0.0577157
BCL7C	2.96735	0.452378	0.0030038	0.0416759	0.245916	0.171932
ZNF431	2.96714	0.702815	0.00300587	0.0416759	0.171969	0.102673
AP2B1	2.96617	0.430949	0.00301535	0.0417515	0.242476	0.166464
PRKCD	2.96581	0.466625	0.00301883	0.0417515	0.219261	0.144593
TUBB	2.9657	0.261053	0.00301999	0.0417515	0.615649	0.525516
NUDT5	2.96137	0.518474	0.00306269	0.0423015	0.235598	0.164034
ZNF106	2.95833	0.337299	0.00309313	0.042603	0.317283	0.236938
FCRL2	2.9583	0.319996	0.00309337	0.042603	0.409286	0.332928
GATAD1	2.95767	0.828214	0.00309977	0.0426506	0.150473	0.0832321
KLF13	2.95677	0.308294	0.00310881	0.0427343	0.357696	0.27582
FGFR1OP2	2.9549	0.297814	0.00312767	0.0428754	0.38865	0.298906
PPIL4	2.95453	0.627011	0.0031315	0.0428754	0.177128	0.105711
TET2	2.95441	0.784552	0.0031327	0.0428754	0.149613	0.0808019
FCRL3	2.95429	0.570599	0.0031339	0.0428754	0.203783	0.13548
RRAGA	2.95301	0.486232	0.00314687	0.0430122	0.232158	0.158566
CCDC186	2.95065	0.404776	0.00317103	0.0433015	0.263113	0.18712
RBBP4	2.94954	0.310016	0.00318244	0.0434164	0.403267	0.31531
DBNL	2.94581	0.253018	0.00322109	0.0439021	0.595013	0.494532
ANP32A	2.94293	0.271455	0.00325122	0.0442294	0.495271	0.395504
HNRNPAB	2.94083	0.441309	0.00327336	0.0444887	0.235598	0.160389
ARMC1	2.94007	0.572074	0.00328135	0.0445443	0.180567	0.109356
IMPDH2	2.93986	0.303863	0.0032836	0.0445443	0.407567	0.318955
LNPEP	2.93849	0.456456	0.00329815	0.0446996	0.243336	0.171324
CANX	2.93705	0.349797	0.00331351	0.0448657	0.319003	0.239368
TXNL4A	2.9362	0.395058	0.0033226	0.0449468	0.282889	0.210814
SLC15A4	2.93445	0.840308	0.00334137	0.0451584	0.143594	0.0765492
ZNHIT6	2.9328	0.675616	0.00335921	0.0453572	0.171109	0.102673
NUP50	2.93207	0.570385	0.00336714	0.0454218	0.196045	0.125152
PPP1R9B	2.93037	0.522743	0.00338562	0.0456286	0.199484	0.127582
RABEP1	2.92744	0.389772	0.00341767	0.0460176	0.286328	0.212029
ICE2	2.92633	0.609475	0.00342989	0.0460963	0.190026	0.121507
TMF1	2.92553	0.344942	0.00343875	0.0461725	0.3319	0.252734
SPOP	2.92449	0.418248	0.00345025	0.0462839	0.264832	0.18955
HMOX2	2.92347	0.436633	0.00346153	0.0463921	0.251935	0.17983
C1GALT1	2.92283	0.423345	0.00346862	0.0464442	0.27601	0.202309
WAS	2.91979	0.265643	0.00350271	0.0468139	0.481513	0.382139
EIF4G3	2.91854	0.608513	0.0035168	0.0469589	0.171969	0.102673
RANBP2	2.91667	0.544944	0.0035379	0.0471224	0.187446	0.117254
CCR6	2.91603	0.482256	0.00354514	0.0471224	0.2227	0.150668
MRPS34	2.91584	0.273385	0.00354729	0.0471224	0.435082	0.341434
ZDHHC14	2.9157	1.03841	0.0035489	0.0471224	0.127257	0.0619684
FBXL3	2.9157	0.603778	0.0035489	0.0471224	0.186586	0.116646
CRK	2.91556	0.919198	0.00355051	0.0471224	0.134136	0.0680437
GALNT1	2.91544	0.691542	0.00355186	0.0471224	0.170249	0.103281
API5	2.9141	0.557809	0.00356721	0.0472394	0.192605	0.122722
GOSR1	2.9132	0.627642	0.00357748	0.047332	0.180567	0.111786
SSR1	2.91093	0.340595	0.00360354	0.0475969	0.310404	0.232078
PIK3R1	2.91088	0.5737	0.00360408	0.0475969	0.193465	0.123937
CIAO1	2.91041	0.696478	0.00360953	0.0476254	0.163371	0.0947752
ZBED5	2.90937	0.540918	0.00362155	0.0477405	0.207223	0.137303
SIPA1L1	2.90847	0.847594	0.00363196	0.0478341	0.141874	0.0753341
CHURC1	2.90524	0.262492	0.00366972	0.0482508	0.546862	0.444107
MRPL36	2.90519	0.453129	0.00367028	0.0482508	0.233018	0.160996
CD164	2.90193	0.277365	0.00370867	0.0486671	0.515047	0.428311
ZNF37A	2.90002	0.83815	0.00373138	0.0489207	0.141015	0.0747266
PKN2	2.89256	0.596004	0.00382119	0.0499622	0.186586	0.119684
RTF1	2.89256	0.260327	0.00382119	0.0499622	0.468616	0.376671
ZNF860	2.89216	1.012	0.00382607	0.0499809	0.121238	0.0558931
SNRPA	-2.9268	-0.431449	0.00342468	0.0460691	0.295787	0.328068
LGALS9	-2.99479	-0.538778	0.00274633	0.0388598	0.205503	0.260024
ATF7IP2	-3.01465	-0.551289	0.00257275	0.0368361	0.22356	0.27096
ODC1	-3.0463	-0.259127	0.00231679	0.0341441	0.479794	0.488457
SNHG25	-3.08215	-0.296766	0.00205514	0.0308391	0.410146	0.440462
IRF2BP2	-3.111	-0.418676	0.00186452	0.0286839	0.291488	0.334751
VPREB3	-3.13823	-0.261472	0.0016997	0.0265435	0.559759	0.610571
FXYD1	-3.2105	-0.604991	0.00132505	0.0215784	0.198624	0.259417
MYC	-3.23522	-0.441621	0.00121548	0.0200651	0.338779	0.382139
SRSF6	-3.28727	-0.310883	0.00101163	0.0172514	0.417885	0.446537
SLC2A3	-3.42018	-0.562291	0.000625792	0.0113831	0.239037	0.296476
GNG11	-3.50366	-0.856957	0.000458904	0.00884828	0.125537	0.198056
TLE4	-3.5064	-0.606606	0.000454206	0.00879287	0.214961	0.274605
BCAS2	-3.5074	-0.51699	0.000452516	0.0087719	0.27945	0.323208
TOB1	-3.518	-0.742342	0.000434814	0.00850859	0.155632	0.22418
TMEM107	-3.58297	-0.863195	0.000339715	0.00698808	0.153052	0.219927
CDKN1A	-3.64262	-1.02216	0.000269878	0.00572244	0.1092	0.184083
PPBP	-3.74976	-0.925426	0.000177001	0.00395612	0.123818	0.199878
BUD31	-3.82793	-0.391061	0.000129224	0.00301405	0.378332	0.424666
DDX3X	-3.85691	-0.327899	0.00011483	0.00271776	0.494411	0.529769
MAP3K8	-3.87259	-0.797774	0.000107685	0.00256545	0.171109	0.244228
UBALD2	-3.88922	-0.520315	0.000100569	0.00241582	0.314703	0.35966
IFITM1	-3.91241	-0.775824	9.1381e-05	0.00221722	0.188306	0.258809
C1orf162	-3.92029	-0.579526	8.8441e-05	0.00214949	0.249355	0.323815
HSPA5	-3.95522	-0.401651	7.64637e-05	0.00189395	0.396389	0.438639
RBM7	-3.98165	-0.685942	6.84391e-05	0.00172121	0.207223	0.272175
IER5	-4.05573	-0.407098	4.99778e-05	0.00132855	0.418745	0.469016
NFKBIZ	-4.13414	-0.717351	3.56294e-05	0.000996589	0.189166	0.27096
BCL2A1	-4.19473	-0.483493	2.73193e-05	0.000791712	0.420464	0.447752
CCDC59	-4.3003	-0.404252	1.7057e-05	0.00051711	0.423904	0.469623
JUND	-4.31609	-0.259151	1.58814e-05	0.00048864	0.644024	0.722965
MAPK1IP1L	-4.41188	-0.514245	1.02477e-05	0.000332268	0.347377	0.393074
TNFAIP3	-4.45522	-1.19838	8.3809e-06	0.000280547	0.117799	0.205954
CNN2	-4.47097	-0.282784	7.78666e-06	0.000263707	0.603611	0.625152
ID2	-4.51529	-1.06576	6.3229e-06	0.000223013	0.121238	0.213852
CST3	-4.53841	-1.15536	5.66789e-06	0.000203889	0.105761	0.200486
ZFAND5	-4.57816	-0.619829	4.69085e-06	0.000175737	0.269132	0.343256
PF4	-4.63973	-1.1485	3.48872e-06	0.000135619	0.105761	0.204131
PIM2	-4.67517	-0.605587	2.93706e-06	0.000114791	0.344798	0.40158
DDIT4	-4.72888	-0.702478	2.25767e-06	9.06893e-05	0.250215	0.332321
FCER2	-4.80707	-0.778376	1.5316e-06	6.4573e-05	0.244196	0.327461
AMD1	-4.92023	-0.534067	8.64407e-07	3.79945e-05	0.379192	0.438032
PTP4A1	-5.19699	-0.935492	2.02544e-07	1.03498e-05	0.196905	0.287971
MARCKSL1	-5.23182	-0.564738	1.67848e-07	8.73112e-06	0.352537	0.440462
RHOH	-5.23432	-0.52249	1.65589e-07	8.67605e-06	0.423044	0.479951
IGHM	-5.32373	-0.6963	1.01659e-07	5.52664e-06	0.505589	0.634872
EIF5A	-5.36093	-0.324734	8.27952e-08	4.56985e-06	0.624248	0.644593
TUBB4B	-5.42188	-0.58701	5.89751e-08	3.30558e-06	0.395529	0.459903
ATF4	-5.43154	-0.318027	5.58698e-08	3.14371e-06	0.659501	0.672539
TCOF1	-5.43553	-0.975848	5.46335e-08	3.08615e-06	0.263113	0.345079
RHOB	-5.59959	-0.939839	2.14859e-08	1.3055e-06	0.208083	0.318348
RGS2	-5.67415	-0.981012	1.39383e-08	8.76355e-07	0.209802	0.318348
H2AFX	-5.75543	-1.37698	8.64212e-09	5.70656e-07	0.11092	0.22904
SF3B5	-5.79777	-0.334812	6.7201e-09	4.56241e-07	0.622528	0.639733
DNAJB1	-5.8294	-1.07839	5.56286e-09	3.94336e-07	0.192605	0.295869
DDIT3	-5.89653	-1.0934	3.71214e-09	2.73884e-07	0.16939	0.283111
SRSF3	-6.10183	-0.286596	1.04863e-09	8.42455e-08	0.780739	0.792224
S100A9	-6.19601	-0.573991	5.79135e-10	4.89759e-08	0.427343	0.508505
MYLIP	-6.22257	-0.98716	4.89061e-10	4.23492e-08	0.203783	0.318955
TRA2A	-6.24473	-0.500674	4.24542e-10	3.72079e-08	0.506449	0.557108
MIF	-6.29286	-0.332854	3.11679e-10	2.79452e-08	0.725709	0.750911
MT-ND5	-6.30018	-0.268373	2.97307e-10	2.6871e-08	0.94669	0.961118
TAGLN2	-6.3266	-0.32621	2.50618e-10	2.27936e-08	0.858985	0.878493
EIF4A1	-6.38722	-0.605421	1.68924e-10	1.55593e-08	0.423904	0.504253
HERPUD1	-6.5753	-0.511712	4.8555e-11	4.94066e-09	0.648323	0.671932
MT-ND4L	-6.62454	-0.421253	3.48333e-11	3.65017e-09	0.638005	0.686513
SNHG9	-6.65517	-0.884805	2.82975e-11	2.98693e-09	0.286328	0.390036
SRSF7	-6.78442	-0.329144	1.16555e-11	1.30249e-09	0.803095	0.813487
RPL31	-6.82275	-0.251949	8.9316e-12	1.0315e-09	1	0.999392
NFKBID	-7.09053	-1.06273	1.33603e-12	1.70976e-10	0.255374	0.369988
ARL4A	-7.18993	-0.839184	6.48268e-13	8.44559e-11	0.316423	0.430741
CHMP1B	-7.32846	-0.850772	2.3282e-13	3.17624e-11	0.322442	0.438639
TUBA1A	-7.39427	-0.506685	1.42184e-13	1.97704e-11	0.617369	0.665857
CYCS	-7.53613	-0.489891	4.84113e-14	7.29246e-12	0.637145	0.681045
CLK1	-7.58868	-0.65001	3.23185e-14	4.91956e-12	0.457438	0.552248
CITED2	-8.0779	-1.18699	6.58899e-16	1.13433e-13	0.252794	0.386391
ACTB	-8.24591	-0.25521	1.63914e-16	2.96294e-14	0.99914	0.998785
ITM2B	-8.29115	-0.440727	1.12155e-16	2.05301e-14	0.773861	0.836574
DRAM2	-8.57409	-0.598582	9.98692e-18	1.92561e-15	0.55718	0.641555
SERTAD1	-8.60576	-1.3922	7.58104e-18	1.52263e-15	0.177128	0.346902
UBB	-8.66374	-0.271179	4.56533e-18	9.43132e-16	0.981083	0.978736
HNRNPDL	-8.68634	-0.360712	3.74302e-18	7.8446e-16	0.898538	0.919806
CSRNP1	-8.72944	-1.62545	2.55938e-18	5.60776e-16	0.134996	0.312272
PMAIP1	-8.89097	-0.963517	6.05769e-19	1.36875e-16	0.337919	0.490279
IFRD1	-9.00737	-1.24036	2.1105e-19	5.17286e-17	0.226999	0.391252
MT-ND2	-9.28366	-0.263659	1.63762e-20	4.38549e-18	0.996561	0.999392
PABPC1	-9.9543	-0.253621	2.41525e-23	7.93793e-21	0.993121	0.992102
CCNL1	-9.99584	-0.612739	1.58939e-23	5.34516e-21	0.674979	0.753949
SBDS	-10.1595	-0.933061	3.00486e-24	1.11419e-21	0.400688	0.548603
TSC22D3	-10.4001	-0.576972	2.47694e-25	9.94972e-23	0.919175	0.955043
FXYD5	-10.7985	-0.432661	3.49908e-27	1.44572e-24	0.913156	0.924666
LAPTM5	-10.8287	-0.420436	2.51716e-27	1.07061e-24	0.975924	0.983597
FOSB	-10.9327	-1.27758	8.04619e-28	3.52594e-25	0.28031	0.485419
RPL7	-11.2283	-0.276682	2.96048e-29	1.47626e-26	1	1
RPS17	-11.6845	-0.569635	1.52962e-31	7.89995e-29	0.988822	0.995747
LYZ	-12.1021	-1.84277	1.02906e-33	5.51155e-31	0.16595	0.404617
RPL17	-12.1054	-0.365597	9.89277e-34	5.50228e-31	0.99914	0.996962
ZFP36	-12.1988	-0.784227	3.1557e-34	1.82538e-31	0.752365	0.826853
HNRNPA0	-12.2909	-0.687158	1.01323e-34	6.10512e-32	0.695615	0.794654
YPEL5	-12.3739	-0.991272	3.61707e-35	2.2742e-32	0.509888	0.652491
IGHG3	-12.8758	-1.1343	6.16104e-38	4.24261e-35	0.432502	0.664642
DUSP2	-13.004	-1.77027	1.16045e-38	8.39064e-36	0.197764	0.465978
KLF6	-13.2258	-0.834033	6.22373e-40	5.2942e-37	0.801376	0.888214
CD83	-14.0431	-1.89515	8.49565e-45	8.19037e-42	0.228719	0.494532
UBC	-14.5915	-0.424909	3.18147e-48	3.83393e-45	0.996561	0.994532
CD69	-15.0425	-1.53641	3.86471e-51	5.08069e-48	0.415305	0.661604
TRA2B	-15.9271	-0.959978	4.10755e-57	5.93993e-54	0.702494	0.833536
GADD45B	-16.7057	-1.73971	1.19216e-62	1.91554e-59	0.317283	0.607533
DUSP1	-16.9787	-1.18213	1.18075e-64	2.13435e-61	0.733448	0.890644
FOS	-17.3571	-1.78474	1.74396e-67	3.60277e-64	0.344798	0.637303
IER2	-17.7901	-1.22125	8.43436e-71	2.03282e-67	0.755804	0.862697
JUN	-17.9146	-1.38552	9.07304e-72	2.6241e-68	0.791058	0.903402
EIF1	-19.4332	-0.478612	4.04667e-84	1.46297e-80	1	1
PPP1R15A	-19.9242	-1.53584	2.50891e-88	1.20938e-84	0.585555	0.812272
JUNB	-20.1197	-1.30245	4.96122e-90	3.58721e-86	0.823732	0.943499
NFKBIA	-22.5827	-1.86794	6.40689e-113	9.265e-109	0.663801	0.882746

## Sheet: B naive
name	scores	lfc	pval	adj_pval	pct_nz_group	pct_nz_reference
HLA-DQB1	22.67	0.825988	8.85001e-114	1.2798e-109	0.984883	0.89932
HLA-DRA	21.4661	0.319023	3.22755e-102	1.55579e-98	1	1
HLA-DPB1	21.0617	0.463921	1.78704e-98	6.4606e-95	0.999542	0.994902
HLA-DRB5	18.2012	4.81166	5.05223e-74	9.13254e-71	0.330279	0.0233645
MS4A1	15.3993	0.494929	1.65436e-53	2.17488e-50	0.985799	0.954121
LUC7L3	14.9938	1.10938	8.06082e-51	9.71396e-48	0.62208	0.353016
PTPRC	14.2715	0.699733	3.29509e-46	3.4036e-43	0.850664	0.720901
DDX17	13.0689	0.896805	4.95933e-39	3.77457e-36	0.667888	0.449023
HLA-DQA1	12.699	0.620312	5.98686e-37	4.12266e-34	0.940907	0.819031
RALGPS2	12.1947	0.812703	3.31601e-34	1.99803e-31	0.704077	0.511045
BANK1	11.9679	0.607147	5.23528e-33	2.80398e-30	0.839212	0.706882
STX7	11.5275	0.748538	9.58742e-31	4.62145e-28	0.72011	0.537808
BIRC3	11.5071	0.697838	1.21549e-30	5.67005e-28	0.765002	0.613849
MT-ATP6	10.7928	0.3231	3.72468e-27	1.53893e-24	0.999084	0.997451
HIST1H1E	10.6056	1.81132	2.8054e-26	1.0676e-23	0.279432	0.102804
HIST1H1D	10.5541	2.42217	4.86396e-26	1.80353e-23	0.23683	0.0581988
VPS13C	10.4063	0.989454	2.32179e-25	7.80824e-23	0.438846	0.250637
HLA-DPA1	10.3876	0.264435	2.82415e-25	9.07555e-23	0.999542	0.990654
PNISR	10.1271	0.483703	4.18796e-24	1.31657e-21	0.907467	0.798216
ITGA4	10.0218	1.00976	1.22287e-23	3.76252e-21	0.407238	0.22175
HIST1H1C	9.73574	1.21574	2.12276e-22	6.13946e-20	0.351351	0.185641
IGHD	9.548	0.35084	1.32225e-21	3.67714e-19	0.983051	0.942651
HLA-DMA	9.14515	0.433399	5.95495e-20	1.59471e-17	0.928539	0.830076
ANKRD12	9.10585	0.668156	8.55975e-20	2.25059e-17	0.610169	0.437978
HLA-DMB	8.89131	0.493903	6.03944e-19	1.48028e-16	0.860284	0.725573
AFF3	8.8352	0.768488	9.99222e-19	2.40829e-16	0.465415	0.294817
ATRX	8.73668	0.669707	2.40065e-18	5.69111e-16	0.574439	0.403568
ZFC3H1	8.5036	1.08937	1.83807e-17	4.15318e-15	0.300962	0.142736
HIST1H4C	8.49157	0.655272	2.03859e-17	4.5354e-15	0.571232	0.405692
ZRANB2	8.41282	0.730593	4.00256e-17	8.76986e-15	0.46404	0.29949
MACF1	8.17181	0.941755	3.0379e-16	6.36682e-14	0.330279	0.183093
AKAP9	8.13332	0.712922	4.177e-16	8.50754e-14	0.469995	0.321155
GOLGA4	8.04842	1.05362	8.38693e-16	1.68449e-13	0.298213	0.153356
SMCHD1	8.01379	0.596834	1.11224e-15	2.17353e-13	0.598717	0.438828
SNX29	7.96549	0.784158	1.64575e-15	3.13148e-13	0.389831	0.237043
KIAA0040	7.95869	0.758271	1.73867e-15	3.26531e-13	0.403573	0.247239
SWAP70	7.94015	0.596951	2.01941e-15	3.74393e-13	0.589556	0.426083
TMPO	7.81639	0.836792	5.43586e-15	9.95037e-13	0.350893	0.200935
PHF3	7.8103	0.782125	5.70511e-15	1.03127e-12	0.37792	0.226423
HNRNPU	7.80525	0.533795	5.93815e-15	1.06014e-12	0.678882	0.537808
TRAF3IP3	7.756	0.549867	8.76532e-15	1.5458e-12	0.647732	0.494053
PNN	7.72406	0.551315	1.12686e-14	1.96331e-12	0.649565	0.491929
XRCC5	7.68055	0.610737	1.58411e-14	2.72712e-12	0.52634	0.365336
PAK2	7.63223	0.690546	2.30729e-14	3.92538e-12	0.4306	0.280374
IKZF3	7.53741	0.666566	4.79405e-14	7.78952e-12	0.447549	0.304163
ATP2B1	7.45121	0.668041	9.249e-14	1.4538e-11	0.428768	0.282498
TPR	7.41407	0.667344	1.22479e-13	1.90448e-11	0.441136	0.293543
ITSN2	7.40807	0.622869	1.28148e-13	1.97144e-11	0.496106	0.344095
UTRN	7.36666	0.783987	1.74953e-13	2.66315e-11	0.352268	0.216653
BOD1L1	7.33625	0.801611	2.19656e-13	3.30477e-11	0.34219	0.205607
VIM	7.25081	0.515468	4.14278e-13	6.05139e-11	0.647274	0.518267
OSBPL8	7.22674	0.739614	4.9471e-13	7.08317e-11	0.368301	0.229397
MYCBP2	7.20983	0.56282	5.60205e-13	7.94227e-11	0.576729	0.423959
MIS18BP1	7.19495	0.67136	6.24826e-13	8.77244e-11	0.420522	0.282073
NCL	7.18719	0.459472	6.61363e-13	9.19613e-11	0.719652	0.598131
TRIM38	7.16074	0.581767	8.02403e-13	1.1051e-10	0.500229	0.353866
PRPF4B	7.13419	0.624906	9.73574e-13	1.32819e-10	0.448007	0.308411
BDP1	7.09455	0.768346	1.29772e-12	1.73763e-10	0.34677	0.214528
NIPBL	7.04392	0.808629	1.86907e-12	2.45714e-10	0.320202	0.18904
HLA-DOB	7.01729	0.532654	2.26217e-12	2.94713e-10	0.619789	0.459218
KMT2A	7.00001	0.818335	2.55938e-12	3.30457e-10	0.319285	0.189465
PRKDC	6.91365	0.95395	4.72328e-12	6.04454e-10	0.26798	0.142736
FCHSD2	6.91053	0.875707	4.82831e-12	6.12475e-10	0.292716	0.166525
ARL6IP5	6.84076	0.512684	7.87757e-12	9.90587e-10	0.609253	0.451572
MBD4	6.78503	0.572209	1.1606e-11	1.44685e-09	0.475951	0.338148
NUCKS1	6.77318	0.544278	1.25982e-11	1.55711e-09	0.517178	0.364061
BPTF	6.76065	0.600938	1.37377e-11	1.66018e-09	0.453962	0.326678
PLEK	6.75904	0.802384	1.38912e-11	1.66018e-09	0.299588	0.170773
CENPC	6.75558	0.848871	1.42268e-11	1.68634e-09	0.287678	0.162702
CYBB	6.74032	0.654849	1.58036e-11	1.85802e-09	0.38525	0.251912
SCAF11	6.69899	0.503859	2.09864e-11	2.42787e-09	0.58131	0.4452
MARCH1	6.67099	0.455296	2.54089e-11	2.91618e-09	0.723775	0.583687
ADD3	6.64905	0.554078	2.94989e-11	3.35893e-09	0.486486	0.34452
CAST	6.61386	0.54864	3.74436e-11	4.19746e-09	0.480073	0.338997
GTF2I	6.60865	0.669968	3.87841e-11	4.31428e-09	0.375172	0.246389
ERAP2	6.57378	1.0281	4.90524e-11	5.39929e-09	0.232707	0.1113
CDC40	6.51282	0.579619	7.37532e-11	7.90033e-09	0.421896	0.284622
IFI16	6.49731	0.465922	8.17664e-11	8.69429e-09	0.648191	0.513594
COL19A1	6.40412	0.947852	1.51244e-10	1.56224e-08	0.237288	0.118097
SETX	6.39576	0.764274	1.59755e-10	1.63845e-08	0.296381	0.174596
SP140	6.37001	0.613581	1.89017e-10	1.92491e-08	0.380669	0.254885
PARP14	6.35707	0.577493	2.05641e-10	2.07956e-08	0.416399	0.290569
HLA-F	6.33545	0.478741	2.3665e-10	2.37653e-08	0.55978	0.417162
DNAJC10	6.32001	0.659738	2.61541e-10	2.60838e-08	0.344022	0.216653
ZNF292	6.31522	0.693879	2.69786e-10	2.654e-08	0.327073	0.206032
SMAP2	6.31405	0.508024	2.71831e-10	2.65605e-08	0.530921	0.395072
ASH1L	6.24911	0.651922	4.12791e-10	3.97958e-08	0.337609	0.209006
SLC25A45	6.24008	0.922814	4.37335e-10	4.18828e-08	0.240953	0.126168
YTHDC1	6.21209	0.601467	5.22839e-10	4.94168e-08	0.382501	0.259558
USP15	6.20754	0.543084	5.38192e-10	5.05377e-08	0.450756	0.313934
PSMB9	6.19706	0.477263	5.75264e-10	5.36703e-08	0.603756	0.458369
TMEM156	6.18299	0.566897	6.28997e-10	5.7594e-08	0.40907	0.279949
ZNF638	6.18292	0.7976	6.29268e-10	5.7594e-08	0.277142	0.161852
ROCK1	6.16423	0.531524	7.08281e-10	6.44179e-08	0.448007	0.318182
APBB1IP	6.15205	0.628788	7.64897e-10	6.91324e-08	0.355932	0.232795
TGOLN2	6.11389	0.635414	9.72309e-10	8.62611e-08	0.340357	0.217502
AHNAK	6.07955	0.812239	1.20523e-09	1.05629e-07	0.265231	0.149533
FCRL3	6.06878	0.942802	1.28883e-09	1.12276e-07	0.235914	0.126593
GNLY	6.05288	0.594346	1.42278e-09	1.23203e-07	0.410444	0.285896
RB1	6.05008	0.680674	1.44775e-09	1.24618e-07	0.309208	0.190739
NEAT1	6.01562	0.689043	1.79198e-09	1.52434e-07	0.336235	0.224299
TAOK3	6.01256	0.589454	1.82617e-09	1.53536e-07	0.373798	0.252336
STAG2	6.00454	0.659407	1.91875e-09	1.59466e-07	0.330738	0.213254
ZNF33A	5.99646	0.917264	2.0166e-09	1.6664e-07	0.232249	0.123195
MORC3	5.98326	0.733643	2.18712e-09	1.79704e-07	0.285387	0.169074
ARGLU1	5.94386	0.398331	2.78389e-09	2.27445e-07	0.780119	0.641886
ZEB2	5.90532	0.621944	3.51966e-09	2.84345e-07	0.344022	0.225149
ZNF24	5.89389	0.619567	3.77219e-09	3.01379e-07	0.331654	0.21028
TTC14	5.88032	0.585381	4.09474e-09	3.25352e-07	0.354558	0.232795
NASP	5.81999	0.564685	5.88508e-09	4.62523e-07	0.376546	0.254885
TLN1	5.8114	0.630599	6.19507e-09	4.84254e-07	0.324782	0.210705
IFNAR1	5.79943	0.696791	6.65417e-09	5.17344e-07	0.283097	0.172048
MAP3K1	5.77225	0.679515	7.82193e-09	6.01664e-07	0.294549	0.183517
PARP1	5.75102	0.444838	8.87072e-09	6.78728e-07	0.561154	0.430756
EMB	5.73832	0.70795	9.56228e-09	7.2398e-07	0.284013	0.175446
SLTM	5.72571	0.537503	1.02999e-08	7.75768e-07	0.40678	0.286746
PSIP1	5.71265	0.500915	1.11232e-08	8.3343e-07	0.435639	0.306287
LCP1	5.70807	0.472216	1.14267e-08	8.51762e-07	0.524049	0.395497
SYNRG	5.70365	0.686629	1.17266e-08	8.69634e-07	0.283097	0.172472
RBM25	5.67743	0.45538	1.36733e-08	1.00883e-06	0.527714	0.397621
RBM26	5.6687	0.634041	1.43888e-08	1.05622e-06	0.314705	0.200935
GNAS	5.64501	0.434726	1.65167e-08	1.20024e-06	0.600092	0.48938
TCL1A	5.63977	0.267093	1.70273e-08	1.22665e-06	0.947778	0.903993
MTSS1	5.63955	0.514404	1.70498e-08	1.22665e-06	0.39945	0.272727
HNRNPA2B1	5.5743	0.284977	2.48533e-08	1.77046e-06	0.920293	0.84537
BCL2	5.57248	0.779247	2.51137e-08	1.78024e-06	0.253321	0.151657
HNRNPA3	5.56653	0.428054	2.59868e-08	1.83315e-06	0.646358	0.509771
PRDM2	5.563	0.530301	2.65178e-08	1.86152e-06	0.390747	0.274002
TAF15	5.55157	0.645147	2.83122e-08	1.97789e-06	0.287678	0.175446
NIN	5.52615	0.800132	3.27338e-08	2.27579e-06	0.235914	0.132965
PRKCB	5.51891	0.41112	3.41106e-08	2.34892e-06	0.619331	0.491079
SHOC2	5.51694	0.523267	3.44957e-08	2.35622e-06	0.38525	0.26678
MYL6	5.5167	0.280671	3.45425e-08	2.35622e-06	0.927164	0.848768
MPHOSPH8	5.50143	0.442735	3.76716e-08	2.5576e-06	0.513972	0.384452
OFD1	5.49479	0.500538	3.91183e-08	2.64341e-06	0.421896	0.299915
PPP1R10	5.47505	0.751601	4.37385e-08	2.94187e-06	0.252405	0.149533
MTPN	5.45319	0.398593	4.94729e-08	3.31216e-06	0.661933	0.53356
KDM5A	5.44222	0.598273	5.2622e-08	3.50676e-06	0.310582	0.201359
APPL1	5.43957	0.479863	5.34085e-08	3.54285e-06	0.445259	0.319456
SMC3	5.42864	0.65797	5.67855e-08	3.73261e-06	0.283555	0.17672
TNFAIP8	5.40899	0.421022	6.33798e-08	4.12149e-06	0.566651	0.442651
SF3B1	5.40849	0.454179	6.35566e-08	4.12149e-06	0.500687	0.369584
MYH9	5.3971	0.56923	6.77281e-08	4.3724e-06	0.323408	0.21113
LTA4H	5.39232	0.465009	6.95534e-08	4.47027e-06	0.515804	0.386151
HECTD1	5.38505	0.774551	7.24243e-08	4.63419e-06	0.237288	0.135939
STRBP	5.3817	0.485599	7.37838e-08	4.70038e-06	0.434265	0.315633
RABEP1	5.37247	0.65753	7.76645e-08	4.9259e-06	0.278974	0.174172
SPTBN1	5.36583	0.876948	8.05798e-08	5.08849e-06	0.21301	0.115973
ATM	5.36482	0.495981	8.10318e-08	5.09478e-06	0.40907	0.30034
RERE	5.3633	0.717866	8.17169e-08	5.11562e-06	0.254695	0.152931
ETS1	5.35426	0.518445	8.5909e-08	5.35487e-06	0.378836	0.270178
USP34	5.35082	0.619824	8.75567e-08	5.43415e-06	0.298672	0.193713
TTN	5.34663	1.43789	8.96047e-08	5.5375e-06	0.152542	0.0603229
TLK1	5.33343	0.522179	9.63736e-08	5.93046e-06	0.360055	0.242991
SENP6	5.33229	0.690065	9.69837e-08	5.94272e-06	0.259734	0.157179
ZNF107	5.31049	0.909465	1.09333e-07	6.67115e-06	0.20568	0.110025
SKAP1	5.30593	0.772027	1.12102e-07	6.79552e-06	0.238662	0.139762
HSP90B1	5.30559	0.469865	1.12311e-07	6.79552e-06	0.423729	0.308836
TRIP11	5.26854	0.862394	1.37511e-07	8.28559e-06	0.212552	0.116398
COBLL1	5.23421	0.628084	1.65692e-07	9.84349e-06	0.292258	0.193288
PKN2	5.2338	0.947486	1.66058e-07	9.84349e-06	0.195144	0.101529
ANKRD44	5.23069	0.431555	1.68875e-07	9.96774e-06	0.499313	0.385302
MAP4K4	5.2163	0.753853	1.82532e-07	1.06866e-05	0.234998	0.138912
RNF19A	5.18277	0.747422	2.18611e-07	1.27473e-05	0.235914	0.139337
HSPD1	5.17275	0.588868	2.30678e-07	1.33823e-05	0.29913	0.196686
CWF19L2	5.1722	0.56058	2.31351e-07	1.33823e-05	0.315621	0.212404
CLIC1	5.1708	0.345664	2.33099e-07	1.34297e-05	0.749427	0.630416
PCM1	5.15822	0.509554	2.49312e-07	1.43068e-05	0.378836	0.26763
HSP90AB1	5.15688	0.307921	2.511e-07	1.43524e-05	0.834173	0.748513
CNTRL	5.14918	0.513022	2.61631e-07	1.48955e-05	0.360971	0.25531
SP100	5.14609	0.364612	2.65968e-07	1.5083e-05	0.710948	0.587511
GOLGB1	5.13039	0.798036	2.89135e-07	1.62296e-05	0.218507	0.124044
CAMK2D	5.13012	0.531122	2.89553e-07	1.62296e-05	0.329363	0.228122
CHD9	5.09936	0.472778	3.40799e-07	1.90282e-05	0.404031	0.28972
ATF7IP	5.0959	0.477006	3.47082e-07	1.93045e-05	0.403573	0.29949
CLINT1	5.08867	0.746478	3.60589e-07	1.99789e-05	0.229043	0.135514
TTC3	5.08591	0.454237	3.65866e-07	2.01939e-05	0.431516	0.313934
PHF14	5.06111	0.587169	4.16833e-07	2.28327e-05	0.293633	0.193713
UBTF	5.05565	0.686235	4.28928e-07	2.34065e-05	0.246908	0.151657
GLS	5.00859	0.734706	5.483e-07	2.96965e-05	0.225836	0.132965
LYST	5.00548	0.497816	5.57221e-07	3.00671e-05	0.36601	0.25531
MEF2A	4.99412	0.638559	5.91052e-07	3.1774e-05	0.25836	0.161852
AKAP13	4.98862	0.472648	6.0813e-07	3.2571e-05	0.382959	0.274427
PARVG	4.96229	0.499951	6.96662e-07	3.70384e-05	0.327531	0.216653
MBNL1	4.95426	0.369033	7.26055e-07	3.83193e-05	0.611086	0.508921
APLP2	4.95303	0.4006	7.30685e-07	3.84234e-05	0.564361	0.43288
GPATCH11	4.95199	0.944769	7.34572e-07	3.84766e-05	0.178653	0.0900595
SHPRH	4.95135	0.862071	7.37017e-07	3.84766e-05	0.195602	0.106202
ZNF207	4.94704	0.437889	7.53519e-07	3.91965e-05	0.425561	0.31181
CEP350	4.94301	0.724164	7.69255e-07	3.98143e-05	0.231333	0.138912
GABPB1-AS1	4.94256	0.42882	7.71048e-07	3.98143e-05	0.467705	0.359388
UVRAG	4.93884	0.560251	7.85902e-07	4.03012e-05	0.302336	0.203483
FGFBP2	4.93196	1.25468	8.14075e-07	4.15984e-05	0.149794	0.0624469
LBR	4.92804	0.504977	8.30594e-07	4.2293e-05	0.337609	0.233645
AP3B1	4.92717	0.597189	8.34313e-07	4.23334e-05	0.282639	0.184367
THRAP3	4.92199	0.407611	8.56673e-07	4.33159e-05	0.540541	0.417162
BTLA	4.90806	0.538825	9.19796e-07	4.63455e-05	0.31333	0.212404
RSF1	4.90459	0.485741	9.36208e-07	4.70087e-05	0.355932	0.248088
PLAC8	4.90044	0.303971	9.5621e-07	4.77205e-05	0.847	0.753611
TSPAN3	4.90028	0.533667	9.56983e-07	4.77205e-05	0.298672	0.197961
SIPA1L1	4.87898	0.873666	1.06634e-06	5.2991e-05	0.185983	0.0985556
PAX5	4.87735	0.479094	1.07521e-06	5.32485e-05	0.35639	0.258284
NUFIP2	4.8743	0.860937	1.09196e-06	5.38934e-05	0.184608	0.095582
PTPN1	4.86389	0.580075	1.15103e-06	5.62332e-05	0.281722	0.186491
SYK	4.85848	0.522932	1.18293e-06	5.75969e-05	0.316995	0.217077
APOBEC3G	4.85008	0.515058	1.2341e-06	5.98868e-05	0.324782	0.223025
GSTO1	4.84015	0.560263	1.29743e-06	6.24466e-05	0.280806	0.183093
LNPEP	4.83978	0.598638	1.2998e-06	6.24466e-05	0.263399	0.166525
FNBP4	4.81674	0.429242	1.45925e-06	6.9337e-05	0.42098	0.312659
ARHGAP15	4.8072	0.425287	1.5306e-06	7.20979e-05	0.416399	0.302464
FAM118A	4.80416	1.18993	1.55404e-06	7.29641e-05	0.147503	0.0624469
DOCK8	4.79996	0.450034	1.58696e-06	7.42686e-05	0.391205	0.284622
CTSS	4.78189	0.31334	1.73652e-06	8.10056e-05	0.80394	0.696686
CCDC50	4.77534	0.54662	1.79406e-06	8.34208e-05	0.285387	0.191589
ZMAT2	4.76984	0.530773	1.84375e-06	8.54567e-05	0.298672	0.202209
MT-ND6	4.76615	0.80944	1.87779e-06	8.67562e-05	0.197435	0.110025
TXNIP	4.76077	0.307342	1.92851e-06	8.8254e-05	0.987174	0.941801
ZNF644	4.74284	0.56924	2.1074e-06	9.60003e-05	0.264315	0.169499
JMJD1C	4.74249	0.399254	2.11106e-06	9.60003e-05	0.445717	0.335599
LBH	4.74028	0.371803	2.13424e-06	9.675e-05	0.605131	0.481308
FAM107B	4.73672	0.440931	2.17207e-06	9.77529e-05	0.404031	0.300765
DEK	4.73595	0.428375	2.18035e-06	9.77529e-05	0.414567	0.307562
ADAM28	4.73566	0.385585	2.1834e-06	9.77529e-05	0.504352	0.397621
NCOA3	4.72961	0.492407	2.24956e-06	0.000100252	0.33257	0.236194
CHD7	4.72929	0.595876	2.25308e-06	0.000100252	0.257444	0.164401
ZNF148	4.72795	0.626288	2.26798e-06	0.000100605	0.246908	0.157604
DHX9	4.71636	0.628656	2.40103e-06	0.000105858	0.237746	0.14401
JAK1	4.71341	0.370481	2.43606e-06	0.000107076	0.589098	0.471113
UPF3A	4.70919	0.528854	2.48703e-06	0.000108934	0.293633	0.198386
CHD2	4.68707	0.453111	2.77141e-06	0.000120715	0.355016	0.247664
TRIM56	4.68303	0.565992	2.82658e-06	0.000122748	0.264315	0.172472
SLC39A10	4.67263	0.815456	2.97361e-06	0.000128362	0.189189	0.104078
BTK	4.65825	0.395743	3.18906e-06	0.000136441	0.449382	0.338573
ACIN1	4.64716	0.774692	3.36537e-06	0.000143559	0.201557	0.117672
TCF4	4.6432	0.404927	3.43052e-06	0.00014531	0.453962	0.347494
TOP1	4.64284	0.610659	3.43656e-06	0.00014531	0.241869	0.153781
SMARCA5	4.63985	0.54853	3.48654e-06	0.000146711	0.28218	0.18989
EML4	4.63965	0.499264	3.48998e-06	0.000146711	0.305085	0.207732
CSNK1G3	4.63562	0.494544	3.55862e-06	0.000149163	0.304627	0.207732
CLEC2D	4.62728	0.351383	3.70506e-06	0.000154852	0.66514	0.546304
ACAP2	4.62605	0.491422	3.72703e-06	0.000155321	0.321576	0.227273
SMC5	4.60169	0.709904	4.1908e-06	0.000174147	0.207971	0.12192
NSD1	4.60088	0.561454	4.20703e-06	0.000174321	0.256528	0.165675
PSMB4	4.60004	0.4819	4.22402e-06	0.000174524	0.313788	0.214528
RNASE6	4.5898	0.375336	4.43667e-06	0.000181753	0.530005	0.418437
ACBD3	4.58531	0.591857	4.53313e-06	0.00018518	0.241411	0.154206
SETD2	4.5744	0.636546	4.77589e-06	0.000193457	0.230417	0.142736
PSMB8	4.57105	0.372664	4.85279e-06	0.000196023	0.547412	0.429482
MIER1	4.56277	0.629459	5.04823e-06	0.000202785	0.234082	0.147833
NKTR	4.55967	0.427106	5.12352e-06	0.000205239	0.384792	0.282073
FUBP1	4.55665	0.535593	5.19763e-06	0.000207632	0.27027	0.179269
SRSF11	4.55585	0.393503	5.2173e-06	0.000207844	0.451672	0.341546
TCF25	4.53563	0.364991	5.74314e-06	0.000226917	0.507558	0.390399
HNRNPD	4.5253	0.405423	6.03103e-06	0.000237642	0.431516	0.327103
SUPT16H	4.52346	0.604052	6.08365e-06	0.000238416	0.253321	0.167799
HIST2H2AC	4.50348	0.976631	6.68509e-06	0.000261279	0.158039	0.0781648
GRB2	4.49691	0.363043	6.89485e-06	0.00026875	0.605589	0.484707
CCR7	4.49363	0.389054	7.00189e-06	0.000272189	0.423271	0.318182
SMC6	4.48856	0.467193	7.17059e-06	0.000278	0.319743	0.229397
TPM4	4.47221	0.565016	7.7417e-06	0.00029854	0.245534	0.157604
SAMD9L	4.45662	0.601481	8.32615e-06	0.000320225	0.24645	0.162277
CARD16	4.45527	0.431257	8.3787e-06	0.000321391	0.336693	0.241291
NBPF14	4.45258	0.644276	8.48432e-06	0.000324581	0.229959	0.146134
ARAP2	4.44885	0.895081	8.63305e-06	0.0003294	0.166285	0.0858114
LARS	4.44608	0.490788	8.74496e-06	0.000332792	0.294549	0.204758
GNAI2	4.44295	0.414756	8.87322e-06	0.000336786	0.385708	0.285047
N4BP2L2	4.41885	0.323188	9.92267e-06	0.000375633	0.732478	0.611725
GCC2	4.40965	0.376643	1.03536e-05	0.000389906	0.457627	0.35599
CD81	4.39545	0.450187	1.10542e-05	0.000414132	0.314246	0.226848
NCOR1	4.38915	0.375547	1.13796e-05	0.000425222	0.456253	0.347069
FAM126A	4.38563	0.677842	1.1565e-05	0.000431036	0.206138	0.124894
PPP1R12A	4.38076	0.46432	1.18264e-05	0.000439643	0.326157	0.234919
SLC25A3	4.36891	0.347259	1.24867e-05	0.000463001	0.602382	0.479184
TRMT13	4.36768	0.763125	1.25576e-05	0.000464438	0.185066	0.102804
CD48	4.35873	0.273788	1.30821e-05	0.000482604	0.876775	0.786746
MSN	4.34616	0.375005	1.38542e-05	0.000509785	0.48557	0.381478
CAMK1D	4.3297	0.493426	1.49311e-05	0.000545812	0.287678	0.199235
RIOK3	4.32947	0.491603	1.49465e-05	0.000545812	0.270728	0.181393
YY1	4.31802	0.439824	1.57436e-05	0.000572029	0.331654	0.238743
IRF2	4.31433	0.413086	1.60085e-05	0.000580199	0.348603	0.251487
BAZ1A	4.29913	0.409521	1.71466e-05	0.000618886	0.365552	0.273152
ITGB7	4.29894	0.778876	1.71616e-05	0.000618886	0.177279	0.0972812
NEMF	4.29662	0.438632	1.73425e-05	0.000623855	0.328447	0.231946
VPS36	4.27145	0.584719	1.94208e-05	0.000696883	0.230417	0.150807
CHML	4.27031	1.08445	1.95198e-05	0.000698703	0.1388	0.0632965
DDHD1	4.26859	0.641348	1.96713e-05	0.000702385	0.204306	0.124469
SAMD9	4.26207	0.481609	2.02544e-05	0.000719798	0.285845	0.201359
MBD2	4.26202	0.686743	2.02585e-05	0.000719798	0.188273	0.109601
TLR10	4.25116	0.52796	2.12669e-05	0.000753776	0.245534	0.163976
CD46	4.24483	0.654667	2.18761e-05	0.000771587	0.201557	0.121071
SYNCRIP	4.23116	0.653134	2.32489e-05	0.000818009	0.211177	0.13254
GBP4	4.22488	0.792887	2.39071e-05	0.000839129	0.165827	0.088785
RFC1	4.21965	0.5366	2.44684e-05	0.000856749	0.247366	0.166525
PRPF8	4.21838	0.668277	2.46066e-05	0.000859508	0.193312	0.114274
SSB	4.21627	0.398224	2.48378e-05	0.000865494	0.371507	0.275276
ZNF91	4.20333	0.815093	2.6302e-05	0.000909938	0.171324	0.0951572
ARID1B	4.20278	0.383344	2.63654e-05	0.000909953	0.424187	0.327528
HP1BP3	4.19973	0.369108	2.67232e-05	0.000920105	0.450298	0.352167
RAB8B	4.1875	0.765404	2.82039e-05	0.000968779	0.172698	0.095582
SNX5	4.18652	0.471837	2.83267e-05	0.000970693	0.284929	0.198386
ATP10D	4.18074	0.771419	2.90556e-05	0.000993318	0.173156	0.0972812
XRN1	4.17921	0.747382	2.92519e-05	0.00099767	0.175905	0.0989805
PRKACB	4.17419	0.672781	2.9905e-05	0.00101754	0.194686	0.117672
UPF2	4.1706	0.375612	3.03793e-05	0.00103126	0.419148	0.32158
CD82	4.16777	0.492926	3.07596e-05	0.00104172	0.273935	0.18819
SFPQ	4.16671	0.376122	3.09022e-05	0.0010441	0.394411	0.292693
PXK	4.14924	0.527993	3.33587e-05	0.00112448	0.242327	0.159303
FCRL2	4.13556	0.4145	3.54095e-05	0.00118807	0.339441	0.243415
KTN1	4.12848	0.372239	3.6517e-05	0.00121676	0.436555	0.341546
SNX6	4.12774	0.415016	3.66343e-05	0.00121786	0.336235	0.243415
PARK7	4.12499	0.362783	3.70757e-05	0.00122971	0.558864	0.431606
RAB30	4.12204	0.537167	3.75537e-05	0.00124271	0.245076	0.165251
RECQL	4.12046	0.618105	3.78116e-05	0.00124839	0.210719	0.132965
PUM1	4.11873	0.637726	3.80974e-05	0.00125285	0.195602	0.117672
CTR9	4.11342	0.778267	3.89845e-05	0.00127836	0.16995	0.0951572
SP140L	4.10353	0.391336	4.069e-05	0.00132663	0.400366	0.307137
VPS35	4.10329	0.44574	4.07319e-05	0.00132663	0.287219	0.20051
H1FX	4.09673	0.488389	4.19023e-05	0.00136168	0.311956	0.236619
ZNF770	4.09078	0.784127	4.29929e-05	0.00139399	0.163536	0.088785
SNX1	4.08882	0.698191	4.33581e-05	0.00140269	0.18186	0.106627
KLF2	4.08643	0.312947	4.38054e-05	0.001414	0.778745	0.707307
DIDO1	4.08181	0.824945	4.46871e-05	0.00143924	0.159872	0.0853866
KYNU	4.07724	0.788719	4.55744e-05	0.00146456	0.164911	0.0892099
BCL11A	4.07288	0.320492	4.64354e-05	0.00148892	0.662391	0.5548
CDK13	4.06411	0.390733	4.82156e-05	0.00154258	0.352268	0.261682
SYNE2	4.0553	0.627961	5.00701e-05	0.00159486	0.210261	0.135514
DGKD	4.04674	0.459874	5.19368e-05	0.00165068	0.295465	0.212404
SESN3	4.04192	0.96098	5.30163e-05	0.0016802	0.139258	0.0671198
MYL12B	4.04112	0.309424	5.31962e-05	0.0016802	0.723317	0.613849
SAFB	4.04104	0.5225	5.32142e-05	0.0016802	0.231791	0.150382
ZFR	4.03139	0.595419	5.5448e-05	0.00174455	0.212093	0.134664
UBE3A	4.0312	0.529133	5.54935e-05	0.00174455	0.239579	0.160153
OSTF1	4.02895	0.377776	5.60262e-05	0.00175747	0.418232	0.317332
OSBPL10	4.02346	0.740286	5.73489e-05	0.00179507	0.173156	0.0998301
U2SURP	4.00842	0.369821	6.11258e-05	0.00190916	0.377462	0.287171
IL32	3.98835	0.719631	6.65355e-05	0.00206474	0.176821	0.101954
RBM6	3.97774	0.362835	6.9573e-05	0.00214988	0.370591	0.275276
TMBIM4	3.97773	0.340041	6.95763e-05	0.00214988	0.573981	0.445624
MIA3	3.97436	0.509298	7.05684e-05	0.00217588	0.237288	0.158879
CELF2	3.96956	0.363842	7.20044e-05	0.00221431	0.475034	0.375106
SELL	3.96918	0.262927	7.2121e-05	0.00221431	0.799359	0.71113
PRDX1	3.96014	0.360178	7.49064e-05	0.00229011	0.390747	0.28972
XIAP	3.95624	0.837683	7.61398e-05	0.00231802	0.157581	0.086661
WDR11	3.95324	0.571262	7.70994e-05	0.00233948	0.207055	0.129992
IK	3.95292	0.364179	7.72018e-05	0.00233948	0.409986	0.319881
CDK12	3.9501	0.443491	7.81185e-05	0.0023584	0.207513	0.132116
TMEM131	3.94832	0.996992	7.87017e-05	0.00237105	0.136509	0.066695
XRN2	3.94764	0.43598	7.89257e-05	0.00237286	0.275309	0.193713
HOOK3	3.94519	0.70249	7.9737e-05	0.00238318	0.177737	0.104928
RAD21	3.94511	0.398211	7.97635e-05	0.00238318	0.351809	0.263381
PUS7L	3.94239	0.723852	8.06745e-05	0.00240543	0.170408	0.0972812
VAV3	3.93984	0.681243	8.15375e-05	0.00242616	0.18186	0.110025
SKAP2	3.93573	0.382116	8.29443e-05	0.00246295	0.369217	0.281223
EIF5B	3.9331	0.373485	8.38579e-05	0.00248498	0.353642	0.26763
LSM4	3.92984	0.399681	8.50013e-05	0.00251371	0.341732	0.249363
CREBZF	3.92539	0.508768	8.65909e-05	0.00255341	0.233623	0.15548
MALT1	3.92509	0.533631	8.66971e-05	0.00255341	0.226752	0.150807
TAOK1	3.91488	0.972653	9.04482e-05	0.00265848	0.137426	0.0679694
MED13L	3.91126	0.801739	9.18142e-05	0.00269315	0.154375	0.0836873
BTG2	3.90686	0.327176	9.35019e-05	0.00273711	0.474118	0.37808
MRPL43	3.90116	0.455697	9.57334e-05	0.00279677	0.26798	0.186916
PHC3	3.89721	0.506547	9.73067e-05	0.002837	0.235456	0.157604
KLF3	3.89247	0.424823	9.92286e-05	0.00288721	0.304169	0.221325
TOP2B	3.89005	0.682587	0.000100222	0.00291025	0.176363	0.104928
NOL8	3.88334	0.66099	0.000103031	0.00298461	0.182776	0.109601
TAP1	3.88295	0.539236	0.000103195	0.00298461	0.226752	0.151232
RASA2	3.87593	0.609274	0.000106217	0.00306587	0.188731	0.115548
SPIB	3.85498	0.315169	0.000115737	0.00333401	0.480073	0.383178
FAM214A	3.85302	0.62737	0.000116669	0.00335417	0.182318	0.109601
CCAR1	3.83801	0.548515	0.000124038	0.0035379	0.213468	0.139762
WAC	3.83208	0.380417	0.000127062	0.00361702	0.340357	0.253186
TAPT1	3.82917	0.580578	0.000128576	0.00364159	0.201099	0.129142
REL	3.82895	0.296494	0.000128689	0.00364159	0.632616	0.541206
GPR183	3.82849	0.419354	0.000128932	0.00364159	0.229043	0.152082
SUZ12	3.82527	0.599387	0.00013063	0.00368234	0.199267	0.128292
PTBP3	3.82269	0.469649	0.000132002	0.00370657	0.251489	0.173747
NUB1	3.82125	0.38646	0.000132776	0.00372106	0.311498	0.227698
ARPC1B	3.8189	0.320589	0.000134046	0.00374939	0.678424	0.553101
RBL2	3.81759	0.475245	0.000134762	0.00376215	0.23683	0.158879
TTC37	3.81381	0.686398	0.00013684	0.00380546	0.17224	0.101105
TRIM22	3.81053	0.36194	0.000138667	0.00384887	0.379295	0.290569
TRMT112	3.80975	0.315002	0.000139107	0.00385368	0.653688	0.539082
RNF213	3.80875	0.358985	0.000139669	0.00386187	0.35639	0.270603
PCF11	3.79927	0.371258	0.000145122	0.00399736	0.372423	0.280799
CHURC1	3.79475	0.344643	0.000147795	0.00406323	0.44251	0.340697
CHD6	3.79266	0.67433	0.000149043	0.00408977	0.171782	0.10068
NDUFB11	3.77558	0.320548	0.000159637	0.00437197	0.595053	0.480459
RBM33	3.77495	0.53005	0.000160037	0.00437197	0.211635	0.136788
RSRC1	3.77465	0.562396	0.000160234	0.00437197	0.200641	0.129142
PRPF40A	3.75793	0.386909	0.000171326	0.0046658	0.319285	0.238743
NDUFC1	3.75584	0.385702	0.00017276	0.00469601	0.300504	0.218352
MZT2B	3.75322	0.33238	0.000174576	0.00472262	0.428768	0.340697
FAM204A	3.74424	0.402429	0.000180941	0.00487262	0.303252	0.220901
ZBTB44	3.7391	0.652606	0.00018468	0.00496404	0.176821	0.107052
TRAF5	3.73706	0.382821	0.000186185	0.00499294	0.331654	0.24384
UBR2	3.73671	0.885286	0.000186446	0.00499294	0.136967	0.0700935
LARP7	3.73455	0.409922	0.000188049	0.00502658	0.280348	0.20051
SERBP1	3.73369	0.304139	0.000188694	0.00503452	0.630325	0.522515
ANP32A	3.73201	0.33358	0.000189957	0.00505886	0.438388	0.340272
CTCF	3.73062	0.574098	0.000191012	0.00507761	0.195602	0.124469
ZNF800	3.72747	0.433807	0.000193408	0.005128	0.273477	0.196262
AP2B1	3.7272	0.603312	0.000193617	0.005128	0.185066	0.114274
CYTH1	3.72253	0.373254	0.000197237	0.00521433	0.316079	0.229397
ANKRD36C	3.71949	1.1349	0.000199625	0.00526785	0.118186	0.0531011
ASCC3	3.71731	0.939393	0.000201353	0.00530377	0.127806	0.0615973
CYFIP2	3.71579	0.41974	0.000202568	0.00532606	0.262941	0.184792
ATXN7L3B	3.7082	0.483245	0.000208734	0.00547823	0.22492	0.152931
EFCAB14	3.70378	0.509563	0.00021241	0.00556459	0.213926	0.140187
EPB41L2	3.70201	0.666591	0.000213897	0.00559342	0.171782	0.102804
THOC2	3.70139	0.409612	0.000214423	0.00559707	0.288136	0.21028
MBP	3.70038	0.407779	0.000215278	0.00560468	0.284929	0.206457
SMC1A	3.70013	0.574193	0.00021549	0.00560468	0.194228	0.124469
RCAN3	3.69413	0.696593	0.000220642	0.0057181	0.162162	0.0934579
CALM1	3.68872	0.272814	0.000225386	0.00583061	0.764086	0.661852
S100A4	3.68634	0.321718	0.000227505	0.00587492	0.537792	0.446474
PDCD10	3.68464	0.360057	0.00022903	0.00590375	0.327531	0.239167
BCL7A	3.67743	0.303167	0.000235593	0.00606211	0.465415	0.363212
RNF20	3.67546	1.12483	0.000237422	0.00609832	0.114063	0.0492778
ZKSCAN1	3.67193	0.650464	0.000240724	0.00617217	0.175905	0.108326
RBM5	3.66848	0.399086	0.000243993	0.00623997	0.294091	0.216228
C1GALT1	3.66823	0.474998	0.000244231	0.00623997	0.224462	0.148683
MAML2	3.65356	0.894712	0.000258632	0.00658463	0.134219	0.0692438
SNW1	3.64788	0.394028	0.000264418	0.00672012	0.275767	0.195837
CCDC191	3.64636	0.747874	0.000265986	0.00674811	0.160788	0.095582
FAM111B	3.63798	1.20289	0.00027478	0.006959	0.110399	0.046729
NARS	3.63564	0.632521	0.000277295	0.00701041	0.174072	0.105777
CIR1	3.63484	0.393441	0.00027815	0.00701977	0.295465	0.216653
DMTF1	3.63362	0.634231	0.000279474	0.00704091	0.174072	0.106202
CNOT6L	3.63069	0.492708	0.000282663	0.0070965	0.21759	0.14486
TRIP12	3.62731	0.831686	0.000286387	0.00717755	0.142464	0.07774
DDX46	3.61953	0.318768	0.000295137	0.0073797	0.424645	0.334325
USP8	3.61134	0.348406	0.000304617	0.00756883	0.334402	0.250212
BACH2	3.60975	0.377496	0.000306487	0.00760226	0.312414	0.238743
ZFP14	3.60603	0.670111	0.000310913	0.00769881	0.165369	0.097706
SLC16A7	3.60383	0.667827	0.000313558	0.00775105	0.164453	0.0981308
MAN1A2	3.59794	0.681977	0.000320753	0.00791538	0.16262	0.0972812
BAZ2A	3.59148	0.384695	0.000328803	0.00810021	0.293175	0.214104
EPRS	3.59064	0.590396	0.000329864	0.00811252	0.186441	0.119371
PGAM1	3.58869	0.380181	0.000332342	0.00815958	0.302336	0.223449
COPB1	3.58587	0.668682	0.00033596	0.00823443	0.163995	0.0981308
PHF21A	3.58539	0.776816	0.000336574	0.00823552	0.142464	0.07774
G3BP1	3.5838	0.509845	0.000338627	0.00825783	0.207055	0.137638
FAM111A	3.58298	0.588408	0.000339703	0.00827011	0.181402	0.112999
ANKRD11	3.57859	0.355288	0.000345459	0.00838201	0.330738	0.250212
SMARCA2	3.57859	0.504419	0.000345459	0.00838201	0.208429	0.138063
UBXN4	3.57712	0.334443	0.000347397	0.00841493	0.374256	0.289295
KMT2C	3.5758	0.469003	0.000349165	0.00844359	0.22492	0.152506
ARHGAP17	3.57108	0.471771	0.000355516	0.00858284	0.207055	0.135939
ITPR2	3.57053	0.740075	0.000356256	0.00858636	0.148878	0.0841121
NDUFV2	3.56795	0.365309	0.00035979	0.0086571	0.312872	0.234919
KHDRBS1	3.5634	0.341319	0.000366084	0.00879393	0.340357	0.25616
VPS4B	3.56201	0.387903	0.00036802	0.00882576	0.281722	0.203059
MAP3K2	3.55797	0.517887	0.000373738	0.00894807	0.201557	0.13254
MGMT	3.55445	0.450647	0.000378771	0.00905358	0.230417	0.158454
PLEKHA2	3.55185	0.316378	0.00038253	0.00912833	0.420522	0.330076
ALOX5	3.54992	0.381198	0.000385343	0.0091803	0.302336	0.223874
PIK3R1	3.54893	0.596076	0.000386806	0.00919638	0.180944	0.114698
S100A6	3.5486	0.277933	0.00038729	0.00919638	0.637197	0.540782
CCT5	3.53745	0.366361	0.000404015	0.0095778	0.284013	0.204758
ILF3	3.53595	0.387753	0.000406311	0.00961648	0.300046	0.222175
SNRPD3	3.53541	0.316727	0.000407149	0.00962057	0.439762	0.34367
EIF2AK1	3.52768	0.449299	0.000419216	0.00987511	0.228126	0.15463
TES	3.52764	0.471702	0.000419288	0.00987511	0.208887	0.137638
DDX27	3.52622	0.389076	0.000421539	0.00991199	0.286761	0.210705
SRP19	3.5241	0.352977	0.000424928	0.00997545	0.326157	0.24384
CFLAR	3.51583	0.445592	0.000438383	0.010258	0.225836	0.154206
ZNF92	3.51434	0.457496	0.000440843	0.0102915	0.243243	0.174172
SH3GLB1	3.51411	0.426111	0.000441238	0.0102915	0.240037	0.168649
DARS	3.51139	0.385047	0.000445763	0.0103803	0.274393	0.197536
TPM3	3.51002	0.270627	0.00044807	0.0104173	0.671095	0.579014
RSBN1L	3.50652	0.347571	0.000454012	0.0105216	0.338525	0.261682
LRRFIP1	3.50289	0.2874	0.000460244	0.0106489	0.508016	0.414613
ANXA6	3.50224	0.293258	0.000461362	0.0106578	0.562987	0.462192
LRRK2	3.49387	1.13441	0.000476072	0.0109667	0.10765	0.0463042
CHD4	3.49377	0.40255	0.000476254	0.0109667	0.269812	0.198386
ZC3H13	3.48779	0.400879	0.000487028	0.011197	0.268438	0.196686
BLOC1S6	3.48628	0.387097	0.000489783	0.0112425	0.265231	0.190314
PARP15	3.4834	0.602982	0.000495085	0.011332	0.180486	0.116822
DICER1	3.48331	0.597136	0.000495253	0.011332	0.166285	0.101529
YIPF4	3.4796	0.430281	0.000502159	0.0114719	0.241869	0.172472
CHD1	3.47641	0.378694	0.000508166	0.0115908	0.267064	0.193713
PHF20L1	3.4721	0.510016	0.000516395	0.01176	0.204764	0.137638
EIF3A	3.46968	0.33635	0.000521083	0.0118481	0.34219	0.261682
COMMD8	3.46908	0.461265	0.000522251	0.011856	0.221255	0.150807
PDCD5	3.46493	0.435691	0.000530379	0.0119841	0.240953	0.168649
KAT6A	3.46393	0.495455	0.000532351	0.0120099	0.204306	0.136364
DNAJC8	3.46242	0.326045	0.000535344	0.0120424	0.393495	0.31096
GON4L	3.46236	0.444592	0.000535457	0.0120424	0.22492	0.153781
ZNF706	3.43933	0.300677	0.000583165	0.0130664	0.465415	0.368734
CFAP97	3.43908	0.428556	0.000583703	0.0130664	0.233623	0.161852
SRSF4	3.43317	0.348946	0.000596575	0.0133329	0.304169	0.226423
SECISBP2L	3.43277	0.53166	0.000597449	0.0133329	0.176821	0.11045
ANKRD36	3.4306	1.15633	0.00060224	0.0134191	0.104443	0.0441801
NUDC	3.42729	0.343455	0.000609634	0.0135629	0.343564	0.25616
TMEM154	3.4224	0.305993	0.000620702	0.013788	0.41869	0.332625
CDV3	3.41964	0.398249	0.000627051	0.0139076	0.251031	0.181393
HERC1	3.40841	0.646427	0.000653434	0.0144485	0.16033	0.0981308
SNRNP200	3.4062	0.455432	0.000658751	0.0145438	0.21301	0.14486
REEP5	3.40247	0.336631	0.000667785	0.0147208	0.373798	0.28802
CUL3	3.4012	0.503668	0.000670896	0.0147665	0.191022	0.124894
BASP1	3.4008	0.435973	0.000671899	0.0147665	0.24645	0.181393
QKI	3.39367	0.672062	0.000689619	0.01511	0.153	0.0909091
WNK1	3.39263	0.542463	0.000692251	0.0151447	0.181402	0.117247
CAPZB	3.39082	0.294623	0.000696851	0.0152214	0.552909	0.448598
RNF115	3.38851	0.632046	0.000702728	0.0153044	0.159872	0.0964316
GCA	3.38314	0.401866	0.00071663	0.0155837	0.230417	0.159728
KIDINS220	3.3799	0.84518	0.000725112	0.0157445	0.128264	0.0679694
UCP2	3.37554	0.276552	0.000736718	0.0159725	0.732936	0.635939
CAPZA1	3.37306	0.294772	0.000743365	0.0160925	0.46175	0.364486
FTX	3.37217	0.487083	0.000745788	0.0161046	0.202016	0.136364
PLCG2	3.37195	0.517935	0.000746372	0.0161046	0.188731	0.124469
MCPH1	3.37162	0.727622	0.000747264	0.0161046	0.145671	0.084537
FRYL	3.36854	0.525671	0.000755677	0.0162375	0.180486	0.115548
FLNA	3.36688	0.530818	0.000760229	0.0163111	0.185983	0.121071
TMED8	3.36381	0.692681	0.000768747	0.0164694	0.142006	0.0798641
BAZ2B	3.36337	0.804551	0.00076998	0.0164714	0.136967	0.0768904
ADD1	3.36288	0.323866	0.000771341	0.0164762	0.337151	0.259558
APOBEC3C	3.35846	0.302747	0.000783793	0.0167174	0.391205	0.309261
GLRX	3.35778	0.438446	0.000785725	0.016734	0.224004	0.158454
AFF1	3.35512	0.700541	0.000793302	0.0168705	0.14109	0.0794393
CNPY2	3.34785	0.352179	0.000814409	0.0172939	0.276683	0.200935
CCDC82	3.34632	0.553543	0.00081892	0.0173642	0.177279	0.113849
YTHDC2	3.34548	0.845789	0.000821402	0.0173914	0.127806	0.0679694
NDUFC2	3.34317	0.311155	0.000828282	0.0174858	0.370133	0.283772
STAG1	3.3324	0.541612	0.000860996	0.0181499	0.176363	0.11215
ERP29	3.32903	0.258717	0.000871478	0.0183442	0.82547	0.727273
ZCCHC7	3.3284	0.269142	0.000873467	0.0183593	0.520385	0.431606
DKC1	3.32746	0.601518	0.000876424	0.0183935	0.158956	0.0972812
SAV1	3.32707	0.539834	0.000877638	0.0183935	0.180944	0.116822
KDM4C	3.3195	0.489398	0.000901804	0.0188454	0.19377	0.129992
ABRACL	3.31574	0.302643	0.000914005	0.0190728	0.33257	0.250212
PABPN1	3.31286	0.34726	0.000923472	0.0192425	0.285387	0.210705
RPA3	3.31209	0.355721	0.000926022	0.0192679	0.311498	0.231946
PRRC2C	3.30915	0.256924	0.000935793	0.019439	0.641319	0.553101
HNRNPF	3.30881	0.297495	0.000936931	0.019439	0.475034	0.37808
RNF13	3.30787	0.447259	0.000940086	0.0194765	0.219881	0.152931
PDCD6IP	3.30461	0.421729	0.000951072	0.0196759	0.233623	0.165675
USP6NL	3.30367	0.596229	0.000954272	0.0197139	0.159872	0.097706
TMEM219	3.29821	0.316868	0.000973048	0.0200731	0.324782	0.241716
MRPL23	3.28577	0.46649	0.00101702	0.0209504	0.202474	0.137638
POLR2B	3.28524	0.408276	0.00101895	0.0209602	0.244159	0.17672
ZBED5	3.28321	0.473535	0.00102632	0.0210818	0.202932	0.137213
SETD5	3.27947	0.455594	0.00104003	0.0213331	0.197893	0.131691
PJA2	3.27886	0.333877	0.00104229	0.0213492	0.296381	0.220476
FAM172A	3.27835	0.527121	0.00104417	0.0213576	0.184608	0.121495
ANKLE2	3.27751	0.628167	0.00104728	0.0213909	0.153917	0.0930331
EPB41	3.27426	0.360738	0.00105938	0.0216075	0.283555	0.212404
NKG7	3.27336	0.322279	0.00106279	0.0216178	0.432891	0.348343
FAM13B	3.27333	0.597672	0.00106287	0.0216178	0.156665	0.0943076
CBL	3.2728	0.813496	0.00106488	0.0216282	0.127806	0.0692438
CHMP2A	3.27207	0.366173	0.00106762	0.0216533	0.262025	0.18989
UHMK1	3.26915	0.478326	0.00107872	0.0218479	0.19606	0.131691
CHD8	3.26652	0.660151	0.0010888	0.0220211	0.151626	0.0921835
KAT6B	3.26095	0.83608	0.00111041	0.0224027	0.127348	0.0696686
ADH5	3.26086	0.420853	0.00111076	0.0224027	0.228126	0.163127
SRRM2	3.25754	0.282278	0.00112381	0.0226136	0.541457	0.451997
RSRC2	3.25741	0.270212	0.00112435	0.0226136	0.404489	0.319881
CTDSPL2	3.2458	0.717588	0.00117119	0.0234301	0.136051	0.0768904
TMEM14C	3.24575	0.370653	0.00117142	0.0234301	0.262483	0.18904
POLK	3.245	0.58917	0.00117451	0.0234593	0.158956	0.097706
RAN	3.24408	0.30638	0.0011783	0.0235027	0.611086	0.501274
NDUFB3	3.23701	0.325714	0.00120787	0.0240593	0.310124	0.234919
ODF2L	3.23628	0.410478	0.001211	0.0240883	0.229959	0.163127
ZNF506	3.23151	0.500769	0.00123136	0.0244263	0.186899	0.125319
MAP4	3.23094	0.628051	0.00123386	0.0244423	0.150252	0.0904843
PPIP5K2	3.22437	0.615658	0.00126251	0.0249415	0.148878	0.0883602
DNAJC7	3.22322	0.296232	0.00126757	0.0250073	0.333486	0.252761
PPP1R3E	3.22247	0.79956	0.00127089	0.0250386	0.128264	0.0709431
KIAA2026	3.22055	0.563547	0.00127947	0.0251733	0.172698	0.112574
CELF1	3.21873	0.358384	0.00128759	0.0252988	0.280806	0.209856
TNRC6B	3.21736	0.270186	0.00129377	0.0253552	0.55978	0.474511
ENO1	3.21731	0.273735	0.00129397	0.0253552	0.607879	0.501699
TUBGCP2	3.21372	0.575835	0.00131028	0.0256401	0.162162	0.101529
BTN2A2	3.21237	0.622945	0.00131646	0.0257238	0.153459	0.0934579
PIKFYVE	3.212	0.629503	0.00131812	0.0257238	0.152084	0.0930331
ZNF708	3.20725	0.851405	0.00134009	0.0261174	0.115437	0.057774
DYNC1I2	3.20399	0.426679	0.00135539	0.02638	0.222171	0.158879
MXD4	3.20232	0.597052	0.00136326	0.0264975	0.153459	0.0947324
BIN1	3.19982	0.292596	0.00137512	0.0266605	0.409986	0.316483
ST6GAL1	3.19978	0.357371	0.00137533	0.0266605	0.255153	0.185641
MARCH7	3.19872	0.329932	0.00138038	0.0267224	0.285845	0.21113
USP1	3.19719	0.391513	0.00138773	0.0268287	0.240495	0.173747
TBC1D5	3.19267	0.513885	0.00140966	0.0272164	0.17224	0.11045
EEA1	3.18418	0.665549	0.00145164	0.0279533	0.144755	0.086661
CCT6A	3.18417	0.331724	0.00145169	0.0279533	0.295007	0.220901
ITPR1	3.18366	0.431138	0.00145425	0.0279654	0.208887	0.145285
MICU2	3.18276	0.57959	0.00145876	0.0280148	0.161704	0.101105
ABLIM1	3.17582	0.529626	0.00149412	0.0286558	0.169033	0.109176
ANP32E	3.1737	0.338399	0.00150508	0.0288278	0.284471	0.211555
MRPL57	3.17175	0.331572	0.00151523	0.0289837	0.27989	0.207307
YPEL3	3.16873	0.299635	0.00153104	0.029217	0.336693	0.259558
MON2	3.16865	0.942821	0.00153146	0.029217	0.107192	0.0509771
SPPL2B	3.16664	0.48805	0.00154213	0.0293477	0.18186	0.118522
PMPCB	3.16659	0.357236	0.00154237	0.0293477	0.254695	0.183517
IFNGR1	3.16116	0.500662	0.00157143	0.0298524	0.171324	0.110025
RPAP3	3.16086	0.468445	0.00157303	0.0298524	0.189647	0.127867
IMMT	3.16027	0.619665	0.00157621	0.0298737	0.152542	0.0943076
SFT2D2	3.15851	0.586248	0.00158575	0.0300151	0.158497	0.0994053
USP33	3.15794	0.61912	0.0015889	0.0300354	0.151168	0.0926083
SRP54	3.15477	0.648849	0.00160624	0.0303235	0.147503	0.0900595
BRK1	3.15202	0.281419	0.00162147	0.0305712	0.615667	0.5
SRPRA	3.15153	0.496209	0.00162419	0.0305825	0.187815	0.126593
DDX39B	3.15048	0.648684	0.00163	0.030652	0.144297	0.0862362
CDC5L	3.14833	0.436197	0.00164206	0.0308287	0.216674	0.155055
HNRNPM	3.14805	0.277682	0.00164366	0.0308287	0.536418	0.431606
SAFB2	3.1445	0.355317	0.00166373	0.0311583	0.247366	0.17842
PNRC2	3.14418	0.291093	0.00166554	0.0311583	0.417774	0.325404
TULP4	3.14345	0.703787	0.00166968	0.0311953	0.132387	0.0751912
ABI1	3.14093	0.338393	0.0016841	0.0314113	0.274393	0.202209
NBPF12	3.14059	0.82201	0.00168605	0.0314113	0.122309	0.0658454
BIRC6	3.1403	0.419547	0.00168775	0.0314113	0.205222	0.141886
FNBP1	3.13858	0.301978	0.00169771	0.0315522	0.368759	0.28802
SMARCE1	3.13824	0.412163	0.00169969	0.0315522	0.223546	0.160578
PRRC2B	3.13525	0.561229	0.00171707	0.0318339	0.165827	0.107901
CTSH	3.13458	0.311704	0.00172099	0.0318658	0.36372	0.27825
PRMT2	3.1341	0.3481	0.00172385	0.031878	0.270728	0.19966
COMMD3	3.13292	0.359439	0.00173079	0.0319494	0.235914	0.169499
ZDHHC21	3.13269	0.748318	0.00173213	0.0319494	0.128264	0.0722175
NRIP1	3.12709	0.686835	0.00176548	0.0325232	0.134677	0.07774
DDX24	3.12491	0.267411	0.00177861	0.0327232	0.511681	0.415463
PAWR	3.11687	0.549976	0.00182784	0.0335864	0.163536	0.105777
SPTAN1	3.11628	0.539412	0.0018315	0.0336109	0.16262	0.103229
TM9SF2	3.11262	0.531372	0.00185432	0.0339864	0.165369	0.105777
TRIM73	3.11123	0.998785	0.0018631	0.0341042	0.103527	0.048853
RPAP2	3.10861	0.680146	0.0018797	0.0343424	0.132845	0.0760408
APEX1	3.10823	0.273403	0.00188208	0.0343424	0.428768	0.347494
C1QBP	3.10805	0.277948	0.00188324	0.0343424	0.428768	0.337298
SDAD1	3.10547	0.474719	0.00189979	0.0345716	0.185983	0.126168
PSMD4	3.10534	0.288816	0.00190059	0.0345716	0.39716	0.313509
R3HDM2	3.09963	0.397806	0.00193765	0.0351573	0.222171	0.161003
NOC3L	3.09871	0.503286	0.00194367	0.0351665	0.176821	0.117672
AGFG1	3.09844	0.863667	0.00194546	0.0351665	0.113605	0.0586236
COPB2	3.09796	0.82164	0.00194859	0.0351791	0.124599	0.0700935
SRPK2	3.09527	0.355108	0.00196633	0.0354553	0.274851	0.209006
RSRP1	3.09351	0.268729	0.00197802	0.0356216	0.612002	0.505098
HTATSF1	3.09285	0.572257	0.00198241	0.0356563	0.153917	0.0964316
PLEKHF2	3.08993	0.28131	0.00200205	0.0359647	0.453962	0.364486
KPNB1	3.08916	0.313	0.00200725	0.0360135	0.351351	0.276126
TMED5	3.08718	0.621373	0.00202063	0.036183	0.143839	0.0870858
MBNL2	3.08702	0.740931	0.00202171	0.036183	0.11956	0.0632965
PDHB	3.08294	0.559402	0.00204965	0.0366379	0.161246	0.104078
CNOT4	3.08143	0.374759	0.00206007	0.0367281	0.235914	0.170773
ADK	3.08126	0.280888	0.00206124	0.0367281	0.424645	0.341121
MCTP2	3.081	0.592697	0.00206305	0.0367281	0.146587	0.0892099
AGL	3.08074	0.949508	0.00206486	0.0367281	0.103069	0.0480034
LY86	3.07939	0.273344	0.00207424	0.0368496	0.543289	0.442651
ESF1	3.07808	0.447263	0.00208342	0.0369673	0.194686	0.134664
KIF2A	3.07631	0.446267	0.00209582	0.0371418	0.202474	0.143585
MRPL14	3.07558	0.426911	0.00210093	0.0371867	0.202016	0.140187
ATP6V0E1	3.06971	0.278377	0.0021427	0.0378797	0.648649	0.535684
CDC73	3.06754	0.650727	0.00215829	0.037961	0.134219	0.0773152
NAA15	3.0675	0.484782	0.00215854	0.037961	0.176821	0.117247
BRWD1	3.06583	0.465802	0.00217069	0.0380894	0.177737	0.117672
IRAK4	3.06452	0.652131	0.00218018	0.0381474	0.136509	0.0802889
LPGAT1	3.06433	0.539224	0.00218159	0.0381474	0.158956	0.101954
STAT3	3.06289	0.401577	0.00219212	0.038273	0.21301	0.150382
RALBP1	3.0619	0.495047	0.00219936	0.038273	0.179569	0.12192
MSI2	3.0619	0.650415	0.00219936	0.038273	0.136051	0.0802889
RPL7L1	3.05833	0.350113	0.00222575	0.0386354	0.248282	0.180969
SMU1	3.05806	0.485499	0.00222777	0.0386354	0.179569	0.121495
SAP30BP	3.058	0.407144	0.00222819	0.0386354	0.200641	0.137638
PIBF1	3.05733	0.700615	0.00223318	0.0386754	0.131929	0.0764656
RNPC3	3.04885	0.731866	0.00229721	0.0397369	0.122309	0.0671198
LAMTOR1	3.04816	0.283093	0.00230251	0.0397809	0.498855	0.396771
EZR	3.0472	0.264198	0.00230982	0.0398121	0.640403	0.541206
SETBP1	3.04499	0.767589	0.00232688	0.0400583	0.121393	0.066695
RNF7	3.04161	0.30914	0.00235316	0.0404587	0.305085	0.232795
HELZ	3.04128	0.534455	0.00235573	0.0404587	0.163995	0.107052
COX8A	3.03524	0.285683	0.00240347	0.0412025	0.546954	0.440527
PRCP	3.03508	0.397037	0.00240474	0.0412025	0.216674	0.154206
RNASEH2B	3.03351	0.270878	0.00241725	0.0413678	0.470454	0.385302
CDCA7L	3.02768	0.265678	0.00246437	0.0421244	0.476867	0.380204
PSMG2	3.02663	0.355055	0.00247298	0.0422218	0.243701	0.177995
BAZ1B	3.02305	0.428057	0.00250237	0.0426731	0.198809	0.137213
PHTF2	3.0175	0.547865	0.00254872	0.0434122	0.153917	0.0968564
CXXC5	3.01582	0.250586	0.00256287	0.0436019	0.406322	0.324554
OPTN	3.01499	0.753143	0.00256987	0.0436697	0.125515	0.0717927
UTP3	3.01448	0.660123	0.0025742	0.0436919	0.132845	0.0781648
SUDS3	3.01238	0.546896	0.00259206	0.0439435	0.156665	0.101105
STIM2	3.01171	0.455072	0.00259778	0.043989	0.196519	0.138488
TAX1BP1	3.00602	0.271465	0.00264693	0.0447687	0.409986	0.328377
LINC01480	3.00486	0.856595	0.00265702	0.0448868	0.114063	0.0615973
GZMH	3.00254	0.668211	0.0026774	0.0451257	0.137884	0.0819881
PDS5A	2.99738	0.475523	0.00272315	0.045762	0.174072	0.116822
MRPL20	2.99693	0.295212	0.0027271	0.045762	0.280806	0.211555
ZNF318	2.99248	0.395875	0.00276724	0.0463161	0.206596	0.145285
SLA	2.98904	0.515039	0.00279856	0.0467861	0.169492	0.112574
PPP2R5E	2.98585	0.446595	0.00282789	0.0472219	0.182318	0.125319
SERPINB1	2.98437	0.298039	0.00284166	0.0473971	0.315163	0.244265
MRPS25	2.98346	0.668647	0.0028501	0.0474831	0.135593	0.0819881
ST8SIA4	2.98214	0.663286	0.00286238	0.0475798	0.132387	0.07774
IMP3	2.98213	0.293958	0.00286249	0.0475798	0.339441	0.264656
ADARB1	2.97972	0.542107	0.00288516	0.0478466	0.153	0.0968564
USP3	2.97375	0.395584	0.00294185	0.0487308	0.20339	0.142311
C5orf24	2.9725	0.506944	0.00295383	0.0488734	0.163995	0.107477
CCDC88C	2.97116	0.516957	0.00296673	0.0489983	0.151168	0.0943076
AIDA	2.97102	0.277622	0.00296816	0.0489983	0.404031	0.324554
KPNA5	2.96612	0.607622	0.00301586	0.0497148	0.140174	0.0853866
CASP8	2.96553	0.487061	0.00302165	0.0497148	0.171782	0.115123
KMO	2.9655	0.468692	0.00302187	0.0497148	0.168117	0.111725
TMED2	-3.04771	-0.26223	0.0023059	0.0397919	0.333028	0.341971
CLK1	-3.06805	-0.278721	0.00215461	0.037961	0.368759	0.374257
CSRNP1	-3.58397	-0.807613	0.000338407	0.00825783	0.115896	0.168649
HERPUD1	-3.6126	-0.278861	0.000303141	0.00755814	0.417316	0.428207
RAB5C	-3.69847	-0.304939	0.0002169	0.00563123	0.337609	0.356415
SRSF6	-3.75192	-0.311266	0.000175487	0.00473455	0.360055	0.378505
SERTAD1	-4.10347	-0.754729	4.07e-05	0.00132663	0.14109	0.202634
SNHG9	-4.20886	-0.50745	2.5666e-05	0.000890064	0.265231	0.306712
EIF4A1	-4.40453	-0.46967	1.06015e-05	0.000398204	0.2918	0.329227
LAT2	-4.54879	-0.270734	5.39557e-06	0.000214355	0.469079	0.476636
DRAM2	-4.57782	-0.269196	4.69837e-06	0.000190851	0.465873	0.467715
NFKBID	-4.59581	-0.68488	4.31065e-06	0.000177092	0.211177	0.265081
TCOF1	-4.677	-0.859623	2.91101e-06	0.000126036	0.218965	0.267205
HBB	-4.81312	-1.18246	1.48593e-06	7.02223e-05	0.154833	0.216653
FCRL5	-4.9747	-0.810787	6.53487e-07	3.48711e-05	0.173156	0.242991
SNHG7	-5.0771	-0.266424	3.83244e-07	2.10726e-05	0.510307	0.526338
RBM23	-5.13569	-0.527931	2.81108e-07	1.58793e-05	0.286761	0.3339
SBDS	-5.63461	-0.619043	1.75451e-08	1.25604e-06	0.27027	0.331351
CD83	-5.66507	-0.696941	1.46967e-08	1.07338e-06	0.318827	0.366185
HBA2	-5.89517	-1.42411	3.74302e-09	3.0071e-07	0.103527	0.192438
S100A9	-6.01271	-0.454332	1.82451e-09	1.53536e-07	0.388456	0.437978
MYADM	-6.01936	-0.896849	1.75103e-09	1.49832e-07	0.196519	0.2774
IFRD1	-6.26049	-0.919413	3.83772e-10	3.72465e-08	0.177737	0.265081
GADD45B	-6.3181	-0.543317	2.64805e-10	2.62284e-08	0.367842	0.432455
RSL24D1	-6.47142	-0.314333	9.7086e-11	1.02479e-08	0.554741	0.579014
SRSF3	-6.54266	-0.294013	6.04338e-11	6.52189e-09	0.618873	0.635514
KLF6	-6.56331	-0.364978	5.26245e-11	5.72183e-09	0.65323	0.686491
TAGLN2	-6.57308	-0.253805	4.92847e-11	5.39929e-09	0.741182	0.741291
ARL4A	-6.62229	-0.564017	3.53665e-11	3.99559e-09	0.34677	0.415888
IER2	-7.60168	-0.475588	2.92301e-14	4.85858e-12	0.592304	0.637638
JCHAIN	-7.98836	-0.793166	1.36742e-15	2.63656e-13	0.317453	0.415463
CHMP1B	-8.03676	-0.613589	9.22445e-16	1.82732e-13	0.384792	0.459643
MARCKSL1	-8.4108	-0.670538	4.07207e-17	8.78899e-15	0.367384	0.45497
YPEL5	-8.52518	-0.644621	1.52573e-17	3.50215e-15	0.431516	0.503823
RPS17	-8.92483	-0.252699	4.46366e-19	1.11291e-16	0.993587	0.985981
LYZ	-9.03693	-1.2417	1.61134e-19	4.088e-17	0.167659	0.29949
CD69	-9.41287	-0.617245	4.82782e-21	1.31726e-18	0.626661	0.713254
FXYD5	-9.85381	-0.334885	6.5995e-23	1.98824e-20	0.845625	0.847494
TRA2B	-10.4508	-0.495674	1.45268e-25	5.0017e-23	0.675218	0.720901
JUN	-10.4557	-0.504064	1.37984e-25	4.86679e-23	0.890976	0.923959
HNRNPA0	-10.6786	-0.490614	1.28154e-26	5.00875e-24	0.618415	0.674172
RPL17	-10.702	-0.259323	9.96144e-27	4.00146e-24	0.995419	0.994053
PPP1R15A	-10.9106	-0.766436	1.02619e-27	4.36461e-25	0.488319	0.592184
FOSB	-12.0521	-1.09538	1.89093e-33	1.05172e-30	0.308749	0.456245
TSC22D3	-12.3559	-0.515799	4.52708e-35	2.84635e-32	0.926248	0.949448
ACTB	-12.4501	-0.325776	1.39709e-35	9.18335e-33	0.993129	0.996602
DUSP1	-12.9986	-0.642536	1.24587e-38	9.00824e-36	0.798901	0.884877
LAPTM5	-13.22	-0.336605	6.72647e-40	5.40397e-37	0.989922	0.98853
NFKBIA	-13.3195	-0.758953	1.78395e-40	1.51751e-37	0.672927	0.774851
EIF1	-16.891	-0.346121	5.2406e-64	7.57844e-61	0.999084	0.997876
FOS	-20.4546	-1.27536	5.47154e-93	1.31873e-89	0.541457	0.750212
JUNB	-20.6742	-1.03908	5.91105e-95	1.70959e-91	0.808978	0.915038

## Sheet: CD4 CTL
name	scores	lfc	pval	adj_pval	pct_nz_group	pct_nz_reference
S100A4	8.29564	0.552054	1.08005e-16	1.11561e-13	1	1
PLEK	8.2674	1.8135	1.36912e-16	1.19078e-13	0.752116	0.359375
TMSB4X	8.25793	0.374001	1.4822e-16	1.19078e-13	1	1
S100A11	8.22195	1.33478	2.00228e-16	1.52395e-13	0.899637	0.617188
MYL12A	8.14257	0.689999	3.86967e-16	2.79797e-13	0.991536	0.960938
PTPRC	8.04736	0.771289	8.46e-16	5.31913e-13	0.98549	0.929688
GIMAP7	7.78892	1.34453	6.75835e-15	3.61972e-12	0.876663	0.617188
GZMA	7.73176	1.01214	1.06071e-14	5.28926e-12	0.967352	0.859375
CD2	7.65635	0.930389	1.91298e-14	8.64489e-12	0.975816	0.867188
IL32	7.37174	0.507739	1.68418e-13	6.95854e-11	0.998791	1
PRF1	7.00449	1.29936	2.47895e-12	8.33677e-10	0.911729	0.601562
HLA-C	6.99863	0.342912	2.58475e-12	8.49501e-10	1	1
CX3CR1	6.73004	2.09686	1.69621e-11	5.45087e-09	0.533253	0.171875
SH3BGRL3	6.48296	0.580704	8.99387e-11	2.5502e-08	0.998791	0.992188
SYNE2	6.45421	1.11684	1.08785e-10	3.02528e-08	0.839178	0.617188
RNF213	6.44216	1.21724	1.17787e-10	3.21382e-08	0.810157	0.5
AHNAK	6.21368	1.13914	5.17583e-10	1.26861e-07	0.801693	0.546875
RAP1B	5.98141	0.900237	2.21211e-09	4.93185e-07	0.923821	0.742188
LCP1	5.97608	1.10236	2.28578e-09	5.00828e-07	0.799274	0.554688
ARL6IP5	5.953	0.892734	2.63266e-09	5.52914e-07	0.891173	0.703125
FGFBP2	5.83523	0.881625	5.37149e-09	1.07885e-06	0.961306	0.820312
EMP3	5.80355	0.750896	6.49238e-09	1.28611e-06	0.96977	0.851562
HLA-F	5.79787	0.935344	6.71615e-09	1.31246e-06	0.862152	0.65625
CD52	5.75483	0.422241	8.67299e-09	1.67227e-06	1	1
HLA-E	5.72676	0.452605	1.02365e-08	1.94776e-06	1	0.992188
CALM1	5.70817	0.574346	1.14198e-08	2.14471e-06	0.984281	0.953125
MACF1	5.64618	1.8653	1.64047e-08	2.98621e-06	0.474002	0.15625
TRBC2	5.64498	0.892211	1.65201e-08	2.98621e-06	0.920193	0.804688
DYNLL1	5.5718	1.15049	2.52114e-08	4.39256e-06	0.725514	0.453125
TXNIP	5.45627	0.627319	4.86229e-08	8.27219e-06	0.978235	0.9375
SELPLG	5.43699	1.59029	5.41881e-08	9.11179e-06	0.505441	0.210938
MT-ATP6	5.40944	0.383777	6.32214e-08	1.05086e-05	0.998791	1
NEAT1	5.3955	1.04107	6.83346e-08	1.12294e-05	0.833132	0.609375
MYL12B	5.36364	0.613231	8.156e-08	1.32521e-05	0.960097	0.875
TMSB10	5.35693	0.313599	8.46487e-08	1.36012e-05	1	1
HCST	5.2841	0.698979	1.26326e-07	1.9643e-05	0.952842	0.851562
TRGC2	5.27514	1.1946	1.32652e-07	2.04072e-05	0.684401	0.390625
EMB	5.22315	1.2625	1.75908e-07	2.56949e-05	0.58162	0.320312
ACTB	5.19233	0.493064	2.07681e-07	3.00328e-05	0.998791	0.984375
NKG7	5.18854	0.766217	2.1195e-07	3.03466e-05	0.981862	0.9375
ITGB1	5.18217	0.742073	2.1932e-07	3.1094e-05	0.932285	0.820312
HOPX	5.13861	0.97998	2.7678e-07	3.88044e-05	0.802902	0.5625
PRMT2	5.13706	1.14853	2.79072e-07	3.88044e-05	0.631197	0.40625
CLEC2D	5.09298	0.879469	3.52476e-07	4.79408e-05	0.834341	0.625
IFITM2	5.07766	0.762544	3.82116e-07	5.06952e-05	0.926239	0.789062
GZMH	5.04684	0.805093	4.49181e-07	5.8519e-05	0.979444	0.898438
ITGA4	5.04391	1.23683	4.56111e-07	5.88912e-05	0.623942	0.335938
SYNE1	5.03151	1.19206	4.8662e-07	6.18392e-05	0.636034	0.34375
ARPC3	5.03117	0.616713	4.87495e-07	6.18392e-05	0.932285	0.828125
TLN1	5.01963	1.30617	5.17699e-07	6.50995e-05	0.545345	0.296875
PYHIN1	4.99157	1.06017	5.98906e-07	7.40237e-05	0.698912	0.429688
PFN1	4.98451	0.339051	6.21189e-07	7.61272e-05	1	1
MBP	4.96798	1.16261	6.76534e-07	8.22131e-05	0.622733	0.375
S100A6	4.96402	0.42869	6.90483e-07	8.3209e-05	1	0.992188
DBI	4.94164	0.876307	7.74688e-07	9.18259e-05	0.769045	0.578125
ANKRD12	4.92924	0.971555	8.25494e-07	9.70526e-05	0.727932	0.5
H3F3A	4.88379	0.454709	1.04067e-06	0.000120393	0.990326	0.953125
HLA-A	4.807	0.257068	1.53215e-06	0.00017446	1	1
FAM107B	4.7884	1.12694	1.68115e-06	0.000189931	0.586457	0.359375
SPN	4.69525	1.2747	2.66276e-06	0.000291713	0.529625	0.28125
CDC42EP3	4.69181	1.3786	2.70798e-06	0.000294437	0.493349	0.21875
YWHAZ	4.68458	0.768266	2.80536e-06	0.000302533	0.787183	0.617188
LUC7L3	4.6832	1.1546	2.82429e-06	0.000302533	0.575574	0.328125
ANXA2	4.68062	0.99382	2.8601e-06	0.000304117	0.683192	0.4375
GNAS	4.64946	1.10633	3.32813e-06	0.0003513	0.588875	0.359375
ARPC1B	4.6207	0.715483	3.82445e-06	0.000400763	0.836759	0.6875
RAC2	4.61123	0.774404	4.0029e-06	0.000416446	0.889964	0.695312
SCAF11	4.57077	1.04747	4.85935e-06	0.000494866	0.619105	0.359375
SUMO2	4.56664	0.69663	4.95609e-06	0.000501189	0.908102	0.734375
HNRNPA3	4.54563	0.953322	5.47705e-06	0.000546232	0.736397	0.46875
CD3G	4.5322	0.548216	5.83718e-06	0.000578161	0.92503	0.867188
OSTF1	4.52721	1.06429	5.97677e-06	0.000587959	0.613059	0.34375
LAIR2	4.51292	1.47653	6.39415e-06	0.000621584	0.454655	0.21875
SLFN5	4.51257	1.27747	6.40454e-06	0.000621584	0.489722	0.234375
EFHD2	4.50552	1.00919	6.62121e-06	0.000638328	0.678356	0.453125
ACTR2	4.50104	1.06213	6.76222e-06	0.000647605	0.596131	0.351562
PCM1	4.45765	1.33698	8.28629e-06	0.000788343	0.487304	0.21875
ANXA6	4.44663	0.881901	8.72275e-06	0.000824442	0.737606	0.515625
CD81	4.43217	1.68689	9.32902e-06	0.000876019	0.395405	0.15625
ANXA1	4.42872	0.430482	9.4792e-06	0.000884378	0.970979	0.945312
LRRFIP1	4.41443	0.889187	1.01275e-05	0.000933566	0.721886	0.5
MYL6	4.41426	0.364197	1.01355e-05	0.000933566	0.992745	0.984375
DAD1	4.41133	0.886782	1.02735e-05	0.000940288	0.690447	0.46875
ACTG1	4.40238	0.519156	1.07069e-05	0.000973789	0.970979	0.929688
DDX17	4.36037	0.919237	1.29842e-05	0.00116624	0.652963	0.4375
SRSF9	4.34229	1.34402	1.41004e-05	0.00125868	0.446191	0.21875
TMBIM6	4.3404	0.777215	1.42225e-05	0.00126179	0.807739	0.609375
GIMAP4	4.33609	0.935045	1.45037e-05	0.00127889	0.650544	0.453125
CTSC	4.32576	0.832021	1.52005e-05	0.00132418	0.769045	0.554688
GOLGA4	4.31595	1.41944	1.58919e-05	0.00137612	0.428053	0.195312
STK38	4.31009	1.67442	1.63184e-05	0.00140069	0.37364	0.140625
AKAP9	4.30596	1.03888	1.66261e-05	0.00141429	0.564692	0.328125
CAST	4.28444	0.818878	1.83199e-05	0.00154927	0.775091	0.570312
CFL1	4.28083	0.366661	1.86202e-05	0.0015655	0.991536	0.96875
ARPC2	4.26464	0.508833	2.00224e-05	0.00167048	0.973398	0.90625
ABHD17A	4.26378	1.16829	2.00998e-05	0.00167048	0.518742	0.3125
GNLY	4.24863	0.969223	2.15084e-05	0.00176723	0.841596	0.734375
SLC9A3R1	4.22848	0.965029	2.35272e-05	0.00192219	0.605804	0.375
RORA	4.19852	0.839239	2.6866e-05	0.00218263	0.76179	0.554688
ETS1	4.18389	0.978259	2.86563e-05	0.00230222	0.623942	0.382812
TRMT112	4.15824	0.798635	3.20716e-05	0.00256236	0.741233	0.515625
ZEB2	4.15066	0.884684	3.31519e-05	0.00263412	0.677146	0.46875
S100A10	4.1238	0.463576	3.72673e-05	0.00294493	0.983071	0.929688
TRAF3IP3	4.12036	0.651271	3.78287e-05	0.00297305	0.765417	0.625
PLAC8	4.11399	0.845379	3.88885e-05	0.00303982	0.762999	0.53125
BPTF	4.1083	1.14811	3.98575e-05	0.00308224	0.475212	0.21875
TUBA1A	4.05114	0.896238	5.09684e-05	0.00383882	0.625151	0.398438
MTPN	4.03771	1.067	5.39751e-05	0.00404422	0.504232	0.289062
KLRG1	3.99932	0.889402	6.35257e-05	0.00468697	0.661427	0.46875
C12orf75	3.99071	0.757577	6.58765e-05	0.00483573	0.758162	0.554688
DNAJC8	3.9895	0.984563	6.62121e-05	0.00483582	0.58162	0.328125
HLA-DPB1	3.95627	0.712728	7.61284e-05	0.00550446	0.857316	0.671875
VPS13C	3.9518	1.5933	7.7567e-05	0.00558058	0.355502	0.140625
NCL	3.95059	0.747877	7.79586e-05	0.00558099	0.794438	0.59375
IL2RG	3.94629	0.600713	7.93728e-05	0.00565424	0.854897	0.71875
FNBP1	3.93423	0.865792	8.34626e-05	0.00588757	0.631197	0.421875
TPM3	3.92408	0.614863	8.70635e-05	0.00611178	0.859734	0.726562
GZMM	3.91839	0.544195	8.91411e-05	0.00619745	0.827086	0.734375
YWHAB	3.91598	0.627786	9.00366e-05	0.00622976	0.848851	0.703125
CD300A	3.91443	1.49887	9.06168e-05	0.00624004	0.360339	0.148438
TGOLN2	3.91047	1.19092	9.21155e-05	0.00630584	0.444982	0.210938
SAMD3	3.90961	0.801715	9.24443e-05	0.00630584	0.685611	0.484375
ADD3	3.90686	1.01468	9.35042e-05	0.00634819	0.535671	0.328125
RPS27L	3.88138	0.880749	0.000103867	0.00701881	0.645707	0.421875
CLTA	3.86898	1.44438	0.000109292	0.00735104	0.368803	0.15625
CFLAR	3.86657	0.825696	0.000110378	0.00738968	0.674728	0.476562
TAP1	3.8633	0.974953	0.000111867	0.00745487	0.523579	0.3125
PSMB9	3.84109	0.651556	0.000122491	0.00801513	0.807739	0.640625
SERF2	3.83368	0.304137	0.000126239	0.00822317	0.998791	0.984375
RAD21	3.82955	1.16981	0.000128378	0.00832497	0.43289	0.21875
TMBIM4	3.82766	0.882579	0.000129369	0.00835182	0.546554	0.34375
BCL7C	3.81922	1.57242	0.000133874	0.00859613	0.342201	0.132812
PAK2	3.8156	1.01832	0.00013585	0.00865432	0.505441	0.296875
CD99	3.8125	0.490153	0.000137566	0.00872515	0.950423	0.859375
STOM	3.79976	1.15827	0.000144834	0.00914605	0.424426	0.203125
AKAP13	3.77652	0.875644	0.000159035	0.00999914	0.645707	0.429688
UBL5	3.76843	0.540784	0.000164279	0.0102842	0.91052	0.789062
MIER1	3.76102	1.3557	0.000169219	0.0105478	0.383313	0.171875
CAP1	3.75689	0.738496	0.000172037	0.0106774	0.719468	0.507812
NUCKS1	3.7531	0.894054	0.000174658	0.0107937	0.580411	0.367188
PSMA7	3.75121	0.647274	0.000175983	0.0108293	0.812576	0.625
RECQL	3.71815	1.67261	0.000200685	0.0122971	0.309553	0.101562
ARPC5	3.71574	0.657203	0.000202609	0.0123625	0.754534	0.609375
IKZF3	3.7092	1.11161	0.000207916	0.0126331	0.444982	0.25
CD164	3.69956	0.926384	0.000215976	0.0130135	0.546554	0.320312
ANKRD36C	3.69784	1.96576	0.000217446	0.0130477	0.285369	0.078125
PSME1	3.69336	0.453415	0.000221312	0.0132247	0.933495	0.859375
SNX5	3.68837	1.82196	0.000225699	0.0134314	0.299879	0.09375
SRRM2	3.65462	0.76905	0.000257564	0.0152649	0.609432	0.429688
XRCC5	3.6281	0.799668	0.000285511	0.0167836	0.599758	0.398438
CRIP1	3.61691	0.515114	0.000298138	0.017455	0.89601	0.820312
ITGB2	3.61364	0.505474	0.000301927	0.0176055	0.923821	0.835938
HNRNPR	3.61037	0.85622	0.000305761	0.0177575	0.557437	0.359375
PHF3	3.60899	1.35694	0.000307389	0.0177806	0.367594	0.164062
CSK	3.59987	1.13593	0.00031838	0.018343	0.419589	0.210938
PSMA5	3.58833	0.962749	0.000332802	0.0190978	0.499395	0.273438
LBR	3.5718	1.27148	0.000354533	0.0201847	0.360339	0.15625
NAA38	3.56491	0.966701	0.000363974	0.0206279	0.499395	0.273438
RSRC2	3.56405	1.03124	0.000365171	0.0206279	0.465538	0.273438
DDX18	3.54184	0.84627	0.000397341	0.0221852	0.515115	0.328125
PCBP1	3.49415	0.721273	0.000475573	0.0261493	0.689238	0.5
HNRNPF	3.49157	0.782466	0.000480195	0.0262041	0.616687	0.414062
JUND	3.49157	1.0523	0.000480195	0.0262041	0.474002	0.304688
ASH1L	3.47418	1.37739	0.000512421	0.0276852	0.340992	0.148438
HNRNPA2B1	3.47383	0.458025	0.000513079	0.0276852	0.926239	0.84375
TPR	3.44956	0.867648	0.000561508	0.0301857	0.525998	0.328125
TNFAIP8	3.42838	0.871102	0.000607197	0.032401	0.540508	0.3125
CAPNS1	3.38895	0.998623	0.000701607	0.0373012	0.437727	0.257812
GBP5	3.37345	0.974896	0.000742313	0.0393208	0.469166	0.28125
MSN	3.36967	0.628313	0.000752591	0.0397198	0.766626	0.609375
IL10RA	3.34814	0.719555	0.000813545	0.0426256	0.654172	0.445312
G3BP2	3.33489	0.949808	0.00085334	0.0445493	0.440145	0.25
KIF2A	3.33075	1.07661	0.000866108	0.0450532	0.389359	0.210938
LAIR1	3.32301	1.80142	0.000890527	0.0459925	0.259976	0.078125
ATM	3.32111	0.86612	0.000896592	0.046141	0.483676	0.304688
MT-CYB	3.3175	0.258412	0.000908278	0.0465766	0.997582	1
HLA-DPA1	3.30183	0.724431	0.000960565	0.0490313	0.730351	0.539062
ARHGAP25	3.30114	1.08381	0.000962926	0.0490313	0.368803	0.1875
CIRBP	-3.29994	-0.424085	0.000967071	0.0490695	0.792019	0.820312
NAP1L1	-3.49673	-0.418379	0.000470993	0.0259963	0.743652	0.75
DUSP2	-3.50775	-0.744241	0.000451909	0.0250386	0.50786	0.625
RBM3	-3.54615	-0.471231	0.000390907	0.0219105	0.724305	0.773438
FOS	-3.5718	-0.886442	0.000354533	0.0201847	0.380895	0.53125
SH2D2A	-3.6479	-1.07082	0.000264388	0.0156054	0.273277	0.429688
SRGN	-3.69956	-0.390557	0.000215976	0.0130135	0.931076	0.953125
EEF1D	-3.8509	-0.262113	0.000117684	0.00773561	0.992745	0.984375
EEF1G	-3.86209	-0.831731	0.00011242	0.00745739	0.423216	0.5625
HNRNPDL	-3.94078	-0.48249	8.12183e-05	0.00575734	0.848851	0.914062
NFKBIA	-3.97108	-0.739049	7.15477e-05	0.00519925	0.533253	0.695312
ZFP36	-4.05545	-0.775658	5.00388e-05	0.00378854	0.577993	0.6875
CD69	-4.06371	-0.783989	4.82988e-05	0.00367604	0.525998	0.664062
DDIT4	-4.07456	-1.02126	4.61019e-05	0.00354617	0.325272	0.515625
RPLP0	-4.11244	-0.374896	3.91505e-05	0.00304385	0.98549	1
RPSA	-4.30941	-0.250403	1.63693e-05	0.00140069	0.997582	1
FXYD5	-4.39687	-0.440382	1.09822e-05	0.000992586	0.856106	0.875
TRBC1	-4.57766	-0.933136	4.70212e-06	0.000482251	0.584039	0.6875
KLRB1	-4.72074	-0.763289	2.34993e-06	0.000259407	0.724305	0.765625
RPS11	-4.76636	-0.279344	1.87581e-06	0.000208663	0.998791	1
SARAF	-4.7717	-0.434925	1.82677e-06	0.000204783	0.903265	0.90625
PABPC1	-4.94319	-0.502225	7.68553e-07	9.18259e-05	0.892382	0.890625
UBA52	-5.05596	-0.250577	4.28223e-07	5.62957e-05	0.998791	1
RPS8	-5.1028	-0.251369	3.34672e-07	4.60923e-05	1	1
EIF3E	-5.22745	-0.631238	1.71862e-07	2.53602e-05	0.783555	0.84375
RPL10A	-5.2426	-0.270677	1.58327e-07	2.36038e-05	1	1
UQCRB	-5.25207	-0.469949	1.50397e-07	2.26551e-05	0.96977	0.992188
RPS5	-5.29598	-0.310385	1.18381e-07	1.86077e-05	0.995163	1
RPL38	-5.34298	-0.259574	9.14299e-08	1.45293e-05	0.998791	1
MT-ND2	-5.57972	-0.383132	2.409e-08	4.24835e-06	1	1
RPL35	-5.62983	-0.250534	1.80389e-08	3.22051e-06	1	1
RPS13	-5.66271	-0.306068	1.48998e-08	2.76238e-06	1	1
RPS19	-5.90772	-0.274814	3.46873e-09	7.06497e-07	1	1
RPL23	-5.94078	-0.406914	2.83671e-09	5.86024e-07	0.992745	1
RPL29	-5.95266	-0.292746	2.63821e-09	5.52914e-07	0.997582	1
RPLP1	-5.97057	-0.343937	2.36433e-09	5.10307e-07	1	1
RPL8	-5.98107	-0.327331	2.21679e-09	4.93185e-07	0.998791	1
RPL23A	-6.07146	-0.253786	1.26752e-09	2.90946e-07	1	1
RPS25	-6.11537	-0.253863	9.63357e-10	2.24695e-07	1	1
RPS16	-6.14928	-0.301403	7.78332e-10	1.84516e-07	1	1
RPS12	-6.1727	-0.278391	6.71332e-10	1.61802e-07	1	1
RPL37A	-6.29701	-0.275467	3.03438e-10	7.56554e-08	1	1
RPL36	-6.31234	-0.335682	2.74855e-10	6.97312e-08	1	1
RPL27	-6.37346	-0.333514	1.84812e-10	4.77245e-08	0.998791	1
RPS18	-6.41685	-0.265062	1.39126e-10	3.65799e-08	1	1
RPS7	-6.41822	-0.266595	1.37873e-10	3.65799e-08	1	1
RPL36A	-6.5267	-0.504529	6.72365e-11	1.94461e-08	0.996372	1
RPS6	-6.70937	-0.327298	1.9546e-11	5.88864e-09	1	1
RPL13	-6.71299	-0.293765	1.90675e-11	5.86672e-09	1	1
RPL19	-6.72608	-0.272664	1.743e-11	5.47945e-09	1	1
FTH1	-7.0186	-0.475438	2.24096e-12	7.71584e-10	0.997582	0.992188
RPL4	-7.23641	-0.481308	4.60727e-13	1.62502e-10	0.991536	0.992188
RPL3	-7.24192	-0.29158	4.42387e-13	1.59934e-10	1	1
RPL35A	-7.28789	-0.316966	3.14852e-13	1.16745e-10	1	1
JUNB	-7.31561	-1.18147	2.56218e-13	9.75044e-11	0.789601	0.921875
RPS28	-7.31785	-0.302233	2.51981e-13	9.75044e-11	1	1
EEF2	-7.36657	-0.699686	1.75071e-13	7.03249e-11	0.938331	0.960938
RPS29	-7.58902	-0.289012	3.22322e-14	1.37091e-11	1	1
RPL9	-7.59936	-0.362454	2.9761e-14	1.30416e-11	1	1
RPS20	-7.6851	-0.497423	1.52878e-14	7.13153e-12	0.998791	1
RPL27A	-7.69767	-0.402435	1.38572e-14	6.67962e-12	1	1
RPL31	-7.75931	-0.616359	8.53945e-15	4.41032e-12	0.997582	1
RPL26	-7.83265	-0.274654	4.77676e-15	2.65679e-12	1	1
RPS3A	-7.89412	-0.418929	2.92367e-15	1.69117e-12	1	1
RPL17	-7.9611	-0.736211	1.70519e-15	1.02745e-12	0.986699	1
RPL10	-8.06526	-0.302807	7.30772e-16	4.80349e-13	1	1
RPS27A	-8.09677	-0.30263	5.64361e-16	3.8863e-13	1	1
RPLP2	-8.26465	-0.401324	1.40111e-16	1.19078e-13	1	1
RPL7	-8.28221	-0.596854	1.20913e-16	1.16568e-13	0.998791	1
RPL12	-8.42752	-0.444104	3.53055e-17	3.92732e-14	0.998791	1
RPS17	-8.63087	-1.04914	6.08898e-18	7.33772e-15	0.951632	0.992188
RPS10	-8.73021	-0.398484	2.54198e-18	3.34179e-15	0.998791	0.992188
RPL13A	-8.96523	-0.509867	3.09629e-19	4.47755e-16	1	1
RPL32	-9.00793	-0.389591	2.09979e-19	3.3739e-16	1	1
RPS26	-9.09488	-1.48756	9.46904e-20	1.71165e-16	0.920193	0.992188
RPL39	-9.19302	-0.429462	3.81959e-20	7.89074e-17	1	1
RPS27	-9.48486	-0.321023	2.42708e-21	5.84966e-18	1	1
RPL34	-9.72212	-0.460853	2.42676e-22	7.01868e-19	1	1
EEF1A1	-9.75208	-0.400954	1.8073e-22	6.53382e-19	1	1
RPL18A	-9.82164	-0.446136	9.08553e-23	4.37953e-19	1	1
RPS15A	-9.99846	-0.374211	1.54781e-23	1.11914e-19	1	1
RPL21	-10.4472	-0.529375	1.50986e-25	2.18342e-21	1	1

## Sheet: CD4 Tcm
name	scores	lfc	pval	adj_pval	pct_nz_group	pct_nz_reference
PTPRC	16.5489	0.648835	1.62936e-61	5.89053e-58	0.989635	0.948598
AHNAK	15.1569	1.28432	6.82173e-52	1.40927e-48	0.70385	0.408411
MT-ATP6	14.7255	0.606996	4.42477e-49	7.10962e-46	0.999506	0.992523
DDX17	14.6782	1.05043	8.8878e-49	1.28526e-45	0.800592	0.527103
IL32	14.6413	0.685382	1.53154e-48	1.86467e-45	0.99309	0.953271
SYNE2	14.6406	1.18136	1.54734e-48	1.86467e-45	0.732971	0.482243
FAM118A	14.0127	2.32221	1.30352e-44	1.45001e-41	0.399803	0.0915888
S100A11	13.9909	0.939425	1.77192e-44	1.83026e-41	0.885982	0.66729
GIMAP7	13.8858	0.941451	7.71821e-44	7.44087e-41	0.925469	0.706542
GIMAP4	13.7158	0.927784	8.16997e-43	6.94976e-40	0.855874	0.621495
HIST1H1D	13.331	1.91515	1.52881e-40	1.10541e-37	0.443238	0.161682
ETS1	12.4508	0.854814	1.38407e-35	8.70218e-33	0.820336	0.607477
HIST1H1E	11.7579	1.76857	6.42992e-32	3.09944e-29	0.403258	0.158879
MACF1	11.6802	1.0935	1.60891e-31	7.27075e-29	0.585884	0.334579
ARL6IP5	11.3235	0.656774	1.00409e-29	4.27063e-27	0.906713	0.738318
NEAT1	11.2654	0.829321	1.94494e-29	7.81272e-27	0.853899	0.7
ANKRD12	11.1271	0.715794	9.25792e-29	3.52312e-26	0.860316	0.681308
SLFN5	11.0126	0.917161	3.32234e-28	1.20111e-25	0.663376	0.428037
APBB1IP	10.8841	0.870877	1.37298e-27	4.7273e-25	0.675716	0.433645
KMT2A	10.806	0.971574	3.22569e-27	1.06015e-24	0.595262	0.352336
HIST1H1C	10.7982	1.46858	3.50933e-27	1.12774e-24	0.431392	0.21028
HNRNPU	10.6828	0.683536	1.22485e-26	3.69012e-24	0.835143	0.675701
ATRX	10.6238	0.821122	2.30999e-26	6.8173e-24	0.715696	0.483178
MYCBP2	10.5272	0.880433	6.47294e-26	1.8721e-23	0.650543	0.41028
NUCKS1	10.3308	0.821288	5.11194e-25	1.39479e-22	0.689042	0.465421
CALM1	10.3288	0.443535	5.22239e-25	1.39854e-22	0.989635	0.943925
GNAS	10.2482	0.755642	1.20577e-24	3.17029e-22	0.76999	0.583178
ITGB1	10.1941	0.827555	2.10781e-24	5.44303e-22	0.737414	0.557944
MT-CYB	10.0748	0.346921	7.14116e-24	1.75031e-21	0.999506	0.997196
TLN1	10.0422	0.975858	9.93925e-24	2.39552e-21	0.530109	0.306542
FAM107B	9.96827	0.726015	2.09843e-23	4.97466e-21	0.768016	0.557009
JAK1	9.92714	0.651856	3.17229e-23	7.39911e-21	0.805528	0.631776
CD2	9.89898	0.541781	4.20535e-23	9.50213e-21	0.955084	0.842056
UTRN	9.85878	1.08475	6.28105e-23	1.39739e-20	0.475814	0.257009
ARL4C	9.82436	0.749786	8.84322e-23	1.90868e-20	0.740375	0.541121
GBP5	9.82075	1.40491	9.16616e-23	1.94929e-20	0.386969	0.171028
BPTF	9.79257	0.90346	1.21177e-22	2.53962e-20	0.57157	0.361682
PRPF4B	9.76517	0.884565	1.5884e-22	3.23519e-20	0.576012	0.357009
NCL	9.73184	0.611849	2.20571e-22	4.43011e-20	0.84304	0.683178
ITGA4	9.67817	0.911034	3.73351e-22	7.39592e-20	0.58539	0.396262
TGOLN2	9.67013	0.905369	4.03849e-22	7.78675e-20	0.550839	0.329907
DDX24	9.58199	0.65938	9.51969e-22	1.80144e-19	0.807996	0.599065
PHF3	9.5812	0.966908	9.59207e-22	1.80144e-19	0.510859	0.291589
ATF7IP	9.53468	1.03586	1.50353e-21	2.7875e-19	0.475321	0.265421
VPS13C	9.5129	1.01978	1.85412e-21	3.39399e-19	0.470385	0.257009
RGCC	9.4723	0.989932	2.73757e-21	4.9485e-19	0.489141	0.273832
AKAP13	9.42843	0.746999	4.16257e-21	7.43147e-19	0.683119	0.481308
AKAP9	9.40812	0.826795	5.05091e-21	8.80015e-19	0.594274	0.385047
HIST1H4C	9.3402	0.694199	9.61514e-21	1.63582e-18	0.746298	0.536449
CFLAR	9.25489	0.725425	2.14461e-20	3.58737e-18	0.669793	0.48972
SPTAN1	9.25421	0.936723	2.15823e-20	3.58737e-18	0.498519	0.286916
KIF2A	9.19648	0.759248	3.69871e-20	6.07807e-18	0.621915	0.409346
BOD1L1	9.05751	1.01751	1.33459e-19	2.16848e-17	0.440276	0.233645
GOLGA4	9.05449	1.04004	1.37207e-19	2.20461e-17	0.444719	0.239252
MTPN	9.04058	0.819655	1.55841e-19	2.47651e-17	0.557749	0.342991
PPIA	8.97366	0.370004	2.86832e-19	4.50857e-17	0.98618	0.945794
JUND	8.89403	0.72991	5.89337e-19	9.16388e-17	0.687562	0.537383
XRN1	8.85361	1.10362	8.47338e-19	1.30355e-16	0.387957	0.183178
HLA-DPB1	8.84581	0.979942	9.08676e-19	1.3832e-16	0.497532	0.305607
KTN1	8.78457	0.714492	1.56964e-18	2.36443e-16	0.63228	0.428972
LCP1	8.76402	0.623489	1.88403e-18	2.80876e-16	0.794176	0.627103
CAST	8.70522	0.691872	3.16972e-18	4.64993e-16	0.665844	0.485981
EMB	8.70473	0.725697	3.18334e-18	4.64993e-16	0.613524	0.415888
TMPO	8.63203	0.933047	6.02709e-18	8.62948e-16	0.458045	0.252336
GIMAP1	8.6144	0.695225	7.03067e-18	9.96769e-16	0.656466	0.451402
SPN	8.60747	0.875226	7.46907e-18	1.04864e-15	0.490128	0.28972
GOLGB1	8.54133	1.19342	1.32689e-17	1.84502e-15	0.368213	0.178505
CD3G	8.51298	0.448814	1.69519e-17	2.33468e-15	0.935341	0.841121
IKZF3	8.49844	0.925137	1.92161e-17	2.62155e-15	0.471866	0.278505
PAK2	8.4784	0.734276	2.28318e-17	3.0857e-15	0.602665	0.414019
EIF3A	8.44711	0.644466	2.98598e-17	3.99817e-15	0.714215	0.529907
S100A4	8.43965	0.528133	3.1829e-17	4.22274e-15	0.968904	0.925234
ROCK1	8.43073	0.724069	3.43518e-17	4.51601e-15	0.593287	0.385047
HIST2H2AC	8.4228	1.42954	3.67585e-17	4.74953e-15	0.307009	0.120561
LUC7L3	8.42272	0.675874	3.6785e-17	4.74953e-15	0.681639	0.47757
ERAP2	8.41479	1.15298	3.93597e-17	5.037e-15	0.359822	0.163551
ZNF292	8.39317	0.873726	4.73223e-17	6.00288e-15	0.474334	0.280374
CDKN1B	8.38033	0.722405	5.27774e-17	6.63665e-15	0.581935	0.378505
WNK1	8.36038	0.842775	6.25167e-17	7.79357e-15	0.500494	0.31028
CNTRL	8.35782	0.911406	6.38868e-17	7.8963e-15	0.450642	0.260748
SAMHD1	8.29282	0.600124	1.10594e-16	1.34395e-14	0.770977	0.58785
RAD21	8.23985	0.692663	1.72431e-16	2.07794e-14	0.600691	0.391589
NIPBL	8.1554	0.854597	3.48033e-16	4.15942e-14	0.469891	0.272897
MYH9	8.12663	0.658754	4.41398e-16	5.23201e-14	0.682626	0.493458
PDCD4	8.09494	0.711865	5.72921e-16	6.62801e-14	0.594274	0.414019
SMCHD1	8.06122	0.592232	7.55338e-16	8.66901e-14	0.74383	0.563551
PRRC2C	8.05285	0.512653	8.08855e-16	9.21012e-14	0.82231	0.685981
ZRANB2	8.02751	0.697231	9.94721e-16	1.11509e-13	0.589339	0.38972
TNFAIP8	7.94877	0.558612	1.88377e-15	2.07948e-13	0.791214	0.607477
NAP1L4	7.93167	0.664319	2.16226e-15	2.36882e-13	0.608095	0.414019
OSBPL8	7.90008	0.682456	2.78715e-15	3.03045e-13	0.586871	0.398131
CASP8	7.89275	0.741235	2.95601e-15	3.16644e-13	0.507897	0.317757
STAG2	7.88765	0.814506	3.07918e-15	3.27412e-13	0.461994	0.271963
SCAF11	7.88083	0.6316	3.25221e-15	3.43287e-13	0.672261	0.486916
TRAF3IP3	7.85527	0.453224	3.98911e-15	4.12047e-13	0.922507	0.798131
ANP32E	7.81857	0.748965	5.34253e-15	5.44073e-13	0.505923	0.319626
CELF2	7.81614	0.557624	5.44667e-15	5.50799e-13	0.739388	0.580374
HP1BP3	7.80805	0.58263	5.80812e-15	5.83272e-13	0.710267	0.531776
KLF2	7.80037	0.525516	6.17244e-15	6.11368e-13	0.854393	0.779439
NDUFC1	7.79648	0.693371	6.36561e-15	6.26212e-13	0.561698	0.368224
GPRIN3	7.7675	1.03488	8.00488e-15	7.82153e-13	0.354393	0.17757
IQGAP1	7.7277	0.705743	1.09509e-14	1.06282e-12	0.529121	0.348598
SH3BGRL3	7.64631	0.357875	2.06822e-14	1.95481e-12	0.989141	0.957009
RNF213	7.60774	0.546701	2.78939e-14	2.61931e-12	0.777887	0.621495
ZBTB38	7.52009	0.901804	5.47365e-14	4.91642e-12	0.404245	0.23271
BIRC3	7.50502	0.662929	6.14178e-14	5.48249e-12	0.594274	0.428972
SLC4A7	7.49995	1.04172	6.38423e-14	5.6558e-12	0.351925	0.183178
SMAP2	7.49934	0.691113	6.41416e-14	5.6558e-12	0.531096	0.351402
YWHAZ	7.48181	0.47528	7.33043e-14	6.42457e-12	0.875123	0.737383
PSMA5	7.47623	0.618378	7.64838e-14	6.66285e-12	0.601678	0.419626
HLA-DRB1	7.46209	1.14023	8.51605e-14	7.37428e-12	0.359822	0.199065
MYL6	7.45666	0.301279	8.87449e-14	7.63893e-12	0.991609	0.961682
VIM	7.42996	0.377038	1.08631e-13	9.29534e-12	0.980257	0.937383
MBP	7.4211	0.601342	1.16149e-13	9.88022e-12	0.643139	0.464486
MAF	7.37663	0.743952	1.62351e-13	1.35708e-11	0.502468	0.328972
MBD2	7.35513	1.07717	1.90744e-13	1.58525e-11	0.321816	0.154206
CEP350	7.33006	0.945763	2.30053e-13	1.90103e-11	0.372655	0.206542
SON	7.3116	0.408487	2.63972e-13	2.16892e-11	0.908193	0.8
SRRM2	7.31082	0.55599	2.65514e-13	2.16926e-11	0.711747	0.546729
RASGRP1	7.30691	0.687072	2.73353e-13	2.22077e-11	0.494077	0.320561
PRKDC	7.27947	0.885224	3.35127e-13	2.70741e-11	0.390918	0.225234
TPR	7.25263	0.554681	4.08765e-13	3.28397e-11	0.739388	0.57757
URI1	7.23235	0.790525	4.7469e-13	3.79254e-11	0.427937	0.260748
MSN	7.23009	0.547033	4.82663e-13	3.83505e-11	0.700395	0.537383
GLS	7.21105	0.85745	5.55233e-13	4.38755e-11	0.392892	0.228972
OPTN	7.20654	0.572417	5.73896e-13	4.48948e-11	0.654492	0.479439
FKBP5	7.20644	0.755101	5.74341e-13	4.48948e-11	0.459033	0.292523
LPIN2	7.20098	0.903616	5.97791e-13	4.64767e-11	0.373149	0.204673
SKAP1	7.19595	0.595498	6.20255e-13	4.78286e-11	0.606614	0.43271
DOCK8	7.19562	0.642673	6.21795e-13	4.78286e-11	0.54689	0.360748
ZNF638	7.18196	0.83814	6.87189e-13	5.25791e-11	0.403258	0.231776
XRCC5	7.17236	0.539897	7.3714e-13	5.58104e-11	0.718657	0.531776
HNRNPA3	7.16638	0.507934	7.70063e-13	5.79994e-11	0.792201	0.626168
HLA-DPA1	7.15317	0.877063	8.47969e-13	6.35362e-11	0.399803	0.237383
GCC2	7.1481	0.524146	8.79898e-13	6.54939e-11	0.74383	0.582243
FNBP1	7.14759	0.526973	8.83155e-13	6.54939e-11	0.72458	0.557009
PSMB8	7.08569	0.529994	1.38349e-12	1.01556e-10	0.72458	0.558879
THEMIS	7.06373	1.06788	1.6209e-12	1.18383e-10	0.317374	0.15514
ASH1L	7.05739	0.727302	1.69659e-12	1.23289e-10	0.445706	0.271028
RORA	7.05373	0.555737	1.74181e-12	1.25941e-10	0.660908	0.51028
ABHD17A	7.04323	0.717129	1.87838e-12	1.35141e-10	0.471372	0.304673
PIK3R1	7.04094	0.567898	1.90942e-12	1.36351e-10	0.614511	0.456075
TTC14	7.04061	0.704668	1.91406e-12	1.36351e-10	0.474827	0.301869
STK4	7.03891	0.434	1.93743e-12	1.37339e-10	0.84847	0.719626
S100A10	7.02703	0.429338	2.10969e-12	1.48098e-10	0.945212	0.850467
CASP8AP2	7.0145	0.896895	2.30774e-12	1.61218e-10	0.363277	0.201869
N4BP2L2	6.99871	0.431442	2.58332e-12	1.78744e-10	0.903751	0.769159
SETX	6.99607	0.873553	2.63249e-12	1.81278e-10	0.360809	0.194393
MPHOSPH8	6.98958	0.514526	2.75717e-12	1.88964e-10	0.726061	0.557944
SF3B1	6.96322	0.526279	3.32589e-12	2.26867e-10	0.705824	0.531776
YPEL3	6.95222	0.627431	3.5957e-12	2.44119e-10	0.559724	0.4
SMC3	6.93954	0.652482	3.93375e-12	2.65822e-10	0.496051	0.329907
KLF3	6.91208	0.631316	4.77591e-12	3.2123e-10	0.535044	0.368224
LNPEP	6.91026	0.781759	4.83751e-12	3.23867e-10	0.407206	0.246729
DGKA	6.89494	0.61762	5.3888e-12	3.59113e-10	0.516782	0.341121
SYNE1	6.87919	0.792882	6.01936e-12	3.99294e-10	0.418559	0.256075
SLC25A3	6.87534	0.466274	6.18408e-12	4.08347e-10	0.849457	0.699065
PRPF40A	6.86953	0.668153	6.44137e-12	4.23403e-10	0.507404	0.333645
G3BP1	6.85761	0.742513	7.00231e-12	4.58192e-10	0.431392	0.265421
CD247	6.84237	0.518752	7.78953e-12	5.07407e-10	0.734452	0.563551
YY1	6.81533	0.611163	9.40473e-12	6.07151e-10	0.549358	0.382243
SETD2	6.80933	1.01992	9.80563e-12	6.30219e-10	0.30306	0.14486
CD226	6.79836	0.966023	1.0582e-11	6.77105e-10	0.330701	0.174766
HELB	6.79533	0.914857	1.08062e-11	6.8841e-10	0.337611	0.17757
RSF1	6.7939	0.636702	1.09145e-11	6.92258e-10	0.509378	0.347664
MYL12B	6.79034	0.358876	1.11866e-11	7.06417e-10	0.965943	0.879439
SH3BP5	6.77819	0.665025	1.21691e-11	7.65119e-10	0.475321	0.301869
CHD4	6.77644	0.780679	1.23177e-11	7.71111e-10	0.406713	0.249533
NRDC	6.76542	0.911063	1.32921e-11	8.28523e-10	0.340079	0.185047
BDP1	6.76291	0.766578	1.35251e-11	8.39424e-10	0.421027	0.261682
PSMB9	6.76147	0.496362	1.366e-11	8.44173e-10	0.777394	0.608411
DIAPH1	6.75661	0.738767	1.41261e-11	8.6558e-10	0.43386	0.27757
STK38	6.7446	0.820101	1.53449e-11	9.36297e-10	0.38154	0.228972
PTBP3	6.72619	0.733174	1.74165e-11	1.05823e-09	0.420039	0.257009
PRDX1	6.71418	0.530072	1.89124e-11	1.14432e-09	0.69151	0.506542
DOCK10	6.71063	0.875198	1.93785e-11	1.16764e-09	0.346989	0.18972
MBNL1	6.70103	0.444168	2.06951e-11	1.24179e-09	0.785785	0.665421
MAP4	6.69006	0.996679	2.23075e-11	1.33301e-09	0.30849	0.154206
EZR	6.67125	0.551374	2.53635e-11	1.50939e-09	0.631293	0.460748
DOCK2	6.66444	0.933925	2.65672e-11	1.57454e-09	0.337611	0.185981
KDM5A	6.66351	0.745543	2.6736e-11	1.57808e-09	0.407206	0.249533
ANKRD44	6.6578	0.580506	2.77948e-11	1.6339e-09	0.582922	0.400935
SELPLG	6.6518	0.616676	2.89527e-11	1.69508e-09	0.505923	0.337383
PPM1G	6.64332	0.573085	3.06685e-11	1.78829e-09	0.580454	0.416822
SMARCA5	6.63005	0.686003	3.35574e-11	1.94889e-09	0.435834	0.278505
HCLS1	6.62529	0.493523	3.46559e-11	2.00464e-09	0.737907	0.562617
ATM	6.60826	0.523794	3.88875e-11	2.23155e-09	0.643139	0.481308
SYNRG	6.59515	0.632401	4.24827e-11	2.42823e-09	0.486673	0.319626
BIRC6	6.5927	0.836226	4.31906e-11	2.45897e-09	0.361303	0.203738
IL7R	6.58809	0.40397	4.45522e-11	2.52655e-09	0.896347	0.841121
ANXA2	6.58648	0.604404	4.50368e-11	2.54173e-09	0.536525	0.375701
THRAP3	6.58517	0.543591	4.54358e-11	2.5467e-09	0.627345	0.442991
GBP4	6.57431	0.838282	4.88803e-11	2.72918e-09	0.370188	0.221495
XPO1	6.56976	0.899536	5.03957e-11	2.80297e-09	0.331688	0.178505
PHACTR2	6.56693	0.747609	5.13633e-11	2.84584e-09	0.407206	0.251402
ACTR2	6.56222	0.506557	5.30141e-11	2.92609e-09	0.688055	0.524299
PCM1	6.55814	0.571192	5.44846e-11	2.99582e-09	0.56614	0.406542
TLK1	6.55412	0.564068	5.59711e-11	3.0659e-09	0.579467	0.407477
TAX1BP1	6.54579	0.49413	5.91814e-11	3.22952e-09	0.687562	0.53271
SET	6.54423	0.463575	5.98041e-11	3.25123e-09	0.785291	0.646729
CLIC1	6.51839	0.470231	7.10636e-11	3.83452e-09	0.793189	0.651402
ANKRD36C	6.51558	0.947837	7.24076e-11	3.89251e-09	0.308983	0.15514
APOL6	6.51313	0.753703	7.36e-11	3.94196e-09	0.400296	0.24486
CD46	6.50939	0.627539	7.54566e-11	4.02649e-09	0.474334	0.301869
PRKACB	6.49713	0.744416	8.1867e-11	4.35249e-09	0.39536	0.242991
MAT2B	6.48958	0.647635	8.60743e-11	4.55941e-09	0.457552	0.294393
GTF2I	6.48893	0.781824	8.64494e-11	4.56257e-09	0.384008	0.233645
EMP3	6.48806	0.335446	8.69481e-11	4.5722e-09	0.965449	0.901869
ARCN1	6.48125	1.11845	9.09632e-11	4.76601e-09	0.264067	0.114953
GLIPR1	6.47865	0.695339	9.25443e-11	4.83135e-09	0.441264	0.285981
GSPT1	6.47026	0.708085	9.7833e-11	5.08908e-09	0.393386	0.23271
H1FX	6.46648	0.683922	1.00313e-10	5.18227e-09	0.52616	0.400935
INPP4B	6.46644	0.621688	1.00341e-10	5.18227e-09	0.496545	0.336449
GNAI2	6.46549	0.522447	1.00975e-10	5.19641e-09	0.644126	0.482243
ADD3	6.44707	0.465513	1.14031e-10	5.84752e-09	0.770484	0.607477
HNRNPR	6.44564	0.52691	1.15117e-10	5.88235e-09	0.661895	0.497196
MAN1A2	6.43864	0.919751	1.2055e-10	6.13828e-09	0.319842	0.172897
KMT2C	6.43722	0.822551	1.2168e-10	6.17406e-09	0.352912	0.204673
SMG1	6.43056	0.727221	1.27132e-10	6.42815e-09	0.39536	0.242056
DNAJC8	6.42955	0.524108	1.27983e-10	6.44865e-09	0.613524	0.454206
HCST	6.42798	0.454796	1.29307e-10	6.49272e-09	0.85538	0.728972
RECQL	6.4267	0.805992	1.30408e-10	6.52535e-09	0.352419	0.200935
HNRNPA2B1	6.41742	0.323694	1.38607e-10	6.91172e-09	0.969398	0.903738
GRB2	6.40936	0.578653	1.4613e-10	7.26182e-09	0.526654	0.357944
CCND2	6.40864	0.699116	1.46821e-10	7.27114e-09	0.421027	0.268224
RAP2B	6.39761	0.758793	1.57829e-10	7.78966e-09	0.385982	0.236449
BTG2	6.39425	0.597763	1.6134e-10	7.92646e-09	0.515795	0.356075
TAF15	6.39391	0.758827	1.61697e-10	7.92646e-09	0.375123	0.220561
YTHDC1	6.39032	0.617435	1.65544e-10	8.08759e-09	0.489141	0.328972
TBL1XR1	6.36634	0.791869	1.93587e-10	9.36273e-09	0.36772	0.219626
DYNLL1	6.36009	0.498202	2.01639e-10	9.71968e-09	0.713228	0.541121
HMGB1	6.35252	0.296693	2.11816e-10	1.01426e-08	0.981737	0.931776
NKTR	6.34584	0.495203	2.21215e-10	1.05577e-08	0.674235	0.518692
EPB41	6.32969	0.492924	2.45655e-10	1.16472e-08	0.67769	0.528972
CD84	6.30287	0.709429	2.92194e-10	1.37636e-08	0.413129	0.261682
PNN	6.29166	0.493376	3.14086e-10	1.47468e-08	0.669793	0.51028
LBR	6.29016	0.642843	3.17138e-10	1.48419e-08	0.449654	0.291589
HSP90AB1	6.26758	0.364721	3.66692e-10	1.71056e-08	0.90227	0.804673
USP34	6.25934	0.672698	3.8661e-10	1.79767e-08	0.438302	0.294393
HNRNPD	6.25065	0.527243	4.08742e-10	1.89449e-08	0.612043	0.454206
MALT1	6.23733	0.847487	4.45089e-10	2.05176e-08	0.33465	0.190654
CD47	6.23719	0.457922	4.4551e-10	2.05176e-08	0.735439	0.573832
MARCH7	6.22841	0.633395	4.7118e-10	2.15945e-08	0.423988	0.263551
TPM3	6.22818	0.395893	4.71879e-10	2.15945e-08	0.863771	0.757009
ATP2B1	6.22195	0.669173	4.91027e-10	2.23998e-08	0.448174	0.305607
ZNF148	6.1965	0.857701	5.77344e-10	2.60792e-08	0.320829	0.174766
SFPQ	6.19607	0.525672	5.78896e-10	2.60792e-08	0.582922	0.429907
RBX1	6.19246	0.501543	5.92334e-10	2.66017e-08	0.65844	0.488785
MRFAP1L1	6.1792	0.90248	6.44259e-10	2.86665e-08	0.314906	0.173832
ATXN7L3B	6.17493	0.767295	6.61914e-10	2.93618e-08	0.347976	0.199065
CCT6A	6.17413	0.548999	6.65288e-10	2.94212e-08	0.509378	0.349533
CD81	6.17071	0.842379	6.79859e-10	2.99739e-08	0.344521	0.208411
PSMB4	6.16641	0.577888	6.98558e-10	3.07047e-08	0.504936	0.347664
UBXN4	6.16409	0.504592	7.089e-10	3.10648e-08	0.61155	0.454206
CNOT6L	6.16314	0.654675	7.13173e-10	3.11577e-08	0.437315	0.285047
CD28	6.13646	0.699358	8.43801e-10	3.67536e-08	0.391412	0.246729
ADH5	6.12342	0.611465	9.15888e-10	3.97738e-08	0.45311	0.300935
PARP1	6.12181	0.523176	9.25173e-10	4.00567e-08	0.57305	0.407477
RBM25	6.11245	0.460347	9.81147e-10	4.23533e-08	0.685094	0.53271
FTX	6.10416	0.760644	1.03342e-09	4.44771e-08	0.358342	0.21028
FLNA	6.10281	0.553579	1.04221e-09	4.47222e-08	0.584896	0.423364
CCNDBP1	6.08537	0.553064	1.16224e-09	4.97251e-08	0.51925	0.364486
SMC5	6.06916	0.776545	1.28585e-09	5.48515e-08	0.347483	0.203738
FUBP1	6.0656	0.64666	1.31459e-09	5.59125e-08	0.40079	0.250467
UBE3A	6.06083	0.72433	1.35424e-09	5.743e-08	0.353899	0.206542
CDKN2D	6.05396	0.645185	1.41331e-09	5.97598e-08	0.415597	0.272897
TMEM14C	6.04882	0.640521	1.45911e-09	6.15165e-08	0.419052	0.263551
HUWE1	6.0395	0.973565	1.54595e-09	6.49882e-08	0.278381	0.141121
SERBP1	6.03538	0.429874	1.58593e-09	6.64759e-08	0.815893	0.660748
CDK13	6.03077	0.65199	1.63183e-09	6.8202e-08	0.41461	0.264486
KIAA1109	6.01544	1.01669	1.79397e-09	7.47624e-08	0.26999	0.13271
TMOD3	6.00781	0.640692	1.88045e-09	7.81414e-08	0.407206	0.253271
GNB1	6.0046	0.718205	1.91807e-09	7.94762e-08	0.379072	0.236449
SUPT16H	5.99443	0.695503	2.042e-09	8.43698e-08	0.380059	0.233645
TAF10	5.99384	0.655655	2.04945e-09	8.44364e-08	0.403258	0.257944
NSD1	5.99299	0.711842	2.06014e-09	8.46356e-08	0.359329	0.217757
S100A6	5.99124	0.27535	2.0825e-09	8.53116e-08	0.988648	0.960748
SYNCRIP	5.98633	0.630445	2.14624e-09	8.76744e-08	0.411155	0.264486
PTP4A2	5.97891	0.478479	2.2463e-09	9.15035e-08	0.676703	0.524299
BRD7	5.975	0.647569	2.30085e-09	9.34625e-08	0.408193	0.258879
PRPF8	5.9687	0.718785	2.39145e-09	9.68706e-08	0.34156	0.195327
ATP6V0E1	5.9682	0.39682	2.3989e-09	9.69008e-08	0.881046	0.731776
IRF2	5.94976	0.676533	2.6853e-09	1.07867e-07	0.383514	0.235514
FAM133B	5.93632	0.549415	2.91491e-09	1.16766e-07	0.500987	0.345794
ZNF24	5.92545	0.730957	3.11435e-09	1.24411e-07	0.350444	0.203738
DYNC1H1	5.91617	0.635502	3.29516e-09	1.31271e-07	0.408687	0.258879
PPP1R12A	5.90379	0.515438	3.5525e-09	1.41134e-07	0.557749	0.409346
SLA	5.89451	0.786252	3.75801e-09	1.48889e-07	0.335143	0.197196
VPS36	5.88153	0.744756	4.06496e-09	1.60603e-07	0.349951	0.214019
MT-ND6	5.88108	0.81687	4.07588e-09	1.60603e-07	0.334156	0.200935
YWHAB	5.87172	0.380646	4.31297e-09	1.69483e-07	0.922014	0.800935
VPS4B	5.87075	0.609458	4.33835e-09	1.70019e-07	0.42843	0.284112
MDFIC	5.86988	0.797764	4.36109e-09	1.70448e-07	0.328233	0.192523
PNISR	5.86457	0.309343	4.50285e-09	1.75514e-07	0.928924	0.845794
SRPRA	5.86035	0.691586	4.61901e-09	1.79558e-07	0.365252	0.220561
SNX6	5.85193	0.482167	4.8589e-09	1.88016e-07	0.616486	0.457009
ARFGEF1	5.85181	1.06397	4.86261e-09	1.88016e-07	0.253702	0.121495
TNIK	5.84773	0.793936	4.98335e-09	1.9166e-07	0.319842	0.181308
KANSL1	5.8219	0.569825	5.81838e-09	2.23182e-07	0.454097	0.301869
REST	5.80841	0.577815	6.30692e-09	2.41281e-07	0.468904	0.329907
CTCF	5.80179	0.733717	6.56096e-09	2.50338e-07	0.345015	0.206542
C14orf119	5.80135	0.835876	6.57835e-09	2.50341e-07	0.307996	0.175701
CBL	5.79822	1.18786	6.70223e-09	2.53976e-07	0.233465	0.104673
HSP90AA1	5.79805	0.294302	6.70899e-09	2.53976e-07	0.957552	0.896262
SH3GLB1	5.78573	0.607522	7.21992e-09	2.72604e-07	0.414116	0.266355
BCL11B	5.76015	0.499336	8.40394e-09	3.14843e-07	0.581441	0.434579
PPP2R5C	5.75823	0.382141	8.50025e-09	3.17628e-07	0.84156	0.728972
ITSN2	5.75681	0.631124	8.57184e-09	3.19478e-07	0.393386	0.248598
ZNF91	5.7533	1.04579	8.75176e-09	3.25345e-07	0.252221	0.12243
ANKRD11	5.75155	0.548484	8.84309e-09	3.27897e-07	0.508885	0.368224
ZC3H13	5.74937	0.595104	8.95772e-09	3.31298e-07	0.437315	0.3
SERINC1	5.74835	0.671195	9.01163e-09	3.32442e-07	0.371668	0.226168
WDR82	5.74785	0.670757	9.0387e-09	3.32592e-07	0.365252	0.221495
HECA	5.73776	0.654955	9.59348e-09	3.5211e-07	0.369694	0.228037
PBRM1	5.73421	0.854428	9.79665e-09	3.58657e-07	0.294176	0.160748
KIAA0040	5.72286	1.0103	1.04745e-08	3.82504e-07	0.260612	0.131776
DDHD1	5.7057	0.7865	1.15868e-08	4.20998e-07	0.312932	0.180374
RFC1	5.70105	0.622049	1.19075e-08	4.31563e-07	0.408687	0.266355
S1PR1	5.69902	0.955679	1.20501e-08	4.3564e-07	0.267029	0.138318
SRSF11	5.69656	0.477456	1.22246e-08	4.40847e-07	0.6308	0.472897
DNMT1	5.69485	0.526624	1.23479e-08	4.44186e-07	0.490622	0.336449
APOBEC3G	5.68194	0.845853	1.33178e-08	4.77888e-07	0.317374	0.188785
FNBP4	5.67543	0.531627	1.38344e-08	4.95197e-07	0.493583	0.349533
SESN3	5.6708	0.892044	1.42135e-08	5.07511e-07	0.292695	0.163551
CHD3	5.66879	0.607427	1.43811e-08	5.12229e-07	0.411155	0.271028
CA5B	5.66678	0.861862	1.45506e-08	5.16993e-07	0.289733	0.158879
USP8	5.66615	0.662708	1.46045e-08	5.17637e-07	0.368213	0.23271
RSBN1L	5.66338	0.535622	1.48423e-08	5.24778e-07	0.501974	0.345794
ACAP2	5.66262	0.597298	1.49083e-08	5.25826e-07	0.410661	0.26729
IL10RA	5.66152	0.474284	1.50041e-08	5.27918e-07	0.566634	0.404673
CD63	5.62621	0.633948	1.84207e-08	6.44992e-07	0.394867	0.260748
DNAJB14	5.62393	0.586321	1.86659e-08	6.52e-07	0.408687	0.271028
DAD1	5.62273	0.408385	1.87966e-08	6.54984e-07	0.786772	0.628037
KAT6A	5.61573	0.657869	1.95734e-08	6.80411e-07	0.376111	0.239252
GPR183	5.59241	0.402731	2.23934e-08	7.76573e-07	0.73001	0.618692
CDC14A	5.58783	0.605271	2.29929e-08	7.95454e-07	0.40079	0.258879
HSPD1	5.58085	0.488583	2.39344e-08	8.26053e-07	0.531589	0.381308
IFI16	5.57903	0.443907	2.41859e-08	8.32744e-07	0.659427	0.509346
SNW1	5.57514	0.57421	2.47326e-08	8.49543e-07	0.423988	0.283178
ACIN1	5.57333	0.732494	2.49922e-08	8.56426e-07	0.326259	0.192523
ZNF33A	5.57168	0.845504	2.52299e-08	8.62528e-07	0.280849	0.150467
ITGAL	5.56711	0.668893	2.58997e-08	8.8334e-07	0.367226	0.236449
PRDM2	5.56276	0.632892	2.65546e-08	9.03545e-07	0.366239	0.226168
TMEM238	5.55773	1.26518	2.73313e-08	9.27788e-07	0.220632	0.1
DEK	5.55606	0.40518	2.75939e-08	9.3451e-07	0.749753	0.614953
EPRS	5.54906	0.661157	2.87212e-08	9.6859e-07	0.365745	0.236449
SMARCA2	5.54872	0.620316	2.87768e-08	9.6859e-07	0.372162	0.233645
XRN2	5.54802	0.509546	2.88918e-08	9.69385e-07	0.525173	0.384112
PJA2	5.5343	0.608356	3.12467e-08	1.04597e-06	0.385489	0.24486
MRPL23	5.51128	0.628726	3.56226e-08	1.1897e-06	0.368707	0.225234
TMF1	5.51069	0.598124	3.57426e-08	1.19095e-06	0.408687	0.271963
RBM33	5.50955	0.769362	3.59752e-08	1.19595e-06	0.314906	0.185981
GPR174	5.5079	0.771371	3.63137e-08	1.20443e-06	0.298618	0.164486
SLTM	5.50744	0.494278	3.64097e-08	1.20485e-06	0.513327	0.362617
GBP1	5.4916	0.706095	3.98301e-08	1.31503e-06	0.342547	0.213084
R3HDM2	5.48425	0.693981	4.15234e-08	1.36781e-06	0.327739	0.192523
IK	5.47865	0.428803	4.28594e-08	1.40861e-06	0.669793	0.525234
MIA3	5.4759	0.743255	4.353e-08	1.42605e-06	0.326752	0.196262
PRKCB	5.47567	0.517419	4.35872e-08	1.42605e-06	0.495558	0.345794
ACTR3	5.4704	0.389631	4.49018e-08	1.46574e-06	0.808983	0.66729
KIAA2026	5.43284	0.772907	5.54648e-08	1.80242e-06	0.299605	0.171963
ATP2B4	5.42622	0.807808	5.75595e-08	1.86411e-06	0.283317	0.157009
SNRK	5.42603	0.75019	5.76209e-08	1.86411e-06	0.307009	0.178505
OGT	5.41665	0.623616	6.07275e-08	1.95632e-06	0.368707	0.233645
GNG5	5.4166	0.444237	6.07419e-08	1.95632e-06	0.660908	0.488785
THOC3	5.40959	0.733511	6.31708e-08	2.03003e-06	0.305035	0.176636
DYRK2	5.39899	0.767777	6.70153e-08	2.1488e-06	0.291708	0.165421
KLF13	5.39682	0.579695	6.78333e-08	2.17022e-06	0.424482	0.293458
TOP2B	5.39314	0.788975	6.92372e-08	2.21024e-06	0.296644	0.169159
STAT1	5.3898	0.579262	7.05363e-08	2.24675e-06	0.470879	0.346729
CD4	5.38545	0.521864	7.22657e-08	2.29678e-06	0.463475	0.330841
ABCF1	5.38388	0.664678	7.28968e-08	2.31176e-06	0.352419	0.223364
HIVEP2	5.3724	0.846921	7.76945e-08	2.45833e-06	0.267522	0.141121
HERC4	5.37202	0.759513	7.78587e-08	2.45833e-06	0.304541	0.178505
DBI	5.37156	0.419388	7.80598e-08	2.45931e-06	0.73001	0.575701
TPM4	5.3665	0.61475	8.02771e-08	2.52056e-06	0.382034	0.251402
AIP	5.36456	0.479938	8.11468e-08	2.53997e-06	0.522705	0.378505
PAG1	5.36012	0.494277	8.31663e-08	2.59756e-06	0.517769	0.375701
MIER1	5.35716	0.519777	8.45396e-08	2.63476e-06	0.462981	0.321495
CHD2	5.35644	0.56985	8.48764e-08	2.63957e-06	0.405726	0.26729
BCLAF1	5.35196	0.432602	8.70061e-08	2.69999e-06	0.631293	0.495327
RAB10	5.35076	0.78523	8.75874e-08	2.71221e-06	0.291214	0.164486
COX20	5.34638	0.598165	8.97304e-08	2.77263e-06	0.378085	0.24486
MYO1G	5.33729	0.498067	9.43456e-08	2.90902e-06	0.484699	0.34486
CLEC2D	5.32822	0.364737	9.91786e-08	3.05154e-06	0.797631	0.678505
SNRPD3	5.32577	0.475294	1.00526e-07	3.08061e-06	0.523692	0.385047
RNF115	5.32573	0.819903	1.00549e-07	3.08061e-06	0.275913	0.152336
COPB1	5.32501	0.80111	1.00948e-07	3.08627e-06	0.285291	0.163551
KIDINS220	5.31548	0.998894	1.06379e-07	3.23862e-06	0.23001	0.107477
TRIM38	5.31459	0.608224	1.06899e-07	3.24762e-06	0.36772	0.237383
RAN	5.31049	0.382676	1.09333e-07	3.30957e-06	0.855874	0.704673
BAZ1B	5.31038	0.646057	1.09396e-07	3.30957e-06	0.357848	0.228037
CAPNS1	5.30812	0.602662	1.10762e-07	3.3439e-06	0.371668	0.238318
PARP4	5.30586	1.0968	1.12144e-07	3.37858e-06	0.220138	0.0990654
ACTN4	5.30366	0.809348	1.13504e-07	3.41244e-06	0.28924	0.16729
BCL9L	5.3	0.735665	1.15801e-07	3.47428e-06	0.304541	0.178505
PHAX	5.29854	0.793589	1.1673e-07	3.49489e-06	0.284304	0.159813
ZMAT2	5.29702	0.499178	1.17707e-07	3.51685e-06	0.456071	0.306542
TRIM22	5.29537	0.564501	1.18774e-07	3.54142e-06	0.42152	0.285981
CCDC88C	5.29203	0.603406	1.20964e-07	3.5993e-06	0.364758	0.234579
BRI3	5.2911	0.634896	1.21581e-07	3.61023e-06	0.343534	0.217757
CREBBP	5.28163	0.84369	1.28038e-07	3.78641e-06	0.259625	0.135514
RAB8B	5.277	0.815928	1.31313e-07	3.87536e-06	0.273939	0.150467
CDC42EP3	5.27068	0.809294	1.35917e-07	3.99491e-06	0.281343	0.159813
COX17	5.25551	0.519145	1.47619e-07	4.32724e-06	0.431885	0.300935
SLC38A1	5.25525	0.449667	1.47822e-07	4.32724e-06	0.556762	0.411215
PAFAH1B1	5.25472	0.554609	1.48247e-07	4.33092e-06	0.385489	0.251402
TM9SF3	5.25147	0.747032	1.50892e-07	4.39929e-06	0.294176	0.170093
DDX21	5.23261	0.42479	1.67131e-07	4.85318e-06	0.564659	0.419626
LCP2	5.22762	0.532016	1.71703e-07	4.97594e-06	0.432379	0.299065
DHX36	5.22464	0.49602	1.74492e-07	5.04665e-06	0.468904	0.327103
CLIP1	5.22092	0.638781	1.78034e-07	5.12859e-06	0.342547	0.213084
IFITM2	5.21957	0.328994	1.7934e-07	5.15592e-06	0.894867	0.801869
CDV3	5.21906	0.449062	1.79831e-07	5.15981e-06	0.528134	0.393458
ARID4A	5.21828	0.676858	1.80592e-07	5.17138e-06	0.34156	0.220561
SH2D1A	5.20243	0.625517	1.96704e-07	5.61542e-06	0.35538	0.229907
DHRS7	5.20215	0.483081	1.96995e-07	5.61542e-06	0.500987	0.353271
NUP50	5.2019	0.747613	1.97264e-07	5.61542e-06	0.290721	0.16729
UBTF	5.19661	0.664726	2.02952e-07	5.766e-06	0.343534	0.224299
RALBP1	5.19082	0.649988	2.09369e-07	5.93664e-06	0.349951	0.228037
CAPZA1	5.18279	0.414629	2.18593e-07	6.18606e-06	0.616486	0.466355
UHMK1	5.17594	0.637115	2.26767e-07	6.40485e-06	0.326752	0.198131
FYN	5.17349	0.419719	2.29765e-07	6.47598e-06	0.647088	0.500935
CAMK4	5.17315	0.474683	2.30181e-07	6.47598e-06	0.51234	0.391589
KRAS	5.16742	0.667989	2.37347e-07	6.66462e-06	0.345015	0.225234
MAP2K2	5.16383	0.593269	2.41952e-07	6.77145e-06	0.377098	0.254206
DDX39B	5.16372	0.70436	2.42088e-07	6.77145e-06	0.302073	0.179439
TM9SF2	5.16034	0.735361	2.46503e-07	6.88163e-06	0.294176	0.171028
CENPC	5.15675	0.669717	2.51279e-07	7.00144e-06	0.327246	0.204673
PSMD8	5.15588	0.426142	2.52444e-07	7.02038e-06	0.629812	0.469159
HLA-DQB1	5.14269	1.31524	2.70835e-07	7.51737e-06	0.194965	0.082243
ALOX5AP	5.13702	0.428965	2.79125e-07	7.73262e-06	0.612043	0.46729
EFHD2	5.12776	0.988069	2.93204e-07	8.10711e-06	0.245311	0.129907
TMCO1	5.12637	0.472358	2.95384e-07	8.1518e-06	0.504442	0.366355
CHORDC1	5.12495	0.673074	2.97613e-07	8.19767e-06	0.321816	0.199065
EIF5B	5.12373	0.450448	2.99555e-07	8.23549e-06	0.567127	0.429907
PPIB	5.10958	0.358837	3.22868e-07	8.8507e-06	0.827246	0.698131
CCT5	5.10942	0.485211	3.23157e-07	8.8507e-06	0.468411	0.328972
LARS	5.10143	0.575549	3.37105e-07	9.19788e-06	0.376111	0.24486
PARP14	5.09337	0.809179	3.51752e-07	9.57944e-06	0.280849	0.165421
LAMTOR5	5.09278	0.418299	3.52852e-07	9.59134e-06	0.57157	0.428972
ARGLU1	5.09033	0.347141	3.57446e-07	9.69798e-06	0.860316	0.736449
NOL8	5.08587	0.777566	3.6595e-07	9.91012e-06	0.272458	0.157009
DIDO1	5.07688	0.829305	3.83677e-07	1.03514e-05	0.258144	0.139252
CDK2AP2	5.06997	0.552412	3.97877e-07	1.06946e-05	0.390918	0.264486
TXNL4A	5.06684	0.592574	4.04469e-07	1.08315e-05	0.36229	0.235514
RAB6A	5.06684	0.700249	4.04469e-07	1.08315e-05	0.286772	0.165421
TRAPPC10	5.06447	0.963561	4.09528e-07	1.09467e-05	0.229023	0.115888
AIDA	5.06253	0.593513	4.13729e-07	1.10386e-05	0.346002	0.217757
RUNX3	5.06012	0.751217	4.18992e-07	1.11585e-05	0.275913	0.156075
ATP8B2	5.05875	0.744537	4.22022e-07	1.12041e-05	0.286772	0.169159
TRIP12	5.05864	0.843456	4.22256e-07	1.12041e-05	0.260118	0.143925
ARPC1B	5.05818	0.333905	4.23287e-07	1.12109e-05	0.935834	0.830841
ARID1B	5.05579	0.506944	4.2862e-07	1.13314e-05	0.466436	0.338318
MRPL14	5.05306	0.547516	4.34787e-07	1.14735e-05	0.387957	0.259813
TMED4	5.04518	0.508289	4.53106e-07	1.19351e-05	0.418065	0.28972
DDX46	5.03733	0.417057	4.72064e-07	1.24071e-05	0.606614	0.482243
ARPP19	5.03706	0.65532	4.72742e-07	1.24071e-05	0.307009	0.186916
MAN2A1	5.03456	1.00306	4.78939e-07	1.25243e-05	0.227542	0.114019
WDR33	5.03034	0.555111	4.89622e-07	1.27575e-05	0.353406	0.221495
HSP90B1	5.026	0.415319	5.0081e-07	1.3005e-05	0.644126	0.51215
SLC39A10	5.0145	0.871322	5.31708e-07	1.3764e-05	0.258638	0.146729
GPATCH2L	5.01438	0.998994	5.32058e-07	1.3764e-05	0.223593	0.108411
USP1	5.00968	0.598908	5.45197e-07	1.4061e-05	0.339092	0.214953
UBE2K	5.00945	0.599957	5.45856e-07	1.4061e-05	0.347483	0.221495
FMNL1	5.00924	0.494035	5.46456e-07	1.4061e-05	0.447187	0.319626
MAZ	5.00742	0.522761	5.51641e-07	1.41692e-05	0.412142	0.282243
PDCD10	4.99628	0.461124	5.84464e-07	1.49857e-05	0.491115	0.356075
VMP1	4.99131	0.499329	5.997e-07	1.53491e-05	0.451135	0.32243
CCDC186	4.99	0.608983	6.03783e-07	1.54263e-05	0.352912	0.236449
PDCD6IP	4.98334	0.637995	6.24946e-07	1.59389e-05	0.320829	0.198131
USP47	4.98032	0.739559	6.34787e-07	1.61614e-05	0.281343	0.161682
CANX	4.97859	0.490828	6.40497e-07	1.62781e-05	0.442251	0.311215
BZW1	4.96958	0.43128	6.7097e-07	1.70226e-05	0.548371	0.414953
CGGBP1	4.96916	0.536313	6.72434e-07	1.70299e-05	0.380059	0.253271
CHD1	4.9685	0.476537	6.7471e-07	1.70577e-05	0.406713	0.271028
RB1CC1	4.96261	0.58509	6.95531e-07	1.75534e-05	0.349457	0.228972
AP2B1	4.96161	0.5907	6.99099e-07	1.76127e-05	0.343534	0.220561
ZFR	4.95846	0.677366	7.10526e-07	1.78638e-05	0.295656	0.17757
PRKCH	4.95789	0.443286	7.12616e-07	1.78638e-05	0.510365	0.374766
CDK12	4.95785	0.644193	7.12771e-07	1.78638e-05	0.309477	0.192523
FAM172A	4.95665	0.841101	7.17204e-07	1.79437e-05	0.24926	0.13271
KAT6B	4.95358	0.882055	7.286e-07	1.81974e-05	0.24926	0.137383
HSPA9	4.95265	0.531737	7.32092e-07	1.82531e-05	0.380553	0.253271
MORC3	4.94667	0.618323	7.54943e-07	1.87904e-05	0.333662	0.214019
ASXL1	4.94191	0.695981	7.73599e-07	1.92217e-05	0.281836	0.162617
SBNO1	4.93724	0.598095	7.92356e-07	1.9654e-05	0.34304	0.22243
CAB39	4.9317	0.702181	8.1516e-07	2.0185e-05	0.278875	0.158879
CCSER2	4.92747	0.499625	8.32991e-07	2.05913e-05	0.422014	0.291589
DNAJA1	4.92056	0.409355	8.62958e-07	2.12956e-05	0.563672	0.405607
BCL7C	4.90834	0.622599	9.18485e-07	2.26273e-05	0.327739	0.208411
HNRNPAB	4.90338	0.756113	9.42031e-07	2.31679e-05	0.2769	0.164486
ANXA1	4.89384	0.335009	9.88857e-07	2.42782e-05	0.784798	0.728972
ILF3	4.8927	0.458598	9.94611e-07	2.43781e-05	0.461994	0.325234
LRRFIP1	4.8875	0.34707	1.02124e-06	2.49883e-05	0.795656	0.685047
PPP1R10	4.88471	0.579209	1.03581e-06	2.5302e-05	0.333169	0.21028
PUM1	4.8779	0.635807	1.07219e-06	2.61466e-05	0.318855	0.202804
GPBP1	4.86881	0.381343	1.12269e-06	2.73321e-05	0.654985	0.514953
TAOK3	4.86814	0.420747	1.12654e-06	2.73797e-05	0.524679	0.38785
CCAR1	4.86588	0.671063	1.13951e-06	2.76227e-05	0.304541	0.18972
SSR4	4.86573	0.323599	1.14036e-06	2.76227e-05	0.886969	0.766355
WAC	4.8641	0.468647	1.14978e-06	2.78043e-05	0.459033	0.328972
REEP5	4.86296	0.460555	1.15644e-06	2.7878e-05	0.457058	0.326168
ORMDL1	4.86292	0.402851	1.15668e-06	2.7878e-05	0.621915	0.469159
PYHIN1	4.86159	0.453839	1.16449e-06	2.79849e-05	0.489141	0.359813
BBX	4.8615	0.51322	1.16499e-06	2.79849e-05	0.429911	0.306542
SEC31A	4.8581	0.636201	1.18519e-06	2.84229e-05	0.317868	0.199065
STIM2	4.85658	0.760257	1.19433e-06	2.85688e-05	0.259131	0.142991
PDE7A	4.85643	0.554685	1.19522e-06	2.85688e-05	0.366732	0.245794
ARHGAP30	4.84939	0.413887	1.23843e-06	2.95526e-05	0.595262	0.463551
SRSF9	4.84666	0.44307	1.25556e-06	2.99122e-05	0.504442	0.370093
LINC00402	4.84596	0.819747	1.25998e-06	2.99681e-05	0.25074	0.136449
RUNX1	4.84182	0.857599	1.28655e-06	3.05497e-05	0.23692	0.126168
ARHGEF3	4.83981	0.603499	1.29962e-06	3.08094e-05	0.325271	0.204673
CTSS	4.83622	0.391301	1.32332e-06	3.132e-05	0.593781	0.457009
TMED5	4.83485	0.807845	1.33249e-06	3.14856e-05	0.258638	0.146729
XPC	4.83176	0.563698	1.35332e-06	3.19256e-05	0.347976	0.229907
TXNDC17	4.82193	0.630114	1.42176e-06	3.34855e-05	0.3154	0.198131
RBL2	4.81757	0.402104	1.45314e-06	3.41688e-05	0.596742	0.463551
CYLD	4.81593	0.380378	1.46519e-06	3.43963e-05	0.700888	0.565421
SAMD3	4.81442	0.892457	1.47624e-06	3.45996e-05	0.247779	0.141121
CHCHD1	4.80954	0.607629	1.51277e-06	3.53982e-05	0.311945	0.191589
CARD16	4.80855	0.397934	1.5203e-06	3.55171e-05	0.558243	0.426168
NLRC5	4.80485	0.687886	1.54868e-06	3.61218e-05	0.287266	0.171963
MXD4	4.80238	0.694319	1.56794e-06	3.6512e-05	0.30306	0.193458
SNRNP200	4.7994	0.552336	1.59145e-06	3.7e-05	0.34847	0.226168
PACS1	4.79764	0.599184	1.60545e-06	3.72656e-05	0.324778	0.21028
TSPAN14	4.79176	0.50832	1.65321e-06	3.82876e-05	0.399309	0.271028
PTPN1	4.79157	0.536666	1.65478e-06	3.82876e-05	0.370681	0.251402
PPP4R3B	4.7839	0.515142	1.71926e-06	3.97159e-05	0.357848	0.234579
PPIG	4.78234	0.396527	1.73269e-06	3.99625e-05	0.594274	0.450467
DDX18	4.78111	0.381987	1.7433e-06	4.0143e-05	0.639684	0.488785
BTN3A1	4.77008	0.706049	1.84156e-06	4.23384e-05	0.278381	0.164486
RCAN3	4.76534	0.381476	1.88535e-06	4.32762e-05	0.631293	0.500935
NUDC	4.76384	0.445506	1.89943e-06	4.35304e-05	0.462981	0.328037
SPCS3	4.76346	0.500451	1.90302e-06	4.35436e-05	0.401777	0.281308
ANXA5	4.76042	0.423857	1.93195e-06	4.41357e-05	0.543929	0.428972
PDIA3	4.7579	0.387314	1.95617e-06	4.4553e-05	0.676209	0.542056
NR3C1	4.75788	0.467467	1.95638e-06	4.4553e-05	0.418559	0.292523
TRIP11	4.75583	0.790515	1.97634e-06	4.49274e-05	0.266535	0.156075
NDUFV2	4.75555	0.391006	1.97903e-06	4.49274e-05	0.58539	0.436449
MAP3K4	4.75445	1.07356	1.98983e-06	4.51018e-05	0.199901	0.0925234
CCDC82	4.75361	0.617339	1.99817e-06	4.522e-05	0.30849	0.192523
SMARCE1	4.75268	0.636426	2.00739e-06	4.53576e-05	0.292201	0.176636
ESCO1	4.75209	0.730187	2.01328e-06	4.54197e-05	0.260118	0.147664
SSBP4	4.75027	0.493689	2.03146e-06	4.57585e-05	0.394373	0.26729
SPAG9	4.74268	0.95379	2.10909e-06	4.74332e-05	0.218164	0.11028
TTC37	4.74112	0.676184	2.12544e-06	4.77267e-05	0.294176	0.183178
SPEN	4.73978	0.815787	2.13946e-06	4.7967e-05	0.243337	0.13271
ZBTB7A	4.73807	0.614914	2.15761e-06	4.82991e-05	0.306515	0.192523
VCL	4.73773	1.24704	2.16121e-06	4.8305e-05	0.178677	0.0738318
LTN1	4.73636	0.992595	2.17591e-06	4.85584e-05	0.215202	0.11028
ARHGEF6	4.7331	0.653012	2.21112e-06	4.91922e-05	0.293189	0.181308
ZC3H18	4.71571	0.877905	2.40873e-06	5.35063e-05	0.228036	0.120561
MRPL51	4.70871	0.418993	2.49289e-06	5.52909e-05	0.504442	0.368224
PPP1R35	4.70338	0.725477	2.55885e-06	5.6667e-05	0.264067	0.153271
TCF25	4.70307	0.386507	2.56283e-06	5.66684e-05	0.615499	0.473832
RNPC3	4.70104	1.00735	2.58844e-06	5.71073e-05	0.21076	0.105607
TOP1	4.70087	0.557027	2.59058e-06	5.71073e-05	0.365252	0.25514
EFCAB14	4.70032	0.562238	2.59756e-06	5.71741e-05	0.330701	0.215888
TC2N	4.69319	0.426257	2.68971e-06	5.90227e-05	0.514808	0.383178
PRRC2B	4.69252	0.791011	2.69863e-06	5.91285e-05	0.252715	0.143925
CRLF3	4.69186	0.562316	2.70729e-06	5.92285e-05	0.337611	0.218692
PRDX2	4.68943	0.369168	2.73965e-06	5.9846e-05	0.734452	0.575701
RPS6KA3	4.6832	0.581018	2.82436e-06	6.15107e-05	0.335143	0.221495
HSPE1	4.68279	0.376841	2.8299e-06	6.15387e-05	0.648569	0.497196
CALM2	4.68208	0.277772	2.83985e-06	6.16622e-05	0.909674	0.817757
PRF1	4.68045	0.848818	2.86249e-06	6.20606e-05	0.240375	0.13271
U2SURP	4.67755	0.395457	2.9032e-06	6.28491e-05	0.522705	0.390654
TXNIP	4.67187	0.297104	2.98476e-06	6.45182e-05	0.990128	0.954206
IQGAP2	4.67058	0.507531	3.00356e-06	6.48276e-05	0.413129	0.299065
FRYL	4.66821	0.632753	3.03837e-06	6.54812e-05	0.30306	0.192523
RAB3GAP2	4.66368	1.11835	3.10597e-06	6.68384e-05	0.183119	0.0775701
VPS35	4.66153	0.526763	3.13869e-06	6.74422e-05	0.374136	0.25514
TULP4	4.66045	0.958551	3.15518e-06	6.76959e-05	0.209773	0.104673
ZFX	4.65933	0.776975	3.1724e-06	6.79645e-05	0.24926	0.141121
ELK3	4.65521	0.9117	3.23653e-06	6.9236e-05	0.220632	0.115888
FAM120A	4.65466	0.816118	3.24518e-06	6.93183e-05	0.245311	0.138318
NCKAP1L	4.6518	0.493139	3.29042e-06	7.0164e-05	0.372655	0.252336
SSR3	4.65155	0.430775	3.29447e-06	7.0164e-05	0.449654	0.32243
PTPRA	4.6506	0.563942	3.30971e-06	7.03848e-05	0.333169	0.219626
TAB2	4.64847	0.662457	3.34414e-06	7.10127e-05	0.284798	0.172897
NCOA3	4.64762	0.725141	3.35788e-06	7.11998e-05	0.246792	0.135514
UBE2Q1	4.64652	0.698112	3.37581e-06	7.14752e-05	0.270977	0.161682
CPNE3	4.64483	0.599069	3.40358e-06	7.19578e-05	0.311945	0.197196
OGDH	4.64301	0.742934	3.43368e-06	7.24566e-05	0.252715	0.142056
ST6GAL1	4.6428	0.632067	3.43719e-06	7.24566e-05	0.28381	0.171028
ZNF217	4.6417	1.0213	3.45553e-06	7.27372e-05	0.201382	0.0971963
GZMM	4.63739	0.387988	3.52839e-06	7.41629e-05	0.610563	0.480374
HELZ	4.63511	0.599112	3.56756e-06	7.48773e-05	0.308983	0.194393
ITGB7	4.63094	0.390291	3.64007e-06	7.62886e-05	0.527641	0.390654
TMBIM6	4.62202	0.313998	3.8002e-06	7.95293e-05	0.853899	0.73271
FGFR1OP2	4.62037	0.430779	3.83053e-06	8.00481e-05	0.515301	0.38785
CNOT2	4.61633	0.532747	3.90578e-06	8.15028e-05	0.342053	0.226168
RBM26	4.60959	0.554629	4.03462e-06	8.40701e-05	0.344028	0.230841
TRIM73	4.60875	1.16916	4.05106e-06	8.42912e-05	0.184107	0.082243
DMTF1	4.60596	0.912927	4.10577e-06	8.53068e-05	0.214709	0.11028
PSMD1	4.60538	0.886139	4.11705e-06	8.54184e-05	0.219151	0.113084
PBXIP1	4.60221	0.34908	4.18024e-06	8.66053e-05	0.7231	0.578505
NDUFB3	4.60181	0.399364	4.18831e-06	8.66484e-05	0.54689	0.414019
SFT2D2	4.59617	0.957293	4.30332e-06	8.89004e-05	0.206811	0.101869
KLF12	4.59505	0.655145	4.32651e-06	8.917e-05	0.287759	0.174766
ANKRD36	4.59494	0.828191	4.3287e-06	8.917e-05	0.226555	0.120561
IKZF1	4.59021	0.35732	4.42807e-06	9.10873e-05	0.759131	0.615888
LYSMD2	4.57769	0.651034	4.70133e-06	9.64339e-05	0.282823	0.171028
USF2	4.57642	0.589871	4.72991e-06	9.68827e-05	0.319348	0.206542
CHD8	4.57554	0.749644	4.75001e-06	9.71569e-05	0.248272	0.142056
TMED9	4.56359	0.409859	5.02855e-06	0.000102709	0.481737	0.346729
AAK1	4.55915	0.33239	5.13601e-06	0.000104756	0.80306	0.681308
CYFIP2	4.55712	0.476431	5.18586e-06	0.000105624	0.418559	0.298131
COX14	4.54702	0.398442	5.44107e-06	0.000110666	0.561204	0.43271
CAPN2	4.54398	0.412042	5.52028e-06	0.000112119	0.474827	0.348598
RABGAP1L	4.54004	0.507671	5.62423e-06	0.00011407	0.364758	0.25514
AC016831.7	4.53829	0.894285	5.67122e-06	0.000114862	0.205331	0.1
KHDRBS1	4.53759	0.402104	5.69001e-06	0.000115081	0.53307	0.407477
NOL7	4.53592	0.391461	5.73522e-06	0.000115834	0.568608	0.423364
RNF19A	4.53201	0.482889	5.84246e-06	0.000117835	0.386969	0.270093
RIF1	4.53104	0.738397	5.86942e-06	0.000118214	0.252715	0.147664
HAGH	4.52499	0.559834	6.03973e-06	0.000121475	0.3154	0.200935
ADD1	4.5214	0.567533	6.14319e-06	0.000123384	0.307009	0.196262
CDC5L	4.52079	0.617927	6.16101e-06	0.000123571	0.307502	0.200935
NPAT	4.51929	0.814391	6.20484e-06	0.000124277	0.233959	0.130841
ZNF708	4.51848	1.25705	6.22842e-06	0.000124577	0.168806	0.0682243
ANXA7	4.51656	0.397643	6.28525e-06	0.000125367	0.514314	0.381308
JMJD1C	4.51656	0.469778	6.28525e-06	0.000125367	0.386476	0.266355
FKBP3	4.51066	0.452216	6.46257e-06	0.000128726	0.394373	0.273832
UBE2M	4.50533	0.697982	6.62684e-06	0.000131817	0.265054	0.161682
SPOCK2	4.5047	0.338609	6.64666e-06	0.000132029	0.746792	0.604673
ZBTB1	4.50426	0.685729	6.66056e-06	0.000132035	0.26308	0.156075
SNRPG	4.50411	0.343865	6.6652e-06	0.000132035	0.693485	0.545794
TIAL1	4.50037	0.431082	6.78362e-06	0.000134197	0.472853	0.342991
PHC3	4.49846	0.596322	6.84459e-06	0.000135218	0.285291	0.172897
ITPR2	4.49739	1.04414	6.87938e-06	0.00013572	0.189042	0.0869159
OSTF1	4.49445	0.367027	6.97505e-06	0.00013742	0.593781	0.463551
RPL7L1	4.49159	0.483572	7.06919e-06	0.000139085	0.353406	0.237383
FOXO1	4.49024	0.914628	7.11424e-06	0.000139781	0.208786	0.105607
CWF19L2	4.48872	0.534822	7.16525e-06	0.000140592	0.358342	0.251402
ERICH1	4.48745	0.45186	7.20802e-06	0.00014124	0.379072	0.256075
WWP1	4.48041	0.587759	7.4499e-06	0.000145782	0.312932	0.201869
GLG1	4.47762	0.410682	7.54791e-06	0.0001475	0.504442	0.368224
MBTPS1	4.47585	0.713742	7.61092e-06	0.000148531	0.255676	0.153271
CSNK1A1	4.47342	0.370905	7.698e-06	0.000150028	0.600691	0.463551
COPA	4.46898	0.676199	7.85948e-06	0.000152763	0.262093	0.156075
FAS	4.45794	0.780935	8.27503e-06	0.000160624	0.223593	0.118692
SACM1L	4.45464	1.14285	8.40324e-06	0.000162894	0.173741	0.0738318
SENP6	4.45409	0.540686	8.42479e-06	0.000163094	0.326259	0.21215
CEP57	4.45363	0.468384	8.44307e-06	0.000163229	0.40227	0.284112
RIOK3	4.44818	0.581363	8.66026e-06	0.000167204	0.295163	0.185047
SLU7	4.44598	0.484353	8.74932e-06	0.000168698	0.364265	0.246729
GBP2	4.44342	0.384967	8.85403e-06	0.000170381	0.551826	0.418692
NEMF	4.44327	0.490699	8.86012e-06	0.000170381	0.368707	0.253271
NUFIP2	4.44268	0.541657	8.88454e-06	0.000170623	0.323297	0.214953
SORL1	4.43653	0.405643	9.14213e-06	0.000175337	0.452616	0.334579
HIGD2A	4.43458	0.32885	9.22504e-06	0.000176693	0.816881	0.685047
CNBP	4.43387	0.301936	9.25586e-06	0.000177049	0.883021	0.769159
PABPN1	4.4289	0.477212	9.47161e-06	0.000180937	0.359329	0.241121
PURA	4.41951	0.619727	9.89242e-06	0.000188551	0.285291	0.178505
MED13L	4.41943	0.799245	9.89629e-06	0.000188551	0.220138	0.116822
ARAP2	4.41556	0.698827	1.00749e-05	0.000191702	0.265548	0.162617
SPTBN1	4.41351	0.492399	1.01709e-05	0.000193273	0.366732	0.253271
DNTTIP2	4.40905	0.448594	1.03826e-05	0.000197038	0.364758	0.249533
MRPL20	4.40715	0.390779	1.04742e-05	0.000198515	0.533564	0.397196
AP3B1	4.4056	0.861266	1.0549e-05	0.000199672	0.215202	0.114019
HNRNPF	4.404	0.335942	1.06275e-05	0.000200894	0.751234	0.618692
TSPO	4.3985	0.336247	1.09002e-05	0.000205512	0.797631	0.661682
CEP85L	4.39174	0.553128	1.12449e-05	0.000211502	0.297631	0.188785
SEMA4D	4.39169	0.426267	1.12471e-05	0.000211502	0.438796	0.314019
ZNF644	4.39114	0.53713	1.12756e-05	0.000211762	0.307009	0.196262
TMBIM4	4.3877	0.357566	1.14557e-05	0.000214864	0.661895	0.519626
ZFAND6	4.38651	0.460029	1.15182e-05	0.000215757	0.391412	0.26729
ISCA2	4.38582	0.595036	1.15551e-05	0.0002161	0.280355	0.171028
COX5A	4.38561	0.358495	1.15664e-05	0.0002161	0.650049	0.499065
MED13	4.3848	0.874713	1.16091e-05	0.000216619	0.208292	0.108411
MAP3K1	4.38404	0.557747	1.16498e-05	0.000217097	0.312438	0.203738
PHF11	4.38375	0.440492	1.16656e-05	0.000217113	0.384501	0.270093
DNAJB6	4.38328	0.3943	1.16906e-05	0.000217297	0.484699	0.351402
LGALS1	4.38176	0.596521	1.17726e-05	0.00021854	0.38154	0.282243
HLA-F	4.37846	0.289334	1.19521e-05	0.000221588	0.782823	0.688785
ZNF800	4.37736	0.533371	1.20125e-05	0.000222423	0.326259	0.218692
FBXW7	4.37578	0.868679	1.21001e-05	0.00022376	0.213228	0.114019
GIMAP2	4.37451	0.396627	1.21707e-05	0.000224777	0.503455	0.374766
CTSC	4.36751	0.400906	1.25671e-05	0.000231802	0.498519	0.376636
PSIP1	4.36567	0.320007	1.26733e-05	0.000233463	0.719645	0.605607
NOP14	4.36447	1.06766	1.27433e-05	0.000234455	0.183119	0.0850467
SRP9	4.36396	0.352116	1.27729e-05	0.000234701	0.675716	0.531776
PRPF6	4.3599	0.480654	1.30122e-05	0.000238793	0.349951	0.234579
CNOT4	4.35711	0.570192	1.31791e-05	0.00024155	0.298124	0.18972
CCDC47	4.35665	0.943165	1.32071e-05	0.000241757	0.204837	0.108411
CHMP2A	4.3558	0.358358	1.32582e-05	0.000242385	0.534551	0.402804
RANBP2	4.35542	0.745165	1.32813e-05	0.0002425	0.237414	0.135514
SHOC2	4.34379	0.512644	1.40044e-05	0.000255329	0.327246	0.213084
SMARCC2	4.34356	0.579029	1.40192e-05	0.000255329	0.282823	0.175701
YWHAH	4.3421	0.584656	1.41126e-05	0.000256607	0.307502	0.203738
CCDC91	4.34191	0.517071	1.41248e-05	0.000256607	0.329714	0.223364
PARP8	4.33819	0.55626	1.4366e-05	0.000260661	0.299605	0.18972
MIS18BP1	4.33728	0.535671	1.44255e-05	0.000261413	0.347483	0.242056
NIN	4.33557	0.628023	1.45383e-05	0.000263127	0.274432	0.172897
USP15	4.33162	0.35504	1.48018e-05	0.000267562	0.561698	0.443925
INO80D	4.32965	0.901303	1.49346e-05	0.000269624	0.199901	0.101869
SAMD9L	4.32665	0.642006	1.51395e-05	0.000272982	0.265548	0.161682
SGTB	4.32511	0.708489	1.52458e-05	0.000274558	0.243337	0.142056
CUL3	4.32346	0.618869	1.53603e-05	0.000276275	0.272458	0.169159
ZZEF1	4.31988	1.16822	1.56111e-05	0.000280437	0.161895	0.064486
TRIM52	4.31851	0.807467	1.57085e-05	0.000281838	0.213722	0.114019
SOS1	4.31756	1.11303	1.57764e-05	0.000282704	0.180652	0.0850467
SLK	4.31604	0.956991	1.58855e-05	0.0002842	0.197433	0.100935
CASP1	4.31585	0.472378	1.58992e-05	0.0002842	0.354393	0.242056
G3BP2	4.31494	0.363777	1.59647e-05	0.00028502	0.510859	0.380374
SDF2	4.31327	0.572765	1.60859e-05	0.000286828	0.302567	0.2
C12orf75	4.31208	0.582757	1.61722e-05	0.000288013	0.317868	0.219626
RNF214	4.30767	0.664959	1.64986e-05	0.000293103	0.258638	0.156075
FAM102A	4.3002	0.428978	1.7064e-05	0.000302777	0.42695	0.308411
PRKCQ	4.29771	0.802859	1.72571e-05	0.000305828	0.215696	0.116822
RAB21	4.29505	0.560358	1.74656e-05	0.000309144	0.272952	0.166355
NDUFB7	4.28729	0.355714	1.80867e-05	0.000319745	0.615992	0.468224
DENR	4.2857	0.405745	1.82162e-05	0.000321641	0.436328	0.314953
PLEC	4.28169	0.673101	1.85481e-05	0.000327103	0.252715	0.152336
IRF3	4.28137	0.405666	1.85746e-05	0.000327171	0.457552	0.329907
DOCK11	4.27995	0.545158	1.86932e-05	0.000328859	0.291214	0.183178
SP100	4.27695	0.36582	1.89469e-05	0.000332918	0.652024	0.508411
MTDH	4.27454	0.325676	1.9153e-05	0.000336131	0.720138	0.588785
CLINT1	4.27015	0.481619	1.95345e-05	0.000342411	0.365745	0.260748
ARHGAP25	4.26934	0.4872	1.9605e-05	0.00034323	0.364758	0.257009
STIP1	4.26744	0.714794	1.97729e-05	0.000345751	0.23692	0.137383
SEC11C	4.26459	0.381732	2.00273e-05	0.000349776	0.497038	0.371963
TOX4	4.26404	0.424987	2.00767e-05	0.000350215	0.375617	0.258879
PLEKHO1	4.26078	0.628336	2.03714e-05	0.000354928	0.262093	0.158879
TCHP	4.25917	1.01752	2.05183e-05	0.000357058	0.180652	0.0841121
SLAMF1	4.25831	0.863924	2.0598e-05	0.000357369	0.212241	0.114953
COPB2	4.25822	0.72412	2.06058e-05	0.000357369	0.240869	0.142991
IFNAR1	4.25791	0.657262	2.0635e-05	0.000357369	0.262586	0.161682
EIF2AK1	4.25548	0.483568	2.08605e-05	0.000360842	0.334156	0.223364
PPP4R3A	4.25273	0.504317	2.11183e-05	0.000364864	0.328233	0.224299
RABEP1	4.2482	0.846517	2.15491e-05	0.000371864	0.212734	0.115888
APOBEC3C	4.24736	0.56886	2.16306e-05	0.000372825	0.300099	0.198131
CDC40	4.24233	0.444282	2.21214e-05	0.00038083	0.369694	0.257009
SCAMP2	4.24127	0.425572	2.22258e-05	0.000381863	0.392399	0.279439
PSMA3	4.24119	0.415999	2.22342e-05	0.000381863	0.417572	0.300935
S1PR4	4.23903	0.340503	2.24488e-05	0.000385092	0.58539	0.454206
RAB27A	4.23749	0.625766	2.26036e-05	0.000387288	0.272458	0.172897
SP3	4.23169	0.619037	2.31938e-05	0.000396929	0.247779	0.142056
POLR2A	4.22962	0.545681	2.34084e-05	0.000400128	0.271471	0.171028
ABLIM1	4.22827	0.492604	2.35495e-05	0.000401592	0.352912	0.242991
NCOR1	4.22616	0.33679	2.37717e-05	0.000404903	0.605133	0.490654
XIAP	4.2251	0.702392	2.38836e-05	0.00040633	0.237414	0.139252
TIGIT	4.22155	0.516621	2.42631e-05	0.000412301	0.329714	0.226168
RALA	4.21956	0.58599	2.44779e-05	0.000415463	0.285785	0.183178
USP16	4.21878	0.395031	2.45629e-05	0.000416282	0.462488	0.330841
RBMS1	4.21859	0.56889	2.45837e-05	0.000416282	0.324778	0.225234
ENSA	4.21808	0.356556	2.4639e-05	0.000416731	0.563179	0.43271
ANXA6	4.21778	0.313672	2.46714e-05	0.000416791	0.711254	0.586916
DDX42	4.2166	0.799076	2.48012e-05	0.000418495	0.209773	0.111215
CLTA	4.21557	0.401296	2.49153e-05	0.000419599	0.462981	0.347664
PRDM1	4.21548	0.651227	2.49246e-05	0.000419599	0.255183	0.15514
UBE2A	4.21144	0.598219	2.53744e-05	0.000426674	0.262586	0.160748
TMEM165	4.20941	0.501299	2.56034e-05	0.000429454	0.329714	0.22243
RABAC1	4.20925	0.346816	2.56225e-05	0.000429454	0.604146	0.482243
AQP3	4.20918	0.338781	2.56297e-05	0.000429454	0.679664	0.568224
MED28	4.20893	0.478265	2.56585e-05	0.000429454	0.337611	0.228037
NDUFAB1	4.208	0.375528	2.57643e-05	0.000430726	0.523692	0.385981
N4BP1	4.20629	0.621691	2.59602e-05	0.0004335	0.269003	0.169159
TAOK1	4.20307	0.753936	2.63316e-05	0.000439194	0.233959	0.138318
HIPK1	4.20276	0.742619	2.63685e-05	0.000439304	0.228036	0.130841
CALCOCO2	4.20005	0.579576	2.66856e-05	0.000444075	0.291708	0.18785
CYB561D2	4.1983	0.717662	2.68932e-05	0.000447014	0.230503	0.133645
USP33	4.19257	0.644459	2.75816e-05	0.000457931	0.264067	0.165421
NSMCE3	4.18665	0.495158	2.83105e-05	0.000469493	0.314906	0.208411
DNAJC21	4.18559	0.614788	2.84425e-05	0.000470547	0.274432	0.173832
NABP1	4.18546	0.598354	2.84584e-05	0.000470547	0.269003	0.166355
WIPF1	4.18536	0.341706	2.84717e-05	0.000470547	0.649062	0.515888
SIT1	4.18489	0.378868	2.853e-05	0.000470973	0.464956	0.348598
EP300	4.18462	0.591183	2.85646e-05	0.000471006	0.261599	0.160748
CKAP2	4.18113	1.03067	2.90063e-05	0.000477745	0.176703	0.082243
TRANK1	4.17555	0.952077	2.97267e-05	0.000489053	0.189042	0.0953271
DCTN3	4.17473	0.38722	2.98346e-05	0.00049027	0.478282	0.354206
ICE1	4.17081	0.870158	3.03512e-05	0.000498194	0.199408	0.103738
SP140	4.16988	0.607239	3.04754e-05	0.000499099	0.286278	0.190654
KPNA4	4.16988	0.594179	3.04754e-05	0.000499099	0.278875	0.176636
EWSR1	4.16735	0.386832	3.08164e-05	0.000504113	0.438302	0.317757
SUZ12	4.15896	0.55301	3.19705e-05	0.000521813	0.301579	0.201869
SSB	4.15794	0.342015	3.21128e-05	0.000523544	0.630306	0.504673
CSNK1G2	4.15502	0.631849	3.25253e-05	0.000529672	0.262586	0.165421
PSMD2	4.1524	0.451376	3.29002e-05	0.000535174	0.358835	0.247664
MECP2	4.15092	0.423033	3.31137e-05	0.000538041	0.379072	0.269159
EPM2AIP1	4.14809	0.667892	3.3526e-05	0.000544129	0.236426	0.135514
HCG18	4.14689	1.05954	3.37028e-05	0.000546386	0.178677	0.0869159
EID1	4.13974	0.314104	3.47698e-05	0.000563053	0.805035	0.671028
PRKX	4.1389	0.691485	3.48982e-05	0.0005645	0.234452	0.136449
RAB14	4.13617	0.489585	3.53153e-05	0.000570608	0.343534	0.238318
CCNK	4.13403	0.596137	3.56452e-05	0.000575295	0.269003	0.169159
NSRP1	4.13329	0.5245	3.57601e-05	0.000576508	0.306515	0.204673
ZFC3H1	4.12716	0.424235	3.67265e-05	0.000591428	0.363277	0.248598
PDCD6	4.12602	0.364113	3.69092e-05	0.000593709	0.526654	0.397196
TRMT112	4.12414	0.329587	3.72122e-05	0.000597139	0.773445	0.637383
GATA3	4.12401	0.455958	3.72327e-05	0.000597139	0.382527	0.279439
HTATSF1	4.12393	0.456076	3.72463e-05	0.000597139	0.33613	0.230841
USP14	4.12205	0.579683	3.75519e-05	0.000601371	0.282823	0.183178
UBQLN1	4.12089	0.554288	3.77419e-05	0.000603746	0.26999	0.166355
PPIL4	4.11805	0.730638	3.82087e-05	0.000610538	0.221619	0.125234
RNF125	4.1137	0.39357	3.89371e-05	0.000621489	0.424975	0.309346
HECTD1	4.11313	0.480835	3.90335e-05	0.000622169	0.307502	0.200935
SMC1A	4.11294	0.581004	3.90657e-05	0.000622169	0.278875	0.179439
IMMT	4.11209	0.534737	3.92091e-05	0.000623765	0.296644	0.192523
KMT2B	4.11087	1.02188	3.94179e-05	0.000626398	0.173248	0.0803738
PHACTR4	4.10816	0.84685	3.98824e-05	0.000633084	0.198421	0.104673
EIF2A	4.10499	0.384582	4.04334e-05	0.000641127	0.466436	0.34486
ODF2L	4.1033	0.36738	4.07302e-05	0.000645126	0.51925	0.394393
CTDNEP1	4.10199	0.422062	4.09617e-05	0.000648082	0.350444	0.242056
CCT7	4.09541	0.360134	4.21416e-05	0.000666022	0.515795	0.386916
SCFD1	4.09457	0.518437	4.22957e-05	0.000667727	0.288253	0.185981
HERC2	4.09277	0.662191	4.26249e-05	0.000671703	0.246298	0.152336
PDE3B	4.09269	0.526201	4.26405e-05	0.000671703	0.302073	0.200935
RCSD1	4.08708	0.351472	4.36828e-05	0.000687375	0.595262	0.466355
MSL1	4.08677	0.74188	4.37425e-05	0.000687566	0.212241	0.116822
LINC00649	4.08609	0.686399	4.38702e-05	0.000688824	0.230503	0.135514
WDR26	4.08577	0.711373	4.39302e-05	0.000689017	0.225074	0.131776
HNRNPLL	4.08404	0.677164	4.42593e-05	0.000693428	0.231984	0.134579
NCOA7	4.08332	0.441395	4.43965e-05	0.000694326	0.344521	0.237383
TCERG1	4.08324	0.672786	4.44127e-05	0.000694326	0.238894	0.142991
VDAC3	4.07988	0.422208	4.50597e-05	0.000703681	0.384995	0.272897
LMAN1	4.07402	0.486071	4.62084e-05	0.000720841	0.33465	0.229907
MPHOSPH10	4.07267	0.540575	4.64777e-05	0.000724261	0.285785	0.185047
ARF6	4.06753	0.34489	4.75139e-05	0.00073961	0.586871	0.445794
LSM8	4.0628	0.329733	4.84884e-05	0.000753968	0.575025	0.448598
SMU1	4.06064	0.548545	4.89384e-05	0.000760149	0.281836	0.181308
USP3	4.05529	0.411633	5.00718e-05	0.000775254	0.39536	0.285047
FMR1	4.05047	1.04319	5.11144e-05	0.000790551	0.173248	0.0831776
EIF2S1	4.04569	0.543603	5.21682e-05	0.000805987	0.271471	0.170093
LARP1	4.04493	0.557638	5.23379e-05	0.000807746	0.277394	0.179439
PDIA6	4.04375	0.376783	5.2603e-05	0.000810972	0.469891	0.35514
RAB22A	4.04324	1.05505	5.2717e-05	0.000811864	0.170286	0.0803738
BORCS5	4.03904	1.02124	5.36713e-05	0.000825682	0.17769	0.0878505
FAM111A	4.03715	0.570333	5.41034e-05	0.000831444	0.264561	0.165421
PDE4DIP	4.03155	0.948759	5.54095e-05	0.000850612	0.186081	0.0953271
NFAT5	4.03128	0.78473	5.54743e-05	0.000850704	0.202863	0.11028
CYP20A1	4.02971	0.616838	5.58448e-05	0.000855478	0.251234	0.154206
KDM3A	4.02897	0.988956	5.60208e-05	0.000857266	0.176209	0.0850467
ORAI1	4.02754	0.386214	5.63643e-05	0.000861611	0.409181	0.3
ATP11B	4.02618	0.785713	5.66894e-05	0.000865665	0.211254	0.118692
EFR3A	4.02179	0.67496	5.77583e-05	0.000881058	0.222113	0.126168
SMAP1	4.02065	0.422827	5.80389e-05	0.000883712	0.367226	0.262617
ZKSCAN1	4.02058	0.720296	5.80545e-05	0.000883712	0.23692	0.146729
WTAP	4.01868	0.366849	5.85252e-05	0.00088994	0.442251	0.33271
SQSTM1	4.01783	0.375336	5.87355e-05	0.000891984	0.444719	0.32243
CAPRIN1	4.01764	0.58552	5.8783e-05	0.000891984	0.26308	0.163551
MZT2B	4.01183	0.290957	6.02497e-05	0.000913282	0.718164	0.628972
DYNLT1	4.00697	0.391177	6.1503e-05	0.000930329	0.376111	0.262617
TXNL1	4.006	0.382102	6.17566e-05	0.000933189	0.430898	0.31215
MAP3K2	4.00416	0.731423	6.2239e-05	0.000939496	0.223593	0.130841
SUMF2	4.00331	0.421883	6.24619e-05	0.000941879	0.387957	0.279439
FXR1	4.00299	0.356055	6.25457e-05	0.00094216	0.45459	0.335514
LY9	4.00196	0.450992	6.28202e-05	0.00094531	0.345508	0.239252
FAM160B1	4.00164	0.807841	6.29045e-05	0.000945594	0.199408	0.107477
UBE2I	4.00128	0.342302	6.30001e-05	0.000945996	0.640178	0.48972
YAF2	4.00105	0.595586	6.30621e-05	0.000945996	0.241856	0.146729
SLC9A3R1	3.99758	0.376882	6.39925e-05	0.000958052	0.508885	0.391589
SERPINB1	3.99116	0.363495	6.57517e-05	0.000983284	0.499506	0.384112
N4BP2	3.98999	0.823414	6.60749e-05	0.000987096	0.207799	0.117757
BTN3A2	3.98843	0.333193	6.6512e-05	0.000992601	0.586377	0.474766
CEP78	3.98697	0.984912	6.69221e-05	0.000997691	0.178677	0.088785
PIGBOS1	3.98458	0.831216	6.75988e-05	0.00100674	0.197433	0.108411
CCPG1	3.983	0.972373	6.80515e-05	0.0010114	0.173741	0.0841121
MDN1	3.9809	1.19199	6.86535e-05	0.00101825	0.15696	0.0682243
CD82	3.98019	0.393903	6.88614e-05	0.00102029	0.383514	0.273832
NUMA1	3.97668	0.573458	6.9885e-05	0.0010344	0.259131	0.162617
SERINC3	3.97492	0.463087	7.04022e-05	0.00104099	0.316881	0.216822
RPS27L	3.97391	0.320667	7.07029e-05	0.00104437	0.708292	0.574766
INPP4A	3.96752	0.721198	7.26232e-05	0.00107164	0.214709	0.121495
ITPKB	3.96695	0.696702	7.27973e-05	0.00107311	0.228529	0.135514
ASXL2	3.96234	0.886265	7.42172e-05	0.00109293	0.187562	0.0981308
NDUFB11	3.9601	0.290547	7.49171e-05	0.00110211	0.803554	0.686916
SERPINB9	3.9523	0.646346	7.74023e-05	0.00113677	0.248272	0.157009
IL6R	3.95205	0.450562	7.74844e-05	0.00113677	0.346496	0.245794
HIPK3	3.95184	1.07944	7.75529e-05	0.00113677	0.158934	0.0700935
SAMD9	3.95173	0.411727	7.75872e-05	0.00113677	0.381046	0.275701
CEBPZ	3.94364	0.428773	8.02551e-05	0.00117239	0.364265	0.262617
UBXN7	3.94362	0.802096	8.02621e-05	0.00117239	0.19694	0.106542
SH3BGRL	3.94313	0.308869	8.04251e-05	0.00117303	0.706811	0.58785
CDC73	3.943	0.650512	8.04677e-05	0.00117303	0.247285	0.157009
RBPJ	3.93284	0.475087	8.39498e-05	0.00122133	0.338105	0.234579
FAM89B	3.93243	0.436008	8.40902e-05	0.00122214	0.342053	0.241121
OCIAD1	3.93104	0.327926	8.45797e-05	0.00122802	0.55232	0.428037
SNU13	3.92814	0.31467	8.56045e-05	0.00124165	0.725568	0.579439
SLCO3A1	3.92753	0.682401	8.58229e-05	0.00124357	0.222113	0.128972
CLTC	3.92341	0.846868	8.73053e-05	0.00126379	0.19151	0.101869
PCF11	3.92123	0.367779	8.80981e-05	0.00127399	0.409181	0.300935
USP9X	3.92028	0.762336	8.84466e-05	0.00127775	0.203356	0.114019
AFF1	3.91871	1.07448	8.90224e-05	0.00128478	0.161895	0.0747664
CASC4	3.91825	0.623412	8.91943e-05	0.00128598	0.234946	0.140187
DICER1	3.91685	0.782874	8.97119e-05	0.00129216	0.19694	0.106542
CXCR3	3.91502	0.900523	9.03985e-05	0.00130075	0.193485	0.107477
NARS	3.91273	0.535751	9.12577e-05	0.0013092	0.261106	0.163551
IL2RG	3.90459	0.28783	9.43837e-05	0.00135271	0.873149	0.761682
BLOC1S6	3.90303	0.618489	9.4996e-05	0.00136014	0.240375	0.147664
KCMF1	3.90263	0.809725	9.51539e-05	0.00136105	0.202369	0.113084
ARID1A	3.89493	0.468475	9.82256e-05	0.00140181	0.317868	0.220561
MYO1F	3.89476	0.362869	9.82942e-05	0.00140181	0.446199	0.336449
TRAPPC4	3.89388	0.442611	9.86548e-05	0.00140528	0.324284	0.219626
SRM	3.89369	0.522351	9.87323e-05	0.00140528	0.277394	0.181308
FAM204A	3.89104	0.383171	9.98138e-05	0.00141863	0.4077	0.303738
CUEDC2	3.89092	0.617263	9.9866e-05	0.00141863	0.235439	0.140187
TRPM7	3.88933	0.851348	0.000100521	0.00142652	0.191017	0.102804
ZNF652	3.88904	0.708476	0.000100643	0.00142686	0.220138	0.128972
ATXN2	3.88616	0.734275	0.000101842	0.00144245	0.214215	0.125234
TRAPPC1	3.88278	0.307668	0.00010327	0.00145927	0.732478	0.593458
HSPA1A	3.88263	0.734401	0.000103332	0.00145927	0.21076	0.121495
KRIT1	3.88164	0.73282	0.000103756	0.00146381	0.209773	0.120561
SUPT20H	3.88136	0.516833	0.000103873	0.00146404	0.267522	0.170093
CARD8	3.87601	0.404221	0.000106181	0.00149512	0.412636	0.306542
HNRNPL	3.87479	0.47025	0.000106717	0.00150053	0.307502	0.209346
GON4L	3.87466	0.464584	0.000106773	0.00150053	0.309477	0.21215
GIGYF2	3.87293	0.82467	0.000107536	0.00150978	0.199408	0.111215
NUB1	3.87046	0.396586	0.000108632	0.0015237	0.411649	0.301869
LINS1	3.87003	0.52916	0.000108821	0.00152486	0.279862	0.183178
ANKIB1	3.86927	0.951157	0.000109161	0.00152771	0.168312	0.0803738
FOXJ3	3.86906	0.806071	0.000109256	0.00152771	0.188055	0.0990654
B4GALT1	3.86887	0.50044	0.000109341	0.00152771	0.286772	0.188785
MAPK1	3.86671	0.690897	0.000110312	0.00153979	0.217177	0.126168
HSPB11	3.86492	0.403042	0.000111127	0.00154967	0.338598	0.233645
RPRD2	3.85678	0.62489	0.000114891	0.00160019	0.234946	0.142991
ZBTB11	3.85661	0.817232	0.000114971	0.00160019	0.185587	0.0962617
BRWD1	3.85139	0.468529	0.00011745	0.00163156	0.296644	0.197196
EXOC1	3.84963	0.897861	0.000118295	0.00164014	0.171767	0.0831776
IDS	3.84894	0.341063	0.000118632	0.00164324	0.494077	0.372897
TBC1D4	3.84414	0.42561	0.000120977	0.00167412	0.377591	0.273832
MAP1LC3B	3.84365	0.33721	0.000121217	0.00167584	0.535044	0.424299
PPP1R14B	3.84251	0.635529	0.000121783	0.00168204	0.236426	0.146729
APPL1	3.84035	0.624984	0.000122857	0.00169527	0.239388	0.150467
REXO2	3.83249	0.371588	0.000126853	0.00174873	0.377098	0.26729
PITPNB	3.83107	0.46053	0.000127585	0.00175715	0.285785	0.186916
DNAJC15	3.83074	0.336389	0.000127761	0.0017579	0.459526	0.348598
LIX1L	3.83042	0.657244	0.000127926	0.00175849	0.222113	0.130841
MRFAP1	3.82974	0.326931	0.000128278	0.00176166	0.523198	0.406542
MRPL57	3.82919	0.324609	0.000128565	0.00176392	0.542448	0.427103
POLR2B	3.82746	0.399549	0.000129473	0.0017747	0.368707	0.264486
EXOSC9	3.82406	0.655383	0.000131274	0.00179769	0.222113	0.13271
TNFRSF1B	3.8234	0.389011	0.000131624	0.00180077	0.371668	0.264486
GPATCH2	3.82296	0.860259	0.000131861	0.00180231	0.179171	0.0934579
SLC2A4RG	3.81725	0.488769	0.000134948	0.00184276	0.288253	0.191589
SDCBP	3.81647	0.358002	0.000135376	0.00184687	0.457058	0.339252
FGD5-AS1	3.81361	0.526488	0.00013695	0.00186657	0.265054	0.171028
TXN	3.81072	0.299194	0.000138564	0.00188567	0.612043	0.501869
SATB1	3.81063	0.542325	0.000138612	0.00188567	0.292695	0.201869
MRPS5	3.80721	0.405341	0.000140545	0.00190788	0.352419	0.253271
TUBGCP2	3.80719	0.52163	0.000140557	0.00190788	0.254689	0.157944
THOC2	3.80704	0.422297	0.000140641	0.00190788	0.389931	0.294393
RAPGEF1	3.80605	0.757829	0.000141207	0.00191377	0.194965	0.106542
RER1	3.80514	0.349775	0.000141726	0.00191901	0.434353	0.317757
CHD6	3.80142	0.588541	0.000143872	0.00194624	0.240375	0.149533
ALYREF	3.79715	0.913023	0.000146372	0.00197821	0.173248	0.0869159
BCL2	3.79452	0.433435	0.000147927	0.00199583	0.350938	0.252336
LAMP2	3.79448	0.596809	0.000147952	0.00199583	0.233465	0.142056
MTR	3.79334	0.849229	0.000148634	0.00200316	0.185094	0.1
CASP4	3.79307	0.329872	0.000148799	0.00200352	0.555281	0.442056
UFC1	3.78765	0.306825	0.000152076	0.00204574	0.673741	0.55514
CLSTN1	3.78518	0.619555	0.000153597	0.00206427	0.228036	0.138318
PIAS1	3.78406	0.443173	0.00015429	0.00207167	0.311945	0.211215
QKI	3.78288	0.83877	0.000155026	0.0020791	0.182626	0.0962617
PSMD7	3.78271	0.359506	0.000155131	0.0020791	0.439783	0.328037
CDC123	3.77983	0.44479	0.000156933	0.00210131	0.307996	0.207477
CBR1	3.77852	0.878483	0.000157761	0.00211044	0.179171	0.0934579
ZNF106	3.77791	0.448131	0.00015815	0.00211369	0.302073	0.206542
NAA38	3.77744	0.340859	0.000158446	0.00211568	0.504442	0.386916
HNRNPH3	3.7718	0.318246	0.000162074	0.00216213	0.583909	0.459813
TAP1	3.77108	0.325838	0.000162541	0.00216637	0.491609	0.378505
PHF20L1	3.77085	0.454441	0.000162693	0.00216639	0.302567	0.205607
PGAM1	3.76347	0.303313	0.000167571	0.00222929	0.605627	0.47757
DHX9	3.75996	0.428495	0.000169939	0.00225871	0.331194	0.23271
ANKRD36B	3.75793	0.793149	0.000171322	0.00227502	0.188549	0.102804
PCBP1	3.7562	0.26704	0.000172513	0.00228872	0.847976	0.739252
HNRNPH2	3.75508	0.507876	0.000173286	0.00229688	0.275913	0.180374
ANKRD17	3.7525	0.642218	0.000175079	0.00231852	0.219645	0.130841
RBM43	3.74912	0.998018	0.000177457	0.0023465	0.164857	0.0813084
UPF3A	3.74903	0.391104	0.000177517	0.0023465	0.36772	0.26729
EMC7	3.74684	0.374247	0.000179079	0.00236499	0.38154	0.270093
COMMD2	3.74421	0.539737	0.000180959	0.00238763	0.248766	0.158879
ZMYND8	3.74379	0.774185	0.000181264	0.00238948	0.187068	0.101869
SLC25A45	3.74016	0.463171	0.000183906	0.0024221	0.301086	0.206542
LPP	3.73823	0.565386	0.000185319	0.00243848	0.23001	0.140187
CDC42SE1	3.73764	0.296324	0.000185755	0.00244201	0.659427	0.533645
CTR9	3.73595	0.561615	0.000187008	0.00245625	0.252221	0.163551
SNRNP27	3.73345	0.520025	0.000188871	0.00247684	0.264067	0.172897
MYO5A	3.73339	1.10864	0.000188919	0.00247684	0.145607	0.0616822
HSBP1	3.73035	0.536468	0.000191216	0.00250468	0.261599	0.170093
HNRNPH1	3.72737	0.293335	0.000193491	0.00253219	0.709279	0.574766
ZNF721	3.72707	0.598105	0.000193718	0.00253287	0.237414	0.147664
PRR14L	3.72521	0.961419	0.000195152	0.00254932	0.161895	0.0775701
H2AFZ	3.71936	0.278833	0.000199732	0.00260679	0.773939	0.657009
ACBD3	3.71804	0.868381	0.000200771	0.00261563	0.181145	0.0981308
SLFN12L	3.71697	0.815973	0.000201629	0.00262444	0.187068	0.103738
ASCC3	3.71673	0.714862	0.000201815	0.0026245	0.206318	0.119626
STXBP3	3.71587	0.507556	0.000202508	0.00263114	0.2769	0.185047
TRIM56	3.71553	0.414257	0.000202779	0.0026323	0.34847	0.250467
RABL6	3.7147	0.784739	0.000203441	0.00263616	0.198914	0.114019
MBD4	3.7147	0.438715	0.000203441	0.00263616	0.306515	0.21028
MED4	3.71263	0.338259	0.000205114	0.00265546	0.472853	0.357944
FAM117A	3.71122	0.650041	0.000206265	0.00266626	0.213722	0.127103
ZNF451	3.71115	0.576781	0.000206317	0.00266626	0.247285	0.159813
ZBTB44	3.71008	0.626233	0.000207197	0.00267525	0.225074	0.136449
ERH	3.70794	0.309511	0.000208952	0.00269407	0.692004	0.554206
C16orf72	3.70764	0.590662	0.000209196	0.00269407	0.234946	0.145794
CORO1B	3.70762	0.299013	0.000209213	0.00269407	0.658934	0.539252
EMG1	3.7016	0.677624	0.000214245	0.0027564	0.201876	0.114019
ARID2	3.69993	0.661749	0.00021566	0.00277214	0.205331	0.118692
PLP2	3.6991	0.286147	0.000216361	0.00277622	0.655479	0.551402
HNRNPUL1	3.69663	0.328756	0.000218479	0.00280091	0.505429	0.391589
SSR1	3.69496	0.363153	0.00021992	0.00281689	0.402764	0.292523
SMARCC1	3.69249	0.456843	0.000222071	0.0028394	0.285785	0.193458
FBLN5	3.69147	0.71325	0.000222959	0.0028444	0.200888	0.114953
BANF1	3.69143	0.328422	0.000222996	0.0028444	0.472359	0.349533
H2AFV	3.69137	0.311201	0.000223051	0.0028444	0.62537	0.503738
ZCCHC17	3.68661	0.655171	0.00022726	0.00289551	0.220632	0.134579
RBM6	3.68048	0.350569	0.000232794	0.00296341	0.36772	0.259813
RASA3	3.67951	0.393464	0.000233683	0.00297212	0.352912	0.251402
JPX	3.67813	0.404885	0.000234946	0.00298539	0.335143	0.238318
CCR6	3.67792	0.82819	0.00023514	0.00298539	0.186575	0.102804
CTDSP2	3.6768	0.477303	0.000236175	0.0029959	0.285291	0.192523
NFKB1	3.66843	0.625748	0.000244042	0.00308691	0.218657	0.131776
PYCARD	3.66841	0.380318	0.000244062	0.00308691	0.397828	0.300935
GNB2	3.66826	0.305545	0.000244204	0.00308691	0.457058	0.345794
PKN2	3.66801	0.67762	0.000244446	0.00308728	0.200888	0.115888
BRD4	3.66687	0.373675	0.000245539	0.00309838	0.370681	0.268224
CST7	3.66609	0.584608	0.000246291	0.00310516	0.279368	0.198131
MEGF9	3.66342	1.74106	0.000248868	0.00313218	0.112537	0.0317757
CSNK2A2	3.66249	0.787776	0.000249773	0.00314084	0.187562	0.102804
OXNAD1	3.66182	0.34478	0.000250434	0.00314641	0.415104	0.31028
CSGALNACT2	3.6615	0.836711	0.000250744	0.00314758	0.180158	0.0981308
NCK1	3.66044	0.402509	0.000251781	0.00315785	0.335143	0.237383
PRDX3	3.65985	0.535085	0.000252363	0.00316241	0.263574	0.173832
STAT5B	3.65862	0.416857	0.000253573	0.00317482	0.294669	0.197196
UBR5	3.65833	0.578728	0.000253866	0.00317574	0.233959	0.14486
XPA	3.65763	0.445613	0.000254558	0.00318164	0.29615	0.200935
EHMT1	3.65687	0.629873	0.000255314	0.00318834	0.219151	0.133645
TMEM204	3.65404	0.467695	0.000258149	0.00322096	0.295656	0.203738
TMEM259	3.65321	0.502328	0.00025898	0.00322854	0.257651	0.168224
CYTH1	3.65239	0.2924	0.000259813	0.00323614	0.582922	0.461682
PSME2	3.6511	0.291608	0.000261121	0.00324963	0.765054	0.647664
METTL2B	3.64622	0.996135	0.000266131	0.00330629	0.150049	0.0672897
ZNF101	3.64554	0.443098	0.000266832	0.00331215	0.30849	0.21215
NAA50	3.64518	0.695784	0.000267205	0.00331394	0.199408	0.113084
AGFG1	3.64285	0.84295	0.000269631	0.00333791	0.179664	0.0981308
PHF10	3.64266	0.807713	0.000269831	0.00333791	0.186081	0.103738
TFAM	3.64112	0.559524	0.000271453	0.00335512	0.246792	0.159813
UBA6	3.64076	0.614845	0.000271833	0.00335694	0.225568	0.139252
UBE2G2	3.64049	0.420926	0.000272123	0.00335765	0.311945	0.213084
ZFP36L1	3.64023	0.331276	0.000272391	0.0033581	0.518263	0.41215
SLBP	3.63723	0.461542	0.000275584	0.00339168	0.296644	0.205607
TNRC6C	3.63664	0.567841	0.000276218	0.00339659	0.254195	0.16729
TOPBP1	3.63539	1.00118	0.000277558	0.00341016	0.154985	0.0738318
HEBP2	3.63364	0.356436	0.000279453	0.00343043	0.38845	0.28972
TRAT1	3.63343	0.276491	0.000279682	0.00343043	0.620928	0.51215
MLX	3.62911	0.465888	0.000284395	0.00348167	0.268016	0.17757
RC3H2	3.62895	0.743636	0.000284582	0.00348167	0.19151	0.107477
GRAP2	3.62854	0.429429	0.000285025	0.00348206	0.310464	0.218692
USP7	3.62848	0.562602	0.000285095	0.00348206	0.232971	0.145794
NOP10	3.62728	0.297668	0.000286428	0.00349539	0.622902	0.508411
TCP11L2	3.62702	0.697222	0.000286709	0.00349587	0.202863	0.118692
ZNHIT6	3.62465	0.830303	0.000289349	0.00352508	0.17769	0.0953271
NKAP	3.62205	0.528857	0.000292273	0.00355771	0.269497	0.178505
ESYT2	3.6192	0.555105	0.000295515	0.00359415	0.227542	0.141121
C21orf91	3.6177	0.76701	0.000297233	0.00361201	0.182132	0.0981308
TRAPPC6B	3.6174	1.04482	0.000297573	0.0036131	0.149556	0.0682243
LSM6	3.61679	0.338622	0.000298279	0.00361863	0.42695	0.321495
RERE	3.61592	0.672511	0.000299278	0.00362772	0.195459	0.11028
STK10	3.61408	0.339039	0.000301411	0.0036505	0.427443	0.32243
PCMT1	3.61368	0.353449	0.000301878	0.00365295	0.413129	0.305607
VCPIP1	3.61328	0.620071	0.000302346	0.00365295	0.209773	0.124299
TIA1	3.61326	0.536747	0.000302371	0.00365295	0.247779	0.160748
STAU1	3.61252	0.392591	0.000303235	0.00366034	0.339092	0.239252
NFE2L2	3.61184	0.444331	0.000304027	0.00366684	0.298618	0.208411
GIMAP5	3.61064	0.743702	0.000305443	0.00368078	0.185587	0.101869
PREX1	3.61043	0.452781	0.000305692	0.00368078	0.299605	0.21028
TLK2	3.6096	0.979607	0.000306666	0.00368943	0.153998	0.0728972
MKLN1	3.60874	0.773974	0.000307692	0.0036987	0.177196	0.0934579
PTTG1IP	3.60724	0.736336	0.000309476	0.00371706	0.192004	0.108411
HOOK3	3.60554	0.541541	0.000311499	0.00373575	0.25617	0.169159
SRI	3.60523	0.314232	0.000311879	0.00373661	0.544916	0.425234
GNA13	3.60495	0.667729	0.00031221	0.00373747	0.209279	0.124299
SLF1	3.60445	0.844975	0.00031282	0.00374168	0.175222	0.0934579
FAM98B	3.60053	0.851736	0.000317563	0.00379528	0.16387	0.0803738
TAF7	3.59874	0.308452	0.000319765	0.0038159	0.587858	0.471028
SP140L	3.59812	0.400342	0.00032052	0.00382113	0.32922	0.235514
APLP2	3.59586	0.595903	0.000323318	0.00385132	0.213228	0.126168
RPA3	3.59523	0.375164	0.000324106	0.00385753	0.34156	0.241121
PAPOLA	3.59383	0.311136	0.000325848	0.00387188	0.617966	0.491589
DYNLL2	3.59276	0.575895	0.000327199	0.00388475	0.232971	0.145794
NDUFV3	3.59026	0.575368	0.000330347	0.00391664	0.238401	0.154206
LSM12	3.5902	0.401085	0.000330427	0.00391664	0.314906	0.218692
ZNF207	3.58715	0.310152	0.000334307	0.00395939	0.569102	0.462617
CHCHD7	3.5865	0.383139	0.000335148	0.0039661	0.34304	0.242991
HERC1	3.5862	0.474766	0.000335528	0.00396735	0.281836	0.192523
IWS1	3.58147	0.58823	0.000341669	0.00403667	0.228529	0.142991
PPP4R2	3.58102	0.37288	0.000342251	0.00404023	0.370681	0.269159
KATNBL1	3.57635	0.526395	0.000348422	0.00410973	0.230997	0.142056
IPO7	3.57322	0.816306	0.000352613	0.0041524	0.175716	0.0943925
CCDC167	3.57322	0.363299	0.000352613	0.0041524	0.377591	0.282243
MPRIP	3.57238	0.468625	0.000353754	0.00415906	0.28233	0.192523
FNDC3A	3.57045	0.755373	0.000356362	0.00418292	0.175716	0.0934579
CPNE1	3.56923	0.343495	0.000358034	0.00419573	0.419546	0.313084
FAM76B	3.56876	0.860855	0.00035867	0.00419978	0.174729	0.0943925
ADAR	3.56665	0.325905	0.000361575	0.00423036	0.502962	0.388785
EIF4E3	3.56515	0.624012	0.00036365	0.00425121	0.230997	0.149533
THAP5	3.5638	0.692889	0.00036553	0.00426974	0.187068	0.104673
CD96	3.56297	0.341675	0.000366681	0.00427972	0.423495	0.323364
STAT4	3.56191	0.622366	0.00036816	0.00429352	0.190523	0.105607
TGS1	3.56031	0.550979	0.00037042	0.0043164	0.239388	0.152336
TAF1	3.55959	1.22406	0.000371435	0.00432474	0.135735	0.0570093
TAPBP	3.55921	0.295227	0.000371974	0.00432753	0.671273	0.542056
GNLY	3.55853	0.590644	0.000372933	0.0043352	0.331194	0.243925
IGBP1	3.55162	0.302133	0.000382868	0.00444711	0.601678	0.472897
ELK4	3.5497	0.442971	0.000385676	0.00446896	0.264067	0.174766
ZBTB24	3.5497	0.686954	0.000385676	0.00446896	0.197433	0.114019
RNF5	3.54847	0.472411	0.000387476	0.00448622	0.268016	0.179439
WASF2	3.54767	0.293328	0.000388659	0.00449632	0.614511	0.484112
AHSA1	3.54741	0.377037	0.000389034	0.00449706	0.34847	0.253271
IRF2BP2	3.54215	0.323692	0.00039688	0.00458409	0.446199	0.342056
WBP11	3.54126	0.371681	0.000398218	0.00459588	0.373149	0.269159
CTDSPL2	3.54016	0.658289	0.000399881	0.00461138	0.209279	0.127103
SNX5	3.53887	0.480226	0.000401839	0.00463027	0.272952	0.184112
PAIP2	3.53813	0.288128	0.000402967	0.00463957	0.679664	0.558879
CUL2	3.53646	0.812177	0.000405523	0.00466158	0.178677	0.0990654
ORMDL2	3.53623	0.525958	0.00040588	0.00466198	0.262586	0.174766
TNFRSF4	3.53448	0.487445	0.000408584	0.00468931	0.249753	0.160748
RPAP2	3.53414	0.603405	0.000409107	0.00469159	0.232971	0.151402
NASP	3.53386	0.343087	0.000409533	0.00469241	0.422014	0.321495
EIF2S2	3.53367	0.295483	0.000409828	0.00469241	0.628825	0.513084
PFDN6	3.53109	0.408073	0.000413844	0.00473466	0.301086	0.209346
HTT	3.52997	1.18818	0.000415601	0.00475099	0.126851	0.0476636
YME1L1	3.52503	0.331226	0.000423439	0.00483677	0.424975	0.32243
DCP2	3.52268	0.41697	0.000427205	0.00487594	0.328233	0.239252
PBDC1	3.52217	0.480791	0.000428024	0.00488143	0.262093	0.175701
USP10	3.52154	0.4297	0.000429049	0.00488926	0.324778	0.234579
CREBZF	3.52101	0.474741	0.000429905	0.00489516	0.26999	0.179439
EIF5A	3.51712	0.287769	0.000436254	0.00496355	0.621422	0.504673
PSMD12	3.51577	0.423652	0.000438483	0.00498499	0.277394	0.186916
MIAT	3.51351	0.527234	0.000442233	0.00502133	0.245311	0.162617
KIF5B	3.51342	0.327913	0.000442374	0.00502133	0.484205	0.371963
SUGP2	3.51256	0.642591	0.000443819	0.00503378	0.196446	0.113084
KDM4C	3.51188	0.697957	0.00044495	0.00504266	0.178677	0.0962617
RAB11A	3.5101	0.34457	0.000447932	0.00507133	0.412142	0.31028
PARK7	3.50996	0.281385	0.000448182	0.00507133	0.771471	0.643925
MFSD10	3.50674	0.362976	0.000453628	0.00512894	0.323791	0.224299
CCT2	3.50247	0.32966	0.000460962	0.00520779	0.409674	0.307477
MRPL43	3.49926	0.330303	0.000466553	0.00526684	0.406713	0.304673
POLR3K	3.49841	0.703583	0.000468035	0.00527944	0.188055	0.108411
SMARCAD1	3.49801	0.981406	0.00046874	0.00528328	0.148075	0.0691589
SUGT1	3.4951	0.364152	0.000473893	0.0053372	0.343534	0.24486
IL16	3.49249	0.304829	0.000478531	0.00538524	0.515795	0.407477
ENTPD4	3.49095	0.744131	0.000481303	0.00541059	0.172754	0.0915888
MAML2	3.49082	0.553153	0.000481532	0.00541059	0.259131	0.178505
RNF149	3.48987	0.321353	0.000483249	0.00542567	0.386476	0.284112
YIPF4	3.48924	0.322649	0.000484397	0.00543356	0.378085	0.276636
RSRP1	3.48907	0.25283	0.000484703	0.00543356	0.785291	0.662617
EP400	3.48884	0.681277	0.000485125	0.00543408	0.185587	0.102804
UBE2Z	3.48683	0.769217	0.000488783	0.00547081	0.184107	0.104673
M6PR	3.48658	0.310638	0.000489246	0.00547176	0.563672	0.448598
PPIP5K2	3.48404	0.799165	0.000493907	0.00551962	0.172261	0.0934579
FOXN2	3.48241	0.589973	0.000496919	0.00554899	0.21619	0.133645
PFDN2	3.47962	0.310238	0.000502123	0.00559934	0.449161	0.337383
ANP32A	3.47958	0.320285	0.000502202	0.00559934	0.517275	0.399065
ZC3H15	3.47907	0.287988	0.000503154	0.00560563	0.548371	0.428037
PLCL2	3.47867	0.816994	0.000503908	0.00560971	0.181145	0.103738
CBX5	3.4784	0.402005	0.000504425	0.00561115	0.27542	0.185047
MRPL32	3.47789	0.485778	0.000505381	0.00561746	0.270977	0.185981
ANKRD13A	3.47742	0.648261	0.000506259	0.00562289	0.200888	0.120561
PDS5A	3.4766	0.462165	0.000507818	0.00563244	0.271471	0.182243
NFATC2IP	3.47656	0.432765	0.000507898	0.00563244	0.293682	0.207477
CELF1	3.47038	0.348354	0.000519715	0.00575908	0.382527	0.279439
SRSF1	3.4655	0.370423	0.000529245	0.00586019	0.337611	0.246729
PGRMC2	3.46083	0.767677	0.000538515	0.00595827	0.176703	0.0962617
AHCTF1	3.45869	0.925745	0.000542801	0.00600111	0.159921	0.082243
SMAD4	3.45804	1.04218	0.000544123	0.00601113	0.139191	0.0616822
TTC17	3.45759	0.430203	0.00054502	0.00601644	0.272458	0.183178
VAMP5	3.45679	0.318214	0.000546647	0.0060298	0.453603	0.351402
NAAA	3.45622	0.452129	0.000547806	0.00603798	0.279862	0.191589
BTN3A3	3.45252	0.640155	0.000555373	0.00611672	0.206811	0.126168
ZCCHC9	3.45212	0.684641	0.0005562	0.00612117	0.195953	0.115888
SMG6	3.45047	0.670187	0.000559609	0.006154	0.189042	0.109346
IST1	3.44747	0.456848	0.000565864	0.00621806	0.262093	0.172897
BRD1	3.44398	0.983618	0.000573215	0.00629405	0.152517	0.0757009
ESF1	3.44212	0.474606	0.000577171	0.00632838	0.263574	0.180374
TNRC6A	3.4421	0.535245	0.000577216	0.00632838	0.235933	0.153271
PUM2	3.44178	0.490654	0.000577893	0.006331	0.250247	0.165421
KIAA0586	3.44115	0.763503	0.00057925	0.00634105	0.175716	0.0962617
SIN3A	3.44092	0.579121	0.000579748	0.0063417	0.212734	0.129907
MRPL34	3.44045	0.308037	0.000580745	0.00634781	0.452122	0.347664
GPR155	3.44011	0.482748	0.000581471	0.00635095	0.272458	0.186916
ATXN1	3.43825	0.508291	0.000585481	0.00638991	0.244324	0.161682
PIBF1	3.43724	0.713077	0.000587678	0.00640906	0.186575	0.108411
NCBP2	3.43663	0.349743	0.00058901	0.00641874	0.333662	0.239252
FAM214A	3.43354	0.735365	0.000595756	0.00648738	0.176209	0.0971963
ZC3H6	3.43293	0.794932	0.000597105	0.00649717	0.169299	0.0906542
CALCOCO1	3.43214	0.567081	0.00059883	0.00651104	0.23001	0.148598
VKORC1	3.42918	0.46874	0.000605398	0.00657751	0.263574	0.175701
C9orf78	3.4279	0.287293	0.000608281	0.00659891	0.66387	0.534579
NIPAL3	3.42606	0.64043	0.000612414	0.00663877	0.212734	0.13271
SHPRH	3.42551	0.560214	0.000613655	0.00664724	0.239882	0.158879
DCAF5	3.42398	0.480558	0.000617102	0.00667957	0.231984	0.147664
MAD1L1	3.42244	0.449121	0.000620615	0.00671258	0.289733	0.201869
RILPL2	3.4194	0.313737	0.0006276	0.00678306	0.445706	0.341121
RBM5	3.41876	0.350361	0.000629065	0.00679348	0.349457	0.253271
RBM28	3.41857	1.00496	0.000629505	0.00679348	0.148569	0.0728972
TMEM167A	3.41669	0.362606	0.000633871	0.0068355	0.344521	0.250467
PLEKHA3	3.41479	0.675316	0.000638314	0.00687829	0.192991	0.114019
RNF34	3.41293	0.633952	0.000642687	0.00692025	0.199408	0.119626
CBLB	3.41155	0.700985	0.000645935	0.00695005	0.19151	0.113084
TARDBP	3.41109	0.437066	0.000647038	0.00695674	0.265548	0.176636
TMEM173	3.40986	0.31409	0.000649954	0.0069829	0.46002	0.351402
MSL3	3.40944	0.357005	0.000650962	0.00698854	0.371668	0.276636
CDR2	3.409	0.645995	0.000652022	0.00699473	0.20385	0.124299
TRMT13	3.40593	0.688246	0.000659386	0.00706848	0.189042	0.11028
RPA2	3.40287	0.327974	0.000666828	0.00714296	0.405726	0.300935
ZNHIT1	3.40208	0.294719	0.000668739	0.00715813	0.524186	0.402804
TMEM170A	3.40092	0.471578	0.00067159	0.00718024	0.244324	0.161682
TTC39C	3.40084	0.284026	0.000671798	0.00718024	0.55232	0.437383
PSMC4	3.39765	0.350531	0.000679684	0.00725917	0.34847	0.252336
SOCS4	3.39532	1.34413	0.000685484	0.0073137	0.122409	0.0476636
RAP1B	3.39519	0.270008	0.000685801	0.0073137	0.770977	0.656075
POP5	3.39445	0.419529	0.000687657	0.00732269	0.268509	0.180374
ATP6V1D	3.39359	0.607073	0.000689837	0.00734049	0.218657	0.138318
UBL3	3.39299	0.410533	0.000691329	0.00735096	0.296644	0.207477
CSNK2A1	3.39113	0.431354	0.000696039	0.0073956	0.296644	0.211215
POLK	3.39031	0.663844	0.000698135	0.00741243	0.189536	0.11028
CRNKL1	3.38938	0.821069	0.000700508	0.00743217	0.16387	0.0869159
ZBTB25	3.38722	0.458878	0.000706037	0.00748534	0.271471	0.186916
TRIM69	3.38657	0.573137	0.000707725	0.00749774	0.230503	0.150467
KRCC1	3.38608	0.463248	0.00070898	0.00750554	0.246298	0.161682
TRAF5	3.38177	0.511245	0.000720203	0.0076132	0.243337	0.162617
AKT3	3.38177	1.05901	0.000720203	0.0076132	0.14462	0.0700935
CFAP36	3.38116	0.358604	0.000721812	0.00762141	0.319348	0.223364
MRPL18	3.38107	0.357438	0.000722034	0.00762141	0.335143	0.242056
PSMC1	3.37775	0.364172	0.000730804	0.00770836	0.345508	0.252336
PSMD6	3.37534	0.412421	0.000737234	0.00776486	0.316881	0.228037
SPPL2A	3.37452	0.502918	0.000739446	0.00778248	0.24926	0.168224
PHIP	3.37306	0.328088	0.000743374	0.00781814	0.429418	0.329907
ADSS	3.37247	0.408932	0.000744974	0.00782926	0.314906	0.225234
SNX20	3.36871	0.470429	0.000755218	0.00792208	0.248272	0.163551
CSGALNACT1	3.36862	0.900798	0.000755449	0.00792208	0.153504	0.0766355
COA4	3.36833	0.455239	0.000756261	0.00792485	0.263574	0.178505
IGF2R	3.36699	0.821197	0.000759922	0.00795745	0.16387	0.0869159
TERF2IP	3.36678	0.284733	0.000760505	0.00795779	0.655479	0.528037
VPS13D	3.36363	1.2643	0.000769237	0.00804334	0.126851	0.053271
TAF3	3.3634	0.423984	0.000769885	0.0080443	0.287759	0.199065
C6orf89	3.36143	0.626983	0.000775386	0.00809593	0.204344	0.125234
EIF6	3.35793	0.366573	0.000785297	0.00819349	0.351431	0.261682
HLA-DQA1	3.35186	1.8027	0.000802709	0.00836912	0.103159	0.0299065
MRPS18C	3.35061	0.363302	0.000806332	0.00840084	0.340079	0.245794
CSK	3.34949	0.290544	0.0008096	0.00842882	0.522211	0.411215
COX8A	3.34833	0.250549	0.000813005	0.00845532	0.819348	0.709346
LINC01089	3.34822	0.530426	0.000813315	0.00845532	0.23692	0.156075
UBR2	3.34715	0.598996	0.000816485	0.00848217	0.225074	0.148598
CTDSP1	3.34514	0.368858	0.00082242	0.00853769	0.299605	0.209346
MXI1	3.34435	0.52293	0.000824742	0.00855566	0.214709	0.134579
TIMMDC1	3.34154	0.521374	0.00083314	0.00863079	0.238894	0.159813
TIPRL	3.3415	0.442918	0.000833267	0.00863079	0.270977	0.186916
SFXN1	3.34133	0.295002	0.000833775	0.00863079	0.425962	0.32243
VEGFB	3.33975	0.895468	0.000838549	0.008674	0.15696	0.0831776
PPP2R5A	3.33896	0.655247	0.000840913	0.00869224	0.195459	0.118692
MLLT6	3.33854	0.365713	0.000842194	0.00869926	0.310958	0.220561
RAB11FIP1	3.33772	0.546204	0.000844697	0.00871888	0.215696	0.137383
KIAA1143	3.33533	0.39855	0.000851987	0.00878786	0.287266	0.2
SEC61B	3.33482	0.288368	0.000853542	0.00879763	0.746298	0.602804
TMEM50A	3.33154	0.267966	0.000863654	0.00889551	0.650049	0.540187
BMS1	3.33004	0.740236	0.000868323	0.00893724	0.177196	0.100935
ZC3H7A	3.32903	0.408028	0.000871493	0.00896348	0.266041	0.179439
EML4	3.32556	0.280709	0.000882403	0.00906925	0.579961	0.466355
KDM2A	3.3247	0.393447	0.000885151	0.00909102	0.296644	0.208411
SLC16A7	3.321	0.498083	0.000896967	0.00920584	0.234452	0.152336
PNRC2	3.31981	0.284783	0.000900778	0.00923841	0.535044	0.424299
KLHL24	3.31958	0.441024	0.000901529	0.00923955	0.25617	0.172897
GTF3C6	3.31814	0.323359	0.000906181	0.00928066	0.420039	0.323364
ACBD6	3.31643	0.483247	0.000911752	0.00932803	0.237907	0.15514
CASK	3.31548	0.980572	0.000914861	0.00934969	0.143139	0.0691589
PHF14	3.31375	0.377463	0.000920551	0.00940119	0.338598	0.251402
DNAJC10	3.31132	0.654647	0.000928586	0.00947656	0.187068	0.109346
ANKLE2	3.30787	0.459237	0.000940086	0.00958716	0.246298	0.161682
RPN2	3.30734	0.302101	0.000941862	0.0095985	0.471866	0.361682
CEBPB	3.30565	0.416234	0.000947564	0.00964302	0.271964	0.188785
GZMH	3.30565	0.966546	0.000947564	0.00964302	0.16387	0.0906542
PICALM	3.30538	0.828285	0.000948494	0.00964569	0.157947	0.082243
ARL8B	3.30261	0.860469	0.000957909	0.00973459	0.155972	0.0813084
MAL	3.30151	0.287702	0.000961671	0.00976595	0.536032	0.442991
PPP6R3	3.30047	0.569355	0.000965227	0.0097952	0.206318	0.127103
MANF	3.29927	0.408043	0.00096938	0.00982577	0.273445	0.188785
PAXBP1	3.2992	0.644881	0.000969599	0.00982577	0.185094	0.108411
POLR2G	3.29789	0.299709	0.000974136	0.00985793	0.418065	0.314019
DIP2A	3.29635	0.488167	0.000979503	0.00990531	0.225074	0.142991
MAP4K4	3.29555	0.48203	0.000982308	0.00992673	0.272458	0.193458
HIBCH	3.29453	0.840649	0.000985861	0.00995568	0.15153	0.0757009
NDUFS2	3.29271	0.351516	0.000992257	0.0100133	0.361303	0.270093
H2AFY	3.29134	0.296272	0.000997117	0.0100483	0.452122	0.345794
SNRPF	3.29022	0.287955	0.0010011	0.0100814	0.688055	0.554206
NCBP3	3.28977	0.554243	0.00100268	0.0100903	0.205331	0.127103
NSUN6	3.28946	0.729261	0.00100381	0.0100946	0.17769	0.101869
SLF2	3.28853	0.875912	0.00100713	0.010121	0.160908	0.0869159
RASA2	3.28806	0.449658	0.00100879	0.0101307	0.268509	0.188785
OFD1	3.2873	0.326894	0.00101152	0.010151	0.415597	0.323364
RNF168	3.28701	0.599274	0.00101259	0.0101547	0.198914	0.12243
SMAD2	3.28595	0.432354	0.0010164	0.0101858	0.26999	0.18785
DNAJC19	3.2855	0.307236	0.001018	0.0101948	0.431885	0.331776
SIRPG	3.2828	0.434911	0.00102782	0.010286	0.287266	0.207477
TRIM44	3.28221	0.528233	0.00102998	0.0103005	0.230503	0.152336
SLC20A1	3.28191	0.750821	0.00103106	0.0103042	0.164857	0.088785
RPAIN	3.28098	0.368749	0.00103447	0.0103311	0.318855	0.230841
ICE2	3.28039	0.591897	0.00103664	0.0103457	0.208786	0.130841
EDEM3	3.27929	0.782706	0.00104069	0.0103764	0.159427	0.0841121
MRPS16	3.27916	0.437132	0.00104115	0.0103764	0.261599	0.178505
MSI2	3.27857	0.471049	0.00104334	0.010391	0.246792	0.166355
GTPBP6	3.27578	0.645177	0.0010537	0.010487	0.191017	0.114019
ATF2	3.27373	0.732517	0.00106138	0.0105561	0.172754	0.0990654
SNRPA1	3.27318	0.371302	0.00106344	0.0105694	0.302567	0.214953
SRSF10	3.27227	0.283798	0.00106687	0.0105962	0.5385	0.427103
ZBTB20	3.27181	0.3587	0.00106863	0.0106038	0.371175	0.283178
LINC01184	3.27075	0.974521	0.00107263	0.0106314	0.142646	0.0700935
CUL1	3.26995	0.658532	0.00107568	0.0106544	0.1846	0.107477
THUMPD1	3.2691	0.324733	0.0010789	0.0106789	0.390918	0.297196
DYNC1LI1	3.26405	0.500001	0.00109832	0.0108638	0.232478	0.153271
OGFR	3.26363	0.424285	0.00109996	0.0108726	0.244324	0.160748
STIM1	3.26318	0.550482	0.00110169	0.0108822	0.212241	0.133645
IBTK	3.26287	0.51346	0.00110292	0.0108869	0.233465	0.153271
THOC1	3.26208	0.710476	0.00110597	0.0109095	0.170286	0.0943925
CPSF6	3.25919	0.43138	0.00111732	0.0110065	0.2769	0.192523
MCPH1	3.25788	0.616219	0.00112249	0.0110424	0.187068	0.111215
SMARCD1	3.25758	0.568046	0.00112366	0.0110464	0.202863	0.124299
STOM	3.25686	0.458992	0.00112651	0.0110669	0.245805	0.166355
TMEM154	3.25523	0.477473	0.00113299	0.011123	0.233465	0.15514
ZNF37A	3.25352	0.916073	0.00113984	0.0111826	0.147088	0.0738318
SENP5	3.2531	0.660452	0.00114154	0.0111917	0.172261	0.0962617
WAPL	3.25246	0.343581	0.00114409	0.0112091	0.336624	0.245794
DGKD	3.25151	0.787925	0.00114792	0.0112391	0.167818	0.0934579
GZMA	3.25048	0.78905	0.00115211	0.0112725	0.234452	0.16729
SNRNP35	3.24813	0.574131	0.00116166	0.011353	0.197927	0.121495
SDHD	3.24807	0.317239	0.00116192	0.011353	0.384995	0.286916
PHF21A	3.24773	0.726299	0.0011633	0.0113588	0.154492	0.0785047
SUPT4H1	3.24726	0.302257	0.0011652	0.0113697	0.415104	0.318692
MGST3	3.24678	0.30067	0.00116719	0.0113815	0.46002	0.349533
AKAP11	3.24321	0.802831	0.00118193	0.0115174	0.160908	0.0878505
GLRX5	3.24173	0.442589	0.00118808	0.0115696	0.265054	0.182243
DNAJA2	3.24147	0.296162	0.00118914	0.011572	0.446199	0.335514
TXNRD1	3.24128	0.816297	0.00118993	0.011572	0.164363	0.0915888
COMT	3.23938	0.448278	0.0011979	0.0116339	0.270977	0.192523
ZNF224	3.23507	0.72056	0.00121614	0.0118031	0.171767	0.0962617
PSMB5	3.23308	0.658607	0.00122463	0.0118775	0.186081	0.111215
INO80	3.23262	0.772624	0.00122662	0.0118862	0.155972	0.082243
GOSR1	3.23249	0.621939	0.00122717	0.0118862	0.188549	0.113084
MARK2	3.23173	0.626719	0.00123044	0.0119099	0.179664	0.102804
FMN1	3.22985	0.909671	0.00123857	0.0119805	0.146101	0.0728972
TMEM181	3.22961	0.891887	0.00123957	0.0119823	0.144126	0.071028
RUVBL1	3.22832	0.485829	0.00124518	0.0120284	0.243337	0.164486
HDGF	3.22718	0.495273	0.00125015	0.0120684	0.23692	0.157944
RSRC1	3.22558	0.466959	0.00125719	0.0121229	0.257157	0.179439
RHOF	3.22551	0.266013	0.00125747	0.0121229	0.531589	0.41215
MLEC	3.22515	0.492133	0.00125905	0.0121237	0.228529	0.151402
GFM1	3.22511	0.782565	0.00125924	0.0121237	0.158934	0.0859813
SLIRP	3.22471	0.283897	0.001261	0.0121327	0.419546	0.317757
TAGAP	3.22363	0.264744	0.00126576	0.0121694	0.5385	0.427103
KPNB1	3.22346	0.277483	0.00126651	0.0121694	0.498519	0.390654
C2orf49	3.22321	0.69226	0.00126763	0.0121721	0.174235	0.100935
TTC3	3.22245	0.27774	0.001271	0.0121964	0.54689	0.452336
CLDND1	3.22207	0.292322	0.00127269	0.0122045	0.42695	0.337383
PNKP	3.22101	0.53782	0.00127739	0.0122415	0.207305	0.129907
AGO2	3.22061	0.499266	0.00127919	0.0122433	0.218164	0.139252
VEZF1	3.22059	0.62193	0.00127928	0.0122433	0.19151	0.115888
RBL1	3.21978	1.20461	0.00128287	0.0122696	0.121915	0.0504673
CNST	3.21915	0.421273	0.00128571	0.0122886	0.24383	0.162617
TRIM33	3.21782	0.474339	0.0012917	0.0123377	0.224087	0.14486
PYROXD1	3.21725	0.604226	0.00129427	0.0123532	0.194472	0.118692
MPLKIP	3.21708	0.388273	0.00129503	0.0123532	0.306515	0.221495
DPYD	3.2163	0.73343	0.00129857	0.0123787	0.176703	0.104673
GMCL1	3.2157	0.561392	0.00130125	0.0123961	0.211747	0.134579
XPO6	3.21501	0.531588	0.00130441	0.0124181	0.194965	0.117757
DPP8	3.21266	0.715709	0.00131512	0.0125081	0.170286	0.0962617
MEAF6	3.21255	0.271382	0.0013156	0.0125081	0.547384	0.424299
NFATC2	3.21097	0.507617	0.00132288	0.0125608	0.218657	0.140187
SSH2	3.20987	0.378021	0.00132795	0.0126007	0.289733	0.204673
NDUFA8	3.20947	0.441635	0.00132981	0.01261	0.262586	0.182243
PIK3C3	3.20805	0.736545	0.00133637	0.0126604	0.159921	0.0869159
BNIP2	3.20795	0.331175	0.00133686	0.0126604	0.349951	0.259813
ACTL6A	3.20714	0.839904	0.0013406	0.0126801	0.152517	0.0794393
RAB8A	3.20712	0.311178	0.0013407	0.0126801	0.370188	0.273832
CPSF2	3.20666	0.861235	0.00134287	0.0126877	0.155479	0.0841121
PPP2R2D	3.20657	0.681006	0.00134326	0.0126877	0.187562	0.114953
TNFSF12	3.20581	0.54296	0.00134682	0.012713	0.227048	0.15514
PSMB2	3.20389	0.303523	0.00135585	0.0127816	0.451629	0.356075
ZBTB4	3.20389	0.877633	0.00135585	0.0127816	0.144126	0.071028
API5	3.20296	0.492918	0.00136024	0.0128146	0.216683	0.138318
TNKS2	3.20234	0.576773	0.00136314	0.0128335	0.201876	0.126168
USP48	3.19945	0.407229	0.00137691	0.0129463	0.267029	0.184112
SUDS3	3.19831	0.506081	0.00138237	0.0129892	0.220138	0.142991
SMIM7	3.1971	0.377154	0.00138816	0.0130267	0.300592	0.215888
COX6A1	3.19558	0.265563	0.0013955	0.0130871	0.864265	0.737383
TMX4	3.19459	0.365684	0.00140031	0.0131237	0.314413	0.229907
HAUS3	3.19311	0.498532	0.00140751	0.0131826	0.220632	0.142991
BUB3	3.19228	0.279971	0.00141153	0.0132117	0.554294	0.442991
DDX27	3.19205	0.341664	0.00141267	0.0132138	0.322804	0.235514
TES	3.18953	0.324854	0.00142502	0.0133208	0.371175	0.28785
XRRA1	3.18827	0.608181	0.00143129	0.013366	0.180652	0.103738
PHF6	3.18818	0.821374	0.0014317	0.013366	0.157453	0.0850467
HELLS	3.18736	0.789357	0.00143579	0.0133955	0.165844	0.0943925
NBPF12	3.1837	1.14544	0.00145405	0.0135571	0.123396	0.0523364
SMIM10L1	3.18321	0.356805	0.0014565	0.0135711	0.299112	0.21215
ERCC6L2	3.18205	0.888095	0.00146236	0.013617	0.146594	0.0757009
FKBP11	3.18089	0.290523	0.00146824	0.0136561	0.42695	0.327103
RNASEH2C	3.18085	0.331303	0.00146845	0.0136561	0.34847	0.253271
MARK3	3.17829	0.381876	0.00148147	0.0137683	0.262586	0.17757
CREBRF	3.17689	0.296018	0.00148861	0.0138259	0.467917	0.372897
ARIH2	3.17584	0.410922	0.00149405	0.0138674	0.262093	0.176636
PPP1R18	3.17512	0.265679	0.00149775	0.0138929	0.573544	0.450467
ANO6	3.17489	1.08741	0.00149895	0.0138951	0.125864	0.0551402
PGP	3.1714	0.606079	0.00151707	0.0140371	0.209773	0.137383
SARS	3.17138	0.314048	0.00151718	0.0140371	0.399803	0.301869
CHRAC1	3.17089	0.436447	0.00151972	0.0140516	0.239388	0.157944
AQR	3.16996	0.715268	0.0015246	0.0140877	0.174235	0.102804
BBIP1	3.1688	0.547388	0.00153071	0.0141351	0.207799	0.130841
AAMP	3.16857	0.424285	0.00153193	0.0141374	0.244324	0.161682
DNAJC1	3.16755	0.568672	0.00153729	0.0141708	0.222113	0.149533
ANTXR2	3.16751	0.962336	0.00153751	0.0141708	0.136723	0.0654206
RNF169	3.16713	0.724141	0.00153953	0.0141803	0.161895	0.088785
YLPM1	3.16425	0.821954	0.00155482	0.0143029	0.150543	0.0785047
MYSM1	3.16307	0.707289	0.00156115	0.0143521	0.164363	0.0915888
CCR4	3.16269	1.25728	0.00156319	0.0143617	0.114018	0.0439252
BAZ1A	3.15967	0.259071	0.0015795	0.0145023	0.505429	0.4
LPXN	3.15764	0.366437	0.00159054	0.0145944	0.346989	0.259813
RRP15	3.15607	0.677318	0.00159909	0.0146543	0.177196	0.104673
KPNA6	3.15478	0.575044	0.00160618	0.0147099	0.197433	0.121495
MDH1	3.15316	0.279365	0.00161516	0.0147828	0.491115	0.383178
LRCH3	3.15174	0.749214	0.00162301	0.0148453	0.159921	0.0878505
EDEM1	3.15045	0.579406	0.00163019	0.0149015	0.191017	0.115888
VPS41	3.14988	0.986061	0.00163338	0.0149213	0.133268	0.0626168
TDP2	3.14846	0.528324	0.00164132	0.0149843	0.210267	0.134579
FCMR	3.14755	0.274355	0.00164643	0.0150215	0.518263	0.415888
PTCD3	3.14508	0.580143	0.00166041	0.0151332	0.201876	0.128037
PHTF2	3.14502	0.493419	0.00166077	0.0151332	0.21619	0.139252
RBBP6	3.14392	0.365997	0.00166702	0.0151806	0.349457	0.269159
GIMAP8	3.14259	0.935503	0.00167463	0.0152403	0.144126	0.0747664
FAM78A	3.14159	0.571972	0.00168032	0.0152824	0.191017	0.116822
TWF2	3.14024	0.294827	0.0016881	0.0153435	0.452122	0.356075
STAG1	3.13876	0.476216	0.00169664	0.0154115	0.234946	0.156075
S100PBP	3.13745	0.885488	0.00170425	0.0154709	0.144126	0.0738318
PRMT2	3.13639	0.260973	0.0017104	0.015517	0.572063	0.472897
MRPS34	3.1351	0.273844	0.00171794	0.0155756	0.493583	0.381308
ZNRD1	3.13485	0.328286	0.00171943	0.0155793	0.321323	0.234579
CHIC2	3.13419	0.515984	0.00172327	0.0156044	0.211254	0.134579
ZDHHC20	3.13157	0.702448	0.00173873	0.0157281	0.167325	0.0943925
RTN4	3.13151	0.276771	0.0017391	0.0157281	0.544916	0.431776
TMX3	3.12798	0.682702	0.00176013	0.0159083	0.171273	0.0990654
SEC22C	3.12601	0.572309	0.00177194	0.015995	0.182626	0.107477
STX8	3.12525	0.353314	0.00177653	0.0160264	0.291214	0.208411
GAPVD1	3.12327	0.660557	0.00178857	0.016125	0.169299	0.0962617
SF3A1	3.12231	0.392867	0.00179436	0.0161671	0.277887	0.195327
TRRAP	3.1209	0.700008	0.00180301	0.0162217	0.16535	0.0934579
HIF1A	3.12077	0.47639	0.00180378	0.0162217	0.233465	0.157009
CHTOP	3.11965	0.4266	0.00181066	0.0162734	0.259625	0.182243
STK24	3.11859	0.426084	0.00181717	0.0163218	0.277394	0.200935
SIK3	3.11546	0.721899	0.00183655	0.0164856	0.159427	0.0869159
GLIPR2	3.11521	0.381841	0.00183813	0.0164896	0.286772	0.205607
HDAC1	3.11487	0.285781	0.00184024	0.0164983	0.519743	0.411215
IL27RA	3.11227	0.299822	0.00185653	0.016634	0.376604	0.285981
PXN	3.11166	0.425349	0.00186039	0.0166582	0.24926	0.171028
TRAF1	3.11126	0.588219	0.00186292	0.0166706	0.174729	0.100935
TMEM156	3.11094	0.416688	0.00186492	0.0166782	0.271964	0.193458
NDUFB2	3.11001	0.25517	0.0018708	0.0167204	0.738401	0.628972
PSMD10	3.10942	1.15908	0.00187456	0.0167436	0.116486	0.046729
PPP4C	3.10845	0.276615	0.00188073	0.0167885	0.477789	0.371963
MAP7D1	3.10585	0.354237	0.00189735	0.0169159	0.310958	0.228972
CUTC	3.10559	0.568094	0.00189898	0.01692	0.19003	0.115888
TMEM167B	3.10426	0.605857	0.00190755	0.0169859	0.194965	0.123364
DCXR	3.10363	0.313646	0.00191164	0.0170118	0.376111	0.284112
ARMCX3	3.10164	0.590805	0.00192452	0.0171159	0.19003	0.115888
CRCP	3.10132	0.620716	0.00192658	0.0171237	0.181145	0.108411
CNPY2	3.10105	0.28329	0.00192837	0.0171291	0.435834	0.330841
EIF3I	3.09841	0.257035	0.00194565	0.0172719	0.619941	0.504673
LRPPRC	3.09817	0.504278	0.00194717	0.0172749	0.222113	0.148598
POGZ	3.09619	0.589921	0.00196027	0.0173804	0.183613	0.109346
CDK11B	3.09504	0.342954	0.00196783	0.0174368	0.285291	0.202804
FUT8	3.09371	0.668736	0.00197668	0.0175045	0.164857	0.0943925
FAM120AOS	3.09314	0.777875	0.00198049	0.0175275	0.149556	0.0785047
PHB	3.09145	0.299203	0.00199181	0.0176168	0.369694	0.272897
AEBP2	3.08976	0.789047	0.00200318	0.0177066	0.159921	0.0906542
PPID	3.08805	0.460875	0.00201476	0.0177981	0.23692	0.159813
ZNF281	3.08701	0.549899	0.00202179	0.0178493	0.207305	0.133645
DDX58	3.08386	0.694826	0.00204332	0.0180173	0.162389	0.0906542
TSNAX	3.08257	0.34239	0.00205219	0.0180846	0.313425	0.227103
EXOSC8	3.07934	0.446689	0.00207461	0.0182487	0.242349	0.163551
FAM50A	3.07934	0.304573	0.00207461	0.0182487	0.351925	0.258879
RCOR3	3.0779	0.784304	0.00208464	0.0183258	0.156466	0.0869159
FBXO11	3.07703	0.509135	0.00209071	0.018368	0.19694	0.121495
TARSL2	3.0764	0.579385	0.00209516	0.018396	0.19003	0.117757
ATAD1	3.07566	0.537998	0.00210037	0.0184305	0.198421	0.125234
UTP23	3.07509	0.535016	0.00210439	0.0184546	0.205331	0.13271
SMC4	3.07346	0.323447	0.0021159	0.0185443	0.351925	0.270093
MRPS28	3.07209	0.762254	0.00212567	0.0186186	0.162883	0.0934579
REL	3.07148	0.365095	0.00213004	0.0186456	0.307996	0.229907
SETD5	3.07071	0.411881	0.00213547	0.0186818	0.242843	0.166355
CLUAP1	3.06968	0.591361	0.00214289	0.0187354	0.192991	0.120561
DNM1L	3.06945	0.60042	0.00214456	0.0187387	0.19003	0.118692
C6orf62	3.06909	0.278713	0.00214714	0.0187499	0.449654	0.351402
CNOT8	3.06875	0.416479	0.00214958	0.0187598	0.253702	0.175701
CTBP1	3.06782	0.417589	0.00215628	0.018807	0.248272	0.171963
SS18L2	3.06744	0.280958	0.00215902	0.0188109	0.469891	0.369159
REV3L	3.0674	0.545213	0.00215933	0.0188109	0.201876	0.130841
SLAIN2	3.06592	0.451113	0.00217004	0.0188928	0.245805	0.171963
DTD1	3.06496	0.471608	0.00217696	0.0189416	0.215202	0.137383
CDK6	3.06397	0.828673	0.0021842	0.0189885	0.145607	0.0766355
GPATCH11	3.06387	0.881402	0.00218497	0.0189885	0.144126	0.0757009
ZYG11B	3.06004	1.11874	0.00221308	0.0192212	0.121915	0.0542056
EMD	3.05896	0.395187	0.00222106	0.019279	0.263574	0.184112
PRKAR1A	3.05845	0.336673	0.00222482	0.0193	0.340573	0.257009
DYNC1LI2	3.05824	0.586414	0.00222639	0.0193021	0.187562	0.115888
TALDO1	3.05554	0.263613	0.00224658	0.0194606	0.53307	0.42243
PLEKHA1	3.05543	0.426361	0.00224737	0.0194606	0.240375	0.163551
PPIL2	3.05471	0.786819	0.00225277	0.0194957	0.15696	0.0878505
RRM1	3.05287	0.701672	0.00226662	0.0195935	0.156466	0.0859813
TMEM33	3.05285	0.743745	0.00226678	0.0195935	0.159427	0.088785
HM13	3.05106	0.31121	0.00228039	0.0196993	0.344028	0.257944
EIF3J	3.04981	0.281317	0.00228988	0.0197695	0.449161	0.353271
ADK	3.04875	0.479311	0.00229795	0.0198273	0.221619	0.147664
PWP1	3.04835	0.378732	0.00230102	0.019842	0.286772	0.208411
CMTM6	3.0467	0.293849	0.00231368	0.0199393	0.395854	0.303738
TMEM245	3.04638	0.501001	0.00231612	0.0199484	0.202863	0.128037
KMT5B	3.04497	0.71698	0.00232706	0.0200307	0.173248	0.105607
GLOD4	3.0418	0.301531	0.00235171	0.0202188	0.352419	0.265421
JAK3	3.04127	0.324854	0.00235584	0.0202423	0.322804	0.239252
KIAA0100	3.0404	0.937509	0.00236263	0.0202766	0.127345	0.0588785
CCT3	3.0389	0.269902	0.00237443	0.0203658	0.587858	0.470093
NBN	3.03827	0.611941	0.00237944	0.0203966	0.170286	0.0990654
NDUFS6	3.03693	0.26913	0.00238997	0.0204748	0.561204	0.447664
IL17RA	3.03567	0.657061	0.00240005	0.0205411	0.172754	0.102804
JARID2	3.03497	0.623863	0.00240561	0.0205614	0.169299	0.0981308
MFHAS1	3.03495	0.634522	0.00240578	0.0205614	0.175222	0.103738
ASF1A	3.03446	0.383435	0.00240966	0.0205824	0.284798	0.206542
SUPT6H	3.03427	0.661526	0.00241118	0.0205832	0.167325	0.0971963
ZC3H12D	3.03277	0.691758	0.0024232	0.0206737	0.157453	0.0869159
SYT11	3.0325	0.996131	0.00242541	0.0206803	0.122902	0.0551402
NIFK	3.03197	0.400378	0.00242966	0.0207043	0.290721	0.214019
COPS4	3.03163	0.477441	0.00243238	0.0207154	0.222113	0.148598
DERL1	3.02983	0.389815	0.0024469	0.0208267	0.246792	0.170093
EIF4EBP2	3.02935	0.384461	0.00245084	0.020848	0.278381	0.201869
SDHC	3.02916	0.300223	0.00245238	0.0208489	0.387957	0.294393
RAD23B	3.02677	0.403551	0.00247185	0.021002	0.245311	0.16729
MRI1	3.02423	0.530039	0.00249267	0.021154	0.194472	0.121495
HSPH1	3.02396	0.509818	0.00249493	0.0211573	0.208292	0.135514
TMX1	3.02383	0.330586	0.00249598	0.0211573	0.291708	0.206542
EPC2	3.0229	0.779006	0.00250366	0.02121	0.149556	0.0803738
RGS19	3.02201	0.274432	0.00251102	0.0212533	0.43386	0.331776
PWWP2A	3.02193	0.622147	0.00251172	0.0212533	0.1846	0.114953
PKIA	3.02121	0.621653	0.00251769	0.021268	0.186081	0.115888
RC3H1	3.02119	0.636402	0.00251786	0.021268	0.175222	0.105607
DYNC1I2	3.02045	0.323395	0.00252402	0.0213076	0.341066	0.257009
NCK2	3.02013	0.310792	0.00252667	0.0213175	0.372655	0.28785
SRP19	3.0196	0.269371	0.00253108	0.0213422	0.470879	0.36729
PCNA	3.0177	0.565003	0.00254702	0.0214517	0.19003	0.118692
CSNK1G3	3.01732	0.551869	0.00255022	0.0214661	0.183613	0.11028
PRH1	3.01518	0.542331	0.00256824	0.0216052	0.205331	0.133645
ANKRD39	3.01372	0.581607	0.00258062	0.0216841	0.190523	0.119626
TRAK2	3.01189	0.835912	0.00259631	0.0218033	0.144126	0.0766355
TP53INP1	3.01068	0.784895	0.00260663	0.0218676	0.153011	0.0850467
PLIN2	3.01064	0.358814	0.00260699	0.0218676	0.301579	0.223364
NDUFA7	3.01009	0.369983	0.00261172	0.0218945	0.302073	0.223364
ATG3	3.00819	0.314649	0.00262812	0.0220193	0.337117	0.251402
TNFSF10	3.00709	0.331249	0.00263764	0.0220863	0.342053	0.262617
ZNF267	3.00537	0.714622	0.00265254	0.0221853	0.151037	0.082243
FBXL5	3.00261	0.405901	0.00267679	0.0223752	0.235933	0.158879
BAZ2A	3.00172	0.336463	0.00268461	0.0224276	0.317868	0.235514
GBP3	3.00138	0.667222	0.0026876	0.0224396	0.169299	0.1
NBAS	3.00077	1.01043	0.00269301	0.0224718	0.122409	0.0551402
WDR70	2.99867	0.619813	0.00271158	0.0226137	0.169299	0.0990654
ARL14EP	2.99749	0.355625	0.00272213	0.0226886	0.311945	0.236449
CD320	2.99696	0.478937	0.00272685	0.0227149	0.225074	0.152336
UHRF2	2.99677	0.639159	0.00272856	0.022716	0.176703	0.107477
ERN1	2.99631	0.614884	0.00273272	0.0227376	0.177196	0.106542
MAP3K5	2.9955	0.836143	0.00273993	0.0227677	0.131787	0.0626168
PPCS	2.99542	0.280613	0.00274069	0.0227677	0.366239	0.275701
RPS6KB1	2.99538	0.720908	0.00274107	0.0227677	0.154985	0.0859813
OTULIN	2.99447	0.657472	0.00274925	0.0228174	0.168806	0.1
RNF6	2.99385	0.465627	0.00275478	0.0228422	0.196446	0.12243
ZNF131	2.99199	0.342812	0.00277162	0.0229683	0.301579	0.219626
MAPRE2	2.99182	0.54748	0.00277316	0.0229683	0.190523	0.118692
CCDC107	2.9907	0.286489	0.00278335	0.0230279	0.409674	0.315888
GTF2A1	2.99068	1.01549	0.00278354	0.0230279	0.121422	0.0551402
ANKFY1	2.98855	1.05117	0.00280306	0.0231762	0.117473	0.0504673
AHCYL1	2.98804	0.669363	0.00280772	0.0232014	0.160415	0.0906542
IPCEF1	2.98476	0.324464	0.00283797	0.0234246	0.326259	0.245794
ANXA4	2.98434	1.07437	0.00284189	0.0234436	0.117966	0.0514019
DAXX	2.98142	0.425569	0.00286911	0.0236277	0.25074	0.176636
ETNK1	2.97844	0.384326	0.00289716	0.0238451	0.244817	0.16729
UTP18	2.97635	0.488408	0.00291701	0.0239948	0.207799	0.134579
DENND2D	2.97536	0.275207	0.00292647	0.024059	0.416091	0.32243
MON2	2.97085	0.835117	0.00296972	0.0244006	0.142152	0.0757009
TTC1	2.96976	0.287476	0.00298037	0.0244654	0.364265	0.272897
PTPRJ	2.96969	1.1026	0.00298098	0.0244654	0.110563	0.0439252
SNX1	2.96861	0.449225	0.00299146	0.0245374	0.218657	0.14486
SRPK1	2.96792	0.434103	0.00299826	0.0245792	0.240869	0.169159
VAMP8	2.96728	0.267043	0.00300445	0.024616	0.806515	0.66729
PPHLN1	2.96688	0.262048	0.00300837	0.0246343	0.489141	0.382243
ADNP	2.96604	0.583097	0.00301666	0.0246881	0.183119	0.114019
SRPK2	2.96401	0.274193	0.00303662	0.0248374	0.392892	0.301869
TRIM27	2.96352	0.615232	0.00304142	0.0248627	0.181639	0.113084
FAM200B	2.96303	0.291692	0.00304623	0.0248879	0.339585	0.249533
LARP4	2.9613	0.928177	0.00306343	0.0250036	0.12537	0.0588785
RMDN1	2.96126	0.729487	0.00306385	0.0250036	0.153011	0.0850467
CRIP2	2.9594	0.460186	0.00308241	0.0251408	0.231984	0.158879
IMP3	2.95893	0.275421	0.00308706	0.0251539	0.455577	0.353271
STRN	2.95889	1.1108	0.00308749	0.0251539	0.112537	0.046729
CLK4	2.95817	0.489262	0.0030947	0.0251984	0.205824	0.134579
PDCD7	2.95667	0.464014	0.0031098	0.0253071	0.239882	0.170093
SAMSN1	2.95549	0.320653	0.00312176	0.0253902	0.304047	0.224299
LYAR	2.9524	0.381204	0.00315313	0.0256309	0.268509	0.196262
HADHB	2.95067	0.323002	0.00317088	0.0257607	0.340573	0.257944
DDX10	2.9502	1.08258	0.00317566	0.0257851	0.116979	0.0514019
ERGIC2	2.94974	0.283905	0.00318044	0.0257911	0.361303	0.272897
ME2	2.9497	0.363855	0.00318088	0.0257911	0.279368	0.200935
LMAN2	2.94961	0.258978	0.00318175	0.0257911	0.495558	0.390654
LRBA	2.94807	0.481929	0.00319767	0.0259056	0.207799	0.136449
OTUD4	2.9427	0.819826	0.00325365	0.0263297	0.139684	0.0728972
SMC6	2.94111	0.674125	0.00327035	0.02645	0.166338	0.0990654
CTNNB1	2.93881	0.29901	0.00329476	0.0266176	0.312438	0.233645
ZNF655	2.93849	0.273419	0.00329814	0.02663	0.338598	0.250467
DUSP11	2.93807	0.468087	0.00330264	0.0266515	0.206318	0.133645
DGKZ	2.93782	0.278435	0.00330534	0.0266584	0.386969	0.3
VHL	2.93547	0.607254	0.00333044	0.0268138	0.178184	0.109346
BFAR	2.93532	0.387114	0.00333203	0.0268138	0.268016	0.193458
TPP2	2.93443	0.316099	0.00334158	0.0268757	0.30849	0.228972
DLG1	2.93092	0.455968	0.00337955	0.0271661	0.222113	0.150467
RDH11	2.93016	0.416635	0.00338784	0.0272176	0.237907	0.164486
EZH1	2.92972	0.449677	0.00339269	0.0272413	0.201382	0.130841
AP1G1	2.92302	0.838407	0.00346656	0.0278191	0.13771	0.0719626
METTL8	2.92262	0.62081	0.00347104	0.0278335	0.179664	0.11215
KLRG1	2.92251	0.76023	0.00347222	0.0278335	0.162389	0.0971963
SUPT5H	2.9197	0.321549	0.00350369	0.0280703	0.287759	0.207477
MGMT	2.91951	0.298005	0.00350583	0.0280719	0.306515	0.225234
CUL5	2.91858	0.476886	0.00351631	0.0281402	0.205331	0.135514
SLC25A24	2.9183	0.670327	0.00351941	0.0281494	0.150049	0.082243
PTK2B	2.91524	0.482976	0.00355416	0.028396	0.199901	0.128037
EEA1	2.9142	0.689489	0.00356598	0.0284589	0.16535	0.0990654
CHMP2B	2.913	0.377956	0.00357976	0.0285532	0.276407	0.201869
USF3	2.91181	0.643186	0.00359336	0.0286458	0.157453	0.0897196
NDE1	2.91114	0.470315	0.00360115	0.0286783	0.211254	0.139252
MRPL41	2.91112	0.252811	0.00360139	0.0286783	0.496545	0.392523
RAB29	2.9105	0.369296	0.00360846	0.0287188	0.264067	0.18785
TRBC1	2.90892	0.256717	0.00362681	0.0288489	0.659427	0.596262
CHM	2.90716	0.907937	0.00364722	0.0289852	0.128332	0.0626168
ECI2	2.9071	0.453337	0.00364796	0.0289852	0.221125	0.149533
TIPARP	2.90571	0.60534	0.00366426	0.0290828	0.16387	0.0953271
MOB1A	2.90501	0.270032	0.00367244	0.0291317	0.516782	0.41215
ANKRD13D	2.90439	0.360224	0.00367964	0.0291728	0.287266	0.213084
BAG1	2.9041	0.314682	0.00368312	0.0291844	0.325765	0.240187
GNAI3	2.90349	0.295256	0.00369034	0.0292256	0.365252	0.276636
ZCCHC8	2.9026	0.749488	0.00370081	0.0292925	0.152024	0.0869159
SREK1	2.90173	0.301195	0.00371107	0.0293515	0.339092	0.260748
RNASEH2B	2.90163	0.252047	0.00371232	0.0293515	0.493583	0.396262
ANGEL2	2.90051	0.739927	0.00372561	0.0294405	0.145114	0.0785047
GATAD2A	2.89871	0.48676	0.00374703	0.0295936	0.206318	0.136449
RB1	2.89712	0.729677	0.00376602	0.0297273	0.154985	0.088785
PDS5B	2.89533	0.464888	0.00378764	0.0298654	0.208786	0.138318
METTL17	2.89173	0.517482	0.00383124	0.0301762	0.180652	0.11215
UBE4A	2.8911	0.563758	0.00383898	0.0302207	0.17769	0.109346
C15orf40	2.88886	0.336209	0.00386644	0.0303707	0.274432	0.197196
COG1	2.88867	1.06474	0.00386878	0.0303726	0.119941	0.0560748
GCLM	2.88808	0.702534	0.00387606	0.0304133	0.15844	0.0925234
ADAM10	2.88748	0.374211	0.00388336	0.0304541	0.270484	0.195327
IRAK4	2.88666	0.452375	0.00389355	0.030503	0.21619	0.14486
APC	2.88664	0.898125	0.00389381	0.030503	0.1308	0.0663551
PLEK	2.88163	1.25501	0.00395626	0.0309586	0.114511	0.0514019
TGFBR2	2.88118	0.398694	0.00396184	0.0309855	0.242349	0.170093
ACLY	2.88072	0.666309	0.00396769	0.0310144	0.152517	0.0859813
TOR1AIP2	2.88025	0.456498	0.00397354	0.0310434	0.215202	0.145794
BECN1	2.87945	0.322676	0.00398368	0.0310911	0.28233	0.205607
CCNL2	2.87943	0.349866	0.00398395	0.0310911	0.242843	0.16729
SMAD3	2.87858	0.49221	0.00399464	0.0311575	0.188055	0.118692
SCML4	2.87825	0.410581	0.00399893	0.0311575	0.269003	0.197196
TRIM4	2.87816	0.482527	0.004	0.0311575	0.190523	0.119626
SMNDC1	2.8766	0.433397	0.00401988	0.0312871	0.245805	0.175701
BRCC3	2.8729	0.788529	0.00406725	0.0316388	0.136723	0.071028
ZC3H4	2.87157	0.849297	0.00408443	0.0317553	0.138697	0.0747664
ILK	2.871	0.428124	0.00409181	0.0317956	0.237414	0.166355
NDRG1	2.87066	0.585573	0.00409619	0.0318126	0.178184	0.11028
VCP	2.8673	0.253332	0.00413995	0.0321179	0.434847	0.337383
NPEPPS	2.86685	0.447303	0.00414576	0.0321307	0.215696	0.146729
PDHB	2.86683	0.341077	0.00414604	0.0321307	0.297137	0.221495
CD59	2.86645	0.343408	0.00415103	0.0321521	0.246298	0.171028
CHD9	2.86624	0.501286	0.0041538	0.0321564	0.212241	0.143925
TSR3	2.8655	0.419026	0.00416352	0.0321971	0.235933	0.163551
NUP210	2.864	0.385799	0.0041833	0.0323155	0.251728	0.178505
TMEM87A	2.8626	0.308506	0.00420176	0.0324235	0.28924	0.21028
ROCK2	2.86197	0.844615	0.00421017	0.0324538	0.1308	0.0663551
ARMC1	2.86106	0.566883	0.00422226	0.0325253	0.175716	0.108411
CARS	2.86093	0.561236	0.00422395	0.0325253	0.19003	0.123364
MYO9A	2.85988	1.11809	0.00423806	0.0326166	0.114511	0.0514019
RBM17	2.85709	0.268233	0.00427549	0.0328872	0.430898	0.342056
KRR1	2.85692	0.282194	0.00427777	0.0328872	0.337611	0.252336
TXN2	2.85588	0.303711	0.00429175	0.0329772	0.352419	0.271028
APP	2.85556	0.65332	0.00429604	0.0329926	0.155479	0.088785
PSME3	2.85252	0.803899	0.0043374	0.0332749	0.13771	0.0728972
PLEKHA2	2.8488	0.592577	0.00438844	0.0336486	0.169299	0.102804
HACD4	2.84812	0.365222	0.00439778	0.0337024	0.2769	0.202804
L3MBTL3	2.84563	0.943386	0.00443238	0.0339495	0.123396	0.0598131
GNL3	2.84506	0.37327	0.00444033	0.0339924	0.248766	0.175701
NBPF19	2.84231	0.410825	0.00447878	0.0342686	0.226555	0.15514
YTHDC2	2.84119	0.59319	0.00449455	0.034362	0.173741	0.108411
PTPN11	2.84111	0.60307	0.00449574	0.034362	0.168806	0.102804
NDUFAF3	2.8403	0.272158	0.00450708	0.0344305	0.3692	0.276636
SPTY2D1	2.83891	0.559586	0.00452683	0.0345631	0.184107	0.116822
MRPS36	2.83667	0.271801	0.00455872	0.0347882	0.33465	0.252336
TTN	2.8318	0.905269	0.00462861	0.0353029	0.141658	0.0794393
GGA1	2.831	0.3299	0.00464025	0.0353731	0.271471	0.194393
IKBKB	2.83016	0.459904	0.00465253	0.0354293	0.203356	0.135514
MAX	2.82874	0.251857	0.00467317	0.0355491	0.475814	0.375701
EPHA4	2.82751	1.00368	0.0046911	0.035648	0.113524	0.0495327
GPR108	2.82732	0.381272	0.00469389	0.0356504	0.233465	0.159813
AGTPBP1	2.82356	0.627908	0.00474935	0.0360526	0.153998	0.0878505
GTF3C1	2.82337	1.08923	0.00475217	0.0360551	0.110563	0.0476636
ACAT2	2.82111	0.484677	0.0047858	0.0362913	0.208292	0.141121
TEX264	2.8206	0.274004	0.00479338	0.036313	0.391905	0.304673
CNIH4	2.82058	0.357757	0.00479369	0.036313	0.266535	0.193458
AGO3	2.81952	0.547874	0.00480951	0.0364138	0.195459	0.129907
GOLGA8A	2.81893	0.513381	0.00481839	0.0364548	0.195459	0.128972
PPP1R15B	2.81883	0.664371	0.00481997	0.0364548	0.151037	0.0850467
ARIH1	2.81737	0.428425	0.00484192	0.0366017	0.214709	0.14486
CEP135	2.81155	0.588647	0.00493029	0.0372502	0.189536	0.124299
SRSF4	2.81119	0.264994	0.0049358	0.0372723	0.491115	0.397196
MSH6	2.80857	0.894353	0.00497616	0.0375575	0.121422	0.0579439
ZNF830	2.80792	0.440095	0.00498629	0.0376144	0.201382	0.131776
PMM2	2.80665	1.08606	0.00500597	0.0377431	0.111056	0.0485981
CD58	2.80627	0.584127	0.00501188	0.037768	0.16535	0.0981308
TACC3	2.8043	0.370099	0.00504255	0.0379745	0.254689	0.180374
DNAJC3	2.80418	0.42329	0.00504453	0.0379745	0.231984	0.163551
BLOC1S4	2.80297	0.30078	0.00506342	0.0380845	0.28924	0.211215
POU2F2	2.80151	0.377694	0.00508636	0.0382297	0.290721	0.223364
GPI	2.80122	0.331323	0.00509103	0.0382449	0.262586	0.18785
WDR43	2.79929	0.347508	0.00512146	0.0384335	0.249753	0.176636
DIMT1	2.79853	0.570065	0.00513354	0.0384994	0.165844	0.0990654
MRPL11	2.79841	0.281118	0.00513556	0.0384994	0.351925	0.264486
PHPT1	2.79783	0.28146	0.00514464	0.0385475	0.367226	0.285981
BID	2.79659	0.498521	0.00516454	0.0386766	0.201382	0.136449
SYNE3	2.79612	0.885197	0.00517198	0.0387122	0.126851	0.064486
NR1D2	2.79542	0.748149	0.00518315	0.0387758	0.142152	0.0785047
ATXN2L	2.79367	0.403568	0.00521136	0.0389465	0.233465	0.163551
RNH1	2.79225	0.250352	0.00523422	0.0390972	0.440276	0.348598
UBE2Q2	2.78902	0.358207	0.00528678	0.0394593	0.25074	0.178505
GTPBP4	2.78894	0.491565	0.00528816	0.0394593	0.195459	0.129907
PUS7L	2.78756	0.427384	0.00531064	0.0395888	0.21767	0.149533
MID1IP1	2.78754	0.496801	0.00531099	0.0395888	0.193978	0.128037
SCAPER	2.7868	0.532863	0.00532313	0.0396588	0.174729	0.107477
SDF4	2.78572	0.263354	0.00534086	0.0397704	0.356367	0.265421
IVNS1ABP	2.78479	0.36272	0.00535621	0.0398642	0.23692	0.164486
GOLGA3	2.78416	0.744831	0.00536669	0.0399011	0.147581	0.0850467
CEP95	2.783	0.595911	0.00538596	0.0400238	0.154492	0.0897196
RALGAPA1	2.7828	0.491178	0.00538912	0.0400267	0.169793	0.102804
GPBP1L1	2.78209	0.294541	0.00540107	0.0400743	0.284798	0.203738
NCOA2	2.7819	0.814389	0.00540423	0.0400772	0.123889	0.0607477
RAF1	2.78012	0.379588	0.00543387	0.0402764	0.218657	0.146729
LINC00426	2.77917	0.769845	0.00544981	0.0403738	0.134748	0.0719626
AP3D1	2.77885	0.4782	0.00545514	0.0403926	0.194965	0.128037
PCYT1A	2.77843	0.60455	0.00546224	0.0404038	0.160908	0.0971963
ZNF107	2.77496	0.942862	0.00552081	0.0408161	0.115992	0.053271
USP53	2.77414	0.690757	0.00553482	0.0408832	0.142152	0.0775701
STYX	2.7741	0.39034	0.00553554	0.0408832	0.245805	0.174766
NEDD9	2.77338	0.986788	0.00554778	0.0409527	0.115499	0.053271
ZBED5	2.77156	0.619001	0.00557885	0.0411611	0.166338	0.100935
RRAGA	2.76945	0.368156	0.00561518	0.041408	0.255183	0.185047
DUS1L	2.76885	0.422073	0.00562539	0.0414622	0.23001	0.160748
ITCH	2.76868	0.748747	0.00562831	0.0414626	0.137216	0.0738318
ZNFX1	2.76822	0.485211	0.00563635	0.0415006	0.186081	0.119626
AFTPH	2.76805	0.544478	0.00563928	0.0415011	0.184107	0.118692
LRRC58	2.76775	0.521974	0.0056444	0.0415176	0.186575	0.121495
P2RY10	2.7671	0.316758	0.00565576	0.04158	0.257157	0.182243
FBXO3	2.76431	0.332608	0.00570435	0.041916	0.256663	0.183178
WDR48	2.763	0.610302	0.00572731	0.0420633	0.167818	0.104673
SFSWAP	2.76264	0.296664	0.00573362	0.0420883	0.278381	0.203738
ENOSF1	2.7623	0.666344	0.00573956	0.0421105	0.140671	0.0766355
ATP9B	2.76004	0.880082	0.00577945	0.0423817	0.119447	0.0570093
SECISBP2L	2.75987	0.564941	0.00578244	0.0423821	0.159427	0.0934579
SLMAP	2.75797	0.558569	0.00581621	0.042608	0.174729	0.109346
MSH3	2.75708	0.615679	0.00583202	0.0427022	0.164857	0.100935
KDM7A	2.75585	0.765094	0.00585393	0.0428368	0.136229	0.0738318
PSMB8-AS1	2.75571	0.257968	0.00585657	0.0428368	0.417078	0.330841
HBS1L	2.75543	0.437913	0.0058615	0.0428368	0.213228	0.145794
SMG7	2.75539	0.741354	0.00586225	0.0428368	0.139191	0.0766355
LMO4	2.75518	0.677887	0.00586604	0.0428429	0.143139	0.0803738
MOB3A	2.75427	0.448937	0.00588236	0.0428998	0.210267	0.142056
TXK	2.75425	0.388604	0.00588274	0.0428998	0.248766	0.178505
LRRFIP2	2.75378	0.661248	0.00589111	0.0429392	0.144126	0.0803738
ZNF518A	2.75353	0.549969	0.00589567	0.0429508	0.184107	0.120561
NCOA1	2.75289	0.548666	0.00590711	0.0430124	0.173248	0.109346
OTUD5	2.75177	0.455368	0.00592735	0.0431381	0.199408	0.130841
EBP	2.75118	0.349578	0.00593807	0.0431944	0.260612	0.190654
ZEB1	2.75048	0.519616	0.00595073	0.0432647	0.183119	0.117757
IFI27L2	2.74955	0.284334	0.00596765	0.0433659	0.338598	0.257944
MRPS26	2.74917	0.288432	0.00597458	0.0433945	0.279862	0.2
STK39	2.74803	0.923293	0.00599542	0.0435105	0.122409	0.0607477
FRA10AC1	2.74797	0.482235	0.00599658	0.0435105	0.193978	0.128037
TANK	2.74774	0.293289	0.00600083	0.0435196	0.340079	0.261682
LINC00324	2.74731	0.824292	0.00600857	0.0435539	0.133761	0.0719626
ING5	2.74571	0.563103	0.00603807	0.0437458	0.176703	0.113084
FIP1L1	2.7448	0.323349	0.00605482	0.0438232	0.296644	0.225234
NECAP1	2.74353	0.420909	0.00607826	0.0439709	0.202863	0.134579
VTI1A	2.74334	0.504034	0.00608178	0.0439743	0.170286	0.103738
CREB1	2.7408	0.33483	0.00612893	0.0442931	0.255183	0.183178
RAB37	2.73981	0.341657	0.00614749	0.044405	0.234452	0.163551
ERLEC1	2.73939	0.37082	0.0061554	0.04444	0.241856	0.172897
FBXW2	2.73875	0.516326	0.00616729	0.0445036	0.173741	0.108411
GABPB1-AS1	2.73683	0.32234	0.00620346	0.04472	0.345015	0.276636
NFX1	2.73655	0.688607	0.00620865	0.0447351	0.141658	0.0785047
HOXB2	2.73607	0.48356	0.00621783	0.0447789	0.182132	0.115888
STX7	2.73484	0.712164	0.00624104	0.0449236	0.147581	0.0850467
VPS13A	2.73457	0.434127	0.00624625	0.0449388	0.224087	0.157009
RAB1B	2.73376	0.491963	0.0062615	0.0450262	0.195459	0.128972
RALGDS	2.73262	0.485919	0.00628324	0.0451521	0.190523	0.124299
GRIPAP1	2.73252	0.470174	0.00628526	0.0451521	0.194472	0.128037
CCS	2.73235	0.380434	0.00628849	0.0451528	0.2231	0.152336
ZMYND11	2.73042	0.589117	0.0063253	0.0453721	0.159921	0.0953271
LYST	2.72696	0.528375	0.00639214	0.0458061	0.187562	0.124299
IDH2	2.7267	0.260906	0.00639706	0.0458187	0.382527	0.301869
MARCH9	2.72636	0.55134	0.00640362	0.0458416	0.192991	0.130841
SLC9A9	2.72605	0.542825	0.00640977	0.0458416	0.180158	0.115888
MTCH1	2.72605	0.256371	0.00640977	0.0458416	0.38154	0.295327
ARHGEF2	2.72476	0.45208	0.00643486	0.0459983	0.194965	0.128037
TMEM126B	2.72269	0.254401	0.00647535	0.046242	0.304541	0.225234
FBXO34	2.72224	0.564893	0.00648405	0.0462813	0.160415	0.0953271
ZHX1	2.72199	0.886837	0.00648903	0.046294	0.127838	0.0672897
PFKP	2.72142	0.430959	0.00650025	0.0463511	0.209279	0.142991
IARS	2.71941	0.609878	0.00653985	0.0465876	0.152517	0.088785
TMEM41B	2.71869	0.624564	0.00655407	0.0466429	0.153011	0.0897196
FAM13B	2.71833	0.624721	0.0065612	0.0466707	0.157947	0.0962617
EMC6	2.71573	0.270714	0.00661294	0.0469925	0.330701	0.250467
SECISBP2	2.71484	0.310308	0.0066307	0.0470955	0.317868	0.24486
STX17	2.71303	0.519205	0.00666718	0.0473314	0.177196	0.113084
TRNT1	2.71243	0.615552	0.0066791	0.0473928	0.15844	0.0962617
ERC1	2.71028	1.00701	0.00672268	0.0476319	0.115005	0.0551402
CUX1	2.70844	0.784352	0.00676005	0.0478732	0.128825	0.0672897
CBLL1	2.707	0.364543	0.00678939	0.0480575	0.237414	0.168224
NOL9	2.70649	0.569993	0.00679977	0.04809	0.162883	0.1
ASNSD1	2.70645	0.348574	0.00680064	0.04809	0.241362	0.171028
PIK3CA	2.70614	0.517823	0.00680714	0.0481012	0.17078	0.107477
ST8SIA4	2.70605	0.569344	0.00680887	0.0481012	0.167818	0.103738
MYDGF	2.70499	0.258076	0.00683057	0.0482309	0.356367	0.271028
C18orf25	2.7047	0.753391	0.00683666	0.0482503	0.128825	0.0672897
SLC30A7	2.70423	0.477776	0.00684624	0.0482944	0.182626	0.116822
SNAPC5	2.70381	0.500577	0.00685495	0.0483323	0.185094	0.120561
SRP54	2.70273	0.396898	0.00687722	0.0484657	0.233465	0.166355
FBXO22	2.70163	0.708662	0.0069	0.048585	0.149062	0.0878505
FOXN3	2.70159	0.291137	0.00690088	0.048585	0.318361	0.239252
LEO1	2.70113	0.653886	0.00691053	0.0486057	0.15696	0.0962617
HOPX	2.69888	1.00248	0.00695723	0.0489103	0.129319	0.0700935
FRMD4B	2.6985	1.27018	0.00696519	0.0489425	0.101185	0.0420561
PSMB1	2.69789	0.252673	0.00697803	0.0490089	0.767029	0.629907
METTL4	2.69713	0.682272	0.006994	0.0490972	0.147088	0.0859813
SAFB	2.69662	0.286933	0.00700466	0.0491275	0.314906	0.235514
ZFP91	2.69457	0.957942	0.00704791	0.0494037	0.114018	0.053271
UBAP2L	2.69303	0.568926	0.00708061	0.0496089	0.167325	0.104673
AP1S1	2.69284	0.512569	0.00708465	0.0496132	0.178184	0.114019
DYRK1A	2.69254	0.441527	0.00709094	0.0496332	0.198914	0.133645
MBNL2	2.69199	0.687655	0.00710264	0.049691	0.143139	0.082243
POLE3	2.69134	0.311682	0.00711661	0.0497406	0.28924	0.214019
CIAO1	2.69102	0.50371	0.00712338	0.0497638	0.189042	0.126168
ZNF276	2.69009	0.322143	0.00714326	0.0498787	0.261599	0.191589
C1GALT1	2.68963	0.353033	0.00715322	0.0499241	0.254195	0.182243
HMGA1	-2.6966	-0.271382	0.00700511	0.0491275	0.406219	0.418692
ICOS	-2.72116	-0.599283	0.00650524	0.0463638	0.200888	0.241121
DDIT4	-2.78456	-0.417337	0.00536005	0.0398722	0.327246	0.354206
HEXIM1	-2.99436	-0.646804	0.0027502	0.0228174	0.246792	0.279439
PPP1R15A	-3.21137	-0.418377	0.00132103	0.0125515	0.431392	0.434579
CYCS	-3.24092	-0.262105	0.00119143	0.0115788	0.536032	0.528972
H2AFX	-3.27168	-0.955048	0.00106911	0.0106038	0.139684	0.196262
MARCKSL1	-3.37634	-0.412857	0.000734577	0.00774251	0.340573	0.381308
TMED2	-3.69316	-0.298239	0.000221481	0.00283436	0.492596	0.499065
FOSB	-3.9129	-0.539578	9.11938e-05	0.0013092	0.32231	0.370093
SBDS	-3.98148	-0.427307	6.84888e-05	0.00101685	0.428924	0.449533
CITED2	-4.25801	-0.464627	2.06253e-05	0.000357369	0.485686	0.5
EIF4A1	-4.69884	-0.489351	2.61645e-06	5.75023e-05	0.455084	0.479439
S100A9	-5.07447	-0.538021	3.88571e-07	1.04639e-05	0.354393	0.427103
ID2	-5.0772	-0.731626	3.83037e-07	1.03514e-05	0.324284	0.396262
ATF4	-5.27231	-0.430345	1.34717e-07	3.9677e-06	0.49309	0.542056
CD69	-5.28527	-0.377966	1.2552e-07	3.71957e-06	0.695953	0.730841
IFRD1	-5.63319	-0.994103	1.76906e-08	6.20931e-07	0.214709	0.309346
LYZ	-5.84838	-1.1134	4.96376e-09	1.91416e-07	0.16535	0.273832
IER2	-6.187	-0.453404	6.13186e-10	2.73682e-08	0.747285	0.721495
DUSP1	-6.18734	-0.415087	6.11872e-10	2.73682e-08	0.695953	0.73271
CD7	-6.20079	-0.40728	5.61819e-10	2.55486e-08	0.647581	0.685047
HNRNPA0	-6.32557	-0.352711	2.52303e-10	1.19234e-08	0.694472	0.699065
FOS	-7.38504	-0.680528	1.52408e-13	1.28138e-11	0.51234	0.582243
LAPTM5	-7.59061	-0.263141	3.18394e-14	2.95725e-12	0.938302	0.92243
SNHG25	-7.67128	-0.580115	1.7029e-14	1.6201e-12	0.528628	0.604673
GADD45B	-7.8403	-0.949273	4.49457e-15	4.60964e-13	0.399309	0.485047
EEF1G	-8.10266	-0.620202	5.37719e-16	6.32191e-14	0.54689	0.620561
EIF3E	-9.41941	-0.289094	4.53639e-21	8.0001e-19	0.967423	0.960748
PABPC1	-9.78898	-0.287387	1.25561e-22	2.59392e-20	0.990128	0.992523
IFITM1	-9.91002	-0.451844	3.76586e-23	8.64414e-21	0.858835	0.852336
JUN	-10.6881	-0.778211	1.15757e-26	3.56161e-24	0.772458	0.814953
JUNB	-11.0963	-0.669281	1.30685e-28	4.84572e-26	0.898815	0.951402
NFKBIA	-11.3158	-0.896461	1.09567e-29	4.52701e-27	0.550839	0.661682
HBB	-11.7508	-2.67422	6.99395e-32	3.26256e-29	0.111056	0.341121
RPL36A	-12.185	-0.393137	3.73433e-34	2.077e-31	0.998519	0.997196
RPL13A	-12.2718	-0.269148	1.28298e-34	7.42128e-32	1	1
EEF2	-12.3454	-0.353803	5.15731e-35	3.1075e-32	0.995064	0.98785
EIF1	-12.5237	-0.261795	5.53983e-36	3.64143e-33	1	0.999065
RPL4	-13.0253	-0.283927	8.78172e-39	6.04726e-36	1	1
RPL31	-13.5273	-0.467828	1.07926e-41	8.67063e-39	0.999506	0.999065
RPS17	-13.8316	-0.752079	1.6436e-43	1.48551e-40	0.98618	0.991589
RPL21	-14.8309	-0.343876	9.25199e-50	1.67241e-46	1	1
RPL17	-15.5429	-0.546756	1.77842e-54	4.28629e-51	0.996545	0.992523
RPL7	-16.8493	-0.497465	1.06233e-63	5.12078e-60	0.999506	0.999065
RPL39	-18.0015	-0.319136	1.89575e-72	1.37072e-68	1	1
RPL34	-18.1288	-0.36459	1.88951e-73	2.73242e-69	1	1

## Sheet: CD4 Tem
name	scores	lfc	pval	adj_pval	pct_nz_group	pct_nz_reference
PTPRC	17.7956	0.573062	7.64905e-71	5.53064e-67	0.977424	0.925209
AHNAK	15.0233	0.833818	5.16556e-51	9.3374e-48	0.735504	0.534519
SYNE2	14.7869	0.840172	1.77943e-49	2.85914e-46	0.730751	0.539749
S100A11	14.5956	0.679619	2.99455e-48	4.33041e-45	0.926568	0.764644
GIMAP4	14.3274	0.784993	1.47637e-46	1.94089e-43	0.76616	0.53818
ITGB1	14.1863	0.740811	1.11449e-45	1.34305e-42	0.814876	0.639121
ARL6IP5	13.2269	0.546046	6.13583e-40	5.54564e-37	0.910171	0.776674
HIST1H1D	12.7889	1.39447	1.8921e-37	1.44009e-34	0.381179	0.186715
HLA-DPB1	12.469	0.921121	1.10255e-35	7.59238e-33	0.519724	0.32636
DDX17	12.3637	0.675815	4.10667e-35	2.69939e-32	0.721958	0.53295
FAM118A	12.2261	1.65458	2.2537e-34	1.41699e-31	0.301806	0.104079
BIRC3	11.475	0.753989	1.76182e-30	8.49256e-28	0.580798	0.404289
GIMAP7	11.3156	0.596581	1.0986e-29	5.1248e-27	0.905894	0.730126
VPS13C	11.2844	0.910751	1.56717e-29	7.08216e-27	0.449382	0.269351
NCL	10.9564	0.510171	6.19129e-28	2.48701e-25	0.830086	0.694561
CD2	10.6846	0.449516	1.20162e-26	4.5728e-24	0.920152	0.814854
CAST	10.5226	0.550151	6.7991e-26	2.39809e-23	0.743821	0.594142
AKAP9	10.2991	0.677791	7.11329e-25	2.44917e-22	0.561312	0.394351
RAN	10.1827	0.461095	2.36951e-24	7.7876e-22	0.84173	0.702929
HIST1H1C	10.1651	1.14033	2.8392e-24	9.12392e-22	0.342681	0.186192
HIST1H1E	10.1482	1.06953	3.37548e-24	1.06115e-21	0.352424	0.191946
HNRNPU	10.139	0.503211	3.70843e-24	1.11724e-21	0.784696	0.651151
EIF3A	10.1212	0.601847	4.45113e-24	1.31363e-21	0.625	0.461297
PHF3	9.98636	0.770835	1.74885e-23	4.95885e-21	0.466017	0.306485
VIM	9.97397	0.307763	1.98138e-23	5.51015e-21	0.993584	0.975418
ETS1	9.89091	0.526409	4.55845e-23	1.2376e-20	0.726711	0.59728
TRAF3IP3	9.85951	0.437741	6.23546e-23	1.5928e-20	0.87904	0.752615
TXNIP	9.73885	0.348671	2.05868e-22	5.04586e-20	0.996198	0.975418
ATRX	9.70204	0.561559	2.9552e-22	7.12252e-20	0.658032	0.5
NEAT1	9.63615	0.522232	5.62561e-22	1.31213e-19	0.782795	0.655335
ATF7IP	9.48161	0.789335	2.50391e-21	5.74746e-19	0.41326	0.261506
IL32	9.39015	0.261641	5.9914e-21	1.35377e-18	0.996911	0.985356
OSBPL8	9.35302	0.621361	8.51835e-21	1.89514e-18	0.535171	0.38023
GCC2	9.34953	0.514203	8.80405e-21	1.90613e-18	0.699144	0.562762
NUCKS1	9.34424	0.536624	9.25558e-21	1.96831e-18	0.646388	0.492155
MACF1	9.31977	0.668113	1.16588e-20	2.44344e-18	0.493584	0.337343
LUC7L3	9.31233	0.562439	1.2506e-20	2.55955e-18	0.608127	0.45136
HIST1H4C	9.28118	0.497685	1.67613e-20	3.36645e-18	0.732652	0.591527
ANXA1	9.18881	0.341309	3.97217e-20	7.76237e-18	0.955561	0.903766
PRPF4B	9.12482	0.614169	7.18582e-20	1.34953e-17	0.524715	0.375
PNN	8.95444	0.538916	3.4148e-19	6.09647e-17	0.605989	0.458682
HP1BP3	8.8323	0.519178	1.02549e-18	1.76542e-16	0.623099	0.478556
SMCHD1	8.81946	0.504082	1.15008e-18	1.95663e-16	0.643298	0.502615
SLFN5	8.76816	0.562146	1.81617e-18	3.01881e-16	0.561787	0.410565
RORA	8.66603	0.501434	4.47457e-18	7.18963e-16	0.643536	0.498954
MBP	8.65406	0.515588	4.96977e-18	7.81172e-16	0.605513	0.466527
PCM1	8.57004	0.56694	1.03446e-17	1.59142e-15	0.526616	0.389121
MT-ND6	8.55192	0.883388	1.21057e-17	1.82355e-15	0.32866	0.192469
RGCC	8.53108	0.64087	1.44986e-17	2.16149e-15	0.463878	0.317992
SMC3	8.5279	0.63972	1.49022e-17	2.19899e-15	0.449144	0.305439
AKAP13	8.42912	0.523372	3.4828e-17	5.08735e-15	0.591968	0.452406
KTN1	8.36772	0.505319	5.87415e-17	8.4105e-15	0.604325	0.462343
TAX1BP1	8.36439	0.495206	6.04257e-17	8.56683e-15	0.635932	0.482218
HMGB1	8.35093	0.270835	6.77284e-17	9.50894e-15	0.966255	0.925209
GIMAP1	8.31233	0.508158	9.38447e-17	1.30489e-14	0.600523	0.451883
GOLGA4	8.27342	0.678557	1.30172e-16	1.79278e-14	0.419439	0.285565
APBB1IP	8.26743	0.519319	1.36876e-16	1.86732e-14	0.570817	0.425732
NAP1L4	8.25649	0.560036	1.5002e-16	2.02751e-14	0.515447	0.369247
HLA-DPA1	8.24207	0.710318	1.69252e-16	2.26625e-14	0.399477	0.262029
UTRN	8.12676	0.653363	4.40903e-16	5.84945e-14	0.423954	0.291318
STAG2	8.11016	0.630093	5.05552e-16	6.64618e-14	0.431559	0.29341
SYNE1	8.08509	0.812815	6.21166e-16	8.0925e-14	0.329848	0.197176
SCAF11	8.06843	0.472238	7.12079e-16	9.19409e-14	0.627614	0.487448
CALM2	8.06072	0.358768	7.58472e-16	9.70643e-14	0.902329	0.79341
TLN1	8.05589	0.547694	7.88992e-16	1.00084e-13	0.509743	0.372908
ANKRD44	8.0346	0.545978	9.3882e-16	1.18055e-13	0.517586	0.373954
MYCBP2	8.02396	0.520956	1.02392e-15	1.27645e-13	0.556797	0.422594
KMT2A	8.0104	0.525385	1.14336e-15	1.41317e-13	0.538973	0.398013
PAK2	7.97982	0.502748	1.46546e-15	1.78084e-13	0.569867	0.433054
JAK1	7.96896	0.408713	1.6001e-15	1.92825e-13	0.764971	0.628661
NKTR	7.95463	0.466365	1.79661e-15	2.14717e-13	0.616207	0.481695
EPB41	7.91207	0.483247	2.53135e-15	3.00048e-13	0.564639	0.433577
ZRANB2	7.90974	0.522963	2.57926e-15	3.03241e-13	0.527091	0.38546
TRAT1	7.87737	0.46233	3.34355e-15	3.89928e-13	0.633317	0.502092
RAD21	7.86116	0.532499	3.80584e-15	4.40289e-13	0.503327	0.365586
UBXN4	7.84963	0.481403	4.17276e-15	4.78907e-13	0.571293	0.437238
EMP3	7.817	0.297597	5.40993e-15	6.01792e-13	0.963878	0.904812
PSIP1	7.76741	0.413913	8.0107e-15	8.84296e-13	0.698432	0.570084
HSPD1	7.75296	0.515234	8.97724e-15	9.83484e-13	0.519487	0.384414
BIN1	7.71736	0.46706	1.18766e-14	1.2817e-12	0.596721	0.461297
KIF2A	7.58814	0.47731	3.24531e-14	3.40076e-12	0.54539	0.415795
ASH1L	7.56502	0.601521	3.87801e-14	4.03452e-12	0.413023	0.28295
CFLAR	7.55919	0.442431	4.05584e-14	4.18939e-12	0.614068	0.476987
PARP1	7.55567	0.521892	4.16706e-14	4.27375e-12	0.484078	0.343096
TMPO	7.54339	0.64056	4.57895e-14	4.66311e-12	0.38712	0.262552
LCP1	7.53894	0.398651	4.73816e-14	4.79151e-12	0.759268	0.635983
NIPBL	7.50686	0.596862	6.05628e-14	6.08194e-12	0.399952	0.271444
ARGLU1	7.47427	0.339086	7.7636e-14	7.74272e-12	0.7923	0.703975
ANKRD12	7.47061	0.378113	7.98267e-14	7.90667e-12	0.819392	0.700314
HLA-DRB1	7.46148	1.00355	8.5555e-14	8.4164e-12	0.273764	0.154812
ERAP2	7.45203	0.830601	9.1915e-14	8.98096e-12	0.286597	0.162657
TPR	7.39241	0.453134	1.44193e-13	1.39945e-11	0.600285	0.472803
SUPT16H	7.38234	0.667404	1.55532e-13	1.49943e-11	0.347671	0.221234
GOLGB1	7.34961	0.726046	1.98792e-13	1.9038e-11	0.339591	0.221234
XRCC5	7.33926	0.389165	2.14771e-13	2.04329e-11	0.687738	0.565377
TAF15	7.33712	0.634663	2.18242e-13	2.06274e-11	0.376901	0.255753
XRN1	7.29505	0.703088	2.98549e-13	2.80345e-11	0.326759	0.207113
FAM107B	7.28086	0.414878	3.31698e-13	3.09463e-11	0.693203	0.560146
LNPEP	7.27694	0.650087	3.41471e-13	3.16539e-11	0.347196	0.225941
USP34	7.24756	0.599538	4.24356e-13	3.90867e-11	0.38807	0.263075
ATP2B1	7.23945	0.593397	4.50516e-13	4.09743e-11	0.415875	0.296025
ATM	7.23323	0.444013	4.71623e-13	4.26259e-11	0.58365	0.468619
CD226	7.22244	0.776567	5.10627e-13	4.58644e-11	0.306559	0.187762
AAK1	7.19963	0.38532	6.03741e-13	5.38932e-11	0.752139	0.624477
CELF2	7.19415	0.426437	6.2852e-13	5.54209e-11	0.63807	0.519874
FNBP4	7.19294	0.50756	6.34117e-13	5.55755e-11	0.469582	0.342573
ROCK1	7.17993	0.487155	6.97485e-13	6.0761e-11	0.509268	0.380753
CDKN1B	7.17101	0.495371	7.44442e-13	6.44633e-11	0.48289	0.362448
BPTF	7.16071	0.506619	8.02593e-13	6.90851e-11	0.502139	0.389644
TNRC6B	7.13243	0.39946	9.8609e-13	8.43778e-11	0.682985	0.554393
ADD3	7.11788	0.402512	1.09601e-12	9.32318e-11	0.69249	0.561715
PRKDC	7.10865	0.611964	1.17181e-12	9.90967e-11	0.374049	0.249477
MRPL23	7.08983	0.699724	1.34279e-12	1.12896e-10	0.3125	0.190377
TLK1	7.05779	0.543968	1.69173e-12	1.40291e-10	0.414686	0.291318
PSMA5	7.0573	0.43672	1.69773e-12	1.40291e-10	0.545865	0.41318
ANKRD36C	7.03724	0.874671	1.96088e-12	1.606e-10	0.264021	0.148536
N4BP2L2	7.03689	0.313687	1.96571e-12	1.606e-10	0.845057	0.750523
CEP350	7.03498	0.710007	1.99286e-12	1.61903e-10	0.323194	0.205021
TNFAIP8	7.02836	0.3769	2.08981e-12	1.68831e-10	0.730989	0.608264
FUBP1	7.02325	0.610118	2.16763e-12	1.74145e-10	0.364781	0.245293
GIMAP2	7.01919	0.486842	2.23153e-12	1.78288e-10	0.488356	0.362448
HSP90B1	7.01357	0.386803	2.3232e-12	1.84592e-10	0.690827	0.574268
HNRNPA2B1	6.9944	0.252266	2.66387e-12	2.10504e-10	0.953422	0.901151
SETX	6.99199	0.69578	2.71008e-12	2.12992e-10	0.317966	0.200314
GLIPR1	6.96963	0.479837	3.17771e-12	2.48394e-10	0.490257	0.365063
PAFAH1B1	6.92183	0.624504	4.45831e-12	3.46622e-10	0.347909	0.229603
NCOR1	6.92081	0.429044	4.49061e-12	3.47266e-10	0.552994	0.431485
TRABD2A	6.91216	0.552882	4.7734e-12	3.65228e-10	0.389734	0.26569
LRRFIP1	6.91106	0.35811	4.81059e-12	3.66136e-10	0.741683	0.634937
GPR183	6.88448	0.404576	5.79988e-12	4.39121e-10	0.648527	0.538703
EZR	6.82945	0.426239	8.52419e-12	6.42023e-10	0.564876	0.445607
SPN	6.81527	0.478706	9.4084e-12	7.04948e-10	0.463403	0.34205
ZFC3H1	6.80716	0.69702	9.95461e-12	7.42029e-10	0.310124	0.196653
INPP4B	6.80149	0.461306	1.03542e-11	7.67856e-10	0.485029	0.359833
SMARCA5	6.79956	0.539449	1.04937e-11	7.74231e-10	0.406131	0.287134
IKZF3	6.79575	0.589013	1.07753e-11	7.90973e-10	0.362167	0.246862
DOCK2	6.78104	0.732479	1.19312e-11	8.714e-10	0.296103	0.185146
ITGA4	6.77588	0.562826	1.23649e-11	8.98535e-10	0.404468	0.294456
BDP1	6.75956	0.576048	1.38416e-11	1.00082e-09	0.375475	0.265167
ATXN7L3B	6.75202	0.644685	1.45797e-11	1.04894e-09	0.315114	0.200314
SAMHD1	6.74642	0.39264	1.51538e-11	1.08485e-09	0.627614	0.502615
ZNF292	6.73704	0.546654	1.61648e-11	1.15152e-09	0.395437	0.279812
RPS27L	6.72936	0.370544	1.70413e-11	1.20801e-09	0.703184	0.578975
EMB	6.68757	0.426216	2.26906e-11	1.60063e-09	0.57866	0.460251
TTC14	6.64156	0.522059	3.10379e-11	2.17883e-09	0.402567	0.287134
SLA	6.6239	0.621938	3.49848e-11	2.44403e-09	0.317015	0.202929
LAMTOR5	6.6184	0.430654	3.63118e-11	2.52454e-09	0.529468	0.394874
LPIN2	6.60919	0.557666	3.86419e-11	2.67369e-09	0.374049	0.261506
GTF2I	6.59466	0.685211	4.26229e-11	2.93509e-09	0.310837	0.200837
EIF4B	6.59121	0.287254	4.36253e-11	2.98988e-09	0.859553	0.77772
THRAP3	6.57616	0.397343	4.82742e-11	3.27744e-09	0.572481	0.446653
SPOCK2	6.5511	0.350156	5.71141e-11	3.84152e-09	0.688451	0.576883
DDX24	6.54857	0.361988	5.80925e-11	3.88924e-09	0.756416	0.621339
PRF1	6.49355	0.840772	8.38378e-11	5.56137e-09	0.257842	0.150628
CYLD	6.49031	0.381542	8.56603e-11	5.65632e-09	0.620722	0.50523
ANKRD11	6.4771	0.479107	9.35049e-11	6.09088e-09	0.456036	0.34728
RECQL	6.46291	0.611152	1.02711e-10	6.66055e-09	0.334838	0.222803
TTC3	6.45428	0.427912	1.08733e-10	7.0196e-09	0.539211	0.429916
LPAR6	6.39711	0.560958	1.58344e-10	1.00873e-08	0.374049	0.266736
MPHOSPH8	6.39156	0.355526	1.642e-10	1.04145e-08	0.69653	0.581067
HELB	6.39064	0.6525	1.65192e-10	1.04316e-08	0.306084	0.199791
SETD2	6.38581	0.795123	1.70493e-10	1.07196e-08	0.256416	0.150628
CCSER2	6.35699	0.496165	2.0574e-10	1.28797e-08	0.394962	0.278766
TCF25	6.34974	0.37643	2.15675e-10	1.34434e-08	0.602424	0.478033
SEMA4D	6.33729	0.503729	2.33835e-10	1.45128e-08	0.386644	0.274582
PIK3R1	6.32424	0.390108	2.54475e-10	1.56594e-08	0.589354	0.479603
THOC3	6.3209	0.714108	2.60038e-10	1.59339e-08	0.274952	0.169456
ZNF33A	6.31645	0.739199	2.67645e-10	1.63308e-08	0.262357	0.156381
FNBP1	6.31016	0.363489	2.78739e-10	1.69363e-08	0.636169	0.52249
HIST2H2AC	6.30437	0.719918	2.89363e-10	1.75083e-08	0.277567	0.174163
ZBTB38	6.28887	0.662421	3.1978e-10	1.92681e-08	0.307272	0.208159
ARPC5	6.27189	0.334944	3.56694e-10	2.14031e-08	0.739544	0.625523
DEK	6.26732	0.337757	3.67326e-10	2.195e-08	0.713878	0.600941
TGOLN2	6.24538	0.441936	4.22782e-10	2.51599e-08	0.465779	0.346757
MTPN	6.24354	0.423011	4.27772e-10	2.53525e-08	0.488593	0.376569
SORL1	6.2342	0.421193	4.54095e-10	2.66938e-08	0.510932	0.403766
XPO1	6.21434	0.635556	5.15397e-10	3.01747e-08	0.294202	0.186192
GRB2	6.20879	0.438085	5.33953e-10	3.11351e-08	0.471958	0.356172
CENPC	6.20784	0.56428	5.37171e-10	3.11969e-08	0.323432	0.218096
PRDX2	6.20699	0.332758	5.40086e-10	3.12407e-08	0.719819	0.601464
MIA3	6.20136	0.619686	5.59787e-10	3.22513e-08	0.311074	0.207636
DHX9	6.17997	0.58998	6.41135e-10	3.65018e-08	0.315589	0.210774
WNK1	6.17459	0.481223	6.63341e-10	3.76179e-08	0.413498	0.305962
KDM5A	6.15734	0.536585	7.39786e-10	4.16266e-08	0.360741	0.252092
SESN3	6.15565	0.992206	7.47699e-10	4.19088e-08	0.204135	0.104603
GPRIN3	6.14824	0.690316	7.83456e-10	4.37434e-08	0.283983	0.183054
MYH9	6.14715	0.376616	7.8887e-10	4.38763e-08	0.615257	0.490063
FKBP5	6.14078	0.544472	8.21161e-10	4.54973e-08	0.352662	0.245816
CXCR4	6.13861	0.25237	8.32453e-10	4.5947e-08	0.90019	0.878661
CCR7	6.12258	0.516893	9.20714e-10	5.06253e-08	0.371198	0.267259
SF3B1	6.11778	0.350753	9.48872e-10	5.19759e-08	0.636169	0.519351
EPRS	6.0812	0.561685	1.19287e-09	6.49635e-08	0.339354	0.234833
TMEM14C	6.08092	0.462612	1.19496e-09	6.49635e-08	0.402567	0.290795
PRKACB	6.07788	0.634551	1.2178e-09	6.59573e-08	0.29539	0.192469
PDCD4	6.06893	0.355162	1.28765e-09	6.94802e-08	0.634268	0.526674
CD84	6.05423	0.593484	1.41088e-09	7.58464e-08	0.314639	0.21182
RCAN3	6.04103	0.365976	1.53136e-09	8.15295e-08	0.602424	0.503138
G3BP1	6.03859	0.499598	1.55464e-09	8.23504e-08	0.360741	0.25523
BIRC6	6.03172	0.590921	1.62227e-09	8.56192e-08	0.315827	0.214958
LARS	6.02435	0.529624	1.69792e-09	8.92859e-08	0.351711	0.247908
ANXA5	6.02312	0.383473	1.71091e-09	8.94877e-08	0.527804	0.41318
CD3G	6.02281	0.283781	1.71413e-09	8.94877e-08	0.89116	0.805439
DOCK8	6.0032	0.408434	1.93469e-09	1.00278e-07	0.48788	0.376046
STK4	5.99597	0.328211	2.02274e-09	1.04467e-07	0.796816	0.675209
RNF213	5.98012	0.328123	2.22976e-09	1.14749e-07	0.712215	0.585251
BOD1L1	5.9789	0.537872	2.24648e-09	1.152e-07	0.348859	0.250523
TMF1	5.95055	0.490693	2.6725e-09	1.36289e-07	0.36597	0.258891
GON4L	5.9503	0.620261	2.67658e-09	1.36289e-07	0.290399	0.192992
SYNRG	5.94447	0.415331	2.7736e-09	1.40734e-07	0.448194	0.333682
DGKA	5.92966	0.454122	3.03563e-09	1.53491e-07	0.405894	0.300209
CNTRL	5.91834	0.534446	3.25202e-09	1.63859e-07	0.336977	0.235879
XPC	5.91586	0.540132	3.30145e-09	1.65772e-07	0.337215	0.236925
ZNF638	5.90377	0.552741	3.55286e-09	1.77778e-07	0.331749	0.232741
OPTN	5.89659	0.379212	3.7109e-09	1.85046e-07	0.548004	0.429916
CCT6A	5.89243	0.403312	3.80557e-09	1.89115e-07	0.474097	0.366109
LY9	5.88523	0.519413	3.97491e-09	1.96853e-07	0.344582	0.240586
COPB1	5.87908	0.634081	4.12563e-09	2.0362e-07	0.277804	0.17887
ACTR2	5.87277	0.342232	4.28574e-09	2.10088e-07	0.618108	0.504707
KMT2C	5.8593	0.559767	4.64827e-09	2.25566e-07	0.312975	0.213912
MAP4	5.84431	0.679365	5.08663e-09	2.46013e-07	0.264021	0.165272
CD247	5.84261	0.346849	5.13888e-09	2.47711e-07	0.642586	0.526151
ZMAT2	5.83841	0.456031	5.27006e-09	2.5319e-07	0.397576	0.289226
YY1	5.83442	0.40673	5.39792e-09	2.58474e-07	0.472671	0.366109
THEMIS	5.82615	0.604261	5.67203e-09	2.70091e-07	0.301093	0.205021
KAT6A	5.82598	0.51741	5.67787e-09	2.70091e-07	0.334363	0.233264
ZNF706	5.82006	0.371938	5.88282e-09	2.78923e-07	0.548004	0.424686
XRRA1	5.81542	1.11377	6.04821e-09	2.85827e-07	0.170627	0.0753138
TRMT112	5.80532	0.300872	6.42433e-09	3.02613e-07	0.784458	0.674686
WDR82	5.79841	0.533935	6.69457e-09	3.14319e-07	0.340304	0.241632
LCP2	5.77919	0.466918	7.50616e-09	3.51284e-07	0.366683	0.264644
TMEM204	5.76955	0.667494	7.94836e-09	3.69586e-07	0.261407	0.165272
SPTAN1	5.76765	0.451157	8.0383e-09	3.7257e-07	0.404705	0.300209
FRYL	5.76269	0.639598	8.27841e-09	3.82473e-07	0.270437	0.17364
BCL11B	5.75184	0.393887	8.82771e-09	4.06553e-07	0.505703	0.398536
CLEC2D	5.73991	0.316212	9.47287e-09	4.3488e-07	0.716255	0.598326
TMBIM4	5.69862	0.338052	1.20782e-08	5.5273e-07	0.639259	0.507322
SLC4A7	5.6937	0.574556	1.24314e-08	5.671e-07	0.292063	0.193515
RNF19A	5.69306	0.568857	1.24781e-08	5.67441e-07	0.298954	0.201883
ARL4C	5.67398	0.341508	1.39518e-08	6.30493e-07	0.690352	0.581067
CARD8	5.65316	0.462216	1.57522e-08	7.07325e-07	0.367871	0.260983
SH3KBP1	5.65309	0.363604	1.57586e-08	7.07325e-07	0.551806	0.441423
PPP1R12A	5.65024	0.387904	1.60228e-08	7.15139e-07	0.506416	0.405335
HERC1	5.64794	0.721129	1.6238e-08	7.22518e-07	0.237405	0.144874
CDK12	5.64058	0.593688	1.69477e-08	7.5178e-07	0.272576	0.175732
LBH	5.6347	0.3548	1.75359e-08	7.75494e-07	0.539924	0.436192
SLC38A1	5.62669	0.363727	1.83702e-08	8.0745e-07	0.501901	0.39749
SHOC2	5.62082	0.54613	1.90054e-08	8.32839e-07	0.303232	0.20659
ZFR	5.61063	0.622559	2.01587e-08	8.80708e-07	0.270675	0.175732
SMAP2	5.59037	0.406458	2.26583e-08	9.86932e-07	0.438213	0.33682
RBX1	5.5895	0.335574	2.27726e-08	9.88935e-07	0.628089	0.503661
USP10	5.58272	0.539568	2.36791e-08	1.02522e-06	0.329135	0.236925
C14orf119	5.57536	0.6044	2.47024e-08	1.06633e-06	0.272101	0.180439
YWHAZ	5.55667	0.275819	2.74968e-08	1.17643e-06	0.80347	0.723326
ATP6V0E1	5.54837	0.275019	2.88338e-08	1.22999e-06	0.864068	0.759414
CSNK1A1	5.52976	0.342578	3.2067e-08	1.35988e-06	0.541587	0.429916
NDUFB3	5.52678	0.366167	3.26165e-08	1.37914e-06	0.497148	0.387029
RBL2	5.52297	0.355078	3.33318e-08	1.39844e-06	0.54135	0.436192
RBMS1	5.52281	0.393178	3.33629e-08	1.39844e-06	0.440352	0.339435
SRPRA	5.5106	0.494123	3.57615e-08	1.48606e-06	0.333888	0.235356
MARCH7	5.50773	0.452214	3.63498e-08	1.50187e-06	0.362643	0.263075
CASP8AP2	5.50557	0.542261	3.67971e-08	1.51602e-06	0.304183	0.21182
UBE3A	5.5039	0.548666	3.71476e-08	1.52611e-06	0.300143	0.205021
IQGAP1	5.4923	0.378893	3.96741e-08	1.62529e-06	0.488356	0.388598
IKZF1	5.48078	0.2967	4.23445e-08	1.72979e-06	0.716968	0.611925
USP14	5.45704	0.604816	4.84134e-08	1.97213e-06	0.261644	0.168933
ANKRD36B	5.45568	0.988337	4.87849e-08	1.98168e-06	0.183935	0.0967573
CALCOCO2	5.4519	0.540346	4.98351e-08	2.01867e-06	0.293726	0.198222
MYO1G	5.43877	0.37132	5.36496e-08	2.16712e-06	0.476949	0.372908
CAMK4	5.43409	0.381142	5.50777e-08	2.2186e-06	0.462215	0.356695
HNRNPA3	5.40734	0.293052	6.39677e-08	2.54831e-06	0.734553	0.644351
PJA2	5.39556	0.475525	6.83093e-08	2.7138e-06	0.355276	0.261506
CWF19L2	5.38986	0.473593	7.05139e-08	2.7937e-06	0.351949	0.26046
DYNC1H1	5.38394	0.443305	7.28725e-08	2.87926e-06	0.374287	0.281904
KLF3	5.36226	0.372305	8.21878e-08	3.23847e-06	0.463165	0.362448
ASF1A	5.35467	0.578377	8.57116e-08	3.36814e-06	0.272576	0.180962
SRI	5.34344	0.336208	9.11985e-08	3.56438e-06	0.542538	0.436715
SQSTM1	5.34178	0.366073	9.20391e-08	3.58754e-06	0.458413	0.350418
KIAA1109	5.33714	0.626725	9.44229e-08	3.67056e-06	0.248812	0.159519
TMOD3	5.33279	0.454774	9.67166e-08	3.74965e-06	0.349097	0.254184
WAPL	5.32374	0.512013	1.01654e-07	3.93055e-06	0.305846	0.21182
SHPRH	5.32198	0.701199	1.02645e-07	3.95828e-06	0.240257	0.154812
SKAP1	5.31236	0.332638	1.08213e-07	4.15478e-06	0.540637	0.426778
ARHGEF6	5.31168	0.625264	1.08618e-07	4.15534e-06	0.242871	0.153766
BTG2	5.30573	0.380145	1.12224e-07	4.282e-06	0.442253	0.348849
MPRIP	5.30482	0.579366	1.12783e-07	4.29198e-06	0.278042	0.188808
ATP1A1	5.3042	0.349099	1.13169e-07	4.29539e-06	0.504753	0.396444
MIER1	5.3022	0.400867	1.14415e-07	4.33131e-06	0.419202	0.325314
CHD4	5.2972	0.471693	1.17589e-07	4.43982e-06	0.354563	0.259937
LBR	5.29177	0.448681	1.21137e-07	4.56186e-06	0.345295	0.248954
VCP	5.2865	0.43738	1.24676e-07	4.68296e-06	0.370247	0.270921
ZNF24	5.28026	0.503979	1.29001e-07	4.82035e-06	0.318203	0.228556
PDHB	5.26418	0.592586	1.40815e-07	5.24825e-06	0.254753	0.167364
SDCBP	5.2551	0.406359	1.47946e-07	5.49987e-06	0.391635	0.292887
DNAJB14	5.22705	0.425743	1.72239e-07	6.35396e-06	0.359553	0.264121
HSPE1	5.21898	0.307695	1.79907e-07	6.61995e-06	0.648051	0.533473
APEX1	5.20246	0.350739	1.96667e-07	7.19999e-06	0.485029	0.385983
PSMB4	5.19982	0.369451	1.99478e-07	7.28449e-06	0.447956	0.344665
CTSS	5.19324	0.313045	2.06662e-07	7.5278e-06	0.591968	0.483787
FTX	5.19076	0.502341	2.09436e-07	7.60968e-06	0.297291	0.207636
FLNA	5.18895	0.332365	2.11482e-07	7.64511e-06	0.538973	0.440377
HTATSF1	5.1885	0.457087	2.11997e-07	7.64511e-06	0.349097	0.257845
H2AFZ	5.18624	0.286744	2.1458e-07	7.7121e-06	0.729087	0.618201
TPM3	5.1854	0.2587	2.15552e-07	7.7156e-06	0.851473	0.767259
SENP6	5.17931	0.50412	2.22706e-07	7.95199e-06	0.307034	0.219142
CD63	5.17208	0.339029	2.31497e-07	8.24315e-06	0.53826	0.432531
GBP5	5.17168	0.560898	2.32001e-07	8.24315e-06	0.28327	0.198745
POLR2B	5.17064	0.479157	2.33293e-07	8.26876e-06	0.325333	0.231695
S1PR1	5.16947	0.608123	2.34759e-07	8.30038e-06	0.235504	0.14749
TC2N	5.16755	0.367811	2.37183e-07	8.36562e-06	0.439639	0.341527
TRAPPC1	5.16252	0.288833	2.43643e-07	8.57256e-06	0.68251	0.58159
STK38	5.15246	0.531857	2.57088e-07	9.02365e-06	0.291587	0.205021
HIGD2A	5.13882	0.259549	2.76469e-07	9.65706e-06	0.797529	0.699791
SMC5	5.13426	0.578196	2.83254e-07	9.8702e-06	0.268061	0.181485
PDCD6	5.13176	0.359222	2.87051e-07	9.97847e-06	0.500713	0.394874
YTHDC1	5.12762	0.371291	2.93428e-07	1.01757e-05	0.443916	0.348326
DNMT1	5.12582	0.381064	2.96251e-07	1.0249e-05	0.41635	0.32113
PSMB2	5.11807	0.390438	3.08671e-07	1.06402e-05	0.403992	0.307008
BUB3	5.11786	0.320656	3.09029e-07	1.06402e-05	0.534221	0.427301
APOL6	5.10753	0.417447	3.26397e-07	1.11849e-05	0.353612	0.259414
PUM1	5.10061	0.587882	3.38552e-07	1.1574e-05	0.257367	0.172071
CD47	5.09833	0.293954	3.42667e-07	1.1687e-05	0.66231	0.547594
NDUFC1	5.09682	0.337311	3.45404e-07	1.17527e-05	0.500951	0.400628
HOOK3	5.08098	0.657388	3.75497e-07	1.27168e-05	0.224572	0.139121
CDC14A	5.07806	0.394003	3.81311e-07	1.28835e-05	0.381416	0.286611
CCND2	5.07588	0.353245	3.85705e-07	1.30016e-05	0.443441	0.346234
TRIP11	5.07535	0.622692	3.86783e-07	1.30076e-05	0.258555	0.177824
CNOT6L	5.06168	0.395152	4.15587e-07	1.38794e-05	0.386407	0.294979
ANKRD36	5.05888	0.734817	4.21722e-07	1.40519e-05	0.205561	0.121862
EFCAB14	5.05727	0.485505	4.25309e-07	1.41388e-05	0.306559	0.219142
VMP1	5.05484	0.403133	4.30754e-07	1.4287e-05	0.369059	0.273536
IDS	5.05379	0.338248	4.33138e-07	1.43163e-05	0.500713	0.392259
TPM4	5.05357	0.449229	4.33617e-07	1.43163e-05	0.352899	0.262552
ACIN1	5.02683	0.522921	4.98661e-07	1.64263e-05	0.274715	0.188808
EIF2AK1	5.01687	0.492004	5.25206e-07	1.72614e-05	0.283745	0.195084
APOBEC3G	5.01133	0.416702	5.40561e-07	1.77257e-05	0.3548	0.265167
CD46	4.99291	0.363184	5.94748e-07	1.94585e-05	0.420627	0.325837
HNRNPF	4.99146	0.27618	5.99236e-07	1.95611e-05	0.705323	0.606172
HELZ	4.98708	0.489922	6.12997e-07	1.99652e-05	0.278517	0.191946
IRF2	4.98605	0.424588	6.16248e-07	2.0026e-05	0.342681	0.253138
STAT3	4.98277	0.363006	6.26809e-07	2.03007e-05	0.397814	0.302824
DYNLL1	4.98216	0.302568	6.28785e-07	2.03007e-05	0.64116	0.539226
SLC25A3	4.98212	0.255024	6.28912e-07	2.03007e-05	0.792063	0.700837
HECA	4.98117	0.487799	6.32015e-07	2.03554e-05	0.307747	0.224372
TMCO1	4.98047	0.336134	6.34288e-07	2.03832e-05	0.476473	0.376569
PTGES3	4.97334	0.254115	6.5809e-07	2.11012e-05	0.810837	0.717573
TBL1XR1	4.9673	0.501679	6.78918e-07	2.17209e-05	0.281131	0.195607
LGALS1	4.95665	0.328136	7.17178e-07	2.28439e-05	0.615732	0.530335
STXBP3	4.95603	0.561929	7.19485e-07	2.2867e-05	0.259743	0.177824
ATP8B2	4.94762	0.576895	7.51252e-07	2.38243e-05	0.253327	0.171025
KLF12	4.94342	0.627666	7.67623e-07	2.42901e-05	0.234553	0.154289
IFI16	4.94081	0.295412	7.7799e-07	2.45644e-05	0.574857	0.473326
SMARCA2	4.93485	0.461083	8.02107e-07	2.52707e-05	0.313213	0.225941
BAZ1B	4.92563	0.450122	8.40895e-07	2.64352e-05	0.316065	0.228556
RB1CC1	4.92377	0.488194	8.48921e-07	2.66296e-05	0.291112	0.207113
SRSF4	4.91955	0.358622	8.6744e-07	2.71516e-05	0.441302	0.344665
GPR174	4.89903	0.638327	9.63111e-07	3.00811e-05	0.223859	0.142259
ESCO1	4.89481	0.60057	9.84021e-07	3.0668e-05	0.224572	0.141213
KAT6B	4.88873	0.645504	1.01486e-06	3.14933e-05	0.227899	0.146967
MBNL1	4.88159	0.265491	1.05232e-06	3.25215e-05	0.726236	0.642259
NASP	4.88143	0.380585	1.0532e-06	3.25215e-05	0.377852	0.285565
CREBRF	4.88114	0.339952	1.05474e-06	3.25215e-05	0.433698	0.337866
GNLY	4.87659	0.519277	1.07935e-06	3.32096e-05	0.359553	0.268828
PCMT1	4.86553	0.35866	1.1415e-06	3.50472e-05	0.398289	0.300732
CD53	4.84868	0.253906	1.24286e-06	3.79978e-05	0.823669	0.732741
SERINC1	4.84653	0.42249	1.25637e-06	3.83299e-05	0.323907	0.233787
COPA	4.84184	0.605268	1.2864e-06	3.91635e-05	0.226711	0.145397
NFE2L2	4.83801	0.452135	1.31145e-06	3.98422e-05	0.308222	0.223326
ZC3H13	4.82266	0.360805	1.41657e-06	4.27663e-05	0.404468	0.310146
RPS6KA3	4.81981	0.430538	1.43695e-06	4.32911e-05	0.341017	0.257845
PTBP3	4.80817	0.429851	1.52322e-06	4.57948e-05	0.340304	0.257845
PRDX1	4.80648	0.278659	1.53612e-06	4.60866e-05	0.64116	0.53818
SPCS3	4.80248	0.363624	1.5671e-06	4.6822e-05	0.403517	0.313808
CLIP1	4.78731	0.52101	1.69031e-06	5.03992e-05	0.269962	0.190377
CDC40	4.786	0.406479	1.70139e-06	5.06251e-05	0.336977	0.25
SH3GLB1	4.78317	0.411989	1.72549e-06	5.12368e-05	0.351473	0.264644
IK	4.77257	0.28757	1.81893e-06	5.37904e-05	0.640922	0.531904
PTPN1	4.76771	0.420983	1.8633e-06	5.48781e-05	0.33674	0.253138
LEF1	4.76276	0.328635	1.90967e-06	5.60156e-05	0.455323	0.361402
C11orf58	4.76117	0.271304	1.92472e-06	5.62335e-05	0.757605	0.648536
HNRNPD	4.76116	0.300493	1.92487e-06	5.62335e-05	0.543013	0.44613
RCSD1	4.76042	0.307322	1.93188e-06	5.63245e-05	0.520675	0.422071
ARHGAP25	4.75529	0.44369	1.98157e-06	5.7657e-05	0.311312	0.224372
SLC25A45	4.74926	0.476679	2.04161e-06	5.92846e-05	0.274477	0.191423
PDCD10	4.74846	0.33018	2.04974e-06	5.94014e-05	0.439401	0.338389
USP1	4.74724	0.45282	2.06211e-06	5.96404e-05	0.306559	0.223326
MRPL51	4.74181	0.32967	2.1182e-06	6.11402e-05	0.457462	0.361925
ANXA6	4.74055	0.26866	2.13138e-06	6.13981e-05	0.691778	0.595711
SRP54	4.72799	0.562383	2.26759e-06	6.50727e-05	0.242395	0.161611
CHORDC1	4.72795	0.481601	2.26794e-06	6.50727e-05	0.286835	0.207113
PRDM1	4.72689	0.35192	2.27982e-06	6.52841e-05	0.379515	0.287657
CASP8	4.72503	0.350936	2.30076e-06	6.57535e-05	0.414924	0.325314
BCL2	4.72073	0.323882	2.34995e-06	6.70233e-05	0.448432	0.356695
PRDM2	4.72034	0.439459	2.35446e-06	6.70233e-05	0.307747	0.224895
METAP2	4.71116	0.35626	2.46313e-06	6.98419e-05	0.409458	0.319561
IMMT	4.70699	0.46548	2.51401e-06	7.11451e-05	0.276854	0.194561
PLEK	4.70434	1.21638	2.54693e-06	7.19359e-05	0.133555	0.0580544
GPATCH8	4.70317	0.413395	2.56149e-06	7.2206e-05	0.330323	0.246339
HUWE1	4.69221	0.628588	2.70273e-06	7.60392e-05	0.226473	0.151151
SELL	4.69061	0.28596	2.72395e-06	7.64875e-05	0.53826	0.456067
AC016831.7	4.67398	0.813041	2.95414e-06	8.23117e-05	0.182034	0.107741
ANXA2	4.67163	0.280378	2.98825e-06	8.30498e-05	0.588878	0.497908
PRPF8	4.67136	0.411139	2.99211e-06	8.30498e-05	0.312975	0.231172
KIAA0040	4.6661	0.548168	3.0697e-06	8.50402e-05	0.246435	0.168933
CNOT4	4.66532	0.444704	3.08138e-06	8.52004e-05	0.288973	0.205544
RAB14	4.65286	0.418716	3.27358e-06	9.01699e-05	0.329135	0.247385
CDK13	4.64998	0.367458	3.31975e-06	9.1053e-05	0.359078	0.273536
CANX	4.64936	0.309637	3.32969e-06	9.1053e-05	0.469582	0.370816
CHD3	4.64929	0.451054	3.33082e-06	9.1053e-05	0.307272	0.225418
FAM102A	4.64878	0.402791	3.33902e-06	9.1105e-05	0.333175	0.246862
STIM2	4.64669	0.575088	3.37305e-06	9.18599e-05	0.237405	0.162134
G3BP2	4.64013	0.295748	3.48198e-06	9.46483e-05	0.480038	0.388598
BORCS5	4.63129	0.862922	3.63394e-06	9.8409e-05	0.165399	0.0904812
BBX	4.62779	0.341575	3.69596e-06	9.99014e-05	0.429183	0.348849
CD28	4.62573	0.472796	3.73276e-06	0.000100356	0.290875	0.210774
WIPF1	4.62569	0.290339	3.73346e-06	0.000100356	0.544439	0.443515
PPP1R2	4.62569	0.250539	3.7336e-06	0.000100356	0.712215	0.618201
DNAJC8	4.62076	0.286023	3.82334e-06	0.000102578	0.560361	0.463912
LARP1	4.61887	0.559694	3.85831e-06	0.000103324	0.236454	0.158473
CCDC167	4.61266	0.428439	3.97548e-06	0.000106265	0.302044	0.218096
HNRNPR	4.60861	0.289742	4.05372e-06	0.000108156	0.572719	0.474895
ZNF91	4.60681	0.587928	4.08901e-06	0.000108897	0.222909	0.146967
ARFGEF1	4.60589	0.599939	4.10715e-06	0.000108979	0.221958	0.144351
CDV3	4.60449	0.336635	4.13482e-06	0.000109512	0.435124	0.344142
DDX46	4.59844	0.276981	4.25668e-06	0.000112533	0.559411	0.47228
VPS4B	4.59593	0.36764	4.30831e-06	0.000113691	0.361454	0.277197
SUGT1	4.58746	0.407084	4.48676e-06	0.000118184	0.311074	0.225941
MORC3	4.58557	0.48381	4.52752e-06	0.000119041	0.276378	0.199791
NSD1	4.57787	0.39962	4.69727e-06	0.00012328	0.309648	0.225941
MAL	4.56951	0.294996	4.88874e-06	0.000128073	0.579848	0.494247
TRIP12	4.56337	0.59694	5.03385e-06	0.000131636	0.20865	0.132322
DOCK10	4.56278	0.465724	5.0481e-06	0.000131677	0.276378	0.19613
GPBP1	4.5623	0.260099	5.05956e-06	0.000131677	0.649715	0.550732
CREBBP	4.56217	0.60723	5.06276e-06	0.000131677	0.212928	0.136506
MAN1A2	4.56034	0.514337	5.107e-06	0.000132435	0.255703	0.178347
PPIL4	4.56021	0.622913	5.11023e-06	0.000132435	0.215304	0.139644
ZNF148	4.55549	0.436606	5.22639e-06	0.000135204	0.281844	0.200837
PYCR2	4.55495	0.459673	5.23979e-06	0.000135308	0.277804	0.197176
MRPS34	4.55263	0.333311	5.29788e-06	0.000136564	0.438213	0.346757
PRPF6	4.53887	0.404318	5.65559e-06	0.000145526	0.323907	0.241632
FXR1	4.53198	0.355449	5.84332e-06	0.000149823	0.403042	0.317992
RPA3	4.5302	0.385446	5.89276e-06	0.000150823	0.344582	0.258368
DNAJC15	4.52973	0.339348	5.90583e-06	0.000150891	0.38308	0.292364
TMED5	4.52069	0.529161	6.16393e-06	0.000157207	0.24596	0.167887
TCP1	4.5196	0.344675	6.1956e-06	0.000157737	0.374049	0.284519
CDC42EP3	4.51767	0.382323	6.25226e-06	0.000158802	0.342443	0.264644
ZNF708	4.51525	0.937826	6.32407e-06	0.000160162	0.148527	0.0758368
CLINT1	4.50806	0.428972	6.54235e-06	0.000165112	0.296816	0.21705
SSB	4.5075	0.267609	6.5597e-06	0.000165261	0.604325	0.501046
LINS1	4.49754	0.508346	6.8745e-06	0.000172591	0.253565	0.177301
SIRPG	4.49532	0.661606	6.94651e-06	0.000174096	0.20366	0.129707
OTUD6B-AS1	4.48558	0.370057	7.27157e-06	0.000181539	0.3548	0.270397
DDX39B	4.4853	0.576077	7.28116e-06	0.000181539	0.226236	0.153766
DDX42	4.47957	0.68145	7.47933e-06	0.000185704	0.19154	0.117155
USP47	4.47016	0.545138	7.81619e-06	0.000193544	0.23693	0.161088
XRN2	4.46199	0.32505	8.12035e-06	0.000200732	0.44154	0.357218
RAB8B	4.45621	0.510048	8.34211e-06	0.000205862	0.238356	0.162134
HSPA9	4.45452	0.343215	8.40823e-06	0.00020714	0.390209	0.3091
ILF3	4.45222	0.329372	8.49861e-06	0.000209011	0.423717	0.333682
HBS1L	4.45004	0.706534	8.58524e-06	0.000210426	0.186549	0.113494
CEP57	4.44714	0.367454	8.70206e-06	0.000212928	0.352899	0.270397
PRRC2B	4.44553	0.547733	8.7674e-06	0.000214165	0.243584	0.169456
TXK	4.44057	0.673182	8.97211e-06	0.000218795	0.191302	0.118201
AP2B1	4.43703	0.423773	9.12102e-06	0.000222052	0.299192	0.220711
ZFAND6	4.43557	0.365722	9.18271e-06	0.000223178	0.330561	0.243201
HECTD1	4.43031	0.439592	9.4096e-06	0.000227546	0.280894	0.200314
ZNF644	4.42686	0.450939	9.56129e-06	0.000230828	0.2702	0.191946
NOL8	4.42231	0.598964	9.76495e-06	0.000235351	0.209838	0.135983
MRPS6	4.42191	0.32862	9.78331e-06	0.000235359	0.399002	0.310146
GLG1	4.42159	0.317928	9.79781e-06	0.000235359	0.428707	0.338389
RPRD2	4.41481	0.656238	1.01101e-05	0.000242458	0.190352	0.116632
GLS	4.40697	0.345747	1.04827e-05	0.000249971	0.342443	0.26046
USP3	4.40683	0.38158	1.04895e-05	0.000249971	0.331987	0.251569
MED4	4.40677	0.30753	1.04925e-05	0.000249971	0.428707	0.341004
HERC4	4.40137	0.496313	1.07568e-05	0.000255845	0.246911	0.172594
MRPL14	4.37709	0.380434	1.20273e-05	0.000284659	0.312738	0.233264
CLTA	4.36834	0.334275	1.25197e-05	0.000295347	0.407557	0.322176
UBR2	4.36592	0.64338	1.26591e-05	0.000298074	0.198907	0.127615
TMEM245	4.36526	0.813884	1.26972e-05	0.000298074	0.162785	0.0915272
MRFAP1L1	4.36465	0.494983	1.27326e-05	0.000298421	0.252139	0.177301
MEAF6	4.35571	0.292439	1.32633e-05	0.000310358	0.508317	0.410042
RPAP2	4.3416	0.665137	1.41452e-05	0.000330458	0.202709	0.132845
ORMDL2	4.34105	0.486217	1.41804e-05	0.000330746	0.24097	0.165272
ARID1B	4.32821	0.320206	1.50326e-05	0.000349496	0.402567	0.32113
SLTM	4.32538	0.312303	1.52266e-05	0.000353438	0.445342	0.368724
ABLIM1	4.31962	0.441464	1.56295e-05	0.000361629	0.266873	0.191423
U2SURP	4.30777	0.296308	1.64909e-05	0.000380951	0.465542	0.382322
INO80D	4.30722	0.675316	1.65317e-05	0.000381284	0.18346	0.111925
ERLEC1	4.30386	0.491625	1.67849e-05	0.000386506	0.245485	0.172071
SMARCE1	4.30264	0.512922	1.68774e-05	0.000388019	0.237643	0.163703
TOP2B	4.30013	0.538445	1.70699e-05	0.000391823	0.243108	0.172594
APOBEC3C	4.29928	0.394641	1.71356e-05	0.000391907	0.312738	0.237971
PBXIP1	4.29903	0.25763	1.71549e-05	0.000391907	0.661835	0.555439
GRAP2	4.29705	0.384551	1.7309e-05	0.000394418	0.320342	0.242155
SCFD1	4.29691	0.489625	1.73194e-05	0.000394418	0.244772	0.171025
MYADM	4.29438	0.390386	1.75185e-05	0.000398327	0.298954	0.221757
ARPP19	4.28672	0.425245	1.81331e-05	0.000411066	0.266635	0.187238
HERC2	4.28669	0.70968	1.81357e-05	0.000411066	0.17942	0.10931
TAOK3	4.28256	0.312028	1.84756e-05	0.000417491	0.447719	0.365586
KRAS	4.28254	0.383766	1.84769e-05	0.000417491	0.315589	0.235356
SAFB2	4.27034	0.364345	1.95171e-05	0.000440307	0.314639	0.233787
MAT2B	4.26757	0.327097	1.97617e-05	0.000445131	0.378089	0.294979
SPOP	4.26526	0.430093	1.99666e-05	0.000449047	0.267586	0.192992
DIDO1	4.26308	0.590319	2.0163e-05	0.000452759	0.206749	0.135983
SRRM2	4.25907	0.255092	2.05282e-05	0.000460246	0.659221	0.561192
DNAJB6	4.25654	0.298046	2.07617e-05	0.00046476	0.437738	0.34728
SIT1	4.25399	0.298883	2.09999e-05	0.000468641	0.442253	0.365586
SPEN	4.25168	0.591876	2.1217e-05	0.000472757	0.20461	0.133368
MAP3K4	4.24513	0.729524	2.18462e-05	0.000485281	0.174905	0.105649
DHRS7	4.2446	0.268068	2.1898e-05	0.000485685	0.575095	0.488494
NONO	4.24307	0.274872	2.20486e-05	0.000488277	0.470295	0.379184
SELPLG	4.23998	0.285782	2.23536e-05	0.000494275	0.453422	0.366109
CCT7	4.23806	0.280958	2.25456e-05	0.000497759	0.492395	0.394874
CAPZA1	4.23452	0.269289	2.2904e-05	0.000504901	0.579848	0.483787
CD55	4.23205	0.389524	2.31567e-05	0.000509694	0.316065	0.23954
OXNAD1	4.22799	0.35946	2.35791e-05	0.000518203	0.35385	0.275628
NOL7	4.22572	0.275176	2.38174e-05	0.000522645	0.546103	0.447699
RPL7L1	4.22138	0.342208	2.42815e-05	0.000532022	0.340779	0.261506
RBM6	4.22049	0.347086	2.43775e-05	0.000533318	0.341017	0.264644
ARAP2	4.20307	0.510913	2.63323e-05	0.000574347	0.217443	0.145397
ITSN2	4.20005	0.338196	2.66852e-05	0.000581166	0.359316	0.285042
ARCN1	4.19296	0.495347	2.75339e-05	0.000598749	0.236217	0.165272
ADH5	4.18977	0.308269	2.79232e-05	0.000606302	0.378565	0.294456
TAF7	4.18475	0.258578	2.85482e-05	0.000618945	0.620247	0.527197
LTN1	4.18154	0.727231	2.89541e-05	0.000626598	0.17443	0.107218
PAG1	4.18127	0.282229	2.89879e-05	0.000626598	0.476711	0.399059
TRIM38	4.18071	0.33822	2.90596e-05	0.000627211	0.342205	0.266736
ZNF800	4.17924	0.366425	2.92488e-05	0.000630352	0.305133	0.226987
CCDC88C	4.17646	0.384196	2.96082e-05	0.000637148	0.311312	0.23954
RBM33	4.16968	0.44636	3.05021e-05	0.000655411	0.260932	0.1909
RALA	4.16933	0.534612	3.05492e-05	0.000655447	0.229563	0.161611
RAB10	4.1683	0.434579	3.06886e-05	0.000657463	0.259743	0.185669
FAM172A	4.15861	0.463618	3.20191e-05	0.000682932	0.24192	0.169979
GIGYF2	4.15641	0.643053	3.23289e-05	0.000688526	0.179895	0.110356
CDC5L	4.15212	0.43707	3.29404e-05	0.000700517	0.274477	0.203452
EXOSC1	4.15144	0.404499	3.30394e-05	0.000701591	0.268536	0.192469
LYSMD2	4.14181	0.346418	3.44582e-05	0.000729576	0.345295	0.269351
COX20	4.14024	0.342713	3.46947e-05	0.00073351	0.343394	0.266736
CCDC82	4.13656	0.481755	3.5255e-05	0.000744267	0.24596	0.175209
EZH1	4.13281	0.588362	3.5836e-05	0.000754002	0.197006	0.127092
ELK3	4.13178	0.468887	3.59958e-05	0.000755495	0.244772	0.17364
HCG18	4.13138	0.751849	3.60595e-05	0.000755733	0.161835	0.0936192
AHSA1	4.13101	0.364564	3.61171e-05	0.000755845	0.326996	0.250523
KIDINS220	4.13041	0.618405	3.62116e-05	0.000756729	0.193203	0.126569
SCAMP2	4.12218	0.35913	3.7531e-05	0.000783168	0.32462	0.247385
SERPINB9	4.12045	0.411218	3.78131e-05	0.000787918	0.266397	0.192469
CBX5	4.11934	0.497149	3.79967e-05	0.000790605	0.232177	0.162657
TTC37	4.11625	0.452281	3.85083e-05	0.000800098	0.262357	0.192992
PNRC2	4.11098	0.265464	3.9399e-05	0.00081743	0.484316	0.396444
CD27	4.10814	0.2548	3.98853e-05	0.00082598	0.548241	0.46182
RSRC2	4.10779	0.271086	3.9946e-05	0.00082598	0.469106	0.379707
CHTOP	4.10758	0.444607	3.99824e-05	0.00082598	0.249049	0.177301
ZKSCAN1	4.10393	0.530443	4.06193e-05	0.000837029	0.221008	0.15272
CEBPZ	4.10385	0.360412	4.0633e-05	0.000837029	0.333175	0.263598
ATP2B4	4.10202	0.481855	4.09566e-05	0.000842205	0.230989	0.161088
DYNC1I2	4.10177	0.365682	4.10008e-05	0.000842205	0.320817	0.246339
TAB2	4.09662	0.423323	4.19221e-05	0.000859908	0.252614	0.178347
TNRC6A	4.09601	0.522009	4.20324e-05	0.00086095	0.221008	0.15272
SDHC	4.0884	0.328422	4.34365e-05	0.000888452	0.34981	0.273013
CHD6	4.08667	0.471991	4.37606e-05	0.000893816	0.239544	0.169456
ODF2L	4.08497	0.254084	4.40825e-05	0.000898488	0.543013	0.457636
KIF5B	4.08481	0.2778	4.41136e-05	0.000898488	0.430133	0.348326
NARS	4.08442	0.431853	4.41863e-05	0.000898703	0.260456	0.188285
PYHIN1	4.08385	0.349329	4.42948e-05	0.000899646	0.335076	0.258891
MDH1	4.08278	0.307258	4.45007e-05	0.000902559	0.4375	0.356695
ARID4A	4.07546	0.351423	4.59242e-05	0.000928826	0.328184	0.252615
PCF11	4.0736	0.324737	4.62923e-05	0.000934961	0.364068	0.286611
R3HDM2	4.07141	0.409205	4.67304e-05	0.000941181	0.273051	0.201883
PSMC6	4.07082	0.348263	4.68479e-05	0.000942237	0.325808	0.253661
ATXN2	4.07002	0.560754	4.70083e-05	0.000943724	0.192966	0.122908
FRG1	4.06981	0.31792	4.70524e-05	0.000943724	0.365732	0.28818
SCAPER	4.06838	0.589586	4.73401e-05	0.00094818	0.190114	0.122385
TPP2	4.06615	0.47079	4.77956e-05	0.000955979	0.225998	0.155858
ATP6V1E1	4.06348	0.324164	4.83474e-05	0.000965679	0.337928	0.257845
NUDT5	4.05626	0.37442	4.98656e-05	0.00099326	0.306797	0.23431
MCM3	4.05525	0.714222	5.00809e-05	0.000996176	0.160646	0.0936192
TM9SF2	4.05341	0.440359	5.0477e-05	0.0010016	0.248812	0.177301
PLEC	4.05334	0.491534	5.04922e-05	0.0010016	0.232652	0.164749
FGD5-AS1	4.0516	0.460493	5.08693e-05	0.0010077	0.237167	0.167887
MAP3K1	4.04015	0.391151	5.3416e-05	0.00105526	0.292063	0.221757
PRKCB	4.03894	0.354239	5.3694e-05	0.00105723	0.318441	0.243724
ASXL2	4.03886	0.695478	5.37119e-05	0.00105723	0.168013	0.101987
SMG1	4.03876	0.351587	5.37351e-05	0.00105723	0.302994	0.226987
HNRNPH2	4.02556	0.40263	5.684e-05	0.00111528	0.267348	0.194038
IRF3	4.02517	0.277399	5.69344e-05	0.00111562	0.418251	0.332113
CNPY2	4.02006	0.292393	5.81841e-05	0.00113857	0.420152	0.331067
AP3B1	4.01605	0.586699	5.9181e-05	0.00115651	0.194154	0.127092
DGUOK	4.01455	0.275168	5.95582e-05	0.00116231	0.428707	0.345711
ZMYM2	4.01196	0.445767	6.02179e-05	0.0011736	0.251663	0.180962
IARS2	4.00288	0.434389	6.25765e-05	0.00121793	0.235741	0.164749
ARHGAP5	4.00053	0.429104	6.3201e-05	0.00122843	0.265209	0.195607
TMX4	4.00001	0.339196	6.33409e-05	0.00122949	0.326046	0.251569
RNF34	3.99041	0.614254	6.59581e-05	0.00127858	0.17942	0.114017
MICU2	3.98969	0.507647	6.61603e-05	0.00128078	0.222909	0.156381
VPS35	3.97811	0.347043	6.94665e-05	0.0013412	0.346958	0.270921
PPP4R3B	3.97779	0.377082	6.95601e-05	0.00134121	0.310599	0.23954
JPX	3.97741	0.348861	6.96697e-05	0.00134154	0.295627	0.22228
RASGRP1	3.97491	0.307553	7.04049e-05	0.00135209	0.378802	0.303347
SUSD3	3.9706	0.29499	7.16904e-05	0.00137313	0.382605	0.300732
LRBA	3.96865	0.643277	7.22822e-05	0.00138264	0.163973	0.0978033
ADD1	3.9574	0.378119	7.57703e-05	0.00144553	0.271625	0.198745
ANKRD49	3.95659	0.372998	7.60281e-05	0.00144854	0.270675	0.197699
PHF14	3.95485	0.348394	7.65837e-05	0.00145721	0.318203	0.243724
MRPS33	3.9536	0.331376	7.69847e-05	0.00146291	0.336027	0.264644
TUBGCP2	3.94863	0.488524	7.86009e-05	0.00149166	0.229325	0.162134
PWWP2A	3.94759	0.697195	7.89424e-05	0.00149618	0.168964	0.104079
TRIM56	3.94557	0.348226	7.96114e-05	0.00150492	0.314401	0.243201
PHAX	3.94557	0.415005	7.96114e-05	0.00150492	0.253565	0.1841
VCPIP1	3.9436	0.666699	8.02675e-05	0.00151336	0.171578	0.107218
PRPF40A	3.94135	0.272095	8.10236e-05	0.00152563	0.426806	0.347803
MED13	3.93785	0.721102	8.22157e-05	0.00154061	0.16231	0.0983264
GGNBP2	3.93779	0.260834	8.22371e-05	0.00154061	0.475998	0.386506
ZNF770	3.93645	0.525969	8.26956e-05	0.00154504	0.197956	0.131276
DDX21	3.93411	0.252595	8.35058e-05	0.00155415	0.52923	0.432008
SDHA	3.93241	0.352712	8.40992e-05	0.00156319	0.306559	0.232741
MALT1	3.93111	0.407478	8.45538e-05	0.00156962	0.265684	0.197699
KPNA4	3.92995	0.504323	8.49638e-05	0.00157442	0.228137	0.162134
CTDSPL2	3.92976	0.564503	8.503e-05	0.00157442	0.195105	0.128661
STT3B	3.92804	0.309186	8.56392e-05	0.00158367	0.343394	0.266213
WAC	3.92449	0.321945	8.69124e-05	0.00160516	0.374762	0.305439
PSMA3	3.92048	0.302588	8.83721e-05	0.00163004	0.370247	0.293933
DIAPH1	3.91739	0.336125	8.95124e-05	0.00164897	0.342681	0.273536
KLF13	3.91659	0.28872	8.98113e-05	0.00165237	0.402091	0.32636
ANKLE2	3.91562	0.460728	9.01724e-05	0.0016569	0.215542	0.145921
HMGN3	3.91055	0.266398	9.20846e-05	0.00168758	0.434886	0.353033
TCP11L2	3.91027	0.873184	9.21918e-05	0.00168758	0.14615	0.084728
CHMP2B	3.90809	0.400718	9.30295e-05	0.00170076	0.25903	0.189854
MRFAP1	3.90773	0.253081	9.31678e-05	0.00170114	0.487167	0.398536
SCML4	3.90128	0.324993	9.56847e-05	0.00174489	0.333888	0.26046
DNAJA2	3.89747	0.286898	9.72016e-05	0.00176701	0.388308	0.3091
BANF1	3.89732	0.262235	9.72643e-05	0.00176701	0.445105	0.364017
HADHA	3.89563	0.255679	9.79434e-05	0.00177489	0.50404	0.422071
IWS1	3.89173	0.521589	9.95325e-05	0.00180138	0.203422	0.138075
GPATCH2L	3.89143	0.596133	9.96543e-05	0.00180138	0.180133	0.115063
DPY30	3.88444	0.287844	0.000102567	0.00184939	0.380466	0.300732
NUFIP2	3.87702	0.359708	0.000105745	0.00189731	0.290399	0.219142
TNIK	3.87701	0.53643	0.000105749	0.00189731	0.21174	0.148536
DENR	3.86976	0.279764	0.000108944	0.00194826	0.372861	0.291318
ARHGEF3	3.86969	0.410517	0.000108975	0.00194826	0.258317	0.1909
PRH1	3.86778	0.534263	0.000109829	0.00195596	0.193441	0.127615
ZNF721	3.85797	0.498814	0.000114332	0.00203364	0.210551	0.145397
IL6R	3.85284	0.445027	0.000116757	0.00207423	0.236217	0.168933
SUCLG2	3.84975	0.361272	0.000118237	0.00209794	0.294439	0.225418
USP8	3.84932	0.385926	0.000118444	0.00209904	0.296578	0.231172
HNRNPAB	3.84506	0.431278	0.000120521	0.00213179	0.252852	0.186715
SNRNP27	3.84493	0.426277	0.000120587	0.00213179	0.248337	0.180439
CPNE3	3.84334	0.348421	0.000121372	0.00214305	0.303232	0.231172
MAML2	3.83747	0.468493	0.000124309	0.00218445	0.229563	0.165795
ANKRD13A	3.83745	0.647932	0.000124321	0.00218445	0.170865	0.107741
CTCF	3.83655	0.374748	0.000124776	0.00218713	0.273764	0.205021
SUZ12	3.83225	0.425973	0.000126978	0.00222304	0.244059	0.178347
USP9X	3.82333	0.588662	0.000131663	0.0022995	0.182034	0.119247
STAU1	3.82264	0.330279	0.000132031	0.00230313	0.289924	0.21705
SH2D1A	3.82045	0.362988	0.00013321	0.00232091	0.290637	0.220711
NAAA	3.81373	0.383344	0.000136887	0.0023821	0.268061	0.198745
KLHL28	3.81159	0.702659	0.000138077	0.00239992	0.160171	0.0983264
IL6ST	3.80583	0.47349	0.000141331	0.00245058	0.230276	0.167364
ASCC3	3.80546	0.636696	0.00014154	0.00245127	0.177281	0.115586
ZBTB20	3.80407	0.279395	0.000142337	0.00246212	0.38712	0.3091
UBE2B	3.80245	0.250436	0.000143273	0.00247536	0.531606	0.439854
CA5B	3.79789	0.395332	0.000145933	0.0025183	0.256654	0.190377
MPHOSPH10	3.79489	0.368523	0.000147707	0.00254588	0.280894	0.212866
NCOA7	3.79339	0.313191	0.000148602	0.00255521	0.350523	0.279289
ACAP2	3.7921	0.283867	0.000149379	0.00256337	0.374049	0.300732
SERPINB1	3.7895	0.251004	0.000150951	0.00258637	0.49097	0.401151
DOCK11	3.78856	0.429161	0.000151521	0.00259307	0.223146	0.157427
SOS1	3.78592	0.525794	0.000153142	0.0026127	0.1875	0.123954
TRMT13	3.78581	0.611808	0.00015321	0.0026127	0.180133	0.117678
PIBF1	3.78085	0.669432	0.000156292	0.00266213	0.1673	0.106695
PPP4R3A	3.77994	0.374411	0.000156867	0.00266877	0.27424	0.206067
FBXO9	3.77917	0.401647	0.000157349	0.00267383	0.244534	0.177301
MGMT	3.77702	0.343104	0.000158716	0.00269073	0.291825	0.222803
GBP2	3.77072	0.27246	0.000162776	0.00274989	0.439639	0.357218
NEMF	3.76285	0.328175	0.000167985	0.00283128	0.333175	0.264644
YIPF4	3.76175	0.306701	0.000168732	0.00284054	0.327234	0.255753
YPEL3	3.76104	0.274121	0.000169211	0.00284531	0.432034	0.362971
DYNLT1	3.75957	0.253744	0.000170207	0.00285541	0.367633	0.288703
SAFB	3.75895	0.372874	0.000170627	0.00285914	0.269724	0.199791
CRLF3	3.75493	0.370047	0.000173389	0.00290205	0.265922	0.198222
ADSS	3.75402	0.330905	0.000174022	0.00290928	0.300143	0.230649
GATA3	3.7487	0.253308	0.000177756	0.00296829	0.453422	0.377615
LPXN	3.74767	0.33772	0.000178482	0.00297697	0.304658	0.236402
ITGA6	3.72818	0.528525	0.00019287	0.00320585	0.194392	0.132322
PBRM1	3.72771	0.477227	0.000193229	0.00320813	0.226236	0.164749
NIN	3.72602	0.456767	0.000194525	0.00322405	0.230276	0.167887
SERINC3	3.72588	0.362807	0.000194633	0.00322405	0.267348	0.199268
AKT3	3.72308	0.684643	0.000196807	0.0032526	0.157082	0.0962343
RABEP1	3.71894	0.639754	0.000200064	0.00330265	0.159933	0.0983264
EPC2	3.71819	0.669678	0.000200658	0.00330868	0.150903	0.0889121
DDX50	3.71702	0.364704	0.00020159	0.00331915	0.272814	0.20659
LRPPRC	3.71624	0.483636	0.000202207	0.00332286	0.208175	0.144874
PASK	3.71564	0.715497	0.000202688	0.00332699	0.162785	0.103556
CBR1	3.71369	0.655809	0.000204258	0.00334895	0.159696	0.0983264
DPYD	3.71157	0.518283	0.000205979	0.00337335	0.195105	0.132845
TSHZ2	3.70777	0.679067	0.000209088	0.00341653	0.159221	0.0983264
CCDC47	3.70226	0.633335	0.000213684	0.00348767	0.165399	0.104079
ZNF506	3.70043	0.549466	0.000215234	0.00350902	0.173241	0.110356
CHD8	3.69908	0.473052	0.000216382	0.00352377	0.211502	0.149059
NRDC	3.69572	0.386859	0.000219261	0.00356663	0.267823	0.206067
RSF1	3.69508	0.267901	0.000219814	0.00357161	0.445105	0.371862
PHIP	3.6938	0.291644	0.000220931	0.00358573	0.389021	0.315377
KIAA0586	3.69149	0.647171	0.000222941	0.00361024	0.159458	0.0988494
BRAF	3.69087	0.456648	0.000223489	0.00361507	0.20865	0.145397
GNB1	3.68395	0.318764	0.000229651	0.00370645	0.331987	0.26569
RASA2	3.67542	0.422625	0.000237455	0.00382814	0.219819	0.156381
CDC73	3.67384	0.411141	0.000238933	0.00384768	0.244059	0.179916
STAG1	3.67003	0.549852	0.000242522	0.00390112	0.190589	0.13023
CCDC186	3.6662	0.361333	0.000246183	0.00395562	0.285646	0.221234
GNPTAB	3.66365	0.647711	0.000248643	0.00398847	0.159933	0.0993724
CCR6	3.66231	0.550471	0.00024995	0.0040028	0.197481	0.138075
CGGBP1	3.65899	0.286602	0.000253215	0.0040506	0.348622	0.280335
TES	3.65312	0.286625	0.000259068	0.00412597	0.330798	0.259937
WWP1	3.6492	0.381439	0.000263059	0.00418493	0.243346	0.179916
DNAJC21	3.64694	0.412042	0.000265378	0.00421718	0.24097	0.17887
TMED9	3.64537	0.255508	0.000267003	0.00423834	0.486217	0.398536
CDK2AP2	3.63533	0.279634	0.000277625	0.00440213	0.380941	0.311715
RANBP2	3.6345	0.453996	0.000278518	0.00441144	0.207224	0.145921
GPI	3.63288	0.366484	0.000280277	0.00443444	0.252139	0.185669
RNF149	3.63241	0.270738	0.000280786	0.00443764	0.341968	0.26569
AKAP11	3.62523	0.861641	0.000288704	0.00455284	0.130228	0.0716527
PRKAR1A	3.62112	0.309509	0.000293325	0.00462067	0.327234	0.253661
RIF1	3.61461	0.438059	0.000300803	0.00473331	0.223146	0.160565
DICER1	3.61228	0.669103	0.000303514	0.00477079	0.154705	0.0957113
MXI1	3.61122	0.464765	0.00030476	0.00478299	0.207937	0.146444
FDFT1	3.61106	0.331361	0.000304952	0.00478299	0.282319	0.212866
WDR43	3.60865	0.417398	0.000307792	0.00482229	0.241445	0.180439
TRIM69	3.60608	0.407793	0.000310861	0.00486511	0.213165	0.149582
COPB2	3.60546	0.496868	0.0003116	0.0048714	0.201996	0.142259
NFAT5	3.60446	0.652262	0.000312801	0.0048849	0.152567	0.0925732
YWHAE	3.60153	0.259004	0.000316354	0.00492709	0.373574	0.30387
PRR14L	3.60139	0.917522	0.000316525	0.00492709	0.124287	0.0664226
BAZ2A	3.59609	0.357826	0.000323031	0.00501217	0.272814	0.208159
THUMPD1	3.5946	0.258416	0.000324886	0.00503555	0.386169	0.312762
COMTD1	3.59401	0.481594	0.000325627	0.00504164	0.181321	0.120293
PKIA	3.59208	0.655118	0.000328046	0.00506824	0.150428	0.0904812
TFAM	3.58806	0.379678	0.000333154	0.00514166	0.250713	0.187762
NFATC2	3.58413	0.551669	0.000338204	0.00521404	0.168489	0.108264
CSK	3.58335	0.2554	0.000339217	0.00522408	0.427519	0.34728
NBPF19	3.5812	0.448684	0.000342016	0.00526159	0.218631	0.158996
ZNF217	3.58081	0.608997	0.000342528	0.00526386	0.175618	0.119247
UXS1	3.57849	0.377861	0.000345579	0.00530512	0.248099	0.1841
ZNF22	3.57341	0.378762	0.000352368	0.00539788	0.242633	0.17887
ZNHIT6	3.57206	0.572803	0.00035418	0.00541416	0.169439	0.110356
MXD4	3.56707	0.463346	0.000360998	0.00550674	0.212215	0.153766
BRWD1	3.56386	0.38011	0.000365441	0.00556864	0.238356	0.174163
KIAA2026	3.56282	0.339391	0.000366889	0.00558483	0.26711	0.203452
SFXN1	3.55989	0.277124	0.000371014	0.00563575	0.336502	0.263598
PIAS1	3.55763	0.307021	0.000374213	0.00567838	0.284696	0.214435
UFM1	3.55598	0.281239	0.000376577	0.00570228	0.362643	0.29341
API5	3.55435	0.478199	0.00037892	0.00573177	0.197481	0.137029
TOX4	3.55123	0.282878	0.000383433	0.0057853	0.310124	0.239017
PKN2	3.55108	0.536576	0.00038366	0.0057853	0.188213	0.129707
MRPS5	3.54649	0.29436	0.000390405	0.00586865	0.308222	0.239017
LINC00649	3.54183	0.558597	0.000397366	0.0059609	0.165637	0.105649
HDLBP	3.54109	0.533336	0.000398473	0.00597131	0.175618	0.115063
GAPVD1	3.53761	0.659576	0.000403762	0.00603807	0.147814	0.0894351
EVI2A	3.5371	0.251499	0.000404539	0.00604343	0.413498	0.336297
SLF2	3.5307	0.615092	0.000414454	0.00617533	0.156369	0.0978033
LUC7L2	3.53058	0.359212	0.00041465	0.00617533	0.236692	0.171025
MAP4K4	3.52944	0.431479	0.000416439	0.00619561	0.222909	0.164226
VPS13A	3.5288	0.459545	0.000417448	0.00620422	0.201996	0.14069
RNF125	3.52724	0.252789	0.000419917	0.00623451	0.347909	0.278243
SMARCC1	3.52041	0.368781	0.00043088	0.00639072	0.228137	0.163703
THOC2	3.5197	0.290924	0.000432035	0.00640129	0.353137	0.289749
USP33	3.518	0.424139	0.000434815	0.00643588	0.224335	0.164226
BMS1	3.51392	0.624643	0.000441551	0.00651449	0.162785	0.105649
MRPL34	3.51369	0.258121	0.000441928	0.00651449	0.42942	0.35251
ASNSD1	3.51204	0.345595	0.000444675	0.00654832	0.257129	0.192469
TMED7	3.50657	0.654438	0.000453918	0.00667033	0.144011	0.084728
IPCEF1	3.50386	0.357452	0.00045856	0.00671857	0.232414	0.170502
BCL9L	3.50297	0.368523	0.000460094	0.00672742	0.254753	0.191946
DNAJC10	3.5013	0.703993	0.000462988	0.00675607	0.144487	0.0868201
CD8A	3.49912	0.728309	0.000466799	0.00679797	0.144249	0.0878661
VKORC1	3.49779	0.359125	0.000469127	0.00681814	0.259268	0.194038
OXSR1	3.4943	0.767832	0.000475302	0.00690094	0.125238	0.0674686
HIVEP2	3.4927	0.547827	0.000478158	0.00692723	0.178945	0.121339
ATIC	3.49156	0.442257	0.000480217	0.00694441	0.207937	0.14749
PDCD6IP	3.4898	0.349388	0.000483383	0.00697625	0.255466	0.191423
EIF4E3	3.4879	0.489516	0.000486825	0.00701892	0.189639	0.130753
DUSP11	3.48093	0.533377	0.000499685	0.00718285	0.174192	0.115586
CARS	3.47988	0.649999	0.00050164	0.00720378	0.153755	0.0967573
ZBTB1	3.47899	0.462222	0.000503308	0.00721342	0.204135	0.143828
SMC1A	3.4774	0.389555	0.000506307	0.00724921	0.246198	0.186715
DENND2D	3.47705	0.254431	0.00050697	0.00725153	0.365494	0.293933
MTR	3.47667	0.614728	0.000507679	0.0072545	0.163498	0.106695
CLDND1	3.47507	0.264876	0.000510717	0.0072907	0.360741	0.29341
MGA	3.47243	0.668855	0.000515763	0.00735547	0.148764	0.0925732
BLOC1S6	3.46902	0.424642	0.000522355	0.00742021	0.21673	0.156904
C2orf49	3.46832	0.559385	0.000523723	0.00743234	0.160646	0.101987
PPID	3.46743	0.436378	0.000525459	0.00744968	0.215542	0.155858
ZNF37A	3.46699	0.86083	0.00052633	0.00745023	0.126901	0.0716527
RNF216	3.46529	0.363341	0.000529656	0.00748715	0.251901	0.191946
RAB21	3.46259	0.425093	0.000535	0.00754058	0.21673	0.158473
GALT	3.4619	0.354634	0.000536367	0.00754536	0.249049	0.186715
PTPN11	3.4619	0.70191	0.000536383	0.00754536	0.140447	0.083682
CCDC66	3.4528	0.255074	0.000554808	0.00779696	0.391873	0.321653
CSGALNACT2	3.44907	0.575569	0.00056253	0.00789781	0.15827	0.100418
DBNL	3.44657	0.267607	0.000567756	0.00795573	0.372386	0.299686
TAOK1	3.44302	0.523688	0.000575247	0.00804511	0.18251	0.125523
BAX	3.44258	0.275044	0.000576194	0.0080486	0.432034	0.36454
PTPN22	3.44238	0.457715	0.00057661	0.0080486	0.19653	0.137029
TSPAN32	3.43648	0.580956	0.000589317	0.00821804	0.168726	0.111402
WBP11	3.43108	0.274409	0.000601176	0.00836729	0.354563	0.286611
GZMH	3.43003	0.754959	0.000603516	0.00839177	0.149715	0.0941423
NSRP1	3.42738	0.321372	0.000609445	0.00846608	0.267348	0.203975
HSPA4	3.42599	0.520298	0.000612553	0.00850109	0.174667	0.117155
GTF3C6	3.42467	0.285171	0.000615552	0.00853452	0.338403	0.274059
NCK1	3.42182	0.305784	0.000622038	0.00860793	0.28731	0.223849
TMEM9B	3.42067	0.287427	0.000624668	0.00863606	0.294677	0.225941
STYX	3.41915	0.430132	0.000628172	0.00867622	0.202234	0.142782
PSMD12	3.41879	0.327329	0.000629002	0.00867938	0.257842	0.193515
KDM3A	3.41721	0.701733	0.000632674	0.00871658	0.139734	0.083682
CHD2	3.41699	0.279779	0.000633182	0.00871658	0.352186	0.286611
CEP78	3.41674	0.830064	0.000633763	0.00871658	0.126426	0.0706067
UBE2H	3.41659	0.452018	0.000634108	0.00871658	0.19653	0.139121
TMEM167A	3.41511	0.335685	0.000637571	0.00873648	0.260219	0.198745
OFD1	3.41493	0.250685	0.000637973	0.00873648	0.397101	0.325837
SLFN12L	3.40942	0.450616	0.00065102	0.0088815	0.197956	0.140167
VCL	3.40824	0.549134	0.000653838	0.00890598	0.17443	0.118201
TARDBP	3.40789	0.409196	0.000654661	0.00890598	0.224572	0.165795
TOP1	3.40441	0.258144	0.000663062	0.00901179	0.319392	0.252092
APP	3.39596	0.657509	0.000683881	0.0092773	0.137357	0.0810669
SPTBN1	3.38737	0.357231	0.000705667	0.00956387	0.25	0.190377
SIN3A	3.38645	0.491417	0.00070804	0.00958705	0.17538	0.117155
SPG11	3.38283	0.628107	0.000717442	0.00970527	0.140922	0.084728
TMEM156	3.38238	0.481827	0.000718605	0.00971192	0.190589	0.133368
CASP1	3.37778	0.259059	0.000730726	0.00982847	0.355751	0.286611
C15orf40	3.37762	0.377481	0.000731162	0.00982847	0.230038	0.171548
NDRG1	3.37756	0.474171	0.000731307	0.00982847	0.180371	0.122385
ZFX	3.37608	0.406769	0.00073526	0.00986326	0.209601	0.151151
FBXO32	3.37525	0.553414	0.000737474	0.00988379	0.154943	0.0978033
GLOD4	3.37483	0.253808	0.000738605	0.00988978	0.354563	0.283473
PRDX3	3.36946	0.365611	0.000753168	0.0100755	0.230276	0.169979
DAXX	3.36897	0.401236	0.000754492	0.0100838	0.215542	0.15795
CDK5RAP2	3.36405	0.653989	0.000768063	0.0102368	0.144249	0.0894351
ZC3H7A	3.35855	0.353866	0.000783519	0.0104332	0.22576	0.164749
TIMM8B	3.35475	0.355773	0.000794364	0.0105582	0.246435	0.186192
PPP1R10	3.35399	0.280436	0.000796541	0.0105774	0.300618	0.234833
TMEM43	3.3461	0.585596	0.000819582	0.0108535	0.151854	0.0957113
LPIN1	3.34017	0.411927	0.000837266	0.0110674	0.209363	0.151151
REST	3.33728	0.259867	0.000846015	0.0111626	0.38308	0.317992
MAN2A1	3.33622	0.689766	0.000849252	0.0111951	0.1452	0.0910042
RGL4	3.33515	0.356959	0.000852549	0.0112283	0.233127	0.17364
HAGH	3.33289	0.301345	0.00085949	0.0112889	0.283983	0.218096
NCBP3	3.33226	0.505401	0.000861445	0.0113043	0.174667	0.119247
PUM2	3.33188	0.43896	0.00086263	0.0113096	0.198432	0.142259
SNX1	3.33039	0.546214	0.000867238	0.0113597	0.176806	0.122385
IRF2BP2	3.32972	0.262656	0.000869331	0.0113768	0.363356	0.295502
USP16	3.32598	0.257007	0.000881075	0.0115201	0.393061	0.332113
TOPBP1	3.3251	0.833543	0.000883867	0.0115399	0.121198	0.0674686
RBPJ	3.32262	0.304561	0.000891768	0.0116284	0.298004	0.234833
ANKRD17	3.31957	0.529566	0.000901548	0.0117453	0.172766	0.117678
FAM13B	3.31676	0.639524	0.000910688	0.011843	0.13807	0.083159
SNRPA1	3.30878	0.292643	0.000937033	0.0121747	0.27519	0.212866
PYROXD1	3.30662	0.470204	0.000944295	0.012258	0.177757	0.120816
CCL4	3.30451	1.0674	0.000951423	0.0123395	0.109791	0.0570084
EIF3B	3.30407	0.488982	0.000952934	0.012348	0.178945	0.122908
PLCL2	3.30319	0.574773	0.000955909	0.0123755	0.160171	0.106172
CDC123	3.30213	0.314715	0.000959534	0.0124016	0.267823	0.206067
SYNCRIP	3.3021	0.268164	0.000959641	0.0124016	0.339829	0.275105
SDHD	3.3003	0.2561	0.000965828	0.0124645	0.366683	0.299163
GATAD2B	3.30018	0.442571	0.000966231	0.0124645	0.175856	0.119247
GNL3	3.29977	0.294722	0.000967629	0.0124714	0.274952	0.213912
USP48	3.29935	0.377219	0.000969083	0.012479	0.224572	0.164749
EPM2AIP1	3.29863	0.359735	0.000971592	0.0125002	0.218631	0.158996
BNIP3	3.29824	0.31297	0.000972944	0.0125064	0.242871	0.179916
CREB1	3.29756	0.369866	0.000975299	0.0125256	0.231226	0.17364
CBL	3.29655	0.48873	0.000978802	0.0125594	0.176331	0.120293
TRPM7	3.29557	0.54271	0.000982234	0.0125923	0.163498	0.108787
ST3GAL1	3.2944	0.282339	0.000986308	0.0126333	0.301806	0.238494
GNA13	3.29354	0.570224	0.000989352	0.0126611	0.152804	0.0972803
DMTF1	3.29313	0.522708	0.000990782	0.0126682	0.172766	0.117678
FRA10AC1	3.29166	0.421311	0.000995965	0.0127232	0.187025	0.129184
TIAM1	3.29092	0.443218	0.000998594	0.0127455	0.180371	0.123431
FKBP3	3.28967	0.273636	0.00100306	0.0127913	0.32058	0.256276
HIPK1	3.28824	0.42908	0.00100817	0.0128224	0.197719	0.141213
ATG5	3.28661	0.413058	0.00101402	0.0128789	0.209601	0.153243
MAPK1	3.2865	0.436653	0.00101439	0.0128789	0.192253	0.136506
TM9SF3	3.28454	0.365045	0.0010215	0.0129578	0.240019	0.182531
BSDC1	3.28351	0.346424	0.00102524	0.0129938	0.221958	0.162134
CLN5	3.28202	0.486884	0.00103067	0.0130513	0.176093	0.120816
ATXN3	3.27743	0.492483	0.00104757	0.0132421	0.171816	0.117155
HERC3	3.27701	0.976443	0.00104911	0.0132472	0.104087	0.0512552
ITPR2	3.2751	0.58541	0.00105624	0.0133167	0.152329	0.0988494
SRPK1	3.27456	0.399523	0.00105825	0.0133305	0.205086	0.146444
ZBTB8OS	3.27257	0.286417	0.00106576	0.0134015	0.275665	0.213912
UBA6	3.27232	0.508696	0.00106667	0.0134015	0.174667	0.11977
NPEPPS	3.2681	0.464319	0.00108272	0.0135748	0.180846	0.125523
PDE3B	3.2634	0.276195	0.00110083	0.0137709	0.291587	0.225418
MID1IP1	3.26269	0.384835	0.00110359	0.0137888	0.222196	0.165272
PPCS	3.26254	0.267186	0.00110417	0.0137888	0.3327	0.268828
MLLT3	3.26179	0.342369	0.00110709	0.0138133	0.226711	0.16841
MRPS31	3.25984	0.335245	0.00111474	0.0138967	0.261407	0.203452
HSPA1A	3.2588	0.462765	0.00111885	0.013936	0.195817	0.143305
P2RY10	3.2582	0.431136	0.00112123	0.0139435	0.180846	0.125
RBM5	3.25816	0.274293	0.00112138	0.0139435	0.295152	0.230649
TXN2	3.25658	0.250745	0.00112763	0.0140091	0.341492	0.27772
TRG-AS1	3.25399	0.511339	0.00113796	0.0141133	0.16635	0.112448
UBL3	3.24814	0.306381	0.00116164	0.0143699	0.265684	0.205544
GCSAM	3.24636	0.482864	0.00116892	0.0144449	0.18346	0.128138
RNF168	3.24383	0.415499	0.00117935	0.0145517	0.20461	0.148536
APLP2	3.24212	0.459946	0.00118645	0.0146268	0.186312	0.130753
ABCE1	3.23479	0.297151	0.00121732	0.0149934	0.275903	0.213912
UHMK1	3.23457	0.296719	0.00121826	0.0149934	0.280418	0.219142
CAB39	3.23246	0.388591	0.00122728	0.0150915	0.214829	0.158996
NAA50	3.23058	0.546973	0.00123538	0.0151783	0.159696	0.105649
GTPBP4	3.22844	0.424499	0.00124469	0.0152797	0.189163	0.133368
PTPRA	3.22707	0.290334	0.00125065	0.0153268	0.283508	0.222803
SLC25A24	3.22491	0.543257	0.00126013	0.0154168	0.162548	0.108264
LMBRD1	3.22391	0.369614	0.00126453	0.0154577	0.212452	0.154289
C1orf35	3.22126	0.447898	0.0012763	0.0155883	0.186787	0.132322
GABPB1-AS1	3.21945	0.329748	0.00128439	0.0156739	0.280418	0.224895
CSGALNACT1	3.21873	0.526269	0.00128761	0.0156999	0.160171	0.106695
ECI2	3.21712	0.408078	0.00129485	0.0157582	0.209125	0.155858
MAP3K2	3.21451	0.397659	0.00130666	0.015852	0.209363	0.153243
FAM204A	3.21415	0.266525	0.00130833	0.015859	0.346483	0.286611
MOB3A	3.21036	0.400019	0.00132569	0.0160425	0.19962	0.143305
TCERG1	3.20321	0.488425	0.00135904	0.0164186	0.180846	0.127092
RAP2B	3.20014	0.274909	0.00137359	0.0165667	0.310599	0.247908
CLK4	3.19959	0.380054	0.00137623	0.0165732	0.201046	0.144351
TBC1D15	3.19955	0.40414	0.00137642	0.0165732	0.185361	0.129184
LUC7L	3.19868	0.486449	0.00138056	0.0166092	0.163973	0.109833
PTPN7	3.1984	0.312025	0.00138195	0.0166121	0.268536	0.210774
GSPT1	3.19613	0.266887	0.00139283	0.016729	0.312262	0.25
ABCF1	3.19534	0.289136	0.00139664	0.0167609	0.305371	0.246339
SRSF1	3.19498	0.264849	0.00139838	0.0167645	0.307985	0.245293
SDAD1	3.19456	0.29546	0.00140043	0.0167645	0.27424	0.213912
PRKX	3.19421	0.364479	0.00140213	0.0167711	0.222196	0.166318
ZEB1	3.19298	0.476207	0.00140813	0.0168289	0.179658	0.126046
CEP290	3.19103	0.564829	0.00141768	0.0169011	0.159221	0.107218
HIPK3	3.18573	0.543931	0.0014439	0.0171713	0.15019	0.0962343
FAM120A	3.1847	0.389232	0.00144905	0.0172184	0.217681	0.16318
UBTF	3.18386	0.273562	0.00145328	0.0172544	0.294439	0.234833
CLTC	3.18244	0.544743	0.00146039	0.0173108	0.149477	0.0962343
GIMAP6	3.18243	0.317169	0.00146043	0.0173108	0.253327	0.197176
CCAR1	3.17959	0.3387	0.00147482	0.0174528	0.25	0.192992
NFYB	3.17722	0.551671	0.00148694	0.0175819	0.156131	0.103033
NOL11	3.17456	0.468409	0.00150064	0.0177149	0.167776	0.113494
XIAP	3.16602	0.405856	0.0015454	0.0181543	0.213641	0.160565
ARFGAP3	3.16544	0.361943	0.00154851	0.0181761	0.224572	0.167887
DIAPH2	3.16272	0.720938	0.00156303	0.0183247	0.12904	0.0774059
ATG3	3.16259	0.281139	0.0015637	0.0183247	0.293489	0.231172
PSMD2	3.16167	0.25462	0.00156865	0.0183679	0.298004	0.233787
CCDC93	3.16105	0.742673	0.00157202	0.0183775	0.128327	0.0779289
EIF4G1	3.15927	0.466033	0.00158165	0.0184752	0.172766	0.118724
AGL	3.15779	0.713498	0.00158972	0.0185544	0.124287	0.0726987
SLCO3A1	3.15724	0.364099	0.0015927	0.0185742	0.207937	0.151674
FBXW7	3.15573	0.478075	0.00160095	0.0186554	0.176806	0.124477
CTDSP2	3.15171	0.328401	0.00162315	0.0188988	0.238831	0.181485
AFTPH	3.14983	0.581208	0.00163364	0.0190056	0.146388	0.0941423
RBM26	3.14552	0.279902	0.00165793	0.0192728	0.290399	0.232218
SLBP	3.14343	0.304925	0.00166983	0.0193955	0.260456	0.203452
COG5	3.14151	0.717438	0.00168082	0.0195075	0.125713	0.0747908
KNOP1	3.14	0.54194	0.00168948	0.0195923	0.169677	0.119247
BNIP2	3.1394	0.265053	0.00169295	0.0196168	0.311074	0.248954
FGFBP2	3.13848	0.9041	0.00169828	0.0196628	0.119534	0.0685146
NUDT21	3.13485	0.344162	0.00171943	0.0198918	0.2298	0.174163
CAND1	3.13453	0.302557	0.00172131	0.0198976	0.240732	0.180962
UBR5	3.13425	0.420806	0.00172296	0.0199007	0.184886	0.13023
LCOR	3.12697	0.416196	0.00176616	0.0203348	0.189639	0.135983
CCDC28A	3.12619	0.468718	0.00177086	0.0203629	0.177757	0.125523
APC	3.1261	0.781045	0.00177142	0.0203629	0.118821	0.0685146
LIX1L	3.12138	0.371408	0.00180008	0.0206475	0.209601	0.154289
GCLM	3.12108	0.48592	0.00180189	0.0206475	0.168964	0.116109
SEPHS2	3.11959	0.325775	0.00181103	0.0207194	0.234791	0.178347
CWC27	3.11916	0.393477	0.00181367	0.0207196	0.201996	0.14749
SBNO1	3.11912	0.281064	0.00181391	0.0207196	0.317728	0.258368
SENP7	3.11776	0.319779	0.00182234	0.0207994	0.216968	0.161088
CCNK	3.11612	0.350702	0.0018325	0.0208824	0.213878	0.158996
SGTB	3.11454	0.412232	0.00184232	0.0209703	0.19249	0.138598
WDR26	3.11421	0.479827	0.00184437	0.0209703	0.172291	0.120816
NFATC2IP	3.11418	0.352704	0.00184457	0.0209703	0.226711	0.173117
LTBP3	3.10961	0.60732	0.00187336	0.0212643	0.139259	0.0878661
NUP107	3.10852	0.510024	0.00188026	0.0213258	0.153042	0.0998954
NOP14	3.10767	0.510804	0.00188568	0.0213705	0.160884	0.108264
NPAT	3.10346	0.398297	0.00191269	0.0216428	0.194867	0.141736
EEA1	3.103	0.524606	0.00191572	0.0216601	0.171816	0.121339
SVIL	3.10144	0.489694	0.0019258	0.021757	0.159221	0.106695
WDR73	3.10104	0.565294	0.00192839	0.0217693	0.142823	0.0910042
ZNF267	3.09952	0.636107	0.00193833	0.0218384	0.13308	0.082113
ZNHIT3	3.09749	0.251171	0.00195165	0.0219632	0.33769	0.277197
DYNC1LI2	3.09568	0.520492	0.00196365	0.022064	0.157795	0.106695
BAG5	3.09404	0.390916	0.00197448	0.0221341	0.198432	0.145921
LGALS3	3.09073	0.376057	0.00199662	0.0223476	0.235029	0.184623
TNRC6C	3.08975	0.304003	0.00200324	0.0224044	0.253565	0.197699
LEO1	3.08941	0.665929	0.00200556	0.022413	0.134981	0.084728
BIRC2	3.08641	0.351307	0.00202589	0.0226227	0.22077	0.166841
SMARCC2	3.08337	0.264482	0.00204667	0.0228371	0.256892	0.196653
OXR1	3.08277	0.414851	0.00205081	0.0228657	0.17538	0.120293
RALBP1	3.08205	0.293749	0.00205582	0.0229038	0.28826	0.233264
CCDC7	3.07969	0.702551	0.00207216	0.0230504	0.118346	0.0674686
RPAIN	3.0775	0.270662	0.00208747	0.0231494	0.298004	0.236925
TMEM30A	3.07705	0.386571	0.00209058	0.0231662	0.200333	0.145397
TTC32	3.07419	0.540303	0.00211076	0.023354	0.15019	0.0988494
TMX3	3.07306	0.574446	0.00211878	0.0234249	0.141635	0.0904812
NSL1	3.07054	0.365243	0.0021367	0.0235638	0.214829	0.161611
MAGED2	3.06782	0.311959	0.00215627	0.0237485	0.261169	0.205544
PRKAG2	3.06599	0.33404	0.00216948	0.0238577	0.206987	0.152197
TRAPPC10	3.06287	0.446479	0.00219224	0.0240757	0.185599	0.134937
LSG1	3.06275	0.810997	0.00219316	0.0240757	0.112643	0.0632845
VTI1B	3.06259	0.280978	0.0021943	0.0240757	0.273764	0.216527
SMIM10L1	3.05883	0.253476	0.00222205	0.0243616	0.27115	0.209205
ETNK1	3.05437	0.34566	0.00225533	0.0246891	0.215067	0.160042
HSPB11	3.05244	0.29024	0.00226992	0.0248301	0.282795	0.226987
STIP1	3.05137	0.363772	0.00227796	0.0248992	0.21673	0.164749
CUL5	3.05033	0.407896	0.00228591	0.0249522	0.185599	0.132845
C1GALT1	3.05028	0.287435	0.00228627	0.0249522	0.264734	0.208682
ARMCX3	3.04546	0.516511	0.00232326	0.0253177	0.158983	0.108787
PUM3	3.04381	0.399839	0.00233601	0.0254376	0.180846	0.129184
RUVBL1	3.03955	0.366997	0.00236932	0.0257421	0.20366	0.150105
NUDT2	3.03891	0.446465	0.00237436	0.0257775	0.171103	0.11977
CBX1	3.03625	0.37571	0.00239542	0.0259671	0.210789	0.157427
CUX1	3.0327	0.752391	0.00242379	0.0262353	0.115019	0.0653766
GIMAP5	3.03071	0.534047	0.00243982	0.0263497	0.147576	0.0962343
NCKAP1L	3.03071	0.273922	0.00243982	0.0263497	0.255941	0.199791
ZNF131	3.02985	0.325656	0.00244676	0.0263853	0.248812	0.197176
CCNH	3.0236	0.347269	0.00249783	0.0268558	0.225523	0.173117
CCNL2	3.02236	0.336243	0.00250809	0.0269461	0.217918	0.164226
IL2RA	3.02096	0.669092	0.00251976	0.0270439	0.121435	0.0716527
SREK1	3.02082	0.261464	0.00252093	0.0270439	0.285409	0.225418
ECHS1	3.02014	0.268931	0.00252658	0.0270845	0.284933	0.228033
MYO5A	3.01284	0.868586	0.00258814	0.0277238	0.103612	0.0549163
TAF3	3.0097	0.292585	0.00261502	0.0279703	0.271625	0.217573
EIF2S1	3.00844	0.270532	0.00262593	0.0280662	0.246673	0.187762
GOLGA8A	3.00682	0.508606	0.00263999	0.0281957	0.167776	0.119247
TCHP	3.00647	0.57717	0.00264298	0.0282067	0.13712	0.0873431
SNRK	3.0006	0.279908	0.00269445	0.0287348	0.229087	0.172071
TXNDC17	2.99897	0.298497	0.00270892	0.0288679	0.233127	0.176778
REV3L	2.99487	0.489103	0.00274558	0.0291541	0.164924	0.115586
TRRAP	2.99178	0.620083	0.00277359	0.029427	0.12096	0.0711297
IVNS1ABP	2.99105	0.296904	0.0027802	0.0294754	0.209601	0.154289
FMN1	2.99009	0.550536	0.00278895	0.0295465	0.149715	0.0998954
PGM2L1	2.98107	0.678524	0.00287245	0.0303201	0.121198	0.0721757
SNX2	2.98055	0.280634	0.00287729	0.0303269	0.257842	0.199791
CLCN3	2.97504	0.631505	0.00292948	0.0307997	0.127614	0.0784519
DDX1	2.97492	0.292457	0.00293067	0.0307997	0.243346	0.187762
UFL1	2.97337	0.325944	0.00294547	0.0309328	0.240494	0.186715
IPO7	2.97151	0.505672	0.00296342	0.0310987	0.151378	0.101464
LPP	2.96999	0.354582	0.00297807	0.0312298	0.213641	0.160565
POLE3	2.96801	0.253795	0.00299734	0.0314091	0.280894	0.22228
BECN1	2.96713	0.343175	0.00300595	0.0314765	0.228375	0.175732
PCNA	2.96252	0.426015	0.00305129	0.031905	0.180133	0.129707
AQR	2.96067	0.541753	0.00306975	0.0320517	0.142586	0.0936192
FBXO11	2.96038	0.518496	0.00307255	0.0320578	0.153279	0.104079
HBP1	2.9594	0.310536	0.00308237	0.0321371	0.221958	0.167887
NCOA4	2.9566	0.310867	0.00311052	0.0323839	0.253565	0.199791
RSRC1	2.95634	0.288941	0.00311312	0.0323876	0.236454	0.182531
CHCHD1	2.95437	0.312351	0.00313311	0.032571	0.241445	0.189331
TRIM44	2.95416	0.328811	0.00313525	0.032571	0.218869	0.166318
NOLC1	2.952	0.380075	0.0031572	0.032752	0.186549	0.133891
PHACTR4	2.95077	0.395097	0.00316984	0.0328595	0.181084	0.13023
CRCP	2.94594	0.470041	0.00321977	0.0332926	0.162072	0.112971
SEC22C	2.94257	0.384731	0.00325504	0.0335819	0.182034	0.130753
BROX	2.9425	0.372989	0.00325578	0.0335819	0.206511	0.156381
NOM1	2.94076	0.669355	0.00327413	0.0337471	0.125	0.0768828
PARP4	2.93817	0.421465	0.00330154	0.0339812	0.177519	0.127615
SPTY2D1	2.93779	0.497573	0.00330561	0.0339989	0.168964	0.121862
IQSEC1	2.936	0.420314	0.00332472	0.0341468	0.170152	0.120293
MDN1	2.934	0.635788	0.00334628	0.0343375	0.124049	0.0758368
IARS	2.93361	0.584527	0.00335041	0.0343375	0.134981	0.0862971
USP7	2.93317	0.382686	0.00335521	0.0343624	0.200333	0.151151
KLRG1	2.93208	0.33003	0.00336695	0.0344434	0.259268	0.211297
MRI1	2.932	0.418463	0.00336788	0.0344434	0.168013	0.117155
SLK	2.92946	0.470079	0.00339549	0.0347012	0.163973	0.115063
RIOK3	2.9278	0.341254	0.0034137	0.0348627	0.206274	0.153766
GTF2F1	2.92381	0.260049	0.00345774	0.035236	0.257605	0.201883
MFAP1	2.92361	0.658429	0.00346	0.035236	0.130466	0.083682
IFNAR1	2.92227	0.318727	0.00347495	0.0353384	0.227899	0.174686
DAAM1	2.92159	0.567427	0.00348245	0.0353898	0.141635	0.0936192
PDE7A	2.92088	0.251701	0.00349039	0.0354456	0.308935	0.253661
ECHDC1	2.91817	0.306773	0.00352094	0.0357057	0.24192	0.187238
TACC1	2.91632	0.270881	0.00354189	0.035893	0.23788	0.182531
METTL16	2.91055	0.437194	0.00360793	0.0364627	0.152329	0.101464
C21orf91	2.91055	0.461193	0.00360793	0.0364627	0.163023	0.11454
EXOC1	2.9104	0.504631	0.00360964	0.0364627	0.155894	0.107741
ASB8	2.91031	0.347596	0.00361072	0.0364627	0.210789	0.159519
CEP135	2.91006	0.547384	0.00361361	0.0364664	0.147576	0.0998954
PHACTR2	2.90687	0.253716	0.0036506	0.0367636	0.30442	0.248431
NUP50	2.90061	0.296185	0.0037244	0.0374018	0.247148	0.19613
SPAG9	2.89752	0.388923	0.00376121	0.0376929	0.190352	0.141736
RALGAPA1	2.89641	0.456836	0.00377461	0.0377749	0.163498	0.114017
DIP2A	2.89486	0.440897	0.00379334	0.0379098	0.165399	0.117155
ELK4	2.89023	0.290316	0.00384964	0.0384318	0.221245	0.165795
TSPAN2	2.88745	0.661321	0.00388381	0.0387336	0.115494	0.0679916
GABPB2	2.88536	0.572734	0.00390961	0.0389105	0.136169	0.0883891
CDK17	2.88372	0.742298	0.00393011	0.0390607	0.108365	0.0611925
DPP8	2.88069	0.491168	0.00396807	0.0393838	0.151616	0.103033
TIMM10	2.87885	0.397166	0.00399122	0.0395864	0.189163	0.140167
MOB4	2.87853	0.291658	0.00399527	0.0395995	0.243108	0.189331
PIGF	2.87487	0.656216	0.00404188	0.0399793	0.114068	0.0669456
LINC01089	2.87169	0.512683	0.00408283	0.0403567	0.149715	0.10251
SLAIN2	2.87096	0.329305	0.00409232	0.0403731	0.218631	0.167364
NDUFS1	2.87083	0.508055	0.00409394	0.0403731	0.155418	0.107218
PDS5B	2.8707	0.398935	0.00409566	0.0403731	0.180846	0.131799
CHD9	2.86966	0.326545	0.00410912	0.0404782	0.217681	0.166841
GOLGA3	2.86606	0.598054	0.00415612	0.0408855	0.129515	0.082636
PHF20L1	2.8636	0.275295	0.00418862	0.0411771	0.245247	0.191946
LPGAT1	2.86033	0.48818	0.00423195	0.0415682	0.165637	0.11977
DKC1	2.86017	0.317452	0.00423414	0.0415682	0.200808	0.150105
DGKE	2.85869	0.677279	0.00425388	0.0417053	0.115732	0.0695607
CCDC90B	2.85691	0.282387	0.00427791	0.0418557	0.241683	0.189854
STAT5B	2.85633	0.303546	0.0042857	0.0419036	0.214829	0.162657
COMMD2	2.85482	0.28558	0.00430607	0.0420744	0.23788	0.185146
ICE2	2.85353	0.390777	0.00432367	0.0422178	0.175856	0.127615
NT5DC1	2.85294	0.323242	0.00433164	0.0422671	0.207462	0.154289
CPSF2	2.85122	0.585457	0.00435521	0.0423827	0.131179	0.084728
ZBTB11	2.84977	0.465135	0.00437514	0.0425194	0.155181	0.107218
APPL1	2.84799	0.316587	0.00439968	0.0427005	0.226473	0.176778
COA5	2.84671	0.430068	0.00441741	0.0428151	0.165875	0.117155
PREX1	2.84483	0.302201	0.00444347	0.0430237	0.238356	0.189331
HSPH1	2.83136	0.337728	0.00463502	0.0446549	0.194867	0.144351
ARIH2	2.83053	0.314883	0.00464703	0.0447408	0.216255	0.165272
MPHOSPH6	2.82476	0.356283	0.00473162	0.0454342	0.175856	0.126046
KRIT1	2.82194	0.38851	0.00477339	0.0457139	0.177757	0.13023
CD8B	2.8192	0.569814	0.00481432	0.0460595	0.144249	0.0988494
RRAGA	2.8191	0.323812	0.00481584	0.0460595	0.222196	0.173117
USF2	2.81775	0.282332	0.00483614	0.046223	0.250951	0.201883
PHF12	2.81574	0.65909	0.00486655	0.0464474	0.119534	0.0737448
MKLN1	2.8087	0.494109	0.00497413	0.0472297	0.154943	0.10931
EP300	2.80628	0.35392	0.00501176	0.0475558	0.205798	0.157427
UBE2G2	2.80491	0.287604	0.00503304	0.0476952	0.263546	0.213912
ATXN1	2.80397	0.381363	0.00504769	0.0477875	0.181797	0.132322
AFF1	2.80387	0.457799	0.0050494	0.0477875	0.155418	0.108787
ENOSF1	2.80171	0.564173	0.00508324	0.0480135	0.128327	0.08159
RC3H1	2.80032	0.564971	0.00510517	0.0481717	0.135932	0.0899582
ZNF138	2.80023	0.733684	0.00510665	0.0481717	0.113118	0.0679916
CREBZF	2.79951	0.278494	0.00511802	0.0482161	0.257842	0.20659
SFT2D2	2.79886	0.473331	0.0051283	0.0482815	0.158032	0.111925
MCPH1	2.79562	0.478564	0.00517997	0.0487045	0.155894	0.10931
REV1	2.79406	0.512823	0.00520504	0.0488767	0.152091	0.106695
ZC3H18	2.79143	0.367744	0.00524754	0.0492118	0.186549	0.138075
DHX15	2.79004	0.393598	0.00527011	0.0493915	0.165875	0.117155
KCTD7	2.78953	0.802495	0.0052785	0.0494381	0.102899	0.0580544
DIS3	2.78804	0.429486	0.00530285	0.049634	0.167776	0.120816
BAZ2B	2.78724	0.575832	0.00531589	0.0497239	0.137357	0.0915272
BRD2	-2.80982	-0.257459	0.00495691	0.0471658	0.404468	0.411611
KMT2E-AS1	-2.83203	-0.586956	0.00462542	0.0446219	0.125475	0.165795
IFITM3	-2.90652	-0.766845	0.00365479	0.0367793	0.107652	0.149582
IRF7	-3.17129	-0.596478	0.00151764	0.0178864	0.148051	0.191946
HERPUD1	-3.31775	-0.343902	0.000907463	0.0118117	0.364781	0.381276
YPEL5	-3.36775	-0.298227	0.000757853	0.0101194	0.407319	0.419456
DDIT4	-3.42256	-0.289809	0.000620344	0.00859271	0.384743	0.410042
IFI44	-3.46479	-0.615762	0.000530641	0.00749375	0.15827	0.205021
RBM7	-3.65819	-0.616136	0.000254002	0.00405423	0.16326	0.210774
CCDC59	-3.71046	-0.299144	0.000206883	0.00338432	0.396863	0.422594
MT2A	-3.86965	-0.41402	0.000108992	0.00194826	0.38403	0.409519
TYMP	-3.89563	-0.514308	9.79434e-05	0.00177489	0.20461	0.255753
TNFAIP3	-3.93536	-0.318631	8.30728e-05	0.00155008	0.400665	0.436715
RALY	-4.33227	-0.286665	1.47581e-05	0.000343666	0.435361	0.459205
CYCS	-4.36531	-0.270158	1.26944e-05	0.000298074	0.49501	0.506276
S100A9	-4.50934	-0.382739	6.50301e-06	0.000164406	0.38712	0.415795
ISG15	-4.51743	-0.463276	6.2594e-06	0.000158802	0.432985	0.449268
NSG1	-4.63165	-0.618602	3.62764e-06	9.8409e-05	0.194629	0.257845
MX1	-4.65036	-0.787698	3.3136e-06	9.1053e-05	0.173479	0.237448
IFI6	-4.68276	-0.606554	2.83044e-06	7.91701e-05	0.315352	0.353556
EIF4A1	-4.76673	-0.385278	1.87241e-06	5.50344e-05	0.437262	0.458682
MYLIP	-4.77352	-0.694365	1.81034e-06	5.36463e-05	0.203184	0.262029
TMED2	-4.86318	-0.254909	1.15514e-06	3.53908e-05	0.518536	0.537134
SNHG25	-5.11326	-0.298582	3.16648e-07	1.08766e-05	0.526616	0.551778
SERTAD1	-5.18965	-1.1504	2.10695e-07	7.63624e-06	0.102186	0.177301
FOSB	-5.21629	-0.461653	1.82541e-07	6.69981e-06	0.367871	0.415272
H2AFX	-5.22846	-1.01141	1.70929e-07	6.32174e-06	0.124049	0.197176
CLK1	-5.28456	-0.446354	1.26007e-07	4.72068e-06	0.366207	0.412657
SBDS	-5.31219	-0.389103	1.08316e-07	4.15478e-06	0.450333	0.471757
IFRD1	-5.50878	-0.765555	3.61329e-08	1.49719e-06	0.20366	0.270397
XAF1	-6.0408	-0.766859	1.53351e-09	8.15295e-08	0.236217	0.309623
HEXIM1	-6.0478	-0.911259	1.46835e-09	7.86437e-08	0.197481	0.271967
CD69	-6.19072	-0.33067	5.98908e-10	3.42324e-08	0.712215	0.753661
CITED2	-6.40595	-0.510743	1.49432e-10	9.56167e-09	0.468156	0.516213
LYZ	-6.47896	-0.956848	9.23564e-11	6.04328e-09	0.168726	0.256276
TRA2B	-6.53956	-0.346554	6.17008e-11	4.11177e-09	0.622624	0.63546
CNN2	-6.58615	-0.331046	4.51391e-11	3.07904e-09	0.579373	0.608264
PPP1R15A	-8.66042	-0.633058	4.70044e-18	7.46957e-16	0.457462	0.52249
HNRNPA0	-8.7266	-0.353011	2.62439e-18	4.31264e-16	0.685361	0.703452
FOS	-8.87666	-0.563021	6.88986e-19	1.21505e-16	0.600998	0.646967
MT-ND5	-9.04166	-0.259648	1.54307e-19	2.86081e-17	0.962215	0.968619
DUSP1	-9.85882	-0.502395	6.27825e-23	1.5928e-20	0.697006	0.752092
LY6E	-9.88622	-0.357133	4.7771e-23	1.25603e-20	0.781606	0.792364
KLRB1	-10.0401	-0.837016	1.01622e-23	2.93912e-21	0.433935	0.55387
ID2	-10.1442	-0.802373	3.51482e-24	1.08144e-21	0.413023	0.519874
EIF3E	-10.6306	-0.269648	2.14635e-26	7.75959e-24	0.9577	0.962343
IFI44L	-10.6784	-1.65489	1.28437e-26	4.76238e-24	0.127376	0.285565
NFKBIA	-11.5232	-0.657449	1.0075e-30	5.02395e-28	0.588641	0.686715
IER2	-12.046	-0.697173	2.03523e-33	1.17726e-30	0.727662	0.763598
RPL17	-12.6164	-0.290356	1.71409e-36	1.23937e-33	0.995722	0.998954
GADD45B	-12.8432	-1.08489	9.38663e-38	7.54112e-35	0.431559	0.53818
JUNB	-12.9005	-0.532436	4.47224e-38	3.8043e-35	0.919202	0.933054
JUN	-16.5155	-0.963392	2.83913e-61	6.84277e-58	0.734078	0.814331
IFITM1	-16.647	-0.599126	3.18218e-62	9.2035e-59	0.8548	0.895921
HBA2	-17.497	-2.69128	1.509e-68	5.45541e-65	0.103375	0.358264
HBB	-17.6331	-2.6223	1.37253e-69	6.61605e-66	0.153517	0.387552

## Sheet: CD4 Tn
name	scores	lfc	pval	adj_pval	pct_nz_group	pct_nz_reference
PTPRC	27.7295	0.772751	3.07779e-169	1.4836e-165	0.978784	0.891022
HIST1H1D	24.2791	2.11494	3.25667e-130	9.41895e-127	0.4677	0.171294
IL32	23.0929	0.728776	5.45833e-118	9.86661e-115	0.962574	0.864442
DDX17	22.2231	1.01572	2.05376e-109	2.96994e-106	0.776639	0.520083
FAM118A	20.6099	2.59706	2.23502e-94	2.93824e-91	0.340882	0.0658594
MT-ATP6	19.8977	0.514207	4.26193e-88	5.13598e-85	0.999285	0.99114
TOMM7	19.4225	0.377517	4.98327e-84	4.8042e-81	0.99857	0.979327
NEAT1	19.2193	1.0377	2.55112e-82	2.30573e-79	0.670799	0.442115
SRSF5	18.7349	0.446243	2.5704e-78	1.95634e-75	0.990942	0.942705
GIMAP4	18.2017	0.885501	5.00318e-74	2.78273e-71	0.751132	0.501477
SYNE2	18.1081	1.26212	2.74838e-73	1.47201e-70	0.493445	0.261666
NCL	17.4747	0.720998	2.23202e-68	1.07591e-65	0.844577	0.652983
HIST1H1E	16.9577	1.81935	1.68831e-64	7.18076e-62	0.343266	0.125517
LUC7L3	16.665	0.834459	2.35624e-62	9.73529e-60	0.687485	0.459244
HIST1H1C	16.626	1.71344	4.51533e-62	1.81378e-59	0.353754	0.142646
S100A11	16.5131	1.06299	2.9529e-61	1.1541e-58	0.501311	0.275842
VPS13C	16.3033	1.23421	9.35218e-60	3.46774e-57	0.42789	0.205552
IL7R	16.254	0.556195	2.0935e-59	7.56852e-57	0.936353	0.854991
ATRX	15.7617	0.818822	5.71108e-56	1.83529e-53	0.639094	0.440047
PHF3	15.4336	0.975408	9.72647e-54	2.9303e-51	0.500596	0.291494
PIK3R1	15.3261	0.903356	5.11639e-53	1.50996e-50	0.539928	0.323686
ATM	14.5682	0.674317	4.47374e-48	1.15526e-45	0.74708	0.567041
ANKRD12	14.4588	0.676148	2.20585e-47	5.4998e-45	0.743743	0.564973
SLFN5	14.3429	0.793966	1.17955e-46	2.89111e-44	0.584744	0.383934
JAK1	14.1769	0.652466	1.27348e-45	3.0693e-43	0.730632	0.541642
S100A4	13.8833	0.63863	8.00253e-44	1.89712e-41	0.807628	0.665978
ATF7IP	13.4377	1.12297	3.63344e-41	8.34018e-39	0.368534	0.18547
SESN3	13.4151	1.24715	4.93463e-41	1.11499e-38	0.343981	0.165092
SCAF11	13.2466	0.70847	4.72007e-40	1.0342e-37	0.605721	0.416421
PAK2	13.2252	0.813625	6.27929e-40	1.3553e-37	0.497735	0.307738
PRPF4B	13.215	0.8101	7.18792e-40	1.5286e-37	0.504648	0.312758
ZRANB2	13.1509	0.703048	1.68062e-39	3.52223e-37	0.611442	0.415535
AKAP9	13.1479	0.796142	1.74883e-39	3.61283e-37	0.518951	0.33668
GOLGA4	13.1469	1.04789	1.7739e-39	3.61302e-37	0.388796	0.210278
ETS1	13.1166	0.644198	2.64443e-39	5.31125e-37	0.703218	0.549025
HNRNPU	13.0723	0.565339	4.74074e-39	9.39122e-37	0.769964	0.629652
TPR	13.0706	0.694051	4.84853e-39	9.47495e-37	0.609774	0.424395
HIST1H4C	13.0504	0.642033	6.31831e-39	1.21826e-36	0.72348	0.534849
GCC2	13.043	0.598189	6.96694e-39	1.32564e-36	0.73683	0.580331
BPTF	13.0324	0.835747	8.00459e-39	1.48403e-36	0.480572	0.304194
SMCHD1	12.9856	0.67126	1.47739e-38	2.67056e-36	0.629082	0.443001
PNN	12.9246	0.660115	3.26913e-38	5.83641e-36	0.656257	0.467218
PNISR	12.7893	0.438319	1.88099e-37	3.3172e-35	0.923957	0.81896
CAST	12.6901	0.795838	6.71033e-37	1.14163e-34	0.4882	0.312758
PDE3B	12.5232	0.836545	5.57237e-36	9.2623e-34	0.453874	0.277318
VIM	12.5008	0.436711	7.39138e-36	1.21462e-33	0.952324	0.867986
KMT2A	12.4568	0.804002	1.28356e-35	2.08557e-33	0.476281	0.304489
CD2	12.404	0.558988	2.4857e-35	3.99396e-33	0.775685	0.613113
ITGA4	12.3978	1.02092	2.68749e-35	4.27075e-33	0.374017	0.20821
MACF1	12.2314	0.927406	2.11208e-34	3.28417e-32	0.398331	0.233609
MBP	12.0787	0.747525	1.36917e-33	2.10633e-31	0.487008	0.316893
CELF2	12.0244	0.637736	2.6451e-33	4.02641e-31	0.639094	0.460721
PSIP1	11.9339	0.55721	7.87607e-33	1.17418e-30	0.738737	0.573538
TMPO	11.9206	0.844953	9.2449e-33	1.36419e-30	0.411442	0.247194
KIF2A	11.803	0.728637	3.76659e-32	5.44686e-30	0.487485	0.324276
OSBPL8	11.7267	0.742409	9.29754e-32	1.31815e-29	0.468653	0.299173
MT-ND6	11.7113	1.23334	1.116e-31	1.56685e-29	0.291776	0.1329
TXNIP	11.6621	0.263222	1.99126e-31	2.76881e-29	0.997139	0.988482
PCM1	11.6301	0.700814	2.89711e-31	3.99002e-29	0.507747	0.336976
NAP1L4	11.6246	0.731313	3.09044e-31	4.21611e-29	0.473659	0.302717
LCP1	11.594	0.619746	4.42067e-31	5.97451e-29	0.596424	0.431778
ARL6IP5	11.5387	0.524678	8.41509e-31	1.12677e-28	0.788319	0.616952
XRN1	11.4869	1.02479	1.5346e-30	2.01744e-28	0.327533	0.16834
DDX24	11.4812	0.563298	1.63901e-30	2.1353e-28	0.712277	0.53101
YTHDC1	11.4076	0.715882	3.83046e-30	4.94574e-28	0.47795	0.31453
TSHZ2	11.2744	0.680951	1.75549e-29	2.24656e-27	0.516091	0.353514
PRKDC	11.2296	0.957103	2.91772e-29	3.70116e-27	0.340405	0.183698
INPP4B	11.1801	0.850543	5.10472e-29	6.41907e-27	0.383313	0.228588
STAG2	11.1546	0.768099	6.80075e-29	8.33437e-27	0.426222	0.27023
TGOLN2	11.1516	0.695819	7.03425e-29	8.54809e-27	0.479142	0.317484
ERAP2	11.1209	1.06125	9.92492e-29	1.19604e-26	0.298927	0.142351
ARGLU1	11.0859	0.481501	1.46821e-28	1.75469e-26	0.811681	0.658594
TTN	11.0753	1.31611	1.65388e-28	1.96039e-26	0.260548	0.11075
FNBP4	11.0428	0.683924	2.37411e-28	2.79122e-26	0.481526	0.312463
USP34	11.0408	0.772017	2.42799e-28	2.83155e-26	0.406913	0.244832
STK4	11.0386	0.507874	2.48761e-28	2.87787e-26	0.772586	0.612227
NKTR	11.0166	0.5865	3.17717e-28	3.64644e-26	0.601669	0.435913
BDP1	11.0129	0.886874	3.31275e-28	3.7721e-26	0.365435	0.214708
RORA	10.8973	0.768979	1.18767e-27	1.32115e-25	0.416448	0.258417
SYNRG	10.772	0.752434	4.66566e-27	5.11137e-25	0.413111	0.260189
CDKN1B	10.7614	0.704626	5.23736e-27	5.69455e-25	0.440524	0.283816
TTC3	10.6821	0.549413	1.23424e-26	1.33197e-24	0.629797	0.480803
ANKRD36C	10.662	1.1648	1.53295e-26	1.64207e-24	0.270322	0.123449
ZFC3H1	10.6516	0.948974	1.71422e-26	1.82274e-24	0.317282	0.166864
APBB1IP	10.6022	0.622728	2.90921e-26	3.07081e-24	0.508462	0.346722
DOCK10	10.5442	1.01363	5.40119e-26	5.6599e-24	0.296544	0.150325
DEK	10.5083	0.586062	7.91236e-26	8.1729e-24	0.556615	0.398996
MPHOSPH8	10.4606	0.523358	1.30966e-25	1.34319e-23	0.687247	0.528647
MBNL1	10.4364	0.464025	1.69102e-25	1.71006e-23	0.773302	0.647962
CNTRL	10.419	0.87383	2.03022e-25	2.03882e-23	0.337783	0.19049
SF3B1	10.4009	0.54244	2.45599e-25	2.44938e-23	0.610489	0.449203
SMARCA5	10.3783	0.824367	3.11367e-25	3.08402e-23	0.358045	0.212345
HSPD1	10.3631	0.605933	3.64813e-25	3.58882e-23	0.521573	0.365032
ITSN2	10.349	0.832183	4.22722e-25	4.13039e-23	0.346365	0.197578
PPP2R5C	10.3388	0.569713	4.70381e-25	4.56522e-23	0.560667	0.407856
AHNAK	10.3272	1.31106	5.30928e-25	5.1185e-23	0.250775	0.113999
SORL1	10.3128	0.668726	6.1696e-25	5.90852e-23	0.450536	0.30124
RAD21	10.3098	0.627122	6.36162e-25	6.05232e-23	0.478665	0.32339
FAM107B	10.3049	0.558338	6.69415e-25	6.32706e-23	0.578784	0.423804
THRAP3	10.2893	0.581232	7.87635e-25	7.34838e-23	0.534923	0.374188
MYCBP2	10.2741	0.580336	9.21955e-25	8.54641e-23	0.553754	0.406379
PRRC2C	10.2455	0.478471	1.23962e-24	1.1418e-22	0.744696	0.598937
CALM1	10.1991	0.353418	2.00213e-24	1.82093e-22	0.948272	0.871234
RNF213	10.1638	0.551229	2.87679e-24	2.60008e-22	0.604529	0.445363
HP1BP3	10.1056	0.535375	5.21927e-24	4.68794e-22	0.609297	0.453633
KTN1	10.0989	0.580765	5.58435e-24	4.9849e-22	0.540405	0.388659
YWHAZ	10.0818	0.489871	6.65281e-24	5.86624e-22	0.695113	0.552569
PRMT2	10.0749	0.483124	7.13581e-24	6.254e-22	0.688915	0.54873
ZNF292	10.0682	0.754374	7.63547e-24	6.6516e-22	0.378784	0.238334
NUCKS1	10.029	0.520995	1.13673e-23	9.84325e-22	0.659356	0.49557
CNOT6L	10.0269	0.736006	1.1611e-23	9.99447e-22	0.379499	0.233314
LNPEP	9.98421	0.768569	1.78714e-23	1.52922e-21	0.367104	0.227112
XRCC5	9.9822	0.516336	1.82383e-23	1.55144e-21	0.649106	0.489368
SUPT16H	9.94796	0.839031	2.57394e-23	2.17671e-21	0.325864	0.185174
RCAN3	9.93037	0.500982	3.07103e-23	2.58199e-21	0.660548	0.520378
CD46	9.92179	0.659452	3.34694e-23	2.79769e-21	0.417402	0.272002
CEP350	9.91662	0.933156	3.52494e-23	2.92955e-21	0.300596	0.16332
CD247	9.90393	0.519743	4.00226e-23	3.30724e-21	0.65435	0.487301
ZNF638	9.82684	0.761055	8.62816e-23	7.04925e-21	0.354946	0.213822
N4BP2L2	9.784	0.407097	1.31897e-22	1.07155e-20	0.861979	0.730951
NIPBL	9.73966	0.71736	2.04242e-22	1.65002e-20	0.382122	0.242174
SMAP2	9.66706	0.601589	4.16161e-22	3.34339e-20	0.466269	0.319551
HMGB1	9.64039	0.301132	5.39848e-22	4.31311e-20	0.942789	0.881867
GIMAP7	9.63793	0.46658	5.52909e-22	4.39319e-20	0.887485	0.724454
EIF4B	9.56845	0.330973	1.08522e-21	8.48292e-20	0.905125	0.823686
ASH1L	9.55251	0.618851	1.26586e-21	9.7891e-20	0.431228	0.285292
TTC14	9.48976	0.595769	2.31566e-21	1.78121e-19	0.459595	0.313054
TNFAIP8	9.40096	0.488545	5.40702e-21	4.13708e-19	0.664839	0.495865
EIF3A	9.39234	0.585346	5.86811e-21	4.46625e-19	0.476043	0.339929
UTRN	9.36846	0.842003	7.35956e-21	5.57207e-19	0.310131	0.182221
HSP90AB1	9.35768	0.341108	8.15096e-21	6.13912e-19	0.906555	0.81837
RGCC	9.329	0.610966	1.06873e-20	8.00772e-19	0.430274	0.290313
GPR183	9.31608	0.594665	1.20717e-20	8.99416e-19	0.468176	0.335794
ATXN7L3B	9.25879	0.732198	2.06752e-20	1.51769e-18	0.350179	0.219728
AKAP13	9.25406	0.565639	2.16132e-20	1.57853e-18	0.475089	0.334613
CFLAR	9.24602	0.605572	2.33002e-20	1.69318e-18	0.435757	0.302126
DOCK8	9.24228	0.624941	2.41298e-20	1.74471e-18	0.406675	0.266982
EPB41	9.21249	0.508103	3.18655e-20	2.29257e-18	0.555185	0.421737
FUBP1	9.20936	0.727793	3.28067e-20	2.3486e-18	0.345411	0.210868
GOLGB1	9.20446	1.08003	3.43378e-20	2.44406e-18	0.250536	0.127289
BCL11B	9.18666	0.498531	4.05219e-20	2.85847e-18	0.596186	0.462788
BCLAF1	9.17596	0.49174	4.47573e-20	3.14192e-18	0.583313	0.441229
SETD2	9.17527	0.972512	4.50433e-20	3.14672e-18	0.263409	0.137035
NAP1L1	9.08086	0.255572	1.07718e-19	7.38253e-18	0.968534	0.927643
CASP8AP2	9.07527	0.92463	1.13399e-19	7.73517e-18	0.276996	0.152097
TOP2B	9.00796	0.99732	2.09927e-19	1.41545e-17	0.251013	0.127584
ZNF644	9.00769	0.854953	2.10443e-19	1.41545e-17	0.289392	0.164501
LINS1	8.99572	0.775619	2.3469e-19	1.57123e-17	0.311085	0.182812
SMC5	8.98993	0.919897	2.47377e-19	1.64853e-17	0.272229	0.148553
CWF19L2	8.98859	0.625873	2.50425e-19	1.66119e-17	0.393325	0.259008
RSF1	8.95007	0.590902	3.55254e-19	2.34581e-17	0.42503	0.291494
SETX	8.93025	0.915006	4.25037e-19	2.79385e-17	0.270322	0.147667
FKBP5	8.92763	0.615142	4.35235e-19	2.84793e-17	0.410012	0.277023
SRRM2	8.92537	0.490174	4.44231e-19	2.8937e-17	0.594994	0.458358
ZNF33A	8.92011	0.956102	4.65832e-19	3.0208e-17	0.260072	0.136149
HLA-DPB1	8.91255	0.780206	4.98718e-19	3.21962e-17	0.303695	0.174542
FXR1	8.82673	0.563956	1.07778e-18	6.89638e-17	0.439094	0.303603
CDK13	8.81309	0.64522	1.21738e-18	7.75531e-17	0.377831	0.250148
DDX39B	8.80293	0.810022	1.33291e-18	8.45403e-17	0.290107	0.165978
EMB	8.79246	0.601132	1.46323e-18	9.24009e-17	0.4	0.269049
CENPC	8.78644	0.733966	1.5438e-18	9.70647e-17	0.319905	0.193739
CD48	8.76103	0.297392	1.93478e-18	1.20598e-16	0.973778	0.905198
ROCK1	8.75764	0.557321	1.99381e-18	1.23745e-16	0.448629	0.315121
SMC3	8.7105	0.651824	3.02544e-18	1.86174e-16	0.36329	0.233609
DYNC1H1	8.67394	0.759584	4.17409e-18	2.55769e-16	0.308462	0.183993
PRKACB	8.65912	0.673081	4.75431e-18	2.88874e-16	0.339213	0.213231
KAT6A	8.65461	0.695126	4.94599e-18	2.99264e-16	0.334207	0.208801
ARHGAP5	8.62222	1.01606	6.56685e-18	3.9568e-16	0.236949	0.118724
CHD4	8.60407	0.727645	7.6935e-18	4.61642e-16	0.321097	0.201418
NPAT	8.59932	0.847493	8.01867e-18	4.79165e-16	0.2677	0.147372
BTG2	8.59667	0.533806	8.20628e-18	4.88358e-16	0.463409	0.33225
TRAF3IP3	8.58636	0.374349	8.97707e-18	5.32038e-16	0.884386	0.75192
MYH9	8.58031	0.522405	9.46193e-18	5.58485e-16	0.473659	0.340224
KMT2C	8.563	0.773414	1.09971e-17	6.4646e-16	0.300834	0.180744
PAFAH1B1	8.53321	0.76775	1.42344e-17	8.33374e-16	0.294636	0.176019
BOD1L1	8.45196	0.724664	2.86451e-17	1.67031e-15	0.320381	0.203485
RBM33	8.44252	0.809216	3.10558e-17	1.8036e-15	0.274851	0.156232
MAN1A2	8.42008	0.974765	3.76219e-17	2.1762e-15	0.242908	0.128175
ADD3	8.38124	0.416616	5.23719e-17	3.00535e-15	0.698927	0.563201
HNRNPA3	8.35363	0.431628	6.61943e-17	3.78354e-15	0.693206	0.551683
TLK1	8.35111	0.545945	6.76268e-17	3.8502e-15	0.420024	0.29238
SMG1	8.302	0.769088	1.02377e-16	5.8058e-15	0.285816	0.16775
SLC38A1	8.29452	0.498666	1.09023e-16	6.15852e-15	0.485816	0.35824
SEMA4D	8.28189	0.579134	1.21239e-16	6.82194e-15	0.383552	0.259894
SPTBN1	8.28141	0.652848	1.21729e-16	6.82297e-15	0.337545	0.218252
DNMT1	8.27103	0.60368	1.32807e-16	7.38661e-15	0.376162	0.255464
OXNAD1	8.26424	0.468021	1.40591e-16	7.78959e-15	0.54708	0.412877
RBMS1	8.26027	0.550467	1.45339e-16	8.02193e-15	0.41907	0.292085
ZBTB20	8.24136	0.572835	1.7026e-16	9.3617e-15	0.414779	0.293266
LPIN2	8.23631	0.772512	1.77608e-16	9.72876e-15	0.290107	0.17661
RBM25	8.22422	0.438184	1.96465e-16	1.0721e-14	0.603337	0.467218
TXK	8.22257	0.579772	1.99182e-16	1.08285e-14	0.376877	0.253692
GABPB1-AS1	8.20092	0.527757	2.38547e-16	1.29199e-14	0.434327	0.308328
BIRC3	8.19249	0.544147	2.55877e-16	1.38068e-14	0.432658	0.309805
MAML2	8.19007	0.642814	2.6108e-16	1.40352e-14	0.341836	0.227112
SLTM	8.15969	0.539096	3.35877e-16	1.79229e-14	0.415256	0.29179
LBR	8.13395	0.606511	4.15532e-16	2.19307e-14	0.353278	0.231542
TRMT112	8.13096	0.419398	4.25903e-16	2.23963e-14	0.658641	0.508269
ZC3H13	8.12427	0.609742	4.5007e-16	2.35814e-14	0.364243	0.24749
KDM5A	8.1163	0.634091	4.80618e-16	2.5091e-14	0.33087	0.213822
DGKA	8.11053	0.500988	5.03974e-16	2.62157e-14	0.451967	0.320732
GTF2I	8.10383	0.672496	5.32569e-16	2.75519e-14	0.316329	0.19935
KLF3	8.10362	0.476824	5.33472e-16	2.75519e-14	0.490822	0.35824
ZBTB38	8.08227	1.10505	6.35739e-16	3.26008e-14	0.210012	0.100413
CDV3	8.06424	0.579576	7.36944e-16	3.75245e-14	0.375924	0.259303
U2SURP	8.05661	0.475144	7.84389e-16	3.98001e-14	0.496305	0.366214
MIER1	8.04109	0.561352	8.90438e-16	4.50232e-14	0.383075	0.264324
ANKRD11	8.03097	0.529017	9.67043e-16	4.87261e-14	0.430274	0.311872
RBM26	8.01521	0.635777	1.09953e-15	5.52092e-14	0.335399	0.221205
SATB1	8.01217	0.456895	1.12706e-15	5.63958e-14	0.542551	0.417307
ZFP36L2	8.00509	0.261033	1.19376e-15	5.95274e-14	0.93969	0.895157
ITGA6	7.99794	0.824597	1.26516e-15	6.2871e-14	0.260548	0.149439
BTN3A2	7.97785	0.454907	1.48899e-15	7.37407e-14	0.521097	0.383048
EVI2B	7.97652	0.395637	1.50511e-15	7.42849e-14	0.70298	0.567336
EML4	7.97179	0.509772	1.56392e-15	7.69248e-14	0.413826	0.285292
HNRNPD	7.96703	0.459798	1.62527e-15	7.96713e-14	0.501311	0.376551
PNRC1	7.95484	0.301493	1.79359e-15	8.73303e-14	0.894398	0.81896
TMOD3	7.94951	0.699244	1.87255e-15	9.08691e-14	0.291299	0.176314
TRIP11	7.94296	0.855713	1.97409e-15	9.54759e-14	0.253635	0.143532
FTX	7.94007	0.619458	2.02067e-15	9.74031e-14	0.336114	0.220024
PPP1R12A	7.91878	0.550347	2.39844e-15	1.15229e-13	0.382837	0.26137
CHD6	7.90978	0.804521	2.57843e-15	1.23466e-13	0.257211	0.144714
LARS	7.90354	0.586587	2.71088e-15	1.2938e-13	0.353039	0.233904
CCDC88C	7.89996	0.727852	2.78997e-15	1.32716e-13	0.280334	0.168045
CHD1	7.89827	0.596126	2.82791e-15	1.3408e-13	0.341359	0.222091
EMP3	7.89621	0.363077	2.8751e-15	1.35872e-13	0.837187	0.707915
MARCH7	7.89479	0.554963	2.90814e-15	1.36934e-13	0.374732	0.250443
NUFIP2	7.89443	0.704322	2.91652e-15	1.36934e-13	0.291538	0.179563
GLS	7.86002	0.662377	3.84087e-15	1.7917e-13	0.306317	0.194034
BCL2	7.85123	0.511527	4.11985e-15	1.91566e-13	0.432896	0.314235
ZNF91	7.83653	0.728781	4.63153e-15	2.13983e-13	0.275805	0.16332
THOC3	7.82619	0.832115	5.02859e-15	2.31587e-13	0.25435	0.147667
ACIN1	7.8207	0.761009	5.25303e-15	2.41156e-13	0.265316	0.15505
PCF11	7.81479	0.551128	5.50551e-15	2.51947e-13	0.371633	0.251624
CLIC1	7.77496	0.47917	7.54731e-15	3.43213e-13	0.460072	0.337566
CCND2	7.77324	0.614428	7.65058e-15	3.46818e-13	0.317998	0.204666
MIA3	7.7492	0.68004	9.24765e-15	4.17907e-13	0.291299	0.179563
AQP3	7.74833	0.47574	9.31089e-15	4.19454e-13	0.423361	0.29681
SPTAN1	7.74069	0.70833	9.88805e-15	4.44072e-13	0.285101	0.176019
FNBP1	7.72865	0.436429	1.08694e-14	4.86633e-13	0.543743	0.415239
MORC3	7.72112	0.670667	1.15314e-14	5.14679e-13	0.287723	0.175724
PRPF40A	7.71161	0.541543	1.24244e-14	5.52827e-13	0.378546	0.261961
ANKRD36B	7.68312	1.21023	1.55264e-14	6.88735e-13	0.18379	0.0794448
TLN1	7.68188	0.586509	1.56775e-14	6.93311e-13	0.346841	0.235972
WNK1	7.67178	0.635729	1.69619e-14	7.47824e-13	0.317282	0.207324
URI1	7.67099	0.561239	1.70669e-14	7.50167e-13	0.34994	0.236562
SAMHD1	7.66815	0.39548	1.7449e-14	7.64634e-13	0.63528	0.512404
CHD2	7.66172	0.536003	1.83459e-14	8.01511e-13	0.379738	0.262256
SLC25A3	7.65349	0.374433	1.95594e-14	8.51953e-13	0.750894	0.616361
IL6ST	7.6376	0.468457	2.21308e-14	9.60109e-13	0.501311	0.382162
HIST2H2AC	7.62345	1.07755	2.46994e-14	1.0662e-12	0.197855	0.0948021
LBH	7.62113	0.374013	2.51458e-14	1.08224e-12	0.692491	0.567631
CHD3	7.62058	0.520538	2.5253e-14	1.08363e-12	0.399523	0.28293
TC2N	7.6187	0.540266	2.56243e-14	1.09308e-12	0.376639	0.257826
PLP2	7.60615	0.444507	2.82383e-14	1.20104e-12	0.524672	0.399291
KIAA1109	7.5807	0.927312	3.43683e-14	1.45322e-12	0.215971	0.109864
SYNCRIP	7.56926	0.627125	3.7535e-14	1.58249e-12	0.311085	0.199646
PTPN1	7.56517	0.680952	3.87352e-14	1.62834e-12	0.284863	0.176019
GNLY	7.56323	0.701381	3.93183e-14	1.64806e-12	0.323957	0.20762
RIF1	7.54701	0.759063	4.4538e-14	1.86146e-12	0.255066	0.148258
GIMAP1	7.51662	0.400473	5.62102e-14	2.34252e-12	0.651967	0.510041
CYLD	7.51477	0.401698	5.70119e-14	2.36911e-12	0.578784	0.452451
TCF7	7.47352	0.331292	7.80798e-14	3.23528e-12	0.805244	0.709687
SEC31A	7.44982	0.764202	9.34687e-14	3.83992e-12	0.249344	0.142942
HSP90B1	7.44833	0.416174	9.45327e-14	3.87263e-12	0.551847	0.425576
ARFGEF1	7.44642	0.875631	9.59074e-14	3.91784e-12	0.225745	0.123449
IKZF3	7.43801	0.748172	1.02216e-13	4.16378e-12	0.261502	0.159776
RFC1	7.41225	0.584147	1.24179e-13	5.04424e-12	0.331824	0.225044
FRYL	7.3982	0.759355	1.38042e-13	5.57604e-12	0.244815	0.140579
ARHGEF6	7.39509	0.88184	1.4131e-13	5.69216e-12	0.220739	0.119019
HELB	7.3913	0.693856	1.45403e-13	5.84075e-12	0.278188	0.173656
ANKRD44	7.39004	0.428364	1.46789e-13	5.8801e-12	0.505602	0.382162
NRDC	7.38965	0.735745	1.47215e-13	5.88087e-12	0.25888	0.151802
CALM2	7.38092	0.345887	1.57204e-13	6.26262e-12	0.826222	0.692853
CDK12	7.372	0.667753	1.68092e-13	6.67795e-12	0.275566	0.169817
WDR82	7.34278	0.563983	2.09197e-13	8.24305e-12	0.328486	0.220319
SYNE1	7.34055	0.638206	2.12725e-13	8.35929e-12	0.293921	0.186946
GIMAP2	7.33564	0.424058	2.20669e-13	8.64797e-12	0.504648	0.378913
SNHG8	7.33319	0.31942	2.24741e-13	8.78374e-12	0.853874	0.753987
TAF15	7.32043	0.560318	2.47175e-13	9.63449e-12	0.329678	0.220024
DHX9	7.31716	0.639683	2.53265e-13	9.84535e-12	0.291776	0.185174
ARL4C	7.31565	0.426675	2.56139e-13	9.93037e-12	0.541359	0.419965
WAPL	7.31037	0.559256	2.66415e-13	1.03011e-11	0.322527	0.209392
SELPLG	7.29226	0.568326	3.04802e-13	1.1754e-11	0.330632	0.224454
GBP5	7.29118	1.01619	3.07261e-13	1.18173e-11	0.202384	0.103957
ZNF148	7.27745	0.595739	3.4018e-13	1.30486e-11	0.306555	0.19935
TAX1BP1	7.25467	0.402067	4.02629e-13	1.53992e-11	0.529917	0.404607
RASA2	7.25435	0.610615	4.03588e-13	1.53992e-11	0.302265	0.195511
ARID4B	7.24214	0.383581	4.41644e-13	1.68069e-11	0.581883	0.454519
R3HDM2	7.22561	0.628962	4.98861e-13	1.89344e-11	0.296305	0.192558
EZH1	7.21893	0.99327	5.23993e-13	1.97845e-11	0.194517	0.0950975
ARID4A	7.20526	0.606822	5.7932e-13	2.17035e-11	0.30584	0.200236
POLR1D	7.20275	0.371314	5.90098e-13	2.20502e-11	0.628367	0.503839
HECA	7.20013	0.716924	6.01539e-13	2.24197e-11	0.252443	0.149734
STIM2	7.19629	0.790519	6.18751e-13	2.3002e-11	0.241716	0.142646
SH3KBP1	7.19243	0.442605	6.36496e-13	2.36009e-11	0.442193	0.32339
DOCK2	7.19117	0.858319	6.42405e-13	2.37591e-11	0.22789	0.130242
ANKRD36	7.1889	1.06483	6.53172e-13	2.40957e-11	0.184744	0.0859421
SERINC1	7.17761	0.662998	7.09422e-13	2.61042e-11	0.273897	0.170998
HUWE1	7.16117	0.940979	7.99905e-13	2.93589e-11	0.204052	0.105434
CTDSPL2	7.1605	0.910317	8.03826e-13	2.94282e-11	0.207151	0.107206
SOD1	7.14378	0.308764	9.08016e-13	3.31586e-11	0.88534	0.770526
PTBP3	7.14043	0.635599	9.30362e-13	3.38891e-11	0.27795	0.174542
OGT	7.13921	0.616008	9.38687e-13	3.40222e-11	0.285578	0.18163
CREBRF	7.12979	0.481313	1.00519e-12	3.62495e-11	0.417402	0.307738
SPOCK2	7.1288	0.387136	1.01246e-12	3.64209e-11	0.574255	0.445068
CD55	7.12092	0.435734	1.07211e-12	3.8471e-11	0.430274	0.308033
TMF1	7.09687	0.599007	1.27613e-12	4.56785e-11	0.286532	0.179563
TUBGCP2	7.09563	0.740234	1.28768e-12	4.5978e-11	0.236472	0.134968
PRDM2	7.09046	0.606954	1.33663e-12	4.76085e-11	0.285101	0.182221
PKN2	7.08327	0.860825	1.40792e-12	4.97798e-11	0.214541	0.116361
MTPN	7.07636	0.502415	1.47989e-12	5.20697e-11	0.357807	0.250738
SPN	7.06773	0.60537	1.57492e-12	5.5279e-11	0.303218	0.203485
MRPL23	7.04457	0.637532	1.86032e-12	6.51381e-11	0.276043	0.169522
H1FX	7.03905	0.462197	1.93559e-12	6.73897e-11	0.455304	0.351152
WWP1	7.03883	0.768564	1.9386e-12	6.73897e-11	0.238617	0.14176
USP10	7.0114	0.781328	2.35952e-12	8.16292e-11	0.236234	0.139988
PYHIN1	7.00909	0.851484	2.39874e-12	8.2788e-11	0.217163	0.120201
TCF25	7.00575	0.39532	2.45669e-12	8.45861e-11	0.534207	0.415535
TRIM38	6.99948	0.600391	2.56907e-12	8.82456e-11	0.298451	0.197283
POLR2B	6.99427	0.57151	2.66645e-12	9.13734e-11	0.302265	0.195511
OFD1	6.98554	0.5009	2.83753e-12	9.70058e-11	0.364005	0.252215
DNAJC8	6.98047	0.397054	2.94199e-12	1.0034e-10	0.506317	0.386001
ARCN1	6.97745	0.977523	3.00577e-12	1.02274e-10	0.19261	0.0974601
KAT6B	6.95439	0.871842	3.54079e-12	1.20196e-10	0.216925	0.122563
GBP2	6.95305	0.516817	3.57461e-12	1.2106e-10	0.345173	0.238039
LINC00402	6.94658	0.957587	3.74252e-12	1.2645e-10	0.19118	0.0959835
NIN	6.9408	0.666428	3.89888e-12	1.31426e-10	0.256496	0.155641
SHPRH	6.93315	0.75745	4.11583e-12	1.38416e-10	0.23528	0.139102
TRAT1	6.92412	0.39682	4.38707e-12	1.47196e-10	0.529917	0.410809
GRB2	6.914	0.425852	4.71182e-12	1.57362e-10	0.442431	0.320142
ANXA1	6.91247	0.431051	4.76278e-12	1.58697e-10	0.517521	0.421737
CBX5	6.91068	0.633941	4.82342e-12	1.60348e-10	0.278903	0.179563
SERBP1	6.89609	0.344532	5.34533e-12	1.77291e-10	0.713707	0.597755
CREBZF	6.89303	0.55184	5.46147e-12	1.80728e-10	0.308224	0.205848
MALT1	6.88786	0.708442	5.66371e-12	1.86993e-10	0.240048	0.143237
PJA2	6.87204	0.488849	6.32884e-12	2.08477e-10	0.345173	0.236562
FHIT	6.84931	0.569627	7.42058e-12	2.43884e-10	0.25888	0.149144
UBE3A	6.84762	0.617643	7.50897e-12	2.46229e-10	0.272467	0.171589
USP8	6.84653	0.625969	7.56623e-12	2.47546e-10	0.289392	0.19433
IRF2	6.83903	0.576772	7.97336e-12	2.60277e-10	0.299404	0.201122
ITGB1	6.83555	0.797166	8.16894e-12	2.66061e-10	0.237902	0.144418
SENP6	6.83445	0.570274	8.23204e-12	2.67513e-10	0.292014	0.1899
CASP8	6.83245	0.542223	8.34768e-12	2.70663e-10	0.310846	0.208506
HSPA9	6.81834	0.511919	9.21008e-12	2.97957e-10	0.323957	0.21707
PDIA3	6.78804	0.382449	1.1367e-11	3.65285e-10	0.546841	0.42026
IRF3	6.78099	0.471051	1.19355e-11	3.82703e-10	0.374493	0.26964
SQSTM1	6.7763	0.500406	1.23294e-11	3.94459e-10	0.340882	0.235972
JMJD1C	6.76644	0.477725	1.31991e-11	4.2135e-10	0.359237	0.254873
IFNAR1	6.76374	0.729556	1.34472e-11	4.27386e-10	0.237664	0.142942
MSL3	6.76374	0.486065	1.34472e-11	4.27386e-10	0.348987	0.242174
SMC1A	6.75898	0.736123	1.3897e-11	4.40712e-10	0.237664	0.144714
FAM172A	6.74976	0.808008	1.48094e-11	4.6862e-10	0.211204	0.116066
APOL6	6.74327	0.647887	1.54862e-11	4.88965e-10	0.266031	0.170998
CCDC186	6.73288	0.676981	1.66335e-11	5.24045e-10	0.247676	0.152392
IFI16	6.70849	0.436528	1.96651e-11	6.18212e-10	0.41621	0.311872
DHRS7	6.70715	0.551118	1.98459e-11	6.2254e-10	0.325149	0.22977
UBXN4	6.69987	0.39769	2.08599e-11	6.52932e-10	0.479142	0.36267
CCSER2	6.69768	0.500787	2.11748e-11	6.61359e-10	0.326103	0.220024
XPO1	6.68913	0.58965	2.24503e-11	6.99685e-10	0.279857	0.183107
RNPC3	6.68709	0.811124	2.2765e-11	7.07966e-10	0.205244	0.112227
BIRC6	6.68454	0.606201	2.31648e-11	7.18064e-10	0.267938	0.170112
MLLT3	6.68439	0.471672	2.3189e-11	7.18064e-10	0.365197	0.259303
STAT1	6.67532	0.545286	2.46699e-11	7.6229e-10	0.343027	0.24749
MAP4K4	6.66145	0.669015	2.71136e-11	8.36013e-10	0.248629	0.153869
EZR	6.65649	0.488553	2.80454e-11	8.62902e-10	0.341597	0.236858
PSMB9	6.63016	0.369586	3.35313e-11	1.0295e-09	0.565435	0.442115
HSP90AA1	6.62242	0.296133	3.53361e-11	1.08262e-09	0.903695	0.80508
RBL2	6.61054	0.368154	3.82918e-11	1.17069e-09	0.547557	0.432959
RSBN1L	6.59431	0.442385	4.27233e-11	1.30342e-09	0.396901	0.290904
VPS4B	6.58911	0.549729	4.42478e-11	1.34709e-09	0.303933	0.209096
PRPF8	6.57402	0.537389	4.89735e-11	1.48471e-09	0.291538	0.192853
PDCD6IP	6.57314	0.647436	4.92644e-11	1.4904e-09	0.246722	0.150916
HERC4	6.56478	0.590143	5.21109e-11	1.56995e-09	0.2677	0.171294
TRIP12	6.55534	0.836194	5.55153e-11	1.66904e-09	0.192372	0.100709
TRIM44	6.5499	0.593172	5.75742e-11	1.72735e-09	0.277712	0.183698
MSN	6.53896	0.384124	6.1947e-11	1.85086e-09	0.502026	0.391908
KIDINS220	6.51606	0.886201	7.21772e-11	2.15207e-09	0.193802	0.105139
ANP32E	6.50882	0.457249	7.57431e-11	2.25375e-09	0.366865	0.263438
HELZ	6.50376	0.777351	7.83373e-11	2.32615e-09	0.210965	0.11961
SMARCA2	6.4969	0.520405	8.19931e-11	2.42972e-09	0.309416	0.214412
PARP1	6.47246	0.480155	9.64192e-11	2.84555e-09	0.32944	0.229474
SNRNP200	6.47019	0.555467	9.78786e-11	2.88273e-09	0.285101	0.1899
SAFB	6.45587	0.55467	1.07601e-10	3.16263e-09	0.283909	0.186651
FAM133B	6.44863	0.402149	1.12868e-10	3.30403e-09	0.430274	0.324572
ZFR	6.4439	0.63227	1.16444e-10	3.40181e-09	0.246722	0.153869
BBX	6.43875	0.420372	1.2046e-10	3.51205e-09	0.406198	0.307147
SUZ12	6.43262	0.609928	1.25424e-10	3.64941e-09	0.259595	0.16775
DDX46	6.42369	0.361875	1.33007e-10	3.86227e-09	0.515614	0.407265
IDS	6.4155	0.490186	1.40364e-10	4.06774e-09	0.315375	0.219138
NEMF	6.41407	0.44652	1.41688e-10	4.0979e-09	0.352563	0.248966
SHOC2	6.41304	0.55765	1.42648e-10	4.11744e-09	0.271275	0.174838
CCR7	6.40205	0.32722	1.53305e-10	4.41623e-09	0.766865	0.633196
OPTN	6.39776	0.546777	1.57669e-10	4.53291e-09	0.282479	0.186946
PHC3	6.36093	0.587463	2.00537e-10	5.7539e-09	0.263647	0.170112
SLA	6.33927	0.681851	2.3085e-10	6.61055e-09	0.235995	0.14619
GPBP1	6.33856	0.348814	2.3192e-10	6.62806e-09	0.622646	0.491731
AAK1	6.33752	0.319373	2.3349e-10	6.65976e-09	0.758045	0.647076
EFCAB14	6.33487	0.581035	2.37546e-10	6.76211e-09	0.259356	0.165092
RANBP2	6.32268	0.860116	2.57065e-10	7.30336e-09	0.194756	0.108092
PPP4R3A	6.32137	0.613629	2.59261e-10	7.35131e-09	0.25006	0.159185
PUM1	6.31781	0.590563	2.65298e-10	7.50777e-09	0.262694	0.171589
HCLS1	6.31511	0.346359	2.69966e-10	7.62496e-09	0.567342	0.445659
ABLIM1	6.30984	0.419929	2.79316e-10	7.87365e-09	0.40739	0.310396
MTR	6.30213	0.864695	2.93586e-10	8.25981e-09	0.186174	0.0992321
UBTF	6.29648	0.548145	3.04478e-10	8.54964e-09	0.289869	0.199646
AP2B1	6.2812	0.670774	3.35978e-10	9.39762e-09	0.235995	0.146486
UHMK1	6.2721	0.543607	3.56217e-10	9.92534e-09	0.270322	0.178086
ERICH1	6.26068	0.481653	3.83312e-10	1.06598e-08	0.330393	0.235972
SECISBP2	6.25288	0.495717	4.02964e-10	1.11848e-08	0.30441	0.20821
KIAA2026	6.23229	0.592931	4.59661e-10	1.2734e-08	0.244815	0.154164
PIAS1	6.22546	0.520673	4.80155e-10	1.32258e-08	0.288677	0.19492
ZNF24	6.22047	0.469357	4.95671e-10	1.36272e-08	0.324911	0.229474
RAN	6.21902	0.333326	5.00277e-10	1.37277e-08	0.727533	0.593621
FAM102A	6.20951	0.441542	5.31511e-10	1.45572e-08	0.345173	0.24808
ZKSCAN1	6.20073	0.640601	5.62019e-10	1.53636e-08	0.235995	0.147667
TNIK	6.18965	0.760983	6.02994e-10	1.64216e-08	0.196901	0.109864
NUB1	6.16017	0.421899	7.26648e-10	1.97149e-08	0.356138	0.25694
IK	6.15677	0.338874	7.42434e-10	2.01055e-08	0.581645	0.468104
HLA-F	6.15497	0.314031	7.50914e-10	2.02971e-08	0.707747	0.593916
TTC37	6.1534	0.667763	7.58403e-10	2.04613e-08	0.226937	0.139988
CLIP1	6.14339	0.689236	8.07808e-10	2.17537e-08	0.217878	0.130538
PRRC2B	6.14016	0.619154	8.24407e-10	2.21183e-08	0.228605	0.139693
STK38	6.13562	0.558199	8.48295e-10	2.2717e-08	0.259356	0.170408
HECTD1	6.12614	0.610222	9.0038e-10	2.40673e-08	0.237187	0.148553
TRABD2A	6.11417	0.35448	9.70624e-10	2.5897e-08	0.531585	0.426167
CCDC66	6.10668	0.39991	1.01723e-09	2.70905e-08	0.40143	0.297401
PAG1	6.09847	0.431785	1.07091e-09	2.84678e-08	0.351609	0.256054
TMEM204	6.09364	0.48958	1.10371e-09	2.9232e-08	0.291776	0.199646
SENP7	6.0899	0.575592	1.12978e-09	2.98678e-08	0.245054	0.156822
ILF3	6.08877	0.386705	1.13781e-09	3.00254e-08	0.422408	0.311872
XPA	6.08648	0.493139	1.15417e-09	3.04014e-08	0.303933	0.212345
NR3C1	6.08329	0.488761	1.1774e-09	3.0957e-08	0.298689	0.20762
WAC	6.06909	0.429028	1.28638e-09	3.3761e-08	0.355185	0.260189
KLF12	6.05974	0.74369	1.36345e-09	3.57188e-08	0.202861	0.117543
PIBF1	6.05577	0.789909	1.39745e-09	3.65435e-08	0.19261	0.108683
NCOA3	6.04288	0.646597	1.51388e-09	3.95167e-08	0.222408	0.13733
KRAS	6.04018	0.446983	1.53945e-09	4.01118e-08	0.328725	0.23479
UBR2	6.03585	0.923939	1.58124e-09	4.11265e-08	0.169011	0.0862374
PAPOLA	6.02801	0.354463	1.65995e-09	4.30961e-08	0.50441	0.386297
CNOT4	6.02191	0.511788	1.72371e-09	4.46712e-08	0.272229	0.181335
SLC39A10	6.0133	0.755272	1.81788e-09	4.69435e-08	0.205959	0.12404
TM9SF3	6.00908	0.746453	1.8658e-09	4.8095e-08	0.197378	0.113408
CAMK4	6.00566	0.345107	1.90556e-09	4.90325e-08	0.542789	0.435913
SKAP1	6.00452	0.361212	1.91893e-09	4.92272e-08	0.434565	0.333727
GON4L	6.00393	0.534157	1.926e-09	4.92953e-08	0.258403	0.169226
SPEN	6.00061	0.725286	1.96579e-09	5.0225e-08	0.207628	0.123745
EPRS	5.99647	0.496448	2.01652e-09	5.14301e-08	0.293683	0.20319
CBL	5.99318	0.814108	2.05774e-09	5.23889e-08	0.186412	0.104843
GPATCH2L	5.99176	0.83951	2.07585e-09	5.27573e-08	0.185459	0.104253
ZNF207	5.98376	0.346246	2.1805e-09	5.53195e-08	0.497497	0.388069
CREBBP	5.98057	0.675067	2.22353e-09	5.63126e-08	0.20882	0.123745
CHD8	5.97949	0.685354	2.23842e-09	5.65779e-08	0.208343	0.123154
PPIL4	5.97924	0.769001	2.24183e-09	5.65779e-08	0.191895	0.109273
CDC40	5.96972	0.467804	2.37665e-09	5.98759e-08	0.304648	0.214708
TMEM14C	5.9693	0.459338	2.38273e-09	5.99247e-08	0.310608	0.216184
USP16	5.96338	0.397686	2.47075e-09	6.20305e-08	0.388558	0.298287
NASP	5.95561	0.42935	2.59096e-09	6.49357e-08	0.335876	0.244241
USP14	5.95186	0.672309	2.65109e-09	6.63276e-08	0.214541	0.130538
THOC2	5.94582	0.431161	2.75069e-09	6.87008e-08	0.344696	0.250148
UFM1	5.93699	0.466434	2.90304e-09	7.22981e-08	0.314184	0.225044
ERCC6L2	5.93574	0.92549	2.92526e-09	7.26843e-08	0.169487	0.0883048
KLF13	5.93405	0.389917	2.95553e-09	7.33104e-08	0.361144	0.263438
TAB2	5.92919	0.704321	3.04436e-09	7.53844e-08	0.203576	0.120791
ESCO1	5.92643	0.648736	3.09585e-09	7.65284e-08	0.225507	0.142056
FYN	5.92297	0.377955	3.16187e-09	7.80269e-08	0.424315	0.325162
SCAPER	5.90972	0.68285	3.42682e-09	8.44213e-08	0.205483	0.121677
CARD8	5.906	0.451143	3.50508e-09	8.62024e-08	0.29416	0.200236
RNF216	5.89792	0.495612	3.68119e-09	9.03799e-08	0.278427	0.188718
HNRNPR	5.89201	0.334307	3.81524e-09	9.35122e-08	0.536591	0.426167
REST	5.88666	0.416808	3.9408e-09	9.64263e-08	0.35733	0.264324
RRP1B	5.88046	0.629992	4.09121e-09	9.97688e-08	0.223361	0.140579
RB1CC1	5.87511	0.485398	4.2256e-09	1.02723e-07	0.282956	0.19492
GABARAPL2	5.87507	0.333328	4.22654e-09	1.02723e-07	0.535161	0.421146
NFE2L2	5.87116	0.432224	4.32748e-09	1.04999e-07	0.321097	0.22977
G3BP1	5.86822	0.462046	4.40503e-09	1.06702e-07	0.309893	0.221205
PLAC8	5.86342	0.311785	4.53442e-09	1.09653e-07	0.682956	0.578263
INO80D	5.86121	0.721751	4.59508e-09	1.10934e-07	0.189988	0.106911
ATP8B2	5.85978	0.93417	4.63469e-09	1.11704e-07	0.166865	0.0883048
NSD1	5.85789	0.458182	4.68772e-09	1.12794e-07	0.304648	0.214708
CALCOCO2	5.85727	0.558234	4.70532e-09	1.13029e-07	0.247199	0.162434
SNRK	5.84839	0.495734	4.9634e-09	1.19031e-07	0.265554	0.177791
GNL3	5.84768	0.513953	4.9847e-09	1.19344e-07	0.271514	0.184584
ZNF708	5.83708	0.951668	5.3124e-09	1.26818e-07	0.15876	0.0788541
RBM6	5.83702	0.462513	5.31442e-09	1.26818e-07	0.303218	0.21707
ZNF506	5.82454	0.570929	5.72688e-09	1.36048e-07	0.234088	0.149734
EEA1	5.82447	0.599626	5.72941e-09	1.36048e-07	0.232658	0.150916
TCEA1	5.82045	0.323329	5.869e-09	1.39134e-07	0.540882	0.432073
DNAJB14	5.81889	0.438408	5.92393e-09	1.40206e-07	0.317521	0.227702
CLINT1	5.81009	0.582689	6.24401e-09	1.4754e-07	0.241716	0.159185
ADAM10	5.80905	0.560675	6.28291e-09	1.48217e-07	0.24124	0.155936
MCPH1	5.80437	1.02361	6.46098e-09	1.5217e-07	0.152563	0.0735381
PDS5A	5.7981	0.646139	6.70719e-09	1.57712e-07	0.208105	0.125517
RPAP2	5.79702	0.677972	6.75038e-09	1.58469e-07	0.218117	0.138216
LIMS1	5.79271	0.532455	6.92606e-09	1.62175e-07	0.263647	0.178677
OTUD6B-AS1	5.7926	0.450552	6.93063e-09	1.62175e-07	0.321812	0.232132
AC016831.7	5.79204	0.957336	6.95355e-09	1.62448e-07	0.154946	0.0761961
RPS27L	5.77251	0.322566	7.80997e-09	1.82161e-07	0.612396	0.494979
IQGAP1	5.7714	0.454126	7.86152e-09	1.83068e-07	0.307986	0.217956
NCOR1	5.76575	0.340236	8.12963e-09	1.89007e-07	0.485578	0.381867
YPEL3	5.76452	0.383039	8.18887e-09	1.90079e-07	0.393564	0.303603
MYL12B	5.76298	0.287437	8.26429e-09	1.91522e-07	0.880334	0.768754
PBRM1	5.74965	0.660951	8.94308e-09	2.06261e-07	0.210965	0.130538
DIDO1	5.74933	0.628327	8.95984e-09	2.06319e-07	0.212157	0.129652
SERPINB1	5.74104	0.368198	9.40984e-09	2.16337e-07	0.414064	0.313054
CCT5	5.73701	0.421638	9.63624e-09	2.2119e-07	0.329678	0.241583
PBXIP1	5.73429	0.327836	9.79204e-09	2.2441e-07	0.496544	0.387478
KMT2E	5.73125	0.318596	9.96951e-09	2.27883e-07	0.613826	0.500295
DNAJA2	5.73115	0.414556	9.97509e-09	2.27883e-07	0.32944	0.237153
ANKLE2	5.72763	0.670785	1.01846e-08	2.32301e-07	0.198093	0.116361
DDX50	5.72458	0.527647	1.03693e-08	2.36142e-07	0.266508	0.183402
XRN2	5.7154	0.386293	1.09448e-08	2.48856e-07	0.388796	0.295334
DDX21	5.69818	0.351477	1.21096e-08	2.74909e-07	0.415256	0.318665
SH3GLB1	5.68645	0.576126	1.29709e-08	2.94e-07	0.228367	0.145895
TRIM73	5.68577	0.799475	1.30223e-08	2.94702e-07	0.174732	0.0977555
LTN1	5.68443	0.895712	1.31252e-08	2.96568e-07	0.164482	0.0865328
SMARCC2	5.67885	0.561772	1.35605e-08	3.05925e-07	0.230274	0.146486
ITPKB	5.67547	0.601007	1.38308e-08	3.11538e-07	0.225268	0.144418
USP3	5.67352	0.444314	1.39891e-08	3.14612e-07	0.288439	0.198464
TOP1	5.66077	0.506991	1.50694e-08	3.37859e-07	0.27199	0.191672
NOL8	5.65679	0.649751	1.54233e-08	3.45258e-07	0.21025	0.130242
GPRIN3	5.65039	1.07186	1.6008e-08	3.57667e-07	0.141597	0.0643828
USP47	5.64325	0.588148	1.66866e-08	3.71808e-07	0.229321	0.147667
TAOK3	5.64299	0.369521	1.67122e-08	3.71808e-07	0.384505	0.290904
CHORDC1	5.63284	0.561833	1.77265e-08	3.93768e-07	0.234327	0.15505
TOMM20	5.63067	0.290591	1.79515e-08	3.98154e-07	0.753754	0.643532
DCP2	5.62486	0.546674	1.85663e-08	4.11161e-07	0.239094	0.156822
TAF7	5.61586	0.317493	1.95585e-08	4.3247e-07	0.585697	0.476078
ZMAT2	5.61551	0.402775	1.95979e-08	4.3268e-07	0.343504	0.253692
USP1	5.60869	0.552521	2.03859e-08	4.4939e-07	0.239571	0.158299
EPM2AIP1	5.60843	0.631968	2.04176e-08	4.49404e-07	0.205959	0.125222
CCT2	5.60301	0.37576	2.10661e-08	4.62974e-07	0.352801	0.26078
ATP6V0E1	5.60098	0.325191	2.13139e-08	4.67709e-07	0.742074	0.600413
MPHOSPH10	5.59435	0.500598	2.21451e-08	4.85212e-07	0.269607	0.187832
BAZ2A	5.59241	0.460919	2.23943e-08	4.89931e-07	0.269845	0.182221
MAP3K1	5.59214	0.645155	2.24291e-08	4.8995e-07	0.212634	0.134672
UPF2	5.58789	0.368861	2.29846e-08	5.01328e-07	0.381406	0.286769
ELF1	5.57655	0.309019	2.4534e-08	5.34316e-07	0.579738	0.465741
RBM5	5.57141	0.451083	2.52691e-08	5.49499e-07	0.291061	0.206734
ZNF217	5.55528	0.950832	2.77163e-08	6.01811e-07	0.159237	0.0850561
SCFD1	5.55117	0.602705	2.83771e-08	6.15234e-07	0.212872	0.132605
LARP1	5.54784	0.562426	2.89219e-08	6.26108e-07	0.228129	0.148258
CDC14A	5.53234	0.534077	3.15978e-08	6.81994e-07	0.24267	0.162434
RNF19A	5.52983	0.769186	3.20537e-08	6.90802e-07	0.179261	0.103071
SRPRA	5.52771	0.467528	3.24436e-08	6.98166e-07	0.26913	0.18547
PPIP5K2	5.51639	0.895147	3.46034e-08	7.43537e-07	0.162336	0.0874188
SLC25A45	5.51424	0.42515	3.50298e-08	7.51581e-07	0.309654	0.223568
FAM204A	5.51351	0.414598	3.51741e-08	7.53558e-07	0.326818	0.241583
ACBD6	5.51282	0.540168	3.53136e-08	7.55332e-07	0.231704	0.152097
IPCEF1	5.51258	0.398046	3.53613e-08	7.55332e-07	0.332062	0.243946
HTATSF1	5.50949	0.503141	3.59872e-08	7.67567e-07	0.262932	0.182812
GNAS	5.50688	0.312655	3.65251e-08	7.77894e-07	0.609535	0.509155
CCDC82	5.49082	0.53074	4.00064e-08	8.50782e-07	0.246722	0.168931
VPS36	5.48684	0.563286	4.09178e-08	8.68887e-07	0.231228	0.152688
PPP1R10	5.48482	0.505268	4.13884e-08	8.767e-07	0.255781	0.175724
MAT2B	5.48474	0.38618	4.1407e-08	8.767e-07	0.331585	0.242469
CCAR1	5.48083	0.482191	4.23329e-08	8.94994e-07	0.250775	0.167454
ZBTB44	5.47907	0.655351	4.27568e-08	9.02636e-07	0.197616	0.120496
MBTPS1	5.46983	0.485766	4.50472e-08	9.49603e-07	0.242193	0.158594
IFITM2	5.46941	0.27483	4.51533e-08	9.50453e-07	0.82789	0.7215
TACC3	5.46358	0.577095	4.66615e-08	9.80661e-07	0.216448	0.137626
FGFR1OP2	5.44892	0.33962	5.06759e-08	1.06206e-06	0.400477	0.304784
XPC	5.44619	0.500762	5.1459e-08	1.07536e-06	0.265793	0.186946
DDX42	5.43219	0.779647	5.56677e-08	1.16163e-06	0.176877	0.103071
SDCBP	5.41986	0.363948	5.96449e-08	1.24283e-06	0.364958	0.275842
TAOK1	5.40848	0.750594	6.35625e-08	1.32256e-06	0.170679	0.0956881
ACTR2	5.40352	0.303664	6.53468e-08	1.35578e-06	0.54565	0.441229
GSTK1	5.39347	0.27942	6.91107e-08	1.43182e-06	0.761383	0.646486
ARPP19	5.39146	0.570184	6.98887e-08	1.44587e-06	0.207151	0.12847
MDN1	5.38774	1.1247	7.13486e-08	1.47186e-06	0.134207	0.0617247
EIF2AK1	5.38589	0.492635	7.20875e-08	1.48498e-06	0.25435	0.173066
DMTF1	5.38134	0.720409	7.39337e-08	1.52085e-06	0.171395	0.0953928
STAT4	5.37801	0.535991	7.5314e-08	1.54704e-06	0.235995	0.158004
NBPF19	5.36962	0.514856	7.89016e-08	1.61843e-06	0.247199	0.168045
PRF1	5.36889	0.990806	7.92232e-08	1.62273e-06	0.146603	0.0720614
YWHAB	5.36197	0.278836	8.2317e-08	1.68371e-06	0.789988	0.6772
SRGN	5.3503	0.31094	8.7811e-08	1.79355e-06	0.546603	0.435617
CD28	5.34549	0.56612	9.01718e-08	1.83658e-06	0.218594	0.142351
PSMB4	5.34166	0.359372	9.20991e-08	1.8732e-06	0.365673	0.273774
RALA	5.34122	0.563632	9.2322e-08	1.8751e-06	0.222169	0.1456
KRR1	5.34063	0.428749	9.26236e-08	1.87858e-06	0.291776	0.210868
CEP85L	5.33771	0.48249	9.41266e-08	1.90639e-06	0.253159	0.173066
ARHGAP15	5.3369	0.300382	9.45493e-08	1.91228e-06	0.523719	0.417011
CEBPZ	5.33574	0.391111	9.51537e-08	1.92181e-06	0.327533	0.245718
HIVEP2	5.33185	0.875825	9.72151e-08	1.96037e-06	0.159952	0.0880095
LAMTOR5	5.33163	0.344319	9.73339e-08	1.96037e-06	0.380691	0.290018
ADH5	5.32149	0.398041	1.02919e-07	2.06997e-06	0.31919	0.234495
ACAP2	5.32076	0.406265	1.03335e-07	2.07545e-06	0.305602	0.220614
MAL	5.31413	0.289564	1.07168e-07	2.14945e-06	0.6677	0.552274
ZC3H15	5.31207	0.325931	1.08389e-07	2.17092e-06	0.435995	0.344359
ERC1	5.31074	1.0498	1.0918e-07	2.18374e-06	0.137068	0.0646781
HBS1L	5.30011	0.499849	1.15731e-07	2.31159e-06	0.235042	0.156822
DNTTIP2	5.2993	0.423496	1.16247e-07	2.3187e-06	0.298451	0.215594
TNRC6B	5.29904	0.280077	1.16416e-07	2.31885e-06	0.680095	0.575605
KIF5B	5.2976	0.381414	1.17334e-07	2.33394e-06	0.338737	0.250148
FBXO9	5.29397	0.541457	1.19689e-07	2.37603e-06	0.233373	0.158594
ZC3HAV1	5.29383	0.289321	1.19779e-07	2.37603e-06	0.570679	0.470171
EPC1	5.28823	0.292838	1.23508e-07	2.44663e-06	0.565435	0.450975
SRSF10	5.2875	0.305709	1.24e-07	2.45303e-06	0.482479	0.369758
PTGES3	5.28353	0.276651	1.26718e-07	2.49996e-06	0.743027	0.626698
PRDX1	5.28083	0.325901	1.28598e-07	2.53359e-06	0.411442	0.316893
MXI1	5.26097	0.640824	1.43296e-07	2.81549e-06	0.195232	0.121973
TRMT13	5.25239	0.644822	1.50142e-07	2.94601e-06	0.194517	0.120201
PSMA5	5.24539	0.337558	1.55951e-07	3.05583e-06	0.37497	0.287655
SP140L	5.244	0.403737	1.57129e-07	3.07475e-06	0.299404	0.215003
ABCF1	5.23968	0.450494	1.60854e-07	3.1434e-06	0.275089	0.196102
GOLGA8A	5.23896	0.715851	1.61481e-07	3.15139e-06	0.173063	0.0998228
VPS35	5.23676	0.401644	1.63422e-07	3.18142e-06	0.306555	0.227112
SLC4A7	5.23671	0.802962	1.6346e-07	3.18142e-06	0.16615	0.0948021
DIS3	5.23552	0.699393	1.64519e-07	3.19773e-06	0.176162	0.102481
CCDC91	5.23509	0.451292	1.64905e-07	3.20093e-06	0.269607	0.191672
SRSF11	5.23164	0.293955	1.68015e-07	3.25692e-06	0.54112	0.441524
RBPJ	5.22778	0.503574	1.71553e-07	3.32105e-06	0.243385	0.166864
SSB	5.22554	0.288097	1.73651e-07	3.35717e-06	0.521573	0.417602
BRD7	5.22331	0.387357	1.75749e-07	3.39319e-06	0.31323	0.231837
UBE2K	5.21983	0.512996	1.79086e-07	3.45302e-06	0.224791	0.147962
GSTO1	5.21244	0.386869	1.86376e-07	3.58453e-06	0.329678	0.245718
USP33	5.21241	0.571693	1.86403e-07	3.58453e-06	0.217402	0.143828
TRAPPC10	5.21097	0.79464	1.87851e-07	3.60759e-06	0.16472	0.0939161
ATXN2	5.20789	0.688083	1.90998e-07	3.66315e-06	0.169964	0.0965741
RSRC1	5.2071	0.57573	1.91819e-07	3.67404e-06	0.219785	0.147076
ARID1B	5.20442	0.345603	1.94604e-07	3.72244e-06	0.383313	0.303308
DHX36	5.19408	0.340379	2.05734e-07	3.92497e-06	0.378546	0.293266
UBE2V1	5.19378	0.912085	2.06061e-07	3.92603e-06	0.145411	0.0744241
TRIM56	5.19285	0.372495	2.07098e-07	3.94059e-06	0.328725	0.246899
PURA	5.18495	0.46574	2.16073e-07	4.10596e-06	0.268415	0.194034
COA4	5.18271	0.640309	2.18689e-07	4.15021e-06	0.201907	0.131128
CDC5L	5.17798	0.490565	2.24304e-07	4.2512e-06	0.243385	0.167454
MSI2	5.17512	0.550185	2.27762e-07	4.31108e-06	0.213826	0.139102
PARP14	5.17125	0.717031	2.32535e-07	4.39568e-06	0.179499	0.108978
MDFIC	5.16946	0.555934	2.34766e-07	4.43205e-06	0.221692	0.148258
TMCO1	5.168	0.350009	2.36609e-07	4.46103e-06	0.347557	0.261075
RPS6KA5	5.15963	0.679539	2.47436e-07	4.65908e-06	0.177592	0.105139
METTL16	5.15661	0.695897	2.51464e-07	4.72877e-06	0.173778	0.101299
CCT6A	5.14966	0.3401	2.60964e-07	4.90104e-06	0.362813	0.276728
SNX6	5.14911	0.323717	2.61721e-07	4.90889e-06	0.420739	0.329297
ASCC3	5.13884	0.775309	2.76444e-07	5.17832e-06	0.158284	0.0868281
YY1	5.13751	0.325172	2.784e-07	5.2082e-06	0.426698	0.337862
SUGT1	5.13674	0.450925	2.79551e-07	5.22298e-06	0.255066	0.177791
MYSM1	5.13528	0.818665	2.81717e-07	5.25666e-06	0.154231	0.0835794
CD96	5.13388	0.346648	2.83836e-07	5.28937e-06	0.348987	0.259894
ZNF721	5.13085	0.574608	2.88435e-07	5.36125e-06	0.223838	0.152392
TIAM1	5.13085	0.865652	2.88435e-07	5.36125e-06	0.150894	0.0812168
CTCF	5.12765	0.467293	2.93377e-07	5.44611e-06	0.24553	0.171589
RPRD2	5.12561	0.580869	2.96575e-07	5.49843e-06	0.199046	0.125517
LCP2	5.12459	0.372475	2.98191e-07	5.52131e-06	0.315375	0.233904
UGP2	5.11972	0.315336	3.05998e-07	5.65138e-06	0.45149	0.354105
ARHGAP25	5.11259	0.543351	3.17772e-07	5.86135e-06	0.21621	0.143237
ZNF106	5.10682	0.52681	3.27633e-07	6.03554e-06	0.230989	0.158004
NARS	5.09964	0.482502	3.40294e-07	6.26081e-06	0.246007	0.170703
DYRK2	5.09833	0.487516	3.42665e-07	6.29641e-06	0.23671	0.163024
TMED4	5.09701	0.36173	3.45061e-07	6.33239e-06	0.331108	0.247785
GSPT1	5.09487	0.460946	3.48987e-07	6.39632e-06	0.251728	0.176905
RCSD1	5.08983	0.29681	3.58382e-07	6.5602e-06	0.447437	0.345245
GIGYF2	5.08886	0.801693	3.60231e-07	6.58572e-06	0.1559	0.0853514
BRWD1	5.08567	0.477408	3.66325e-07	6.68867e-06	0.236949	0.160662
ARID1A	5.0771	0.448089	3.83247e-07	6.98882e-06	0.254827	0.178677
KIAA0586	5.07336	0.657347	3.90853e-07	7.11855e-06	0.178308	0.106615
COX17	5.07148	0.41838	3.94733e-07	7.18016e-06	0.278188	0.200827
GPR155	5.06849	0.492382	4.00988e-07	7.28479e-06	0.230513	0.155936
REV1	5.06552	0.664791	4.07295e-07	7.38981e-06	0.179023	0.107501
BLOC1S6	5.06528	0.538222	4.07791e-07	7.38981e-06	0.212634	0.140284
TMBIM6	5.06466	0.278486	4.09127e-07	7.40473e-06	0.733492	0.608092
ZFX	5.05995	0.528435	4.19358e-07	7.58043e-06	0.21764	0.145895
MAP3K2	5.05747	0.646539	4.2486e-07	7.67029e-06	0.186412	0.115475
UPF3A	5.05601	0.430088	4.28117e-07	7.71944e-06	0.267223	0.192262
C16orf72	5.05118	0.586317	4.39085e-07	7.90736e-06	0.183075	0.109864
CD63	5.05078	0.497004	4.4002e-07	7.91434e-06	0.241001	0.166568
BAG5	5.0467	0.63566	4.49504e-07	8.07488e-06	0.189511	0.119315
APEX1	5.04513	0.291924	4.53218e-07	8.13149e-06	0.507271	0.406084
STAG1	5.04476	0.613269	4.54082e-07	8.1369e-06	0.183552	0.111636
CYP20A1	5.0411	0.579547	4.62874e-07	8.28418e-06	0.202384	0.130833
SDHD	5.04024	0.367199	4.64959e-07	8.31122e-06	0.30441	0.223568
GIMAP5	5.03879	0.629178	4.68486e-07	8.36392e-06	0.187604	0.115771
TRIM22	5.02968	0.369613	4.913e-07	8.7604e-06	0.305602	0.224749
SCML4	5.02877	0.416308	4.93645e-07	8.79137e-06	0.265554	0.190786
ORMDL1	5.02736	0.27219	4.97285e-07	8.84531e-06	0.519905	0.415535
TMBIM4	5.027	0.299537	4.98216e-07	8.85099e-06	0.5323	0.421441
RNF115	5.02611	0.48954	5.00524e-07	8.88108e-06	0.22503	0.15062
CANX	5.01692	0.336106	5.2507e-07	9.3052e-06	0.338021	0.249557
YME1L1	5.01433	0.331211	5.32181e-07	9.41967e-06	0.336353	0.253692
SSR1	5.00958	0.351635	5.45485e-07	9.64335e-06	0.352086	0.265505
RAB8B	5.00322	0.772643	5.638e-07	9.95497e-06	0.161144	0.0927348
GGNBP2	4.99947	0.3111	5.74868e-07	1.0138e-05	0.457449	0.361488
CTSS	4.99684	0.283545	5.82787e-07	1.02652e-05	0.494875	0.397815
RAB14	4.99425	0.405397	5.90651e-07	1.0391e-05	0.274613	0.196988
SFSWAP	4.99305	0.435225	5.94328e-07	1.0443e-05	0.246484	0.171294
CGGBP1	4.99191	0.333133	5.97864e-07	1.04924e-05	0.333969	0.250148
S1PR1	4.98976	0.69838	6.04534e-07	1.05966e-05	0.168534	0.0989368
DYNC1I2	4.9804	0.424563	6.34529e-07	1.11089e-05	0.260787	0.185174
RAB2A	4.97639	0.316372	6.47814e-07	1.13277e-05	0.353993	0.264619
ATP2B1	4.97335	0.602802	6.58061e-07	1.1493e-05	0.187128	0.116361
ADSS	4.96684	0.47799	6.80522e-07	1.1871e-05	0.237426	0.163615
IWS1	4.96541	0.692825	6.85576e-07	1.19225e-05	0.17497	0.10632
ZNHIT3	4.9653	0.397652	6.85949e-07	1.19225e-05	0.296305	0.219728
SPCS3	4.96222	0.424342	6.96928e-07	1.20988e-05	0.273659	0.19876
FNDC3A	4.95583	0.772362	7.20216e-07	1.24795e-05	0.1559	0.0880095
BANF1	4.95573	0.309805	7.20587e-07	1.24795e-05	0.425983	0.331364
RECQL	4.95529	0.581278	7.22213e-07	1.24927e-05	0.201669	0.130833
ITGB7	4.95476	0.355728	7.24195e-07	1.25121e-05	0.328486	0.243946
BAZ1B	4.9513	0.418258	7.37181e-07	1.27212e-05	0.271752	0.195216
DARS	4.94816	0.394823	7.49172e-07	1.29127e-05	0.275089	0.196102
N4BP1	4.94754	0.632596	7.51572e-07	1.29387e-05	0.1764	0.107501
DIAPH1	4.94582	0.482673	7.58221e-07	1.30376e-05	0.232181	0.15889
BIRC2	4.94325	0.449451	7.68291e-07	1.31951e-05	0.236472	0.160957
PHF14	4.94247	0.354789	7.71377e-07	1.32324e-05	0.328248	0.246899
ZNF33B	4.9397	0.789261	7.8244e-07	1.34062e-05	0.159476	0.0921441
ICE1	4.93928	0.789941	7.84115e-07	1.3419e-05	0.150417	0.0818074
JPX	4.93876	0.374171	7.86218e-07	1.34391e-05	0.310131	0.234495
SREK1	4.93844	0.44243	7.87496e-07	1.34451e-05	0.260548	0.186651
UBR5	4.93589	0.672009	7.97853e-07	1.36058e-05	0.164005	0.0942115
SRP54	4.93216	0.648121	8.13273e-07	1.38362e-05	0.179738	0.110455
EVI2A	4.93091	0.31012	8.18454e-07	1.3908e-05	0.428605	0.332841
IGHA1	4.91923	0.59184	8.68832e-07	1.47467e-05	0.188796	0.116066
NKAP	4.91804	0.49063	8.74141e-07	1.48194e-05	0.224791	0.153278
SMARCC1	4.91448	0.54666	8.90186e-07	1.50738e-05	0.210012	0.139398
CFAP97	4.91324	0.349504	8.95815e-07	1.51513e-05	0.328725	0.248671
NDUFAF3	4.90989	0.380098	9.11261e-07	1.53946e-05	0.3118	0.23863
AIDA	4.90824	0.459025	9.18993e-07	1.55071e-05	0.232658	0.15889
DPYD	4.90693	0.661121	9.25145e-07	1.55927e-05	0.168057	0.0989368
TMED9	4.90431	0.375805	9.37568e-07	1.57837e-05	0.306079	0.228588
FBXW7	4.90178	0.85419	9.49717e-07	1.59696e-05	0.141836	0.0747194
TESPA1	4.90037	0.325285	9.56555e-07	1.60659e-05	0.356853	0.27023
HLTF	4.89789	1.15187	9.68707e-07	1.62406e-05	0.117282	0.0513881
MKLN1	4.89779	0.632046	9.69201e-07	1.62406e-05	0.179261	0.11075
FRG1	4.89644	0.359419	9.75886e-07	1.63337e-05	0.327533	0.247785
ZNF770	4.89076	0.556209	1.0045e-06	1.67931e-05	0.195232	0.124631
VMP1	4.88229	0.465538	1.04861e-06	1.75103e-05	0.233373	0.161548
TIAL1	4.87556	0.308684	1.08503e-06	1.80767e-05	0.384505	0.29622
HOOK3	4.87399	0.637403	1.09368e-06	1.81906e-05	0.173778	0.104548
CD53	4.87386	0.271455	1.09438e-06	1.81906e-05	0.680095	0.566745
PNRC2	4.87156	0.284134	1.10721e-06	1.83827e-05	0.459833	0.365328
PPM1G	4.87057	0.342437	1.11275e-06	1.84536e-05	0.330393	0.249852
EP400	4.86316	0.806918	1.15525e-06	1.91364e-05	0.147318	0.0803308
EIF4E3	4.86202	0.961542	1.16195e-06	1.92254e-05	0.1323	0.0664501
CYTH1	4.86089	0.282179	1.1686e-06	1.93134e-05	0.470799	0.379209
SRRM1	4.86013	0.257282	1.17307e-06	1.9365e-05	0.72348	0.620201
PRKCB	4.8593	0.400337	1.17799e-06	1.9424e-05	0.264601	0.188128
ZNF609	4.85854	0.600538	1.18255e-06	1.94611e-05	0.180215	0.111045
CAPN7	4.85848	0.782923	1.18293e-06	1.94611e-05	0.149702	0.0821028
ZNF451	4.85259	0.563319	1.21862e-06	2.00255e-05	0.197855	0.128175
SMU1	4.84857	0.452541	1.24352e-06	2.04115e-05	0.241478	0.169522
LY9	4.84821	0.354043	1.2458e-06	2.04141e-05	0.292729	0.215298
ENO1	4.8481	0.270587	1.2465e-06	2.04141e-05	0.743266	0.623154
CTSW	4.84348	0.541611	1.27587e-06	2.08714e-05	0.223123	0.152983
TAF1D	4.84226	0.261509	1.28373e-06	2.09762e-05	0.586651	0.477259
CCNK	4.84053	0.542285	1.29496e-06	2.11289e-05	0.197139	0.126994
FGD5-AS1	4.84037	0.461725	1.29599e-06	2.11289e-05	0.227652	0.154755
AFTPH	4.83943	0.826433	1.3021e-06	2.12046e-05	0.146365	0.0800354
ZNF800	4.83895	0.36992	1.30528e-06	2.12325e-05	0.289631	0.213231
CNST	4.8386	0.563784	1.30757e-06	2.12459e-05	0.191895	0.122563
STAT3	4.8333	0.296461	1.34288e-06	2.1795e-05	0.402145	0.316893
METAP2	4.83261	0.315818	1.34755e-06	2.18464e-05	0.374732	0.290904
DDHD1	4.82099	0.521384	1.4285e-06	2.3108e-05	0.207628	0.137921
MAP4	4.82098	0.830059	1.42857e-06	2.3108e-05	0.13826	0.0717661
PDCD6	4.81147	0.299189	1.49823e-06	2.42078e-05	0.393564	0.307147
KLHDC2	4.81021	0.367081	1.50768e-06	2.43332e-05	0.272706	0.193444
CHCHD7	4.80995	0.342213	1.50971e-06	2.43388e-05	0.307509	0.226816
DNAJC21	4.80856	0.525635	1.52019e-06	2.44805e-05	0.206436	0.138216
FLNA	4.80324	0.400946	1.56116e-06	2.50844e-05	0.262932	0.188718
ASXL1	4.80167	0.520728	1.57348e-06	2.52542e-05	0.204529	0.135263
HERC1	4.80127	0.543664	1.57663e-06	2.52768e-05	0.202145	0.133786
RASGRP1	4.80079	0.335767	1.58038e-06	2.53088e-05	0.344696	0.270821
PARP8	4.7926	0.496341	1.64631e-06	2.63065e-05	0.217163	0.147076
RAB3GAP2	4.79083	0.859438	1.66089e-06	2.65101e-05	0.138737	0.0732428
FAM13A	4.78492	1.36314	1.71053e-06	2.72722e-05	0.107271	0.0434141
CSNK2A1	4.78454	0.405448	1.71381e-06	2.72945e-05	0.257449	0.184584
BTN3A1	4.78327	0.547103	1.72469e-06	2.74376e-05	0.197139	0.127584
TRPM7	4.7819	0.641454	1.73647e-06	2.75946e-05	0.163528	0.0959835
CELF1	4.78133	0.326024	1.74135e-06	2.76418e-05	0.325626	0.245127
SRSF1	4.7799	0.326618	1.75379e-06	2.7795e-05	0.342074	0.26078
CFAP36	4.77824	0.433977	1.76835e-06	2.79782e-05	0.251967	0.18163
OXR1	4.77633	0.579365	1.78527e-06	2.82151e-05	0.183552	0.11518
TBC1D15	4.7741	0.529206	1.80514e-06	2.8498e-05	0.204052	0.13674
SRSF4	4.77252	0.312293	1.81935e-06	2.86909e-05	0.369726	0.284406
RPS6KA3	4.77133	0.514583	1.83011e-06	2.88201e-05	0.212634	0.144123
HSPE1	4.77113	0.264672	1.83198e-06	2.88201e-05	0.562098	0.453337
NOP14	4.77096	0.746391	1.83352e-06	2.88201e-05	0.154708	0.0888955
VDAC2	4.76753	0.28173	1.86501e-06	2.92832e-05	0.486293	0.38925
RICTOR	4.76642	0.314885	1.87529e-06	2.94127e-05	0.347557	0.26521
STMN3	4.76313	0.282791	1.90617e-06	2.98511e-05	0.400954	0.310396
GPATCH8	4.763	0.329325	1.90737e-06	2.98511e-05	0.32205	0.238925
DOCK11	4.75981	0.613039	1.93774e-06	3.0261e-05	0.181168	0.114589
ZC3H6	4.75607	0.614496	1.97399e-06	3.07938e-05	0.18093	0.113703
KPNA4	4.75582	0.533406	1.97641e-06	3.07984e-05	0.190703	0.122268
TPP2	4.75407	0.451809	1.99358e-06	3.10324e-05	0.22646	0.15446
PFDN2	4.75219	0.331482	2.01225e-06	3.12894e-05	0.313707	0.237448
CEP57	4.75107	0.356033	2.02342e-06	3.14293e-05	0.293206	0.217366
PPP6R2	4.74881	0.548485	2.0462e-06	3.17491e-05	0.184267	0.114885
EP300	4.74019	0.564989	2.1352e-06	3.30944e-05	0.188796	0.121087
SERINC3	4.73831	0.445612	2.15503e-06	3.33661e-05	0.237664	0.166864
AHCTF1	4.73732	0.926365	2.16566e-06	3.34948e-05	0.133015	0.0691081
USP48	4.7355	0.524737	2.18514e-06	3.376e-05	0.192372	0.123154
ZNF302	4.72716	0.416358	2.27679e-06	3.51384e-05	0.231466	0.159185
PDCD4	4.72626	0.284588	2.28693e-06	3.52572e-05	0.487008	0.398405
SGTB	4.72565	0.485451	2.29377e-06	3.53251e-05	0.213588	0.145009
COL18A1	4.72496	0.833763	2.30165e-06	3.54087e-05	0.141836	0.0767868
STK26	4.72425	0.629418	2.30967e-06	3.54944e-05	0.170441	0.103662
EPC2	4.71991	0.786991	2.35955e-06	3.62223e-05	0.142312	0.0773774
IQGAP2	4.7192	0.603849	2.36776e-06	3.63099e-05	0.184982	0.119019
CSNK1A1	4.71774	0.260473	2.38484e-06	3.65227e-05	0.503456	0.407561
CDK11B	4.71758	0.457351	2.38669e-06	3.65227e-05	0.227414	0.157708
TERF1	4.71635	0.493661	2.40116e-06	3.67052e-05	0.218832	0.149439
FAM214A	4.71534	0.915645	2.41308e-06	3.68485e-05	0.129678	0.0655641
MRPS6	4.71181	0.310668	2.45521e-06	3.74129e-05	0.385221	0.298582
AP3B1	4.70565	0.633697	2.53059e-06	3.85209e-05	0.166389	0.100118
SDAD1	4.70511	0.423285	2.53734e-06	3.8583e-05	0.238379	0.167159
ZMYM2	4.69961	0.402961	2.60663e-06	3.95064e-05	0.256973	0.183698
PPP4R3B	4.69942	0.347241	2.60899e-06	3.95064e-05	0.288677	0.211754
BTN3A3	4.69773	0.604657	2.63065e-06	3.97927e-05	0.185697	0.119905
GBP4	4.69657	0.468871	2.64571e-06	3.99787e-05	0.227652	0.160957
SLC12A6	4.69391	0.733892	2.6803e-06	4.04591e-05	0.151609	0.0865328
FAM111A	4.69099	0.500729	2.71882e-06	4.09978e-05	0.198093	0.129652
CTR9	4.69074	0.645735	2.72212e-06	4.10048e-05	0.17211	0.106911
MRFAP1L1	4.69036	0.517302	2.72718e-06	4.10383e-05	0.204052	0.137626
GATAD2A	4.68315	0.656296	2.82499e-06	4.2466e-05	0.165435	0.100118
RABGAP1L	4.67686	0.520929	2.91295e-06	4.37427e-05	0.186174	0.117543
SP100	4.67397	0.270728	2.95437e-06	4.4275e-05	0.515614	0.426167
CREB1	4.67396	0.478673	2.95453e-06	4.4275e-05	0.222646	0.154164
TCP1	4.66837	0.353167	3.03604e-06	4.54494e-05	0.297974	0.222091
S100A10	4.66761	0.263538	3.04728e-06	4.55706e-05	0.7559	0.639102
CPSF6	4.66728	0.467199	3.05214e-06	4.55961e-05	0.211442	0.14117
ECH1	4.65721	0.299179	3.20516e-06	4.77834e-05	0.400954	0.321323
WDR33	4.65433	0.358691	3.25031e-06	4.84066e-05	0.277235	0.204076
CCNH	4.65343	0.531251	3.26466e-06	4.85702e-05	0.194517	0.12788
NONO	4.64481	0.279262	3.40387e-06	5.05893e-05	0.464362	0.370053
YPEL2	4.64094	0.57206	3.46823e-06	5.14401e-05	0.172586	0.105434
FBXO32	4.63474	0.651822	3.57384e-06	5.29521e-05	0.15876	0.0933255
NUMA1	4.63443	0.479764	3.57922e-06	5.29776e-05	0.220739	0.154164
NFATC2IP	4.62989	0.478715	3.65867e-06	5.40983e-05	0.218832	0.151211
ZC3H7A	4.62801	0.407138	3.69202e-06	5.45355e-05	0.231704	0.160366
CASC4	4.62282	0.595392	3.78561e-06	5.58609e-05	0.174493	0.108683
ESYT2	4.62203	0.547567	3.79999e-06	5.60159e-05	0.177116	0.110159
AFF4	4.61664	0.440782	3.89996e-06	5.74311e-05	0.215018	0.145009
SFPQ	4.61217	0.284369	3.98491e-06	5.86223e-05	0.446961	0.357354
SMARCE1	4.60794	0.489157	4.06677e-06	5.97658e-05	0.205244	0.137921
PUM3	4.60733	0.612384	4.07866e-06	5.98797e-05	0.181168	0.117247
ZNF141	4.60583	0.931966	4.10825e-06	6.0253e-05	0.128963	0.0670408
CRLF3	4.6044	0.302895	4.13648e-06	6.06056e-05	0.348033	0.267572
PDE7A	4.60387	0.305468	4.14709e-06	6.06995e-05	0.367104	0.28795
MRPL20	4.59363	0.269598	4.35608e-06	6.36939e-05	0.482718	0.387478
PARP4	4.59156	0.786186	4.39939e-06	6.41973e-05	0.137545	0.0741288
CCT4	4.58719	0.265029	4.49245e-06	6.54893e-05	0.503456	0.401063
KPNB1	4.58632	0.285143	4.51134e-06	6.56983e-05	0.420024	0.337566
CCDC141	4.58566	0.816228	4.52549e-06	6.58382e-05	0.138737	0.0756054
RBM17	4.58355	0.296864	4.57156e-06	6.63569e-05	0.362813	0.281453
TARDBP	4.58341	0.438962	4.57445e-06	6.63569e-05	0.22646	0.157413
PREPL	4.58339	0.750166	4.57491e-06	6.63569e-05	0.146365	0.0823981
SNW1	4.58115	0.325063	4.62426e-06	6.70055e-05	0.325626	0.249557
SARS	4.58013	0.347871	4.64696e-06	6.7267e-05	0.306079	0.233609
METTL4	4.57756	0.742119	4.70441e-06	6.80304e-05	0.151609	0.0894861
STMN1	4.57258	0.326114	4.81758e-06	6.95975e-05	0.311323	0.2342
ARIH1	4.57159	0.520534	4.84034e-06	6.98564e-05	0.187604	0.121973
C1GALT1	4.57063	0.450135	4.86258e-06	7.01074e-05	0.21764	0.149439
PPP4R2	4.56636	0.369778	4.96263e-06	7.14076e-05	0.25888	0.185765
SNRPD3	4.55814	0.279137	5.1609e-06	7.4113e-05	0.402384	0.318074
PLEKHA1	4.54994	0.350634	5.36621e-06	7.69849e-05	0.298689	0.227998
UXS1	4.5496	0.445529	5.37483e-06	7.70321e-05	0.23242	0.166568
YTHDC2	4.54676	0.675402	5.44769e-06	7.7999e-05	0.148749	0.0844654
SAFB2	4.53924	0.353994	5.64564e-06	8.07533e-05	0.296544	0.221796
ANAPC5	4.53808	0.285211	5.67695e-06	8.11209e-05	0.379976	0.295038
ARID5B	4.5342	0.318991	5.78214e-06	8.25424e-05	0.318951	0.24365
TRIM4	4.53162	0.531146	5.85339e-06	8.34772e-05	0.196424	0.132014
ELK3	4.5308	0.779337	5.8761e-06	8.37186e-05	0.144934	0.0832841
RABEP1	4.52942	0.635736	5.91469e-06	8.41854e-05	0.162098	0.0986415
CDC73	4.5266	0.532335	5.99394e-06	8.52294e-05	0.186174	0.120791
STAT5B	4.52505	0.567932	6.03809e-06	8.57728e-05	0.174493	0.110455
REL	4.52136	0.492812	6.1443e-06	8.7196e-05	0.193325	0.126698
MAP1LC3B	4.51141	0.281702	6.43971e-06	9.12987e-05	0.354946	0.275251
AP3M2	4.51054	0.459043	6.46637e-06	9.15815e-05	0.208105	0.14117
KLF2	4.51034	0.270162	6.47232e-06	9.15815e-05	0.755423	0.670408
PLCL2	4.50876	0.774921	6.52081e-06	9.21773e-05	0.138737	0.0764914
RBBP6	4.50308	0.359742	6.69758e-06	9.45837e-05	0.281526	0.210278
PHAX	4.50082	0.493101	6.76916e-06	9.55013e-05	0.215733	0.152097
XRRA1	4.49992	0.53587	6.7978e-06	9.58118e-05	0.17497	0.108387
RBBP4	4.49677	0.311185	6.89928e-06	9.71474e-05	0.325149	0.247194
SLFN12L	4.49584	0.736504	6.92964e-06	9.74801e-05	0.148272	0.0868281
ICE2	4.495	0.494013	6.95702e-06	9.77702e-05	0.207867	0.142942
CLN5	4.49123	0.479218	7.08146e-06	9.94223e-05	0.202861	0.137626
MBD4	4.48963	0.408062	7.13465e-06	9.9975e-05	0.247199	0.178677
USP53	4.48356	0.775795	7.34091e-06	0.000102766	0.138975	0.0773774
TM9SF2	4.48168	0.563381	7.40567e-06	0.000103572	0.179738	0.115771
KATNBL1	4.48132	0.483382	7.41832e-06	0.000103649	0.193087	0.12788
CDK11A	4.47857	0.398962	7.51432e-06	0.000104889	0.23671	0.16775
APLP2	4.47579	0.553867	7.61283e-06	0.000106161	0.174493	0.109569
NPEPPS	4.47297	0.588867	7.7139e-06	0.000107467	0.167342	0.103957
FOXO1	4.47244	0.461657	7.73316e-06	0.000107632	0.209535	0.145304
RBM43	4.46663	0.635061	7.94632e-06	0.000110492	0.16472	0.102481
NDUFC1	4.46388	0.267186	8.04904e-06	0.000111813	0.438379	0.35381
XIAP	4.46252	0.545685	8.10017e-06	0.000112415	0.183552	0.120496
CASP1	4.46201	0.476236	8.11955e-06	0.000112468	0.213111	0.148553
APC	4.46179	0.905351	8.12776e-06	0.000112474	0.126579	0.0658594
MSL1	4.46062	0.578682	8.17233e-06	0.000112983	0.170203	0.107206
SIN3A	4.4525	0.572021	8.48777e-06	0.000117209	0.166627	0.102481
MRPL51	4.45233	0.298908	8.49424e-06	0.000117209	0.34708	0.26964
ZEB1	4.43862	0.575733	9.05394e-06	0.000124576	0.169726	0.106025
PPID	4.43831	0.558257	9.0666e-06	0.000124631	0.189035	0.126994
IGF2R	4.43725	0.936649	9.11138e-06	0.000125116	0.118713	0.0584761
IKBKB	4.43707	0.684759	9.1192e-06	0.000125116	0.152563	0.0909628
NDUFV2	4.4353	0.27822	9.1946e-06	0.000126031	0.400954	0.315416
RERE	4.43449	0.645229	9.2289e-06	0.000126382	0.165673	0.104843
RBX1	4.42908	0.257011	9.46343e-06	0.000129471	0.471275	0.372416
APP	4.42335	0.53685	9.71813e-06	0.000132704	0.175924	0.11075
REEP5	4.42083	0.484896	9.83229e-06	0.000134089	0.198093	0.134082
REV3L	4.4207	0.652529	9.83806e-06	0.000134089	0.155185	0.0930301
FGD3	4.41762	0.307658	9.97936e-06	0.000135887	0.35733	0.281453
MED13	4.41677	0.762717	1.00187e-05	0.000136293	0.138498	0.0779681
JAML	4.41166	0.361409	1.02583e-05	0.000139422	0.256019	0.18606
TCP11L2	4.41128	0.638572	1.02763e-05	0.000139536	0.153993	0.0927348
LYSMD2	4.40948	0.453537	1.03618e-05	0.000140565	0.218832	0.156822
MAP3K4	4.40754	0.923587	1.04549e-05	0.000141695	0.122288	0.0626108
PRKCA	4.4061	0.287352	1.05247e-05	0.000142507	0.37354	0.295038
MBD2	4.40575	0.669114	1.05421e-05	0.000142609	0.161859	0.102776
GPR174	4.40148	0.56167	1.07515e-05	0.000145306	0.167819	0.105139
FBXO22	4.40092	0.789126	1.07792e-05	0.000145545	0.141836	0.0821028
LCOR	4.40004	0.442756	1.08231e-05	0.000145936	0.206198	0.140874
RNF20	4.39993	0.719404	1.08284e-05	0.000145936	0.142074	0.0809214
SAMD9	4.39649	0.337917	1.10014e-05	0.000147992	0.300834	0.231246
DNAJB6	4.39612	0.28507	1.10204e-05	0.00014811	0.364482	0.28736
PUS7L	4.39279	0.462841	1.11906e-05	0.000150258	0.215256	0.151802
TULP4	4.39257	0.667298	1.12021e-05	0.000150272	0.149225	0.0877141
SLC7A6OS	4.3917	0.644244	1.1247e-05	0.000150735	0.154946	0.0939161
NT5DC1	4.38982	0.477941	1.13444e-05	0.000151899	0.200477	0.135854
MAN2A1	4.38716	0.662037	1.1484e-05	0.000153524	0.154231	0.0933255
DGKD	4.38707	0.504849	1.1489e-05	0.000153524	0.188319	0.124631
DNAJC3	4.38539	0.59867	1.15779e-05	0.000154454	0.169011	0.107797
EIF5	4.38395	0.257857	1.16545e-05	0.000155333	0.424076	0.337566
COPA	4.38289	0.519117	1.17117e-05	0.000155951	0.178546	0.11518
CIR1	4.38099	0.33023	1.18143e-05	0.000157032	0.302265	0.232132
YIPF4	4.38098	0.310362	1.18146e-05	0.000157032	0.325626	0.252806
RALGAPA1	4.38018	0.651905	1.18582e-05	0.000157467	0.152324	0.0909628
PPIG	4.37921	0.266269	1.19112e-05	0.000158025	0.507032	0.423509
BCL9L	4.3751	0.384436	1.21376e-05	0.000160882	0.241001	0.174542
ALOX5AP	4.37442	0.31582	1.21758e-05	0.000161241	0.301788	0.23036
PRKAG2	4.37225	0.387984	1.22972e-05	0.000162698	0.228605	0.162434
RNF125	4.37199	0.320594	1.23118e-05	0.000162742	0.267223	0.195216
PHB2	4.37085	0.264433	1.23765e-05	0.000163449	0.424553	0.338157
MRPS34	4.36904	0.273028	1.24792e-05	0.000164655	0.354231	0.277023
M6PR	4.36661	0.27655	1.26187e-05	0.000166344	0.4	0.314826
KIAA0040	4.35825	0.591201	1.31107e-05	0.000172515	0.171395	0.111341
NCBP3	4.35549	0.723642	1.32767e-05	0.00017454	0.143504	0.0832841
SEC63	4.35524	0.397285	1.32924e-05	0.000174588	0.226937	0.159776
HIPK3	4.3492	0.929523	1.36633e-05	0.000179297	0.118951	0.0596574
SBNO1	4.34121	0.338767	1.41702e-05	0.000185701	0.27795	0.209687
TNRC6A	4.3411	0.447373	1.4177e-05	0.000185701	0.215495	0.151802
LMAN1	4.33945	0.38846	1.4284e-05	0.000186933	0.242193	0.176314
DYRK1A	4.33768	0.501952	1.43997e-05	0.000188277	0.184029	0.121382
USP9X	4.33544	0.597533	1.4547e-05	0.000190031	0.159952	0.0992321
LIX1L	4.33198	0.569002	1.47774e-05	0.000192692	0.16472	0.103071
TMEM87A	4.33116	0.451069	1.48324e-05	0.000193235	0.207151	0.143532
TIMM10	4.32869	0.51315	1.49997e-05	0.000195079	0.185459	0.123449
WAS	4.32856	0.276738	1.5009e-05	0.000195079	0.405721	0.3228
COPB1	4.32848	0.513336	1.50144e-05	0.000195079	0.186412	0.125812
KNOP1	4.32814	0.596957	1.50371e-05	0.000195199	0.171871	0.111931
TRIM52	4.32655	0.572766	1.51466e-05	0.000196444	0.171395	0.11075
C12orf65	4.32301	0.396131	1.53912e-05	0.000199437	0.241001	0.179268
SVIL	4.32183	0.692767	1.54739e-05	0.00020033	0.14565	0.0853514
ZBED5	4.32061	0.528827	1.55597e-05	0.00020126	0.176639	0.114589
KDM3A	4.31355	0.666445	1.60657e-05	0.000207619	0.140644	0.0800354
RPA3	4.3125	0.377675	1.61422e-05	0.000208236	0.241001	0.173952
TNRC6C	4.30692	0.358535	1.65546e-05	0.000213365	0.25888	0.192262
SETD5	4.30459	0.418123	1.67296e-05	0.000215429	0.221216	0.157118
HOXB2	4.30332	0.564049	1.68256e-05	0.000216472	0.184505	0.125517
FDFT1	4.30176	0.373994	1.69447e-05	0.000217811	0.232896	0.16391
SMG6	4.29662	0.543004	1.73418e-05	0.000222718	0.171633	0.11075
ATP6V1E1	4.29347	0.408643	1.75903e-05	0.000225709	0.241716	0.176314
LSM6	4.28983	0.287429	1.78812e-05	0.000229238	0.33826	0.261961
SMAD2	4.28553	0.372401	1.82303e-05	0.000233507	0.24553	0.179563
CYFIP2	4.28284	0.289047	1.84524e-05	0.000236141	0.36472	0.291199
CCNL2	4.27651	0.377256	1.8985e-05	0.000242743	0.219785	0.154164
SDHC	4.27472	0.322613	1.91376e-05	0.000244478	0.307271	0.237448
ISCA2	4.27101	0.496148	1.94593e-05	0.000248368	0.189035	0.12847
CA5B	4.26379	0.611924	2.00987e-05	0.000256077	0.160906	0.101595
FBXO11	4.26221	0.528527	2.02417e-05	0.000257672	0.162813	0.101004
MIS18BP1	4.25862	0.639302	2.05689e-05	0.000261607	0.154946	0.0959835
AKT3	4.25592	0.914382	2.08194e-05	0.000264561	0.112992	0.0549321
AKAP11	4.24651	0.888131	2.1713e-05	0.000275673	0.120143	0.0623154
PABPN1	4.2441	0.337899	2.19468e-05	0.000278397	0.277473	0.21264
CRCP	4.2417	0.609326	2.2183e-05	0.000281147	0.150656	0.0909628
GRAP2	4.23424	0.326672	2.29326e-05	0.000290392	0.276281	0.207029
RNF157	4.23293	0.60109	2.3067e-05	0.000291839	0.15876	0.0998228
LMO7	4.23197	0.732644	2.31652e-05	0.000292826	0.140167	0.0821028
ANKRD49	4.2302	0.348894	2.33481e-05	0.000294879	0.265077	0.199055
GABPB2	4.22221	0.56327	2.41916e-05	0.000305266	0.160906	0.101299
DIP2A	4.21897	0.490522	2.45425e-05	0.000309424	0.179023	0.117838
C14orf119	4.21473	0.600098	2.50074e-05	0.000314971	0.175209	0.120201
ZC3H14	4.21215	0.632986	2.52955e-05	0.000318085	0.153278	0.0945068
ODF2L	4.20543	0.307797	2.60582e-05	0.000327107	0.323004	0.254578
HERC2	4.20051	0.530486	2.66309e-05	0.000333717	0.179976	0.120201
LUC7L	4.1993	0.486728	2.67747e-05	0.000335228	0.174493	0.113999
PRR14L	4.19791	0.856789	2.69386e-05	0.000336989	0.118474	0.0605434
STAU1	4.19483	0.34545	2.73082e-05	0.000341317	0.253874	0.187242
VAMP5	4.19364	0.28217	2.7451e-05	0.000342806	0.323004	0.249852
SUPT20H	4.19305	0.337635	2.75233e-05	0.000343412	0.249821	0.182516
DDX27	4.18864	0.36137	2.80625e-05	0.000349537	0.261025	0.197874
MBD5	4.18707	0.37047	2.82583e-05	0.000351672	0.231466	0.166568
INPP4A	4.18322	0.492669	2.8741e-05	0.000357065	0.180453	0.120201
HCG18	4.18265	0.61223	2.88125e-05	0.000357499	0.156853	0.0983461
PIK3C3	4.1824	0.766364	2.88447e-05	0.000357499	0.128486	0.0705848
TOX4	4.18226	0.321423	2.88621e-05	0.000357499	0.256496	0.189014
CUL5	4.18216	0.488764	2.88748e-05	0.000357499	0.178069	0.117543
ATP11B	4.18179	0.658836	2.89218e-05	0.000357774	0.141359	0.0829888
DNAJC19	4.18071	0.257263	2.90598e-05	0.000359174	0.399762	0.319256
RPAP3	4.18009	0.523133	2.91388e-05	0.000359843	0.175209	0.116657
RNF168	4.17761	0.566109	2.9459e-05	0.000363487	0.160429	0.10189
WDR26	4.17444	0.650532	2.98717e-05	0.000367952	0.138498	0.0800354
ANP32A	4.17404	0.25062	2.99251e-05	0.000368295	0.393087	0.312758
SIRPG	4.1726	0.452392	3.01143e-05	0.000370309	0.195232	0.134377
ATP9B	4.17106	0.704453	3.03181e-05	0.000372497	0.134446	0.0767868
CAPRIN1	4.17019	0.463455	3.04341e-05	0.000373606	0.188796	0.12788
SUCLG2	4.15806	0.291304	3.20955e-05	0.000393667	0.317521	0.244832
USP7	4.15387	0.610657	3.26901e-05	0.00040062	0.156377	0.0989368
MED4	4.14529	0.266318	3.39388e-05	0.000415571	0.37354	0.298287
HNRNPAB	4.14228	0.484201	3.43872e-05	0.000420705	0.185459	0.126698
BNIP3	4.13978	0.358174	3.47636e-05	0.00042495	0.2677	0.202894
LPXN	4.13773	0.415928	3.50752e-05	0.000428398	0.217163	0.155641
COX20	4.1358	0.371136	3.53724e-05	0.000431663	0.251251	0.19049
TMX4	4.1356	0.564798	3.54025e-05	0.000431666	0.167342	0.109273
NCKAP1L	4.13197	0.391702	3.59674e-05	0.000437816	0.215971	0.15446
PDE4DIP	4.13054	0.843482	3.6192e-05	0.000440178	0.115375	0.0581807
PRKAR2A	4.12682	0.618869	3.67806e-05	0.000446587	0.152563	0.0953928
NRIP1	4.12048	0.955853	3.78082e-05	0.000458294	0.111323	0.0555227
CLK4	4.11838	0.398741	3.81545e-05	0.000462104	0.20882	0.146781
IVNS1ABP	4.11276	0.546446	3.90958e-05	0.000472523	0.158284	0.0995275
TMED5	4.1117	0.629654	3.9275e-05	0.000474087	0.147557	0.0906675
EWSR1	4.1115	0.261447	3.931e-05	0.000474114	0.346603	0.269049
HIPK1	4.10628	0.571507	4.02076e-05	0.000484535	0.161383	0.104548
N4BP2	4.1025	0.604593	4.08711e-05	0.000492121	0.15876	0.10189
ACTR6	4.10112	0.433235	4.11162e-05	0.00049466	0.198808	0.139102
ARHGEF3	4.09849	0.392335	4.15848e-05	0.000499882	0.211204	0.148553
SP140	4.09293	0.579645	4.25956e-05	0.000511182	0.164243	0.107206
SFXN1	4.09165	0.2747	4.28319e-05	0.000513592	0.318713	0.244536
TGFBR2	4.09105	0.301769	4.29422e-05	0.000514488	0.317282	0.250738
PRKAR1A	4.08817	0.307125	4.3478e-05	0.000520476	0.265077	0.195511
WBP11	4.08693	0.271331	4.3712e-05	0.000522845	0.320143	0.245127
MPHOSPH9	4.08102	0.530934	4.48388e-05	0.000535437	0.161859	0.103071
THAP5	4.07811	0.437461	4.54033e-05	0.00054173	0.184744	0.124335
MECP2	4.07347	0.292821	4.63187e-05	0.000552197	0.272706	0.205848
GNAQ	4.07323	0.62119	4.63649e-05	0.000552293	0.139452	0.0821028
PACS1	4.0727	0.381738	4.64712e-05	0.000553103	0.221216	0.159776
UBA2	4.06624	0.263017	4.77777e-05	0.000567718	0.357569	0.282339
GLIPR1	4.06554	0.550485	4.79207e-05	0.00056895	0.161859	0.104253
STIM1	4.06502	0.626365	4.80292e-05	0.000569771	0.142551	0.0853514
THEMIS	4.06448	0.387867	4.81391e-05	0.000570606	0.230989	0.16834
PHF11	4.0602	0.305715	4.90302e-05	0.000580693	0.286532	0.220319
CAPN2	4.05563	0.313107	5.00001e-05	0.000591196	0.266746	0.199055
CCDC47	4.05302	0.743534	5.05609e-05	0.000596866	0.128248	0.0729474
ITPR2	4.05127	0.60516	5.09399e-05	0.00060085	0.144696	0.0880095
YLPM1	4.04657	0.751069	5.19737e-05	0.000612544	0.128248	0.0729474
NAAA	4.04455	0.455453	5.2423e-05	0.000617336	0.196424	0.137626
TFDP2	4.04132	0.488935	5.31516e-05	0.000624899	0.179976	0.121973
PHIP	4.04043	0.272275	5.3353e-05	0.000626757	0.35447	0.282339
STYX	4.02801	0.449623	5.62516e-05	0.000658668	0.189273	0.129652
CDK2AP2	4.02703	0.467552	5.64856e-05	0.000660873	0.188796	0.131128
PRPF6	4.02662	0.292149	5.65846e-05	0.000661495	0.298689	0.230065
CCNDBP1	4.02441	0.26164	5.71189e-05	0.000666664	0.338737	0.266982
CNPY2	4.02154	0.264961	5.78184e-05	0.000673198	0.362336	0.287655
AGFG1	4.01901	0.737345	5.84436e-05	0.00067993	0.122288	0.0670408
SLC2A3	4.01582	0.253573	5.92393e-05	0.000688633	0.280095	0.209392
AGO2	4.01435	0.518236	5.9609e-05	0.000692374	0.171395	0.113999
OTULIN	4.01343	0.82133	5.98428e-05	0.000694532	0.119428	0.0649734
VCPIP1	4.0091	0.837024	6.09501e-05	0.000706816	0.116806	0.0620201
TNFSF8	4.00187	0.760582	6.28449e-05	0.000727622	0.129678	0.0744241
TANK	3.99911	0.45725	6.35823e-05	0.000735571	0.185936	0.12788
SLK	3.99648	0.740378	6.42921e-05	0.000743188	0.128725	0.0744241
RNF5	3.99569	0.437494	6.45059e-05	0.000745064	0.193325	0.135558
STX16	3.99487	0.316721	6.4729e-05	0.000747044	0.259118	0.194625
AGO3	3.99266	0.482777	6.53359e-05	0.000753446	0.174732	0.117247
SLF2	3.99093	0.688386	6.58147e-05	0.000757759	0.138498	0.0838748
CWC22	3.98925	0.615017	6.62835e-05	0.00076255	0.159714	0.105729
RAB3GAP1	3.98403	0.442912	6.77573e-05	0.000778885	0.184505	0.126108
CCPG1	3.97427	0.702011	7.05961e-05	0.00081023	0.133731	0.0791494
LEPROT	3.97062	0.421715	7.16872e-05	0.0008221	0.193087	0.134672
ZNF276	3.96633	0.361305	7.29878e-05	0.000836352	0.233373	0.17277
CLSTN1	3.9655	0.560385	7.32435e-05	0.000838617	0.149225	0.0930301
CAPNS1	3.96485	0.412307	7.34415e-05	0.000840219	0.200477	0.142351
THEM4	3.96159	0.273914	7.44538e-05	0.000851128	0.321573	0.254282
NFAT5	3.95668	0.623179	7.5998e-05	0.000868094	0.137783	0.0821028
MGMT	3.95522	0.303346	7.64642e-05	0.00087235	0.255781	0.191376
ABCE1	3.95514	0.299057	7.64913e-05	0.00087235	0.280572	0.213526
NAA15	3.95472	0.423455	7.66248e-05	0.000873184	0.182598	0.124335
CDK5RAP2	3.95086	0.700063	7.78707e-05	0.000886684	0.133015	0.0788541
KDM2A	3.95013	0.307796	7.81081e-05	0.000888687	0.235995	0.17277
PCGF5	3.94624	0.332485	7.93873e-05	0.000902531	0.234327	0.171884
THRA	3.94293	0.531562	8.04911e-05	0.000914361	0.168057	0.112817
ERGIC2	3.94226	0.312333	8.07164e-05	0.000916201	0.288677	0.225635
RBM12B	3.94118	0.85159	8.10815e-05	0.000919623	0.112515	0.0584761
IL17RA	3.94033	0.477057	8.13692e-05	0.000922163	0.178546	0.121973
VCP	3.93618	0.297312	8.27898e-05	0.000937528	0.266031	0.201418
SRI	3.93571	0.250418	8.29519e-05	0.000937998	0.35876	0.283225
ARAP2	3.93568	0.840081	8.2961e-05	0.000937998	0.112753	0.0590667
IARS2	3.92925	0.438475	8.52121e-05	0.000961057	0.196186	0.138512
RAB10	3.92922	0.45472	8.52233e-05	0.000961057	0.178546	0.121382
ZNF37A	3.92909	0.642899	8.52663e-05	0.000961057	0.144934	0.0909628
IBTK	3.92823	0.631208	8.55718e-05	0.00096375	0.138498	0.0832841
[truncated: 695 more rows]

## Sheet: CD8 Tcm
name	scores	lfc	pval	adj_pval	pct_nz_group	pct_nz_reference
[truncated: 1,982 more rows]

[truncated: 12 more sheets: CD8 Tem, CD8 Tn, DC, MAIT, Mono classical, Mono non-classical, NK CD56-high, NK CD56-low, NKT, Tgd, Treg, pDC]
