# Supplementary material for: An integrated single-cell atlas of blood immune cells in aging
Source: NPJ Aging. 2024 Nov 29;10(1):59. doi: 10.1038/s41514-024-00185-x (PMC11606963; doi:10.1038/s41514-024-00185-x)
Supplement: Supplementary file 6 — Table S5 [file 41514_2024_185_MOESM6_ESM.xlsx]

## Sheet: Legend
Supplementary table 5	Differentially expressed genes in ageing in GSE214546

## Sheet: B atypical
name	scores	lfc	pval	adj_pval	pct_nz_group	pct_nz_reference
FOS	9.73453	1.9784	2.14816e-22	3.10646e-18	0.731884	0.420366
JUNB	8.24917	1.19263	1.59494e-16	7.68814e-13	0.869565	0.710183
JUN	7.48856	1.11799	6.96335e-14	2.01394e-10	0.873188	0.707572
DUSP1	6.85008	1.45879	7.38066e-12	1.77886e-08	0.601449	0.349869
IER2	6.4395	0.89242	1.19866e-10	2.47626e-07	0.836957	0.707572
FOSB	5.84457	1.39393	5.0787e-09	8.16034e-06	0.525362	0.305483
TSC22D3	5.63431	0.6304	1.75766e-08	2.54175e-05	0.913043	0.825065
HLA-C	5.40185	0.329056	6.59574e-08	7.337e-05	0.992754	0.989556
HLA-DRB1	5.35374	0.424062	8.61543e-08	8.89913e-05	1	1
JUND	5.01325	0.447642	5.35189e-07	0.000515958	0.945652	0.916449
SMDT1	4.57218	0.608952	4.82669e-06	0.00387771	0.800725	0.671018
ZFP36	4.5191	0.715218	6.21037e-06	0.00472674	0.688406	0.535248
HLA-DQA2	4.40567	1.13634	1.05458e-05	0.00762512	0.471014	0.313316
HIST1H1E	4.15517	0.669418	3.25042e-05	0.0195851	0.771739	0.626632
S100A6	4.00214	0.592155	6.27727e-05	0.0336206	0.811594	0.686684
MT-ND2	-4.07596	-0.339579	4.5825e-05	0.0254875	0.978261	0.984334
RPS10	-5.52751	-0.390973	3.24804e-08	3.91415e-05	0.978261	0.986945
ITGB2	-5.58993	-0.761273	2.27163e-08	2.98636e-05	0.648551	0.733681
HLA-DRB5	-8.12123	-1.20092	4.61485e-16	1.66838e-12	0.710145	0.877285
RPS26	-8.32631	-0.929483	8.33991e-17	6.03018e-13	0.971014	1

## Sheet: B memory
name	scores	lfc	pval	adj_pval	pct_nz_group	pct_nz_reference
JUN	26.6416	0.982463	2.23963e-156	3.23872e-152	0.824281	0.682447
FOS	26.0911	1.36756	4.60321e-150	3.32835e-146	0.599954	0.376995
JUNB	25.8353	0.84968	3.55675e-147	1.71447e-143	0.846189	0.73125
FOSB	24.752	1.25515	2.9469e-135	6.08788e-132	0.56869	0.344681
HLA-DQA2	24.2967	1.43492	2.12193e-130	3.83565e-127	0.498631	0.251197
JUND	23.0026	0.540958	4.39467e-117	6.35513e-114	0.943861	0.880984
HLA-C	21.1817	0.326624	1.40901e-99	1.85234e-96	0.997946	0.986436
DUSP1	18.2759	1.01687	1.28776e-74	1.16389e-71	0.485623	0.316356
TSC22D3	15.9588	0.500659	2.4762e-57	1.70516e-54	0.824966	0.740027
IER2	15.4714	0.485719	5.41234e-54	3.55763e-51	0.82063	0.762766
H3F3B	14.2833	0.255439	2.78072e-46	1.60848e-43	0.994295	0.985372
DDX3X	13.9706	0.505136	2.35789e-44	1.09992e-41	0.669101	0.562367
PPP1R15A	12.7427	0.612721	3.42247e-37	1.37479e-34	0.513236	0.400266
SMDT1	12.6503	0.376916	1.11428e-36	4.35504e-34	0.835463	0.750399
HIST1H1E	12.4143	0.45433	2.1848e-35	8.3143e-33	0.788681	0.686835
EGR1	12.0878	1.25055	1.22554e-33	4.32255e-31	0.259242	0.133112
BTG2	12.0721	0.395666	1.48307e-33	5.10636e-31	0.741442	0.666888
CXCR4	11.5901	0.478487	4.62583e-31	1.45422e-28	0.624372	0.525931
HNRNPU	11.3208	0.295009	1.03539e-29	3.11934e-27	0.880876	0.832846
ARHGAP24	11.0919	0.433456	1.373e-28	3.81827e-26	0.61319	0.51875
SF1	10.3991	0.299976	2.50296e-25	5.83796e-23	0.801461	0.744415
ZFP36	10.2763	0.437754	9.01406e-25	2.00542e-22	0.563441	0.480186
NCL	9.87785	0.273065	5.19341e-23	1.08843e-20	0.895253	0.841622
SRRM2	9.84373	0.266679	7.29585e-23	1.50722e-20	0.829758	0.784707
SMCHD1	9.03798	0.276833	1.59599e-19	2.88494e-17	0.781378	0.732181
CD69	9.02682	0.792094	1.76728e-19	3.15514e-17	0.265404	0.170479
CCNL1	8.8821	0.370166	6.56099e-19	1.14311e-16	0.574852	0.497074
ARRDC3	8.59949	0.431029	8.00692e-18	1.34637e-15	0.460292	0.380984
KLF6	8.54506	0.376545	1.28469e-17	2.11112e-15	0.533318	0.457846
PDCD4	8.41425	0.283146	3.95423e-17	6.21544e-15	0.718165	0.662367
RSRP1	8.34779	0.289293	6.95546e-17	1.07003e-14	0.671155	0.613697
TLK1	8.33252	0.319267	7.91379e-17	1.20465e-14	0.619352	0.543883
VAMP2	8.2055	0.28191	2.2964e-16	3.4592e-14	0.696714	0.625665
EIF2S3	8.12107	0.263359	4.62108e-16	6.88922e-14	0.733683	0.671809
EIF4G2	8.09728	0.256048	5.62009e-16	8.29307e-14	0.722958	0.667021
COBLL1	7.45858	0.281256	8.74615e-14	1.20455e-11	0.631219	0.574468
EIF1AX	7.18143	0.291958	6.89875e-13	8.90739e-11	0.550205	0.493484
SFPQ	7.05782	0.26036	1.69129e-12	2.12676e-10	0.618211	0.561569
IQGAP1	7.02121	0.303181	2.19953e-12	2.71858e-10	0.524874	0.46516
NKTR	6.94143	0.312369	3.88152e-12	4.75684e-10	0.50639	0.446011
MBD2	6.68618	0.286	2.29072e-11	2.67146e-09	0.512095	0.45359
SYK	6.53299	0.314353	6.44714e-11	6.95762e-09	0.476723	0.417021
HIST1H1C	6.37354	0.28641	1.84716e-10	1.93225e-08	0.515974	0.457447
DUSP2	6.2748	0.891155	3.50087e-10	3.54029e-08	0.170698	0.104787
METTL8	6.25403	0.398501	3.99983e-10	3.98907e-08	0.349384	0.290293
TUBA1A	6.24648	0.264609	4.19801e-10	4.15804e-08	0.574852	0.530452
TTN	6.2267	0.543717	4.76364e-10	4.65452e-08	0.259927	0.19641
EML4	6.20458	0.25629	5.48421e-10	5.32263e-08	0.539936	0.480053
MARCH7	6.16845	0.300627	6.89624e-10	6.6044e-08	0.435189	0.380319
LGALS1	6.04836	0.378044	1.4633e-09	1.34186e-07	0.401871	0.34375
DOCK10	6.04805	0.387962	1.46611e-09	1.34186e-07	0.333638	0.270745
HMGB2	6.04579	0.279364	1.48676e-09	1.3522e-07	0.468051	0.412899
YPEL5	6.01819	0.322282	1.76374e-09	1.58419e-07	0.4199	0.364096
PRDM2	5.99922	0.258399	1.98272e-09	1.76989e-07	0.533546	0.482846
BCLAF1	5.98154	0.25383	2.21036e-09	1.94903e-07	0.532405	0.480585
MCL1	5.73919	0.27833	9.51288e-09	7.77208e-07	0.460977	0.410505
UBE2J1	5.70081	0.269021	1.1924e-08	9.57961e-07	0.490872	0.441356
TNFRSF13B	5.69805	0.254589	1.21184e-08	9.68201e-07	0.51141	0.458777
CHD2	5.6016	0.291876	2.12376e-08	1.65117e-06	0.410315	0.357713
C6orf62	5.28452	0.264394	1.26035e-07	8.93429e-06	0.426289	0.373936
PPP4R3A	5.22124	0.25523	1.77726e-07	1.21806e-05	0.4199	0.367952
BDP1	5.13401	0.250647	2.83641e-07	1.88153e-05	0.438384	0.3875
ASH1L	5.03799	0.254977	4.70434e-07	3.03703e-05	0.415335	0.369149
CACYBP	5.03504	0.254207	4.77739e-07	3.07048e-05	0.416933	0.370479
PRPF8	4.89394	0.303442	9.88351e-07	5.8817e-05	0.33592	0.286436
HIF1A	4.85648	0.293785	1.19488e-06	6.93945e-05	0.354176	0.308777
PDE4B	4.85215	0.258003	1.22128e-06	7.06439e-05	0.379279	0.335638
B4GALT1	4.6666	0.257171	3.06231e-06	0.000169023	0.412825	0.372739
MRPS6	4.61766	0.262624	3.88093e-06	0.000205576	0.382017	0.340691
ZFC3H1	4.60346	0.269188	4.15523e-06	0.000218597	0.35874	0.315293
PNPLA8	4.57294	0.257111	4.80929e-06	0.000249273	0.35874	0.311436
LNPEP	4.56544	0.266847	4.98456e-06	0.000256519	0.370607	0.328989
NFKBID	4.54907	0.502418	5.38829e-06	0.000273404	0.190552	0.142154
ZNF217	4.5308	0.303282	5.87615e-06	0.00029608	0.286399	0.236835
COQ7	4.52608	0.509855	6.00888e-06	0.000299636	0.18325	0.13391
DMXL1	4.50133	0.293717	6.75304e-06	0.000333296	0.323368	0.277926
ALG13	4.41247	0.355987	1.022e-05	0.000484561	0.260383	0.215691
ACADM	4.35758	0.259108	1.31507e-05	0.000605642	0.363761	0.321277
SMC6	4.34258	0.266575	1.40818e-05	0.000644418	0.35874	0.316888
PTPN18	4.32257	0.306628	1.54225e-05	0.000701698	0.292104	0.247872
SLC2A3	4.31471	0.546976	1.59812e-05	0.0007222	0.178457	0.134176
DUSP22	4.29388	0.25395	1.75581e-05	0.000786093	0.345504	0.30266
CCDC141	4.28405	0.575943	1.83518e-05	0.00081657	0.164309	0.12008
AP3B1	4.13808	0.258532	3.50218e-05	0.00149395	0.329302	0.286569
LMBRD1	4.13407	0.260743	3.56389e-05	0.00151581	0.333181	0.294016
RUFY1	4.11738	0.358102	3.83203e-05	0.00162032	0.232314	0.190824
CALCOCO2	4.10166	0.2649	4.10204e-05	0.00171941	0.315153	0.27234
ELK4	4.09455	0.25679	4.22998e-05	0.00176791	0.323597	0.28391
IDS	4.08379	0.258535	4.43071e-05	0.00183064	0.327932	0.289229
KRAS	4.03373	0.293568	5.48977e-05	0.00221753	0.294386	0.256915
SUPT5H	3.93017	0.336542	8.48849e-05	0.00325602	0.23916	0.198138
UBLCP1	3.91839	0.340738	8.91419e-05	0.00339232	0.229347	0.188431
SOS1	3.88616	0.406623	0.000101842	0.00380552	0.199681	0.160106
ZNF770	3.86098	0.297144	0.000112933	0.00417678	0.251712	0.210106
TLK2	3.84279	0.361201	0.000121643	0.00446467	0.218622	0.179122
DERL1	3.81671	0.401906	0.000135245	0.00488945	0.200365	0.1625
MYO9B	3.79486	0.306567	0.000147725	0.00528774	0.23916	0.198404
RHOQ	3.73472	0.275081	0.000187926	0.00654843	0.282748	0.247074
FMR1	3.70494	0.367808	0.00021144	0.00728009	0.205157	0.166356
AUP1	3.67595	0.259937	0.000236967	0.00798783	0.285486	0.251064
PGGT1B	3.66576	0.312451	0.000246605	0.00827413	0.230717	0.192287
PHF1	3.65534	0.291128	0.000256842	0.00855803	0.261981	0.226197
CITED2	3.62204	0.516498	0.000292287	0.00954121	0.157462	0.12008
PTP4A1	3.58067	0.44884	0.000342719	0.0108686	0.159744	0.12141
EHMT1	3.55662	0.266408	0.000375662	0.0117585	0.276358	0.242686
USP47	3.51467	0.300145	0.000440304	0.0135185	0.235509	0.199069
SBDS	3.48323	0.26901	0.000495394	0.0150502	0.268142	0.233378
USP7	3.47125	0.258347	0.000518034	0.0156394	0.272478	0.237234
CCSER1	3.39079	0.467454	0.000696924	0.02036	0.145824	0.109574
ZC3H7A	3.31074	0.266152	0.000930489	0.0264358	0.259927	0.226995
TFEC	3.30643	0.484887	0.000944918	0.0265846	0.143314	0.107979
BTLA	3.25244	0.297935	0.00114418	0.0313372	0.220219	0.185372
PAFAH1B2	3.22875	0.296415	0.00124332	0.0331728	0.225011	0.193218
SUDS3	3.22627	0.260348	0.00125414	0.0333384	0.255363	0.225133
FAM13B	3.22441	0.258903	0.00126231	0.033494	0.252168	0.220213
ANTXR2	3.20569	0.282281	0.00134737	0.0354906	0.225696	0.19242
POLK	3.20376	0.263548	0.00135645	0.0356001	0.249658	0.217952
GNG11	3.19439	0.663002	0.00140127	0.0365773	0.10178	0.0670213
RAP1GDS1	3.16925	0.282627	0.00152832	0.0396787	0.220675	0.187899
HIPK3	3.13525	0.321641	0.00171705	0.0433338	0.196714	0.164096
USP9X	3.10253	0.316883	0.00191875	0.0476957	0.196942	0.164096
NPEPPS	3.09548	0.268482	0.00196497	0.0483976	0.243724	0.21383
CYP20A1	3.08525	0.261558	0.00203379	0.049701	0.234824	0.203324
FAM118A	-3.13853	-0.391535	0.001698	0.0430785	0.109767	0.145479
ISG15	-3.245	-0.347067	0.00117449	0.0318058	0.222045	0.253191
SNHG25	-3.391	-0.261004	0.000696375	0.02036	0.214286	0.251995
S100A8	-3.73716	-0.315909	0.000186113	0.00650091	0.23026	0.268218
S100A9	-4.30764	-0.380394	1.65008e-05	0.000743359	0.23665	0.277128
DCXR	-4.45188	-0.29563	8.51201e-06	0.000408944	0.273848	0.321277
ITGB1	-4.84664	-0.298875	1.25567e-06	7.23439e-05	0.395253	0.436968
CPNE5	-5.01343	-0.348178	5.34672e-07	3.39118e-05	0.272707	0.322074
IGHA1	-6.64799	-0.329494	2.97112e-11	3.3831e-09	0.446372	0.516489
PPP1R14A	-7.0462	-0.619	1.83872e-12	2.29222e-10	0.184162	0.258644
IGHG3	-7.32977	-0.516718	2.30547e-13	3.03086e-11	0.263806	0.335372
NDUFB1	-8.02401	-0.360042	1.0235e-15	1.48009e-13	0.43633	0.510904
ITGB2	-8.50953	-0.599489	1.74638e-17	2.80605e-15	0.244181	0.328989
LYZ	-8.5346	-0.584294	1.40643e-17	2.28522e-15	0.274989	0.357846
NSA2	-9.37525	-0.268486	6.90114e-21	1.33063e-18	0.775217	0.819947
GABPB1-AS1	-11.8015	-0.657358	3.83578e-32	1.23265e-29	0.349612	0.456383
RPL36A	-14.0764	-0.326191	5.30625e-45	2.74049e-42	0.880876	0.91742
RPL36AL	-14.9426	-0.285269	1.73988e-50	1.09393e-47	0.949338	0.969149
HLA-DQA1	-16.4023	-0.373321	1.8399e-60	1.33034e-57	0.915564	0.944415
HLA-DRB1	-17.9774	-0.396328	2.93048e-72	2.4928e-69	0.974897	0.992154
RPS10	-25.1933	-0.38906	4.74537e-140	1.14371e-136	0.990872	0.996543
RPS26	-25.4949	-0.824288	2.24624e-143	8.12073e-140	0.972159	0.994947

## Sheet: B naive
name	scores	lfc	pval	adj_pval	pct_nz_group	pct_nz_reference
HLA-DQA2	37.5352	1.83368	2.45747e-308	3.55375e-304	0.511431	0.209211
FOS	32.2753	1.22575	1.55608e-228	5.6256e-225	0.633785	0.41478
JUN	31.524	0.850291	4.07331e-218	1.17808e-214	0.851397	0.727454
JUND	28.2784	0.571658	6.37453e-176	1.31689e-172	0.914197	0.832631
JUNB	27.8648	0.831966	7.1264e-171	1.28819e-167	0.758256	0.607997
HLA-C	26.5035	0.471858	8.84175e-155	1.2786e-151	0.963026	0.917244
TSC22D3	22.167	0.569788	7.15778e-109	7.9622e-106	0.779565	0.682042
DUSP1	22.0797	0.998896	4.95146e-108	5.1145e-105	0.449054	0.286898
FOSB	20.6868	1.07181	4.55134e-95	4.11356e-92	0.396698	0.240414
IER2	14.6456	0.465159	1.43809e-48	7.42724e-46	0.642535	0.561728
UBE2J1	14.5766	0.783075	3.95617e-48	1.97277e-45	0.346458	0.235487
SMDT1	13.7337	0.381207	6.38216e-43	2.97718e-40	0.698419	0.612853
TUBA1A	13.5135	0.472215	1.30108e-41	5.5338e-39	0.545301	0.463692
ARHGAP24	12.7327	0.613941	3.89169e-37	1.33995e-34	0.367909	0.267904
CXCR4	12.5883	0.301227	2.44754e-36	8.23114e-34	0.776037	0.72824
CD69	10.2627	0.5935	1.03783e-24	2.68002e-22	0.311036	0.233845
UCP2	9.37043	0.253502	7.22347e-21	1.53616e-18	0.7186	0.669475
JCHAIN	9.19723	0.506486	3.67304e-20	7.58798e-18	0.328959	0.256908
VAMP2	8.62971	0.265309	6.15096e-18	1.12594e-15	0.56915	0.514745
NCK2	8.56511	0.338024	1.07976e-17	1.9518e-15	0.435083	0.373367
PPP1R15A	8.54744	0.502289	1.25851e-17	2.24684e-15	0.288033	0.222135
RSRP1	8.40626	0.263051	4.23284e-17	7.46477e-15	0.555461	0.502463
EGR1	8.36082	1.12789	6.22846e-17	1.07226e-14	0.142393	0.0741164
CDCA7L	8.06482	0.273973	7.33436e-16	1.17847e-13	0.495484	0.443984
MIF	7.94579	0.337206	1.92954e-15	2.96841e-13	0.394157	0.336808
RNGTT	7.49907	0.583631	6.42739e-14	9.20263e-12	0.215636	0.155801
ZFP36	7.37583	0.320218	1.6332e-13	2.31546e-11	0.394722	0.350018
KLF6	6.822	0.388648	8.97832e-12	1.14899e-09	0.300169	0.25091
HMGB2	6.74871	0.308249	1.49163e-11	1.85953e-09	0.359441	0.313888
SEL1L3	6.5697	0.255597	5.04183e-11	5.83279e-09	0.435366	0.39186
SULF2	6.38366	0.636345	1.72904e-10	1.96879e-08	0.164268	0.111746
ANXA11	6.19083	0.266088	5.98466e-10	6.55637e-08	0.376799	0.332596
GCC2	5.89303	0.25184	3.79178e-09	3.80784e-07	0.390771	0.348376
MACROD2	5.71054	0.500561	1.1262e-08	1.08573e-06	0.183178	0.136308
PCDH9	5.57344	0.264094	2.49754e-08	2.31519e-06	0.359159	0.319243
ZNF92	5.36382	0.272922	8.14791e-08	7.09801e-06	0.317245	0.277972
TAPT1	5.3425	0.265151	9.16732e-08	7.8443e-06	0.330087	0.289825
ARRDC3	5.24025	0.256158	1.60362e-07	1.30374e-05	0.337708	0.300536
YPEL5	5.24012	0.284813	1.60476e-07	1.30374e-05	0.294666	0.25905
DEGS1	5.16253	0.292565	2.4363e-07	1.91475e-05	0.281964	0.244698
OTUD1	4.78074	0.358238	1.74648e-06	0.000117469	0.212108	0.174366
ARF5	3.97252	0.250189	7.11155e-05	0.00367286	0.237652	0.207426
TMEM248	3.94234	0.259755	8.06916e-05	0.00405167	0.232712	0.20407
SOCS1	3.91314	0.391472	9.11019e-05	0.00452723	0.158058	0.12674
RHOQ	3.90647	0.266051	9.36555e-05	0.00462236	0.228338	0.200143
STAG3	3.89334	0.332991	9.88721e-05	0.00477225	0.198561	0.168083
FNIP1	3.85313	0.325681	0.000116619	0.00547542	0.179932	0.149375
GALNT2	3.76489	0.419358	0.000166623	0.00757714	0.14197	0.111746
C16orf54	3.74797	0.30186	0.000178273	0.00805625	0.196585	0.167797
BLCAP	3.68342	0.252008	0.000230121	0.0100537	0.216624	0.187933
SUN2	3.64866	0.256493	0.000263613	0.0113456	0.224245	0.198358
MRPL23	3.60381	0.308896	0.00031358	0.0132982	0.176263	0.147804
STT3B	3.57004	0.275143	0.000356925	0.0149609	0.200677	0.173367
ZNF880	3.55508	0.523159	0.000377861	0.0156208	0.107536	0.0786862
PSMB10	3.54084	0.255765	0.000398856	0.0161565	0.215213	0.188576
XAF1	3.46111	0.256772	0.000537949	0.021082	0.224245	0.197572
FAM120A	3.35461	0.282788	0.00079478	0.0294634	0.180356	0.154802
SNX18	3.29433	0.320338	0.000986564	0.0353136	0.155377	0.129454
FMR1	3.24104	0.30189	0.00119093	0.0409074	0.154812	0.128169
NMT1	-3.55284	-0.261307	0.000381093	0.0156208	0.187835	0.218065
PSMA2	-3.78627	-0.260809	0.000152923	0.00697607	0.194327	0.227133
GPATCH11	-4.00806	-0.281021	6.12184e-05	0.00323095	0.183319	0.217994
S100A8	-4.33297	-0.2935	1.47113e-05	0.000861296	0.21479	0.249911
DCXR	-4.86815	-0.304575	1.12646e-06	7.9462e-05	0.214649	0.257622
S100A9	-5.31955	-0.364143	1.04025e-07	8.79708e-06	0.214649	0.257408
ITGB2	-8.88907	-0.441961	6.16207e-19	1.20419e-16	0.29142	0.363085
LYZ	-9.78581	-0.528286	1.29556e-22	3.02179e-20	0.269404	0.345448
GABPB1-AS1	-10.6323	-0.381921	2.10902e-26	5.64789e-24	0.486876	0.553445
RPL36A	-16.2913	-0.39503	1.13774e-59	8.22642e-57	0.735817	0.810639
HLA-DQA1	-21.9904	-0.392706	3.56114e-107	3.43318e-104	0.903754	0.938451
RPS26	-24.2037	-0.787342	2.03604e-129	2.4536e-126	0.944397	0.99336
HLA-DRB1	-32.3185	-0.50033	3.84194e-229	1.85194e-225	0.9849	0.995002
RPS10	-35.1523	-0.500849	1.07267e-270	7.75596e-267	0.970223	0.989432

## Sheet: CD34+
name	scores	lfc	pval	adj_pval	pct_nz_group	pct_nz_reference
FOS	5.14259	1.92899	2.70977e-07	0.0039186	0.978261	0.612069

## Sheet: CD4 CTL
name	scores	lfc	pval	adj_pval	pct_nz_group	pct_nz_reference
FOS	16.5711	2.39176	1.12701e-61	9.35294e-58	0.707285	0.342556
HIST1H1E	16.3241	1.65088	6.65652e-60	3.20866e-56	0.89404	0.658762
HLA-C	13.9345	0.543579	3.9072e-44	7.06275e-41	1	0.993412
HLA-DQB1	12.3277	3.33357	6.4275e-35	6.63915e-32	0.425166	0.0724638
PTPRC	11.9289	0.525879	8.36297e-33	8.06246e-30	0.998675	0.986825
LCP1	11.6066	0.83255	3.81619e-31	3.06589e-28	0.927152	0.808959
JUN	10.7921	1.29906	3.75053e-27	2.16946e-24	0.721854	0.505929
IER2	10.5546	0.90992	4.83853e-26	2.49893e-23	0.860927	0.731225
CST7	9.79185	0.937141	1.22048e-22	5.5154e-20	0.913907	0.73913
TRAC	9.72336	0.668196	2.39732e-22	9.62992e-20	0.94702	0.876153
JUND	9.59451	0.73974	8.4319e-22	3.20878e-19	0.904636	0.762846
NKG7	9.56999	1.25057	1.06912e-21	3.86512e-19	0.929801	0.748353
NCL	9.40763	0.675008	5.07437e-21	1.70652e-18	0.923179	0.810277
DDX3X	9.31334	0.999971	1.23871e-20	4.07113e-18	0.671523	0.483531
EFHD2	9.26261	0.861673	1.99491e-20	6.41075e-18	0.838411	0.649539
SRGN	9.18843	0.640816	3.98629e-20	1.20095e-17	0.913907	0.818182
MYBL1	9.17485	0.972727	4.52214e-20	1.33458e-17	0.737748	0.536232
MSN	8.87893	0.750778	6.75076e-19	1.80783e-16	0.789404	0.653491
DUSP2	8.79804	1.04409	1.39225e-18	3.47126e-16	0.683444	0.471673
GZMH	8.74149	1.03028	2.30054e-18	5.63866e-16	0.907285	0.681159
SYNE2	8.37585	0.608852	5.48249e-17	1.32137e-14	0.904636	0.818182
MT-CO1	8.33171	0.316722	7.96849e-17	1.88906e-14	1	1
PIK3R1	8.25147	0.862182	1.56462e-16	3.64935e-14	0.731126	0.545455
FOSB	8.15506	1.66478	3.49004e-16	8.01103e-14	0.396026	0.172596
CDC42	8.11162	0.545909	4.99496e-16	1.12044e-13	0.952318	0.864295
HIST1H1D	8.11062	1.07805	5.03621e-16	1.12044e-13	0.625166	0.475626
HIST1H1C	8.03649	1.01057	9.2446e-16	2.02555e-13	0.594702	0.395257
AHNAK	8.02074	0.649795	1.05111e-15	2.26867e-13	0.847682	0.731225
TLN1	7.92369	0.765766	2.3057e-15	4.83229e-13	0.744371	0.575758
MCL1	7.90781	0.848202	2.61946e-15	5.33521e-13	0.662252	0.492754
DUSP1	7.64141	1.32464	2.14864e-14	4.03525e-12	0.44106	0.227931
RORA	7.58239	0.694657	3.39257e-14	6.28974e-12	0.788079	0.638999
PRF1	7.56604	0.83129	3.84762e-14	7.04309e-12	0.764238	0.525692
TXNIP	7.32174	0.278355	2.44781e-13	4.3701e-11	0.993377	0.99473
TC2N	7.26942	0.949602	3.61036e-13	6.367e-11	0.53245	0.342556
JUNB	7.2358	0.676715	4.6281e-13	8.06349e-11	0.789404	0.675889
MT-ND5	7.12992	0.394548	1.00424e-12	1.66923e-10	0.992053	0.97365
CCL5	7.08178	0.940956	1.42314e-12	2.31236e-10	0.941722	0.83531
YWHAZ	7.02688	0.529631	2.11209e-12	3.31988e-10	0.884768	0.785244
TSC22D3	7.00477	0.586387	2.47386e-12	3.84672e-10	0.856954	0.745718
ARL4C	6.90966	0.478756	4.85814e-12	7.09927e-10	0.929801	0.862978
HSP90B1	6.9096	0.638581	4.86016e-12	7.09927e-10	0.809272	0.654809
LBH	6.81043	0.638052	9.73054e-12	1.37954e-09	0.769536	0.633729
ZEB2	6.76505	0.819069	1.33262e-11	1.86127e-09	0.658278	0.44137
SYNE1	6.76441	0.786971	1.33858e-11	1.86127e-09	0.647682	0.469038
PPP2R5C	6.75065	0.544115	1.47185e-11	2.02708e-09	0.882119	0.791831
NIN	6.70803	1.41304	1.97268e-11	2.66607e-09	0.354967	0.15942
PDIA3	6.67735	0.565201	2.43308e-11	3.25785e-09	0.821192	0.69697
G3BP2	6.63343	0.836758	3.27965e-11	4.31155e-09	0.545695	0.374177
EGR1	6.62814	2.08534	3.39935e-11	4.42865e-09	0.275497	0.085639
STK38	6.61844	0.856021	3.62999e-11	4.6869e-09	0.537748	0.364954
FGFBP2	6.51016	0.793853	7.50689e-11	9.52255e-09	0.817219	0.59025
RNF213	6.50399	0.545575	7.82163e-11	9.83553e-09	0.839735	0.729908
PPP1R15A	6.40488	1.16994	1.50486e-10	1.85998e-08	0.393377	0.212121
TRBC2	6.40065	0.559128	1.54718e-10	1.88015e-08	0.919205	0.811594
PNRC1	6.39118	0.382242	1.64605e-10	1.98363e-08	0.972185	0.922266
NAA50	6.37396	1.09116	1.84207e-10	2.20151e-08	0.410596	0.227931
CNOT6L	6.33352	0.794093	2.39634e-10	2.77863e-08	0.572185	0.400527
SH3BGRL3	6.3334	0.281869	2.39817e-10	2.77863e-08	1	0.992095
CAST	6.33316	0.454197	2.40183e-10	2.77863e-08	0.854305	0.787879
ANXA1	6.30689	0.413622	2.84701e-10	3.26751e-08	0.966887	0.927536
PHACTR2	6.30477	1.09924	2.88618e-10	3.28638e-08	0.402649	0.213439
GZMA	6.30089	0.688221	2.95937e-10	3.34339e-08	0.936424	0.783926
SMDT1	6.27814	0.66868	3.42641e-10	3.84103e-08	0.692715	0.505929
FLNA	6.26239	0.624309	3.79124e-10	4.15342e-08	0.716556	0.578393
ERN1	6.24981	1.17824	4.10955e-10	4.46829e-08	0.372185	0.184453
H3F3B	6.22277	0.260913	4.88458e-10	5.27134e-08	0.994702	0.986825
DDX5	6.20225	0.333248	5.56606e-10	5.91844e-08	0.98543	0.960474
CTSC	6.03742	0.625794	1.56596e-09	1.6357e-07	0.727152	0.573123
CDV3	6.03678	0.632326	1.57224e-09	1.6357e-07	0.647682	0.496706
ARAP2	6.03054	0.820251	1.63408e-09	1.68789e-07	0.504636	0.337286
C1orf21	6.02702	0.886842	1.67013e-09	1.71289e-07	0.486093	0.312253
ID2	5.99839	0.699599	1.99284e-09	2.02947e-07	0.662252	0.483531
MYH9	5.95942	0.642433	2.53142e-09	2.50732e-07	0.675497	0.527009
HCLS1	5.93314	0.648899	2.97197e-09	2.9039e-07	0.625166	0.483531
MBNL1	5.9292	0.546972	3.04413e-09	2.95444e-07	0.77351	0.638999
LITAF	5.92338	0.548716	3.15389e-09	3.04056e-07	0.780132	0.649539
IGF2R	5.91903	1.05501	3.23844e-09	3.1014e-07	0.389404	0.216074
HLA-DRB1	5.91392	1.0376	3.34067e-09	3.17825e-07	0.419868	0.258235
IQGAP1	5.90921	0.709375	3.43744e-09	3.24894e-07	0.564238	0.408432
ATM	5.8984	0.623315	3.67049e-09	3.44668e-07	0.680795	0.545455
PTPN4	5.8797	0.702306	4.11e-09	3.78565e-07	0.560265	0.418972
SMCHD1	5.86842	0.59444	4.39974e-09	4.02687e-07	0.729801	0.58498
FYN	5.85019	0.543722	4.90998e-09	4.44712e-07	0.766887	0.646904
ARID5B	5.84984	0.816018	4.9204e-09	4.44712e-07	0.500662	0.329381
CD99	5.80299	0.434747	6.51423e-09	5.81496e-07	0.944371	0.86166
HNRNPU	5.75596	0.483921	8.61489e-09	7.5503e-07	0.850331	0.741765
CD3E	5.698	0.347836	1.21219e-08	1.05599e-06	0.95894	0.914361
PRKX	5.69694	1.47015	1.21974e-08	1.0562e-06	0.287417	0.125165
UTRN	5.69142	0.651051	1.25988e-08	1.08447e-06	0.602649	0.458498
SACM1L	5.68384	1.02498	1.31707e-08	1.12699e-06	0.382781	0.222661
RBL2	5.66802	0.649059	1.44455e-08	1.2288e-06	0.601325	0.471673
WIPF1	5.65009	0.647042	1.60361e-08	1.35378e-06	0.630464	0.467721
ITGA4	5.64939	0.53137	1.6102e-08	1.35378e-06	0.803974	0.685112
HSPA5	5.63099	0.65493	1.79179e-08	1.49775e-06	0.638411	0.483531
HIST2H2AC	5.614	1.05597	1.97702e-08	1.64309e-06	0.365563	0.200264
ALOX5AP	5.60265	0.762502	2.11093e-08	1.73444e-06	0.519205	0.362319
EIF1AX	5.58055	0.707777	2.39757e-08	1.95882e-06	0.549669	0.391304
ETS1	5.56686	0.382506	2.59378e-08	2.10723e-06	0.909934	0.85112
CX3CR1	5.55157	0.793053	2.83113e-08	2.28721e-06	0.478146	0.317523
RSRP1	5.53394	0.642959	3.13123e-08	2.5156e-06	0.613245	0.466403
TNFAIP3	5.53006	0.92341	3.20128e-08	2.55766e-06	0.409272	0.256917
PHF3	5.5223	0.65433	3.34597e-08	2.65857e-06	0.552318	0.407115
AKAP13	5.51818	0.539058	3.42525e-08	2.70669e-06	0.72053	0.59025
CASP8	5.49937	0.701932	3.81148e-08	2.99554e-06	0.519205	0.363636
GAPDH	5.49802	0.318309	3.84082e-08	3.00227e-06	0.953642	0.919631
MACF1	5.48955	0.70395	4.0295e-08	3.13283e-06	0.52053	0.382082
FKBP5	5.44558	0.761081	5.16358e-08	3.97184e-06	0.47947	0.330698
DDX6	5.43159	0.606263	5.58532e-08	4.27351e-06	0.678146	0.513834
GLS	5.42472	0.625712	5.8047e-08	4.39775e-06	0.6	0.447958
PYHIN1	5.4246	0.627199	5.80852e-08	4.39775e-06	0.613245	0.465086
RAP1B	5.41355	0.41232	6.17886e-08	4.65378e-06	0.90596	0.83004
GNG2	5.40732	0.771007	6.39765e-08	4.7936e-06	0.482119	0.320158
NR3C1	5.36058	0.763495	8.29544e-08	6.18352e-06	0.482119	0.332016
HIF1A	5.35553	1.21448	8.53077e-08	6.32633e-06	0.309934	0.155468
SH2D2A	5.35106	0.918949	8.74411e-08	6.45146e-06	0.392053	0.239789
IL10RA	5.34295	0.492188	9.14477e-08	6.64536e-06	0.769536	0.658762
PIP4K2A	5.33389	0.529109	9.61288e-08	6.91601e-06	0.719205	0.586298
CANX	5.31003	0.66328	1.09609e-07	7.84679e-06	0.521854	0.386034
KLF6	5.30103	0.492746	1.15149e-07	8.2028e-06	0.740397	0.631094
SYTL2	5.28369	1.07072	1.26606e-07	8.97475e-06	0.335099	0.180501
TPM3	5.2533	0.407702	1.49397e-07	1.05244e-05	0.913907	0.826087
SYNM	5.24507	2.31023	1.56222e-07	1.09137e-05	0.202649	0.0474308
CCL4	5.22932	0.623847	1.70138e-07	1.18286e-05	0.695364	0.525692
STK17B	5.21109	0.508437	1.87731e-07	1.29893e-05	0.690066	0.575758
EML4	5.18041	0.605873	2.21401e-07	1.52461e-05	0.582781	0.457181
GBP5	5.17141	0.57999	2.32329e-07	1.59228e-05	0.609272	0.454545
RNF166	5.16677	0.745762	2.38173e-07	1.62463e-05	0.447682	0.306983
CAPN2	5.13391	0.573748	2.83783e-07	1.92066e-05	0.617219	0.469038
VPS13C	5.13362	0.570759	2.84227e-07	1.92066e-05	0.602649	0.483531
SLC2A3	5.10681	1.31145	3.27642e-07	2.19353e-05	0.280795	0.134387
ACIN1	5.08048	0.879961	3.76491e-07	2.50896e-05	0.378808	0.233202
IL2RG	5.07565	0.459382	3.86163e-07	2.56161e-05	0.798675	0.685112
TGFBR3	5.02128	0.857176	5.13283e-07	3.3739e-05	0.388079	0.239789
EPB41	5.007	0.539495	5.52863e-07	3.61762e-05	0.630464	0.517787
ANKRD11	4.9876	0.577875	6.11351e-07	3.98232e-05	0.597351	0.453228
KLRG1	4.98671	0.576134	6.14146e-07	3.98259e-05	0.691391	0.512516
TAX1BP1	4.96402	0.505326	6.90473e-07	4.45756e-05	0.658278	0.537549
RASGRP1	4.94133	0.645474	7.75901e-07	4.9868e-05	0.509934	0.370224
PARP8	4.93834	0.59585	7.87922e-07	5.04165e-05	0.537748	0.403162
MT-ND4L	4.92952	0.480957	8.24328e-07	5.25137e-05	0.810596	0.693017
PPP1R10	4.91612	0.685538	8.82785e-07	5.5991e-05	0.491391	0.339921
CD44	4.91259	0.528883	8.9882e-07	5.67591e-05	0.630464	0.496706
YPEL5	4.89601	0.854071	9.78016e-07	6.14917e-05	0.378808	0.246377
SMARCA5	4.87638	0.645475	1.08052e-06	6.76424e-05	0.511258	0.368906
SAMD3	4.87138	0.551638	1.10821e-06	6.9077e-05	0.690066	0.524374
CAP1	4.8578	0.46096	1.18696e-06	7.36682e-05	0.740397	0.624506
SF3B1	4.85298	0.497336	1.21619e-06	7.51597e-05	0.672848	0.559947
CD69	4.8387	0.687518	1.30693e-06	8.04238e-05	0.47947	0.343874
MYL6	4.83076	0.270455	1.36012e-06	8.33422e-05	0.989404	0.957839
ARHGEF1	4.82529	0.532072	1.39797e-06	8.51421e-05	0.606623	0.490119
EIF4G2	4.82482	0.465824	1.40127e-06	8.51421e-05	0.676821	0.573123
KLF3	4.73618	0.460721	2.17787e-06	0.000131226	0.703311	0.613966
ADRB2	4.73106	0.876828	2.23347e-06	0.000134018	0.357616	0.217391
DNAJB1	4.72683	0.695543	2.28052e-06	0.000136275	0.442384	0.314888
TOP2B	4.7226	0.849733	2.32851e-06	0.00013857	0.365563	0.231884
CITED2	4.70714	0.966031	2.51219e-06	0.000148889	0.333775	0.197628
SLC20A1	4.69609	0.903135	2.65194e-06	0.000156529	0.329801	0.197628
EIF2S3	4.67487	0.519544	2.94147e-06	0.000172913	0.605298	0.472991
SMAP2	4.66905	0.505913	3.02602e-06	0.000176449	0.649007	0.527009
IL7R	4.65664	0.301362	3.21409e-06	0.000185916	0.952318	0.932806
NKTR	4.65076	0.575446	3.30708e-06	0.000190533	0.552318	0.416337
BIN2	4.64706	0.473717	3.36699e-06	0.000193214	0.736424	0.611331
PLEK	4.64547	0.49825	3.39298e-06	0.000193936	0.719205	0.55863
VCL	4.61514	0.771017	3.9283e-06	0.00022365	0.405298	0.270092
BTN3A2	4.54695	0.597888	5.44287e-06	0.000308664	0.524503	0.399209
SPTAN1	4.53984	0.605851	5.62975e-06	0.000318015	0.486093	0.346509
NEAT1	4.52714	0.391495	5.97871e-06	0.000336413	0.85298	0.795784
HOPX	4.5202	0.485068	6.178e-06	0.000346279	0.739073	0.59552
ATF7IP	4.46771	0.628268	7.90614e-06	0.000441431	0.470199	0.339921
TRGC2	4.45966	0.598213	8.20911e-06	0.000456584	0.507285	0.357049
SAT1	4.45331	0.562885	8.45574e-06	0.0004685	0.576159	0.483531
SFPQ	4.45248	0.554007	8.48822e-06	0.000468505	0.543046	0.422925
BTG1	4.45066	0.260291	8.56058e-06	0.000470702	0.982781	0.961792
IL18RAP	4.43379	2.15708	9.25902e-06	0.000505263	0.174834	0.0434783
ANXA6	4.42339	0.477516	9.71656e-06	0.000528237	0.613245	0.498024
CHD1	4.41939	0.670685	9.89802e-06	0.000536087	0.433113	0.3083
SLC38A1	4.40075	0.515211	1.07875e-05	0.000580547	0.553642	0.455863
UBC	4.40052	0.276217	1.07992e-05	0.000580547	0.989404	0.953887
HIGD2A	4.38606	0.417324	1.15423e-05	0.000618197	0.762914	0.649539
SYTL3	4.38059	0.653438	1.18357e-05	0.000631574	0.438411	0.317523
STK17A	4.37771	0.450692	1.19932e-05	0.000637624	0.699338	0.586298
SAMHD1	4.36255	0.452635	1.28558e-05	0.000676755	0.629139	0.533597
CD164	4.36231	0.490504	1.28696e-05	0.000676755	0.589404	0.479578
TRAPPC1	4.35055	0.476557	1.35795e-05	0.000708926	0.658278	0.527009
PPP2R5A	4.34567	0.793358	1.38849e-05	0.000722262	0.349669	0.225296
HSPA8	4.33803	0.344548	1.43764e-05	0.000745152	0.900662	0.823452
EIF3A	4.3204	0.522443	1.55749e-05	0.000804387	0.566887	0.4361
SRRM2	4.29283	0.391076	1.76412e-05	0.000904645	0.811921	0.71278
CAPNS1	4.28236	0.58112	1.84918e-05	0.000944914	0.491391	0.379447
THRAP3	4.27678	0.455301	1.89617e-05	0.00096551	0.645033	0.519104
ARGLU1	4.2739	0.391692	1.92084e-05	0.000974643	0.77351	0.673254
TM9SF2	4.27278	0.827107	1.93049e-05	0.000976114	0.339073	0.209486
TUBA1A	4.25914	0.531	2.05211e-05	0.00103399	0.536424	0.449275
TAGLN2	4.25086	0.407558	2.12956e-05	0.00106929	0.749669	0.650856
AC016831.7	4.23328	1.03171	2.30309e-05	0.00114845	0.270199	0.151515
CEP350	4.2214	0.689568	2.42785e-05	0.0012065	0.403974	0.277997
RUNX3	4.2177	0.536882	2.46806e-05	0.00122228	0.523179	0.400527
DDX39B	4.21129	0.747583	2.53912e-05	0.00125283	0.352318	0.230567
MAP1LC3B	4.21059	0.46614	2.54707e-05	0.00125283	0.6	0.486166
SMARCC2	4.20406	0.768368	2.62166e-05	0.00128314	0.340397	0.221344
CYTH1	4.20301	0.426783	2.63395e-05	0.00128314	0.660927	0.565217
SIPA1	4.20289	0.764736	2.63532e-05	0.00128314	0.345695	0.223979
DGKZ	4.20024	0.563135	2.6663e-05	0.00129387	0.501987	0.379447
GSPT1	4.19325	0.595641	2.7499e-05	0.00132998	0.45298	0.339921
THEMIS	4.18637	0.69827	2.83452e-05	0.00136633	0.384106	0.263505
HP1BP3	4.17179	0.397593	3.02215e-05	0.00145194	0.728477	0.633729
HNRNPA2B1	4.16356	0.272599	3.13322e-05	0.00150032	0.962914	0.918314
UHMK1	4.15915	0.621916	3.19431e-05	0.00152452	0.423841	0.304348
GOLGB1	4.15815	0.693033	3.20831e-05	0.00152617	0.389404	0.27141
RNF168	4.15604	0.920532	3.23816e-05	0.00153531	0.292715	0.177866
FBXL5	4.15486	0.842244	3.25486e-05	0.00153818	0.313907	0.194993
JAK1	4.14534	0.305419	3.39313e-05	0.00159312	0.862252	0.803689
BHLHE40	4.14534	0.911716	3.39313e-05	0.00159312	0.288742	0.16469
PPP4R3A	4.14087	0.659045	3.45991e-05	0.00161647	0.398675	0.28722
PBXIP1	4.13	0.411212	3.62771e-05	0.00168142	0.635762	0.557312
RNF19A	4.11459	0.58788	3.87862e-05	0.00179197	0.470199	0.359684
ANKRD44	4.09825	0.515499	4.16282e-05	0.00191107	0.500662	0.383399
XPO1	4.09114	0.655065	4.2926e-05	0.00196441	0.393377	0.275362
LDHA	4.09008	0.380903	4.31223e-05	0.00196717	0.708609	0.624506
CD81	4.05793	0.36004	4.95105e-05	0.00223741	0.831788	0.735178
RHOA	4.05258	0.321114	5.06566e-05	0.00227365	0.813245	0.750988
BTN3A1	4.05234	0.739335	5.07076e-05	0.00227365	0.349669	0.229249
NSD1	4.05199	0.667936	5.07841e-05	0.00227365	0.378808	0.264822
CCNH	4.04987	0.756407	5.12456e-05	0.00228723	0.333775	0.213439
KDM5A	4.04435	0.623671	5.24692e-05	0.00233215	0.433113	0.318841
TRIM22	4.04388	0.524929	5.25746e-05	0.00233215	0.499338	0.389987
PAIP2	4.03959	0.389928	5.35458e-05	0.00236797	0.680795	0.592885
HCST	4.02348	0.301799	5.73448e-05	0.00252056	0.954967	0.906456
PSMB9	4.01795	0.336043	5.8706e-05	0.00257257	0.835762	0.752306
RNF149	4.01495	0.609101	5.94572e-05	0.00259762	0.410596	0.300395
PJA2	4.01178	0.58394	6.02626e-05	0.00262487	0.447682	0.332016
HSPA9	4.00637	0.573496	6.16585e-05	0.00266959	0.44106	0.325428
TGFB1	4.00232	0.393751	6.27254e-05	0.00270768	0.687417	0.59552
BRD1	3.9935	0.705385	6.51055e-05	0.00279374	0.349669	0.233202
KIAA1109	3.99226	0.739973	6.54454e-05	0.00280002	0.354967	0.238472
PPIB	3.9885	0.318153	6.64919e-05	0.0028364	0.847682	0.777339
ANP32E	3.98592	0.517397	6.72205e-05	0.00285904	0.49404	0.383399
THUMPD1	3.9731	0.549613	7.09431e-05	0.00299099	0.470199	0.355731
SCAF11	3.96746	0.400447	7.26436e-05	0.00305378	0.699338	0.602108
SEMA4D	3.96211	0.63092	7.4291e-05	0.00311398	0.393377	0.280632
ASH1L	3.9567	0.628787	7.59924e-05	0.00317609	0.405298	0.285903
S1PR5	3.94647	0.774716	7.93114e-05	0.00330525	0.312583	0.191041
CAPZB	3.93683	0.400767	8.25648e-05	0.00343095	0.69404	0.598155
MTRNR2L12	3.92496	0.372191	8.67455e-05	0.00359435	0.707285	0.632411
RBM25	3.89792	0.437002	9.70242e-05	0.00400876	0.607947	0.488801
ADGRE5	3.88298	0.584492	0.000103182	0.00423897	0.423841	0.314888
BPTF	3.87323	0.45631	0.000107404	0.00439991	0.590728	0.479578
PICALM	3.85953	0.830329	0.000113606	0.00464082	0.287417	0.167325
EZR	3.85565	0.419163	0.000115423	0.00470177	0.629139	0.534914
SPCS3	3.85289	0.465383	0.000116733	0.0047418	0.601325	0.483531
SF1	3.85112	0.396811	0.000117577	0.0047494	0.670199	0.571805
ARHGAP26	3.8496	0.796933	0.000118313	0.00476582	0.309934	0.197628
CD37	3.8476	0.304933	0.000119282	0.00479151	0.888742	0.818182
VAPA	3.84607	0.471559	0.000120028	0.00480812	0.53245	0.42029
ASXL1	3.84248	0.754585	0.000121796	0.00486546	0.325828	0.212121
USP47	3.84048	0.721467	0.000122792	0.00489173	0.328477	0.216074
CD46	3.83043	0.486304	0.000127919	0.00506628	0.503311	0.400527
TPR	3.82984	0.405407	0.000128225	0.00506628	0.631788	0.534914
YWHAQ	3.82984	0.331801	0.000128225	0.00506628	0.715232	0.636364
PRKDC	3.82502	0.525299	0.00013076	0.00515236	0.451656	0.358366
REL	3.80792	0.642669	0.000140142	0.00550706	0.37351	0.263505
PRKAR1A	3.80598	0.624315	0.000141245	0.00553536	0.4	0.285903
PDE3B	3.79834	0.716739	0.000145671	0.00569338	0.325828	0.217391
XRN1	3.79551	0.559909	0.000147338	0.00574301	0.41457	0.309618
GRB2	3.79169	0.454389	0.000149624	0.00581643	0.535099	0.41502
CDK13	3.79046	0.545927	0.00015037	0.00582975	0.464901	0.341238
SAMSN1	3.7884	0.565935	0.00015162	0.0058538	0.435762	0.321476
CAPZA1	3.78811	0.44478	0.0001518	0.0058538	0.582781	0.471673
PTP4A2	3.78252	0.324671	0.000155247	0.00597082	0.846358	0.764163
SYAP1	3.77341	0.645191	0.000161031	0.00617683	0.377483	0.26614
CDC42SE1	3.74966	0.357561	0.000177073	0.00675634	0.724503	0.627141
C6orf62	3.72632	0.541255	0.000194292	0.00739384	0.439735	0.342556
ANXA5	3.71757	0.47043	0.000201152	0.00763478	0.509934	0.411067
CERK	3.71233	0.700502	0.000205357	0.00777399	0.335099	0.231884
XRN2	3.70205	0.463684	0.000213867	0.00807502	0.525828	0.42556
SH3GLB1	3.69529	0.508844	0.000219639	0.00827135	0.486093	0.371542
LAPTM5	3.69041	0.335279	0.000223895	0.00840973	0.798675	0.708827
ACTR2	3.66478	0.368801	0.000247553	0.00927428	0.680795	0.587615
AGTPBP1	3.66025	0.688914	0.000251968	0.00939053	0.34702	0.241107
PTEN	3.6596	0.590769	0.000252605	0.00939053	0.381457	0.280632
TRIM44	3.65766	0.881767	0.000254524	0.0094376	0.263576	0.158103
PACS1	3.64632	0.692288	0.000266023	0.00983877	0.325828	0.223979
TMOD3	3.64532	0.502277	0.000267059	0.00985189	0.475497	0.380764
PRPF4B	3.63374	0.415557	0.000279343	0.0102527	0.593377	0.492754
RHOF	3.62034	0.543476	0.00029422	0.0107714	0.422517	0.3083
TOB1	3.61469	0.499384	0.000300703	0.010981	0.446358	0.339921
LPCAT1	3.60923	0.784214	0.000307111	0.0111586	0.286093	0.175231
TAOK3	3.60776	0.449186	0.000308855	0.0111939	0.509934	0.411067
DHRS7	3.60541	0.399564	0.000311666	0.0112675	0.598675	0.501976
OPTN	3.6017	0.422042	0.00031614	0.0114008	0.634437	0.516469
CHD2	3.59635	0.650447	0.00032271	0.0116087	0.339073	0.230567
HLA-DPB1	3.5903	0.388242	0.0003303	0.0118523	0.630464	0.520422
IKZF1	3.58918	0.35061	0.000331718	0.0118737	0.700662	0.606061
FAM49B	3.58742	0.427926	0.000333969	0.0119248	0.553642	0.449275
MIER1	3.57525	0.478615	0.000349894	0.012432	0.45298	0.354414
DIAPH1	3.56767	0.474403	0.000360175	0.0127659	0.487417	0.395257
CD300A	3.55926	0.765717	0.000371901	0.0131493	0.287417	0.179183
DNAJC1	3.55244	0.485579	0.000381674	0.0134619	0.486093	0.374177
PMPCB	3.54621	0.717812	0.000390814	0.0137508	0.313907	0.216074
CDKN1B	3.54545	0.389102	0.000391949	0.0137572	0.590728	0.503294
CALR	3.54474	0.386272	0.000393	0.0137607	0.675497	0.578393
MECP2	3.53169	0.602604	0.000412912	0.014423	0.364238	0.259552
PTBP3	3.52687	0.502151	0.000420503	0.0146527	0.445033	0.349144
UBLCP1	3.5254	0.756384	0.000422843	0.0146989	0.275497	0.160738
APOBEC3C	3.52422	0.601176	0.000424723	0.0147288	0.377483	0.27668
TAGAP	3.5167	0.411526	0.000436946	0.0151165	0.561589	0.476943
ADAM10	3.51411	0.66149	0.000441223	0.0151985	0.30596	0.194993
MYO1F	3.514	0.404838	0.000441419	0.0151985	0.603974	0.494071
PSAP	3.50665	0.486354	0.000453788	0.0155872	0.475497	0.368906
ARHGAP30	3.50483	0.411244	0.000456905	0.0156571	0.588079	0.488801
ELF1	3.50324	0.393658	0.000459637	0.0157135	0.630464	0.537549
SPAG9	3.50247	0.647139	0.000460957	0.0157215	0.324503	0.216074
RNF125	3.49313	0.469607	0.000477397	0.0162439	0.471523	0.379447
CLTC	3.48901	0.687829	0.000484807	0.0164573	0.298013	0.191041
KMT2C	3.48208	0.569443	0.000497541	0.01685	0.368212	0.263505
PPP4R2	3.47543	0.671438	0.000510027	0.0171923	0.313907	0.212121
SETD2	3.47396	0.638679	0.000512829	0.0172466	0.339073	0.238472
HNRNPR	3.47273	0.394992	0.000515193	0.0172859	0.586755	0.501976
ARFGAP3	3.46873	0.730738	0.000522919	0.0175045	0.290066	0.187088
SRSF7	3.45686	0.29307	0.000546512	0.0182099	0.769536	0.719368
GOLGA4	3.45509	0.456554	0.000550099	0.0182873	0.499338	0.388669
ITK	3.44845	0.554259	0.000563809	0.0187001	0.38543	0.283267
CAND1	3.4454	0.695487	0.000570224	0.0188388	0.303311	0.204216
CTDSPL2	3.44522	0.710794	0.000570597	0.0188388	0.29404	0.191041
IL16	3.44451	0.511721	0.000572088	0.018845	0.417219	0.318841
KIDINS220	3.44299	0.698901	0.000575331	0.0189088	0.29404	0.187088
CD4	3.43922	0.530021	0.000583386	0.01913	0.403974	0.305665
CXCR4	3.43734	0.37056	0.000587453	0.0192198	0.62649	0.513834
MAPK1	3.4344	0.539926	0.000593861	0.0193856	0.38543	0.288538
SLFN5	3.43199	0.348411	0.000599164	0.0195147	0.646358	0.57444
CTR9	3.43135	0.747214	0.000600594	0.0195173	0.290066	0.191041
MT-ND6	3.42523	0.584897	0.000614273	0.0199155	0.365563	0.268775
CLEC2D	3.42464	0.303763	0.000615604	0.0199155	0.854305	0.778656
CALCOCO2	3.40954	0.650197	0.000650732	0.021005	0.317881	0.221344
HLA-DPA1	3.39425	0.412758	0.00068816	0.0221637	0.560265	0.457181
BZW1	3.38638	0.364677	0.000708222	0.0226778	0.617219	0.534914
BCLAF1	3.38614	0.427268	0.000708829	0.0226778	0.504636	0.417655
CLIP4	3.38391	1.02572	0.000714621	0.0228127	0.210596	0.111989
ARRDC3	3.36962	0.502782	0.000752712	0.0239757	0.445033	0.338603
SENP6	3.36327	0.519062	0.000770239	0.02448	0.38543	0.28195
UBR2	3.32818	0.662455	0.000874154	0.0276611	0.303311	0.202899
EMC7	3.32653	0.597486	0.000879333	0.0277643	0.331126	0.230567
PCM1	3.32013	0.447666	0.000899767	0.0283475	0.504636	0.388669
NFATC3	3.31919	0.649135	0.000902803	0.0283814	0.32053	0.223979
NUCB2	3.30443	0.460785	0.000951693	0.0298534	0.434437	0.342556
RAP2B	3.30231	0.460555	0.000958903	0.0300145	0.44106	0.353096
P4HB	3.30026	0.405728	0.000965962	0.0301303	0.511258	0.417655
DOCK2	3.30002	0.57005	0.000966771	0.0301303	0.356291	0.259552
KLF13	3.29879	0.335693	0.000971032	0.0301981	0.629139	0.549407
S1PR1	3.29702	0.620113	0.00097715	0.0303231	0.339073	0.243742
YY1	3.29262	0.385027	0.000992601	0.0307366	0.613245	0.491436
CSNK1G3	3.28821	0.869148	0.00100828	0.0311214	0.230464	0.13307
ZC3HAV1	3.28791	0.409471	0.00100933	0.0311214	0.515232	0.437418
TIAL1	3.28368	0.468563	0.00102461	0.0315253	0.439735	0.335968
BTG2	3.28168	0.57098	0.0010319	0.0316348	0.381457	0.29776
APBB1IP	3.28151	0.324248	0.00103255	0.0316348	0.643709	0.561265
GTF2I	3.28015	0.494235	0.00103751	0.0317196	0.398675	0.299078
WBP11	3.27563	0.519198	0.00105428	0.0321644	0.376159	0.279315
MXI1	3.26552	0.674392	0.00109265	0.0332432	0.319205	0.238472
SAFB	3.2651	0.566447	0.00109424	0.0332432	0.337748	0.246377
PAFAH1B1	3.2477	0.426517	0.0011634	0.0352703	0.460927	0.359684
USP7	3.24706	0.716373	0.00116605	0.0352766	0.278146	0.187088
FAM160B1	3.24159	1.2162	0.00118864	0.0358852	0.176159	0.0790514
RASA3	3.22878	0.551186	0.00124321	0.0374544	0.354967	0.262187
PRKCH	3.22695	0.457819	0.00125116	0.0376153	0.456954	0.361001
DOCK10	3.21684	0.577721	0.0012961	0.0388051	0.339073	0.252964
FBXO32	3.21296	0.932004	0.00131373	0.0392518	0.21457	0.115942
DAZAP2	3.20991	0.37543	0.00132778	0.0395898	0.565563	0.467721
GZMB	3.2055	0.437755	0.00134829	0.0401186	0.521854	0.416337
LRRFIP1	3.20473	0.319136	0.00135188	0.0401427	0.727152	0.645586
CREM	3.20303	1.0299	0.0013599	0.0402158	0.207947	0.113307
SERBP1	3.20262	0.297608	0.00136185	0.0402158	0.684768	0.623188
BDP1	3.20244	0.478275	0.00136268	0.0402158	0.413245	0.325428
TNFRSF14	3.1965	0.436227	0.00139104	0.0408859	0.447682	0.350461
AKR1C3	3.19063	0.972878	0.00141965	0.0415579	0.203974	0.105402
ANKLE2	3.18692	0.738491	0.00143796	0.0420087	0.260927	0.162055
PLCL2	3.18175	0.64483	0.00146389	0.0425941	0.300662	0.212121
DHX36	3.1794	0.459818	0.00147582	0.0426344	0.423841	0.321476
NRDC	3.17581	0.499699	0.00149418	0.0429569	0.389404	0.288538
QKI	3.16788	0.651204	0.00153557	0.0440593	0.29404	0.197628
ARIH2	3.15994	0.525399	0.00157802	0.0451875	0.35894	0.267457
TMED10	3.15853	0.429956	0.00158568	0.0453171	0.446358	0.358366
AKAP9	3.1503	0.377872	0.00163103	0.0465214	0.515232	0.433465
BRD4	3.14683	0.514033	0.0016505	0.0469841	0.376159	0.29249
GDI2	3.14054	0.384969	0.00168636	0.0479105	0.509934	0.421607
NPAT	3.13984	0.798372	0.00169043	0.0479319	0.249007	0.15942
HMGB2	3.13831	0.321189	0.00169927	0.0480882	0.715232	0.617918
GLIPR1	3.13654	0.415102	0.00170952	0.0482768	0.459603	0.361001
SMG1	3.13601	0.554853	0.00171261	0.0482768	0.356291	0.264822
MAPKAPK2	3.13443	0.778898	0.0017219	0.0484443	0.242384	0.151515
SKAP1	3.13372	0.342581	0.00172604	0.0484666	0.609272	0.537549
BST2	3.13149	0.360726	0.00173923	0.0487422	0.553642	0.465086
HAGH	3.13002	0.656583	0.00174795	0.0488919	0.282119	0.187088
NEMF	3.12878	0.565811	0.00175531	0.0489749	0.33245	0.238472
MALAT1	3.12773	0.312125	0.00176164	0.0489749	1	1
SETX	3.12726	0.530147	0.00176446	0.0489749	0.349669	0.250329
MIR4435-2HG	3.12543	0.791558	0.00177543	0.0491849	0.233113	0.135705
SP140L	3.12091	0.667432	0.00180295	0.0498517	0.276821	0.181818
TOP1	3.11991	0.528675	0.00180908	0.0499257	0.356291	0.259552
TRANK1	3.11932	0.69	0.00181269	0.0499301	0.268874	0.173913
USP28	3.11856	0.61043	0.0018174	0.0499646	0.30596	0.209486
SERPINB6	-3.17857	-0.689455	0.00148001	0.0426344	0.210596	0.295125
RCAN3	-3.39284	-1.17161	0.000691714	0.0222286	0.104636	0.202899
SNHG25	-3.46615	-0.833344	0.000527976	0.0176329	0.18543	0.275362
EIF5A	-3.57543	-0.396903	0.000349658	0.012432	0.496689	0.575758
ARPC1B	-3.85165	-0.308531	0.000117323	0.0047494	0.687417	0.725955
S100A8	-3.98062	-0.905811	6.87344e-05	0.00291486	0.193377	0.30303
KANSL1-AS1	-3.9955	-1.08068	6.45586e-05	0.00277852	0.136424	0.250329
COMMD6	-4.1307	-0.268685	3.61659e-05	0.00168142	0.89404	0.932806
RPL17	-4.35537	-0.481973	1.3284e-05	0.000696015	0.49404	0.591568
VIM	-4.66428	-0.265215	3.09693e-06	0.000179859	0.93245	0.927536
S100A11	-4.75111	-0.319361	2.02305e-06	0.000122407	0.854305	0.889328
HINT1	-5.05102	-0.250074	4.39446e-07	2.90175e-05	0.931126	0.939394
LYZ	-5.34418	-1.10399	9.08268e-08	6.63357e-06	0.209272	0.353096
SNHG8	-5.77724	-0.646354	7.59343e-09	6.73673e-07	0.487417	0.602108
AQP3	-5.82027	-1.44462	5.87514e-09	5.27704e-07	0.131126	0.299078
RPS20	-5.88864	-0.273199	3.89388e-09	3.63286e-07	0.976159	0.976285
BTF3	-5.95689	-0.253719	2.57087e-09	2.52907e-07	0.97351	0.97892
RPS17	-5.98775	-0.833873	2.12764e-09	2.1516e-07	0.340397	0.490119
ITGB1	-6.27109	-0.424992	3.58532e-10	3.95781e-08	0.864901	0.893281
RPS11	-6.2762	-0.257837	3.46941e-10	3.85932e-08	0.996026	0.99473
MT-ND2	-6.63661	-0.328327	3.20983e-11	4.25847e-09	0.988079	0.986825
ZFAS1	-6.71996	-0.62794	1.81769e-11	2.47978e-09	0.577483	0.68643
RPL27	-6.92353	-0.27483	4.40514e-12	6.5673e-10	0.986755	0.993412
EEF1B2	-6.93641	-0.302546	4.02197e-12	6.05851e-10	0.989404	0.990777
RPL31	-6.96797	-0.308236	3.21537e-12	4.94653e-10	0.97351	0.972332
COTL1	-7.04675	-1.07472	1.83151e-12	2.9105e-10	0.280795	0.471673
RPL23	-7.09266	-0.364103	1.31563e-12	2.16196e-10	0.965563	0.97365
TRBC1	-7.16913	-0.849521	7.54738e-13	1.28403e-10	0.568212	0.708827
LTB	-7.66233	-1.1769	1.82586e-14	3.47419e-12	0.500662	0.613966
RPS5	-7.7608	-0.29144	8.43981e-15	1.67189e-12	0.994702	0.998682
RPS13	-7.85814	-0.253527	3.89872e-15	7.83048e-13	0.998675	1
RPL36AL	-7.94003	-0.323995	2.02135e-15	4.29863e-13	0.974834	0.982872
RPL12	-8.84572	-0.271098	9.09439e-19	2.34846e-16	1	1
RPL22	-8.84707	-0.350702	8.98492e-19	2.34846e-16	0.996026	1
RPL10A	-8.99379	-0.307187	2.38843e-19	6.51681e-17	0.997351	0.997365
RPL32	-9.04147	-0.255437	1.54584e-19	4.29892e-17	1	1
RPL34	-9.44866	-0.280216	3.43183e-21	1.18161e-18	1	1
RPLP1	-9.54883	-0.343763	1.31167e-21	4.62634e-19	1	1
RPL35	-9.73435	-0.29907	2.15179e-22	8.89058e-20	1	1
RPL37A	-9.7457	-0.337006	1.92448e-22	8.18526e-20	1	0.998682
RPS26	-9.77985	-0.626614	1.37409e-22	6.02144e-20	0.986755	0.99473
RPL35A	-9.9478	-0.265844	2.5782e-23	1.20269e-20	1	0.998682
RPS16	-9.97707	-0.315593	1.92046e-23	9.25726e-21	0.998675	0.998682
RPL36	-10.5416	-0.329452	5.55587e-26	2.77046e-23	1	1
RPS8	-10.6177	-0.361564	2.46552e-26	1.32051e-23	1	1
RPL23A	-10.6507	-0.282167	1.73093e-26	9.62732e-24	1	1
RPS23	-10.8459	-0.279716	2.08565e-27	1.25669e-24	1	1
RPS28	-10.974	-0.277269	5.097e-28	3.20469e-25	1	1
RPL38	-10.9813	-0.390366	4.70197e-28	3.09069e-25	0.996026	0.99473
MT-ND3	-11.0894	-0.483868	1.41252e-28	9.72688e-26	0.998675	0.997365
RPL37	-11.4721	-0.34343	1.82119e-30	1.31681e-27	1	1
RPS25	-11.539	-0.336796	8.38686e-31	6.38329e-28	0.998675	1
RPS29	-11.798	-0.31912	3.99837e-32	3.4012e-29	1	1
RPL9	-11.844	-0.404711	2.31162e-32	2.08927e-29	1	1
RPL21	-12.3349	-0.416606	5.87582e-35	6.53618e-32	0.998675	1
RPL36A	-12.356	-0.818264	4.52052e-35	5.4476e-32	0.822517	0.895916
RPL39	-12.604	-0.35796	2.00804e-36	2.63985e-33	1	1
RPL27A	-13.4188	-0.634802	4.69463e-41	6.78891e-38	0.982781	0.99473
RPS21	-13.6681	-0.432643	1.57518e-42	2.53097e-39	1	1
RPS10	-14.5081	-0.632299	1.0767e-47	2.22431e-44	0.984106	0.981555
RPS18	-14.9606	-0.483304	1.32911e-50	3.20338e-47	1	1
RPL41	-15.2583	-0.326361	1.44982e-52	4.19317e-49	1	1
RPS27	-15.4121	-0.357021	1.35654e-53	4.90423e-50	1	1
RPL26	-16.5628	-0.462048	1.29354e-61	9.35294e-58	0.998675	1

## Sheet: CD4 Tcm
name	scores	lfc	pval	adj_pval	pct_nz_group	pct_nz_reference
FOS	31.136	1.2246	7.85443e-213	5.67914e-209	0.583556	0.388408
JUN	24.6899	0.806648	1.37281e-134	3.30871e-131	0.672272	0.546033
JUND	22.7698	0.410504	9.13485e-115	1.65124e-111	0.916966	0.870118
SMDT1	19.9751	0.467391	9.06974e-89	1.31157e-85	0.786617	0.684043
JUNB	19.6553	0.521241	5.20617e-86	6.84422e-83	0.762496	0.696766
IFITM1	16.7153	0.542974	1.01484e-62	1.04826e-59	0.57393	0.481976
DUSP1	15.9632	0.906453	2.30659e-57	2.08473e-54	0.336078	0.21965
IER2	14.7205	0.380348	4.76191e-49	3.27914e-46	0.744057	0.701184
TSC22D3	14.3198	0.341504	1.64691e-46	1.08254e-43	0.762844	0.714614
FOSB	12.6018	0.790938	2.06301e-36	1.02873e-33	0.29688	0.205337
MIF	12.192	0.344582	3.43042e-34	1.55023e-31	0.591326	0.532868
EGR1	11.6962	1.07036	1.33308e-31	5.21019e-29	0.206541	0.114154
KLF6	11.5312	0.32053	9.1867e-31	3.32122e-28	0.657776	0.596572
RSRP1	10.4872	0.287999	9.88972e-26	3.10903e-23	0.611968	0.563881
CD69	10.4071	0.499537	2.30038e-25	7.07783e-23	0.369709	0.299081
CRIP1	9.80219	0.292912	1.10168e-22	3.1238e-20	0.600719	0.557872
PPP1R15A	9.43766	0.51085	3.81179e-21	1.02078e-18	0.316363	0.249426
CXCR4	9.39694	0.453501	5.61736e-21	1.47696e-18	0.346051	0.278494
ARRDC3	8.91303	0.380337	4.96551e-19	1.21706e-16	0.390003	0.330535
NFKBIA	8.77882	0.311114	1.65195e-18	3.91622e-16	0.49426	0.444602
TSHZ2	7.2632	0.376397	3.78033e-13	6.66675e-11	0.325293	0.272663
BTG2	6.96263	0.254594	3.33974e-12	5.48819e-10	0.46434	0.424722
CENPK	6.90228	0.590814	5.11744e-12	8.04384e-10	0.191117	0.136862
ZFP36	5.98298	0.283929	2.19089e-09	2.68495e-07	0.339905	0.302527
TRABD2A	5.79662	0.274028	6.76657e-09	7.70483e-07	0.341528	0.303234
DUSP2	5.62276	0.564529	1.87932e-08	2.02813e-06	0.181143	0.138629
HLA-DQB1	5.49028	0.757414	4.01296e-08	4.05814e-06	0.134408	0.0917123
ALG13	4.8832	0.333734	1.04379e-06	8.5763e-05	0.231126	0.194911
AC058791.1	4.50389	0.344985	6.67213e-06	0.000467011	0.208512	0.175119
MT1E	4.48137	0.63202	7.4164e-06	0.000515585	0.109475	0.0728927
TIGIT	4.39299	0.260607	1.11801e-05	0.000741631	0.276934	0.244301
TSPYL2	4.33567	0.465498	1.45318e-05	0.000942353	0.157138	0.124404
ANK3	4.19209	0.325985	2.76393e-05	0.00167235	0.198887	0.167521
STAT4	4.03885	0.388899	5.37144e-05	0.00305812	0.163516	0.132797
SERPINB9	4.01835	0.268342	5.86074e-05	0.00329775	0.233098	0.204807
FBLN5	4.01076	0.422605	6.05225e-05	0.00339231	0.15076	0.119544
AC016831.7	3.88921	0.421825	0.000100572	0.0054471	0.140786	0.11009
LINC00402	3.75234	0.252027	0.00017519	0.00885631	0.245042	0.219915
FHIT	3.66569	0.30682	0.000246674	0.0120512	0.198075	0.171585
DDIT4	3.46386	0.342717	0.00053249	0.0234767	0.166183	0.140838
KMT2E-AS1	3.43649	0.405639	0.000589309	0.0258242	0.127102	0.0996643
MFHAS1	3.33789	0.338438	0.000844162	0.0349783	0.158298	0.133593
HLA-DRA	-3.55765	-0.293326	0.000374182	0.017455	0.16572	0.194557
ACTN1	-3.5902	-0.284833	0.000330425	0.0155139	0.133828	0.165489
NKG7	-3.95564	-0.324769	7.63313e-05	0.00419706	0.117477	0.15144
GNLY	-4.07162	-0.343751	4.66878e-05	0.00271146	0.135916	0.170613
CMTM8	-4.77565	-0.41395	1.79131e-06	0.000141553	0.129769	0.17026
AIF1	-4.78942	-0.391584	1.6726e-06	0.000132898	0.134176	0.175031
FAM118A	-4.94275	-0.323737	7.70299e-07	6.51421e-05	0.175113	0.218678
IFI27L2	-5.42199	-0.327478	5.89386e-08	5.82484e-06	0.194944	0.243506
NMT1	-5.78278	-0.317704	7.34763e-09	8.3011e-07	0.233793	0.283354
CCSER2	-6.51822	-0.261786	7.11456e-11	9.89267e-09	0.35672	0.41297
S100A9	-6.68132	-0.451053	2.36802e-11	3.5303e-09	0.223124	0.273723
PSMA2	-7.2208	-0.351444	5.16819e-13	8.89728e-11	0.271367	0.332568
TRBC1	-7.53613	-0.26349	4.84112e-14	8.75093e-12	0.595384	0.652412
S100A8	-8.09027	-0.525477	5.95342e-16	1.26607e-13	0.205149	0.269836
GABPB1-AS1	-8.92528	-0.412598	4.44584e-19	1.10847e-16	0.292474	0.365966
GSTP1	-8.96534	-0.322069	3.09337e-19	7.84794e-17	0.408906	0.486393
PRMT2	-9.08982	-0.268601	9.92006e-20	2.56168e-17	0.555955	0.611769
LYZ	-9.83876	-0.548011	7.66481e-23	2.26206e-20	0.272875	0.346439
KLRB1	-10.8895	-0.423569	1.29289e-27	4.15477e-25	0.44822	0.531189
ITGB2	-13.6441	-0.363401	2.18961e-42	1.26656e-39	0.629479	0.706485
ETS1	-14.1219	-0.25789	2.78432e-45	1.75061e-42	0.900731	0.933911
RPL36A	-24.3049	-0.440877	1.73799e-130	3.59044e-127	0.878812	0.932497
RPS26	-30.6967	-0.76208	6.30356e-207	3.03853e-203	0.98388	0.996554
RPS10	-33.2999	-0.397827	3.87532e-243	5.6041e-239	0.980749	0.987012

## Sheet: CD4 Tem
name	scores	lfc	pval	adj_pval	pct_nz_group	pct_nz_reference
FOS	63.5201	1.33039	0	0	0.683158	0.46283
JUN	46.1513	0.936703	0	0	0.667497	0.511347
HLA-C	42.43	0.272384	0	0	0.998956	0.993349
JUND	36.9953	0.427675	1.36427e-299	1.4092e-296	0.904425	0.83537
MALAT1	28.9514	0.45405	2.69421e-184	1.85528e-181	0.999719	0.998585
FOSB	28.0707	0.89798	2.23452e-173	1.46879e-170	0.347603	0.221393
SMDT1	27.9058	0.399573	2.26925e-171	1.42677e-168	0.801823	0.701198
DUSP1	27.4373	0.771322	9.86013e-166	5.94114e-163	0.393221	0.274303
IFITM1	27.2789	0.518515	7.54335e-164	4.36337e-161	0.580998	0.477909
JUNB	26.228	0.407208	1.27569e-151	6.14923e-149	0.780018	0.722597
KLF6	25.313	0.403079	2.29746e-141	1.00678e-138	0.71677	0.629357
SRSF7	22.7696	0.36652	9.18468e-115	3.32049e-112	0.687093	0.607566
EGR1	22.2603	1.14058	8.9667e-110	3.01552e-107	0.218737	0.114158
TSC22D3	21.3085	0.305495	9.47623e-101	2.79665e-98	0.794033	0.735358
HIST1H1E	20.7776	0.361185	6.90542e-96	1.95802e-93	0.734399	0.6398
SF1	19.9349	0.321464	2.02626e-88	5.52863e-86	0.666091	0.591525
CRIP1	19.9113	0.354524	3.24792e-88	8.6978e-86	0.612682	0.534491
N4BP2L2	19.8039	0.291869	2.75316e-87	7.23881e-85	0.745683	0.677813
TUBA1A	19.7156	0.396736	1.58414e-86	4.09075e-84	0.534616	0.458406
GCC2	19.2438	0.358573	1.59218e-82	3.90246e-80	0.579231	0.499639
PPP1R15A	18.3937	0.575927	1.47469e-75	3.55424e-73	0.323588	0.24213
PIK3R1	18.3034	0.31696	7.76971e-75	1.84193e-72	0.615975	0.544543
RSRP1	17.888	0.333869	1.46264e-71	3.30487e-69	0.552927	0.483266
DDX17	17.7466	0.29294	1.82995e-70	4.00952e-68	0.650751	0.583158
ARRDC3	17.2607	0.496598	9.30452e-67	1.84319e-64	0.340294	0.263288
NKTR	17.1	0.355775	1.48475e-65	2.86279e-63	0.484539	0.413712
IER2	17.05	0.271536	3.49336e-65	6.64704e-63	0.751867	0.71444
MIF	16.2081	0.28071	4.4223e-59	8.09505e-57	0.595012	0.530277
SMCHD1	15.8849	0.279295	8.06622e-57	1.40537e-54	0.620713	0.558599
CD69	15.773	0.372349	4.77014e-56	8.02105e-54	0.445908	0.381629
DDX6	15.7215	0.276271	1.07783e-55	1.79155e-53	0.594611	0.531481
CCNL1	15.626	0.340752	4.84034e-55	7.95411e-53	0.456108	0.390477
C1orf162	15.3369	0.353428	4.33444e-53	6.88794e-51	0.431251	0.356438
CCR7	15.3107	0.337305	6.48722e-53	1.01969e-50	0.440728	0.366761
PPP2R5C	15.1185	0.255627	1.22365e-51	1.86266e-49	0.657979	0.598959
AC058791.1	14.9312	0.576238	2.0666e-50	3.11303e-48	0.254839	0.187173
ACAP1	14.6645	0.256698	1.08883e-48	1.57456e-46	0.574934	0.517125
ZC3HAV1	14.5849	0.273321	3.50617e-48	4.97086e-46	0.547868	0.489135
LINC00861	14.5759	0.30676	3.99625e-48	5.61066e-46	0.484981	0.422952
PNN	14.5655	0.295197	4.65536e-48	6.47319e-46	0.490202	0.427015
HLA-DQB1	14.5625	1.14049	4.86267e-48	6.69705e-46	0.143482	0.0748209
BIRC3	14.1904	0.287555	1.05021e-45	1.38065e-43	0.514376	0.454192
TRABD2A	13.8701	0.339983	9.62092e-44	1.22042e-41	0.384266	0.320412
SRSF2	13.8304	0.3313	1.66996e-43	2.08184e-41	0.393984	0.332721
SFPQ	13.721	0.251061	7.59909e-43	9.31276e-41	0.557465	0.499699
SELL	13.5074	0.255587	1.41349e-41	1.70337e-39	0.588507	0.523957
PCSK1N	13.3264	1.02096	1.62528e-40	1.91082e-38	0.136897	0.0730753
NEFL	13.276	0.873209	3.19081e-40	3.69138e-38	0.152397	0.0886655
CASP8	12.8033	0.312702	1.57179e-37	1.6591e-35	0.389487	0.334286
DNAJB1	11.9737	0.306868	4.87767e-33	4.83124e-31	0.371858	0.318576
BCLAF1	11.89	0.253221	1.33354e-32	1.29425e-30	0.452092	0.401282
ITK	11.8202	0.307437	3.06873e-32	2.93887e-30	0.352863	0.300337
TSHZ2	11.7672	0.722257	5.75856e-32	5.47859e-30	0.158863	0.102931
CD84	11.7175	0.410311	1.03728e-31	9.74032e-30	0.266806	0.213237
TTC14	11.4185	0.30512	3.37826e-30	2.96079e-28	0.341499	0.290556
C6orf62	11.207	0.266006	3.76848e-29	3.1869e-27	0.392539	0.343707
BTG2	11.1884	0.271887	4.6494e-29	3.88641e-27	0.420729	0.375489
LPAR6	11.0838	0.262595	1.50329e-28	1.24224e-26	0.399245	0.345121
THOC3	11.0627	0.334829	1.90225e-28	1.56298e-26	0.306682	0.257479
ASH1L	11.0607	0.28902	1.94622e-28	1.59007e-26	0.353666	0.304912
STAT3	10.8979	0.287341	1.17934e-27	9.4747e-26	0.352622	0.305213
ZFP36	10.6909	0.305036	1.1225e-26	8.41064e-25	0.334391	0.286583
PASK	10.537	0.388101	5.83273e-26	4.23855e-24	0.244719	0.194757
PPP1R10	10.5315	0.272904	6.18162e-26	4.46962e-24	0.361457	0.314814
PSMA3-AS1	10.4923	0.263299	9.36919e-26	6.67428e-24	0.36483	0.317041
YME1L1	10.3819	0.256057	2.99901e-25	2.07506e-23	0.374709	0.328628
TMC6	10.3474	0.282107	4.29988e-25	2.96098e-23	0.332544	0.286432
SESN3	10.3151	0.416623	6.02059e-25	4.12625e-23	0.227572	0.179739
CDC14A	10.1786	0.252538	2.47084e-24	1.64658e-22	0.369729	0.32303
IL6ST	10.0911	0.357281	6.0517e-24	3.9599e-22	0.256887	0.210317
SERINC5	10.0179	0.335059	1.27238e-23	8.21427e-22	0.274396	0.230091
ZNF292	9.96574	0.268324	2.15264e-23	1.37134e-21	0.338286	0.292993
SERPINB9	9.78306	0.34376	1.33125e-22	8.1573e-21	0.256485	0.211672
CREBZF	9.74133	0.346494	2.00897e-22	1.22581e-20	0.255321	0.211371
CHD2	9.6998	0.288106	3.02104e-22	1.79783e-20	0.301903	0.257449
FTX	9.62361	0.334966	6.35579e-22	3.75147e-20	0.26267	0.220671
PCSK7	9.48755	0.258965	2.36535e-21	1.36822e-19	0.345394	0.304521
GOLGA4	9.4701	0.250806	2.79576e-21	1.60434e-19	0.362983	0.321947
FBLN5	9.34698	0.448819	9.01853e-21	5.07459e-19	0.186531	0.142088
ANK3	9.296	0.420267	1.45825e-20	8.11153e-19	0.198619	0.155782
DDX39B	9.24758	0.319956	2.29642e-20	1.2675e-18	0.263955	0.2235
CITED2	9.19615	0.28353	3.71018e-20	2.01703e-18	0.335636	0.297809
XPO1	9.15514	0.262695	5.42868e-20	2.92926e-18	0.314834	0.274574
TRIM38	8.99088	0.284639	2.4527e-19	1.28045e-17	0.286603	0.246102
NELL2	8.9329	0.3733	4.14987e-19	2.13563e-17	0.213316	0.171643
PSMB10	8.80819	0.263409	1.27186e-18	6.45347e-17	0.297647	0.258021
UPF3A	8.64977	0.254698	5.1605e-18	2.52115e-16	0.309292	0.27033
YIPF4	8.60344	0.295009	7.73612e-18	3.74154e-16	0.267368	0.229369
MRPL23	8.57112	0.302402	1.02482e-17	4.90726e-16	0.247169	0.207338
TSPYL2	8.49372	0.41847	2.00133e-17	9.4271e-16	0.184724	0.145067
HAGH	8.48992	0.316798	2.06772e-17	9.6456e-16	0.232993	0.193734
SFXN1	8.4314	0.27407	3.41541e-17	1.56795e-15	0.269938	0.231054
NEMF	8.39869	0.273474	4.51502e-17	2.04676e-15	0.26781	0.229128
PDE3B	8.39168	0.317284	4.79233e-17	2.15894e-15	0.238856	0.200927
HELB	8.36634	0.262402	5.94348e-17	2.66921e-15	0.285881	0.248029
ZBTB20	8.34843	0.271427	6.91746e-17	3.09701e-15	0.280138	0.242611
SLC40A1	8.32788	0.35722	8.23035e-17	3.65089e-15	0.213156	0.174773
MARCH6	8.25661	0.274334	1.49864e-16	6.54739e-15	0.264035	0.227171
CCNH	8.20591	0.336559	2.2885e-16	9.8788e-15	0.218376	0.180792
SMG1	8.14344	0.254853	3.84218e-16	1.62461e-14	0.28311	0.247397
SYNE1	8.07293	0.279982	6.86326e-16	2.81959e-14	0.264678	0.228616
ANKRD36B	7.9503	0.620661	1.86065e-15	7.35159e-14	0.121878	0.0847529
CYSLTR1	7.81717	0.396441	5.40258e-15	2.07233e-13	0.169143	0.131493
STAT4	7.73548	0.295916	1.03017e-14	3.91003e-13	0.227331	0.191898
HERC4	7.62468	0.267141	2.44634e-14	9.07092e-13	0.251546	0.21739
TTC39C-AS1	7.52086	0.46147	5.44151e-14	1.98211e-12	0.144245	0.108379
LINC00402	7.46293	0.517357	8.46197e-14	3.02892e-12	0.129267	0.0938422
JPX	7.37778	0.253373	1.60954e-13	5.63571e-12	0.256646	0.222868
EBPL	7.33472	0.285963	2.22181e-13	7.72346e-12	0.220504	0.186631
PYHIN1	7.28482	0.263907	3.2209e-13	1.10635e-11	0.245683	0.213327
NABP1	7.23651	0.388161	4.60391e-13	1.56496e-11	0.168099	0.134654
MRPL42	7.13431	0.259444	9.72706e-13	3.18242e-11	0.232552	0.199783
PKN2	7.10331	0.315751	1.21803e-12	3.94931e-11	0.19902	0.167188
NDE1	7.06803	0.342035	1.57154e-12	5.02789e-11	0.177737	0.144676
ZMYM2	6.84601	0.28261	7.5939e-12	2.29739e-10	0.207293	0.175916
GON4L	6.8457	0.283074	7.61005e-12	2.29747e-10	0.206128	0.174111
AC016831.7	6.80922	0.428908	9.81287e-12	2.9319e-10	0.145812	0.114669
PHC3	6.7979	0.267893	1.06153e-11	3.1586e-10	0.217613	0.186661
FDFT1	6.7793	0.26444	1.20756e-11	3.58574e-10	0.212874	0.181183
PRKCA	6.51976	0.291645	7.04207e-11	1.98123e-09	0.197213	0.168091
SLC2A3	6.48409	0.306875	8.92693e-11	2.48733e-09	0.184523	0.154397
TRIM73	6.465	0.382498	1.01301e-10	2.80634e-09	0.148341	0.118341
KCNQ1OT1	6.40153	0.470976	1.53825e-10	4.18134e-09	0.11722	0.0864985
HOOK3	6.38855	0.263105	1.67466e-10	4.52658e-09	0.216248	0.187353
ANKRD36C	6.37183	0.360026	1.86782e-10	4.97433e-09	0.156092	0.126858
GPR155	6.33292	0.303257	2.40557e-10	6.34798e-09	0.182515	0.153284
ZNF770	6.31311	0.267486	2.73478e-10	7.1257e-09	0.203277	0.174803
RBM5	6.26343	0.258583	3.76607e-10	9.69061e-09	0.205285	0.176548
EPM2AIP1	6.13319	0.287386	8.61341e-10	2.14386e-08	0.18882	0.161079
KCNAB2	6.04216	0.330836	1.52064e-09	3.68342e-08	0.155329	0.126949
PRKAG2	6.00137	0.268262	1.95661e-09	4.67679e-08	0.18882	0.160748
ZNF83	5.93803	0.318734	2.88463e-09	6.78286e-08	0.155931	0.127852
DDB2	5.93633	0.367217	2.91468e-09	6.8424e-08	0.138262	0.110185
GBP3	5.93242	0.387001	2.98502e-09	6.98485e-08	0.130431	0.102239
PIBF1	5.89252	0.26226	3.80352e-09	8.71674e-08	0.18882	0.16156
YIPF5	5.85879	0.252617	4.66239e-09	1.05844e-07	0.194241	0.166767
CENPK	5.80349	0.354269	6.49494e-09	1.4472e-07	0.134688	0.106633
KMT2E-AS1	5.79392	0.373164	6.87613e-09	1.52042e-07	0.130391	0.10263
TIAM1	5.76952	0.308057	7.94978e-09	1.72875e-07	0.160188	0.133089
TTC17	5.75125	0.255827	8.85842e-09	1.91196e-07	0.197856	0.172365
ZNF708	5.73415	0.278847	9.80032e-09	2.09959e-07	0.178821	0.152802
SNHG12	5.73124	0.25064	9.97011e-09	2.12966e-07	0.191671	0.164931
DMTF1	5.70552	0.291939	1.15987e-08	2.4666e-07	0.169585	0.143773
BRAF	5.64299	0.300993	1.67121e-08	3.50761e-07	0.162437	0.136279
NIPAL3	5.607	0.279618	2.05859e-08	4.27719e-07	0.168541	0.142599
ANKRD36	5.59466	0.338106	2.21055e-08	4.58635e-07	0.144486	0.118973
FAS	5.56946	0.324224	2.55524e-08	5.2265e-07	0.144687	0.118371
UBQLN2	5.46328	0.255204	4.67417e-08	9.25934e-07	0.191149	0.167158
TBC1D2B	5.43647	0.338147	5.43475e-08	1.06349e-06	0.138061	0.112954
MFSD14C	5.40445	0.367435	6.50093e-08	1.26357e-06	0.125653	0.100223
ENOSF1	5.39702	0.385187	6.77581e-08	1.31347e-06	0.121637	0.0963703
RNF139	5.37443	0.386929	7.68253e-08	1.47735e-06	0.120231	0.0949558
SLC16A7	5.37023	0.258239	7.86374e-08	1.51019e-06	0.175528	0.150876
TMEM107	5.33112	0.257478	9.76092e-08	1.85972e-06	0.172356	0.146903
AGO3	5.3076	0.288232	1.11075e-07	2.09695e-06	0.157939	0.133119
AFF4	5.27115	0.277606	1.3557e-07	2.52639e-06	0.161875	0.137423
TBC1D4	5.21007	0.260928	1.88773e-07	3.4555e-06	0.164846	0.140402
NPEPPS	5.18295	0.253494	2.18403e-07	3.98275e-06	0.175729	0.152591
SYNJ2BP	5.18217	0.342591	2.19324e-07	3.99452e-06	0.129508	0.105189
TCEA3	5.18121	0.326722	2.20449e-07	4.00995e-06	0.126496	0.101246
ADTRP	5.16997	0.384666	2.34136e-07	4.22701e-06	0.11236	0.0875218
PRH1	5.15964	0.353749	2.47427e-07	4.45585e-06	0.128263	0.104587
UGCG	5.12464	0.252041	2.98102e-07	5.29588e-06	0.167456	0.143442
CARD8-AS1	5.04184	0.308816	4.61075e-07	7.99474e-06	0.137057	0.113435
USP53	4.98068	0.32316	6.33623e-07	1.08052e-05	0.132279	0.108951
ZFP14	4.86803	0.324162	1.12716e-06	1.86497e-05	0.125291	0.10245
COG5	4.84964	0.396501	1.23684e-06	2.03713e-05	0.106819	0.0840908
TRAF1	4.82934	0.281997	1.36984e-06	2.22826e-05	0.142358	0.119726
THAP1	4.82685	0.265533	1.38711e-06	2.24876e-05	0.155931	0.133841
EZH1	4.79486	0.2503	1.62792e-06	2.60413e-05	0.161593	0.13962
DGKE	4.7915	0.363515	1.65538e-06	2.64513e-05	0.115412	0.0929694
CSGALNACT1	4.78841	0.265399	1.68106e-06	2.67729e-05	0.157457	0.135526
MRI1	4.7659	0.351535	1.88012e-06	2.95526e-05	0.118986	0.0969121
GSK3B	4.76089	0.267095	1.92745e-06	3.01982e-05	0.153923	0.132366
SMG6	4.75944	0.270239	1.94133e-06	3.0319e-05	0.151072	0.129176
ZNF431	4.74161	0.260625	2.12022e-06	3.30393e-05	0.15826	0.136429
WDR26	4.71906	0.300026	2.36935e-06	3.6606e-05	0.132279	0.110245
SCAPER	4.71512	0.309442	2.41571e-06	3.72824e-05	0.131716	0.109703
TRMT11	4.7112	0.36724	2.46265e-06	3.79259e-05	0.108023	0.085716
ZBED5	4.70828	0.303945	2.49819e-06	3.83915e-05	0.131516	0.109583
ERC1	4.68978	0.376025	2.73493e-06	4.18961e-05	0.106819	0.0846626
CAMK2D	4.63381	0.306575	3.58996e-06	5.41904e-05	0.128343	0.106754
HNRNPLL	4.63264	0.28531	3.61029e-06	5.44405e-05	0.136535	0.11485
RAB3GAP1	4.62058	0.289826	3.82675e-06	5.73457e-05	0.137218	0.115933
ANKZF1	4.61017	0.278092	4.02342e-06	5.99204e-05	0.146735	0.125865
TIGIT	4.57843	0.405673	4.68481e-06	6.86394e-05	0.100835	0.0791248
ADPRM	4.57594	0.331276	4.74086e-06	6.93903e-05	0.116778	0.0951965
KLHL36	4.49367	0.252044	7.00068e-06	9.93492e-05	0.147016	0.125925
YTHDC2	4.48936	0.298515	7.14384e-06	0.000101083	0.130231	0.109613
CEP68	4.45027	0.305329	8.57639e-06	0.000120177	0.120352	0.0991994
TMEM128	4.42863	0.293959	9.48342e-06	0.000131865	0.122079	0.101065
SFI1	4.33582	0.258515	1.45218e-05	0.000196078	0.14031	0.120267
TOPORS	4.32773	0.284179	1.50657e-05	0.000203043	0.126536	0.106031
HCG18	4.31091	0.252803	1.62584e-05	0.000216295	0.144928	0.124962
MKLN1	4.29311	0.25842	1.76184e-05	0.000233102	0.137298	0.117378
UBA6	4.28917	0.282456	1.79342e-05	0.000236198	0.129869	0.110095
CHPT1	4.25191	0.297711	2.11957e-05	0.000275145	0.118545	0.0985072
SYNE3	4.23396	0.3187	2.29609e-05	0.000296197	0.110594	0.0905917
ZNF397	4.17528	0.325195	2.97618e-05	0.00037654	0.109068	0.0893878
ZNF37A	4.17186	0.278924	3.02118e-05	0.000381566	0.125693	0.106031
MAN2A1	4.13215	0.271492	3.59383e-05	0.000447634	0.133242	0.114489
ATXN3	4.12132	0.250924	3.76716e-05	0.000466811	0.137178	0.11795
C18orf25	4.11413	0.308762	3.88649e-05	0.00047832	0.114971	0.095949
SDCCAG8	4.09084	0.265678	4.29813e-05	0.000523193	0.124287	0.104797
KDM4C	4.05093	0.255725	5.10154e-05	0.000610707	0.131837	0.113104
PDE4DIP	3.99628	0.267382	6.43468e-05	0.000751024	0.128464	0.110275
ZNF224	3.97283	0.268407	7.10239e-05	0.000822978	0.120994	0.102239
FAM126B	3.92414	0.302949	8.70418e-05	0.000988776	0.108184	0.0896888
MON2	3.90583	0.281374	9.39037e-05	0.00105924	0.117581	0.0994703
GIMAP5	3.87478	0.268252	0.00010672	0.00119264	0.129789	0.112593
ZNF274	3.86631	0.261361	0.000110494	0.00123101	0.121838	0.103744
TMEM41B	3.75091	0.255661	0.000176196	0.00187626	0.119308	0.101577
VPS13D	3.73374	0.263982	0.000188654	0.00200156	0.116175	0.0985975
MYLIP	3.727	0.301397	0.000193773	0.00204456	0.101799	0.084151
EP400	3.71538	0.255545	0.0002029	0.00212465	0.120071	0.10263
ATP9B	3.71174	0.273562	0.000205843	0.0021539	0.114971	0.0977247
LRRC58	3.64034	0.262647	0.000272273	0.00275918	0.11991	0.102901
TMEM245	3.62856	0.257445	0.000285003	0.00288211	0.118665	0.101848
SLC25A37	3.62293	0.262946	0.000291281	0.00293739	0.116617	0.0996208
PLK3	3.57413	0.300968	0.000351397	0.00346391	0.101438	0.084783
IFI44L	3.56765	0.281406	0.000360201	0.00352904	0.110152	0.0929995
NSF	3.55006	0.259563	0.00038514	0.00374799	0.121637	0.10561
WDR73	3.54164	0.257785	0.000397645	0.00385154	0.112722	0.0960091
NLRC3	3.50478	0.257369	0.000456993	0.00436786	0.110152	0.0936315
PIK3C3	3.49699	0.256299	0.00047054	0.00448844	0.116376	0.100102
RAB3IP	3.44959	0.300926	0.000561444	0.00524147	0.100193	0.084151
ELMSAN1	3.44751	0.252125	0.000565773	0.00527508	0.109509	0.0931198
FHL1	3.44112	0.253536	0.000579301	0.00537349	0.111437	0.0951965
NCOR2	3.39947	0.267621	0.000675164	0.00612134	0.10461	0.0884548
COG4	3.39822	0.25915	0.000678269	0.00614537	0.110473	0.094715
ABCD2	3.37209	0.254046	0.000745989	0.0066963	0.117501	0.102179
MLH3	3.33507	0.273493	0.00085278	0.00752636	0.101719	0.0860471
PVT1	3.2946	0.264043	0.000985633	0.00853999	0.107983	0.0927888
ADARB1	3.26241	0.251839	0.00110469	0.00946378	0.101438	0.0859568
PPFIA1	3.26134	0.260508	0.00110886	0.0094827	0.103686	0.0884247
LTBP3	3.24195	0.258831	0.00118715	0.0100807	0.103767	0.0884548
THAP6	3.14337	0.258087	0.00167016	0.0137151	0.104289	0.0896888
CTSH	-3.93425	-0.252417	8.34583e-05	0.000951807	0.113967	0.132818
PDE4D	-4.97566	-0.30583	6.50272e-07	1.1054e-05	0.117099	0.141275
CMTM8	-5.26684	-0.340717	1.3879e-07	2.57974e-06	0.108184	0.13369
MT-ATP8	-5.4692	-0.260738	4.52074e-08	8.96769e-07	0.16071	0.186781
CST3	-8.00566	-0.545532	1.18824e-15	4.78638e-14	0.108144	0.145218
HLA-DRA	-8.43012	-0.537904	3.45314e-17	1.58025e-15	0.11236	0.151478
AIF1	-8.62866	-0.479359	6.20773e-18	3.02256e-16	0.13517	0.175134
PSMA2	-9.7328	-0.310664	2.18497e-22	1.3276e-20	0.254959	0.298832
SNHG25	-10.4616	-0.307839	1.29595e-25	9.14186e-24	0.284435	0.330163
NDUFA13	-13.306	-0.303865	2.13605e-40	2.49109e-38	0.386676	0.438662
RPS17	-13.502	-0.250106	1.52155e-41	1.81844e-39	0.53072	0.571149
RPS26	-13.6415	-0.394561	2.26772e-42	2.75576e-40	0.988073	0.995847
KLRB1	-14.784	-0.425003	1.85883e-49	2.77119e-47	0.34451	0.405225
S100A8	-15.1282	-0.572174	1.05513e-51	1.62322e-49	0.220665	0.284717
S100A9	-16.1871	-0.600581	6.21609e-59	1.12364e-56	0.236407	0.302354
NSA2	-21.3104	-0.263856	9.09784e-101	2.74091e-98	0.780821	0.818185
LYZ	-21.4535	-0.677082	4.23584e-102	1.33162e-99	0.277126	0.361464
RPL36A	-53.6501	-0.56459	0	0	0.875271	0.936917
RPS21	-70.4308	-0.326988	0	0	0.99988	0.99991
RPS10	-74.6717	-0.533405	0	0	0.984941	0.993469

## Sheet: CD4 Tn
name	scores	lfc	pval	adj_pval	pct_nz_group	pct_nz_reference
FOS	66.9145	1.41981	0	0	0.522963	0.305412
JUN	56.4034	0.977706	0	0	0.617853	0.458575
HLA-C	50.0469	0.290919	0	0	0.996194	0.984832
JUND	45.6346	0.483621	0	0	0.835639	0.748095
JUNB	43.7925	0.663119	0	0	0.645602	0.529135
TSHZ2	40.9757	0.899966	0	0	0.411457	0.259127
H3F3B	40.6732	0.27362	0	0	0.983868	0.969931
IFITM1	38.2668	0.666552	0	0	0.520492	0.40585
FOSB	34.742	1.05644	1.82775e-264	1.14918e-261	0.307081	0.179992
ANXA1	30.9169	0.480755	7.07598e-210	3.00958e-207	0.590786	0.494169
SMDT1	28.3738	0.332946	4.25745e-177	1.50163e-174	0.788719	0.706364
HIST1H1E	25.5138	0.352124	1.38564e-143	4.17454e-141	0.694254	0.596875
IER2	24.6865	0.356523	1.49353e-134	4.23489e-132	0.633219	0.5762
TSC22D3	23.8046	0.3192	2.99537e-125	8.17284e-123	0.650459	0.598114
ARRDC3	23.7115	0.485136	2.74158e-124	7.34185e-122	0.395467	0.312671
H1FX	22.202	0.270692	3.28711e-109	8.33946e-107	0.796813	0.751944
SF1	22.1196	0.262753	2.04764e-108	5.10533e-106	0.730041	0.67279
LINC00402	21.7566	0.879893	5.98144e-105	1.44163e-102	0.206765	0.122752
EGR1	21.4845	1.10112	2.17608e-102	5.15874e-100	0.17558	0.092721
NFKBIA	21.2793	0.438527	1.76505e-100	3.9882e-98	0.398449	0.327058
CRIP1	21.2655	0.512939	2.36846e-100	5.26928e-98	0.337584	0.26431
MIF	21.1846	0.351483	1.32355e-99	2.85669e-97	0.489165	0.42258
ANKRD12	21.0325	0.265339	3.30652e-98	6.92979e-96	0.715754	0.65766
KLF6	20.6269	0.49541	1.57345e-94	3.25052e-92	0.335397	0.261414
INPP4B	20.5264	0.402186	1.25024e-93	2.51108e-91	0.412054	0.341845
ARID5B	20.4231	0.535647	1.04172e-92	2.06361e-90	0.311511	0.236986
GSTK1	20.4026	0.25159	1.58669e-92	3.10069e-90	0.685592	0.631726
PIK3R1	20.2077	0.302971	8.38173e-91	1.61611e-88	0.54469	0.483136
PASK	18.8899	0.673499	1.382e-79	2.52975e-77	0.223664	0.150114
DUSP1	18.6028	0.844324	3.04928e-77	5.31273e-75	0.185918	0.115225
SLC40A1	17.1674	0.630845	4.66213e-66	7.09675e-64	0.220143	0.155716
BIRC3	16.7607	0.351555	4.73088e-63	6.77358e-61	0.374592	0.314024
SYNE2	16.3614	0.307079	3.60553e-60	5.01342e-58	0.433327	0.375819
C1orf162	15.8183	0.256611	2.32565e-56	3.114e-54	0.495868	0.443941
NKTR	15.758	0.25071	6.05142e-56	8.02841e-54	0.499105	0.447313
CCNL1	15.5452	0.267196	1.71445e-54	2.23357e-52	0.452498	0.405526
PPP1R15A	15.3939	0.625969	1.79965e-53	2.28287e-51	0.19762	0.13992
TUBA1A	15.3297	0.27301	4.84343e-53	6.09051e-51	0.471385	0.425819
NELL2	14.8041	0.461467	1.37874e-49	1.64776e-47	0.246641	0.191292
CD69	14.1587	0.370524	1.65056e-45	1.89434e-43	0.304411	0.255373
SRSF2	13.921	0.27976	4.71977e-44	5.09899e-42	0.373598	0.327668
DHRS7	13.7523	0.32473	4.93648e-43	5.13572e-41	0.31793	0.26774
ZFP36	13.7211	0.341538	7.591e-43	7.84096e-41	0.30265	0.25463
CENPK	13.4105	0.607128	5.24747e-41	5.23335e-39	0.169445	0.117359
FAM13A	13.3315	0.911113	1.51848e-40	1.4837e-38	0.126672	0.0748857
MDFIC	13.1912	0.272739	9.86272e-40	9.32189e-38	0.369366	0.323857
USP10	12.7128	0.406	5.01973e-37	4.42624e-35	0.251214	0.20625
GPR183	12.6359	0.27612	1.33829e-36	1.15196e-34	0.34707	0.302611
DPP7	12.5456	0.251765	4.20271e-36	3.53345e-34	0.371269	0.329135
SESN3	12.2852	0.269656	1.08782e-34	8.69113e-33	0.344088	0.299962
ANK3	12.1968	0.491639	3.23425e-34	2.54187e-32	0.186401	0.140511
PYHIN1	11.9189	0.566343	9.43786e-33	6.99902e-31	0.154989	0.108441
ADTRP	11.8861	0.280614	1.39795e-32	1.03142e-30	0.325286	0.283651
SRSF8	11.8662	0.252645	1.77439e-32	1.28942e-30	0.347582	0.307317
IRF3	11.5987	0.255203	4.18425e-31	2.92311e-29	0.328041	0.287386
PDE3B	11.5505	0.260439	7.33674e-31	5.07639e-29	0.332585	0.292816
FBLN5	11.499	0.459919	1.33499e-30	9.14942e-29	0.187708	0.143826
CITED2	11.1071	0.352716	1.15906e-28	7.5501e-27	0.261212	0.223895
GADD45B	11.028	0.340247	2.79986e-28	1.7995e-26	0.238888	0.198495
EBPL	10.6081	0.317616	2.73138e-26	1.67366e-24	0.239456	0.200343
DNAJB1	10.5344	0.26495	5.99832e-26	3.64461e-24	0.297055	0.261033
AC058791.1	10.5335	0.479708	6.05518e-26	3.66376e-24	0.167344	0.127591
TMC6	10.4925	0.260427	9.35672e-26	5.63781e-24	0.292028	0.255602
ODC1	10.4327	0.301229	1.7574e-25	1.04583e-23	0.252918	0.214939
STAT4	10.3847	0.381395	2.9114e-25	1.69765e-23	0.198557	0.160366
MRPL23	10.1569	0.330337	3.08763e-24	1.73736e-22	0.224062	0.187405
PSMB10	9.56859	0.288049	1.08373e-21	5.44158e-20	0.241359	0.207889
ERAP2	9.24753	0.299801	2.29731e-20	1.09281e-18	0.231844	0.199943
USP53	9.10098	0.499517	8.95182e-20	4.1096e-18	0.134113	0.0990473
CASP1	9.02781	0.349177	1.75144e-19	7.98979e-18	0.187083	0.153544
GPR155	8.96576	0.339732	3.08158e-19	1.40134e-17	0.193189	0.159337
CAPN2	8.91992	0.273389	4.66638e-19	2.1022e-17	0.233037	0.201315
AP3M2	8.80678	0.405162	1.28794e-18	5.67833e-17	0.163964	0.131136
AHNAK	8.74024	0.282622	2.32609e-18	1.01624e-16	0.214803	0.181612
ANXA5	8.73291	0.29239	2.48197e-18	1.08108e-16	0.207845	0.174695
ANKRD36B	8.71947	0.532889	2.79505e-18	1.21379e-16	0.125621	0.0926448
LPAR6	8.55215	0.268836	1.20813e-17	5.04937e-16	0.227129	0.195732
KDELR2	8.54118	0.303803	1.32862e-17	5.53694e-16	0.197506	0.165549
VMP1	8.53692	0.287036	1.37852e-17	5.72837e-16	0.211878	0.180621
HAGH	8.38264	0.295684	5.17535e-17	2.09052e-15	0.201113	0.170141
RIC3	8.3069	0.304125	9.82329e-17	3.9026e-15	0.195887	0.165072
ERO1A	8.25739	0.276787	1.4889e-16	5.86674e-15	0.2129	0.183537
NUDT2	8.17025	0.452922	3.07748e-16	1.19633e-14	0.132239	0.100896
ARHGAP5	7.8635	0.284215	3.73558e-15	1.38159e-13	0.196881	0.167797
SLFN12L	7.77942	0.290368	7.28587e-15	2.64063e-13	0.188503	0.159261
CA5B	7.58329	0.324777	3.36897e-14	1.16832e-12	0.169729	0.142073
HOXB2	7.41351	0.346661	1.22997e-13	4.04852e-12	0.151637	0.123285
CISH	7.41328	0.277331	1.23217e-13	4.04852e-12	0.206652	0.180183
TMEM107	7.12445	0.315703	1.04497e-12	3.29941e-11	0.163026	0.136357
NCOA7	7.08116	0.262454	1.42956e-12	4.46497e-11	0.188702	0.162062
ZNF274	6.91046	0.342325	4.83088e-12	1.44636e-10	0.1459	0.120103
TMEM156	6.83063	0.504001	8.45413e-12	2.495e-10	0.101906	0.0755335
ADPRM	6.79579	0.264415	1.07721e-11	3.15973e-10	0.182283	0.157508
GPRIN3	6.72572	0.299029	1.74729e-11	5.08086e-10	0.161408	0.13649
ABCD2	6.57143	0.369763	4.98355e-11	1.40482e-09	0.128745	0.104021
TSPYL2	6.40801	0.277045	1.47434e-10	4.03034e-09	0.164106	0.140072
GCHFR	6.31994	0.252046	2.6167e-10	6.98157e-09	0.173138	0.149333
CYSLTR1	6.19125	0.284839	5.96877e-10	1.54409e-08	0.155784	0.133175
NDE1	6.18443	0.256245	6.23278e-10	1.6095e-08	0.171632	0.148895
DNAJC1	6.15996	0.310426	7.27621e-10	1.86563e-08	0.138857	0.115111
MVP	6.0054	0.250821	1.90858e-09	4.77509e-08	0.16723	0.14537
CHPT1	5.93768	0.351777	2.8908e-09	7.14597e-08	0.121276	0.0987995
CLDND1	5.91988	0.251129	3.22168e-09	7.95029e-08	0.161748	0.139691
AC016831.7	5.91782	0.356882	3.26244e-09	8.03717e-08	0.121617	0.0995808
ACAT1	5.86236	0.2712	4.56324e-09	1.10906e-07	0.15195	0.130164
TIAM1	5.83332	0.274304	5.4335e-09	1.31615e-07	0.145105	0.122885
SP140	5.78362	0.357669	7.31105e-09	1.74464e-07	0.117527	0.0957889
ANKRD36	5.68566	0.296529	1.30311e-08	3.01509e-07	0.136584	0.115511
RPS6KA5	5.6767	0.258538	1.3732e-08	3.17217e-07	0.159931	0.139215
TTN	5.67327	0.259779	1.40094e-08	3.23109e-07	0.162941	0.142378
ERAP1	5.64346	0.266557	1.66671e-08	3.83183e-07	0.147832	0.126715
SOCS1	5.56563	0.382993	2.6121e-08	5.87458e-07	0.101849	0.0801639
MRI1	5.21726	0.28501	1.81592e-07	3.70903e-06	0.12991	0.110614
GNB5	5.14849	0.293493	2.62598e-07	5.28154e-06	0.122014	0.102439
CBFB	5.03664	0.25309	4.73775e-07	9.32143e-06	0.138715	0.120293
PIM3	4.989	0.29053	6.06942e-07	1.17339e-05	0.121531	0.102763
SGK3	4.58039	0.293519	4.64111e-06	7.80408e-05	0.108041	0.0904345
KCNAB2	4.56371	0.283351	5.02575e-06	8.38263e-05	0.111165	0.0940168
ACAA2	4.45937	0.25308	8.21992e-06	0.000131637	0.12369	0.107146
ITGB3BP	4.44531	0.263407	8.77669e-06	0.000139319	0.109745	0.0922637
SOS1	4.25602	0.253359	2.08102e-05	0.000308969	0.117186	0.101296
CD84	4.2358	0.267777	2.27742e-05	0.000335716	0.107245	0.0909108
PTGER2	4.10562	0.28222	4.03238e-05	0.000567239	0.102815	0.0870236
DDB2	4.01115	0.266143	6.0423e-05	0.000819678	0.109943	0.0950648
SLC2A3	3.99233	0.251646	6.5427e-05	0.00088507	0.113295	0.0982851
LTBP3	3.96559	0.260304	7.32148e-05	0.000983064	0.109006	0.0942073
GPR160	3.78739	0.25132	0.00015224	0.00191438	0.100883	0.0862043
TNFAIP8L2	-5.21543	-0.262779	1.83388e-07	3.74044e-06	0.114885	0.136147
DIP2A	-6.40469	-0.263883	1.50672e-10	4.10332e-09	0.145219	0.171322
FCGRT	-7.68984	-0.300951	1.47314e-14	5.26001e-13	0.158653	0.189806
SESN1	-7.69697	-0.355093	1.39335e-14	4.98742e-13	0.12352	0.15463
SH2D1A	-8.02549	-0.363289	1.0112e-15	3.81802e-14	0.126246	0.158689
HLA-DPA1	-8.49071	-0.441548	2.05373e-17	8.41331e-16	0.110597	0.144017
ID2	-9.15514	-0.297037	5.42858e-20	2.5242e-18	0.206879	0.241806
SAMD3	-9.98155	-0.378085	1.8357e-23	9.90527e-22	0.161493	0.200534
PSMA2	-10.0501	-0.31787	9.18088e-24	5.04809e-22	0.199267	0.238453
GNLY	-10.1536	-0.433798	3.19481e-24	1.7907e-22	0.138913	0.179078
FAM118A	-11.1238	-0.399292	9.6048e-29	6.34224e-27	0.154733	0.200057
ACTN1	-11.3668	-0.291564	6.11788e-30	4.11492e-28	0.257264	0.303239
NDUFA13	-11.5828	-0.25385	5.03724e-31	3.5021e-29	0.326763	0.371018
STAT1	-11.9846	-0.272425	4.28092e-33	3.24117e-31	0.345849	0.386433
GSTP1	-13.938	-0.280213	3.72349e-44	4.0792e-42	0.35187	0.406841
STMN1	-14.2864	-0.368435	2.6594e-46	3.07661e-44	0.258627	0.313053
GABPB1-AS1	-14.5349	-0.291658	7.28075e-48	8.63007e-46	0.367463	0.41814
GZMM	-15.2518	-0.301434	1.60209e-52	1.98015e-50	0.363231	0.418998
STK17A	-18.6507	-0.259897	1.24556e-77	2.22371e-75	0.582891	0.638967
NUCB2	-18.8699	-0.297592	2.01615e-79	3.64444e-77	0.493226	0.55625
TRBC1	-19.4352	-0.32802	3.89248e-84	7.31029e-82	0.558636	0.623895
AIF1	-20.077	-0.398879	1.17181e-89	2.22967e-87	0.353631	0.427363
ITGB2	-20.5338	-0.325769	1.07512e-93	2.18976e-91	0.486154	0.546684
S100A8	-21.967	-0.696948	5.95226e-107	1.45891e-104	0.20509	0.284127
RPS17	-24.2675	-0.35747	4.32428e-130	1.20256e-127	0.549348	0.612214
S100A9	-25.508	-0.799691	1.60564e-143	4.73859e-141	0.212843	0.302839
ITM2A	-26.4323	-0.473689	5.8241e-154	1.79196e-151	0.402255	0.491845
LRRN3	-27.0956	-0.95793	1.11079e-161	3.49198e-159	0.149706	0.253277
IL32	-28.4536	-0.401379	4.39594e-178	1.58924e-175	0.720895	0.816902
PRMT2	-29.1499	-0.338274	8.38245e-187	3.27618e-184	0.677213	0.737176
LYZ	-31.0679	-0.815027	6.53481e-212	2.95312e-209	0.26533	0.369798
ETS1	-33.9797	-0.306223	4.44433e-253	2.4719e-250	0.870317	0.903963
RPL36A	-43.4327	-0.38833	0	0	0.868358	0.917969
RPS10	-74.753	-0.408082	0	0	0.992019	0.996132
RPS26	-76.1309	-1.0522	0	0	0.971371	0.99718

## Sheet: CD8 Tcm
name	scores	lfc	pval	adj_pval	pct_nz_group	pct_nz_reference
HLA-C	40.4478	0.420449	0	0	0.998964	0.991929
FOS	36.1011	1.32297	2.18145e-285	5.25766e-282	0.635516	0.431168
JUN	29.7582	0.839806	1.35867e-194	1.15575e-191	0.795604	0.672475
HIST1H1E	23.576	0.677882	6.7977e-123	2.80862e-120	0.770514	0.646225
FOSB	22.3738	1.04288	7.07994e-111	2.62521e-108	0.418575	0.262352
PTPRC	21.9906	0.259271	3.54363e-107	1.22011e-104	0.995742	0.987931
DDX5	19.5853	0.27268	2.0659e-85	6.22396e-83	0.985959	0.966282
IER2	19.3323	0.458593	2.87406e-83	8.48201e-81	0.80389	0.739534
JUND	18.5928	0.381543	3.67365e-77	1.02163e-74	0.84981	0.788942
NKG7	18.1394	0.505598	1.5582e-73	4.09693e-71	0.793647	0.754243
KLF6	17.6359	0.46689	1.30596e-69	3.14759e-67	0.702497	0.602248
SYNE2	17.4976	0.44192	1.49413e-68	3.54207e-66	0.767983	0.688466
HLA-DQB1	17.0331	1.21572	4.66632e-65	1.02242e-62	0.279779	0.155993
MT-ND5	17.0222	0.253367	5.61862e-65	1.2127e-62	0.979169	0.962209
JUNB	16.9673	0.415476	1.43258e-64	3.04655e-62	0.825411	0.757562
EGR1	16.7032	1.20921	1.24123e-62	2.5642e-60	0.264587	0.137965
HNRNPU	16.258	0.355397	1.95954e-59	3.77825e-57	0.857291	0.781097
SRSF7	16.2242	0.393842	3.40255e-59	6.47425e-57	0.755553	0.673984
DUSP1	16.1563	0.743278	1.02591e-58	1.90201e-56	0.390379	0.272762
SYNE1	15.6064	0.553021	6.58343e-55	1.16101e-52	0.510531	0.404088
CDC42	15.1648	0.273115	6.04533e-52	1.02849e-49	0.904247	0.861809
PPP1R15A	14.8736	0.762192	4.8942e-50	8.13506e-48	0.338819	0.228181
GZMA	14.7407	0.434858	3.52958e-49	5.73498e-47	0.779606	0.697367
EFHD2	14.5478	0.625112	6.02677e-48	9.57727e-46	0.418115	0.31968
YWHAZ	14.5322	0.301224	7.57911e-48	1.19132e-45	0.832777	0.777853
IFITM1	14.314	0.546896	1.78936e-46	2.78236e-44	0.45713	0.363808
PPP2R5C	14.0487	0.334728	7.8419e-45	1.15716e-42	0.802624	0.738553
GZMH	13.9914	0.93207	1.75951e-44	2.54443e-42	0.290597	0.186241
LCP1	13.8969	0.276291	6.61571e-44	9.47226e-42	0.851306	0.81127
CAST	13.7067	0.358218	9.25234e-43	1.27427e-40	0.69985	0.625405
TLN1	13.4507	0.387217	3.04767e-41	4.11891e-39	0.61457	0.53187
DDX3X	13.4034	0.382829	5.77596e-41	7.7339e-39	0.619979	0.542657
TSC22D3	13.02	0.310837	9.41364e-39	1.19413e-36	0.773737	0.72045
SRGN	12.878	0.290538	5.9865e-38	7.39921e-36	0.805386	0.752433
IL10RA	12.8699	0.34693	6.64471e-38	8.14314e-36	0.669697	0.591914
CD69	12.8602	0.474434	7.53981e-38	9.16245e-36	0.474048	0.385155
ARRDC3	12.8038	0.554069	1.56194e-37	1.88227e-35	0.381287	0.285359
NCL	12.6812	0.250074	7.51468e-37	8.98098e-35	0.885142	0.84099
DDX6	12.5685	0.351992	3.1475e-36	3.73082e-34	0.630337	0.553745
SRRM2	12.5344	0.280711	4.83744e-36	5.68734e-34	0.800898	0.742174
CST7	12.4913	0.34007	8.32632e-36	9.71024e-34	0.782829	0.72407
HSPA5	12.3529	0.39206	4.69803e-35	5.43506e-33	0.561054	0.481104
UTRN	12.318	0.406862	7.24267e-35	8.3124e-33	0.529405	0.443841
SMDT1	12.1414	0.322627	6.37091e-34	7.14184e-32	0.677869	0.597797
SMCHD1	12.0628	0.328557	1.6612e-33	1.8199e-31	0.650017	0.579015
TUBA1A	12.0158	0.406378	2.9352e-33	3.19142e-31	0.530326	0.455533
GLS	11.9834	0.402839	4.34371e-33	4.68764e-31	0.508114	0.430188
NKTR	11.8549	0.392724	2.03037e-32	2.1749e-30	0.510876	0.43064
VPS13C	11.4744	0.353673	1.7734e-30	1.87191e-28	0.560824	0.489025
DUSP2	11.3448	0.351773	7.86871e-30	8.24561e-28	0.688226	0.610319
NEAT1	11.3365	0.299939	8.65436e-30	9.00365e-28	0.751755	0.698423
EIF4G2	11.2249	0.30546	3.07858e-29	3.1574e-27	0.651283	0.579845
CCL4	11.2073	0.456897	3.7557e-29	3.82473e-27	0.456554	0.371276
PPP1R10	11.1952	0.417982	4.30232e-29	4.35076e-27	0.441017	0.364939
MYO1F	11.1639	0.456265	6.12737e-29	6.15332e-27	0.403384	0.324055
KLRF1	11.0721	1.16733	1.71344e-28	1.70883e-26	0.177581	0.0914234
CCNL1	11.0616	0.355927	1.9257e-28	1.90736e-26	0.530326	0.456061
BZW1	11.0095	0.321024	3.43949e-28	3.36071e-26	0.579814	0.507958
N4BP2L2	10.9047	0.253509	1.09498e-27	1.06272e-25	0.776384	0.721053
PDIA3	10.8885	0.257606	1.30818e-27	1.26117e-25	0.739095	0.684695
SFPQ	10.7217	0.31899	8.04944e-27	7.7088e-25	0.57544	0.506223
RSRP1	10.7118	0.310518	8.96507e-27	8.5292e-25	0.583151	0.522667
SF3B1	10.6753	0.301584	1.32855e-26	1.2557e-24	0.609161	0.54409
MYBL1	10.6564	0.428063	1.62707e-26	1.52786e-24	0.427897	0.353323
DDX17	10.5383	0.264186	5.75419e-26	5.36847e-24	0.703994	0.645018
RNF19A	10.4872	0.447653	9.89492e-26	9.17246e-24	0.382438	0.306706
CASP8	10.4323	0.358643	1.76472e-25	1.62545e-23	0.476004	0.404692
PRF1	10.4137	0.454929	2.14733e-25	1.96535e-23	0.396708	0.322999
BTN3A2	10.4041	0.37638	2.37461e-25	2.1597e-23	0.4447	0.372558
CLEC2D	10.3029	0.261181	6.83814e-25	6.14201e-23	0.761192	0.697292
SAMD3	10.0921	0.319206	5.98965e-24	5.31389e-22	0.545517	0.479068
AOAH	10.0845	0.749662	6.47003e-24	5.70507e-22	0.222926	0.144075
MYH9	10.0077	0.292186	1.41061e-23	1.23629e-21	0.583151	0.519047
ATM	9.99004	0.25923	1.6852e-23	1.46806e-21	0.715042	0.653089
ZEB2	9.94959	0.580408	2.53214e-23	2.1796e-21	0.286454	0.211737
NIN	9.9382	0.388241	2.83918e-23	2.42943e-21	0.416273	0.343139
HSP90B1	9.92157	0.250551	3.35435e-23	2.85337e-21	0.716999	0.658746
ZFP36	9.91793	0.408048	3.47896e-23	2.94206e-21	0.403959	0.335068
AHNAK	9.89384	0.271266	4.42702e-23	3.70052e-21	0.656002	0.601116
C6orf62	9.85205	0.383628	6.71629e-23	5.58186e-21	0.407412	0.337331
BCLAF1	9.85035	0.326278	6.83054e-23	5.64437e-21	0.500978	0.43411
PYHIN1	9.84535	0.338392	7.17918e-23	5.89875e-21	0.488664	0.416384
ZC3HAV1	9.83688	0.341266	7.80929e-23	6.38024e-21	0.47658	0.408463
SF1	9.81932	0.253706	9.29651e-23	7.55263e-21	0.684544	0.625179
MCL1	9.81619	0.310666	9.59031e-23	7.74779e-21	0.531477	0.474542
CDK13	9.8107	0.393701	1.01264e-22	8.13546e-21	0.401082	0.332353
TIGIT	9.78505	0.384627	1.30528e-22	1.04286e-20	0.436414	0.368032
EML4	9.73495	0.328159	2.13917e-22	1.6997e-20	0.488664	0.420834
ACAP1	9.70905	0.279451	2.75904e-22	2.18025e-20	0.586949	0.527646
ATF7IP	9.68789	0.349522	3.39459e-22	2.66789e-20	0.455518	0.382967
ATRX	9.67142	0.288017	3.98822e-22	3.08415e-20	0.598228	0.530814
TSPO	9.64401	0.278726	5.21121e-22	3.98727e-20	0.610772	0.543034
HNRNPH1	9.56746	0.25315	1.09562e-21	8.33886e-20	0.680055	0.62088
PPP1CA	9.53301	0.28168	1.52786e-21	1.15677e-19	0.569686	0.505016
BTG2	9.23503	0.384503	2.5822e-20	1.9248e-18	0.415583	0.359433
CD164	9.23173	0.289016	2.66291e-20	1.97478e-18	0.522385	0.464283
CDC42SE1	9.21216	0.253175	3.19612e-20	2.35811e-18	0.627	0.566041
CFLAR	9.18749	0.265946	4.02121e-20	2.95181e-18	0.599379	0.539639
FLNA	9.15888	0.309989	5.24377e-20	3.81056e-18	0.486132	0.427095
OPTN	9.14984	0.284776	5.70182e-20	4.1227e-18	0.543561	0.479219
IQGAP1	9.14484	0.316515	5.97204e-20	4.2966e-18	0.468869	0.410349
RORA	9.14252	0.324884	6.1013e-20	4.34635e-18	0.465301	0.404918
DDX39B	9.05313	0.463324	1.38934e-19	9.75302e-18	0.309587	0.243268
STAT4	9.04181	0.471274	1.541e-19	1.07654e-17	0.303257	0.234895
CD44	8.89512	0.259853	5.83556e-19	3.98057e-17	0.57498	0.520027
TRIM22	8.89165	0.350535	6.0209e-19	4.08771e-17	0.411555	0.351362
LGALS1	8.85491	0.472702	8.37529e-19	5.65958e-17	0.330418	0.266652
WIPF1	8.81603	0.265866	1.18594e-18	7.97669e-17	0.570607	0.507958
EPS15	8.7892	0.370658	1.50635e-18	9.99235e-17	0.368627	0.302482
CD84	8.77869	0.344282	1.65397e-18	1.09215e-16	0.417309	0.353323
STAT3	8.63889	0.361753	5.67609e-18	3.69738e-16	0.374036	0.310327
ARHGEF1	8.638	0.256323	5.72069e-18	3.70972e-16	0.552538	0.497322
MACF1	8.57731	0.311432	9.71203e-18	6.18227e-16	0.450685	0.394735
ALOX5AP	8.49171	0.355944	2.03625e-17	1.28027e-15	0.393601	0.335898
SAMHD1	8.4679	0.256532	2.49853e-17	1.55738e-15	0.569456	0.511805
RBM25	8.4441	0.251861	3.06404e-17	1.90168e-15	0.551502	0.495964
ARHGAP30	8.37518	0.268158	5.51385e-17	3.37864e-15	0.516975	0.458927
FTX	8.36474	0.428261	6.02461e-17	3.67603e-15	0.301761	0.23927
VAV3	8.35048	0.64219	6.79842e-17	4.13075e-15	0.206468	0.14151
PATL2	8.28964	0.772201	1.13589e-16	6.84424e-15	0.177926	0.112997
DGKZ	8.2519	0.291797	1.55896e-16	9.35441e-15	0.446657	0.387041
PRPF38B	8.223	0.260041	1.98468e-16	1.17145e-14	0.512947	0.457947
GZMK	8.21805	0.252769	2.06832e-16	1.21585e-14	0.837956	0.79045
PCSK7	8.18787	0.335226	2.6588e-16	1.55036e-14	0.403153	0.345478
APOBEC3G	8.1835	0.304291	2.75724e-16	1.6013e-14	0.427897	0.367429
DNAJC1	8.15827	0.386384	3.39846e-16	1.96581e-14	0.331108	0.26816
ANXA2	8.1363	0.305519	4.07532e-16	2.32937e-14	0.417309	0.355586
G3BP2	8.13482	0.298302	4.12535e-16	2.34869e-14	0.440902	0.384325
CD96	7.88627	0.285121	3.11356e-15	1.69268e-13	0.431465	0.374217
WTAP	7.84368	0.303638	4.37544e-15	2.35216e-13	0.406376	0.352719
LBR	7.8124	0.27334	5.61095e-15	3.00519e-13	0.450685	0.393754
LNPEP	7.80967	0.298554	5.73363e-15	3.05956e-13	0.408102	0.351588
XCL2	7.797	0.513086	6.33973e-15	3.35834e-13	0.239959	0.179075
KLRG1	7.74401	0.275275	9.63294e-15	5.06552e-13	0.474163	0.411632
TC2N	7.74167	0.304554	9.81218e-15	5.14108e-13	0.395788	0.339971
CAPN2	7.73356	0.260917	1.04581e-14	5.45973e-13	0.467373	0.415554
GZMB	7.70436	1.14575	1.31504e-14	6.84057e-13	0.126827	0.0668326
CTSC	7.69496	0.257629	1.4154e-14	7.33621e-13	0.498101	0.444218
ADAR	7.65299	0.294991	1.96363e-14	1.01414e-12	0.413396	0.358075
GOLGA4	7.56688	0.283693	3.82287e-14	1.94657e-12	0.428473	0.374896
DNAJB14	7.55696	0.313954	4.12596e-14	2.09353e-12	0.377028	0.322848
KIAA1109	7.52809	0.437499	5.14871e-14	2.58526e-12	0.268731	0.211888
CASP1	7.47588	0.3378	7.66884e-14	3.82411e-12	0.329267	0.273365
CREBZF	7.46644	0.378289	8.23952e-14	4.08054e-12	0.307861	0.253904
SYTL3	7.46374	0.447369	8.40997e-14	4.15074e-12	0.252273	0.19386
ARF5	7.44169	0.353287	9.94073e-14	4.88955e-12	0.318794	0.264917
MYO1G	7.35993	0.328685	1.84001e-13	8.83999e-12	0.346185	0.292751
PJA2	7.30722	0.282175	2.72724e-13	1.29732e-11	0.404189	0.353775
CEP78	7.29203	0.551372	3.05329e-13	1.44766e-11	0.216826	0.161575
C16orf54	7.26192	0.31427	3.81636e-13	1.80354e-11	0.358729	0.305122
SRSF2	7.22592	0.282955	4.97714e-13	2.33683e-11	0.393256	0.340047
AC058791.1	7.21187	0.469472	5.51898e-13	2.58285e-11	0.232363	0.17734
PRDM1	7.15972	0.384085	8.08406e-13	3.75896e-11	0.282426	0.225692
ASXL1	7.13166	0.399237	9.91658e-13	4.567e-11	0.27506	0.221996
PKN2	7.12721	0.438541	1.02426e-12	4.70215e-11	0.244907	0.189711
ARHGAP9	7.10684	0.41098	1.18728e-12	5.41617e-11	0.266659	0.212416
TMC6	7.1036	0.306526	1.21547e-12	5.51001e-11	0.346875	0.293505
UBE3A	7.06789	0.382629	1.57305e-12	7.08658e-11	0.279434	0.227201
PTBP3	7.05373	0.29561	1.74187e-12	7.82272e-11	0.363218	0.312062
XPO1	7.05189	0.327923	1.76505e-12	7.90228e-11	0.333985	0.281813
LYST	7.04208	0.341612	1.89389e-12	8.42692e-11	0.33341	0.282266
TMEM30A	7.03662	0.474734	1.96955e-12	8.70998e-11	0.226493	0.173267
TSPYL2	6.97304	0.445703	3.10171e-12	1.34696e-10	0.241455	0.187524
MAPK1	6.9485	0.359897	3.69181e-12	1.59365e-10	0.299229	0.246662
CEP350	6.93414	0.310812	4.08707e-12	1.75902e-10	0.342502	0.293505
TMED10	6.92511	0.263116	4.3563e-12	1.8638e-10	0.406031	0.355284
TUBA1B	6.9196	0.269512	4.5292e-12	1.93206e-10	0.400391	0.353172
CRIP1	6.90329	0.270305	5.08112e-12	2.15478e-10	0.424445	0.376179
HERPUD1	6.88582	0.268966	5.74571e-12	2.41438e-10	0.393256	0.341706
SAMD9	6.87882	0.262461	6.0352e-12	2.51513e-10	0.405916	0.357924
DYNC1H1	6.81675	0.325935	9.31255e-12	3.81498e-10	0.31983	0.271555
SMARCA5	6.81013	0.251234	9.75093e-12	3.98328e-10	0.429969	0.381685
RNF166	6.78464	0.332827	1.16375e-11	4.70085e-10	0.310623	0.260617
BTN3A1	6.74329	0.377737	1.54835e-11	6.16825e-10	0.263206	0.209776
SH3GLB1	6.73957	0.289211	1.58858e-11	6.3111e-10	0.363678	0.31621
IFNGR1	6.72754	0.411248	1.72558e-11	6.78088e-10	0.247094	0.196726
SERINC1	6.72527	0.352365	1.75273e-11	6.86889e-10	0.286799	0.236554
DDHD1	6.67999	0.365899	2.3896e-11	9.23959e-10	0.275176	0.225617
ASH1L	6.65468	0.277519	2.83925e-11	1.09198e-09	0.368742	0.32232
AC016831.7	6.65238	0.553924	2.8839e-11	1.10621e-09	0.186212	0.1354
PPP4R3A	6.65051	0.292398	2.92085e-11	1.11742e-09	0.344574	0.298107
YME1L1	6.63762	0.269591	3.18798e-11	1.2164e-09	0.371044	0.322622
RBM33	6.63267	0.383731	3.29659e-11	1.25123e-09	0.265623	0.216188
CCDC88C	6.61773	0.284271	3.6475e-11	1.37587e-09	0.357463	0.309195
PRPF8	6.60625	0.32403	3.94186e-11	1.4806e-09	0.308436	0.26107
SACM1L	6.59499	0.43644	4.25289e-11	1.59329e-09	0.226839	0.176209
ACTN4	6.56956	0.34259	5.04635e-11	1.87597e-09	0.281851	0.228785
SLFN12L	6.56356	0.32922	5.25397e-11	1.93821e-09	0.305098	0.259259
KMT2C	6.55608	0.348194	5.52393e-11	2.03261e-09	0.286799	0.238516
PPP4R3B	6.5361	0.312049	6.31458e-11	2.30594e-09	0.314421	0.265445
RAP2B	6.51207	0.296848	7.41202e-11	2.6931e-09	0.329957	0.284227
CCNH	6.48342	0.402436	8.96678e-11	3.22559e-09	0.24882	0.201177
CHD1	6.4154	0.286859	1.40453e-10	4.92982e-09	0.342387	0.29607
HOPX	6.40895	0.290803	1.46526e-10	5.11816e-09	0.369893	0.320963
SNRNP200	6.3873	0.318191	1.68835e-10	5.88319e-09	0.299114	0.252923
DTHD1	6.36481	0.645315	1.95529e-10	6.75086e-09	0.152607	0.102436
SERPINB9	6.34578	0.329804	2.21306e-10	7.58367e-09	0.295086	0.250886
ACIN1	6.2481	0.303554	4.15486e-10	1.40055e-08	0.313845	0.266953
ANXA5	6.24328	0.256504	4.28476e-10	1.44098e-08	0.38589	0.342687
ALG13	6.23938	0.424346	4.39308e-10	1.47397e-08	0.220048	0.172588
DMTF1	6.22204	0.45851	4.90718e-10	1.62758e-08	0.202095	0.155163
DIAPH1	6.1923	0.264862	5.92938e-10	1.94875e-08	0.353205	0.306932
NR4A2	6.17855	1.06277	6.46934e-10	2.10705e-08	0.100472	0.0518217
ARHGAP26	6.16114	0.389295	7.2222e-10	2.34697e-08	0.237542	0.190013
KIF21A	6.15924	0.433003	7.30932e-10	2.36996e-08	0.211187	0.163084
SMG1	6.14028	0.299354	8.23748e-10	2.65898e-08	0.311428	0.26718
MAP4	6.13287	0.341798	8.63061e-10	2.77967e-08	0.268846	0.224259
CBLB	6.11367	0.316013	9.73643e-10	3.11501e-08	0.284843	0.239044
KDELR2	6.0913	0.347752	1.11998e-09	3.54399e-08	0.260214	0.213849
NEMF	6.05009	0.319886	1.44763e-09	4.54103e-08	0.288526	0.244248
TOP2B	6.00246	0.296662	1.94356e-09	6.07036e-08	0.312004	0.268085
CHD2	5.99591	0.280573	2.0235e-09	6.30481e-08	0.327425	0.285585
PHACTR2	5.99273	0.272336	2.06346e-09	6.40338e-08	0.345149	0.298408
ITGAL	5.95583	0.256371	2.58751e-09	7.8941e-08	0.349177	0.304292
NRDC	5.93486	0.280685	2.94092e-09	8.91585e-08	0.315917	0.273968
ANK3	5.93177	0.632911	2.99678e-09	9.06621e-08	0.142594	0.0961756
GNG2	5.91722	0.28238	3.27432e-09	9.86456e-08	0.320865	0.278117
MLLT6	5.90001	0.267828	3.63477e-09	1.08825e-07	0.324548	0.281738
SYTL2	5.8942	0.63018	3.765e-09	1.12491e-07	0.147543	0.10123
PTPN22	5.88681	0.346141	3.93728e-09	1.17396e-07	0.250777	0.205627
SMARCA2	5.88453	0.290364	3.99188e-09	1.18779e-07	0.307285	0.265068
PTGDR	5.87082	0.408806	4.33639e-09	1.28501e-07	0.213028	0.166327
FRYL	5.87047	0.333313	4.34561e-09	1.28511e-07	0.259984	0.215961
INPP4B	5.82903	0.305802	5.57503e-09	1.6292e-07	0.293475	0.250132
NABP1	5.82898	0.548698	5.57674e-09	1.6292e-07	0.158937	0.113299
SLC20A1	5.82745	0.424738	5.628e-09	1.64086e-07	0.205432	0.161122
MIA3	5.82086	0.279939	5.85443e-09	1.70002e-07	0.311083	0.269971
ANKRD36C	5.75856	0.434015	8.48341e-09	2.42448e-07	0.195535	0.151392
PRDM2	5.75438	0.260944	8.69621e-09	2.47551e-07	0.335367	0.293354
HERC4	5.74345	0.316741	9.27671e-09	2.62525e-07	0.269421	0.22705
STIM2	5.73154	0.306211	9.95225e-09	2.80545e-07	0.27506	0.230897
ANKRD36	5.71438	0.476266	1.10105e-08	3.09169e-07	0.182415	0.139172
SETD2	5.70816	0.295319	1.14204e-08	3.20059e-07	0.285879	0.242966
ARL16	5.70448	0.439687	1.16697e-08	3.26413e-07	0.193348	0.149732
LPCAT1	5.69703	0.419489	1.21915e-08	3.40351e-07	0.199678	0.154786
ZNF644	5.69358	0.316431	1.244e-08	3.46617e-07	0.263552	0.220789
CCDC82	5.68122	0.318181	1.3374e-08	3.71927e-07	0.253884	0.208494
PICALM	5.67377	0.426174	1.39691e-08	3.86987e-07	0.195995	0.152146
USP48	5.64099	0.343064	1.69072e-08	4.64819e-07	0.244792	0.20261
WSB1	5.63311	0.278921	1.76991e-08	4.85668e-07	0.302451	0.261749
RNF168	5.62589	0.427795	1.84551e-08	5.05453e-07	0.201749	0.159916
GPR65	5.62436	0.265194	1.86192e-08	5.08168e-07	0.316377	0.273516
CENPC	5.62432	0.253804	1.86245e-08	5.08168e-07	0.342962	0.300973
CDK2AP2	5.62072	0.283131	1.90165e-08	5.17887e-07	0.302221	0.261371
BNIP2	5.60885	0.274371	2.03678e-08	5.52606e-07	0.303948	0.26371
PECAM1	5.59574	0.405299	2.19689e-08	5.90902e-07	0.212453	0.171004
PHIP	5.59562	0.290095	2.19836e-08	5.90902e-07	0.295431	0.254582
PDE3B	5.59458	0.324115	2.21161e-08	5.93361e-07	0.264587	0.223731
JPX	5.56642	0.304051	2.60028e-08	6.92498e-07	0.28139	0.240326
TBX21	5.5487	0.604266	2.87809e-08	7.65076e-07	0.139141	0.0952704
NAA50	5.53127	0.366681	3.17924e-08	8.43579e-07	0.214869	0.172663
EP300	5.50962	0.348852	3.59617e-08	9.47254e-07	0.229601	0.187599
NCK1	5.50848	0.271804	3.61939e-08	9.51636e-07	0.296237	0.254658
CITED2	5.4975	0.315196	3.8521e-08	1.01098e-06	0.282196	0.243419
YPEL5	5.48463	0.26747	4.14339e-08	1.08546e-06	0.305444	0.266953
ANKRD36B	5.47814	0.579446	4.29824e-08	1.12399e-06	0.143975	0.101908
TSPYL1	5.47464	0.304915	4.38412e-08	1.14438e-06	0.262171	0.219808
GPRIN3	5.46748	0.337387	4.56476e-08	1.18939e-06	0.24813	0.207211
IGF2R	5.46136	0.377236	4.72512e-08	1.22455e-06	0.216135	0.175077
RNF149	5.45093	0.27512	5.01075e-08	1.29394e-06	0.29382	0.253149
PCGF5	5.44981	0.252044	5.04243e-08	1.2998e-06	0.315111	0.275779
PSMD12	5.43909	0.325485	5.35522e-08	1.37584e-06	0.247554	0.20608
STOM	5.42859	0.260488	5.68015e-08	1.4564e-06	0.314881	0.276382
RAB29	5.41315	0.294656	6.19255e-08	1.57937e-06	0.268961	0.227125
CCNL2	5.3887	0.330627	7.09697e-08	1.79363e-06	0.237427	0.196802
TRIM38	5.38772	0.267679	7.13561e-08	1.7977e-06	0.293359	0.25149
ERN1	5.36523	0.404268	8.08482e-08	2.01577e-06	0.187363	0.145357
RIOK3	5.35038	0.290316	8.77719e-08	2.17713e-06	0.263321	0.222449
FCGR3A	5.34798	0.713941	8.89391e-08	2.19854e-06	0.125676	0.0842574
BRWD1	5.31421	0.325824	1.0712e-07	2.61666e-06	0.247094	0.208871
PHC3	5.28099	0.330344	1.2849e-07	3.12285e-06	0.228335	0.187373
PRKAR1A	5.26988	0.271306	1.36515e-07	3.30124e-06	0.286454	0.247869
SMARCC2	5.26342	0.303735	1.41399e-07	3.41363e-06	0.248475	0.207438
KDM2A	5.26115	0.298718	1.43159e-07	3.45038e-06	0.251467	0.21053
TTC17	5.23999	0.357531	1.60585e-07	3.83839e-06	0.217056	0.178321
SPEN	5.21705	0.366016	1.81792e-07	4.33097e-06	0.208309	0.168666
APOBEC3C	5.19887	0.264989	2.00507e-07	4.76113e-06	0.284498	0.245078
KCNAB2	5.19288	0.44281	2.07065e-07	4.88479e-06	0.175279	0.135325
USP8	5.18461	0.279305	2.16471e-07	5.09007e-06	0.2807	0.242136
SMC1A	5.17535	0.290005	2.2748e-07	5.34023e-06	0.254229	0.213548
MBTPS1	5.16001	0.306088	2.46932e-07	5.77813e-06	0.24203	0.202836
PPP3CA	5.14611	0.281261	2.65948e-07	6.19303e-06	0.264242	0.224636
UBE2E3	5.14565	0.293412	2.66595e-07	6.19813e-06	0.256646	0.216565
MT-ND6	5.14002	0.283911	2.74705e-07	6.35601e-06	0.275176	0.236856
AKIRIN2	5.13002	0.335714	2.89704e-07	6.67103e-06	0.22281	0.183752
SSR1	5.11763	0.259372	3.094e-07	7.07948e-06	0.290597	0.252697
TMED5	5.11069	0.312603	3.20978e-07	7.32125e-06	0.238347	0.19914
USP28	5.09424	0.462669	3.50149e-07	7.94899e-06	0.160203	0.119786
TGFBR3	5.07884	0.509166	3.79753e-07	8.55391e-06	0.145011	0.104699
PDS5B	5.06779	0.454937	4.02467e-07	9.00986e-06	0.161814	0.12235
CAND1	5.06778	0.293135	4.02487e-07	9.00986e-06	0.253309	0.216263
MARCH6	5.04038	0.279351	4.64602e-07	1.03363e-05	0.267925	0.230972
EHMT1	5.03839	0.368343	4.69466e-07	1.04125e-05	0.20221	0.164819
API5	5.03609	0.372581	4.75135e-07	1.05221e-05	0.193923	0.155012
SLC25A24	5.02411	0.501523	5.05769e-07	1.11576e-05	0.150075	0.111036
ADGRE5	5.02397	0.25211	5.06148e-07	1.11576e-05	0.294395	0.257373
TNKS2	5.02278	0.323914	5.09283e-07	1.11926e-05	0.227529	0.18956
SP3	4.98303	0.298298	6.2597e-07	1.36533e-05	0.240764	0.203138
RPL7L1	4.9754	0.252818	6.5113e-07	1.41807e-05	0.293935	0.25594
DR1	4.9577	0.274805	7.13345e-07	1.54426e-05	0.256071	0.218149
AP3B1	4.94868	0.34706	7.47199e-07	1.61272e-05	0.212222	0.175681
TMEM165	4.93934	0.266982	7.83859e-07	1.68681e-05	0.26735	0.231048
SOS2	4.91729	0.415916	8.77486e-07	1.87607e-05	0.167338	0.12831
FAS	4.90439	0.487344	9.37166e-07	1.99007e-05	0.147658	0.109376
LRBA	4.87893	0.365249	1.06662e-06	2.24846e-05	0.199448	0.163763
COPA	4.86893	0.343943	1.12205e-06	2.34819e-05	0.202785	0.164366
PRKX	4.86768	0.412193	1.12918e-06	2.3597e-05	0.175509	0.138116
LUC7L	4.84642	0.340346	1.25707e-06	2.61938e-05	0.205547	0.168892
CTNNB1	4.82338	0.286623	1.41144e-06	2.91327e-05	0.237772	0.2008
COPB1	4.82294	0.253848	1.41461e-06	2.91405e-05	0.276787	0.240854
GNPTAB	4.82202	0.301747	1.42113e-06	2.92332e-05	0.231442	0.194916
DOCK11	4.82151	0.292548	1.42476e-06	2.92663e-05	0.236621	0.199819
CCPG1	4.809	0.34579	1.51684e-06	3.11134e-05	0.197721	0.159765
GON4L	4.78971	0.300139	1.67023e-06	3.4082e-05	0.237196	0.202685
PARP14	4.76367	0.268996	1.90099e-06	3.85556e-05	0.256646	0.220789
CHD8	4.70699	0.314727	2.51403e-06	5.04235e-05	0.217056	0.181564
MARK3	4.69969	0.326541	2.60561e-06	5.21158e-05	0.209	0.173116
HAGH	4.68995	0.311524	2.7327e-06	5.45823e-05	0.21602	0.180358
TACC1	4.68489	0.3227	2.8011e-06	5.57944e-05	0.208194	0.172513
YWHAH	4.67412	0.300632	2.95211e-06	5.848e-05	0.232938	0.198386
USP14	4.6663	0.269883	3.06676e-06	6.04202e-05	0.257452	0.223052
ZNF91	4.62264	0.269217	3.78878e-06	7.394e-05	0.232708	0.195444
UCHL5	4.62142	0.329149	3.81129e-06	7.42791e-05	0.194269	0.158256
VPS13A	4.61541	0.328243	3.92317e-06	7.62539e-05	0.204166	0.16942
ST8SIA4	4.57492	0.378418	4.76413e-06	9.14927e-05	0.176315	0.141435
RNF115	4.5685	0.261792	4.91229e-06	9.40883e-05	0.253079	0.219054
UBR2	4.56806	0.289483	4.92254e-06	9.41598e-05	0.222926	0.188127
CDK17	4.56204	0.411302	5.06589e-06	9.65189e-05	0.157786	0.122426
SRRT	4.55202	0.316565	5.31323e-06	0.000100965	0.20244	0.167534
TBK1	4.54854	0.429456	5.40191e-06	0.000102516	0.15088	0.115184
TRPM7	4.54463	0.330677	5.50314e-06	0.000104001	0.197146	0.16248
EXOSC6	4.54441	0.251369	5.50895e-06	0.000104001	0.258027	0.225617
TRIM33	4.54291	0.3459	5.54831e-06	0.000104608	0.192888	0.158633
S1PR1	4.53315	0.286292	5.81112e-06	0.000109278	0.220048	0.185185
MAP4K5	4.53154	0.535174	5.85565e-06	0.000109928	0.124065	0.0882553
AKT3	4.52514	0.346789	6.03556e-06	0.000113057	0.190816	0.156144
ARCN1	4.52391	0.273295	6.07075e-06	0.000113423	0.239153	0.205175
CENPK	4.51564	0.613558	6.31266e-06	0.000117185	0.114167	0.0792034
RNF169	4.49259	0.342045	7.03635e-06	0.000129456	0.197376	0.163687
WWP1	4.47601	0.258614	7.60519e-06	0.000139567	0.24836	0.213925
VPS13B	4.46597	0.680543	7.97052e-06	0.000145901	0.100932	0.0659274
CYP20A1	4.43247	0.268834	9.31618e-06	0.000167148	0.231212	0.197933
ASCC3	4.40742	0.314218	1.0461e-05	0.000185162	0.206353	0.173041
SLC16A7	4.40002	0.32179	1.08243e-05	0.000191124	0.193808	0.159765
VEZF1	4.38663	0.28554	1.1512e-05	0.000201788	0.21533	0.181489
USP33	4.36724	0.259991	1.25828e-05	0.000219229	0.241225	0.208795
FBXW7	4.36378	0.296872	1.27833e-05	0.00022192	0.21625	0.183752
PPP2R5A	4.36033	0.252797	1.29866e-05	0.000224909	0.24813	0.216565
TSPAN3	4.35963	0.450793	1.30282e-05	0.000225359	0.1373	0.102814
RAP1GDS1	4.35667	0.326245	1.32057e-05	0.000228158	0.187248	0.153202
CSGALNACT2	4.35159	0.343659	1.35153e-05	0.000233227	0.177926	0.144301
PDZD8	4.34892	0.453134	1.3681e-05	0.000235246	0.139026	0.105077
TOR1AIP2	4.34157	0.347109	1.41465e-05	0.000242673	0.177236	0.14317
SAP30BP	4.33859	0.316463	1.43397e-05	0.000245694	0.191276	0.157502
GSK3B	4.33468	0.366877	1.45969e-05	0.000249806	0.168834	0.135551
YIPF4	4.32167	0.257239	1.54851e-05	0.000264069	0.25538	0.225466
TPRG1	4.31468	0.525923	1.59832e-05	0.000272242	0.116354	0.0819944
ZNF276	4.30144	0.282331	1.69692e-05	0.000286806	0.22212	0.189108
FCRL6	4.27797	0.31091	1.88603e-05	0.00031567	0.192427	0.158709
MT1E	4.26737	0.490795	1.97787e-05	0.000330277	0.124755	0.0910462
IL18R1	4.26657	0.627431	1.98498e-05	0.000331081	0.100127	0.0661537
LPP	4.25993	0.348313	2.04493e-05	0.000339514	0.172172	0.138644
ATP9B	4.24766	0.454587	2.16017e-05	0.000357417	0.139602	0.107264
UBE2G1	4.22334	0.274793	2.40709e-05	0.000394213	0.21556	0.183073
KMT2E-AS1	4.21084	0.408826	2.54428e-05	0.000414801	0.145932	0.11262
PARP15	4.20275	0.415661	2.63688e-05	0.00042893	0.147083	0.114581
RANBP2	4.18732	0.267492	2.82269e-05	0.000454554	0.223731	0.1922
ZNF394	4.18306	0.300982	2.87612e-05	0.000462129	0.200598	0.169495
USP25	4.17043	0.305244	3.0402e-05	0.00048687	0.195765	0.164291
NLRC5	4.16566	0.294242	3.10454e-05	0.000495527	0.20267	0.17025
LASP1	4.16263	0.318926	3.14609e-05	0.000501606	0.185177	0.15373
BROX	4.15645	0.290972	3.23225e-05	0.000513643	0.206583	0.175379
ICE1	4.15435	0.259249	3.26217e-05	0.000517262	0.226493	0.193784
STX7	4.14617	0.438314	3.38088e-05	0.000533743	0.137415	0.105001
NPEPPS	4.12381	0.320971	3.72657e-05	0.000582593	0.189205	0.158256
NLRC3	4.11342	0.417153	3.89835e-05	0.000608134	0.141213	0.109074
MARCH2	4.10827	0.388991	3.98628e-05	0.00062118	0.15042	0.118654
PDS5A	4.10469	0.289273	4.04866e-05	0.000630222	0.202095	0.171909
LRP10	4.10317	0.294713	4.07531e-05	0.000633021	0.203476	0.17289
MS4A1	4.09975	0.553941	4.13598e-05	0.000639683	0.113707	0.0816927
ALDH9A1	4.09822	0.260558	4.16335e-05	0.000643229	0.220739	0.189032
IFNG-AS1	4.08985	0.415454	4.31649e-05	0.000664051	0.141213	0.10915
GYG1	4.07673	0.367584	4.56732e-05	0.00069892	0.15629	0.124764
ZNF708	4.06933	0.296552	4.7148e-05	0.000719205	0.197606	0.167308
WDR26	4.06898	0.392006	4.72194e-05	0.000719536	0.15065	0.119107
AHCTF1	4.06775	0.357285	4.74688e-05	0.000722575	0.158016	0.126047
TGIF1	4.0669	0.286651	4.76428e-05	0.000724462	0.195189	0.163536
PIBF1	4.06251	0.301425	4.85483e-05	0.000737454	0.19588	0.165045
HPS3	4.04759	0.373025	5.1748e-05	0.000781136	0.154563	0.123331
VCPIP1	4.0463	0.316867	5.20338e-05	0.000783814	0.175394	0.144226
SP140	4.04347	0.281117	5.26662e-05	0.000791019	0.196685	0.165196
TERF1	4.04342	0.293004	5.26763e-05	0.000791019	0.192657	0.161801
NCOA2	4.04027	0.445831	5.33904e-05	0.000799253	0.130165	0.098514
ZDHHC20	4.03808	0.36672	5.38908e-05	0.00080591	0.160663	0.130271
ADRB2	4.03515	0.491548	5.45676e-05	0.000814347	0.116814	0.0846345
BTN3A3	4.0249	0.267248	5.69986e-05	0.000848001	0.208194	0.176586
C1orf21	4.0174	0.348821	5.88442e-05	0.000872403	0.163885	0.131779
SKAP2	4.00862	0.394427	6.10742e-05	0.000901219	0.145817	0.114732
MAP3K2	3.98577	0.284251	6.72622e-05	0.000988494	0.200714	0.169948
SFI1	3.98419	0.281006	6.77117e-05	0.000994091	0.198067	0.16761
ITCH	3.98301	0.321333	6.80476e-05	0.000998009	0.173783	0.142717
NDE1	3.98265	0.338281	6.81516e-05	0.000998521	0.167453	0.137211
DNM1L	3.98163	0.302125	6.84456e-05	0.0010008	0.179652	0.148601
SPAG9	3.98074	0.267605	6.87008e-05	0.00100352	0.214409	0.183827
ZNF770	3.94902	0.284362	7.84711e-05	0.00113933	0.198642	0.169043
KIDINS220	3.94697	0.272502	7.91468e-05	0.00114799	0.208194	0.178623
CASK	3.91726	0.337532	8.95611e-05	0.0012887	0.164576	0.135098
PRKAG2	3.91369	0.299447	9.08945e-05	0.00130482	0.185637	0.156521
NCR3	3.91354	0.355004	9.0952e-05	0.00130482	0.158131	0.127555
HIF1A	3.91209	0.280799	9.14991e-05	0.00131137	0.200138	0.170702
PDIA4	3.9005	0.340421	9.59948e-05	0.00136901	0.166993	0.136984
NEK7	3.89497	0.269801	9.82113e-05	0.00139375	0.198642	0.169043
ACAA2	3.88868	0.305535	0.000100792	0.00142478	0.183565	0.154107
ARIH1	3.85705	0.286212	0.000114763	0.00161439	0.184601	0.15456
EPM2AIP1	3.84972	0.281143	0.000118251	0.00166023	0.201174	0.172739
MX1	3.84363	0.314244	0.000121229	0.00169873	0.183105	0.154484
F2R	3.84169	0.325159	0.000122188	0.00171052	0.15721	0.12665
YTHDC2	3.8361	0.362337	0.000125003	0.00174149	0.15019	0.120465
RBM43	3.82822	0.2957	0.000129074	0.00179303	0.177926	0.14762
RHOC	3.82732	0.277454	0.000129544	0.00179783	0.191852	0.162178
UBE2Q2	3.8155	0.296365	0.000135906	0.0018825	0.185522	0.156823
CREBBP	3.81082	0.291669	0.000138506	0.00191302	0.187248	0.158709
KLHL24	3.7986	0.274112	0.000145513	0.00200597	0.191852	0.162782
JARID2	3.79676	0.402881	0.000146597	0.00201707	0.131661	0.101682
PNKP	3.79287	0.36472	0.000148913	0.00204699	0.15042	0.121445
DNAJC9	3.78959	0.282723	0.000150897	0.0020723	0.194154	0.166403
HCG18	3.78897	0.27034	0.000151275	0.00207551	0.200023	0.17123
SEL1L	3.78657	0.338707	0.00015274	0.0020917	0.158937	0.129743
KAT7	3.77581	0.327208	0.000159491	0.0021779	0.165151	0.135928
PTPN7	3.76125	0.28188	0.000169069	0.00229784	0.186903	0.157502
INPP5D	3.76051	0.273353	0.000169564	0.00230199	0.194038	0.16512
TCEAL4	3.76033	0.32021	0.000169692	0.00230199	0.164921	0.135928
TRIM73	3.75306	0.294544	0.000174687	0.00236752	0.178041	0.149657
KDM6A	3.7437	0.443583	0.000181331	0.00244383	0.12395	0.0951196
EFR3A	3.74182	0.281809	0.000182692	0.00245988	0.187248	0.15901
CD2AP	3.73349	0.287973	0.000188847	0.00253097	0.177236	0.148978
NSF	3.73209	0.369188	0.000189898	0.00254034	0.144666	0.115863
VPS13D	3.7272	0.431311	0.000193618	0.00258772	0.124755	0.0959493
AQR	3.70835	0.315521	0.000208613	0.00277786	0.167453	0.139096
GGA1	3.70166	0.295543	0.000214191	0.00284166	0.177351	0.149506
ZBP1	3.6974	0.47195	0.000217815	0.00288446	0.112901	0.0839556
BRAF	3.6961	0.270361	0.000218937	0.00289402	0.186673	0.157954
TAF3	3.69102	0.285657	0.000223357	0.00294193	0.185867	0.158105
C3orf38	3.691	0.370856	0.000223376	0.00294193	0.140753	0.112243
NUTM2B-AS1	3.68756	0.251935	0.000226415	0.00297113	0.213028	0.18609
CYTH4	3.68493	0.292655	0.000228767	0.00299928	0.181149	0.153579
BAZ2B	3.67829	0.331009	0.000234801	0.00307004	0.161469	0.133137
BRD8	3.67612	0.352619	0.000236809	0.00308513	0.144435	0.115486
CD300A	3.66092	0.371813	0.000251309	0.00326228	0.143975	0.115712
ITFG2	3.65882	0.306995	0.000253382	0.00328207	0.160548	0.132307
RIPK1	3.6545	0.410915	0.000257687	0.00332122	0.127978	0.09957
GBP3	3.64821	0.309882	0.000264069	0.00339138	0.155484	0.126273
RNF139	3.6373	0.438055	0.00027551	0.00351957	0.117505	0.0890096
CLTC	3.62816	0.267336	0.000285453	0.00362418	0.190471	0.162706
MAP3K5	3.62783	0.497112	0.000285812	0.00362555	0.104385	0.0757336
MGA	3.6193	0.333191	0.000295403	0.0037211	0.152952	0.124991
LRCH3	3.60749	0.350991	0.000309173	0.0038743	0.144896	0.116768
ERAP1	3.59523	0.329176	0.00032411	0.00404048	0.153182	0.125368
NLRP1	3.58812	0.308799	0.000333067	0.00413077	0.166993	0.140077
GTPBP6	3.5743	0.263148	0.000351167	0.00433566	0.196801	0.17025
HIPK3	3.57353	0.269848	0.000352205	0.00434206	0.191046	0.164291
KLHL28	3.56928	0.436321	0.000357958	0.00440547	0.116239	0.0881798
CEP85L	3.56169	0.267684	0.000368476	0.00451954	0.181954	0.154635
AGO3	3.55839	0.287283	0.000373129	0.00456886	0.172632	0.145508
TRMT11	3.55196	0.395493	0.000382376	0.00466627	0.129704	0.102361
MORF4L2	3.54759	0.282124	0.000388776	0.00473639	0.174704	0.147469
USP24	3.54242	0.368596	0.000396476	0.00481801	0.138106	0.110432
ROCK2	3.53446	0.346251	0.000408616	0.00495306	0.143285	0.115562
STIP1	3.516	0.280859	0.000438101	0.00529714	0.173323	0.145961
CDS2	3.51413	0.319079	0.000441198	0.00532518	0.154333	0.127178
THAP1	3.51184	0.321478	0.000445011	0.00536275	0.152952	0.125594
ZNF451	3.50749	0.266774	0.000452355	0.00544219	0.190125	0.164215
SPG11	3.50523	0.334897	0.00045621	0.005484	0.14973	0.122954
RNF11	3.50376	0.364441	0.000458731	0.00550972	0.133272	0.105605
RC3H2	3.49657	0.301978	0.000471272	0.00564162	0.159282	0.131629
UBR5	3.49268	0.273777	0.000478199	0.00571507	0.174704	0.14762
DDB2	3.4903	0.429729	0.000482474	0.00575618	0.116009	0.0887833
NBR1	3.4901	0.278742	0.000482833	0.00575618	0.169525	0.141661
RRBP1	3.48125	0.435706	0.000499078	0.00592056	0.116699	0.0895376
ZNRF2	3.47157	0.32489	0.000517418	0.00611806	0.147428	0.12054
MRPL10	3.46084	0.259344	0.000538497	0.00632592	0.180113	0.152599
DCUN1D1	3.44437	0.333689	0.000572399	0.00668076	0.147888	0.121445
AGL	3.4404	0.332669	0.000580845	0.00676841	0.144896	0.118202
IQSEC1	3.43305	0.364606	0.000596821	0.00692111	0.127633	0.100324
UBA6	3.42755	0.330442	0.000609053	0.00704038	0.145356	0.118881
PRKCQ	3.40746	0.311191	0.000655695	0.00753138	0.153873	0.127932
AFF4	3.39835	0.256121	0.000677948	0.00773781	0.182184	0.155767
GABARAPL1	3.39487	0.303716	0.000686622	0.00781215	0.160893	0.135023
CDK5RAP2	3.39455	0.328315	0.000687407	0.00781493	0.145701	0.119258
UHRF2	3.39332	0.266861	0.000690512	0.00783791	0.16964	0.14317
OPA1	3.39063	0.369796	0.000697309	0.00790266	0.132351	0.106133
ARHGAP12	3.38805	0.461883	0.000703926	0.00795893	0.108183	0.0819944
TRANK1	3.37394	0.263136	0.000741001	0.008339	0.179192	0.152825
ANXA4	3.37187	0.489894	0.0007466	0.00839548	0.100817	0.0743004
MRPL23	3.36916	0.255801	0.000753987	0.00846128	0.18932	0.164668
LTN1	3.36908	0.283061	0.000754207	0.00846128	0.160318	0.13457
RALGAPA1	3.36367	0.362377	0.000769143	0.0086088	0.134998	0.109074
ZNF506	3.36194	0.272609	0.000773974	0.00864949	0.17689	0.152221
PTPN12	3.35893	0.436155	0.000782454	0.00873076	0.105651	0.0789017
IREB2	3.35437	0.261496	0.000795458	0.00886218	0.176315	0.150637
ATP8A1	3.34074	0.257098	0.000835562	0.00923076	0.1762	0.149959
CBFB	3.33753	0.29186	0.000845255	0.00932359	0.157325	0.131251
SPTLC1	3.33218	0.39152	0.00086169	0.0094904	0.123605	0.0980614
ACSL3	3.32332	0.354004	0.000889518	0.00970085	0.132812	0.107264
SPPL3	3.31551	0.432611	0.000914767	0.00993872	0.108988	0.0830505
SMARCAD1	3.30951	0.314517	0.000934586	0.0101312	0.15019	0.125368
GGA2	3.30825	0.326506	0.000938818	0.0101695	0.137991	0.111865
ACBD5	3.30796	0.341371	0.000939786	0.0101723	0.133502	0.107264
APC	3.30271	0.355183	0.000957567	0.0103339	0.132466	0.10651
HBS1L	3.29582	0.258739	0.000981336	0.0105589	0.17689	0.151844
OXR1	3.2943	0.364636	0.000986676	0.0106005	0.130625	0.105454
TIPARP	3.29169	0.303993	0.000995867	0.0106834	0.144896	0.119258
DPP8	3.28601	0.279651	0.00101617	0.0108449	0.165727	0.140756
ARID2	3.28265	0.300069	0.00102836	0.0109508	0.151801	0.126499
SLC30A7	3.28085	0.34861	0.00103493	0.0110126	0.127402	0.101607
STK39	3.27775	0.283876	0.00104637	0.0111262	0.155139	0.129064
MMP25-AS1	3.26602	0.298279	0.00109071	0.0115636	0.154678	0.129441
MAF	3.26451	0.265272	0.00109653	0.0116082	0.159397	0.132609
NUMA1	3.2589	0.254774	0.00111845	0.011831	0.185637	0.161424
SUCO	3.24992	0.322256	0.00115439	0.0121674	0.134883	0.108999
PPP2R2B	3.24646	0.302798	0.00116849	0.0122981	0.149499	0.124312
PSPC1	3.24371	0.328738	0.00117983	0.0124084	0.137645	0.112544
YARS	3.24029	0.256777	0.00119406	0.0125217	0.175164	0.150411
TM2D3	3.23511	0.338401	0.00121598	0.012733	0.129589	0.104322
ARHGAP35	3.23481	0.368958	0.00121722	0.0127368	0.122684	0.0975334
DGKD	3.22604	0.265464	0.00125516	0.0130864	0.172632	0.147997
TRPS1	3.22571	0.367141	0.00125662	0.0130922	0.120497	0.0950441
ENOSF1	3.22321	0.35883	0.00126764	0.0131975	0.127748	0.102889
CAPN7	3.21945	0.293305	0.00128438	0.0133526	0.154448	0.129516
CALCOCO1	3.21399	0.287731	0.00130906	0.0135896	0.153643	0.129064
MED23	3.20798	0.345526	0.00133673	0.0138539	0.126021	0.100777
UBR1	3.20763	0.413756	0.00133835	0.0138539	0.113707	0.0887833
IFRD1	3.19573	0.341551	0.00139476	0.0143556	0.134078	0.109527
GRIPAP1	3.19506	0.31223	0.001398	0.0143668	0.142134	0.117297
ZBTB11	3.19489	0.304184	0.00139883	0.0143668	0.145471	0.120842
USP9X	3.19402	0.264936	0.00140309	0.0144003	0.174243	0.15026
MON2	3.1801	0.337787	0.00147223	0.0150672	0.136725	0.112771
BCAP29	3.16608	0.328025	0.00154508	0.0157016	0.136955	0.112318
PTCD3	3.16083	0.261398	0.00157319	0.0159648	0.161008	0.136532
NCOR2	3.15613	0.345677	0.00159876	0.016213	0.127057	0.102361
SUGP2	3.14063	0.298559	0.00168584	0.0169651	0.144205	0.120012
TGFBR1	3.13329	0.331661	0.00172858	0.0173517	0.124986	0.100023
FAM214A	3.13321	0.29256	0.00172905	0.0173517	0.148809	0.124689
HTT	3.13073	0.357569	0.0017437	0.0174623	0.125101	0.101003
HERC1	3.12212	0.261513	0.00179556	0.0179568	0.165151	0.141284
FAM13B	3.12133	0.256318	0.00180038	0.0179926	0.176085	0.152674
NHLRC3	3.1206	0.262489	0.00180484	0.0180123	0.165727	0.141812
SLF2	3.11561	0.329553	0.00183563	0.018244	0.131315	0.107189
ENPP4	3.11485	0.356066	0.00184039	0.0182708	0.118195	0.0935355
ZNF44	3.11195	0.386704	0.00185856	0.0184213	0.113937	0.089613
PRR14L	3.10867	0.310191	0.00187932	0.0185888	0.136379	0.112167
GNLY	3.10031	0.433957	0.0019332	0.0189661	0.266429	0.255261
RBM28	3.08031	0.2791	0.00206788	0.0201507	0.147543	0.123331
RB1	3.07221	0.283045	0.00212482	0.0206777	0.149614	0.125368
MSL2	3.05495	0.286595	0.00225096	0.0218025	0.147773	0.124236
RUNX1	3.04858	0.272232	0.00229928	0.0222258	0.154448	0.130497
MDM2	3.04633	0.288104	0.00231657	0.0223631	0.155829	0.133665
EXOC5	3.04524	0.327001	0.00232496	0.0224291	0.135689	0.112469
PRH1	3.04078	0.269502	0.0023597	0.0227087	0.156405	0.133439
ZNF267	3.03794	0.282723	0.00238204	0.022862	0.151801	0.128838
ANKRD17	3.03782	0.261611	0.00238293	0.022862	0.155484	0.131478
PIK3C2A	3.03493	0.390801	0.00240589	0.0230408	0.112096	0.0886324
MAT2A	3.0259	0.321413	0.0024789	0.0236461	0.135574	0.112846
FBXO11	3.02472	0.264782	0.00248865	0.0236921	0.159512	0.136456
GAK	3.02407	0.316499	0.00249395	0.0237114	0.134998	0.111413
GPI	3.02001	0.253928	0.00252763	0.0239372	0.173208	0.151241
RAP2C	3.01316	0.309793	0.00258541	0.0244204	0.134193	0.110809
DMXL1	3.01251	0.39811	0.00259094	0.0244553	0.108183	0.0847854
NUP98	3.01233	0.28624	0.00259248	0.0244553	0.143285	0.11971
THOC1	3.01137	0.295146	0.00260068	0.0245166	0.140062	0.116768
PSMC2	2.99854	0.268075	0.00271273	0.0254073	0.148809	0.125443
GAB3	2.99638	0.273036	0.0027321	0.0255721	0.143285	0.119182
SYNJ2BP	2.99574	0.371227	0.00273776	0.0256085	0.115894	0.0930829
MKLN1	2.98801	0.281625	0.00280802	0.0261305	0.137645	0.113751
AGO2	2.98759	0.273937	0.00281184	0.0261492	0.152377	0.129743
NUDCD3	2.98649	0.254081	0.00282198	0.0262267	0.15652	0.133062
SAP30	2.9836	0.376964	0.00284875	0.0264414	0.108183	0.0845591
CARD8-AS1	2.97809	0.350623	0.00290047	0.0268182	0.120152	0.0970808
CNPPD1	2.97771	0.270459	0.00290408	0.0268344	0.155944	0.13359
GTF3C1	2.97665	0.330612	0.00291419	0.0269106	0.12418	0.100852
GART	2.97286	0.275948	0.00295038	0.0272101	0.149614	0.126801
EIF4G3	2.96345	0.384001	0.00304216	0.027941	0.10404	0.0804858
POP7	2.95524	0.31771	0.00312424	0.0285665	0.126597	0.103719
IKBKB	2.95516	0.291149	0.00312511	0.0285665	0.134538	0.111111
ZMYND8	2.95178	0.26806	0.00315949	0.0288625	0.155139	0.132383
PTPRJ	2.94646	0.333681	0.00321434	0.0292527	0.120842	0.0979105
AFTPH	2.94511	0.276469	0.00322841	0.0293623	0.158591	0.137211
TLK2	2.94395	0.252178	0.00324051	0.0294538	0.159857	0.137437
MEX3C	2.94302	0.274765	0.0032503	0.0294874	0.148233	0.125594
LAMP2	2.94151	0.257005	0.00326621	0.0295759	0.158821	0.136381
PMS1	2.92888	0.335666	0.00340181	0.0306121	0.119231	0.0964773
CCDC88B	2.92715	0.328615	0.00342086	0.0307452	0.119461	0.0964019
G2E3	2.92631	0.310689	0.00343008	0.0307998	0.128093	0.105227
NUP107	2.92611	0.308417	0.00343233	0.0307998	0.132466	0.110055
PWWP2A	2.91903	0.284961	0.00351124	0.0314208	0.140983	0.118881
ARHGAP5	2.91627	0.306253	0.00354245	0.0316266	0.135804	0.113902
CASP3	2.91185	0.347446	0.00359295	0.0320133	0.118886	0.0965528
CPT1A	2.90883	0.363064	0.00362778	0.0322839	0.110254	0.0875009
ITGB3BP	2.89311	0.37836	0.00381446	0.0337169	0.105996	0.0832013
R3HDM1	2.89237	0.291762	0.00382352	0.0337409	0.1373	0.114958
FNDC3A	2.89231	0.268606	0.00382417	0.0337409	0.143515	0.120917
SUPT6H	2.88108	0.252871	0.00396313	0.034776	0.144551	0.12137
TOPORS	2.87752	0.299243	0.00400821	0.0351502	0.138566	0.116693
FGR	2.87643	0.365	0.00402197	0.0352495	0.111866	0.0891604
IBTK	2.86893	0.255423	0.00411866	0.0360096	0.148003	0.125745
C5orf24	2.8682	0.267703	0.00412816	0.0360491	0.138911	0.11609
ARNTL	2.8674	0.311978	0.00413857	0.0361182	0.128208	0.105755
NPTN	2.86607	0.254102	0.00415597	0.0362482	0.15698	0.135476
DCTN1	2.86286	0.32826	0.00419831	0.0365954	0.124525	0.102587
DHX38	2.8599	0.349692	0.00423777	0.0368706	0.116469	0.0942144
RNF4	2.85925	0.260255	0.00424642	0.0369036	0.15065	0.128988
CRNKL1	2.85799	0.259573	0.00426328	0.0369834	0.149154	0.126876
CD58	2.8453	0.284399	0.0044369	0.0383057	0.141904	0.119861
A2M-AS1	2.84421	0.297666	0.00445212	0.0384141	0.125101	0.102135
ZNF160	2.84395	0.309703	0.00445579	0.0384228	0.134423	0.113148
STAT2	2.8437	0.268132	0.00445925	0.0384298	0.140292	0.117975
DHX15	2.84241	0.296605	0.00447743	0.0385635	0.130395	0.108169
UBE4A	2.84176	0.269387	0.00448659	0.0386194	0.149614	0.127706
KDM4C	2.84015	0.270239	0.00450924	0.0387913	0.14386	0.12235
DENND4C	2.83064	0.311968	0.00464557	0.0396808	0.119231	0.0967036
TRIM8	2.81133	0.255956	0.00493379	0.0418952	0.149499	0.127706
MFSD14C	2.8082	0.31773	0.00498196	0.0422299	0.121533	0.0997209
PPP1R15B	2.80734	0.378584	0.00499532	0.0423183	0.102543	0.0802595
ZZEF1	2.80608	0.327894	0.0050148	0.0424336	0.119001	0.0972317
BTBD1	2.79811	0.311012	0.00514027	0.0434145	0.127287	0.105906
ZNF107	2.79657	0.267141	0.00516487	0.0435506	0.146622	0.125066
LINC00402	2.78965	0.280501	0.00527649	0.0444141	0.149039	0.128536
DDX60	2.78093	0.313415	0.0054203	0.045545	0.122914	0.101305
LEO1	2.77832	0.251733	0.00546403	0.045806	0.158361	0.137437
AP3M1	2.76851	0.384885	0.00563139	0.0470839	0.1045	0.0832768
TNFRSF1A	2.76375	0.309804	0.00571407	0.0475986	0.130855	0.109904
MIAT	2.76308	0.322922	0.00572581	0.0476689	0.118541	0.0968545
ZC3H14	2.75665	0.270663	0.00583972	0.0484777	0.140983	0.11971
ZNF75A	2.75641	0.261702	0.00584404	0.0484857	0.141558	0.119937
JAML	-3.08364	-0.32033	0.00204485	0.0199531	0.107492	0.132534
MAL	-3.48151	-0.304197	0.000498599	0.00591974	0.12464	0.152749
DNPH1	-3.50005	-0.298775	0.000465164	0.0055731	0.140292	0.168213
LST1	-3.70734	-0.40553	0.000209447	0.00278639	0.103004	0.132609
LGALS3	-4.32514	-0.439446	1.52438e-05	0.000260569	0.109564	0.143698
DCXR	-4.52216	-0.253298	6.12107e-06	0.000114068	0.244332	0.278796
FAM118A	-5.08146	-0.406393	3.7455e-07	8.46307e-06	0.143975	0.18428
HLA-DRA	-5.77655	-0.383363	7.62487e-09	2.20086e-07	0.19588	0.239873
KANSL1-AS1	-6.92932	-0.489115	4.22861e-12	1.81454e-10	0.168144	0.222298
GABPB1-AS1	-7.93458	-0.403568	2.11201e-15	1.16129e-13	0.252388	0.313721
NDUFA13	-8.10074	-0.325297	5.46249e-16	3.07366e-14	0.357003	0.411858
SNHG8	-8.29089	-0.2536	1.124e-16	6.80093e-15	0.515019	0.557969
SNHG25	-8.91969	-0.51435	4.67608e-19	3.20478e-17	0.213834	0.281964
PRMT2	-8.92923	-0.255863	4.28986e-19	2.96821e-17	0.551847	0.598401
AIF1	-9.6579	-0.789141	4.55091e-22	3.50057e-20	0.130049	0.205401
LTB	-11.036	-0.30068	2.56259e-28	2.52093e-26	0.742433	0.788112
NSA2	-13.0071	-0.330324	1.11559e-38	1.40283e-36	0.646334	0.709361
S100A8	-13.0885	-0.78524	3.83292e-39	4.90512e-37	0.197491	0.295995
S100A9	-14.032	-0.837317	9.9251e-45	1.44977e-42	0.20877	0.309949
RPS17	-14.6833	-0.549016	8.24343e-49	1.32454e-46	0.381057	0.469412
LYZ	-15.9662	-0.796856	2.19846e-57	3.97399e-55	0.262861	0.373916
RPS26	-16.4765	-0.352818	5.41442e-61	1.10279e-58	0.985729	0.992834
RPL38	-26.5227	-0.261936	5.31063e-155	3.19988e-152	0.995281	0.994116
RPL27A	-28.4852	-0.346794	1.78736e-178	1.43594e-175	0.986305	0.989289
RPL37A	-29.9805	-0.287472	1.76152e-197	1.59209e-194	0.996893	0.997134
RPL36A	-33.6921	-0.665538	7.5438e-249	1.36364e-245	0.783865	0.876593
RPL26	-40.8049	-0.303371	0	0	0.999885	0.999547
RPS21	-47.7064	-0.410775	0	0	0.999079	0.999698
RPS10	-49.7079	-0.664726	0	0	0.960985	0.982802

[truncated: 13 more sheets: CD8 Tem, CD8 Tn, DC, MAIT, Mono classical, Mono non-classical, NK CD56-high, NK CD56-low, NKT, Tdn, Tgd, Treg, pDC]
