# Supplementary material for: An integrated single-cell atlas of blood immune cells in aging
Source: NPJ Aging. 2024 Nov 29;10(1):59. doi: 10.1038/s41514-024-00185-x (PMC11606963; doi:10.1038/s41514-024-00185-x)
Supplement: Supplementary file 7 — Table S6 [file 41514_2024_185_MOESM7_ESM.xlsx]

## Sheet: Legend
Supplementary table 6	Differentially expressed genes in ageing in HRA000203

## Sheet: B atypical
name	scores	lfc	pval	adj_pval	pct_nz_group	pct_nz_reference
HLA-DQA2	8.28769	3.51128	1.15471e-16	5.5661e-13	0.690141	0.141844
RPS26	7.4059	1.43751	1.30269e-13	4.70954e-10	0.992958	0.858156
RPL19	6.84588	0.35775	7.60088e-12	1.83194e-08	1	1
CD74	6.60981	0.315609	3.84808e-11	7.94958e-08	1	1
HLA-DRB5	6.07957	0.400106	1.20502e-09	2.17822e-06	0.943662	1
RPS3	5.88055	0.372727	4.08896e-09	6.57005e-06	1	1
KLF2	5.79775	0.975631	6.72107e-09	9.71934e-06	0.915493	0.829787
RPS3A	5.77087	0.396238	7.88612e-09	1.03674e-05	1	1
RPS2	5.63214	0.436557	1.77986e-08	2.14488e-05	1	1
RPLP1	5.44619	0.342528	5.14588e-08	5.7242e-05	1	1
RPL6	5.38228	0.38411	7.355e-08	7.59719e-05	1	1
RPL7A	5.23628	0.302199	1.63846e-07	0.000157959	1	1
RPL23A	5.19996	0.279686	1.9933e-07	0.000180157	1	1
RPL12	5.16727	0.282939	2.37531e-07	0.000202055	1	1
RPLP0	5.07575	0.451713	3.85961e-07	0.000310077	1	0.992908
RPL26	4.91668	0.27323	8.80227e-07	0.000669946	1	1
RPS12	4.80119	0.262436	1.57723e-06	0.00114042	1	1
WDR83OS	4.47942	0.976039	7.48465e-06	0.00450981	0.732394	0.51773
RPL14	4.45618	0.326363	8.34347e-06	0.0048262	1	1
RPS19	4.43947	0.325396	9.01809e-06	0.00501579	1	1
RPL35A	4.39734	0.311802	1.09585e-05	0.0058693	1	0.992908
RPS7	4.35376	0.258485	1.33822e-05	0.00691144	1	1
RPS4X	4.31308	0.307137	1.60993e-05	0.00802799	1	0.992908
MT-ND4L	3.95717	0.367719	7.58426e-05	0.0332352	1	0.992908
CD79A	3.93175	0.4365	8.43302e-05	0.03548	1	0.978723
FTH1	3.8947	0.30614	9.83184e-05	0.0380938	1	0.992908
SLC25A5	-3.85911	-0.864773	0.000113799	0.0421304	0.556338	0.744681
FCRL5	-3.91432	-1.01801	9.06607e-05	0.0364179	0.521127	0.652482
RALGPS2	-4.02327	-0.948075	5.73958e-05	0.0259375	0.577465	0.765957
RPS29	-4.15329	-0.415778	3.27734e-05	0.0152883	0.964789	0.964539
RPL37A	-4.66827	-0.381658	3.03746e-06	0.00190977	1	0.992908
HLA-DQA1	-4.70168	-0.616784	2.58026e-06	0.00169605	0.950704	0.985816
PCBP2	-4.74962	-0.725796	2.03797e-06	0.00140339	0.838028	0.943262
HLA-DRB1	-6.97081	-0.779915	3.15122e-12	9.11396e-09	0.992958	1
HLA-B	-8.99443	-0.708575	2.37463e-19	1.71698e-15	0.992958	1
MALAT1	-10.4813	-1.03827	1.05316e-25	1.52297e-21	1	1

## Sheet: B memory
name	scores	lfc	pval	adj_pval	pct_nz_group	pct_nz_reference
HLA-DQA2	30.2952	4.14312	1.32753e-201	9.59869e-198	0.659204	0.087156
RPLP1	24.953	0.408998	1.98213e-137	9.55453e-134	1	1
RPL14	23.1542	0.408664	1.31917e-118	3.8153e-115	1	0.998981
RPL19	22.6613	0.298469	1.08037e-113	2.60387e-110	1	0.99949
EEF1A1	22.493	0.263311	4.86474e-112	8.79362e-109	1	1
RPS3A	20.2229	0.377375	6.15627e-91	9.89176e-88	1	1
HLA-DRB5	19.4466	0.612188	3.11385e-84	4.50294e-81	0.917289	0.956677
RPL6	19.0996	0.346329	2.54526e-81	3.34609e-78	1	0.998981
RPLP0	18.9403	0.418743	5.30631e-80	5.90266e-77	1	0.997961
RPS14	18.3677	0.269337	2.38267e-75	2.15348e-72	1	1
RPL23A	18.0178	0.330644	1.41179e-72	1.20093e-69	0.998756	0.997961
RPL7A	17.5635	0.276889	4.68827e-69	3.76651e-66	1	1
NACA	15.755	0.328153	6.34156e-56	3.66821e-53	0.998756	0.996432
DDIT4	15.3937	2.50244	1.80298e-53	1.0028e-50	0.391169	0.0973496
EEF1B2	15.2108	0.376003	2.99792e-52	1.54832e-49	0.999378	0.994393
GAPDH	15.1953	0.670089	3.79757e-52	1.89368e-49	0.952736	0.87105
TSC22D3	14.7777	0.836661	2.03979e-49	9.83246e-47	0.878109	0.764016
RPL36AL	14.7688	0.761284	2.32927e-49	1.08657e-46	0.901119	0.752803
RPL12	14.6704	0.252003	9.97266e-49	4.50671e-46	1	0.99949
SMDT1	12.6629	0.752714	9.48857e-37	2.98292e-34	0.80597	0.640673
CXCR4	12.3609	1.07003	4.25628e-35	1.231e-32	0.61505	0.420999
CRIP1	12.2126	0.863278	2.66351e-34	7.26736e-32	0.861318	0.745158
S100A10	12.202	0.983227	3.03248e-34	8.12088e-32	0.69403	0.513252
UBE2I	12.0956	0.80605	1.1145e-33	2.93033e-31	0.724502	0.538226
TAGLN2	11.8967	0.629914	1.23055e-32	3.17769e-30	0.890547	0.82212
NFKBIA	11.8616	0.95202	1.87409e-32	4.75461e-30	0.669154	0.465851
EIF1	11.8389	0.325953	2.45762e-32	6.12752e-30	0.978856	0.974516
MT-ND1	11.4942	0.328925	1.41099e-30	3.18819e-28	0.995025	0.986239
H3F3B	10.7096	0.445557	9.17651e-27	1.81783e-24	0.959577	0.917431
ARHGDIB	10.5451	0.355665	5.35134e-26	1.03181e-23	0.965174	0.937819
ZFP36L2	10.2112	0.642508	1.76635e-24	3.27477e-22	0.819652	0.723242
GSTK1	10.109	0.782319	5.03962e-24	9.10975e-22	0.650498	0.489806
HIGD2A	10.0251	0.675175	1.18231e-23	2.05992e-21	0.749378	0.583078
NME2	10.0195	0.541576	1.25163e-23	2.15473e-21	0.865672	0.7579
SLC25A6	9.83921	0.378047	7.63075e-23	1.25844e-20	0.962065	0.916922
ISG20	9.67355	0.684818	3.90599e-22	6.34657e-20	0.719527	0.559123
SYNGR2	9.57025	0.53066	1.06644e-21	1.71354e-19	0.85199	0.737003
CRIP2	9.53341	1.33725	1.52205e-21	2.41872e-19	0.365672	0.188073
CD99	9.40635	0.699615	5.13652e-21	7.81886e-19	0.662935	0.514781
FXYD5	9.22795	0.466533	2.75872e-20	4.07081e-18	0.906095	0.823649
ZFP36	9.20141	0.689983	3.53276e-20	5.16033e-18	0.691542	0.5316
LAPTM5	8.9958	0.383707	2.34513e-19	3.35772e-17	0.961443	0.916412
PLP2	8.71178	0.608695	2.99131e-18	3.96856e-16	0.693408	0.561672
TKT	8.43734	0.738979	3.24632e-17	4.13526e-15	0.544776	0.370031
RPS26	8.41305	0.53128	3.995e-17	5.02363e-15	0.949005	0.896024
SH3BGRL3	8.33942	0.313657	7.46573e-17	9.14932e-15	0.960821	0.93476
HERPUD1	8.13642	0.691425	4.07142e-16	4.82597e-14	0.566542	0.414373
AUP1	7.99646	0.698717	1.2805e-15	1.43812e-13	0.524254	0.379205
CIRBP	7.95566	0.429832	1.78177e-15	1.95198e-13	0.874378	0.784913
BTF3	7.92616	0.259694	2.26029e-15	2.4576e-13	0.969527	0.950561
PSME1	7.74736	0.446664	9.38231e-15	9.9763e-13	0.836443	0.726809
TPI1	7.71792	0.589922	1.18242e-14	1.23906e-12	0.632463	0.488277
JUNB	7.7137	0.689849	1.22226e-14	1.2716e-12	0.603234	0.460754
BAIAP3	7.65541	1.86897	1.92702e-14	1.97636e-12	0.219527	0.0728848
ARF1	7.57584	0.614432	3.56816e-14	3.55856e-12	0.608209	0.45209
ANXA2	7.53782	0.685832	4.77904e-14	4.73354e-12	0.526119	0.372579
RAN	7.46523	0.496176	8.31521e-14	8.01641e-12	0.760572	0.624873
COX6A1	7.43686	0.466615	1.0311e-13	9.87464e-12	0.750622	0.634557
LGALS1	7.41758	0.736785	1.19276e-13	1.12735e-11	0.468284	0.32212
RNH1	7.4003	0.785099	1.35874e-13	1.25953e-11	0.421642	0.272681
MFSD10	7.34438	0.894352	2.06714e-13	1.86831e-11	0.361318	0.213558
MIF	7.23244	0.385461	4.74401e-13	4.13272e-11	0.873134	0.787462
PNPLA2	7.2139	0.782418	5.43717e-13	4.7082e-11	0.413557	0.265036
ACTG1	7.13982	0.32507	9.34565e-13	7.85741e-11	0.945274	0.909786
UQCRH	7.10653	0.430263	1.19e-12	9.94718e-11	0.826493	0.720693
TUBA4A	7.04026	0.737307	1.91885e-12	1.58068e-10	0.422264	0.284913
ZNF296	6.91674	0.98915	4.62139e-12	3.69226e-10	0.306592	0.170234
HSPA8	6.88878	0.347664	5.62747e-12	4.47136e-10	0.902363	0.847604
CORO1A	6.85903	0.306969	6.9331e-12	5.44889e-10	0.932836	0.884302
ARHGDIA	6.77535	0.610728	1.24108e-11	9.54639e-10	0.498756	0.35423
R3HDM4	6.73868	0.616668	1.59832e-11	1.20381e-09	0.492537	0.357798
PPDPF	6.66802	0.362883	2.59273e-11	1.90322e-09	0.837065	0.762997
IER2	6.62741	0.623989	3.41636e-11	2.4702e-09	0.510572	0.379205
COCH	6.61354	0.945693	3.75247e-11	2.68636e-09	0.311567	0.182467
UBE2N	6.58542	0.562394	4.53603e-11	3.23131e-09	0.547886	0.424057
RHOA	6.43014	0.312468	1.27491e-10	8.57507e-09	0.883706	0.824159
CPNE5	6.41116	0.637764	1.44419e-10	9.62418e-09	0.44403	0.317023
KLF2	6.38253	0.435283	1.7418e-10	1.15542e-08	0.766169	0.679918
TUFM	6.33573	0.595695	2.36214e-10	1.54565e-08	0.470149	0.335372
CLIC1	6.3226	0.327504	2.57202e-10	1.6754e-08	0.879353	0.815494
RBM3	6.25049	0.393676	4.09173e-10	2.6298e-08	0.804104	0.702854
EIF3K	6.24624	0.333102	4.20438e-10	2.69024e-08	0.874378	0.798165
UCP2	6.24158	0.367842	4.33178e-10	2.75956e-08	0.851368	0.779307
CALM1	6.22515	0.359979	4.81109e-10	3.03813e-08	0.821517	0.744139
ITGB1	6.14383	0.587683	8.05542e-10	4.99954e-08	0.472015	0.350663
SPSB3	6.1234	0.6726	9.15986e-10	5.66072e-08	0.388682	0.260958
GPX4	6.1209	0.464489	9.30456e-10	5.71076e-08	0.674129	0.550459
CHCHD10	6.08546	0.432093	1.16156e-09	7.02819e-08	0.723259	0.605505
NSA2	6.03923	0.474994	1.5485e-09	9.25322e-08	0.624378	0.490826
BLK	6.00116	0.437811	1.95911e-09	1.16109e-07	0.636194	0.534149
SMAGP	5.95975	0.876029	2.52631e-09	1.47907e-07	0.284826	0.165647
ARL6IP4	5.86206	0.446659	4.57147e-09	2.59247e-07	0.662313	0.535678
GPS2	5.82311	0.622603	5.77614e-09	3.26284e-07	0.401741	0.276249
NCF4	5.71411	0.608945	1.10281e-08	6.11026e-07	0.401741	0.283384
PPIB	5.70996	0.419973	1.13001e-08	6.23706e-07	0.687811	0.58053
SDF4	5.6838	0.728188	1.31731e-08	7.2432e-07	0.31592	0.19419
RALY	5.67835	0.540808	1.35997e-08	7.44614e-07	0.46704	0.341998
ANXA4	5.63258	0.647337	1.77532e-08	9.61532e-07	0.362562	0.247706
SNRPD2	5.57072	0.354016	2.5369e-08	1.34381e-06	0.803483	0.705403
OTUB1	5.56697	0.540044	2.59213e-08	1.36806e-06	0.449627	0.324669
GSN	5.5566	1.25127	2.75074e-08	1.44649e-06	0.199627	0.0917431
HNRNPDL	5.54644	0.314006	2.91549e-08	1.52757e-06	0.878731	0.802243
PPA1	5.52867	0.649626	3.22673e-08	1.68454e-06	0.351368	0.237513
RASSF1	5.52121	0.746168	3.36674e-08	1.74503e-06	0.301617	0.189602
NT5C	5.49301	0.467732	3.95137e-08	2.04074e-06	0.552239	0.431193
SNHG8	5.48268	0.490808	4.18925e-08	2.14826e-06	0.494403	0.376147
GUK1	5.41015	0.491148	6.29728e-08	3.15104e-06	0.506219	0.393476
NDUFB8	5.40085	0.467891	6.63273e-08	3.30744e-06	0.534826	0.415392
CCND3	5.36462	0.565381	8.112e-08	4.03119e-06	0.410448	0.297655
TNFRSF13B	5.3149	0.491451	1.06717e-07	5.2491e-06	0.488806	0.377166
RPL22L1	5.30124	0.43327	1.15019e-07	5.63827e-06	0.630597	0.509174
C9orf16	5.30044	0.453777	1.15524e-07	5.64389e-06	0.522388	0.417941
CALR	5.26054	0.450002	1.43631e-07	6.92351e-06	0.550995	0.437819
PDLIM1	5.25754	0.413579	1.45996e-07	6.99521e-06	0.628731	0.519368
SSR2	5.19375	0.370444	2.06098e-07	9.65542e-06	0.702736	0.59633
FIS1	5.18969	0.536918	2.10646e-07	9.79472e-06	0.416045	0.300204
OXA1L	5.18088	0.460391	2.20846e-07	1.02361e-05	0.508085	0.388379
SCAND1	5.16399	0.49565	2.41744e-07	1.11333e-05	0.444652	0.326707
DPP7	5.15056	0.544856	2.59714e-07	1.18852e-05	0.401119	0.286952
ID3	5.14029	0.690253	2.7431e-07	1.25136e-05	0.31592	0.215596
CAPG	5.1226	0.447357	3.01345e-07	1.37036e-05	0.538557	0.416412
VPS28	5.08347	0.449733	3.70596e-07	1.67999e-05	0.524876	0.408767
COMMD6	4.99237	0.285429	5.96434e-07	2.66205e-05	0.917289	0.845566
RNASEK	4.9696	0.310131	6.70897e-07	2.97603e-05	0.835821	0.745668
NT5E	4.92734	0.775658	8.33566e-07	3.60904e-05	0.254975	0.155963
C1QBP	4.91592	0.417287	8.83677e-07	3.80323e-05	0.540423	0.428644
ALDOA	4.86086	0.379439	1.16877e-06	4.98573e-05	0.568408	0.477064
UBXN11	4.84991	1.11785	1.23518e-06	5.25349e-05	0.183458	0.0881753
NDUFB4	4.84173	0.461679	1.28711e-06	5.45831e-05	0.455846	0.341998
NDUFA4	4.82439	0.368818	1.40434e-06	5.93804e-05	0.643657	0.54842
TUBB	4.81853	0.367544	1.4462e-06	6.0795e-05	0.660448	0.561672
PIM3	4.81465	1.17809	1.47461e-06	6.1631e-05	0.176617	0.0810398
TMC6	4.8129	0.605146	1.48756e-06	6.19929e-05	0.320274	0.220693
WAS	4.81112	0.452446	1.50086e-06	6.23675e-05	0.468284	0.351682
RHOG	4.79382	0.479906	1.63632e-06	6.78017e-05	0.445896	0.33843
HMGB2	4.79196	0.637992	1.65157e-06	6.8238e-05	0.297264	0.198777
LSM7	4.74655	0.363153	2.06915e-06	8.50058e-05	0.649254	0.54893
ANXA11	4.72336	0.405011	2.31977e-06	9.50319e-05	0.539801	0.432722
UQCRFS1	4.70892	0.452568	2.49032e-06	0.000101444	0.451493	0.340469
ACP1	4.70758	0.513352	2.50672e-06	0.000101825	0.366915	0.265545
EIF3G	4.70254	0.359146	2.56945e-06	0.000104081	0.649254	0.54842
TUBB4B	4.67943	0.831634	2.87669e-06	0.000115877	0.228856	0.139144
PSMB9	4.63653	0.324942	3.54302e-06	0.000139988	0.790423	0.692661
SIGIRR	4.61622	0.592975	3.90799e-06	0.000152739	0.303483	0.202854
CNBP	4.61498	0.278106	3.9314e-06	0.00015324	0.81903	0.743629
GPSM3	4.59053	0.278438	4.42119e-06	0.000170949	0.799751	0.732416
TP53INP1	4.58236	0.75225	4.59766e-06	0.000176826	0.23694	0.14526
LAMTOR1	4.5778	0.423426	4.69884e-06	0.000180239	0.470149	0.361366
ATF4	4.57689	0.64941	4.7194e-06	0.000180548	0.281716	0.189093
DDX39A	4.5762	0.580478	4.73488e-06	0.000180663	0.31592	0.215596
OST4	4.56847	0.311242	4.91299e-06	0.000186965	0.735697	0.646789
P2RX5	4.56618	0.374561	4.96681e-06	0.000188517	0.574627	0.481142
CDC37	4.55386	0.404986	5.26693e-06	0.000198864	0.515547	0.407747
TSPO	4.54528	0.611196	5.4862e-06	0.000206604	0.284826	0.191131
PKM	4.539	0.361022	5.6522e-06	0.000212303	0.620647	0.513761
HLA-F	4.53445	0.382455	5.77549e-06	0.000214969	0.588308	0.477064
UBXN1	4.50917	0.311939	6.50821e-06	0.000239479	0.69403	0.608053
ODC1	4.48756	0.407433	7.20423e-06	0.000263748	0.511194	0.40316
NME3	4.44695	0.532824	8.70991e-06	0.000314885	0.339552	0.243629
CSTB	4.44373	0.452653	8.84114e-06	0.000318832	0.395522	0.291539
RBCK1	4.43794	0.492334	9.0824e-06	0.000325907	0.354478	0.255352
CAPN2	4.43375	0.545148	9.26097e-06	0.000329398	0.32898	0.243119
AURKAIP1	4.43352	0.464077	9.2708e-06	0.000329398	0.389925	0.284913
TESC	4.42733	1.145	9.54054e-06	0.000337989	0.159826	0.0728848
SOCS1	4.42281	2.24003	9.74242e-06	0.000342786	0.111318	0.0254842
MYL12B	4.40018	0.29077	1.08161e-05	0.000375991	0.745647	0.665647
HSF1	4.38291	0.56468	1.17102e-05	0.000405122	0.298507	0.203874
EMD	4.37903	0.510893	1.19208e-05	0.000411425	0.343905	0.251274
NDUFA7	4.3671	0.587498	1.25906e-05	0.000433505	0.284826	0.192151
ARPC5L	4.36299	0.488387	1.28297e-05	0.000440689	0.372512	0.275229
MRPL43	4.3577	0.574633	1.31435e-05	0.000450397	0.291045	0.198267
KRTCAP2	4.34835	0.354724	1.37164e-05	0.000466712	0.591418	0.489806
NR1H2	4.31183	0.598063	1.61907e-05	0.000541124	0.279229	0.187054
KXD1	4.31079	0.642879	1.62674e-05	0.000542033	0.258706	0.172783
ATP6V0C	4.30919	0.36021	1.63854e-05	0.000544712	0.580846	0.476555
RNF126	4.29233	0.518011	1.76806e-05	0.000585079	0.327114	0.232926
NDUFA6	4.29036	0.579234	1.78386e-05	0.000588958	0.295398	0.206422
MRPS24	4.27298	0.53924	1.92879e-05	0.000632476	0.312811	0.220183
PSME2	4.26505	0.376536	1.99859e-05	0.000652407	0.496269	0.401121
HAGHL	4.24888	0.804023	2.14845e-05	0.000696609	0.20709	0.120795
TXN	4.24217	0.50328	2.21369e-05	0.000716156	0.333955	0.239551
ABHD14B	4.23954	0.409327	2.23976e-05	0.000722971	0.452736	0.349134
HNRNPA0	4.2206	0.348452	2.43656e-05	0.000784746	0.628109	0.522426
UFC1	4.20927	0.411826	2.56194e-05	0.000823295	0.427239	0.333333
NME4	4.20586	0.756141	2.60089e-05	0.000833957	0.208333	0.121814
RBM8A	4.1852	0.420174	2.84911e-05	0.000909515	0.406716	0.304281
RILPL2	4.17522	0.551784	2.97703e-05	0.000948257	0.299129	0.213558
ARF5	4.13997	0.393321	3.47353e-05	0.00108256	0.460199	0.362895
SLC3A2	4.13855	0.934219	3.49509e-05	0.00108694	0.177239	0.0948012
S100A6	4.13323	0.319986	3.57701e-05	0.00110765	0.708333	0.624873
GTF3C6	4.1198	0.550979	3.79202e-05	0.00116972	0.279851	0.192661
RNASET2	4.10919	0.285037	3.97045e-05	0.00121132	0.776119	0.687564
SPI1	4.09287	0.408903	4.26059e-05	0.00129438	0.424751	0.330785
SNX17	4.09085	0.436937	4.29793e-05	0.00130299	0.386194	0.289501
LY86	4.08406	0.358543	4.42551e-05	0.00133275	0.545398	0.45107
IRF9	4.08268	0.45191	4.45202e-05	0.0013357	0.35199	0.263507
ADRM1	4.08142	0.465982	4.47616e-05	0.00134016	0.357587	0.267074
COX5A	4.06308	0.375376	4.843e-05	0.00143808	0.472637	0.374618
ANP32B	4.05877	0.302211	4.9332e-05	0.00146187	0.669776	0.585627
BUD31	4.03839	0.577965	5.38198e-05	0.00157548	0.262438	0.175841
PSMF1	4.03194	0.499239	5.53178e-05	0.0016128	0.307836	0.220693
ECH1	4.03054	0.417969	5.56492e-05	0.00161595	0.385572	0.292049
SBDS	4.02943	0.727012	5.59125e-05	0.00162034	0.213308	0.133537
EPB41L4A-AS1	4.02703	0.54351	5.64858e-05	0.00163042	0.280473	0.195209
TMBIM6	4.02538	0.301725	5.68829e-05	0.00163535	0.66107	0.567278
LIME1	4.01509	0.66003	5.94243e-05	0.0016916	0.232587	0.149847
PPBP	4.00397	1.18959	6.22876e-05	0.00175926	0.147388	0.0688073
HSH2D	3.99893	0.438855	6.36294e-05	0.00179365	0.370647	0.285423
GPR183	3.98625	0.404551	6.71255e-05	0.00188486	0.40796	0.320082
SAP18	3.98291	0.320942	6.80777e-05	0.0019042	0.594527	0.505097
S100A4	3.98171	0.33306	6.84199e-05	0.00190941	0.60199	0.530071
CTSA	3.98134	0.701987	6.85281e-05	0.00190941	0.212687	0.133537
EIF4H	3.96925	0.428064	7.21e-05	0.00200507	0.373756	0.281346
CNPY3	3.96874	0.323995	7.22532e-05	0.00200548	0.608831	0.509174
C4orf48	3.94944	0.572962	7.83352e-05	0.00216184	0.25995	0.179918
SUB1	3.94462	0.283304	7.99255e-05	0.00219734	0.789179	0.70999
PDCD5	3.9214	0.480332	8.80351e-05	0.00241113	0.311567	0.222732
PIGC	3.92016	0.76421	8.84894e-05	0.00241899	0.193408	0.11315
DDAH2	3.91685	0.434629	8.97137e-05	0.00244783	0.370025	0.283384
ARL2	3.91306	0.630927	9.11325e-05	0.00248186	0.232587	0.151376
EDF1	3.88178	0.303223	0.000103694	0.00281694	0.75	0.649337
CORO7	3.87622	0.597832	0.000106093	0.002857	0.241915	0.160041
PTPN6	3.87117	0.253601	0.000108312	0.00291134	0.809701	0.740061
TBC1D10C	3.86927	0.312167	0.000109164	0.00292879	0.628109	0.539246
ENSA	3.86592	0.410879	0.000110671	0.00296373	0.376866	0.285933
LYPLAL1	3.85174	0.517331	0.000117282	0.0031136	0.29291	0.215087
ICAM3	3.85161	0.322498	0.000117344	0.0031136	0.587065	0.488277
GRAMD1C	3.8496	0.698897	0.00011831	0.00313348	0.201493	0.122834
DCXR	3.84777	0.465215	0.000119196	0.00314793	0.312189	0.228338
DDIT3	3.83302	1.40608	0.000126578	0.00331003	0.123756	0.0489297
NEK6	3.82478	0.591326	0.000130888	0.00339882	0.245647	0.167176
UBE2D2	3.82473	0.278313	0.000130914	0.00339882	0.730721	0.647808
CUTA	3.81719	0.334716	0.000134978	0.0034918	0.560945	0.463303
TMEM219	3.80897	0.414529	0.000139547	0.00359713	0.368159	0.283384
ATP6V1F	3.80784	0.368511	0.000140184	0.00360711	0.44403	0.35525
TBCB	3.80427	0.410536	0.000142223	0.00365308	0.3949	0.309378
SNRPB	3.7973	0.363898	0.000146279	0.00374398	0.451493	0.361366
SCPEP1	3.77814	0.514373	0.000158001	0.00402263	0.281095	0.201325
TLE1	3.77333	0.575006	0.000161083	0.00409387	0.238184	0.158512
APEX1	3.76791	0.358212	0.000164618	0.00417639	0.434701	0.344546
TOMM22	3.75753	0.376485	0.000171596	0.00432307	0.41107	0.324669
CDKN2D	3.75383	0.476021	0.000174153	0.00437986	0.311567	0.228848
ALKBH7	3.75321	0.376634	0.000174584	0.0043831	0.393035	0.307849
ARL14EP	3.73324	0.537548	0.000189035	0.00471316	0.256219	0.175841
NDUFB10	3.72586	0.349356	0.00019465	0.00482818	0.449627	0.357798
SDR39U1	3.72113	0.454557	0.000198334	0.00489439	0.295398	0.20897
CTSH	3.71844	0.331081	0.00020046	0.00493842	0.487562	0.400102
S100A11	3.71631	0.429557	0.00020215	0.00497158	0.337065	0.255352
AK8	3.70705	1.74947	0.000209691	0.00512219	0.103234	0.0310907
WBP2	3.70616	0.447224	0.000210421	0.00513132	0.314055	0.233435
TRABD	3.70475	0.619665	0.000211603	0.00514285	0.224502	0.149847
PARK7	3.69952	0.331012	0.000216005	0.00524102	0.517413	0.441896
APRT	3.69832	0.3027	0.000217035	0.00525719	0.635572	0.549439
CCS	3.69616	0.450482	0.000218884	0.00528426	0.30908	0.226809
VDAC2	3.69192	0.363233	0.000222568	0.00533758	0.429104	0.344546
RPS19BP1	3.68968	0.396418	0.000224533	0.00537579	0.353234	0.265036
GADD45GIP1	3.6842	0.386993	0.000229422	0.0054747	0.356343	0.270133
SOD1	3.67617	0.303902	0.00023676	0.00563123	0.648632	0.54893
SLC25A39	3.67495	0.552141	0.000237898	0.005649	0.243781	0.167686
WARS	3.67368	1.14346	0.000239087	0.00565864	0.132463	0.0601427
PBXIP1	3.67234	0.498377	0.000240342	0.00567451	0.281716	0.203874
TAPBP	3.67213	0.260863	0.000240542	0.00567451	0.672264	0.595821
IGHG2	3.66948	0.338362	0.000243043	0.00570559	0.422886	0.331295
DDT	3.66571	0.353056	0.000246651	0.00577156	0.437811	0.349134
SQSTM1	3.64383	0.341399	0.000268612	0.00625506	0.478234	0.388889
PRDX2	3.63813	0.451848	0.00027462	0.00637446	0.311567	0.237003
PYCARD	3.63312	0.378267	0.00028001	0.00647876	0.375622	0.285933
MRPS6	3.63146	0.401349	0.000281822	0.00650359	0.369403	0.291539
TFEB	3.63011	0.46105	0.000283305	0.00652369	0.309701	0.230377
EIF5A	3.61929	0.294087	0.000295416	0.00676165	0.58893	0.514271
TEX264	3.6192	0.555698	0.000295509	0.00676165	0.23694	0.16157
PRKCD	3.61514	0.57405	0.000300183	0.00685774	0.233209	0.157492
PGLS	3.61369	0.342532	0.000301871	0.00687198	0.422886	0.343017
SDHB	3.61356	0.573542	0.000302023	0.00687198	0.233831	0.158002
EIF1B	3.61338	0.358969	0.000302232	0.00687198	0.426617	0.339959
SSBP4	3.60135	0.452351	0.000316566	0.00715425	0.301617	0.223751
SRI	3.6013	0.393477	0.000316625	0.00715425	0.36194	0.278287
RASGRP2	3.60013	0.308862	0.000318059	0.00716426	0.600746	0.514271
PSMB6	3.59814	0.375836	0.000320503	0.00720809	0.396144	0.314475
SHKBP1	3.58871	0.422159	0.000332323	0.00745074	0.333333	0.256371
DNAJC19	3.55697	0.461607	0.000375161	0.00835933	0.291667	0.214067
UCKL1	3.55088	0.667702	0.000383945	0.00851568	0.190299	0.117227
EBI3	3.54541	1.27446	0.000391997	0.00868096	0.125	0.0565749
MYO1G	3.5416	0.366381	0.000397715	0.00879412	0.396766	0.316004
A1BG	3.51248	0.771318	0.000443939	0.00966957	0.168532	0.0973496
GUCD1	3.50795	0.43382	0.000451579	0.00979112	0.30597	0.230377
RAB11B	3.50322	0.376492	0.000459678	0.00995121	0.356965	0.276249
GNB2	3.48636	0.316383	0.000489645	0.0105525	0.529229	0.43578
PLEKHJ1	3.48037	0.392631	0.000500723	0.0107365	0.333333	0.256371
MVP	3.47241	0.642541	0.000515815	0.0110343	0.199005	0.12844
EID1	3.46694	0.32439	0.00052642	0.0112114	0.493159	0.407747
CDKN1A	3.4077	1.06548	0.000655118	0.0136148	0.136194	0.0703364
CD82	3.40764	0.269109	0.000655275	0.0136148	0.695896	0.611621
MYC	3.40315	0.542876	0.000666133	0.0138206	0.236318	0.164628
LAMTOR5	3.39664	0.310107	0.000682185	0.0140729	0.483209	0.400612
IMPDH2	3.38951	0.36618	0.000700178	0.0143621	0.366915	0.285423
PRDX1	3.38752	0.302511	0.000705279	0.0144462	0.516791	0.440877
SF3A2	3.38471	0.385928	0.00071253	0.0145741	0.340796	0.260958
NOL7	3.37504	0.338457	0.000738062	0.0150538	0.396766	0.312946
RGS14	3.37156	0.638463	0.000747439	0.0152235	0.195274	0.126911
VPS4A	3.36528	0.596329	0.000764669	0.0155307	0.205846	0.137105
CORO1B	3.36378	0.397985	0.00076884	0.0155935	0.334577	0.261978
THAP7	3.34667	0.725541	0.000817873	0.0164496	0.171642	0.103976
HMGA1	3.34548	0.404462	0.000821394	0.0164975	0.324627	0.247197
MAP3K8	3.34188	0.579971	0.000832141	0.0166901	0.215796	0.147299
ST13	3.32941	0.266707	0.000870304	0.0174073	0.649254	0.56371
SLC25A5	3.32489	0.261625	0.000884536	0.0176431	0.684701	0.601427
YDJC	3.30315	0.544472	0.000956041	0.0189648	0.210821	0.140673
SF3B4	3.30239	0.441949	0.000958659	0.0189906	0.271766	0.198267
CYB5R3	3.30058	0.377422	0.000964869	0.0190614	0.328358	0.249235
MOB2	3.2964	0.672965	0.000979333	0.0192989	0.171642	0.103976
NDUFS3	3.29501	0.4722	0.00098418	0.0193636	0.252488	0.179409
MDH2	3.29428	0.345156	0.000986755	0.0193878	0.410448	0.325178
TNIP2	3.28688	0.654759	0.00101303	0.019877	0.181592	0.114679
TBXAS1	3.28517	1.24319	0.00101921	0.0199712	0.110697	0.0458716
CXXC5	3.27926	0.274665	0.00104078	0.0203664	0.582711	0.494903
HSPA4	3.2715	0.456613	0.0010698	0.0208777	0.263682	0.191131
MIIP	3.26918	0.540717	0.0010786	0.0210001	0.220771	0.154434
ABT1	3.25723	0.545426	0.00112504	0.0218085	0.206468	0.136595
LDHB	3.24862	0.263835	0.00115967	0.02236	0.653607	0.570336
PHB	3.22698	0.408396	0.00125104	0.0239938	0.276119	0.204893
TPGS1	3.21331	0.886361	0.00131217	0.0250333	0.13806	0.0744139
RNF7	3.21096	0.355213	0.00132294	0.0252057	0.327114	0.248216
LRPAP1	3.20634	0.485778	0.00134436	0.0255129	0.243159	0.174822
PCIF1	3.20564	0.500348	0.00134765	0.0255417	0.231343	0.164118
CCDC167	3.19849	0.792652	0.0013815	0.0261149	0.158582	0.0963303
BTG2	3.19049	0.344879	0.00142031	0.0268134	0.412313	0.333843
MGAT4A	3.17406	0.751892	0.00150323	0.0281582	0.154229	0.0897044
RAC1	3.16321	0.315003	0.00156041	0.0290412	0.409826	0.333843
RGS19	3.15854	0.305946	0.00158561	0.0294345	0.446517	0.361876
PSMG2	3.15425	0.373977	0.00160911	0.0297563	0.327736	0.252294
MAP1LC3B	3.15229	0.310071	0.00161995	0.0299183	0.426617	0.342508
FAM102A	3.15038	0.562733	0.00163057	0.0300378	0.202114	0.136595
BCL7B	3.14957	0.558897	0.00163513	0.0300835	0.19403	0.127421
ACP5	3.14004	0.298011	0.00168927	0.0309614	0.442786	0.37054
BIN2	3.13743	0.466714	0.00170439	0.0311595	0.254975	0.192661
CMTM7	3.12827	0.367279	0.00175838	0.032106	0.307214	0.236493
LRP10	3.12721	0.347316	0.00176474	0.0321814	0.347637	0.275739
PSMB1	3.12515	0.28622	0.00177712	0.0323664	0.501866	0.420489
SEC61B	3.12468	0.285845	0.00177998	0.0323772	0.496891	0.417941
GADD45B	3.11845	0.918118	0.00181807	0.0329462	0.129353	0.0672783
NSMCE4A	3.11641	0.50454	0.00183069	0.0331334	0.21393	0.147299
RSAD1	3.10774	0.595261	0.00188522	0.0340777	0.187811	0.124363
NHP2	3.09324	0.32598	0.00197987	0.0357072	0.38806	0.311417
ZYX	3.09317	0.475266	0.0019803	0.0357072	0.227612	0.16157
PFDN1	3.06884	0.511849	0.00214892	0.0385074	0.212065	0.147808
ACO2	3.06659	0.424802	0.00216517	0.0387028	0.240672	0.172783
ILF2	3.06169	0.376618	0.00220089	0.0392443	0.295398	0.22528
EIF3D	3.05926	0.281738	0.00221884	0.0394669	0.559701	0.469419
CCDC85B	3.0566	0.319418	0.00223862	0.0397699	0.394279	0.325688
PIN1	3.03611	0.454364	0.00239655	0.0425234	0.238806	0.174822
TMBIM1	3.03449	0.470941	0.00240943	0.0426873	0.244403	0.183996
PARP3	3.02728	1.07171	0.00246767	0.0435715	0.116294	0.0570846
CLDND1	3.02175	0.455188	0.00251322	0.0442137	0.21704	0.149847
PVT1	3.01256	0.617983	0.00259056	0.0454085	0.166667	0.103976
IFITM1	3.01117	0.305605	0.00260242	0.0455613	0.395522	0.325178
WDR83OS	3.00877	0.280711	0.00262305	0.0458116	0.484453	0.404179
FUT7	3.00584	0.939094	0.00264853	0.046145	0.128731	0.0703364
RWDD3	3.00412	0.468066	0.00266349	0.0463498	0.219527	0.152905
UNC119	3.00259	0.425662	0.00267695	0.046528	0.253109	0.188073
COPE	3.00176	0.279954	0.00268428	0.0465994	0.463308	0.389908
APH1A	2.98121	0.283293	0.00287111	0.049664	0.47699	0.390928
U2SURP	-2.98596	-0.369848	0.0028269	0.0490166	0.287313	0.32212
ZNF148	-3.00988	-0.579094	0.00261349	0.0456998	0.172264	0.219164
HNRNPH1	-3.01419	-0.397803	0.00257666	0.0452441	0.264925	0.303262
TPP1	-3.02671	-0.557525	0.00247234	0.0436006	0.16107	0.213558
XRN2	-3.03384	-0.460438	0.00241465	0.0426873	0.212065	0.259429
IQGAP1	-3.03405	-0.321843	0.00241295	0.0426873	0.33209	0.366972
HP1BP3	-3.06044	-0.290019	0.00221015	0.0393608	0.36194	0.394495
DOCK8	-3.06456	-0.300091	0.00217987	0.0389174	0.366915	0.391437
HNRNPR	-3.08839	-0.326463	0.00201245	0.0361067	0.332711	0.364424
MAT2A	-3.09059	-0.456771	0.00199758	0.0359291	0.213308	0.261468
RERE	-3.12395	-0.808979	0.00178443	0.0323772	0.107587	0.163099
GOLGA4	-3.12413	-0.674866	0.00178334	0.0323772	0.136816	0.191131
ALOX5AP	-3.14487	-0.426648	0.00166163	0.0304934	0.241915	0.29103
PCMTD1	-3.15183	-0.559318	0.00162248	0.0299269	0.174129	0.224771
NIPBL	-3.15508	-0.52785	0.00160453	0.0297095	0.197139	0.246687
ACIN1	-3.16096	-0.507488	0.00157252	0.0292291	0.210821	0.25739
ZNF800	-3.16657	-0.55844	0.00154248	0.0288189	0.183458	0.234964
BTLA	-3.16907	-0.665643	0.00152929	0.0286095	0.14801	0.200306
THRAP3	-3.17479	-0.27187	0.00149943	0.0281235	0.38495	0.414883
USP8	-3.18132	-0.598502	0.00146605	0.0275332	0.162935	0.216106
SLTM	-3.18633	-0.440337	0.0014409	0.0271036	0.241915	0.286952
NUCKS1	-3.18922	-0.416809	0.00142658	0.0268966	0.262438	0.304281
EPB41	-3.20045	-0.437994	0.00137215	0.025972	0.245025	0.289501
LRMP	-3.20653	-0.495292	0.00134345	0.0255129	0.218284	0.266565
STRBP	-3.20854	-0.519638	0.00133411	0.0253849	0.198383	0.246687
BIRC6	-3.21644	-0.59254	0.00129792	0.0247943	0.172886	0.22528
OSBPL10	-3.22342	-0.489787	0.00126669	0.0242616	0.223259	0.268094
LPGAT1	-3.25464	-0.690073	0.00113536	0.0219793	0.139303	0.195719
METTL7A	-3.26071	-0.470028	0.00111134	0.0215719	0.23694	0.283384
GAPT	-3.26908	-0.362169	0.00107897	0.0210001	0.317786	0.361366
PLEKHA2	-3.27757	-0.664761	0.00104706	0.0204616	0.151741	0.206422
TNKS2	-3.29633	-0.701336	0.00097956	0.0192989	0.145522	0.200815
AFF4	-3.31988	-0.468532	0.000900563	0.0179134	0.243159	0.287971
DEK	-3.32233	-0.31714	0.000892699	0.0177814	0.340174	0.382773
BAZ2A	-3.32668	-0.502968	0.000878859	0.0175541	0.202114	0.256881
ZBTB20	-3.34751	-0.429414	0.000815421	0.0164231	0.265547	0.310907
C1orf162	-3.36113	-0.641234	0.000776237	0.0156995	0.159826	0.218654
CD164	-3.36234	-0.284483	0.00077285	0.0156529	0.400498	0.430683
MIS18BP1	-3.38081	-0.366321	0.00072272	0.0147617	0.320896	0.358818
USP15	-3.39393	-0.410309	0.000688969	0.0141926	0.274876	0.319572
AP3B1	-3.40149	-0.668448	0.000670203	0.0138454	0.152363	0.20897
SAMD9	-3.40265	-0.876768	0.000667368	0.0138264	0.100746	0.162589
USP1	-3.4112	-0.745862	0.000646785	0.0134772	0.128731	0.189602
CD47	-3.41705	-0.303653	0.000633026	0.0132095	0.39801	0.43527
XPO1	-3.42417	-0.730327	0.000616682	0.0129057	0.137438	0.195719
DNAJB14	-3.42433	-0.790634	0.000616311	0.0129057	0.121269	0.181957
PPP4R3A	-3.43801	-0.619352	0.000586012	0.0123173	0.174129	0.230377
YTHDC1	-3.44045	-0.552514	0.000580737	0.0122242	0.194652	0.252294
GYPC	-3.44137	-0.400515	0.000578779	0.0122008	0.284204	0.333333
SETD2	-3.44266	-0.610287	0.000576027	0.0121605	0.174751	0.231906
NEMF	-3.44741	-0.487935	0.000565996	0.0119662	0.218284	0.272681
BLNK	-3.44888	-0.324809	0.000562927	0.0119187	0.370647	0.412334
RNMT	-3.4595	-0.793791	0.000541182	0.0114751	0.129353	0.189093
ZDHHC21	-3.46044	-0.871569	0.000539284	0.0114517	0.106343	0.168705
KTN1	-3.46172	-0.409381	0.00053674	0.0114144	0.289179	0.335372
ARL5A	-3.47079	-0.345581	0.000518928	0.0110682	0.356965	0.38736
MACF1	-3.47139	-0.636312	0.000517763	0.0110596	0.16791	0.22579
ABLIM1	-3.48014	-0.717694	0.00050115	0.0107365	0.143035	0.203874
CAMK1D	-3.48241	-0.377648	0.000496924	0.0106776	0.304726	0.352701
CCAR1	-3.48419	-0.645398	0.000493633	0.0106227	0.162313	0.219674
UPF2	-3.50793	-0.634664	0.000451606	0.00979112	0.165423	0.22528
AFTPH	-3.50894	-0.434508	0.000449892	0.00978329	0.273632	0.325688
PHKB	-3.51245	-0.623711	0.000443994	0.00966957	0.171642	0.229358
WNK1	-3.51573	-0.656288	0.000438545	0.00958447	0.161692	0.222222
TBC1D22A	-3.52143	-0.610442	0.000429232	0.00941901	0.182836	0.239551
TBC1D5	-3.52216	-0.640939	0.000428045	0.00940723	0.16791	0.22528
VPS4B	-3.52379	-0.712501	0.000425418	0.00936372	0.139303	0.201325
EFCAB14	-3.53193	-0.806421	0.000412531	0.00909391	0.127488	0.188073
LYST	-3.53912	-0.618619	0.000401471	0.00886362	0.180348	0.237003
RAD21	-3.57152	-0.348937	0.000354911	0.00792033	0.371891	0.409786
HNRNPD	-3.57536	-0.492929	0.000349749	0.00781719	0.233209	0.29001
ARHGAP17	-3.58311	-0.373368	0.000339529	0.0076005	0.333333	0.376147
PRPF40A	-3.59155	-0.451402	0.000328723	0.00738146	0.268035	0.319062
CLECL1	-3.61158	-0.435968	0.000304332	0.00690886	0.282338	0.330785
NFATC2	-3.62374	-0.807036	0.000290372	0.00666519	0.126244	0.190622
MORC3	-3.62562	-0.723802	0.000288271	0.00662749	0.151119	0.212029
DNAJC10	-3.63131	-0.477511	0.000281983	0.00650359	0.240672	0.300204
RBM26	-3.63543	-0.797461	0.000277522	0.00643149	0.133085	0.195209
BAZ1B	-3.63846	-0.768993	0.000274273	0.00637446	0.134328	0.197757
TMPO	-3.64711	-0.558682	0.000265207	0.00618575	0.195274	0.2579
SMC6	-3.66434	-0.611992	0.000247976	0.00579318	0.182214	0.24261
CIITA	-3.66641	-0.430143	0.000245976	0.00576509	0.299751	0.345566
PCM1	-3.66964	-0.552195	0.000242888	0.00570559	0.225124	0.279817
SEC63	-3.67026	-0.705361	0.000242299	0.00570559	0.141791	0.208461
PPP4R3B	-3.67381	-0.587884	0.000238964	0.00565864	0.189055	0.250255
SMG1	-3.68365	-0.510782	0.000229922	0.00547759	0.233831	0.292559
SEC62	-3.68495	-0.266166	0.000228747	0.00546761	0.46704	0.492864
LMBRD1	-3.69216	-0.291311	0.000222354	0.00533758	0.429726	0.454638
LENG8	-3.69357	-0.495475	0.00022113	0.00532074	0.248756	0.303772
GCC2	-3.69461	-0.591723	0.000220223	0.00530775	0.216418	0.270133
SRSF1	-3.70812	-0.451588	0.000208801	0.00510909	0.266791	0.318043
NR3C1	-3.71121	-0.439395	0.000206273	0.00505579	0.293532	0.337411
APBB1IP	-3.71543	-0.293733	0.000202856	0.00498046	0.426617	0.454638
RBM6	-3.72163	-0.47004	0.000197937	0.00489294	0.263682	0.318043
SPEN	-3.73033	-0.754783	0.000191227	0.00475144	0.1449	0.208461
APPL1	-3.73201	-0.45259	0.000189956	0.00472797	0.269279	0.324669
SETBP1	-3.73637	-0.818995	0.000186696	0.00466288	0.122512	0.190112
ANKRD11	-3.74858	-0.759843	0.000177841	0.00445713	0.137438	0.204383
GLIPR1	-3.75773	-0.422441	0.000171461	0.00432307	0.318408	0.362385
PRPF4B	-3.75804	-0.592882	0.000171249	0.00432307	0.188433	0.249745
FAM214A	-3.78108	-0.908346	0.000156148	0.00398247	0.109453	0.17686
DDX46	-3.78129	-0.542111	0.000156015	0.00398247	0.228856	0.284913
NCKAP1L	-3.79892	-0.491601	0.000145329	0.00372625	0.249378	0.305301
UBXN4	-3.82937	-0.406787	0.000128473	0.00334747	0.322139	0.374618
OFD1	-3.82942	-0.499104	0.000128447	0.00334747	0.256219	0.310398
FCRLA	-3.83828	-0.289078	0.000123901	0.00324588	0.475746	0.524465
SMARCC1	-3.84161	-0.60787	0.000122232	0.00320798	0.215174	0.270642
ATP2B1	-3.84342	-0.346196	0.000121333	0.00319017	0.399876	0.440367
LNPEP	-3.84453	-0.741141	0.000120785	0.00318155	0.148632	0.216616
CAPZA1	-3.86173	-0.257858	0.000112589	0.00300343	0.511816	0.528542
PRDM2	-3.86416	-0.584094	0.000111473	0.00297969	0.21393	0.272171
UBE3A	-3.87666	-0.5991	0.000105901	0.002857	0.197139	0.260958
UHMK1	-3.88147	-0.596342	0.000103826	0.00281694	0.208333	0.268603
SRSF10	-3.93201	-0.374404	8.42388e-05	0.00231153	0.353234	0.397554
NCOR1	-3.94516	-0.311683	7.97461e-05	0.00219659	0.442164	0.472987
PHF14	-3.95678	-0.668398	7.59667e-05	0.00210049	0.16791	0.236493
ARID1B	-3.98452	-0.650373	6.76163e-05	0.00189496	0.188433	0.253313
ERICH1	-3.99369	-0.592561	6.50523e-05	0.0018302	0.199627	0.266565
HLA-DMB	-4.00622	-0.261045	6.1697e-05	0.00174599	0.555348	0.585117
METTL8	-4.00929	-0.635101	6.0901e-05	0.00172684	0.191542	0.259429
INPP5D	-4.01105	-0.474975	6.04481e-05	0.00171737	0.286692	0.339959
CHD1	-4.01668	-0.702145	5.90226e-05	0.00168348	0.166045	0.233435
RBM25	-4.01952	-0.41766	5.83159e-05	0.00166661	0.333955	0.38787
CD72	-4.02148	-0.933922	5.78331e-05	0.00165609	0.112562	0.187054
PIKFYVE	-4.02256	-0.638415	5.75692e-05	0.0016518	0.200249	0.264016
MEF2C	-4.02626	-0.275927	5.66702e-05	0.00163249	0.565299	0.583588
SETD5	-4.02711	-0.787885	5.64662e-05	0.00163042	0.148632	0.216616
ETS1	-4.03093	-0.491348	5.55565e-05	0.00161595	0.263682	0.324159
TMF1	-4.03411	-0.855226	5.48091e-05	0.0016012	0.124378	0.197757
PPP1R2	-4.04102	-0.32298	5.32203e-05	0.00156109	0.416667	0.454128
SRSF4	-4.04482	-0.423015	5.2364e-05	0.0015391	0.304104	0.356269
FCHSD2	-4.04513	-0.615618	5.22947e-05	0.0015391	0.213308	0.27421
BCLAF1	-4.05312	-0.427196	5.05384e-05	0.0014915	0.336443	0.383282
SKAP2	-4.05562	-0.53714	5.00015e-05	0.00147867	0.241915	0.30632
TTC3	-4.06486	-0.466018	4.80621e-05	0.0014301	0.304104	0.361366
VPS13C	-4.07771	-0.513012	4.54805e-05	0.00135607	0.26306	0.324669
TAOK3	-4.08367	-0.511	4.43298e-05	0.00133275	0.256841	0.319062
FCRL2	-4.08491	-0.622975	4.40937e-05	0.00133119	0.216418	0.279817
PPP3CA	-4.10002	-0.573847	4.13111e-05	0.00125768	0.223881	0.29001
CYFIP2	-4.11428	-0.428906	3.88383e-05	0.00118992	0.330846	0.383282
MDM4	-4.11469	-0.747996	3.87697e-05	0.00118992	0.153607	0.227319
CHD9	-4.11583	-0.619525	3.85782e-05	0.00118698	0.21393	0.277268
TLN1	-4.1197	-0.595298	3.79363e-05	0.00116972	0.218284	0.283894
THOC2	-4.13382	-0.593145	3.56788e-05	0.00110719	0.21393	0.283894
STK17A	-4.14571	-0.397884	3.38758e-05	0.00105805	0.375	0.421509
BRD4	-4.15487	-0.613777	3.25476e-05	0.00101877	0.224502	0.286442
DDX6	-4.16177	-0.420853	3.1579e-05	0.000992749	0.31592	0.373598
SSH2	-4.16428	-0.518609	3.12333e-05	0.000986166	0.26306	0.324159
STK17B	-4.16577	-0.414373	3.10306e-05	0.000981912	0.344527	0.399592
PRKDC	-4.16582	-0.742954	3.1024e-05	0.000981912	0.159204	0.231906
MARCKS	-4.16972	-0.613163	3.04978e-05	0.000969294	0.228234	0.292559
ZNF638	-4.26353	-0.722385	2.01222e-05	0.000655377	0.173507	0.245668
RCSD1	-4.27141	-0.27032	1.94239e-05	0.000635496	0.560323	0.582569
USP34	-4.31942	-0.686893	1.56439e-05	0.000524889	0.197139	0.265036
DDX3X	-4.33274	-0.626675	1.47268e-05	0.000495264	0.209577	0.279307
GPBP1	-4.34272	-0.490368	1.40728e-05	0.000474373	0.297886	0.353211
ZC3HAV1	-4.3432	-0.547071	1.40425e-05	0.000474373	0.266791	0.32314
STAG2	-4.34334	-0.920467	1.40331e-05	0.000474373	0.126244	0.204383
PRPF38B	-4.35057	-0.557235	1.35783e-05	0.000463103	0.245647	0.314475
ADAR	-4.35157	-0.478493	1.35168e-05	0.000462095	0.300373	0.364424
VPREB3	-4.38384	-0.39215	1.16603e-05	0.000404363	0.415423	0.458716
KDM4B	-4.40414	-1.04281	1.06202e-05	0.000370069	0.107587	0.188073
PCF11	-4.40695	-0.708227	1.04836e-05	0.000366191	0.186567	0.260449
MYH9	-4.41744	-0.321323	9.98749e-06	0.000349707	0.490672	0.544343
SENP6	-4.41753	-0.688829	9.98372e-06	0.000349707	0.198383	0.269623
MATR3-1	-4.42536	-0.581532	9.62823e-06	0.000339595	0.248134	0.313456
TMEM154	-4.42691	-0.397447	9.55932e-06	0.000337989	0.384328	0.436799
G3BP1	-4.43663	-0.620152	9.13763e-06	0.00032627	0.225124	0.293578
FCRL3	-4.43732	-1.02243	9.1086e-06	0.000326038	0.110075	0.192661
SLC38A1	-4.44279	-0.560063	8.88014e-06	0.000319442	0.256219	0.320591
DHX36	-4.47856	-0.944232	7.51497e-06	0.000272366	0.124378	0.205403
ROCK1	-4.48321	-0.547533	7.35297e-06	0.000267778	0.271144	0.333843
JUN	-4.48639	-0.680669	7.24406e-06	0.000264536	0.194652	0.276758
TNFAIP8	-4.51012	-0.309474	6.47924e-06	0.000239021	0.513682	0.54842
FGD2	-4.52782	-0.538327	5.95951e-06	0.000220976	0.281095	0.344546
OGT	-4.53649	-0.570859	5.71994e-06	0.000213737	0.261816	0.331295
MALT1	-4.53694	-1.037	5.70757e-06	0.000213737	0.108209	0.191641
SRRM1	-4.56029	-0.328351	5.10821e-06	0.000193376	0.481965	0.518349
TRIM38	-4.58353	-0.616604	4.57189e-06	0.000176304	0.231343	0.304791
MAP3K1	-4.60091	-0.547987	4.20649e-06	0.000163083	0.288557	0.352701
KMT2C	-4.60546	-0.729858	4.1155e-06	0.000159984	0.186567	0.264526
GSTP1	-4.62274	-0.533659	3.78697e-06	0.00014841	0.293532	0.362385
ZEB2	-4.63311	-0.785779	3.6022e-06	0.000141553	0.165423	0.247706
PHF3	-4.64306	-0.648845	3.43287e-06	0.000136007	0.228856	0.299694
EIF3A	-4.64791	-0.531991	3.35321e-06	0.000133216	0.284204	0.357288
TSPAN13	-4.66951	-0.876394	3.01916e-06	0.000120276	0.155473	0.234455
ARHGAP15	-4.67609	-0.478444	2.92399e-06	0.000116806	0.330846	0.394495
PARP15	-4.67798	-0.76273	2.89713e-06	0.000116054	0.189055	0.265545
CTSS	-4.67857	-0.269092	2.88885e-06	0.000116043	0.577736	0.607543
SPTBN1	-4.68404	-0.765203	2.81282e-06	0.000113621	0.179726	0.258919
PLCG2	-4.71447	-0.475115	2.42342e-06	9.89975e-05	0.324627	0.38685
CD22	-4.76308	-0.492058	1.9066e-06	7.85507e-05	0.32898	0.390418
NKTR	-4.81736	-0.611139	1.45474e-06	6.09767e-05	0.252488	0.325688
ACAP2	-4.82331	-0.459023	1.41194e-06	5.95281e-05	0.350124	0.40367
CDC42	-4.86373	-0.270439	1.15193e-06	4.92843e-05	0.606343	0.625382
KPNB1	-4.89377	-0.537592	9.89208e-07	4.24479e-05	0.30908	0.374108
PRKD3	-4.92269	-0.98615	8.53629e-07	3.68488e-05	0.130597	0.218654
CCNL1	-4.93113	-0.467794	8.17571e-07	3.55042e-05	0.373134	0.427625
CLEC2D	-4.93385	-0.984607	8.0624e-07	3.51176e-05	0.143035	0.229867
KDM5A	-4.93731	-0.845535	7.92073e-07	3.46048e-05	0.161692	0.247197
HLA-DOB	-4.95147	-0.478463	7.36532e-07	3.22757e-05	0.343284	0.406728
NCOA3	-4.95945	-0.556912	7.06915e-07	3.1072e-05	0.294776	0.365953
TTN	-4.9619	-0.99839	6.98062e-07	3.07765e-05	0.136816	0.224771
KMT2A	-4.9689	-0.798455	6.73329e-07	2.97768e-05	0.183458	0.266565
KIAA0040	-4.98408	-0.683603	6.22578e-07	2.77019e-05	0.227612	0.30683
RNPC3	-4.99451	-1.08474	5.89866e-07	2.64088e-05	0.115672	0.205912
PAK2	-5.01105	-0.463447	5.41331e-07	2.43112e-05	0.350124	0.417941
PLAC8	-5.03442	-0.372262	4.79297e-07	2.16597e-05	0.492537	0.543323
TGFBR2	-5.15875	-0.64176	2.48606e-07	1.1413e-05	0.250622	0.331804
SETX	-5.17872	-0.732942	2.23411e-07	1.03219e-05	0.21393	0.299694
SMIM14	-5.19356	-0.619006	2.06315e-07	9.65542e-06	0.276741	0.359327
TRAF5	-5.20335	-0.639985	1.95731e-07	9.21978e-06	0.248756	0.333843
CEP350	-5.20726	-0.91655	1.91646e-07	9.05686e-06	0.152985	0.245158
ZCCHC7	-5.22219	-0.544326	1.76815e-07	8.38337e-06	0.309701	0.382263
SF3B1	-5.25743	-0.448401	1.46086e-07	6.99521e-06	0.398632	0.460245
SRRM2	-5.28967	-0.423446	1.22537e-07	5.96637e-06	0.422264	0.478084
ARPC5	-5.32131	-0.392126	1.03022e-07	5.08465e-06	0.458333	0.506626
SFPQ	-5.42232	-0.451707	5.88301e-08	2.95397e-06	0.435945	0.493884
UTRN	-5.45933	-0.920834	4.77933e-08	2.43359e-06	0.16107	0.25841
CYB561A3	-5.46956	-0.477256	4.51148e-08	2.30532e-06	0.393657	0.457696
SET	-5.48577	-0.356836	4.11681e-08	2.11862e-06	0.531716	0.575433
SYK	-5.52503	-0.465682	3.29433e-08	1.71364e-06	0.416667	0.482161
ZNF292	-5.57695	-0.744996	2.44769e-08	1.30132e-06	0.228234	0.316004
GRB2	-5.57948	-0.395579	2.41236e-08	1.28727e-06	0.495647	0.552497
CDC40	-5.60611	-0.784005	2.06921e-08	1.11076e-06	0.218905	0.30683
BACH2	-5.62261	-1.03256	1.88093e-08	1.01493e-06	0.150498	0.249745
DAPP1	-5.67778	-0.74899	1.36452e-08	7.44614e-07	0.223881	0.314985
TTC14	-5.75299	-0.787833	8.76768e-09	4.89534e-07	0.215174	0.313456
ALOX5	-5.75828	-0.513525	8.49749e-09	4.76288e-07	0.378731	0.455657
ARHGAP24	-5.87879	-0.616005	4.13274e-09	2.3529e-07	0.311567	0.396534
AKAP9	-5.9183	-0.941352	3.25291e-09	1.87412e-07	0.174129	0.275739
SRSF11	-5.94615	-0.526749	2.74518e-09	1.58792e-07	0.389303	0.465851
ADD3	-5.94834	-0.466831	2.70877e-09	1.57315e-07	0.450871	0.509684
PRKCB	-5.96959	-0.411871	2.37857e-09	1.39823e-07	0.519279	0.568298
MBD4	-6.05292	-0.501067	1.42241e-09	8.53505e-08	0.410448	0.485219
CYBB	-6.06368	-0.661693	1.33045e-09	8.01649e-08	0.299129	0.392966
PLD4	-6.10382	-0.895807	1.03563e-09	6.29256e-08	0.194652	0.299694
MYLIP	-6.10938	-1.03967	1.00016e-09	6.10269e-08	0.158582	0.265545
POLR2J3	-6.12064	-1.33359	9.31982e-10	5.71076e-08	0.106343	0.218145
SON	-6.17187	-0.336932	6.74885e-10	4.20669e-08	0.603856	0.640673
NOTCH2	-6.18947	-0.77816	6.03654e-10	3.77898e-08	0.246891	0.343017
NBPF10	-6.19876	-1.16028	5.69101e-10	3.57816e-08	0.129353	0.243629
ZRANB2	-6.22599	-0.66668	4.78512e-10	3.03498e-08	0.29291	0.383282
ARID4B	-6.26627	-0.6498	3.69805e-10	2.38739e-08	0.312189	0.405199
SP110	-6.30951	-0.411885	2.79919e-10	1.8152e-08	0.55597	0.603466
PPM1K	-6.37185	-0.668042	1.86766e-10	1.23325e-08	0.30597	0.398573
LYN	-6.48154	-0.5505	9.07925e-11	6.13528e-09	0.3949	0.481651
ASH1L	-6.49152	-0.975086	8.49722e-11	5.76893e-09	0.185945	0.296636
BPTF	-6.5131	-0.948295	7.36169e-11	5.04537e-09	0.197139	0.30581
STK4	-6.52499	-0.501353	6.80047e-11	4.68293e-09	0.445896	0.523445
FNBP4	-6.5495	-0.69481	5.77289e-11	3.99434e-09	0.304726	0.391947
REL	-6.5528	-0.592471	5.64684e-11	3.94488e-09	0.373134	0.455657
PAX5	-6.56306	-0.861111	5.27134e-11	3.70043e-09	0.225746	0.334862
WSB1	-6.56417	-0.671705	5.23224e-11	3.6909e-09	0.30597	0.405199
LBH	-6.56641	-0.598171	5.15432e-11	3.65376e-09	0.371269	0.462793
KLF6	-6.62466	-0.497039	3.48037e-11	2.50396e-09	0.521766	0.579001
SNX10	-6.63315	-0.749254	3.28597e-11	2.38786e-09	0.276741	0.373598
CELF2	-6.6824	-0.608488	2.35062e-11	1.7343e-09	0.368159	0.452599
UVRAG	-6.70464	-0.590824	2.01903e-11	1.49729e-09	0.374378	0.452599
DDX24	-6.73098	-0.641716	1.68526e-11	1.26272e-09	0.347015	0.43476
PLEK	-6.79901	-0.730926	1.05341e-11	8.14621e-10	0.307836	0.409786
ACTR2	-6.80676	-0.549268	9.98212e-12	7.76083e-10	0.425373	0.49949
CD180	-6.87629	-0.944109	6.14305e-12	4.85435e-10	0.197761	0.320591
IFI16	-6.91918	-0.626281	4.54277e-12	3.64961e-10	0.365672	0.457696
PTP4A2	-6.92796	-0.59899	4.26966e-12	3.44936e-10	0.377488	0.470948
TNRC6B	-6.98285	-0.752119	2.89251e-12	2.34992e-10	0.286692	0.399592
RBM39	-7.06229	-0.423227	1.63784e-12	1.3612e-10	0.585199	0.650357
EML4	-7.14114	-0.722838	9.25621e-13	7.82772e-11	0.325249	0.423038
HNRNPA2B1	-7.15995	-0.258896	8.07054e-13	6.86518e-11	0.891791	0.905708
ANKRD44	-7.19956	-0.675722	6.04088e-13	5.19983e-11	0.351368	0.452599
ATRX	-7.27007	-0.674995	3.59308e-13	3.16827e-11	0.350124	0.452599
PNISR	-7.32769	-0.339726	2.34159e-13	2.10321e-11	0.761816	0.794597
AFF3	-7.35008	-0.57366	1.98095e-13	1.80167e-11	0.458955	0.546381
FCER2	-7.36243	-1.11277	1.80594e-13	1.65289e-11	0.180348	0.311927
ITGA4	-7.38154	-0.659847	1.56472e-13	1.44124e-11	0.373756	0.478084
ATM	-7.40102	-0.664471	1.35141e-13	1.25953e-11	0.364428	0.466871
AKAP13	-7.41633	-0.714672	1.20412e-13	1.1307e-11	0.336443	0.43629
POU2F2	-7.43348	-0.467914	1.05779e-13	1.00636e-11	0.572139	0.633537
HSP90AA1	-7.47961	-0.383727	7.45436e-14	7.23473e-12	0.703358	0.7421
EPC1	-7.52435	-0.538792	5.29815e-14	5.17679e-12	0.473881	0.558104
ARGLU1	-7.53592	-0.467924	4.84889e-14	4.77005e-12	0.568408	0.627931
CD48	-7.59509	-0.391261	3.07569e-14	3.08872e-12	0.679104	0.72528
JCHAIN	-7.61337	-0.66459	2.67039e-14	2.70046e-12	0.526741	0.614169
N4BP2L2	-7.62827	-0.613231	2.37927e-14	2.423e-12	0.413557	0.502039
JMJD1C	-7.72316	-0.821173	1.13481e-14	1.19785e-12	0.302239	0.412844
MYCBP2	-7.83416	-0.760047	4.72002e-15	5.05602e-13	0.336443	0.449541
SCAF11	-7.90129	-0.703963	2.76033e-15	2.97889e-13	0.368781	0.481651
ITSN2	-7.98942	-0.677281	1.35571e-15	1.50807e-13	0.384328	0.492864
COBLL1	-7.99623	-1.01752	1.28288e-15	1.43812e-13	0.220771	0.353211
CHD2	-8.00003	-0.864327	1.24388e-15	1.41636e-13	0.289179	0.406218
IKZF1	-8.03924	-0.624179	9.03947e-16	1.04576e-13	0.450871	0.554536
PNRC1	-8.08696	-0.379823	6.11733e-16	7.13408e-14	0.818408	0.859327
MTPN	-8.31962	-0.692806	8.82431e-17	1.0634e-14	0.404229	0.513761
IGHM	-8.31964	-0.9228	8.8231e-17	1.0634e-14	0.324627	0.465341
PRRC2C	-8.36776	-0.683605	5.87227e-17	7.25802e-15	0.416667	0.528542
S100A9	-8.40613	-1.60351	4.23774e-17	5.28293e-15	0.110075	0.266055
RPS20	-8.43685	-0.28923	3.25994e-17	4.13526e-15	0.91791	0.926096
SP140	-8.51112	-0.682149	1.72264e-17	2.22421e-15	0.416045	0.519878
JAK1	-8.56884	-0.553171	1.04537e-17	1.37428e-15	0.547886	0.643731
IKZF3	-8.79272	-0.767794	1.4598e-18	1.97291e-16	0.373134	0.485729
HNRNPU	-8.86341	-0.578732	7.76019e-19	1.06876e-16	0.560945	0.653415
FOXP1	-8.93185	-0.659521	4.18939e-19	5.82527e-17	0.51306	0.608053
BCL11A	-8.93277	-0.952949	4.15492e-19	5.82527e-17	0.285448	0.424567
MBNL1	-8.94453	-0.59398	3.73535e-19	5.29577e-17	0.532338	0.618756
LUC7L3	-9.27341	-0.758385	1.80291e-20	2.68782e-18	0.405473	0.529052
STX7	-9.3293	-0.879237	1.06574e-20	1.60539e-18	0.337687	0.471458
FCRL1	-9.48349	-1.03506	2.4592e-21	3.78324e-19	0.268657	0.41998
RPL23	-9.50895	-0.381143	1.92605e-21	2.9949e-19	0.849502	0.882773
BANK1	-10.099	-0.367074	5.5801e-24	9.96221e-22	0.886816	0.90316
MT-ATP8	-10.1636	-0.300329	2.88232e-24	5.2761e-22	0.984453	0.982671
SWAP70	-10.4763	-0.709304	1.10956e-25	2.08381e-23	0.51306	0.625892
MARCH1	-10.527	-0.701032	6.48638e-26	1.2342e-23	0.540423	0.646789
TCF4	-10.8221	-0.873144	2.70392e-27	5.50723e-25	0.428483	0.56524
RSRP1	-10.8584	-0.829247	1.81814e-27	3.75603e-25	0.432836	0.574414
NBPF14	-11.1868	-1.71693	4.73364e-29	1.02169e-26	0.145522	0.346075
RPS29	-11.2153	-0.270014	3.42853e-29	7.51213e-27	0.987562	0.982161
NAP1L1	-11.7294	-0.710492	9.01294e-32	2.20909e-29	0.578358	0.67737
RPL38	-12.2538	-0.37064	1.60331e-34	4.45874e-32	0.954602	0.960245
PTPRC	-12.7698	-0.598494	2.41921e-37	7.95094e-35	0.777985	0.834862
SMCHD1	-13.3471	-0.987017	1.23136e-40	4.2397e-38	0.464552	0.629969
DDX17	-13.6817	-1.00855	1.30637e-42	4.72285e-40	0.450249	0.625382
MT-ND4	-13.9072	-0.370931	5.72918e-44	2.18026e-41	0.989428	0.9842
MS4A1	-13.9612	-0.420771	2.68697e-44	1.07934e-41	0.9801	0.9842
HLA-DQB1	-16.137	-0.716459	1.40107e-58	8.8091e-56	0.872512	0.939857
PCBP2	-16.1372	-0.658765	1.39627e-58	8.8091e-56	0.878109	0.95158
RALGPS2	-16.3735	-1.0866	2.95685e-60	2.13795e-57	0.544154	0.747706
HLA-DQA1	-18.8106	-0.900378	6.18906e-79	5.96667e-76	0.834577	0.926096
MT-CO1	-19.0748	-0.373868	4.09297e-81	4.93237e-78	0.998756	1
HLA-DRB1	-22.4961	-0.984355	4.52972e-112	8.79362e-109	0.924129	0.980122
HLA-B	-24.1299	-0.462492	1.21481e-128	4.39183e-125	0.998134	0.998471
MALAT1	-38.695	-1.29893	0	0	0.998134	1

## Sheet: B naive
name	scores	lfc	pval	adj_pval	pct_nz_group	pct_nz_reference
HLA-DQA2	29.1939	3.41846	2.31749e-187	1.67566e-183	0.570715	0.107996
RPL19	28.3403	0.349889	1.10222e-176	5.31309e-173	1	1
RPL14	26.1188	0.474763	2.22865e-150	6.88784e-147	0.997001	0.995279
RPLP0	26.1163	0.536612	2.38152e-150	6.88784e-147	0.997001	0.994984
RPL18A	26.0395	0.318673	1.76855e-149	4.2625e-146	1	1
RPLP1	25.8143	0.378686	6.12645e-147	1.26564e-143	1	1
RPS12	25.6027	0.333761	1.42241e-144	2.57119e-141	1	1
RPL12	25.4184	0.386949	1.58026e-142	2.53913e-139	0.9995	0.999705
RPL30	25.1687	0.282636	8.81175e-140	1.27427e-136	1	1
RPL29	25.1118	0.34516	3.69206e-139	4.85371e-136	0.9995	1
RPL26	24.7161	0.363881	7.18832e-135	8.66252e-132	1	0.99882
EEF1A1	24.3765	0.252139	3.03869e-131	3.38019e-128	1	1
RPL32	23.8624	0.268579	7.52509e-126	7.77288e-123	1	1
RPL10	23.757	0.285023	9.29787e-125	8.96377e-122	1	1
RPS3	23.7519	0.350585	1.05022e-124	9.49197e-122	1	0.999705
RPL11	23.7407	0.300468	1.36925e-124	1.16475e-121	1	1
RPL7A	23.6777	0.35287	6.11457e-124	4.91238e-121	0.999	0.999115
RPL18	23.0982	0.311757	4.83161e-118	3.67736e-115	1	1
RPS15A	23.0055	0.286449	4.10755e-117	2.96996e-114	1	1
RPS19	21.8831	0.301788	3.76043e-106	2.4718e-103	0.999	0.999115
RPL6	21.7811	0.376156	3.5026e-105	2.20222e-102	0.997501	0.997639
RPS3A	21.7437	0.341634	7.91853e-105	4.77125e-102	1	0.999705
RPL8	21.5014	0.31994	1.51162e-102	8.74382e-100	0.999	1
RPS9	21.4409	0.37086	5.55484e-102	3.08956e-99	0.993003	0.994984
RPL23A	20.8889	0.354883	6.75571e-97	3.48908e-94	0.995502	0.994689
RPL5	20.4799	0.35358	3.25149e-93	1.53436e-90	0.996502	0.996754
RPS7	20.2943	0.318675	1.44277e-91	6.32241e-89	1	0.99882
EEF1B2	20.2153	0.509753	7.18422e-91	2.96832e-88	0.989005	0.974329
RPS4X	20.1821	0.315865	1.40556e-90	5.64607e-88	0.998501	0.99941
RPS15	20.097	0.2734	7.83972e-90	3.06406e-87	1	0.999705
RPS14	19.9847	0.280139	7.48152e-89	2.77411e-86	0.9995	0.99941
RPL35A	19.0788	0.290086	3.7875e-81	1.33588e-78	0.9995	0.999705
RPL3	17.8514	0.291718	2.81859e-71	9.70469e-69	0.997501	0.996754
RPS5	17.6346	0.272385	1.3372e-69	4.39482e-67	0.996502	0.997934
NACA	17.5242	0.368871	9.35843e-69	3.00738e-66	0.992504	0.987312
MT-ND1	16.5681	0.371595	1.18563e-61	3.64795e-59	0.981509	0.981115
RPSA	14.41	0.258623	4.47723e-47	1.13588e-44	0.996502	0.997639
RPL17	13.8309	0.255486	1.65844e-43	3.93159e-41	0.992004	0.994099
RPL22	13.6776	0.262677	1.38194e-42	3.22326e-40	0.995002	0.992918
RPS2	13.6667	0.259467	1.60564e-42	3.68557e-40	0.998501	0.999115
RPL24	13.6052	0.290276	3.73021e-42	8.42852e-40	0.988006	0.98141
RPL10A	13.4655	0.256437	2.4953e-41	5.46736e-39	0.995002	0.993508
RPL36A	12.993	0.370608	1.34039e-38	2.85051e-36	0.972014	0.951903
KLF2	12.7718	0.650927	2.35499e-37	4.86507e-35	0.781609	0.696371
SMDT1	12.346	0.781599	5.12192e-35	9.87574e-33	0.645677	0.496607
LAPTM5	11.3047	0.300005	1.24408e-29	2.19398e-27	0.949525	0.945117
RPS26	11.1254	0.54681	9.44121e-29	1.5693e-26	0.858571	0.822071
EEF1G	10.9499	0.264779	6.65515e-28	1.08135e-25	0.955522	0.950723
BTF3	10.9128	0.344695	1.00085e-27	1.60814e-25	0.915542	0.884627
EEF1D	10.778	0.250152	4.37134e-27	6.87108e-25	0.969515	0.966657
ZFP36L2	10.4998	0.563754	8.65519e-26	1.33152e-23	0.728136	0.661847
FXYD5	8.5138	0.341801	1.68327e-17	1.88696e-15	0.781609	0.744762
SNHG7	8.37505	0.588049	5.52026e-17	5.91322e-15	0.544228	0.441428
RPL36AL	8.16952	0.411108	3.09616e-16	3.13101e-14	0.717141	0.646208
NME2	7.76163	0.483862	8.38477e-15	7.57826e-13	0.628186	0.534081
RPL22L1	7.50129	0.549684	6.31943e-14	5.4396e-12	0.522239	0.42756
ISG20	7.18281	0.420159	6.82931e-13	5.39665e-11	0.643678	0.566834
EIF3H	6.9271	0.400828	4.29554e-12	3.10589e-10	0.648176	0.568309
PTPRCAP	6.8898	0.338963	5.58723e-12	3.94131e-10	0.77961	0.725583
YBX3	6.43394	0.631023	1.24335e-10	7.71676e-09	0.383808	0.292712
STAG3	6.35134	1.56011	2.13451e-10	1.28079e-08	0.169415	0.0669814
HBB	6.09375	2.32481	1.10294e-09	6.30419e-08	0.127936	0.0298023
MYC	5.79097	0.781927	6.99831e-09	3.66676e-07	0.268366	0.176748
OST4	5.72803	0.39208	1.01601e-08	5.21011e-07	0.581209	0.494541
ZFP36	5.57241	0.448511	2.51246e-08	1.24854e-06	0.45927	0.380938
TSC22D3	5.52741	0.282473	3.24991e-08	1.59312e-06	0.697151	0.680732
SNRPD2	5.4141	0.318995	6.15962e-08	2.92195e-06	0.635182	0.569194
SNHG8	5.36455	0.481691	8.11498e-08	3.74922e-06	0.403298	0.320744
NFKBIA	5.29933	0.413866	1.16228e-07	5.26888e-06	0.489755	0.424609
EIF3K	5.00808	0.269325	5.49746e-07	2.2779e-05	0.691654	0.638832
HERPUD1	4.87882	0.535685	1.06725e-06	4.1825e-05	0.330335	0.254352
LSM7	4.87827	0.337509	1.07019e-06	4.18271e-05	0.557221	0.491295
DDIT4	4.82596	1.28611	1.39332e-06	5.373e-05	0.142429	0.0640307
SYNGR2	4.6656	0.271707	3.07716e-06	0.000111762	0.645177	0.5928
PSME1	4.64279	0.252964	3.43734e-06	0.000123958	0.652674	0.606964
SOCS1	4.50663	1.48875	6.58655e-06	0.000225519	0.11944	0.0457362
OXA1L	4.40485	0.416957	1.05855e-05	0.000347112	0.375312	0.309236
CCND3	4.34998	0.377154	1.36152e-05	0.000439448	0.423288	0.354972
HIGD2A	4.21172	0.370281	2.5343e-05	0.000784765	0.408296	0.341399
NSA2	4.15994	0.320311	3.18326e-05	0.000961027	0.468766	0.410446
EPB41L4A-AS1	4.03503	0.522867	5.45947e-05	0.00158533	0.255872	0.190617
IFT57	3.98658	0.497815	6.70332e-05	0.00190445	0.25987	0.190322
PHB2	3.96476	0.301006	7.34685e-05	0.00207912	0.471264	0.415462
PSMB9	3.95412	0.310562	7.68167e-05	0.00216539	0.474263	0.417232
SESN1	3.94278	0.595908	8.05429e-05	0.00225723	0.229385	0.165536
APRT	3.90824	0.291552	9.29717e-05	0.00254152	0.505247	0.44851
NDUFA4	3.88565	0.30725	0.000102055	0.00277063	0.468266	0.412806
LTA4H	3.80182	0.292145	0.000143639	0.00376981	0.467266	0.420773
EIF1B	3.73748	0.357382	0.000185873	0.00474058	0.365817	0.30422
ABHD14B	3.70351	0.480108	0.000212636	0.0053016	0.252874	0.190912
ARL6IP4	3.59917	0.286397	0.000319231	0.00760123	0.465767	0.408085
GTF3A	3.56916	0.300737	0.000358126	0.00839362	0.432284	0.371496
ARRDC2	3.54476	0.849636	0.000392975	0.00915107	0.138431	0.0799646
MDH2	3.46038	0.399006	0.000539423	0.0121316	0.285857	0.226025
ICAM3	3.43288	0.303428	0.000597202	0.0132864	0.3998	0.345235
CCDC85B	3.34385	0.444172	0.000826236	0.0177536	0.249375	0.195043
GLO1	3.26494	0.43635	0.00109486	0.0226183	0.243378	0.189731
PARK7	3.0867	0.299564	0.0020239	0.0384605	0.38031	0.32812
RIC3	3.07292	0.440076	0.00211972	0.0400173	0.221389	0.167601
WDR83OS	3.05234	0.287986	0.00227062	0.0425882	0.367816	0.323694
UBE2I	3.05106	0.264048	0.00228037	0.0427156	0.411794	0.36707
C9orf16	3.04715	0.296341	0.0023102	0.043186	0.341829	0.287695
PIK3IP1	3.03371	0.465077	0.00241567	0.044901	0.207396	0.155503
S100A10	3.0098	0.392464	0.00261417	0.0481573	0.246377	0.194748
NASP	-3.00133	-0.445218	0.002688	0.0493915	0.162419	0.208911
PRMT2	-3.00819	-0.420486	0.00262808	0.0483519	0.178411	0.22337
PIAS1	-3.01441	-0.389603	0.00257483	0.0475539	0.203398	0.2455
USP10	-3.01648	-0.669547	0.00255728	0.0472901	0.10045	0.146946
MALT1	-3.01826	-0.529462	0.00254235	0.0470741	0.132934	0.180289
MKRN1	-3.02261	-0.469136	0.00250603	0.0464611	0.158421	0.203305
CREB1	-3.02461	-0.48432	0.0024895	0.046214	0.148926	0.196518
ZNF800	-3.0411	-0.444599	0.00235714	0.0438696	0.173913	0.221599
RAB2A	-3.04699	-0.398633	0.00231146	0.043186	0.195902	0.239599
VPS36	-3.06447	-0.51343	0.00218054	0.0410583	0.146427	0.192387
ZNF706	-3.0718	-0.26728	0.00212771	0.0401158	0.317841	0.366185
DRAM2	-3.07344	-0.297958	0.00211605	0.0400003	0.288856	0.334612
SNAP23	-3.08333	-0.351982	0.00204696	0.0387956	0.226387	0.274712
GOLGA4	-3.08516	-0.655757	0.00203441	0.0386083	0.101949	0.151372
LUC7L2	-3.08864	-0.459907	0.00201074	0.03831	0.170415	0.216878
STK38	-3.09288	-0.626459	0.00198224	0.0378667	0.108446	0.157569
PUM2	-3.09435	-0.608067	0.00197246	0.0377297	0.115442	0.164355
SAFB	-3.09454	-0.517693	0.00197119	0.0377297	0.142929	0.191207
TRAM1	-3.11874	-0.311354	0.00181624	0.0348337	0.262869	0.3054
CDK5RAP3	-3.11887	-0.424374	0.00181546	0.0348337	0.190405	0.234287
CCNG2	-3.12149	-0.568696	0.00179939	0.0346024	0.117941	0.169667
GRSF1	-3.12901	-0.513562	0.00175398	0.0338191	0.143928	0.192387
PLEKHG1	-3.13198	-0.506845	0.00173633	0.0335682	0.144428	0.192682
AKNA	-3.13926	-0.531479	0.00169374	0.0329653	0.13943	0.188846
PCSK7	-3.13929	-0.569949	0.00169358	0.0329653	0.126437	0.174683
MSL3	-3.14423	-0.618344	0.00166522	0.0325415	0.109945	0.160224
PARP14	-3.14497	-0.584002	0.00166105	0.0325039	0.123938	0.173503
PUM1	-3.14545	-0.681421	0.00165832	0.0324946	0.102949	0.151372
PRCP	-3.14962	-0.466443	0.00163485	0.0320782	0.157921	0.207731
SESTD1	-3.15376	-0.663676	0.00161179	0.0316686	0.10045	0.150782
KHDRBS2	-3.15739	-0.587068	0.00159189	0.0313202	0.116442	0.166421
FAM49B	-3.16209	-0.341677	0.00156641	0.030903	0.254373	0.297138
HDAC1	-3.16383	-0.34997	0.00155708	0.0307609	0.235882	0.281499
RIOK3	-3.16806	-0.488726	0.0015346	0.0303582	0.15992	0.209501
CHD7	-3.17205	-0.631752	0.00151369	0.0299857	0.113443	0.16406
AP3B1	-3.17282	-0.480106	0.00150969	0.0299473	0.16092	0.209501
WAC	-3.18977	-0.536404	0.00142385	0.0285183	0.14093	0.190027
LSM8	-3.19149	-0.370799	0.00141543	0.0283892	0.215892	0.263795
P2RY8	-3.20125	-0.298074	0.00136833	0.0274824	0.302349	0.344644
SMARCC2	-3.20457	-0.55073	0.00135266	0.0272056	0.137431	0.187371
CLINT1	-3.20825	-0.626997	0.00133544	0.0269342	0.118941	0.168486
PIKFYVE	-3.20942	-0.669139	0.00133002	0.0268624	0.106447	0.156683
ATF6B	-3.2198	-0.448048	0.00128279	0.025981	0.184908	0.231337
FNTA	-3.22917	-0.37641	0.0012415	0.02518	0.221389	0.270581
LAT2	-3.23628	-0.272781	0.00121098	0.0246301	0.345827	0.385955
PHF11	-3.23695	-0.448868	0.00120814	0.024607	0.182409	0.232517
EBF1	-3.23954	-0.583979	0.00119722	0.0244534	0.131434	0.181174
ANKRD11	-3.25335	-0.618189	0.00114054	0.0233617	0.115442	0.167896
ARID5B	-3.25799	-0.390373	0.00112203	0.0230478	0.223388	0.270876
FAM3C	-3.26155	-0.48236	0.00110803	0.0228577	0.164418	0.215698
STAT6	-3.26929	-0.434265	0.00107818	0.0223054	0.192904	0.240779
PCF11	-3.27202	-0.542549	0.00106783	0.0221231	0.144928	0.195043
PRKACB	-3.27227	-0.577604	0.00106687	0.0221231	0.126937	0.178224
SH3KBP1	-3.27249	-0.58011	0.00106605	0.0221231	0.131434	0.182355
CUL5	-3.27346	-0.682268	0.0010624	0.0221231	0.101449	0.153438
WDR33	-3.27444	-0.580977	0.00105873	0.0220928	0.11944	0.173207
TPP1	-3.28471	-0.589607	0.00102088	0.0213337	0.123938	0.175863
CLIC4	-3.29304	-0.583204	0.000991095	0.0207413	0.126437	0.177338
ANKHD1	-3.2935	-0.543516	0.000989468	0.0207372	0.141429	0.192682
TRA2A	-3.29855	-0.470234	0.000971855	0.0204273	0.157421	0.213042
SMIM14	-3.30634	-0.304057	0.000945231	0.0199547	0.315342	0.365299
GLG1	-3.31967	-0.5327	0.000901252	0.01911	0.150925	0.201534
COBLL1	-3.32089	-0.564296	0.000897312	0.0190544	0.134933	0.187666
CCAR1	-3.32151	-0.573518	0.000895334	0.0190403	0.133933	0.185896
GCNT1	-3.32415	-0.63352	0.000886884	0.0188884	0.11994	0.171732
SP140L	-3.33372	-0.418633	0.000856941	0.0183046	0.198901	0.248156
TMF1	-3.33413	-0.591221	0.000855658	0.0183042	0.129435	0.181469
MTDH	-3.34075	-0.290432	0.00083551	0.0178997	0.33933	0.387725
EFCAB14	-3.34162	-0.702206	0.000832897	0.0178702	0.103448	0.155798
ACIN1	-3.35816	-0.531081	0.000784642	0.016885	0.152924	0.205075
PHYKPL	-3.35845	-0.448188	0.000783819	0.016885	0.194903	0.245795
LAPTM4A	-3.36386	-0.377528	0.000768595	0.016589	0.233883	0.285335
USP15	-3.37352	-0.363735	0.000742136	0.0160419	0.237881	0.290351
PPP3CA	-3.37608	-0.607053	0.000735255	0.015917	0.130935	0.183535
TNFRSF13C	-3.3872	-0.38757	0.000706102	0.0153317	0.229385	0.279138
TLR10	-3.39123	-0.622052	0.000695797	0.0151307	0.12044	0.174683
MCTP2	-3.39416	-0.629968	0.000688405	0.0149925	0.122939	0.175863
TMPO	-3.39499	-0.432194	0.000686313	0.0149695	0.192904	0.24491
GIT2	-3.40302	-0.510262	0.000666466	0.0145806	0.153423	0.207436
TIA1	-3.41418	-0.64608	0.000639753	0.01406	0.116442	0.169667
VHL	-3.41688	-0.566387	0.000633443	0.0139425	0.132934	0.187666
CLK1	-3.42721	-0.477871	0.000609815	0.013484	0.177411	0.228681
SMARCC1	-3.42802	-0.633892	0.000608007	0.0134646	0.126437	0.178519
P2RY10	-3.42804	-0.429662	0.000607946	0.0134646	0.1994	0.251402
AHNAK	-3.44516	-0.469648	0.000570729	0.0127366	0.197401	0.246976
SECISBP2	-3.45806	-0.510977	0.000544088	0.0122175	0.161919	0.215698
PRPF4B	-3.46657	-0.540954	0.000527142	0.0118738	0.155422	0.208026
PCM1	-3.46801	-0.588131	0.000524325	0.0118473	0.141429	0.194158
SEC63	-3.4693	-0.646542	0.00052182	0.0118091	0.116942	0.172617
THRAP3	-3.48017	-0.28949	0.000501099	0.011358	0.342329	0.390676
RSBN1L	-3.48886	-0.512172	0.000485093	0.0110471	0.157421	0.211862
PXK	-3.4952	-0.492337	0.000473712	0.010805	0.169415	0.223665
LYSMD2	-3.50331	-0.513891	0.000459509	0.0104976	0.155922	0.211567
PSAP	-3.51117	-0.32869	0.000446144	0.0102084	0.308846	0.359398
LRRFIP1	-3.51671	-0.28423	0.000436929	0.0100293	0.369315	0.420478
PHC3	-3.52486	-0.607612	0.0004237	0.00975657	0.135432	0.188846
RAPGEF6	-3.52554	-0.670506	0.000422615	0.0097471	0.115442	0.171142
SMARCE1	-3.52967	-0.476683	0.000416072	0.00961152	0.188906	0.239599
CHURC1	-3.53035	-0.33507	0.000415005	0.00960221	0.285357	0.339038
CNTNAP2	-3.53091	-0.74479	0.000414139	0.00959753	0.103948	0.159929
MFF	-3.54346	-0.39444	0.000394911	0.00918136	0.234383	0.281794
NT5E	-3.54633	-0.546922	0.000390632	0.00911117	0.149425	0.206551
IQSEC1	-3.55075	-0.572672	0.000384129	0.00897398	0.145927	0.201534
SP140	-3.55737	-0.375886	0.000374591	0.00876531	0.26037	0.315137
SMARCA5	-3.57748	-0.718464	0.000346927	0.00814433	0.108446	0.16465
PPP1R18	-3.57755	-0.420519	0.00034683	0.00814433	0.218391	0.272647
CAMK1D	-3.58831	-0.417721	0.000332827	0.00785156	0.227886	0.280024
FCRL2	-3.592	-0.699218	0.000328152	0.00775393	0.116942	0.171437
KHDRBS1	-3.5928	-0.329294	0.000327138	0.00774263	0.316842	0.364119
ARID1A	-3.59559	-0.677992	0.000323652	0.00767427	0.115942	0.172322
LSM14A	-3.59888	-0.300662	0.000319587	0.00760123	0.326837	0.372381
LARS	-3.61102	-0.771395	0.000304993	0.00730217	0.10095	0.157864
BNIP2	-3.61245	-0.412561	0.000303314	0.00727401	0.225887	0.275007
CAPZA2	-3.61765	-0.450193	0.000297287	0.00714131	0.1999	0.254057
CAST	-3.63125	-0.413508	0.000282052	0.00678662	0.236882	0.288876
RNMT	-3.63257	-0.657103	0.00028061	0.00676317	0.122439	0.179699
DEK	-3.63507	-0.545537	0.000277903	0.0067091	0.169915	0.223665
LAIR1	-3.64739	-0.492908	0.000264915	0.00640626	0.182409	0.238713
ZBTB20	-3.64978	-0.703801	0.000262461	0.00635754	0.107446	0.166421
ST3GAL1	-3.65853	-0.567165	0.000253662	0.0061547	0.153923	0.209206
STAG2	-3.65877	-0.738842	0.000253429	0.0061547	0.105447	0.16347
IQGAP1	-3.65935	-0.421023	0.000252856	0.0061547	0.227886	0.280909
PARP1	-3.66192	-0.285982	0.00025033	0.00610458	0.391304	0.443199
SH3BP5	-3.6642	-0.29194	0.000248117	0.00607109	0.371814	0.418708
CD72	-3.66428	-0.289023	0.000248038	0.00607109	0.368316	0.422248
G3BP1	-3.67729	-0.556011	0.000235729	0.0057974	0.154423	0.211567
POLR2A	-3.68249	-0.761545	0.000230963	0.00569957	0.107446	0.16465
STMN1	-3.68563	-0.698088	0.000228138	0.0056395	0.114443	0.173207
ERH	-3.6884	-0.288395	0.000225668	0.00558798	0.346327	0.397757
TAF1D	-3.69205	-0.346858	0.000222452	0.00551781	0.287856	0.344054
PHF14	-3.6962	-0.538831	0.00021885	0.00543778	0.16092	0.219239
VPS35	-3.6973	-0.582229	0.000217908	0.00542369	0.146927	0.203895
RBBP4	-3.70387	-0.351953	0.000212332	0.0053016	0.284358	0.341694
SRSF4	-3.70395	-0.433013	0.000212272	0.0053016	0.212894	0.269106
FLI1	-3.71348	-0.344169	0.000204432	0.00512356	0.297851	0.354382
BIRC6	-3.71411	-0.649633	0.00020392	0.0051196	0.121439	0.181469
DCAF7	-3.71708	-0.539156	0.000201538	0.00506859	0.162919	0.221304
TLK1	-3.72379	-0.726632	0.000196251	0.00494424	0.110945	0.169371
ANKRD10	-3.73027	-0.456808	0.000191274	0.00482726	0.207896	0.26468
MORC3	-3.73194	-0.67049	0.000190013	0.00481222	0.123938	0.18206
TRIM44	-3.73247	-0.676289	0.00018961	0.00481044	0.123938	0.182355
IFNAR1	-3.73295	-0.552969	0.000189249	0.00480971	0.16092	0.218649
CSNK1A1	-3.73458	-0.550317	0.000188027	0.00478707	0.166917	0.222189
CYTH1	-3.74544	-0.400813	0.000180075	0.00460082	0.253373	0.302744
NEMF	-3.74742	-0.562337	0.000178664	0.00457284	0.157921	0.216878
ARL6IP1	-3.74772	-0.414706	0.000178451	0.00457284	0.233883	0.288581
UPF2	-3.74774	-0.697479	0.000178438	0.00457284	0.116942	0.176748
SSBP2	-3.74813	-0.601761	0.000178161	0.00457284	0.143428	0.20301
EAPP	-3.76237	-0.389576	0.000168308	0.00435402	0.255872	0.310711
NIN	-3.77712	-0.604801	0.000158651	0.00411894	0.147926	0.207141
NFATC3	-3.79111	-0.661124	0.000149976	0.00390073	0.133933	0.191502
TAX1BP1	-3.79596	-0.516715	0.000147076	0.00383219	0.189405	0.2455
INPP5D	-3.79783	-0.517986	0.000145968	0.00381019	0.186907	0.24373
SMC6	-3.798	-0.637035	0.000145867	0.00381019	0.134433	0.195043
CDC42SE1	-3.80537	-0.395561	0.000141594	0.00372848	0.263368	0.313957
ARL6IP5	-3.81631	-0.286008	0.000135462	0.00358121	0.394803	0.444969
BAZ1A	-3.82316	-0.510408	0.000131753	0.00348952	0.178911	0.237533
RTN4	-3.82448	-0.68158	0.000131048	0.00347722	0.127936	0.186191
DHX36	-3.8246	-0.714165	0.000130985	0.00347722	0.11994	0.179699
CEP350	-3.82676	-0.714796	0.000129839	0.00345783	0.117441	0.177929
WASF2	-3.83117	-0.418824	0.000127537	0.00340909	0.23938	0.296253
TLN1	-3.83706	-0.651492	0.000124514	0.00333444	0.133933	0.194158
RNF141	-3.84782	-0.505312	0.000119175	0.00319739	0.196902	0.251402
HNRNPC	-3.84927	-0.253601	0.000118468	0.00318857	0.47976	0.526114
FGFR1OP2	-3.85623	-0.627181	0.000115148	0.00310664	0.138431	0.199469
RSF1	-3.86994	-0.523811	0.000108863	0.00294807	0.17991	0.238713
MANBA	-3.8855	-0.614285	0.000102119	0.00277063	0.145427	0.204485
VPS4B	-3.88657	-0.726105	0.000101671	0.00276885	0.115442	0.177929
CD200	-3.89757	-0.506188	9.7164e-05	0.00265111	0.191904	0.251992
NRDC	-3.90933	-0.758871	9.25544e-05	0.0025349	0.112444	0.172912
TGOLN2	-3.90981	-0.539644	9.23706e-05	0.00253467	0.17991	0.239304
PPP3CC	-3.91395	-0.355935	9.07969e-05	0.00250098	0.302849	0.357628
MEF2A	-3.9141	-0.689779	9.07424e-05	0.00250098	0.124438	0.187076
BDP1	-3.92912	-0.718655	8.52579e-05	0.0023619	0.123438	0.184715
SPTBN1	-3.93136	-0.725275	8.44681e-05	0.00234593	0.122939	0.18324
TTC3	-3.93239	-0.442405	8.4106e-05	0.00234346	0.23988	0.296253
DCK	-3.93424	-0.344679	8.34616e-05	0.00233	0.317341	0.364119
LBR	-3.94409	-0.493701	8.01028e-05	0.00224925	0.201899	0.262024
METTL7A	-3.95969	-0.560986	7.50467e-05	0.00211963	0.163418	0.22514
ARHGAP17	-3.97024	-0.392502	7.17988e-05	0.00203585	0.28036	0.333727
ZNF207	-3.99183	-0.459705	6.55649e-05	0.0018664	0.224388	0.284155
HSP90B1	-3.99481	-0.369915	6.47456e-05	0.00184672	0.305847	0.362939
FRYL	-3.99646	-0.810981	6.42965e-05	0.00183753	0.102449	0.166126
DDX46	-4.0059	-0.561688	6.17818e-05	0.00176916	0.168916	0.231042
CNTRL	-4.01649	-0.68743	5.90715e-05	0.00169828	0.132934	0.194158
PCMTD1	-4.02027	-0.602145	5.81322e-05	0.0016746	0.153923	0.218353
MATR3-1	-4.02116	-0.52174	5.79113e-05	0.00167157	0.191404	0.252287
OSBPL8	-4.02156	-0.576798	5.78134e-05	0.00167157	0.163418	0.227206
NPEPPS	-4.02202	-0.749476	5.77023e-05	0.00167157	0.11944	0.18206
HP1BP3	-4.04098	-0.406661	5.32273e-05	0.00155185	0.270865	0.324284
EIF4A2	-4.04686	-0.252007	5.19085e-05	0.00151953	0.53973	0.588079
THOC2	-4.04802	-0.631037	5.16521e-05	0.00151509	0.145427	0.210091
PDCD10	-4.05007	-0.562914	5.12023e-05	0.00150495	0.166917	0.231337
PRRC2B	-4.05297	-0.706309	5.05717e-05	0.00148944	0.123938	0.188846
AFTPH	-4.06829	-0.589981	4.736e-05	0.0013977	0.15992	0.22337
CLEC17A	-4.06877	-0.69222	4.72625e-05	0.0013977	0.127936	0.192977
AP1S2	-4.11768	-0.503956	3.82713e-05	0.00114112	0.203398	0.265565
ARL4A	-4.11928	-0.733492	3.8006e-05	0.00113555	0.115942	0.18324
HNRNPD	-4.12997	-0.526652	3.62813e-05	0.00108626	0.190405	0.253762
PDCD6IP	-4.1337	-0.54373	3.56969e-05	0.00107098	0.191404	0.252582
CTSS	-4.15529	-0.271374	3.24879e-05	0.000978766	0.467766	0.513131
SENP6	-4.1685	-0.627227	3.06605e-05	0.000927578	0.154423	0.220124
OFD1	-4.17366	-0.52694	2.99747e-05	0.000912557	0.194403	0.258778
PTBP3	-4.17991	-0.63485	2.91626e-05	0.000889705	0.152424	0.218944
KIF5B	-4.18577	-0.671948	2.84201e-05	0.000870727	0.137931	0.2036
SMG1	-4.18936	-0.655333	2.79746e-05	0.000858897	0.149425	0.213042
CDK13	-4.20222	-0.860107	2.6431e-05	0.00081323	0.102449	0.168781
C11orf58	-4.20883	-0.309735	2.56693e-05	0.000791478	0.394303	0.449395
PRPF40A	-4.21098	-0.560793	2.54265e-05	0.000785668	0.18041	0.24314
TMED4	-4.21709	-0.759021	2.4748e-05	0.000767984	0.118441	0.18501
HNRNPR	-4.22174	-0.444326	2.42421e-05	0.000753905	0.255872	0.312186
MAT2A	-4.22343	-0.694144	2.40615e-05	0.00075152	0.133433	0.200944
YTHDC1	-4.22545	-0.616717	2.38467e-05	0.000746422	0.153423	0.220714
EMB	-4.23589	-0.828279	2.27646e-05	0.000714099	0.108946	0.175568
SLTM	-4.25697	-0.57803	2.07215e-05	0.00065284	0.172914	0.241074
ADAR	-4.25896	-0.570801	2.05385e-05	0.000648486	0.184408	0.248156
FAM13B	-4.26062	-0.781539	2.03859e-05	0.000645077	0.114443	0.181174
SET	-4.28898	-0.322257	1.79492e-05	0.000569217	0.386307	0.441428
USP34	-4.30046	-0.742953	1.70442e-05	0.000541707	0.126437	0.195043
EIF2AK3	-4.31141	-0.889329	1.6222e-05	0.000517852	0.101449	0.169371
TCEA1	-4.32461	-0.319068	1.528e-05	0.000488859	0.389305	0.439068
ALOX5	-4.32533	-0.462808	1.52305e-05	0.000488355	0.244878	0.306875
SETD2	-4.34365	-0.760391	1.40132e-05	0.000450322	0.128936	0.195043
STRBP	-4.35347	-0.497117	1.33997e-05	0.000433497	0.218391	0.282974
PLEK	-4.36742	-0.749432	1.25726e-05	0.00040765	0.129935	0.197698
APPL1	-4.37891	-0.445642	1.19274e-05	0.0003876	0.264868	0.328711
PPP4R3A	-4.38153	-0.763085	1.1785e-05	0.000383834	0.118941	0.190027
TAF15	-4.40218	-0.480398	1.07167e-05	0.000350621	0.24088	0.301859
TCTN1	-4.41099	-0.616435	1.029e-05	0.000338191	0.169915	0.239599
IGHD	-4.42134	-0.285742	9.80899e-06	0.000323116	0.525237	0.588669
AFF4	-4.42997	-0.496853	9.42481e-06	0.000311169	0.233383	0.300384
PNN	-4.43083	-0.388432	9.38727e-06	0.000310639	0.313843	0.373266
SKAP2	-4.43186	-0.603327	9.34241e-06	0.000309864	0.168416	0.238713
HNRNPH1	-4.43196	-0.608433	9.3381e-06	0.000309864	0.172914	0.240189
EMP3	-4.44115	-0.316894	8.94781e-06	0.000298143	0.416292	0.480673
BUB3	-4.44373	-0.566877	8.84143e-06	0.000295279	0.197901	0.263795
COL19A1	-4.44424	-0.571953	8.82022e-06	0.000295253	0.192904	0.260254
HNRNPF	-4.46719	-0.372762	7.92545e-06	0.000265916	0.348326	0.416347
BRD4	-4.47828	-0.694968	7.52484e-06	0.000253652	0.147926	0.215698
KMT2A	-4.48233	-0.798511	7.38342e-06	0.000250051	0.115442	0.187961
AKAP9	-4.48286	-0.675189	7.36494e-06	0.00025001	0.147426	0.220124
ATP2B1	-4.49394	-0.571463	6.99179e-06	0.000238463	0.198901	0.26527
ORAI2	-4.5063	-0.460369	6.59667e-06	0.000225519	0.257871	0.321039
BLNK	-4.51794	-0.392452	6.2443e-06	0.000214997	0.318341	0.385659
XAF1	-4.52544	-0.902808	6.02687e-06	0.000208006	0.10045	0.172912
TPR	-4.5281	-0.629286	5.95168e-06	0.000205902	0.174913	0.24314
CD55	-4.57034	-0.374733	4.86935e-06	0.000169676	0.346327	0.403069
CYFIP2	-4.57452	-0.477613	4.77302e-06	0.000166722	0.254873	0.321629
RNF213	-4.582	-0.73466	4.60554e-06	0.000161261	0.134933	0.208321
KDM4C	-4.58916	-0.619395	4.45026e-06	0.000156202	0.174413	0.24491
PLD4	-4.60465	-0.690916	4.13152e-06	0.000145367	0.15992	0.230747
ZNF638	-4.62247	-0.724426	3.79193e-06	0.000134071	0.142429	0.214813
MAT2B	-4.62824	-0.353407	3.68781e-06	0.00013071	0.375312	0.440543
JARID2	-4.63073	-0.87942	3.64372e-06	0.000129464	0.113943	0.186191
RBBP6	-4.63147	-0.393388	3.63083e-06	0.000129324	0.321839	0.3892
RB1	-4.63347	-0.479821	3.59587e-06	0.000128395	0.246877	0.319858
TMBIM6	-4.63931	-0.341536	3.4957e-06	0.000125127	0.413293	0.46946
NCKAP1L	-4.63935	-0.598885	3.49509e-06	0.000125127	0.187406	0.257303
CD47	-4.64022	-0.39698	3.48041e-06	0.000125127	0.336332	0.403659
ARHGEF1	-4.64287	-0.466023	3.43598e-06	0.000123958	0.264868	0.331366
MOB1A	-4.66517	-0.484326	3.08368e-06	0.000111762	0.253373	0.322514
DYNLL1	-4.66818	-0.564871	3.03876e-06	0.000110968	0.201399	0.274122
APBB1IP	-4.67844	-0.527503	2.8907e-06	0.000105829	0.238881	0.302449
ERICH1	-4.6886	-0.671754	2.75079e-06	0.000101219	0.158921	0.233697
RHOH	-4.69643	-0.360467	2.64751e-06	9.76674e-05	0.386807	0.452641
PPP4R3B	-4.69764	-0.693873	2.63183e-06	9.73372e-05	0.147426	0.223665
PARP15	-4.70665	-0.751482	2.51826e-06	9.33757e-05	0.13943	0.212747
BCLAF1	-4.72115	-0.535065	2.34516e-06	8.74056e-05	0.22039	0.292122
ANP32A	-4.72129	-0.409103	2.34349e-06	8.74056e-05	0.326337	0.391856
MAP3K1	-4.72962	-0.670595	2.24942e-06	8.44904e-05	0.161919	0.237533
PHIP	-4.73584	-0.585379	2.18147e-06	8.21517e-05	0.197901	0.269991
MBD4	-4.74308	-0.451811	2.10493e-06	7.94762e-05	0.291354	0.358513
ARF6	-4.74913	-0.380478	2.04292e-06	7.73369e-05	0.364818	0.436117
CEPT1	-4.77243	-0.846879	1.82016e-06	6.92667e-05	0.118941	0.193272
ETS1	-4.7931	-0.536301	1.64222e-06	6.26599e-05	0.21939	0.296253
EPB41	-4.79509	-0.83608	1.62605e-06	6.22071e-05	0.123938	0.198879
TMEM154	-4.79809	-0.526348	1.60183e-06	6.14431e-05	0.226387	0.301564
ADD1	-4.82373	-0.543858	1.40898e-06	5.41896e-05	0.232384	0.299203
RABGAP1L	-4.83149	-0.804723	1.35513e-06	5.23971e-05	0.131934	0.207731
SSH2	-4.83576	-0.504278	1.32638e-06	5.1423e-05	0.254373	0.327825
PLCG2	-4.86394	-0.639089	1.15071e-06	4.48528e-05	0.178911	0.251992
GAPT	-4.88576	-0.474983	1.03029e-06	4.04863e-05	0.271864	0.343759
ATP10D	-4.89148	-0.939894	1.00081e-06	3.9435e-05	0.102449	0.180584
FUS	-4.89259	-0.392912	9.952e-07	3.93213e-05	0.356822	0.419593
UHMK1	-4.89259	-0.909747	9.95154e-07	3.93213e-05	0.115442	0.191207
USP8	-4.89951	-0.749308	9.60779e-07	3.81698e-05	0.142929	0.219239
TRAF5	-4.90273	-0.673435	9.45134e-07	3.76517e-05	0.171914	0.24491
PPP1CC	-4.90848	-0.368158	9.17835e-07	3.66652e-05	0.37931	0.437592
PPP1R12A	-4.91082	-0.657507	9.06961e-07	3.63312e-05	0.173913	0.251697
YWHAB	-4.91318	-0.278472	8.96088e-07	3.59953e-05	0.581709	0.634701
ZC3HAV1	-4.9202	-0.629632	8.64575e-07	3.48262e-05	0.188906	0.262614
BTLA	-4.94671	-0.471582	7.54779e-07	3.04884e-05	0.276362	0.349956
LENG8	-4.95312	-0.705092	7.30312e-07	2.95827e-05	0.15992	0.236353
CALM2	-4.95596	-0.289485	7.1974e-07	2.92364e-05	0.586707	0.650339
HHEX	-4.95804	-0.4754	7.12066e-07	2.90062e-05	0.284358	0.352611
DDX39B	-4.96378	-0.511243	6.91351e-07	2.82419e-05	0.258371	0.32635
DDX6	-4.97937	-0.491332	6.37923e-07	2.61332e-05	0.270365	0.343464
PPP1R2	-4.98421	-0.435568	6.22171e-07	2.55603e-05	0.316342	0.38684
PRPF8	-4.99549	-0.641901	5.86859e-07	2.41783e-05	0.187406	0.2635
GDI2	-5.0075	-0.304407	5.51404e-07	2.27824e-05	0.513743	0.565949
DAPP1	-5.03501	-0.679352	4.77833e-07	1.98562e-05	0.176912	0.254057
PTP4A2	-5.04287	-0.569691	4.58603e-07	1.9112e-05	0.212394	0.294777
ABLIM1	-5.04427	-0.817259	4.55248e-07	1.9027e-05	0.131934	0.210387
U2SURP	-5.05224	-0.612195	4.36668e-07	1.83033e-05	0.206897	0.280614
LNPEP	-5.05438	-0.741473	4.31785e-07	1.81513e-05	0.151924	0.232222
MPHOSPH8	-5.06417	-0.515565	4.10191e-07	1.72938e-05	0.265867	0.338743
BBX	-5.06566	-0.60017	4.06986e-07	1.72088e-05	0.207396	0.284155
ATF7IP	-5.0738	-0.571957	3.89939e-07	1.6585e-05	0.222889	0.300679
SYPL1	-5.08284	-0.321501	3.7184e-07	1.58619e-05	0.483758	0.548834
NOTCH2	-5.09773	-0.669349	3.43753e-07	1.47071e-05	0.181909	0.259073
ARPC5	-5.10395	-0.454489	3.32632e-07	1.42736e-05	0.309345	0.381824
KTN1	-5.11427	-0.63186	3.14956e-07	1.35553e-05	0.194903	0.273532
CD48	-5.11633	-0.306682	3.11544e-07	1.34485e-05	0.508246	0.559457
EIF2S3	-5.1192	-0.332102	3.06838e-07	1.3285e-05	0.483758	0.542933
HIF1A	-5.12058	-0.673162	3.04591e-07	1.32273e-05	0.177411	0.255238
LITAF	-5.12168	-0.545067	3.02825e-07	1.31902e-05	0.242379	0.320449
POLR2J3	-5.1487	-0.912926	2.62295e-07	1.14594e-05	0.112944	0.196813
RNASEH2B	-5.17288	-0.507703	2.30513e-07	1.01014e-05	0.273863	0.344349
ITPR1	-5.17902	-0.592421	2.23052e-07	9.80414e-06	0.223888	0.299498
CD180	-5.18688	-0.640679	2.13851e-07	9.42837e-06	0.17991	0.268811
APLP2	-5.1895	-0.541187	2.10856e-07	9.32475e-06	0.257871	0.331071
ELF1	-5.21399	-0.538533	1.84823e-07	8.19854e-06	0.255372	0.334022
CAP1	-5.2327	-0.389717	1.67048e-07	7.43288e-06	0.407296	0.477722
ADAM19	-5.23548	-0.750625	1.6456e-07	7.34478e-06	0.156922	0.239009
OGT	-5.23649	-0.819581	1.63659e-07	7.32715e-06	0.14043	0.223665
PRDM2	-5.25891	-0.886099	1.44911e-07	6.50796e-06	0.124438	0.207436
TRIM38	-5.28707	-0.710871	1.24294e-07	5.59944e-06	0.175412	0.254942
UBE2J1	-5.29776	-0.586216	1.1723e-07	5.29768e-06	0.233383	0.311006
GLIPR1	-5.3126	-0.48395	1.08071e-07	4.91452e-06	0.29985	0.372086
SLC38A1	-5.31774	-0.502367	1.05065e-07	4.7929e-06	0.291854	0.369135
SRSF2	-5.32275	-0.458134	1.02212e-07	4.67748e-06	0.325837	0.394512
SRSF1	-5.33201	-0.689153	9.71341e-08	4.45922e-06	0.177911	0.259369
TRIM22	-5.34063	-0.468993	9.26245e-08	4.26574e-06	0.324338	0.396872
GTF2I	-5.37129	-0.737869	7.81741e-08	3.62332e-06	0.168416	0.250221
UBE3A	-5.37309	-0.792277	7.74001e-08	3.59898e-06	0.143928	0.229566
VPS13C	-5.38895	-0.652418	7.08711e-08	3.30602e-06	0.203898	0.281204
PSMC6	-5.39572	-0.687335	6.82476e-08	3.19395e-06	0.18041	0.264975
CDCA7L	-5.40442	-0.489883	6.50182e-08	3.05269e-06	0.290855	0.367955
STK4	-5.40938	-0.421982	6.32448e-08	2.9791e-06	0.374813	0.453526
EVL	-5.40964	-0.349875	6.31521e-08	2.9791e-06	0.490255	0.554441
EML4	-5.41401	-0.716637	6.16274e-08	2.92195e-06	0.17941	0.260549
RBM25	-5.42287	-0.593163	5.86485e-08	2.79906e-06	0.236382	0.314547
DDX24	-5.4247	-0.572734	5.80509e-08	2.77972e-06	0.242879	0.324284
ARID1B	-5.45091	-0.823034	5.01127e-08	2.40757e-06	0.141929	0.228976
PLEKHF2	-5.45103	-0.425015	5.00795e-08	2.40757e-06	0.376312	0.455592
NCOA3	-5.46637	-0.649468	4.59336e-08	2.22156e-06	0.207396	0.290941
CD164	-5.48374	-0.516848	4.16429e-08	2.0208e-06	0.278361	0.358218
SHOC2	-5.49377	-0.862187	3.9345e-08	1.91572e-06	0.136932	0.22278
NCOR1	-5.50298	-0.513326	3.73426e-08	1.82436e-06	0.288356	0.369431
PDCD4	-5.55156	-0.47769	2.83129e-08	1.39263e-06	0.329835	0.399528
CD53	-5.59864	-0.379902	2.1604e-08	1.08102e-06	0.481259	0.560047
TAF7	-5.65192	-0.544241	1.58663e-08	7.9945e-07	0.273863	0.354972
ARHGAP30	-5.68676	-0.815645	1.2947e-08	6.54639e-07	0.157921	0.24491
SNX29	-5.69599	-0.545862	1.22655e-08	6.24549e-07	0.268366	0.354382
ARPC4	-5.7123	-0.473827	1.1146e-08	5.69548e-07	0.334333	0.409265
SETX	-5.73329	-0.796418	9.85019e-09	5.06917e-07	0.161919	0.252287
MIS18BP1	-5.73637	-0.759205	9.67282e-09	4.99566e-07	0.178911	0.264385
KMT2C	-5.74475	-0.996412	9.20582e-09	4.77152e-07	0.115442	0.206551
SYK	-5.74891	-0.521199	8.98181e-09	4.67216e-07	0.295352	0.375332
CHD9	-5.7672	-0.810518	8.06017e-09	4.20787e-07	0.15992	0.249041
TSPAN13	-5.82155	-0.415052	5.83052e-09	3.0772e-07	0.425787	0.503688
MACF1	-5.82644	-0.859611	5.66225e-09	2.99933e-07	0.147926	0.238418
HLA-DMB	-5.8492	-0.347348	4.93932e-09	2.62601e-07	0.532234	0.59162
DGKD	-5.85306	-0.818448	4.82602e-09	2.57524e-07	0.158421	0.250221
AKAP13	-5.85564	-0.703084	4.7519e-09	2.54508e-07	0.190405	0.283269
CD22	-5.884	-0.434697	4.00472e-09	2.15287e-07	0.398801	0.472116
PAPOLA	-5.90215	-0.455722	3.58791e-09	1.94325e-07	0.365317	0.442904
EIF3A	-5.91698	-0.934264	3.27905e-09	1.78937e-07	0.132934	0.224845
PLAC8	-5.94418	-0.45378	2.77852e-09	1.52198e-07	0.401799	0.486279
LCP1	-5.94881	-0.44002	2.70093e-09	1.4851e-07	0.389305	0.467395
PCBP1	-5.95775	-0.332399	2.55728e-09	1.41148e-07	0.685657	0.758041
FCHSD2	-5.97289	-0.678777	2.33085e-09	1.29143e-07	0.213393	0.302449
NUCKS1	-5.98829	-0.678034	2.12057e-09	1.184e-07	0.214393	0.305695
RBL2	-5.98989	-0.720564	2.09989e-09	1.177e-07	0.193903	0.287695
TNRC6B	-6.04109	-0.714571	1.53072e-09	8.61315e-08	0.205897	0.296253
RBM6	-6.04511	-0.697091	1.4931e-09	8.43429e-08	0.210895	0.302744
KMT2E	-6.04927	-0.454466	1.455e-09	8.25125e-08	0.406797	0.483919
IFI16	-6.05331	-0.54518	1.41895e-09	8.07853e-08	0.304348	0.385659
KIAA0040	-6.21292	-0.720054	5.20089e-10	2.99642e-08	0.210895	0.303334
PRKCB	-6.225	-0.496923	4.8157e-10	2.78559e-08	0.354823	0.446149
BCL7A	-6.23735	-0.729736	4.45041e-10	2.59506e-08	0.202899	0.296843
NCL	-6.24932	-0.391101	4.12248e-10	2.41357e-08	0.517241	0.59103
RAP1B	-6.26419	-0.543357	3.74762e-10	2.20302e-08	0.316842	0.411626
CYBB	-6.26892	-0.66144	3.63558e-10	2.14588e-08	0.24038	0.329891
GRB2	-6.27602	-0.43681	3.47342e-10	2.05857e-08	0.427786	0.51018
CIITA	-6.29035	-0.637388	3.16743e-10	1.88494e-08	0.254373	0.347595
KPNB1	-6.36326	-0.729159	1.97518e-10	1.19013e-08	0.210895	0.308646
CDC40	-6.37371	-0.857029	1.84506e-10	1.11638e-08	0.161419	0.260549
RAD21	-6.40254	-0.643779	1.52816e-10	9.28517e-09	0.254373	0.346415
ZNF292	-6.41001	-0.876755	1.45509e-10	8.91615e-09	0.164418	0.26468
SP110	-6.41824	-0.48631	1.37862e-10	8.48353e-09	0.389805	0.478607
GCC2	-6.42899	-0.885421	1.28456e-10	7.93845e-09	0.161919	0.259664
ZEB2	-6.44639	-0.90095	1.14545e-10	7.13983e-09	0.158921	0.257303
FGD2	-6.46646	-0.763742	1.00322e-10	6.36299e-09	0.196902	0.296548
LINC00926	-6.47128	-0.306208	9.71737e-11	6.19044e-09	0.757621	0.803777
SRRM2	-6.49932	-0.680506	8.06836e-11	5.16268e-09	0.242879	0.337858
UBC	-6.50399	-0.360979	7.82193e-11	5.02724e-09	0.705647	0.784892
LYST	-6.54714	-0.826983	5.86488e-11	3.80323e-09	0.174913	0.277073
PLEKHA2	-6.55755	-0.666309	5.4699e-11	3.56307e-09	0.247376	0.34494
PNRC1	-6.59643	-0.291406	4.21176e-11	2.75594e-09	0.787106	0.832989
TMEM123	-6.60381	-0.591888	4.00715e-11	2.63397e-09	0.29935	0.397167
ROCK1	-6.62682	-0.840073	3.42991e-11	2.26484e-09	0.182909	0.282384
TTC14	-6.62885	-0.952348	3.3831e-11	2.24417e-09	0.146427	0.250811
TMBIM4	-6.63218	-0.543966	3.30754e-11	2.21437e-09	0.342829	0.44733
HLA-DOB	-6.65093	-0.509976	2.91252e-11	1.95898e-09	0.388806	0.480083
ZRANB2	-6.68571	-0.720408	2.29803e-11	1.55289e-09	0.224388	0.324284
ATM	-6.7296	-0.677181	1.70128e-11	1.15503e-09	0.251874	0.354972
ADD3	-6.72965	-0.590762	1.70075e-11	1.15503e-09	0.310845	0.41015
SAT1	-6.74469	-0.598035	1.53359e-11	1.05106e-09	0.304848	0.405429
MDM4	-6.80868	-0.927929	9.85012e-12	6.78298e-10	0.16042	0.2635
PAK2	-6.82396	-0.756763	8.85659e-12	6.128e-10	0.214893	0.316908
PHF3	-6.82439	-0.949708	8.82981e-12	6.128e-10	0.157421	0.26409
IKZF3	-6.83239	-0.669659	8.35106e-12	5.83404e-10	0.264868	0.368545
ZCCHC7	-6.87781	-0.540006	6.07789e-12	4.26662e-10	0.362819	0.455297
REL	-6.91037	-0.543071	4.83395e-12	3.42666e-10	0.370315	0.470345
UTRN	-6.91082	-0.890331	4.81854e-12	3.42666e-10	0.175912	0.281499
MYH9	-6.91464	-0.604099	4.69068e-12	3.35802e-10	0.326837	0.424314
ARID4B	-6.92527	-0.703311	4.35143e-12	3.13065e-10	0.247376	0.352021
NR3C1	-6.94657	-0.711395	3.74281e-12	2.71984e-10	0.243378	0.349366
NKTR	-6.95729	-1.01679	3.46873e-12	2.5334e-10	0.142929	0.250811
NIPBL	-7.00791	-0.990761	2.41899e-12	1.78475e-10	0.150425	0.259073
TGFBR2	-7.03208	-0.653696	2.03475e-12	1.50895e-10	0.286857	0.38979
CYB561A3	-7.07141	-0.506396	1.53362e-12	1.14318e-10	0.411794	0.492181
MTSS1	-7.07266	-0.650782	1.51986e-12	1.14318e-10	0.29985	0.403364
ARHGAP15	-7.08277	-0.658343	1.41297e-12	1.06979e-10	0.274363	0.379463
DOCK8	-7.09048	-0.748629	1.33644e-12	1.01717e-10	0.237381	0.342284
HMGB1	-7.09446	-0.312856	1.29857e-12	9.93581e-11	0.784108	0.83476
FCRL3	-7.12047	-1.08674	1.07561e-12	8.27365e-11	0.134433	0.249336
CLEC2D	-7.13233	-0.661418	9.86872e-13	7.63163e-11	0.293853	0.390971
PAX5	-7.13418	-0.6709	9.73641e-13	7.56979e-11	0.28036	0.386545
UBXN4	-7.16492	-0.775142	7.78327e-13	6.08399e-11	0.21989	0.329301
PRPF38B	-7.16633	-0.975956	7.70339e-13	6.05428e-11	0.161419	0.270581
PPM1K	-7.1927	-0.702238	6.35216e-13	5.04717e-11	0.268366	0.374447
JAK1	-7.29133	-0.517257	3.06903e-13	2.46562e-11	0.430785	0.526999
SFPQ	-7.35127	-0.646711	1.96326e-13	1.58607e-11	0.313343	0.413691
BPTF	-7.35408	-0.919607	1.92242e-13	1.56181e-11	0.178411	0.294482
CCNL1	-7.36221	-0.778851	1.80892e-13	1.4779e-11	0.234383	0.34553
YWHAZ	-7.38621	-0.387463	1.51068e-13	1.24834e-11	0.742129	0.826497
MYCBP2	-7.40755	-0.655867	1.28657e-13	1.07543e-11	0.297851	0.402774
CAPZA1	-7.41123	-0.594178	1.25129e-13	1.05203e-11	0.346327	0.446444
CHD2	-7.4323	-0.754102	1.06729e-13	9.02576e-12	0.249875	0.353792
CAMK2D	-7.45569	-0.708453	8.93957e-14	7.60442e-12	0.270865	0.380053
ACTR3	-7.59109	-0.514905	3.17235e-14	2.76358e-12	0.43928	0.530245
STK17B	-7.66396	-0.671989	1.80281e-14	1.58003e-12	0.305347	0.418413
GPBP1	-7.72552	-0.870737	1.114e-14	9.88316e-13	0.206897	0.324875
JMJD1C	-7.72666	-0.863497	1.10406e-14	9.85545e-13	0.210395	0.32694
SON	-7.73003	-0.515996	1.07522e-14	9.65765e-13	0.455272	0.551195
ACAP2	-7.76976	-0.722164	7.86349e-15	7.19708e-13	0.267866	0.385659
ATRX	-7.84215	-0.798695	4.42903e-15	4.10565e-13	0.251374	0.366185
KLF6	-7.90003	-0.877792	2.78828e-15	2.60138e-13	0.232384	0.347005
SRSF11	-7.90407	-0.754349	2.69933e-15	2.53474e-13	0.269365	0.385364
ASH1L	-7.94649	-1.23622	1.91876e-15	1.81354e-13	0.125437	0.249631
SRRM1	-7.9659	-0.671359	1.64026e-15	1.56052e-13	0.326837	0.438182
HLA-E	-7.97547	-0.305907	1.51808e-15	1.45383e-13	0.886557	0.928002
BRD2	-8.04414	-0.727426	8.68535e-16	8.37325e-14	0.288356	0.402479
ANKRD44	-8.09265	-0.701036	5.83809e-16	5.66608e-14	0.31934	0.434346
WSB1	-8.09546	-0.877117	5.70497e-16	5.57429e-14	0.215892	0.338448
IKZF1	-8.11251	-0.652592	4.95827e-16	4.91107e-14	0.352824	0.470345
POU2F2	-8.14701	-0.559718	3.73032e-16	3.72028e-14	0.443278	0.546474
HLA-DQA1	-8.17766	-0.399197	2.89397e-16	2.94716e-14	0.813093	0.887282
ADK	-8.28788	-0.59919	1.15282e-16	1.19079e-14	0.433783	0.540868
S100A9	-8.29465	-1.31216	1.08906e-16	1.13301e-14	0.114943	0.249336
MYLIP	-8.30954	-1.15805	9.60723e-17	1.00674e-14	0.149925	0.277663
BCL11A	-8.32951	-0.742889	8.11795e-17	8.56888e-15	0.284858	0.40956
RPL23	-8.37098	-0.395521	5.7142e-17	6.07595e-15	0.718641	0.787843
RPL27A	-8.38209	-0.364645	5.19947e-17	5.61116e-15	0.832084	0.891118
SF3B1	-8.43964	-0.772776	3.18308e-17	3.46094e-15	0.273863	0.395397
ITSN2	-8.49741	-0.801552	1.93867e-17	2.14008e-15	0.27986	0.401593
N4BP2L2	-8.54586	-0.714673	1.27586e-17	1.44143e-15	0.317341	0.437592
CELF2	-8.56721	-0.719044	1.06024e-17	1.20726e-15	0.316842	0.432576
PCDH9	-8.57587	-1.20377	9.83422e-18	1.12867e-15	0.147926	0.282384
FNBP4	-8.67911	-0.916398	3.98877e-18	4.65174e-16	0.222889	0.355267
TCF25	-8.7003	-0.866606	3.31012e-18	3.89168e-16	0.245377	0.372676
LBH	-8.7215	-0.692259	2.7455e-18	3.25432e-16	0.35932	0.483328
RPL38	-8.76154	-0.298654	1.92608e-18	2.32109e-16	0.887056	0.918855
UVRAG	-8.79409	-0.857064	1.44209e-18	1.75244e-16	0.251374	0.380643
AFF3	-8.82121	-0.506106	1.13225e-18	1.38758e-16	0.587206	0.686043
ACTR2	-8.90266	-0.810789	5.45234e-19	6.739e-17	0.27986	0.40956
HLA-A	-8.90291	-0.337771	5.44033e-19	6.739e-17	0.898551	0.936855
TCF4	-8.91579	-0.897941	4.84362e-19	6.09075e-17	0.242379	0.372086
SWAP70	-8.98461	-0.638574	2.59662e-19	3.29384e-17	0.414793	0.531425
CDC42	-9.0122	-0.623093	2.01965e-19	2.58462e-17	0.430785	0.542638
EPC1	-9.02879	-0.684965	1.73587e-19	2.24129e-17	0.377811	0.502803
ARGLU1	-9.13377	-0.655577	6.61562e-20	8.61878e-18	0.418791	0.541163
EIF4G2	-9.23626	-0.619486	2.5527e-20	3.35587e-18	0.434283	0.544113
FCER2	-9.32241	-0.521169	1.13732e-20	1.50887e-18	0.645677	0.747713
HSP90AA1	-9.38595	-0.563839	6.23501e-21	8.34857e-19	0.530735	0.633815
SCAF11	-9.4743	-0.928918	2.68549e-21	3.62943e-19	0.253373	0.390676
ITGA4	-9.55842	-0.814547	1.19566e-21	1.63118e-19	0.309345	0.44851
HNRNPU	-9.57133	-0.647095	1.05539e-21	1.45352e-19	0.462269	0.584243
HVCN1	-9.57534	-0.477081	1.01519e-21	1.41161e-19	0.712644	0.800531
SRSF5	-9.58965	-0.52338	8.83868e-22	1.24093e-19	0.633183	0.736205
RBM39	-9.63115	-0.676223	5.90623e-22	8.37353e-20	0.426287	0.557096
MTPN	-9.85166	-0.768714	6.74202e-23	9.74963e-21	0.351324	0.492181
MARCH1	-10.1185	-0.672037	4.57183e-24	6.74625e-22	0.458271	0.580702
NAP1L1	-10.1481	-0.778217	3.37881e-24	5.03722e-22	0.363318	0.496312
BANK1	-10.1922	-0.523615	2.14754e-24	3.23495e-22	0.687156	0.786663
RPS20	-10.2411	-0.450445	1.29759e-24	1.9752e-22	0.783108	0.855415
RSRP1	-10.6429	-0.82903	1.8808e-26	2.92454e-24	0.346327	0.496017
PNISR	-10.812	-0.565241	3.02033e-27	4.79966e-25	0.622189	0.725878
LUC7L3	-11.1103	-0.945471	1.11741e-28	1.83624e-26	0.296852	0.461788
STX7	-11.2163	-0.779218	3.39156e-29	5.77004e-27	0.429785	0.583358
SMCHD1	-11.2168	-0.864228	3.37078e-29	5.77004e-27	0.361319	0.513426
HLA-C	-11.3096	-0.480451	1.17566e-29	2.09892e-27	0.88006	0.950133
FOXP1	-11.3134	-0.56994	1.12635e-29	2.03601e-27	0.666667	0.763352
JUN	-11.3883	-1.09971	4.78475e-30	8.75852e-28	0.267366	0.431101
RPL13A	-11.6948	-0.26086	1.35575e-31	2.51353e-29	0.982009	0.991148
BACH2	-12.1749	-0.811727	4.22699e-34	8.04296e-32	0.474763	0.630865
DDX5	-12.5973	-0.53798	2.18536e-36	4.32912e-34	0.832084	0.907937
PRRC2C	-12.6409	-1.07817	1.25675e-36	2.52414e-34	0.292854	0.480083
PTPRC	-12.7518	-0.645334	3.04452e-37	6.20095e-35	0.673663	0.789023
HNRNPA2B1	-12.9119	-0.540959	3.85873e-38	8.08712e-36	0.781609	0.861021
MBNL1	-13.1409	-0.795895	1.91955e-39	4.14308e-37	0.513243	0.665388
RALGPS2	-14.0449	-0.930467	8.28009e-45	1.99564e-42	0.448276	0.623488
DDX17	-14.9157	-1.15225	2.60421e-50	6.84718e-48	0.34083	0.546474
FCRL1	-15.0838	-0.978627	2.07135e-51	5.547e-49	0.466267	0.648864
MEF2C	-16.2853	-0.910534	1.25481e-59	3.78037e-57	0.608696	0.778696
HLA-DQB1	-20.3246	-0.867256	7.78836e-92	3.51961e-89	0.834583	0.948362
MS4A1	-20.4794	-0.651415	3.28919e-93	1.53436e-90	0.936532	0.982001
HLA-B	-20.7914	-0.507145	5.17766e-96	2.58187e-93	0.983508	0.995869
PCBP2	-21.1188	-0.96082	5.34745e-99	2.86405e-96	0.745627	0.911773
HLA-DRB1	-22.6082	-0.931054	3.59557e-113	2.47598e-110	0.91954	0.989672
MALAT1	-51.4046	-1.42436	0	0	0.9995	1

## Sheet: CD34+
name	scores	lfc	pval	adj_pval	pct_nz_group	pct_nz_reference

## Sheet: CD4 CTL
name	scores	lfc	pval	adj_pval	pct_nz_group	pct_nz_reference
RPL19	12.5708	0.444357	3.0575e-36	2.21073e-32	1	1
RPS2	12.1185	0.73045	8.42548e-34	3.04602e-30	1	0.995272
HLA-DRB5	12.0193	3.14374	2.8151e-33	8.14182e-30	0.563991	0.137116
RPS3A	11.329	0.441444	9.42366e-30	1.94679e-26	1	1
RPL23A	11.2875	0.404552	1.51272e-29	2.73442e-26	1	1
RPS26	10.8494	0.935092	2.00786e-27	3.22619e-24	0.954447	0.969267
RPS3	10.7486	0.309406	6.01368e-27	8.69639e-24	1	1
RPL7A	10.3316	0.385465	5.06984e-25	6.665e-22	1	1
RPS19	10.1677	0.390725	2.76266e-24	3.32923e-21	1	1
RPL6	10.088	0.369818	6.24506e-24	6.94691e-21	0.997831	1
KLF2	9.66408	1.07207	4.28456e-22	4.42565e-19	0.839479	0.690307
RPL26	9.54858	0.300319	1.31484e-21	1.199e-18	1	1
RPS4X	9.54766	0.370358	1.32661e-21	1.199e-18	1	1
RPL29	9.51522	0.353145	1.81321e-21	1.5424e-18	1	1
RPL18A	9.29491	0.314121	1.47332e-20	1.18365e-17	0.993492	1
TPT1	9.13287	0.34195	6.67071e-20	4.82326e-17	1	1
RPL8	8.76713	0.366688	1.83282e-18	1.26211e-15	0.995662	1
RPL3	8.68578	0.318339	3.76157e-18	2.47255e-15	1	0.997636
ZFP36	8.66903	1.55776	4.35802e-18	2.74006e-15	0.592191	0.333333
RPL18	8.61537	0.336018	6.97145e-18	4.03257e-15	1	1
RPLP0	8.36565	0.46108	5.97817e-17	3.20186e-14	0.993492	0.995272
MT-ND6	8.07085	1.02291	6.98123e-16	3.36518e-13	0.809111	0.64539
CD74	8.02246	0.955567	1.03649e-15	4.83505e-13	0.863341	0.751773
FTH1	7.78685	0.403185	6.87006e-15	3.01054e-12	0.989154	0.983452
NACA	7.76167	0.348204	8.38203e-15	3.56507e-12	0.989154	0.995272
RPS23	7.43271	0.252347	1.06395e-13	4.15831e-11	1	1
ZFP36L2	7.42572	0.602832	1.12166e-13	4.26851e-11	0.934924	0.898345
RPL14	7.40581	0.259336	1.30349e-13	4.83327e-11	1	1
RPL10A	7.05141	0.369047	1.77113e-12	5.69164e-10	0.997831	0.990544
RPL5	7.02702	0.323612	2.10993e-12	6.63298e-10	0.995662	0.997636
RPL17	6.98364	0.339028	2.87626e-12	8.8497e-10	0.995662	0.997636
CCL5	6.96835	0.293514	3.20686e-12	9.46417e-10	0.947939	0.990544
RPS6	6.9189	0.284087	4.55149e-12	1.31638e-09	1	1
MT-ND4L	6.79853	0.319319	1.05693e-11	2.99691e-09	1	1
RPLP1	6.51387	0.281557	7.32377e-11	1.92562e-08	1	1
MT2A	6.50016	1.99883	8.02344e-11	2.07191e-08	0.488069	0.338061
RPL24	6.00574	0.285188	1.90466e-09	4.44245e-07	0.989154	0.992908
MT-ND1	5.94693	0.28645	2.73213e-09	6.07837e-07	0.984816	0.992908
RPL4	5.73519	0.383954	9.74045e-09	2.10234e-06	0.965293	0.945626
FTL	5.72649	0.345103	1.02532e-08	2.18047e-06	0.991323	0.990544
DDIT4	5.63433	2.31671	1.75745e-08	3.3886e-06	0.29718	0.0898345
EEF1B2	5.57684	0.407939	2.44927e-08	4.59986e-06	0.967462	0.93617
RPL36AL	5.35415	0.39709	8.59589e-08	1.46241e-05	0.921909	0.895981
MT1X	5.27307	2.06086	1.34163e-07	2.23004e-05	0.403471	0.264775
VIM	4.92328	0.463748	8.51068e-07	0.000133775	0.906725	0.862884
NME2	4.72182	0.501532	2.33748e-06	0.000348478	0.691974	0.605201
S100A10	4.64363	0.362909	3.42339e-06	0.000500057	0.956616	0.919622
COX4I1	4.62465	0.345176	3.7524e-06	0.000542635	0.937093	0.907801
GNLY	4.59722	0.986916	4.28163e-06	0.000613037	0.759219	0.593381
HLA-DPA1	4.43189	0.646272	9.34126e-06	0.00125078	0.590022	0.489362
SMDT1	4.19878	0.706413	2.68356e-05	0.00320718	0.518438	0.399527
FGFBP2	4.06113	0.326053	4.8835e-05	0.00535607	0.800434	0.817967
MT1E	4.00919	2.60974	6.09284e-05	0.00647857	0.225597	0.0851064
GUK1	3.94142	0.420406	8.10017e-05	0.00848816	0.70282	0.628842
PSME1	3.92388	0.319342	8.71337e-05	0.00900029	0.830803	0.806147
WAS	3.84108	0.713845	0.000122493	0.0123012	0.455531	0.335697
TSPO	3.71873	0.476027	0.000200228	0.0193033	0.616052	0.536643
HLA-DRB1	3.69381	0.765617	0.000220919	0.0210179	0.442516	0.312057
MZT2B	3.68629	0.755201	0.000227543	0.0215066	0.409978	0.297872
UCP2	3.66625	0.461506	0.00024613	0.0228159	0.707158	0.63357
JUNB	3.6383	0.50182	0.000274442	0.0249604	0.574837	0.51773
CTSW	3.57357	0.448436	0.000352153	0.0310518	0.631236	0.56974
PABPC1	3.56948	0.277086	0.000357693	0.0313491	0.89154	0.877069
SAP18	3.46005	0.446015	0.000540084	0.0446294	0.583514	0.515366
IQGAP2	-3.42827	-0.766095	0.00060744	0.0493493	0.262473	0.404255
SMG1	-3.43645	-0.968469	0.000589402	0.0481545	0.175705	0.319149
NFATC2	-3.45055	-0.703195	0.00055944	0.0459663	0.316703	0.451537
CALM2	-3.46637	-0.394735	0.000527528	0.0438425	0.663774	0.742317
CASP8	-3.46717	-0.870364	0.000525978	0.0438425	0.225597	0.361702
DIP2A	-3.47033	-1.15622	0.00051982	0.0437042	0.140998	0.274232
ATM	-3.49683	-0.768189	0.00047082	0.0400502	0.292842	0.432624
RBL2	-3.49802	-0.66988	0.000468731	0.0400502	0.381779	0.529551
HNRNPF	-3.53072	-0.548227	0.000414438	0.0356737	0.524946	0.659574
ZRANB2	-3.5675	-1.00158	0.000360403	0.0313963	0.193059	0.326241
COMMD6	-3.60481	-0.302732	0.000312378	0.0277135	0.81128	0.843972
SRSF2	-3.60719	-0.628851	0.000309535	0.0276308	0.429501	0.567376
CELF2	-3.61154	-0.638123	0.000304387	0.02734	0.418655	0.56974
TRAF3IP3	-3.62195	-0.498347	0.000292387	0.0264263	0.59436	0.70922
RNF149	-3.64068	-0.701546	0.000271924	0.0248879	0.344902	0.484634
SLAMF1	-3.6503	-1.02625	0.000261934	0.0241263	0.169197	0.319149
CD3D	-3.6677	-0.352595	0.000244739	0.0228159	0.828633	0.881797
HIST1H4C	-3.67759	-0.937799	0.000235446	0.022109	0.210412	0.352246
YTHDC1	-3.7091	-1.17863	0.000207994	0.0199193	0.138829	0.283688
ARHGAP15	-3.77147	-0.873764	0.000162291	0.0157509	0.249458	0.390071
ANAPC16	-3.80074	-0.58589	0.000144266	0.0141921	0.475054	0.605201
DENND2D	-3.83343	-0.925813	0.000126366	0.0125567	0.229935	0.373522
STK4	-3.84847	-0.622041	0.00011886	0.0120198	0.464208	0.612293
N4BP2L2	-3.854	-0.659488	0.000116202	0.0118338	0.422993	0.560284
GZMA	-3.8838	-0.405022	0.000102836	0.0105469	0.89154	0.947991
PIAS1	-3.93799	-1.24547	8.21674e-05	0.00854836	0.140998	0.300236
GIMAP1	-3.9786	-0.793984	6.9323e-05	0.00731737	0.327549	0.48227
KPNB1	-4.03793	-0.967866	5.39253e-05	0.0058195	0.221258	0.390071
CNN2	-4.04281	-0.624971	5.28151e-05	0.00574255	0.481562	0.626478
CD53	-4.06087	-0.601559	4.88902e-05	0.00535607	0.531453	0.661939
RPL23	-4.06654	-0.518701	4.77165e-05	0.00530791	0.678959	0.806147
CD164	-4.07748	-0.718107	4.5526e-05	0.0051035	0.394794	0.550827
NDUFC2	-4.11414	-0.726911	3.88633e-05	0.00439064	0.37744	0.546099
MT-ATP8	-4.12429	-0.27442	3.71884e-05	0.00423449	0.976139	0.990544
PLAC8	-4.179	-0.805318	2.92788e-05	0.00338721	0.344902	0.503546
HLA-C	-4.1794	-0.323102	2.9228e-05	0.00338721	0.997831	1
ARGLU1	-4.18098	-0.723672	2.90253e-05	0.00338721	0.401302	0.550827
LUC7L3	-4.19377	-0.898013	2.74355e-05	0.00325201	0.266811	0.432624
ABRACL	-4.23372	-0.772194	2.29857e-05	0.00279324	0.364425	0.527187
UBL5	-4.31507	-0.543501	1.59553e-05	0.00197204	0.646421	0.77305
HNRNPA2B1	-4.3156	-0.484987	1.59172e-05	0.00197204	0.78308	0.886525
CORO1A	-4.31718	-0.317641	1.58036e-05	0.00197204	0.91757	0.943262
PRRC2C	-4.33867	-0.79246	1.43347e-05	0.00181838	0.383948	0.548463
PYHIN1	-4.3421	-0.889541	1.41128e-05	0.00180607	0.331887	0.498818
ACTR3	-4.35766	-0.637626	1.31463e-05	0.0016974	0.542299	0.676123
GIMAP7	-4.35977	-0.520601	1.30202e-05	0.00169626	0.713666	0.813239
CD48	-4.42213	-0.535502	9.77331e-06	0.00129662	0.685466	0.78487
ARPC4	-4.51165	-0.700247	6.43245e-06	0.000877543	0.507592	0.664303
CFL1	-4.52787	-0.338557	5.95813e-06	0.000820576	0.967462	0.992908
CLEC2D	-4.53117	-0.74658	5.8659e-06	0.000815643	0.444685	0.607565
PRMT2	-4.57204	-0.804939	4.83003e-06	0.000678126	0.436009	0.631206
TTC14	-4.57204	-1.61418	4.83003e-06	0.000678126	0.106291	0.283688
CDC42	-4.78036	-0.661075	1.74985e-06	0.00026359	0.566161	0.70922
LCP1	-4.88188	-0.611676	1.05081e-06	0.000159955	0.67679	0.799054
SRSF11	-4.88504	-0.948742	1.03407e-06	0.000159082	0.310195	0.498818
CX3CR1	-5.13265	-0.749085	2.85692e-07	4.53999e-05	0.550976	0.713948
PCBP2	-5.19211	-0.587541	2.07922e-07	3.34084e-05	0.761388	0.881797
SON	-5.31486	-0.752906	1.06739e-07	1.79482e-05	0.524946	0.685579
DUSP1	-5.38303	-1.3111	7.32441e-08	1.26093e-05	0.206074	0.413712
RBM39	-5.54902	-0.897036	2.87275e-08	5.12874e-06	0.442516	0.647754
MBNL1	-5.55878	-0.782856	2.71672e-08	4.9108e-06	0.544469	0.716312
PCBP1	-5.56273	-0.684257	2.65583e-08	4.86151e-06	0.720174	0.877069
RPL37A	-5.57341	-0.271923	2.49798e-08	4.63119e-06	0.991323	0.992908
RSRP1	-5.61099	-1.01676	2.01175e-08	3.82788e-06	0.342733	0.579196
TXNIP	-5.67256	-0.42314	1.40679e-08	2.75337e-06	0.941432	0.969267
CD52	-5.6748	-0.292329	1.38849e-08	2.75337e-06	0.995662	0.997636
TMA7	-5.681	-0.391041	1.33911e-08	2.72744e-06	0.900217	0.926714
ARPC5	-5.71963	-0.865139	1.06757e-08	2.2374e-06	0.492408	0.666667
LINC00861	-5.75167	-0.942114	8.83671e-09	1.93618e-06	0.416486	0.621749
TC2N	-6.0329	-1.07477	1.61046e-09	3.81786e-07	0.362256	0.583924
PTPRC	-6.41736	-0.548075	1.38657e-10	3.51775e-08	0.911063	0.976359
ITM2A	-6.56397	-1.05195	5.23923e-11	1.42952e-08	0.418655	0.65721
ACTG1	-6.77466	-0.637849	1.24695e-11	3.46772e-09	0.91974	0.969267
MT-ATP6	-7.11008	-0.298269	1.15974e-12	3.81159e-10	1	1
CD3G	-7.1495	-0.859311	8.7092e-13	2.92892e-10	0.626898	0.794326
RPS28	-7.39988	-0.260714	1.36307e-13	4.92785e-11	0.997831	1
RPS21	-8.13361	-0.323498	4.16706e-16	2.07793e-13	1	0.997636
RPL39	-8.22643	-0.306958	1.92883e-16	9.96171e-14	1	1
RPL38	-8.4681	-0.591069	2.49428e-17	1.3873e-14	0.921909	0.955083
KLF6	-8.61999	-1.01358	6.69616e-18	4.03257e-15	0.672451	0.836879
ACTB	-9.13617	-0.523246	6.47057e-20	4.82326e-17	0.997831	1
RPS29	-11.9084	-0.748519	1.07051e-32	2.58011e-29	0.982646	0.997636
HLA-B	-12.2938	-0.474293	9.78518e-35	4.71678e-31	1	1
MALAT1	-17.0314	-1.25447	4.80465e-65	6.94801e-61	1	1

## Sheet: CD4 Tcm
name	scores	lfc	pval	adj_pval	pct_nz_group	pct_nz_reference
RPL14	24.176	0.331706	3.98148e-129	1.9192e-125	0.999013	0.999582
RPL19	21.1604	0.261236	2.21254e-99	5.33258e-96	1	1
RPLP0	20.0352	0.380917	2.71641e-89	5.61171e-86	0.999013	0.997071
RPL6	19.0226	0.268849	1.1088e-80	2.00429e-77	1	0.999163
KLF2	18.7661	0.819988	1.43051e-78	2.29852e-75	0.877343	0.761506
RPLP1	18.4926	0.270134	2.36698e-76	3.42289e-73	1	1
GAPDH	16.2391	0.49339	2.66733e-59	2.1429e-56	0.964814	0.948117
RPS26	15.7409	0.669099	7.92655e-56	5.73129e-53	0.94344	0.920921
FTH1	15.7265	0.303677	9.95266e-56	6.85359e-53	0.995396	0.994979
RPL36AL	15.581	0.489956	9.79419e-55	6.4379e-52	0.922723	0.878243
S100A4	15.3649	0.667766	2.81385e-53	1.69546e-50	0.942782	0.88954
SMDT1	15.2283	0.752517	2.29585e-52	1.25197e-49	0.729037	0.592887
VIM	15.1244	0.526075	1.11864e-51	5.39224e-49	0.962183	0.929707
FXYD5	15.0474	0.415757	3.59268e-51	1.67593e-48	0.948043	0.935146
SH3BGRL3	14.951	0.389111	1.53357e-50	6.93029e-48	0.986518	0.978243
RPS3A	14.8749	0.250804	4.80047e-50	2.04175e-47	0.999342	1
MT-ND1	13.1269	0.329144	2.30993e-39	6.81713e-37	0.981256	0.976569
MT-ND4L	13.0599	0.264931	5.5768e-39	1.61292e-36	0.999342	0.999582
S100A10	12.7885	0.513444	1.90081e-37	5.09029e-35	0.884249	0.843096
IL32	12.5387	0.386461	4.58582e-36	1.12399e-33	0.971062	0.965272
S100A11	11.2111	0.502104	3.59614e-29	7.12381e-27	0.822756	0.743515
PLP2	10.6526	0.71219	1.69633e-26	2.95549e-24	0.557711	0.419665
CD74	9.60985	0.538252	7.26529e-22	1.04023e-19	0.80171	0.753138
TSPO	9.56594	0.556103	1.11191e-21	1.54609e-19	0.608353	0.501674
PPDPF	9.16076	0.294621	5.15314e-20	6.47996e-18	0.863203	0.847699
NME2	9.05975	0.3971	1.30751e-19	1.62999e-17	0.729694	0.671967
HIGD2A	9.01597	0.411881	1.95132e-19	2.39136e-17	0.737586	0.662343
MYL6	8.54176	0.253785	1.32193e-17	1.50523e-15	0.932588	0.921757
HLA-DRB5	8.24084	1.57892	1.70999e-16	1.77901e-14	0.236435	0.114644
S100A6	8.21713	0.318886	2.08424e-16	2.15287e-14	0.88951	0.859833
COX6A1	8.16073	0.351273	3.32994e-16	3.34405e-14	0.765866	0.703347
TAGLN2	7.86979	0.319813	3.55234e-15	3.31421e-13	0.862874	0.830962
CLIC1	7.84159	0.42947	4.44872e-15	4.07171e-13	0.697468	0.6159
LGALS1	7.47764	0.958609	7.56678e-14	6.14737e-12	0.316014	0.209205
MT1E	7.39044	2.29003	1.46338e-13	1.13774e-11	0.175929	0.0661088
PTPRCAP	7.10814	0.3305	1.17617e-12	8.54701e-11	0.799408	0.752301
CRIP1	7.0874	0.294219	1.36652e-12	9.88066e-11	0.902992	0.883264
CSTB	6.97104	0.388306	3.14612e-12	2.2302e-10	0.611641	0.540586
ZFP36	6.90715	0.565232	4.94488e-12	3.45449e-10	0.428806	0.33431
OST4	6.88653	0.269231	5.71682e-12	3.97457e-10	0.818481	0.777406
PPIB	6.86091	0.292012	6.84255e-12	4.71191e-10	0.742519	0.699163
PSMB8	6.77303	0.402996	1.26115e-11	8.44325e-10	0.592239	0.524686
NDUFA4	6.62908	0.292405	3.37781e-11	2.20029e-09	0.753371	0.702929
SEC61B	6.54844	0.369659	5.81413e-11	3.73681e-09	0.597172	0.524686
FLT3LG	6.52772	0.365449	6.67788e-11	4.21698e-09	0.61756	0.554812
HLA-DPA1	6.50742	0.757714	7.6454e-11	4.76552e-09	0.305163	0.208787
MZT2B	6.47921	0.448941	9.22051e-11	5.6982e-09	0.505426	0.429289
WAS	6.4489	0.443116	1.12666e-10	6.87451e-09	0.500822	0.412134
ISG20	6.39492	0.335628	1.60629e-10	9.67856e-09	0.651759	0.58954
LIME1	6.34141	0.265223	2.27675e-10	1.32758e-08	0.805985	0.769456
C9orf16	6.30203	0.345353	2.93767e-10	1.6925e-08	0.630714	0.562762
ANXA2	6.18666	0.470615	6.14518e-10	3.4311e-08	0.463334	0.380335
HLA-DPB1	6.09862	0.680558	1.06989e-09	5.79465e-08	0.321276	0.233891
HBB	6.00069	2.38827	1.96481e-09	1.02205e-07	0.12463	0.0313808
GUK1	5.97089	0.324878	2.35968e-09	1.21435e-07	0.615587	0.552301
TPI1	5.96093	0.327958	2.50804e-09	1.28158e-07	0.616245	0.558159
ALDOA	5.94903	0.278004	2.69732e-09	1.35909e-07	0.701414	0.651464
C19orf53	5.92217	0.332183	3.17711e-09	1.58977e-07	0.58928	0.527615
TXN	5.81223	0.458698	6.16476e-09	2.98156e-07	0.440973	0.365272
HERPUD1	5.77654	0.713479	7.62534e-09	3.61541e-07	0.276225	0.188285
COX8A	5.7714	0.303001	7.8614e-09	3.71515e-07	0.629069	0.572803
DDIT4	5.72744	0.783365	1.01956e-08	4.77146e-07	0.256166	0.169874
UQCR10	5.57612	0.284379	2.45939e-08	1.09432e-06	0.657678	0.603347
PIM1	5.46674	0.425752	4.58389e-08	1.94963e-06	0.452154	0.379498
HLA-DQB1	5.36123	1.40226	8.26583e-08	3.3671e-06	0.151595	0.0694561
NPDC1	5.33855	0.878222	9.36952e-08	3.79531e-06	0.205524	0.122594
UBXN1	5.19573	0.251157	2.03915e-07	7.88453e-06	0.652088	0.61046
SPSB3	5.03829	0.398257	4.69703e-07	1.68965e-05	0.418612	0.348536
SHISA5	5.03255	0.332717	4.84003e-07	1.72819e-05	0.497863	0.439749
GLRX	4.96747	0.443307	6.78304e-07	2.36931e-05	0.369944	0.302092
FLNA	4.96317	0.311667	6.93524e-07	2.41664e-05	0.556067	0.506695
CDC37	4.86426	0.289439	1.14884e-06	3.88162e-05	0.575797	0.508368
RNF7	4.86317	0.415373	1.15523e-06	3.89413e-05	0.390332	0.322594
EMD	4.74229	0.411465	2.11312e-06	6.88239e-05	0.383098	0.312971
ZYX	4.73381	0.309393	2.20342e-06	7.16037e-05	0.52417	0.470293
NME3	4.69194	0.433864	2.70622e-06	8.69658e-05	0.353173	0.285356
PTGER2	4.68928	0.783469	2.74173e-06	8.77172e-05	0.196317	0.123431
BAX	4.64263	0.410005	3.44001e-06	0.000107211	0.377179	0.315063
UBE2L6	4.6313	0.378627	3.63379e-06	0.000112043	0.407432	0.343096
CCDC85B	4.52618	0.386769	6.00598e-06	0.000179077	0.401513	0.33431
CASP4	4.45974	0.417063	8.20604e-06	0.00023639	0.347254	0.285356
COX5A	4.44801	0.278052	8.66686e-06	0.000248181	0.5268	0.483264
DOK2	4.43228	0.393496	9.32428e-06	0.000264909	0.384413	0.327197
GNB2	4.42911	0.260582	9.46213e-06	0.000268298	0.550806	0.512552
GTF3A	4.39004	0.252257	1.13328e-05	0.000315768	0.570536	0.522176
CDKN2D	4.36226	0.599524	1.28725e-05	0.000355246	0.228872	0.160251
DBI	4.35232	0.262392	1.34702e-05	0.000369625	0.525485	0.479498
RALY	4.23317	0.292955	2.3042e-05	0.000610277	0.498849	0.444351
C12orf75	4.13065	0.516801	3.61743e-05	0.000916141	0.268662	0.208368
CST7	4.12155	0.576082	3.76337e-05	0.000944828	0.221638	0.156485
DPP7	4.07384	0.274413	4.62447e-05	0.00114206	0.475173	0.422176
GZMA	4.07233	0.816314	4.65452e-05	0.00114514	0.170339	0.107113
TIMP1	4.01913	0.423216	5.84136e-05	0.00141257	0.315357	0.256067
PDCD5	3.94125	0.329613	8.1058e-05	0.00187849	0.381782	0.327197
HLA-DRB1	3.90136	0.559212	9.56535e-05	0.00217834	0.225255	0.165272
AUP1	3.87281	0.334829	0.000107587	0.00241211	0.386057	0.337657
CISH	3.86294	0.753652	0.000112033	0.00250016	0.171983	0.113389
ALOX5AP	3.85212	0.275679	0.000117101	0.00260177	0.476817	0.424686
ABT1	3.85011	0.501052	0.000118063	0.00261858	0.237093	0.177824
MRPL34	3.81374	0.369274	0.000136882	0.00295881	0.330812	0.275314
MRPL54	3.78421	0.358364	0.000154197	0.00329265	0.33147	0.274059
PSMC1	3.76362	0.513768	0.00016747	0.00353425	0.226899	0.168619
SYNGR2	3.74348	0.277669	0.000181486	0.00378165	0.41368	0.358159
CHMP2A	3.70631	0.386105	0.000210304	0.00430541	0.303519	0.246862
RNF166	3.68408	0.404799	0.000229532	0.00465535	0.280829	0.224268
FUT7	3.62384	1.21769	0.000290259	0.00574204	0.103256	0.0460251
PSMB6	3.56974	0.294443	0.000357331	0.00687149	0.383427	0.333473
OXA1L	3.56764	0.265473	0.000360207	0.0069176	0.442946	0.394979
NDUFA6	3.56355	0.328453	0.000365879	0.00701721	0.352187	0.30251
C1orf162	3.55883	0.375499	0.000372511	0.0071255	0.293325	0.23682
PIM3	3.55566	0.607828	0.000377036	0.00720253	0.182835	0.127197
DDX39A	3.53699	0.434516	0.00040471	0.00766035	0.259783	0.207531
NDUFAB1	3.41151	0.284377	0.000646041	0.0115338	0.380138	0.32887
MRPS34	3.40496	0.277573	0.000661728	0.0117703	0.394936	0.350209
REEP5	3.38776	0.316984	0.000704669	0.0124575	0.32851	0.277824
XBP1	3.33373	0.298516	0.000856906	0.0147696	0.357448	0.306276
ZNHIT1	3.30711	0.318667	0.000942655	0.0159809	0.332128	0.283682
MYO1G	3.28597	0.281726	0.00101633	0.0169713	0.368629	0.320921
AURKAIP1	3.25499	0.281787	0.00113398	0.0187198	0.387044	0.339749
TGFB1	3.24317	0.285868	0.0011821	0.0194253	0.385728	0.339749
KXD1	3.22454	0.357837	0.00126177	0.0205709	0.270635	0.21841
NUCB1	3.21587	0.310385	0.00130049	0.0211545	0.329497	0.283264
CCDC107	3.20945	0.339849	0.0013299	0.021512	0.299901	0.252301
CAPG	3.20581	0.752267	0.00134682	0.0217613	0.13318	0.0824268
NDUFA2	3.12228	0.262332	0.00179453	0.0275778	0.384084	0.339331
CHCHD5	3.11364	0.471212	0.00184797	0.0282788	0.210457	0.164017
SNHG7	3.10304	0.324737	0.00191546	0.0289743	0.313384	0.268619
GTF3C6	3.08572	0.317965	0.00203062	0.0305248	0.293325	0.244351
RPL22L1	3.08222	0.259954	0.00205462	0.0307896	0.380796	0.338494
ADRM1	3.05355	0.323984	0.00226151	0.0334052	0.296284	0.246444
DUSP2	3.04475	0.694021	0.00232877	0.0342588	0.154554	0.108368
TRABD	3.02404	0.256459	0.00249421	0.03647	0.364683	0.319665
TNFSF8	3.00604	0.446782	0.00264673	0.0383126	0.18974	0.141004
MAP4K1	3.00509	0.335681	0.00265501	0.0383941	0.270963	0.224686
CSRP1	2.98508	0.514841	0.00283507	0.0406726	0.167708	0.120084
COMTD1	2.97543	0.647561	0.00292581	0.0418084	0.141401	0.0945607
GLIPR2	2.94585	0.395905	0.00322069	0.0455718	0.230187	0.185356
TRAPPC2L	2.92797	0.376559	0.00341182	0.047716	0.236107	0.189958
SNRPC	2.91497	0.288038	0.00355728	0.0495469	0.326866	0.286611
SPATA13	-2.913	-0.473234	0.0035798	0.0497765	0.145018	0.188285
USP10	-2.91474	-0.313434	0.00355987	0.0495469	0.229201	0.276151
UBL3	-2.92068	-0.395347	0.00349264	0.048705	0.193686	0.233473
MTF2	-2.92416	-0.498185	0.00345385	0.0482572	0.122986	0.168619
SBNO1	-2.93125	-0.416073	0.00337602	0.0472611	0.161789	0.206695
AKNA	-2.93283	-0.265302	0.00335892	0.0470671	0.270306	0.316736
ACIN1	-2.94331	-0.315904	0.0032472	0.0457858	0.228214	0.270711
UBE2R2	-2.94475	-0.541208	0.00323214	0.0456891	0.119369	0.164435
UVRAG	-2.95659	-0.596286	0.00311062	0.0441007	0.106873	0.152301
BCL9L	-2.95714	-0.629186	0.00310509	0.0440654	0.100954	0.146444
ABI1	-2.95873	-0.28118	0.00308915	0.0438822	0.253206	0.3
CTCF	-2.96263	-0.522282	0.00305023	0.0434147	0.128905	0.174059
FAM111A	-2.9644	-0.592969	0.00303274	0.0432083	0.110819	0.156485
JADE1	-2.96831	-0.610666	0.00299438	0.0427039	0.100625	0.146444
ITFG2	-2.98277	-0.494567	0.00285655	0.0408996	0.123644	0.169874
TMEM165	-2.98768	-0.360206	0.00281101	0.0404075	0.186452	0.233891
TMCO1	-2.98929	-0.304691	0.00279629	0.040236	0.269319	0.309623
GTF2I	-2.99702	-0.445277	0.00272633	0.0393076	0.157514	0.203347
NCOA3	-2.99786	-0.515205	0.00271886	0.0392389	0.122328	0.169038
SLU7	-3.00057	-0.454076	0.00269477	0.0389302	0.165077	0.208368
CNOT2	-3.01187	-0.375851	0.00259641	0.0376974	0.208155	0.250628
BDP1	-3.01633	-0.450934	0.00255856	0.0372227	0.157185	0.202929
TES	-3.01655	-0.291911	0.00255665	0.0372227	0.283788	0.328452
RICTOR	-3.01658	-0.503812	0.00255643	0.0372227	0.131865	0.178243
HSPH1	-3.0171	-0.627651	0.00255202	0.0372227	0.103256	0.149791
KIF5B	-3.02133	-0.283227	0.00251666	0.036761	0.296942	0.338912
PSMA4	-3.0399	-0.309234	0.00236657	0.0347442	0.259783	0.3
PRRC2A	-3.04362	-0.385085	0.00233749	0.0343521	0.183492	0.230126
UBLCP1	-3.04857	-0.439416	0.00229931	0.033916	0.172312	0.215481
ZFC3H1	-3.05608	-0.508739	0.00224253	0.0331926	0.130549	0.177824
SPOP	-3.05615	-0.470418	0.00224201	0.0331926	0.147649	0.194142
KLHL24	-3.05652	-0.541084	0.00223921	0.0331926	0.109832	0.158159
PAG1	-3.06904	-0.257696	0.00214748	0.0319164	0.304176	0.353556
TAF3	-3.07049	-0.467973	0.0021371	0.0317948	0.137784	0.186611
NLRP1	-3.07098	-0.463298	0.00213361	0.0317756	0.146662	0.193724
RABGAP1L	-3.07366	-0.318775	0.0021145	0.0315235	0.257152	0.302929
STAT6	-3.07949	-0.382582	0.00207354	0.0309767	0.19533	0.242678
STK10	-3.08124	-0.276321	0.00206137	0.0308587	0.299901	0.344351
ZBTB7A	-3.08302	-0.597872	0.0020491	0.0307386	0.113121	0.160251
CDK17	-3.08319	-0.559243	0.00204796	0.0307386	0.11345	0.161925
CD40LG	-3.10431	-0.299051	0.00190723	0.0288954	0.283131	0.327615
SYNCRIP	-3.10522	-0.380405	0.0019014	0.0288522	0.196317	0.243515
DCAF7	-3.10922	-0.343511	0.00187583	0.0286144	0.229201	0.275732
ERCC5	-3.11297	-0.425315	0.00185212	0.0283124	0.186123	0.230544
ADAR	-3.11465	-0.25564	0.00184164	0.0282119	0.335745	0.382008
CRBN	-3.12006	-0.255719	0.00180813	0.0277573	0.324235	0.372803
SMARCA2	-3.12338	-0.433693	0.00178785	0.0275329	0.166721	0.214644
RPS6KA3	-3.12389	-0.47979	0.00178478	0.0275157	0.139099	0.187866
ILF3	-3.12693	-0.279488	0.00176641	0.0272616	0.310753	0.349791
SCML4	-3.12694	-0.343772	0.00176636	0.0272616	0.222624	0.27113
IRF2BP2	-3.12979	-0.478213	0.00174931	0.0270554	0.146333	0.194979
HIF1A	-3.13024	-0.457937	0.00174662	0.0270426	0.152581	0.200418
TTC19	-3.13842	-0.561573	0.00169861	0.0263276	0.114765	0.164435
CSNK1A1	-3.1391	-0.268427	0.00169468	0.026323	0.296942	0.345607
ANKRD17	-3.14136	-0.569239	0.00168166	0.0261552	0.119697	0.168201
PITPNB	-3.14163	-0.535983	0.00168011	0.0261552	0.124301	0.172803
CASP8AP2	-3.14725	-0.56427	0.00164814	0.0257662	0.124959	0.172385
LMBRD1	-3.15831	-0.337802	0.00158685	0.0248888	0.235449	0.281172
AP3B1	-3.16295	-0.567472	0.00156179	0.024549	0.114436	0.163598
HNRNPUL2	-3.16631	-0.594295	0.00154388	0.0243469	0.118711	0.167364
WIPI2	-3.16665	-0.419913	0.00154203	0.0243442	0.182177	0.229289
TCF12	-3.17175	-0.612232	0.00151526	0.0240001	0.102269	0.15272
CENPC	-3.17185	-0.548711	0.00151471	0.0240001	0.127261	0.176151
GOLGA4	-3.1766	-0.42595	0.00149012	0.0236538	0.179217	0.227197
MALT1	-3.18074	-0.43616	0.00146899	0.0233954	0.17856	0.225523
BIRC6	-3.18203	-0.414716	0.00146246	0.0233171	0.188754	0.237238
PHF20L1	-3.18656	-0.539636	0.00143978	0.0229808	0.128905	0.178661
TRG-AS1	-3.18723	-0.616194	0.00143644	0.0229529	0.104571	0.154812
BAZ1A	-3.18766	-0.286655	0.00143428	0.0229436	0.286748	0.335983
KDM4C	-3.19567	-0.477276	0.00139505	0.0224153	0.148964	0.197908
U2SURP	-3.20081	-0.291675	0.00137043	0.0220442	0.30582	0.349372
PTPN4	-3.20366	-0.398028	0.00135693	0.0218758	0.19829	0.245607
HNRNPL	-3.2122	-0.342984	0.00131722	0.0213307	0.235778	0.282008
SSR1	-3.21317	-0.32004	0.00131279	0.0212828	0.248931	0.300418
PUM2	-3.21346	-0.465072	0.00131147	0.0212828	0.145347	0.196234
IRAK4	-3.2277	-0.431206	0.00124789	0.0203677	0.176587	0.226778
PRPF40A	-3.23309	-0.294073	0.0012246	0.0200101	0.281486	0.330126
TARDBP	-3.24376	-0.496065	0.00117964	0.019407	0.141401	0.191632
USP47	-3.24983	-0.581718	0.00115473	0.0190188	0.115094	0.166527
FUBP1	-3.25606	-0.458523	0.00112971	0.0186705	0.16146	0.211715
LBR	-3.26524	-0.35127	0.00109373	0.0180965	0.233805	0.281172
AFTPH	-3.27047	-0.580263	0.0010737	0.0178059	0.132193	0.180335
LPXN	-3.27673	-0.267768	0.00105015	0.0174554	0.332128	0.383682
ETNK1	-3.29525	-0.59015	0.000983342	0.0164966	0.120026	0.17113
ELMO1	-3.29529	-0.381866	0.000983189	0.0164966	0.21539	0.263598
SLC4A7	-3.29698	-0.529056	0.000977319	0.0164337	0.129234	0.181172
ALDH9A1	-3.29971	-0.523687	0.000967837	0.0162932	0.134166	0.185356
BAZ1B	-3.30172	-0.521638	0.000960946	0.016215	0.147978	0.19749
ASXL2	-3.30313	-0.643345	0.00095612	0.0161524	0.100954	0.153556
PHF20	-3.30605	-0.372373	0.00094621	0.0160224	0.215061	0.264435
SUPT16H	-3.30799	-0.552491	0.000939696	0.0159495	0.134166	0.184519
SRP54	-3.30908	-0.582043	0.000936046	0.0159062	0.119697	0.17113
BTG2	-3.3101	-0.383781	0.000932642	0.015867	0.20125	0.25272
NDE1	-3.31209	-0.507126	0.000926013	0.0157728	0.148635	0.199163
TECPR1	-3.32111	-0.584562	0.00089659	0.0152896	0.123315	0.174477
PAFAH1B1	-3.3238	-0.389855	0.000888003	0.015179	0.206182	0.257322
CCAR1	-3.32508	-0.419429	0.000883932	0.0151344	0.189411	0.240586
TGS1	-3.32573	-0.557438	0.000881861	0.0151276	0.132851	0.183264
TTC17	-3.33244	-0.400768	0.000860889	0.014803	0.194673	0.246025
ATP2B4	-3.33279	-0.389869	0.000859811	0.0148021	0.203223	0.254393
SERINC3	-3.3406	-0.37731	0.000835986	0.0144263	0.225255	0.27364
LARS	-3.34613	-0.543125	0.000819474	0.0141921	0.139428	0.189958
GON4L	-3.34629	-0.494653	0.000819011	0.0141921	0.16442	0.212552
GOLPH3	-3.35208	-0.359413	0.000802077	0.0139745	0.242354	0.290795
ARHGEF6	-3.35631	-0.383777	0.00078989	0.0137788	0.193357	0.246444
PPP1R12A	-3.36629	-0.277018	0.000761877	0.0133384	0.325551	0.370293
CFAP97	-3.36875	-0.570576	0.000755091	0.0132517	0.122986	0.175314
PDS5A	-3.37022	-0.537405	0.000751089	0.0131975	0.140743	0.191632
SREK1	-3.37846	-0.544478	0.000728921	0.0128235	0.140085	0.191632
NLRC3	-3.38012	-0.444373	0.000724542	0.012762	0.166393	0.220502
RAB14	-3.38098	-0.36242	0.00072227	0.0127415	0.214403	0.266946
CREB1	-3.39219	-0.510431	0.000693355	0.0122875	0.142059	0.195816
ANP32E	-3.39704	-0.424471	0.00068119	0.0120867	0.196317	0.248117
UBTF	-3.39739	-0.450431	0.000680323	0.0120862	0.176258	0.22887
MARCH7	-3.41107	-0.439201	0.000647074	0.011538	0.188754	0.238075
TSPAN14	-3.41159	-0.312499	0.000645855	0.0115338	0.284775	0.336402
MARCKSL1	-3.41381	-0.320595	0.000640608	0.0114651	0.284446	0.337657
CREBZF	-3.41595	-0.658161	0.000635605	0.0113897	0.102927	0.156485
NONO	-3.42187	-0.254861	0.000621929	0.0111723	0.381125	0.422176
RNF149	-3.42534	-0.250607	0.00061404	0.0110443	0.372575	0.428033
SRPK2	-3.42643	-0.339283	0.000611582	0.0110138	0.246629	0.299163
SMARCA5	-3.4338	-0.483536	0.000595183	0.0107318	0.169681	0.220921
BTN3A2	-3.4402	-0.277252	0.000581288	0.0104944	0.341664	0.390795
PRKCB	-3.44666	-0.36259	0.000567567	0.0102595	0.224597	0.280335
EIF4G1	-3.44946	-0.56383	0.000561717	0.0101664	0.131865	0.184519
VPS13A	-3.4532	-0.64645	0.000553987	0.0100391	0.107202	0.161088
CAST	-3.45562	-0.287534	0.000549031	0.00996177	0.347254	0.390377
PHC3	-3.45681	-0.508023	0.000546603	0.00993019	0.157843	0.209205
CASP8	-3.45884	-0.346333	0.000542498	0.00986801	0.257481	0.307531
MRPL42	-3.46115	-0.58091	0.000537882	0.00979636	0.124959	0.179079
SEC31A	-3.4622	-0.41391	0.000535778	0.00977035	0.20125	0.25272
RAB29	-3.46409	-0.381599	0.000532024	0.00972643	0.214074	0.269038
ADAM10	-3.46672	-0.512431	0.000526841	0.00964386	0.147649	0.200418
MAN2A1	-3.46785	-0.527379	0.000524642	0.00961577	0.142059	0.195397
RRP1B	-3.47081	-0.43641	0.000518885	0.00952233	0.18415	0.236402
UBQLN1	-3.48147	-0.494947	0.000498662	0.00916284	0.16705	0.21841
BAZ2A	-3.491	-0.462283	0.000481213	0.00887605	0.183163	0.234728
FOXN2	-3.492	-0.504533	0.000479426	0.00885438	0.151266	0.205439
SERINC1	-3.49357	-0.332169	0.000476602	0.00881348	0.276883	0.32636
FGFR1OP2	-3.49673	-0.282685	0.000471	0.00872104	0.334429	0.383682
NCOR1	-3.49715	-0.253328	0.000470262	0.00871853	0.404472	0.451464
THRAP3	-3.50402	-0.290118	0.000458297	0.00852951	0.34265	0.38954
SLAMF1	-3.50561	-0.455668	0.000455559	0.00848949	0.160145	0.216736
HELZ	-3.50751	-0.525297	0.000452318	0.00845086	0.150937	0.203347
CNTRL	-3.50925	-0.426041	0.000449378	0.00840679	0.185136	0.240586
RUNX1	-3.51033	-0.668743	0.000447555	0.00838353	0.105557	0.159833
RSBN1L	-3.51073	-0.395179	0.00044688	0.00838176	0.207498	0.260669
KIAA1109	-3.52129	-0.626716	0.000429446	0.00809677	0.11345	0.169038
VPS13C	-3.52409	-0.385365	0.000424937	0.0080222	0.226899	0.279498
CAPN7	-3.54674	-0.663573	0.00039003	0.00742136	0.11608	0.169874
GMCL1	-3.5486	-0.694397	0.000387278	0.00738843	0.101611	0.157322
CHORDC1	-3.56299	-0.58262	0.000366658	0.00702283	0.125288	0.181172
SPN	-3.56976	-0.319996	0.000357307	0.00687149	0.296942	0.350209
FBXO3	-3.57174	-0.625892	0.000354617	0.0068375	0.123315	0.177406
HNRNPD	-3.57407	-0.363493	0.000351478	0.00678602	0.259454	0.31046
ATXN7L3B	-3.58135	-0.636465	0.000341828	0.00660853	0.117396	0.172803
AKIRIN1	-3.58326	-0.346902	0.000339339	0.00656918	0.254522	0.308787
SEC63	-3.58615	-0.620396	0.000335597	0.00650545	0.125288	0.179916
PRKCH	-3.59508	-0.25141	0.000324286	0.00629464	0.411049	0.458577
ERGIC2	-3.59629	-0.448427	0.000322791	0.00627404	0.172641	0.231381
EMB	-3.59827	-0.293682	0.000320335	0.00623468	0.338376	0.389958
NOP58	-3.60125	-0.3424	0.000316694	0.00617212	0.267675	0.319665
LINC00402	-3.60304	-0.55057	0.000314513	0.00614618	0.144689	0.200418
SETD2	-3.61213	-0.569485	0.000303696	0.00595089	0.146333	0.200418
IBTK	-3.61284	-0.639716	0.00030286	0.00595063	0.117396	0.17364
GIMAP2	-3.62075	-0.328914	0.000293753	0.00579531	0.265044	0.324686
NUMA1	-3.62602	-0.530035	0.000287821	0.00570162	0.163762	0.217573
HIVEP2	-3.62692	-0.526106	0.000286823	0.00568964	0.157843	0.213389
BRD4	-3.62804	-0.471177	0.000285577	0.0056727	0.187438	0.240586
FAM13B	-3.63281	-0.610358	0.000280349	0.00557652	0.126932	0.182845
CRLF3	-3.63398	-0.403951	0.000279082	0.00555896	0.219007	0.272803
DPYD	-3.63473	-0.41118	0.000278272	0.00555814	0.215719	0.270293
SHOC2	-3.64352	-0.653441	0.000268938	0.00537913	0.115423	0.171967
SMARCC1	-3.64627	-0.471311	0.000266073	0.0053292	0.170668	0.228033
MAP3K1	-3.65909	-0.462593	0.000253108	0.00509777	0.192042	0.247699
ARAP2	-3.68161	-0.632764	0.000231765	0.00469406	0.120026	0.177824
PCSK7	-3.6851	-0.321264	0.000228615	0.00464326	0.293982	0.353138
CYFIP2	-3.68858	-0.273209	0.000225505	0.00458654	0.387373	0.433891
DIDO1	-3.71335	-0.506508	0.000204534	0.00420735	0.161789	0.218828
TIA1	-3.7144	-0.579909	0.000203683	0.00419581	0.132851	0.190795
TESPA1	-3.72041	-0.319158	0.000198899	0.00410897	0.320947	0.372385
ZBTB38	-3.72055	-0.381847	0.000198789	0.00410897	0.247287	0.300837
SAMD9	-3.72083	-0.602936	0.00019857	0.00410897	0.131207	0.189121
LONP2	-3.73353	-0.577002	0.000188815	0.00391743	0.148635	0.204184
TMF1	-3.73696	-0.567905	0.000186255	0.00386988	0.152253	0.208368
SPG7	-3.74156	-0.502583	0.000182883	0.00380528	0.172641	0.228452
CCDC167	-3.74601	-0.460766	0.000179667	0.00374916	0.191713	0.248536
RC3H1	-3.74615	-0.665992	0.000179568	0.00374916	0.113778	0.172803
ARF4	-3.74968	-0.433173	0.000177058	0.00370542	0.194673	0.253975
TUBA1B	-3.75181	-0.275953	0.000175563	0.00367944	0.389017	0.446444
CDK11A	-3.75762	-0.693184	0.00017154	0.00360035	0.113778	0.17113
PPP4R3A	-3.75823	-0.564124	0.000171123	0.00359681	0.149293	0.206695
SPEN	-3.76087	-0.767551	0.000169326	0.00356422	0.103256	0.160669
PSMC6	-3.76334	-0.432796	0.000167657	0.00353425	0.20388	0.260251
PHF14	-3.77016	-0.513225	0.000163143	0.0034542	0.167379	0.224686
UFM1	-3.7738	-0.404478	0.000160778	0.00341411	0.216705	0.274895
CAND1	-3.775	-0.516405	0.000160009	0.00340279	0.154554	0.214226
KAT6B	-3.77522	-0.591225	0.00015987	0.00340279	0.138112	0.196234
VPS4B	-3.78541	-0.507609	0.000153453	0.00328266	0.173298	0.230544
SLC7A6	-3.78737	-0.583623	0.000152252	0.00326181	0.139099	0.198326
EFR3A	-3.79447	-0.687848	0.000147958	0.00317452	0.113121	0.171967
PNN	-3.79607	-0.345265	0.00014701	0.00315886	0.30319	0.351046
TBRG1	-3.79844	-0.278146	0.000145611	0.00313345	0.370273	0.430962
NUCB2	-3.80437	-0.468987	0.000142163	0.00306382	0.191056	0.248954
STX16	-3.82027	-0.570851	0.000133303	0.00289011	0.146333	0.206695
MSL3	-3.83098	-0.532079	0.000127635	0.00279232	0.171983	0.229289
SRSF6	-3.83499	-0.777721	0.00012557	0.00275132	0.10194	0.160669
IL17RA	-3.83629	-0.50643	0.000124908	0.00274097	0.175929	0.233473
ZC3H13	-3.83916	-0.607478	0.000123458	0.00271327	0.141401	0.199582
GLOD4	-3.83997	-0.400337	0.000123047	0.00270834	0.23512	0.291213
DDX3X	-3.84029	-0.36014	0.00012289	0.00270834	0.273594	0.330962
PPP2R5E	-3.84376	-0.612779	0.000121164	0.00267914	0.137455	0.195816
ANKHD1	-3.8486	-0.418962	0.000118797	0.00263081	0.224268	0.282845
OSBPL8	-3.85612	-0.339031	0.000115201	0.00256692	0.290036	0.347699
RAB2A	-3.86371	-0.362887	0.000111677	0.00249608	0.27754	0.334728
TRIM56	-3.87586	-0.669892	0.000106247	0.00238578	0.115751	0.176987
DDX21	-3.88027	-0.41775	0.000104343	0.002348	0.216047	0.277824
ZBTB20	-3.88403	-0.716255	0.000102739	0.00231779	0.108517	0.169456
SESN3	-3.88866	-0.581025	0.000100799	0.00227759	0.162775	0.219665
ZNF493	-3.89293	-0.706382	9.90402e-05	0.00224486	0.120684	0.179916
RSL1D1	-3.89586	-0.259693	9.78508e-05	0.00222138	0.474844	0.527197
ROCK1	-3.89953	-0.376248	9.63795e-05	0.00219142	0.265702	0.32636
SLTM	-3.9129	-0.416661	9.11934e-05	0.00208333	0.23808	0.294979
ODF2L	-3.92214	-0.40162	8.77651e-05	0.00201456	0.240381	0.298326
PCMTD1	-3.9306	-0.610609	8.47348e-05	0.00195119	0.142716	0.202092
CELF1	-3.93496	-0.513919	8.32117e-05	0.00192224	0.165077	0.226778
PRDM2	-3.93506	-0.726132	8.31755e-05	0.00192224	0.110819	0.171967
PRPF4B	-3.94574	-0.499165	7.9554e-05	0.00184848	0.18415	0.244351
GPRIN3	-3.94911	-0.676752	7.84412e-05	0.00182958	0.125617	0.186192
LAMP1	-3.94914	-0.340996	7.84327e-05	0.00182958	0.304176	0.361925
CD46	-3.95522	-0.422201	7.6463e-05	0.00178921	0.22657	0.285356
SYNE2	-3.98068	-0.329077	6.8719e-05	0.00161848	0.337718	0.39205
PBRM1	-3.9811	-0.68312	6.85981e-05	0.00161827	0.11904	0.180335
DIP2A	-3.98692	-0.694687	6.69367e-05	0.00158165	0.117724	0.179498
GPR174	-3.98776	-0.517611	6.67011e-05	0.00157867	0.1756	0.23682
NEMF	-3.99236	-0.505065	6.54192e-05	0.00155087	0.184479	0.24477
RSF1	-3.99288	-0.400103	6.52751e-05	0.00154999	0.254193	0.313808
KRAS	-3.99426	-0.444155	6.48968e-05	0.00154354	0.208484	0.27113
UTP23	-3.99703	-0.728673	6.41418e-05	0.0015281	0.11345	0.175314
PCM1	-3.99786	-0.413061	6.39179e-05	0.00152527	0.231174	0.292887
USP33	-4.00121	-0.604225	6.30202e-05	0.00150883	0.134495	0.197908
NPEPPS	-4.00561	-0.498593	6.18579e-05	0.00148346	0.191713	0.251883
ARHGEF3	-4.00686	-0.371983	6.15302e-05	0.00147805	0.267675	0.328033
SETD5	-4.01201	-0.648874	6.02046e-05	0.00144862	0.134495	0.195816
SATB1	-4.0152	-0.589541	5.9396e-05	0.00143154	0.14732	0.209205
STX17	-4.0169	-0.689864	5.89693e-05	0.00142363	0.125288	0.187448
HERC1	-4.02878	-0.556376	5.60673e-05	0.00135811	0.16146	0.223849
MLLT3	-4.03374	-0.757319	5.48963e-05	0.00133197	0.11345	0.174895
TLE4	-4.03534	-0.752035	5.45226e-05	0.00132513	0.102598	0.166109
ACTN1	-4.03581	-0.639243	5.44154e-05	0.00132475	0.140743	0.202092
CCND2	-4.04788	-0.531912	5.1684e-05	0.00126464	0.174285	0.235983
DNAJB14	-4.0578	-0.569797	4.95375e-05	0.00121417	0.15291	0.216318
SRSF1	-4.05789	-0.411305	4.95172e-05	0.00121417	0.253206	0.312134
GGNBP2	-4.07366	-0.331113	4.62793e-05	0.00114206	0.297271	0.364017
DNMT1	-4.07738	-0.369392	4.55466e-05	0.00112782	0.281158	0.341004
MYADM	-4.08666	-0.486756	4.37626e-05	0.00108737	0.19533	0.258996
BZW1	-4.09933	-0.320612	4.14353e-05	0.00103132	0.339033	0.39749
ARID1B	-4.10247	-0.651086	4.08772e-05	0.00101918	0.125288	0.189958
SSB	-4.10483	-0.299968	4.04617e-05	0.00101056	0.366327	0.420084
ST3GAL1	-4.11895	-0.453023	3.80604e-05	0.000953885	0.214074	0.277406
SRSF4	-4.12374	-0.33987	3.72764e-05	0.000937485	0.326208	0.384519
UPF2	-4.12408	-0.713336	3.72214e-05	0.000937485	0.11904	0.182845
PAPOLA	-4.13018	-0.33812	3.62484e-05	0.000916414	0.34265	0.403347
XRN1	-4.13097	-0.55647	3.61236e-05	0.000916141	0.166393	0.230544
PHYKPL	-4.13896	-0.421226	3.48891e-05	0.000888497	0.236435	0.299163
SF3B2	-4.14421	-0.261323	3.40985e-05	0.000871199	0.490957	0.546862
BBX	-4.15091	-0.498454	3.31162e-05	0.000850609	0.190398	0.25523
ZMYM2	-4.17169	-0.732502	3.02352e-05	0.000777991	0.11049	0.175314
DENND4C	-4.18054	-0.661663	2.90812e-05	0.000749632	0.12463	0.190795
SSH2	-4.18296	-0.440237	2.87739e-05	0.000743035	0.22953	0.290795
LENG8	-4.1915	-0.484385	2.77114e-05	0.000716877	0.220322	0.279916
LSM14A	-4.19603	-0.304021	2.71629e-05	0.000703947	0.387044	0.44477
VPS36	-4.19822	-0.503369	2.69018e-05	0.000698432	0.186781	0.25272
LAPTM4A	-4.20017	-0.471265	2.66719e-05	0.000693708	0.21539	0.276987
UBQLN2	-4.21322	-0.474411	2.5176e-05	0.000657166	0.204209	0.269456
EAPP	-4.21612	-0.356427	2.48543e-05	0.000649941	0.313055	0.37364
CANX	-4.21825	-0.372411	2.4621e-05	0.000645008	0.297928	0.359414
XRN2	-4.2187	-0.379034	2.45716e-05	0.000644881	0.276225	0.338075
BRWD1	-4.21978	-0.542769	2.44541e-05	0.000642964	0.18119	0.243933
CPNE3	-4.22014	-0.600462	2.44153e-05	0.000642964	0.150937	0.2159
PPM1K	-4.22654	-0.652276	2.37307e-05	0.000626222	0.136797	0.20251
B4GALT1	-4.23167	-0.67192	2.31962e-05	0.000613237	0.139757	0.202929
TMEM106B	-4.23834	-0.550514	2.2518e-05	0.00059749	0.168695	0.233891
ARHGAP25	-4.24462	-0.536871	2.1896e-05	0.000582056	0.181848	0.246444
SMARCC2	-4.25003	-0.503495	2.13743e-05	0.000570284	0.210786	0.27364
PPP2CA	-4.26595	-0.340894	1.99049e-05	0.000533046	0.327195	0.383264
DCAF8	-4.27251	-0.628992	1.93285e-05	0.00051857	0.149293	0.214226
PTBP3	-4.28571	-0.497275	1.82158e-05	0.000490538	0.202236	0.268619
ARID1A	-4.29071	-0.592611	1.78102e-05	0.000481407	0.150608	0.21841
CREBRF	-4.31208	-0.653688	1.61728e-05	0.000438789	0.147978	0.212971
LPIN2	-4.32106	-0.613748	1.55284e-05	0.000422099	0.153897	0.220502
TMPO	-4.32157	-0.514556	1.54923e-05	0.000421909	0.200592	0.266109
SLC38A2	-4.35458	-0.741514	1.33321e-05	0.000366532	0.117396	0.185774
AKAP9	-4.35794	-0.51969	1.31294e-05	0.000361645	0.195988	0.261925
BUB3	-4.36995	-0.302971	1.24275e-05	0.000343621	0.41072	0.472385
XPO1	-4.38766	-0.715045	1.14575e-05	0.000318017	0.126274	0.194561
XRCC5	-4.38817	-0.30102	1.14309e-05	0.000317889	0.432752	0.488703
RNMT	-4.39846	-0.683809	1.0902e-05	0.000304939	0.139428	0.206695
TPR	-4.41263	-0.309534	1.02123e-05	0.000286201	0.413351	0.482008
PHIP	-4.41418	-0.474435	1.01393e-05	0.000284708	0.230516	0.296653
WAPL	-4.41675	-0.523275	1.00195e-05	0.000281891	0.200263	0.267364
TAF1D	-4.41693	-0.356275	1.00114e-05	0.000281891	0.323249	0.388703
NSD1	-4.42129	-0.6727	9.81115e-06	0.000277108	0.138441	0.206276
KLF3	-4.43908	-0.409575	9.03455e-06	0.000257182	0.297928	0.356067
NFATC2IP	-4.44283	-0.703364	8.87852e-06	0.000253239	0.131536	0.2
SENP6	-4.44314	-0.604289	8.86557e-06	0.000253239	0.162775	0.231381
TSHZ2	-4.44918	-0.642275	8.61987e-06	0.000247325	0.171325	0.235565
HSP90B1	-4.45006	-0.284416	8.5846e-06	0.000246803	0.476817	0.527615
CNOT6L	-4.47076	-0.630613	7.79407e-06	0.000225872	0.146991	0.217573
NIN	-4.47921	-0.638675	7.49195e-06	0.000217553	0.162447	0.22887
KLF12	-4.48482	-0.591591	7.29769e-06	0.000212581	0.170339	0.239331
CDC40	-4.49022	-0.740477	7.11495e-06	0.000207857	0.129234	0.19749
TPP2	-4.49377	-0.572853	6.99737e-06	0.000205252	0.193357	0.258577
PUM1	-4.49834	-0.652368	6.84846e-06	0.000201292	0.147978	0.216318
RNPC3	-4.50514	-0.704566	6.63306e-06	0.000195358	0.139099	0.207531
UHMK1	-4.50828	-0.492644	6.53546e-06	0.00019327	0.209799	0.279498
CHD1	-4.52192	-0.63918	6.12824e-06	0.000181972	0.155212	0.224686
SRRM2	-4.52458	-0.345519	6.05146e-06	0.000180062	0.381782	0.442259
CNOT8	-4.5304	-0.503255	5.88727e-06	0.000175901	0.212101	0.28159
TERF2IP	-4.53188	-0.318887	5.84612e-06	0.000175032	0.391647	0.459414
TRBC1	-4.5392	-0.376282	5.64675e-06	0.000169414	0.35975	0.421757
RASA3	-4.54172	-0.402476	5.57968e-06	0.00016775	0.29168	0.35523
RASA2	-4.54368	-0.591652	5.52799e-06	0.000166542	0.175271	0.244351
IKZF3	-4.54847	-0.478811	5.40378e-06	0.000163481	0.24367	0.31046
AP3M2	-4.55481	-0.839296	5.2434e-06	0.000158962	0.109175	0.179079
HECTD1	-4.57757	-0.56717	4.70417e-06	0.000142914	0.183492	0.252301
KHDRBS1	-4.58424	-0.306143	4.55633e-06	0.000138714	0.447879	0.509623
RNF125	-4.59565	-0.522835	4.31412e-06	0.000131617	0.211115	0.279498
PSMA3-AS1	-4.61087	-0.629075	4.00996e-06	0.000122596	0.167379	0.235146
PDCD6IP	-4.6163	-0.511261	3.90649e-06	0.000119686	0.217034	0.285356
SPTBN1	-4.62267	-0.521519	3.78835e-06	0.00011656	0.212101	0.282427
ATF6B	-4.63465	-0.466891	3.57549e-06	0.000110481	0.236764	0.306695
SORL1	-4.63528	-0.434293	3.56451e-06	0.000110378	0.28609	0.353975
OFD1	-4.64165	-0.576116	3.45645e-06	0.000107492	0.186452	0.256067
KDM5A	-4.64543	-0.66151	3.3937e-06	0.000105996	0.15291	0.224686
DDX46	-4.64701	-0.418521	3.36786e-06	0.000105417	0.281815	0.351464
SRSF2	-4.65465	-0.294285	3.24529e-06	0.000102022	0.46465	0.528452
BRD2	-4.66362	-0.345012	3.10692e-06	9.7885e-05	0.360737	0.427615
LUC7L2	-4.67057	-0.498405	3.00366e-06	9.50459e-05	0.230187	0.3
RSBN1	-4.68057	-0.520642	2.86082e-06	9.07242e-05	0.209142	0.279079
C16orf54	-4.6827	-0.576633	2.83116e-06	8.99811e-05	0.193686	0.261506
UTRN	-4.68389	-0.510459	2.81483e-06	8.9659e-05	0.224926	0.296234
PARP8	-4.68606	-0.484809	2.78515e-06	8.89097e-05	0.220322	0.294979
PPP1CB	-4.68975	-0.627544	2.73543e-06	8.77097e-05	0.162118	0.233054
PDE3B	-4.72682	-0.686021	2.28062e-06	7.36163e-05	0.151924	0.223431
AHNAK	-4.7424	-0.272298	2.11203e-06	6.88239e-05	0.643209	0.718828
DOCK10	-4.77494	-0.480536	1.79761e-06	5.89462e-05	0.227886	0.300418
MTR	-4.78948	-0.888912	1.67214e-06	5.49565e-05	0.102598	0.176987
ANP32A	-4.79566	-0.373777	1.6214e-06	5.34102e-05	0.352187	0.416318
DYNC1H1	-4.79813	-0.531973	1.60156e-06	5.28772e-05	0.211444	0.284519
PRKDC	-4.80725	-0.668221	1.53018e-06	5.06359e-05	0.160474	0.233891
CDC14A	-4.8317	-0.627469	1.35374e-06	4.49002e-05	0.171325	0.24477
AFF4	-4.83324	-0.647212	1.34329e-06	4.46559e-05	0.166064	0.238912
RAP1A	-4.83343	-0.284601	1.342e-06	4.46559e-05	0.522197	0.5841
PRPF8	-4.83837	-0.423284	1.30911e-06	4.37208e-05	0.293982	0.362343
PIAS1	-4.84785	-0.496925	1.24807e-06	4.17786e-05	0.23512	0.30795
DHX36	-4.86129	-0.647452	1.16622e-06	3.92204e-05	0.167708	0.241423
SYNE1	-4.87649	-0.59046	1.07988e-06	3.66576e-05	0.183821	0.258996
YTHDC1	-4.89964	-0.535584	9.60134e-07	3.27465e-05	0.207826	0.283682
PPP1R15A	-4.90857	-0.686239	9.17415e-07	3.13634e-05	0.159816	0.234728
CUL5	-4.90999	-0.795318	9.10833e-07	3.12122e-05	0.123644	0.199582
CNST	-4.91176	-0.512666	9.02609e-07	3.10039e-05	0.231832	0.30251
IL6R	-4.92057	-0.528904	8.62935e-07	2.97117e-05	0.231832	0.302929
ATF7IP	-4.9282	-0.559102	8.29889e-07	2.86421e-05	0.213088	0.287029
SF1	-4.93325	-0.258201	8.0872e-07	2.79782e-05	0.644525	0.70795
MAML2	-4.97506	-0.70799	6.52279e-07	2.28392e-05	0.156527	0.231381
LRRFIP1	-4.97701	-0.258407	6.45736e-07	2.2665e-05	0.612627	0.664435
RASGRP1	-4.9852	-0.593682	6.18988e-07	2.17791e-05	0.182835	0.260251
NR3C1	-4.99003	-0.424808	6.03712e-07	2.12934e-05	0.304834	0.379498
SETX	-4.99488	-0.67106	5.8872e-07	2.08153e-05	0.164091	0.240586
TNKS2	-4.99859	-0.671168	5.77522e-07	2.04695e-05	0.162118	0.238075
PPP3CC	-5.01623	-0.397072	5.26953e-07	1.8723e-05	0.349556	0.420921
SELL	-5.02517	-0.310496	5.02978e-07	1.79152e-05	0.567248	0.617992
AKAP13	-5.03258	-0.384394	4.83915e-07	1.72819e-05	0.370602	0.444351
TRAT1	-5.03581	-0.341083	4.75837e-07	1.70746e-05	0.436041	0.510042
MAPRE2	-5.05635	-0.665956	4.27346e-07	1.54496e-05	0.171983	0.248536
TLK1	-5.05889	-0.636811	4.21701e-07	1.52838e-05	0.182835	0.257741
P2RY8	-5.05968	-0.379601	4.1997e-07	1.52593e-05	0.369286	0.43682
PDCD4	-5.06672	-0.363483	4.04731e-07	1.47426e-05	0.400197	0.460669
VCP	-5.0857	-0.358266	3.6628e-07	1.34436e-05	0.390003	0.459833
HNRNPA0	-5.08735	-0.292364	3.63096e-07	1.33606e-05	0.57218	0.648536
RAP2B	-5.10595	-0.650306	3.29143e-07	1.22045e-05	0.175929	0.253138
USP15	-5.11002	-0.435264	3.22129e-07	1.19751e-05	0.30319	0.379498
FRYL	-5.11247	-0.645253	3.17979e-07	1.18513e-05	0.16705	0.248117
PAK2	-5.11519	-0.42165	3.13431e-07	1.1712e-05	0.31174	0.39205
FAM107B	-5.12614	-0.397773	2.9575e-07	1.11087e-05	0.333114	0.410042
POGZ	-5.13732	-0.934903	2.78685e-07	1.0495e-05	0.103913	0.183682
PRMT2	-5.14984	-0.368031	2.60713e-07	9.84378e-06	0.403815	0.470711
RBBP4	-5.15114	-0.408426	2.58913e-07	9.80143e-06	0.345939	0.417155
NFATC2	-5.16629	-0.525777	2.38791e-07	9.08725e-06	0.249918	0.322176
STAG2	-5.17263	-0.736684	2.30819e-07	8.80705e-06	0.144032	0.224686
CYLD	-5.18376	-0.377913	2.17462e-07	8.34143e-06	0.389346	0.458996
USP34	-5.19214	-0.635333	2.07889e-07	7.99544e-06	0.181848	0.261925
EDEM3	-5.19317	-0.793557	2.06743e-07	7.97257e-06	0.130878	0.211715
CD47	-5.20743	-0.32568	1.91473e-07	7.42329e-06	0.501151	0.578243
RTN4	-5.2223	-0.423896	1.76712e-07	6.86944e-06	0.317001	0.396234
SNRK	-5.23793	-0.755731	1.62386e-07	6.36384e-06	0.146333	0.225523
KMT2C	-5.25443	-0.706126	1.4848e-07	5.83472e-06	0.161131	0.242678
TRA2B	-5.26902	-0.398825	1.37156e-07	5.40438e-06	0.349227	0.425105
RANBP2	-5.27201	-0.713384	1.34939e-07	5.33158e-06	0.150937	0.233891
ITK	-5.30274	-0.384399	1.14075e-07	4.53196e-06	0.395594	0.469038
KTN1	-5.30593	-0.487318	1.12102e-07	4.46588e-06	0.278527	0.361088
LEF1	-5.30807	-0.344688	1.10792e-07	4.42586e-06	0.508714	0.573222
CCNH	-5.31363	-0.664679	1.07462e-07	4.30471e-06	0.183821	0.26318
THUMPD1	-5.31803	-0.764067	1.04899e-07	4.21375e-06	0.153897	0.233054
MATR3-1	-5.33019	-0.552455	9.81076e-08	3.95191e-06	0.230845	0.312134
RAPGEF6	-5.35108	-0.612139	8.74305e-08	3.5515e-06	0.200592	0.283264
INPP4B	-5.37035	-0.409022	7.85859e-08	3.21935e-06	0.375206	0.452301
JUNB	-5.40607	-0.296897	6.44232e-08	2.66178e-06	0.616902	0.690377
HP1BP3	-5.41161	-0.36582	6.24597e-08	2.58805e-06	0.423216	0.501255
PDE7A	-5.41343	-0.880957	6.18272e-08	2.56921e-06	0.116738	0.202092
TCF25	-5.42827	-0.41612	5.69026e-08	2.37138e-06	0.355804	0.43682
ATP2B1	-5.43467	-0.56479	5.48981e-08	2.29446e-06	0.223611	0.307531
FNTA	-5.44651	-0.445434	5.13685e-08	2.15316e-06	0.30878	0.390377
MAT2B	-5.44693	-0.328326	5.12479e-08	2.15316e-06	0.49589	0.56569
RAP1B	-5.44778	-0.305007	5.10024e-08	2.15028e-06	0.567576	0.639331
KDM2A	-5.46429	-0.845469	4.64763e-08	1.97095e-06	0.130878	0.215481
GPATCH8	-5.46915	-0.819429	4.52188e-08	1.93464e-06	0.133838	0.218828
TMC8	-5.49503	-0.399076	3.90651e-08	1.68131e-06	0.380796	0.454812
GPBP1	-5.49886	-0.488634	3.82249e-08	1.65006e-06	0.279184	0.361925
HNRNPA3	-5.50326	-0.34064	3.72841e-08	1.61427e-06	0.531733	0.611297
ARL6IP1	-5.50991	-0.374504	3.59024e-08	1.55911e-06	0.423545	0.495816
SPTAN1	-5.51936	-0.414064	3.40227e-08	1.48193e-06	0.387701	0.466109
REL	-5.52324	-0.822126	3.32797e-08	1.45836e-06	0.134495	0.220084
ZNF638	-5.54638	-0.67226	2.91646e-08	1.28975e-06	0.183821	0.269874
WNK1	-5.57375	-0.532367	2.49312e-08	1.10592e-06	0.253864	0.338912
SET	-5.57739	-0.377481	2.44147e-08	1.0897e-06	0.416968	0.491213
RORA	-5.57775	-0.530241	2.43646e-08	1.0897e-06	0.267675	0.346862
HNRNPH1	-5.62957	-0.534538	1.80663e-08	8.13882e-07	0.261427	0.343096
TRAF3IP3	-5.63223	-0.261602	1.7789e-08	8.06415e-07	0.745478	0.804184
HDAC1	-5.63372	-0.476469	1.76367e-08	8.02026e-07	0.307136	0.386611
ACTR3	-5.6671	-0.288516	1.45232e-08	6.64621e-07	0.632358	0.692469
FYN	-5.66838	-0.391005	1.4415e-08	6.61764e-07	0.409405	0.489958
IVNS1ABP	-5.67796	-0.68178	1.36314e-08	6.27782e-07	0.184479	0.270711
ITM2A	-5.68062	-0.335213	1.34205e-08	6.20044e-07	0.552779	0.6159
ITSN2	-5.71338	-0.575926	1.10753e-08	5.14982e-07	0.233476	0.320084
SECISBP2	-5.7211	-0.660883	1.05839e-08	4.9372e-07	0.196646	0.282845
IPCEF1	-5.75029	-0.815445	8.90902e-09	4.1829e-07	0.144032	0.232218
PYHIN1	-5.77065	-0.746748	7.89646e-09	3.71957e-07	0.173956	0.259414
SH3KBP1	-5.77964	-0.403732	7.48602e-09	3.56103e-07	0.416968	0.496234
TAX1BP1	-5.79334	-0.43697	6.89984e-09	3.29302e-07	0.354817	0.441004
KAT6A	-5.79524	-0.835814	6.82216e-09	3.26673e-07	0.142387	0.230962
MDM4	-5.8002	-0.92673	6.62374e-09	3.18226e-07	0.12759	0.2159
NIPBL	-5.80638	-0.630026	6.38393e-09	3.07727e-07	0.221966	0.307531
CD164	-5.82532	-0.385741	5.70037e-09	2.76621e-07	0.42486	0.502929
KMT2E	-5.83218	-0.360202	5.47081e-09	2.66375e-07	0.482407	0.549372
BCLAF1	-5.83639	-0.495315	5.33441e-09	2.60611e-07	0.297928	0.38159
MTPN	-5.8467	-0.605534	5.01415e-09	2.45795e-07	0.227557	0.317573
TRA2A	-5.85575	-0.707135	4.74861e-09	2.3357e-07	0.169681	0.262762
DOCK8	-5.85992	-0.507817	4.63098e-09	2.28562e-07	0.295626	0.382845
G3BP1	-5.87168	-0.502253	4.3141e-09	2.13651e-07	0.284117	0.374477
SMG1	-5.9058	-0.611019	3.50931e-09	1.74993e-07	0.233476	0.321757
THOC2	-5.94372	-0.664742	2.78619e-09	1.399e-07	0.204209	0.294979
GLG1	-5.95005	-0.460389	2.68057e-09	1.35537e-07	0.343966	0.426778
JMJD1C	-5.95251	-0.722464	2.6406e-09	1.33985e-07	0.175929	0.268619
MYH9	-5.95845	-0.302202	2.54646e-09	1.29663e-07	0.675436	0.735983
CEP350	-5.96437	-0.787379	2.45586e-09	1.25937e-07	0.159158	0.251046
CD96	-5.99542	-0.579735	2.02965e-09	1.04824e-07	0.262085	0.348536
NDFIP1	-6.01527	-0.369597	1.79583e-09	9.37526e-08	0.501809	0.577824
FUS	-6.01646	-0.393329	1.78273e-09	9.34061e-08	0.458402	0.534728
CYTH1	-6.02199	-0.366753	1.7228e-09	9.05945e-08	0.48997	0.568619
CHD3	-6.03305	-0.717017	1.60895e-09	8.49164e-08	0.187767	0.278243
UBE3A	-6.03365	-0.71465	1.60297e-09	8.49107e-08	0.191384	0.280335
PIK3R1	-6.03953	-0.523784	1.5456e-09	8.21727e-08	0.298915	0.383264
TGOLN2	-6.05723	-0.572	1.38486e-09	7.38984e-08	0.262743	0.348954
SFPQ	-6.07845	-0.402614	1.21352e-09	6.52369e-08	0.446564	0.516318
KMT2A	-6.1179	-0.637631	9.48161e-10	5.15465e-08	0.22098	0.315481
TMED4	-6.12196	-0.636212	9.24296e-10	5.04386e-08	0.235449	0.323013
CAPZA1	-6.12671	-0.389408	8.97127e-10	4.91415e-08	0.463992	0.538494
DDX6	-6.12756	-0.497041	8.92374e-10	4.9067e-08	0.315028	0.408787
RNF213	-6.13444	-0.405482	8.54613e-10	4.71701e-08	0.435712	0.519247
RBM25	-6.14712	-0.506975	7.89022e-10	4.37167e-08	0.318974	0.407113
IL6ST	-6.17216	-0.725813	6.73612e-10	3.74658e-08	0.18711	0.282008
ZNF292	-6.19823	-0.640363	5.7102e-10	3.20059e-08	0.234791	0.325105
PLAC8	-6.22161	-0.729053	4.92084e-10	2.76888e-08	0.204538	0.295397
ATRX	-6.24718	-0.486792	4.17941e-10	2.36088e-08	0.354817	0.438912
MACF1	-6.27329	-0.539464	3.53493e-10	2.0205e-08	0.296942	0.389958
DENND2D	-6.2762	-0.47457	3.46959e-10	1.99102e-08	0.362381	0.451464
NFKBIZ	-6.30935	-0.974026	2.80217e-10	1.62088e-08	0.130878	0.22636
ARHGAP30	-6.36573	-0.493751	1.94365e-10	1.14256e-08	0.349227	0.433473
TAF7	-6.37933	-0.612546	1.77867e-10	1.05416e-08	0.252877	0.346862
SERINC5	-6.38813	-0.654868	1.67925e-10	1.00345e-08	0.23216	0.324686
PRPF38B	-6.39212	-0.538697	1.63606e-10	9.81706e-09	0.30582	0.397908
STAT3	-6.43341	-0.566888	1.24774e-10	7.54959e-09	0.282802	0.376151
STK17B	-6.43431	-0.48889	1.24038e-10	7.53664e-09	0.34561	0.439749
SLC38A1	-6.46131	-0.483103	1.03799e-10	6.36033e-09	0.355804	0.448117
STK38	-6.49429	-0.519495	8.34265e-11	5.17781e-09	0.330483	0.421339
DDX39B	-6.51037	-0.451728	7.49649e-11	4.69293e-09	0.406445	0.498745
TTC3	-6.51049	-0.58528	7.4904e-11	4.69293e-09	0.279842	0.374895
IKZF1	-6.54544	-0.40752	5.932e-11	3.77897e-09	0.482407	0.563598
YME1L1	-6.54693	-0.680212	5.87312e-11	3.75802e-09	0.22657	0.321757
PCF11	-6.55553	-0.896157	5.54458e-11	3.57947e-09	0.149951	0.251464
PRKACB	-6.60512	-0.666373	3.97199e-11	2.57574e-09	0.232818	0.328452
MPHOSPH8	-6.64089	-0.488515	3.11787e-11	2.04016e-09	0.374219	0.469038
PHF3	-6.72297	-0.668063	1.78063e-11	1.17578e-09	0.23216	0.333891
CD48	-6.7598	-0.301982	1.38178e-11	9.16605e-10	0.748438	0.809623
TNIK	-6.76488	-0.746392	1.33422e-11	8.89132e-10	0.205196	0.30795
LNPEP	-6.78741	-0.688921	1.14163e-11	7.67869e-10	0.228872	0.331381
HNRNPR	-6.80568	-0.548891	1.00571e-11	6.79609e-10	0.326537	0.418828
RCAN3	-6.81488	-0.508023	9.43432e-12	6.40515e-10	0.374548	0.469456
NUCKS1	-6.8266	-0.610093	8.69486e-12	5.93096e-10	0.296942	0.393724
TAF15	-6.83659	-0.594147	8.10986e-12	5.55813e-10	0.299573	0.396234
EIF3A	-6.91282	-0.516033	4.75097e-12	3.33514e-10	0.374219	0.466527
IFI16	-6.93639	-0.59902	4.02255e-12	2.83756e-10	0.287734	0.385774
PPP4R3B	-7.01881	-0.766651	2.2377e-12	1.59406e-10	0.200592	0.30795
EIF4A2	-7.18062	-0.365296	6.93942e-13	5.09396e-11	0.644854	0.721339
WSB1	-7.20123	-0.694679	5.96714e-13	4.40259e-11	0.241368	0.348117
PNRC1	-7.21814	-0.319918	5.27026e-13	3.90837e-11	0.802696	0.869874
ZRANB2	-7.22379	-0.657467	5.0558e-13	3.76866e-11	0.275567	0.379079
YWHAZ	-7.26255	-0.262193	3.79868e-13	2.84625e-11	0.862874	0.907113
KIF2A	-7.26673	-0.575145	3.6829e-13	2.77388e-11	0.332456	0.437657
DDX24	-7.27177	-0.453818	3.54808e-13	2.68632e-11	0.470898	0.565272
ARHGAP15	-7.34383	-0.460064	2.0756e-13	1.57975e-11	0.466623	0.561925
ARPC5	-7.34597	-0.417297	2.04272e-13	1.56295e-11	0.530089	0.612971
GCC2	-7.36558	-0.614896	1.76373e-13	1.36392e-11	0.31174	0.4159
STK17A	-7.39476	-0.561865	1.41664e-13	1.10735e-11	0.350871	0.456485
SLFN5	-7.40588	-0.619682	1.30281e-13	1.02391e-11	0.308122	0.4159
BPTF	-7.40622	-0.719485	1.29947e-13	1.02391e-11	0.228543	0.343515
TGFBR2	-7.42048	-0.882891	1.16701e-13	9.3238e-12	0.184479	0.294979
TUBA1A	-7.43272	-0.605018	1.06385e-13	8.54682e-12	0.320618	0.423849
ASH1L	-7.45513	-0.907551	8.9782e-14	7.25328e-12	0.174285	0.287029
HSP90AB1	-7.49055	-0.368576	6.85843e-14	5.63521e-12	0.678066	0.753975
APBB1IP	-7.52671	-0.466755	5.20343e-14	4.29982e-12	0.46728	0.558996
SRRM1	-7.53093	-0.49615	5.03801e-14	4.18705e-12	0.441302	0.54728
ACAP2	-7.55229	-0.665318	4.2768e-14	3.59575e-12	0.27195	0.383682
ANKRD44	-7.55553	-0.612209	4.17158e-14	3.52779e-12	0.315028	0.425941
CLEC2D	-7.58411	-0.539294	3.34768e-14	2.86455e-12	0.397238	0.50251
ABLIM1	-7.59589	-0.744675	3.05683e-14	2.63124e-12	0.240381	0.349372
UBC	-7.65037	-0.360243	2.00398e-14	1.7353e-12	0.827359	0.909623
FNBP4	-7.65397	-0.684384	1.94864e-14	1.69755e-12	0.264716	0.379498
RAD21	-7.68055	-0.544953	1.58406e-14	1.38831e-12	0.386715	0.492887
SF3B1	-7.68483	-0.504612	1.53199e-14	1.35086e-12	0.433081	0.530544
KPNB1	-7.76573	-0.649836	8.11732e-15	7.29097e-13	0.295298	0.410042
MYLIP	-7.77723	-1.03749	7.41282e-15	6.6998e-13	0.149622	0.267782
EML4	-7.78101	-0.562241	7.19494e-15	6.54377e-13	0.372246	0.477406
ZC3HAV1	-7.84495	-0.561722	4.33135e-15	3.98953e-13	0.382111	0.487029
SCAF11	-7.85618	-0.649439	3.96014e-15	3.671e-13	0.302861	0.416736
ELF1	-7.87276	-0.520118	3.46915e-15	3.25763e-13	0.436698	0.551464
CCR7	-7.88013	-0.594874	3.27041e-15	3.09107e-13	0.363038	0.472385
NEAT1	-7.88414	-0.488463	3.1671e-15	3.01312e-13	0.514633	0.615063
POLR2J3	-7.91208	-0.980662	2.53128e-15	2.45489e-13	0.151595	0.276987
PPP2R5C	-7.98873	-0.49571	1.36338e-15	1.33215e-13	0.484709	0.586611
ACTR2	-8.02552	-0.580378	1.01094e-15	9.94508e-14	0.366327	0.484519
S100A9	-8.04365	-1.14726	8.72044e-16	8.63742e-14	0.128576	0.253975
TNRC6B	-8.11948	-0.76653	4.68201e-16	4.66941e-14	0.252877	0.370711
MYCBP2	-8.1678	-0.696663	3.14054e-16	3.1759e-14	0.28609	0.405858
RPL41	-8.19571	-0.469389	2.49124e-16	2.55502e-14	0.997369	1
HNRNPU	-8.25782	-0.446201	1.48361e-16	1.56602e-14	0.569878	0.647699
HLA-C	-8.26127	-0.324074	1.44132e-16	1.53257e-14	0.970076	0.998745
TTC14	-8.28404	-0.879464	1.19068e-16	1.27543e-14	0.20125	0.327615
OGT	-8.37138	-0.636395	5.69498e-17	6.23902e-15	0.344952	0.469038
CAMK4	-8.41475	-0.577335	3.93729e-17	4.34635e-15	0.407103	0.521757
LBH	-8.47581	-0.626262	2.33457e-17	2.59694e-15	0.360408	0.476987
TMEM123	-8.50449	-0.424456	1.82389e-17	2.06057e-15	0.635646	0.724268
ARID4B	-8.65946	-0.643623	4.7401e-18	5.4402e-16	0.356791	0.475314
TNFAIP3	-8.67144	-0.968711	4.26704e-18	4.93646e-16	0.206511	0.333891
ETS1	-8.76446	-0.490325	1.8768e-18	2.20653e-16	0.564946	0.666109
EPB41	-8.79218	-0.623633	1.46689e-18	1.75312e-16	0.378823	0.503766
PPP1R2	-8.86034	-0.484437	7.97672e-19	9.61261e-17	0.570536	0.671548
CCNL1	-8.92085	-0.662529	4.6272e-19	5.62302e-17	0.364683	0.480753
ADD3	-9.03079	-0.487631	1.70435e-19	2.10655e-17	0.578757	0.680335
TC2N	-9.16882	-0.539117	4.78233e-20	6.12012e-18	0.502795	0.619665
LINC00861	-9.19216	-0.535953	3.85021e-20	4.97125e-18	0.53831	0.662343
PNISR	-9.25093	-0.47598	2.22559e-20	2.89948e-18	0.630056	0.737238
AAK1	-9.35836	-0.746932	8.09813e-21	1.07438e-18	0.321605	0.456067
TCF7	-9.41285	-0.524895	4.82884e-21	6.52615e-19	0.589609	0.696234
NKTR	-9.55	-0.833742	1.29695e-21	1.78621e-19	0.269977	0.412552
DDX5	-9.57436	-0.326806	1.02494e-21	1.43899e-19	0.927327	0.967364
CHD2	-9.63179	-0.884506	5.87008e-22	8.48872e-20	0.254522	0.39205
SON	-9.70392	-0.523423	2.90135e-22	4.23802e-20	0.572838	0.6841
JAK1	-9.91861	-0.553293	3.45522e-23	5.15113e-21	0.552121	0.677406
PRRC2C	-9.93172	-0.617815	3.02971e-23	4.56382e-21	0.474186	0.605439
UBXN4	-10.0861	-0.734168	6.36736e-24	9.69247e-22	0.352187	0.494561
RBL2	-10.2959	-0.641861	7.35024e-25	1.15535e-22	0.46465	0.593724
CELF2	-10.3195	-0.647646	5.75238e-25	9.14122e-23	0.457744	0.58159
SRSF5	-10.3965	-0.42565	2.57173e-25	4.22612e-23	0.786912	0.864854
LIMS1	-10.4102	-0.686414	2.22838e-25	3.70398e-23	0.44755	0.574059
SRSF11	-10.4343	-0.700062	1.72896e-25	2.90727e-23	0.406116	0.545188
CDC42	-10.4466	-0.530379	1.51814e-25	2.58281e-23	0.625123	0.738075
BCL11B	-10.5528	-0.76908	4.92951e-26	8.48639e-24	0.362052	0.511297
STK4	-10.7097	-0.572679	9.16738e-27	1.63666e-24	0.567905	0.687866
SMCHD1	-10.7761	-0.700797	4.46201e-27	8.16774e-25	0.435054	0.584519
RPL23	-10.791	-0.401149	3.79681e-27	7.03919e-25	0.81289	0.87364
N4BP2L2	-10.9087	-0.648846	1.04737e-27	1.9929e-25	0.472542	0.608368
LUC7L3	-10.9088	-0.824722	1.04637e-27	1.9929e-25	0.329497	0.484519
PCBP1	-11.4668	-0.456737	1.93607e-30	3.94331e-28	0.822098	0.900837
NAP1L1	-11.5465	-0.621246	7.69169e-31	1.58899e-28	0.561657	0.686611
BTG1	-11.6493	-0.36228	2.31317e-31	4.84793e-29	0.942124	0.967364
ATM	-11.685	-0.895871	1.52125e-31	3.28341e-29	0.341664	0.502092
KLF6	-11.7174	-0.668557	1.03785e-31	2.274e-29	0.596843	0.719665
EPC1	-11.9053	-0.670932	1.11052e-32	2.47064e-30	0.516278	0.658159
ITGA4	-12.3237	-0.791825	6.75342e-35	1.57518e-32	0.490299	0.630962
RSRP1	-12.5134	-0.777948	6.30464e-36	1.49461e-33	0.437685	0.608787
RPL27A	-12.5296	-0.35647	5.14247e-36	1.23942e-33	0.931273	0.958577
ARGLU1	-12.6512	-0.717193	1.10156e-36	2.79468e-34	0.508714	0.659833
HNRNPA2B1	-12.7827	-0.493155	2.04773e-37	5.38404e-35	0.829004	0.909205
TXNIP	-12.8147	-0.464696	1.35713e-37	3.7029e-35	0.92634	0.970293
IL7R	-13.2229	-0.59494	6.4702e-40	1.94928e-37	0.817494	0.879079
FOXP1	-13.2355	-0.783812	5.47e-40	1.68301e-37	0.494903	0.651046
DUSP1	-13.264	-1.16224	3.74621e-40	1.17769e-37	0.281815	0.465272
RBM39	-13.2926	-0.76245	2.55434e-40	8.20853e-38	0.496547	0.658159
RPS20	-13.4698	-0.470435	2.35425e-41	7.91739e-39	0.869122	0.928452
MBNL1	-13.4976	-0.706753	1.6154e-41	5.56199e-39	0.583361	0.732636
DDX17	-13.8238	-0.870494	1.8305e-43	6.45629e-41	0.434397	0.613389
CD3G	-14.37	-0.734905	7.97921e-47	3.2052e-44	0.587636	0.740586
RPL13A	-14.8962	-0.283928	3.49092e-50	1.52976e-47	0.993094	0.998326
HSP90AA1	-15.2071	-0.627133	3.17307e-52	1.63878e-49	0.751726	0.853556
ITM2B	-15.3131	-0.492063	6.25235e-53	3.61661e-50	0.902335	0.957741
RPL38	-16.6754	-0.454432	1.97964e-62	1.90851e-59	0.950345	0.976151
RPS29	-16.9745	-0.404767	1.26935e-64	1.31115e-61	0.988162	0.991632
PTPRC	-22.0164	-0.774834	2.00749e-107	5.80607e-104	0.869451	0.960669
PCBP2	-23.4469	-0.850707	1.42105e-121	5.13745e-118	0.835909	0.958159
HLA-B	-24.5977	-0.453002	1.33582e-133	9.65865e-130	0.997698	1
MALAT1	-45.9215	-1.32059	0	0	0.998685	1

## Sheet: CD4 Tem
name	scores	lfc	pval	adj_pval	pct_nz_group	pct_nz_reference
RPL19	36.8523	0.29985	2.68932e-297	1.29634e-293	1	1
RPL14	33.8814	0.331423	1.25367e-251	4.53235e-248	0.999825	0.999198
RPS3A	33.5136	0.378098	3.05727e-246	8.84225e-243	0.999825	0.998997
RPL18A	30.6665	0.263466	1.59405e-206	3.84194e-203	0.999298	0.999799
RPS4X	28.8871	0.284118	1.73373e-183	3.13393e-180	0.999825	0.999799
RPL7A	28.7556	0.261224	7.71357e-182	1.2394e-178	0.999474	0.999198
RPL8	26.2989	0.253702	1.97412e-152	2.03912e-149	1	0.999398
RPL6	26.0341	0.259267	2.03564e-149	1.96249e-146	0.999649	0.999398
FTH1	24.1443	0.351571	8.57736e-129	6.20186e-126	0.995439	0.990171
SMDT1	23.1016	0.830439	4.46375e-118	2.58201e-115	0.757762	0.58656
VIM	22.1052	0.411529	2.8147e-108	1.40356e-105	0.981758	0.977332
RPLP0	21.1778	0.277747	1.52914e-99	6.14246e-97	0.999123	0.998195
FXYD5	20.7819	0.391765	6.31069e-96	2.28147e-93	0.958078	0.942427
MT-ND1	19.4495	0.306999	2.94567e-84	9.06327e-82	0.991405	0.988365
RPS26	19.0456	0.59121	7.14149e-81	2.15152e-78	0.943869	0.932798
RPL36AL	19.0311	0.417091	9.4204e-81	2.78017e-78	0.935801	0.897292
EEF1B2	19.0078	0.283757	1.46924e-80	4.24934e-78	0.990879	0.989168
KLF2	18.0377	0.609887	9.86313e-73	2.69114e-70	0.844413	0.741424
FTL	17.0161	0.264256	6.23732e-65	1.61068e-62	0.990703	0.990371
MT1X	15.6481	1.6803	3.42222e-55	7.27775e-53	0.41484	0.318556
PLP2	15.2115	0.5727	2.96581e-52	5.87514e-50	0.704262	0.591976
GAPDH	15.1025	0.319116	1.55909e-51	3.04676e-49	0.961937	0.939418
PPDPF	14.3583	0.357195	9.45782e-47	1.68851e-44	0.873531	0.833902
MT1E	14.0864	3.2386	4.60188e-45	8.0178e-43	0.190844	0.0371113
LTB	13.4891	0.291988	1.81258e-41	2.78848e-39	0.956674	0.949248
ZFP36	13.3329	0.748226	1.4892e-40	2.24326e-38	0.474654	0.335005
FLT3LG	12.8895	0.502804	5.16018e-38	7.03975e-36	0.668128	0.565496
GSTK1	12.1412	0.347116	6.38804e-34	8.10329e-32	0.853359	0.801003
CISH	12.0566	0.863824	1.79077e-33	2.25186e-31	0.387827	0.272818
MT2A	11.784	1.10502	4.7223e-32	5.64374e-30	0.459568	0.410632
C1orf162	10.705	0.699867	9.64029e-27	1.01758e-24	0.384494	0.265196
HLA-DRB5	10.6837	1.82095	1.21346e-26	1.27159e-24	0.181372	0.0627884
HIGD2A	10.6691	0.395993	1.42056e-26	1.4779e-24	0.699702	0.612237
GIMAP5	10.4615	0.394946	1.29794e-25	1.30344e-23	0.700403	0.615446
TSPO	10.4602	0.445811	1.31641e-25	1.31287e-23	0.626031	0.519358
MAL	10.3967	0.520368	2.56542e-25	2.50666e-23	0.520435	0.417653
UCP2	10.1387	0.399043	3.72139e-24	3.51732e-22	0.695843	0.612437
TAGLN2	9.6659	0.287922	4.20901e-22	3.6447e-20	0.855464	0.818255
PIM1	9.21413	0.438201	3.1382e-20	2.45305e-18	0.563059	0.47342
PTGER2	9.19153	0.530542	3.8728e-20	2.9949e-18	0.437116	0.337613
SOD1	8.99933	0.325388	2.27095e-19	1.68411e-17	0.738116	0.659178
NME2	8.91455	0.311918	4.89813e-19	3.57737e-17	0.73531	0.675226
UBXN1	8.56404	0.347932	1.08977e-17	7.61311e-16	0.636555	0.557874
NSA2	8.22883	0.359767	1.89057e-16	1.25989e-14	0.595685	0.515948
C19orf53	8.21534	0.347969	2.11558e-16	1.40337e-14	0.575864	0.504714
HLA-DQB1	8.17165	1.58442	3.04205e-16	2.00872e-14	0.14629	0.0555667
LGALS1	8.14817	0.426129	3.69479e-16	2.41766e-14	0.533766	0.45677
COX6A1	8.10866	0.264809	5.11814e-16	3.30417e-14	0.729697	0.678837
RAN	7.8428	0.263488	4.40593e-15	2.66586e-13	0.747062	0.689067
DDIT4	7.78918	0.585777	6.74464e-15	3.98099e-13	0.325382	0.241725
WAS	7.63621	0.40899	2.23705e-14	1.27866e-12	0.464305	0.372518
CD7	7.61778	0.35403	2.58077e-14	1.46931e-12	0.564462	0.498696
PIM2	7.55982	0.413865	4.03631e-14	2.26237e-12	0.450272	0.365898
SERP1	7.36765	0.258899	1.73668e-13	9.26719e-12	0.736362	0.68004
EIF3H	7.36638	0.257702	1.75329e-13	9.32144e-12	0.752149	0.694684
RPS27L	7.34452	0.351207	2.06503e-13	1.09386e-11	0.562182	0.482849
PSMB8	7.18474	0.329157	6.73364e-13	3.45302e-11	0.55271	0.48004
BIN1	7.14303	0.379054	9.12965e-13	4.63242e-11	0.465708	0.385958
ABHD14B	7.06211	0.401376	1.6399e-12	8.09371e-11	0.416243	0.34002
EIF3G	6.94958	0.250081	3.66384e-12	1.76609e-10	0.712857	0.658175
PHB2	6.84542	0.323674	7.6254e-12	3.59188e-10	0.538151	0.463791
GPX4	6.74848	0.258304	1.49404e-11	6.9248e-10	0.664796	0.610832
TPI1	6.72433	0.273587	1.76405e-11	8.07275e-10	0.63445	0.573922
ARL6IP4	6.50355	0.266729	7.84438e-11	3.41679e-09	0.656201	0.588766
CRIP2	6.46275	0.4297	1.02818e-10	4.46504e-09	0.358534	0.288465
HLA-DPB1	6.43048	0.464811	1.27199e-10	5.45822e-09	0.310472	0.235908
ISG20	6.4152	0.283033	1.40638e-10	5.98168e-09	0.589195	0.523771
TUFM	6.32309	0.33934	2.56386e-10	1.06235e-08	0.444133	0.372718
SPSB3	6.23275	0.355739	4.58316e-10	1.8565e-08	0.415717	0.344433
BLOC1S1	6.16963	0.345373	6.84502e-10	2.72688e-08	0.425364	0.351856
AUP1	6.1484	0.37045	7.82703e-10	3.101e-08	0.386423	0.317954
TMEM219	6.10426	0.346149	1.03279e-09	4.05275e-08	0.438695	0.364293
PRDX6	6.06015	0.354978	1.35991e-09	5.28647e-08	0.39993	0.328786
NDUFA12	6.00189	0.314943	1.95039e-09	7.44184e-08	0.469216	0.397793
C9orf16	5.95532	0.267773	2.59567e-09	9.69921e-08	0.556744	0.497894
GUK1	5.90821	0.257538	3.45852e-09	1.26938e-07	0.621645	0.554664
SHISA5	5.87986	0.300555	4.10603e-09	1.49189e-07	0.480442	0.414042
OXA1L	5.83637	0.322952	5.33503e-09	1.91915e-07	0.429048	0.357874
RPL22L1	5.80052	0.341533	6.61109e-09	2.35475e-07	0.403613	0.338014
CSTB	5.74274	0.253828	9.31542e-09	3.27762e-07	0.577618	0.519358
PCED1B	5.68568	0.501191	1.30291e-08	4.50751e-07	0.257148	0.192377
HERPUD1	5.6797	0.43975	1.34932e-08	4.65693e-07	0.287844	0.222869
DPP7	5.58556	0.30582	2.32951e-08	7.81603e-07	0.446588	0.380542
SF3A2	5.54211	0.378121	2.98842e-08	9.86655e-07	0.332924	0.262387
MT1F	5.52011	0.974586	3.38786e-08	1.11345e-06	0.1398	0.0784353
SOCS3	5.47853	0.929434	4.28864e-08	1.39488e-06	0.133135	0.0708124
SSU72	5.40561	0.280644	6.45881e-08	2.04378e-06	0.456762	0.394584
PPA1	5.3324	0.298058	9.69228e-08	2.95074e-06	0.4087	0.345236
PCSK1N	5.19433	1.04029	2.05463e-07	6.05134e-06	0.121382	0.0633902
SIGIRR	5.18865	0.268206	2.11828e-07	6.22612e-06	0.478337	0.417854
CCDC85B	5.16259	0.27782	2.43554e-07	7.12961e-06	0.4515	0.392778
PDCD5	5.10769	0.312608	3.26122e-07	9.40155e-06	0.37853	0.314544
LEF1	5.07542	0.25382	3.86637e-07	1.10936e-05	0.477109	0.412036
BAX	5.07448	0.35084	3.88553e-07	1.11265e-05	0.342922	0.28666
PABPC4	5.06166	0.405233	4.15617e-07	1.18545e-05	0.270128	0.211033
SELL	5.00012	0.252698	5.72959e-07	1.61512e-05	0.468865	0.398997
R3HDM4	4.98137	0.310039	6.31341e-07	1.76935e-05	0.362919	0.303511
RGS10	4.94217	0.260456	7.72574e-07	2.14027e-05	0.486406	0.427482
NDUFV2	4.93266	0.273358	8.11157e-07	2.23622e-05	0.43431	0.372317
SYNGR2	4.9325	0.30408	8.11849e-07	2.23622e-05	0.369409	0.309729
GLRX	4.87487	0.310991	1.08879e-06	2.94298e-05	0.349412	0.289067
PI16	4.84601	0.567545	1.25966e-06	3.38586e-05	0.180495	0.125376
RNH1	4.81245	0.309089	1.49094e-06	3.97062e-05	0.344501	0.285055
NME3	4.78865	0.318071	1.67903e-06	4.45513e-05	0.339765	0.282046
HLA-DPA1	4.78745	0.400382	1.68918e-06	4.46568e-05	0.272759	0.219458
SNHG8	4.71776	0.252126	2.38457e-06	6.21561e-05	0.466409	0.413039
IRF9	4.67299	0.348294	2.96853e-06	7.65204e-05	0.297316	0.240321
MRPL57	4.60772	0.295419	4.07113e-06	0.000102745	0.351342	0.295888
ALKBH7	4.58897	0.291082	4.45431e-06	0.000111443	0.35678	0.302106
GADD45GIP1	4.57358	0.298814	4.79461e-06	0.000118947	0.333801	0.27663
CDKN2D	4.57053	0.388274	4.86504e-06	0.000120468	0.240309	0.185155
MFSD10	4.52873	0.334433	5.93407e-06	0.000145199	0.275566	0.219458
CHCHD10	4.45835	0.288872	8.25917e-06	0.000197415	0.346255	0.291675
EMD	4.38626	0.259577	1.15315e-05	0.000264274	0.383091	0.327182
PIM3	4.29829	0.634134	1.72118e-05	0.000382334	0.146641	0.0980943
PNPLA2	4.27411	0.341525	1.919e-05	0.000422384	0.268725	0.216249
NUDT2	4.25971	0.696583	2.0469e-05	0.000447134	0.126469	0.0772317
ABT1	4.23378	0.418444	2.29792e-05	0.00049303	0.205227	0.154865
LPAR6	4.22288	0.318418	2.41196e-05	0.000512931	0.269953	0.217854
ADSL	4.17963	0.321778	2.91985e-05	0.000610173	0.273636	0.222869
CD55	4.14893	0.380887	3.34038e-05	0.000689091	0.225224	0.176128
SORBS3	4.12472	0.399051	3.71186e-05	0.000761379	0.202771	0.152658
COMTD1	4.09384	0.541142	4.24284e-05	0.000859324	0.153833	0.10652
TMEM160	4.0911	0.31681	4.2933e-05	0.000867115	0.266971	0.217653
SF3B4	4.08582	0.314725	4.39212e-05	0.000883373	0.258551	0.206018
ZNHIT1	4.06284	0.309894	4.84792e-05	0.000965644	0.284336	0.235105
ATRAID	4.06202	0.25822	4.86499e-05	0.000967711	0.343273	0.291474
RGCC	4.05953	0.283634	4.91707e-05	0.000976728	0.330468	0.282247
HAX1	4.05068	0.286705	5.10689e-05	0.00101165	0.307841	0.259178
PFKL	4.0416	0.336904	5.30868e-05	0.00104732	0.247676	0.199198
CD8B	4.04045	0.929839	5.33479e-05	0.00105104	0.104894	0.0601805
GSDMD	4.01002	0.342053	6.07132e-05	0.00118645	0.233643	0.185155
SIVA1	3.92099	0.258057	8.81868e-05	0.00166484	0.350114	0.300903
SNRPC	3.88941	0.288633	0.00010049	0.00186582	0.292405	0.246339
SLC30A1	3.88169	0.808188	0.000103732	0.0019158	0.103666	0.0595787
ITGB7	3.8742	0.255993	0.000106976	0.00196068	0.350465	0.304112
SLC3A2	3.81901	0.304973	0.000133986	0.00241291	0.256972	0.207422
ISCA2	3.80529	0.38299	0.000141638	0.00252868	0.193475	0.147242
ADRM1	3.76478	0.287752	0.000166699	0.00292553	0.26662	0.220261
CTSA	3.74442	0.307802	0.000180812	0.00314648	0.266269	0.222267
PPBP	3.72376	0.784522	0.000196279	0.00338711	0.109104	0.067001
TRAPPC2L	3.70996	0.396861	0.000207292	0.00356438	0.195404	0.152056
DDX39A	3.69539	0.321976	0.000219547	0.00373953	0.231363	0.187362
DGCR6L	3.65484	0.279948	0.000257345	0.00429234	0.2796	0.234905
CCR7	3.61938	0.251091	0.000295313	0.00483091	0.295387	0.250351
EPB41L4A-AS1	3.60426	0.296206	0.00031304	0.00508066	0.245922	0.201605
PSMF1	3.58637	0.252949	0.000335316	0.00540815	0.303456	0.259779
PIGC	3.57054	0.373312	0.00035625	0.00569252	0.186809	0.144233
GLUL	3.56811	0.383271	0.00035956	0.00573364	0.192773	0.151254
SH3YL1	3.54876	0.287813	0.000387054	0.00609716	0.2582	0.217252
TMEM179B	3.53178	0.284465	0.000412769	0.00646001	0.253991	0.210832
TEX264	3.51969	0.28137	0.000432048	0.00672535	0.261358	0.218656
MRPL34	3.51238	0.250213	0.000444105	0.00689077	0.299597	0.254965
UBXN11	3.50121	0.403223	0.000463153	0.00714798	0.188739	0.149248
NME4	3.48321	0.420716	0.000495446	0.00757362	0.158744	0.117553
NDUFA7	3.462	0.287256	0.000536174	0.008102	0.244343	0.202207
UTS2	3.46167	0.681723	0.000536832	0.00810347	0.106823	0.0678034
SAP30BP	3.46106	0.319707	0.000538055	0.00810502	0.201544	0.158074
RELA	3.4481	0.31235	0.000564537	0.00844237	0.211542	0.168706
RHOT2	3.42808	0.378113	0.000607872	0.00903436	0.179968	0.139619
BCL7B	3.40864	0.347662	0.000652871	0.00964368	0.201544	0.161685
RNF126	3.40676	0.255705	0.000657398	0.00968088	0.294159	0.252156
SDF4	3.3975	0.254091	0.000680044	0.00999402	0.288897	0.246941
PHPT1	3.34661	0.31858	0.000818058	0.0118622	0.215576	0.17653
WBP2	3.34311	0.252265	0.000828459	0.0119923	0.26662	0.223671
DALRD3	3.33333	0.416023	0.000858122	0.0123845	0.158042	0.118756
KXD1	3.29678	0.289207	0.000977984	0.0140026	0.229433	0.188766
CCS	3.28292	0.341249	0.00102738	0.0145514	0.18909	0.149448
MINK1	3.25115	0.326459	0.0011494	0.0160905	0.186809	0.14664
DUSP2	3.21346	0.472644	0.00131144	0.0180961	0.163831	0.128786
TADA3	3.20853	0.255513	0.00133415	0.0183745	0.245922	0.205817
LRPAP1	3.19061	0.280935	0.00141975	0.0193506	0.233994	0.195587
BEX2	3.19003	0.382373	0.00142259	0.0193535	0.161375	0.124173
NPDC1	3.18129	0.53828	0.00146619	0.0198712	0.129626	0.0946841
TNFSF8	3.17833	0.311709	0.00148124	0.0200189	0.200491	0.162889
IGFLR1	3.13841	0.263428	0.00169867	0.0225569	0.225224	0.184554
OSER1	3.13052	0.530122	0.00174494	0.0230655	0.114541	0.0782347
THAP7	3.10547	0.317526	0.00189979	0.0248849	0.191721	0.154062
TCIRG1	3.10519	0.321639	0.00190157	0.0248856	0.190844	0.154062
CAPG	3.06503	0.275188	0.00217648	0.0279521	0.213822	0.177131
GTF3C6	3.00171	0.256077	0.00268467	0.0336421	0.231714	0.194383
MOB2	2.97556	0.281381	0.00292452	0.0362705	0.196106	0.159278
PSMC1	2.9506	0.28023	0.00317155	0.039033	0.203999	0.167101
SAT2	2.92314	0.322837	0.00346517	0.04218	0.18295	0.149047
A1BG	2.916	0.418315	0.00354555	0.0430136	0.135064	0.101304
FXYD7	2.90296	0.320844	0.00369658	0.0445098	0.177337	0.14343
SLC40A1	2.8879	0.372094	0.00387828	0.046312	0.18067	0.149248
PDS5A	-2.86241	-0.362567	0.00420436	0.0493902	0.138397	0.168305
SETD2	-2.86712	-0.377201	0.0041422	0.0488583	0.142782	0.170311
ADSS	-2.8722	-0.320146	0.0040762	0.0481978	0.169795	0.197192
RIOK3	-2.87251	-0.388233	0.00407231	0.0481913	0.125417	0.155667
VPS4B	-2.87629	-0.320271	0.00402381	0.0477576	0.167514	0.195787
SMARCA2	-2.88383	-0.326119	0.00392868	0.0467594	0.16348	0.191976
REST	-2.88446	-0.261415	0.00392089	0.046705	0.21733	0.242728
TBC1D5	-2.8941	-0.431766	0.00380247	0.0454818	0.105069	0.136409
NRDC	-2.89539	-0.320179	0.00378682	0.0453321	0.162077	0.190772
ANKRD17	-2.90131	-0.441516	0.0037161	0.0447076	0.106648	0.138014
IARS	-2.90352	-0.472484	0.00368995	0.0444669	0.104368	0.134604
YIPF4	-2.90943	-0.353013	0.00362088	0.0437074	0.146466	0.176128
SMNDC1	-2.90998	-0.415779	0.00361447	0.0436938	0.131205	0.160281
WDR33	-2.91207	-0.299458	0.00359038	0.0434845	0.172426	0.202207
STX17	-2.91836	-0.362908	0.00351882	0.042761	0.138221	0.168706
RSBN1	-2.92229	-0.262684	0.00347463	0.0422596	0.21926	0.246339
WHAMM	-2.92486	-0.436927	0.00344616	0.0419839	0.115945	0.146239
DNAJC1	-2.94159	-0.371151	0.00326527	0.0400162	0.137169	0.167302
PPM1B	-2.9442	-0.343429	0.00323791	0.0397145	0.152254	0.182548
HDAC2	-2.94941	-0.347298	0.00318377	0.0391501	0.146992	0.176931
MAT2A	-2.9615	-0.271812	0.00306143	0.0377742	0.202947	0.231494
PHTF2	-2.96868	-0.463667	0.00299085	0.0370297	0.115945	0.146239
ZNF638	-2.97663	-0.267885	0.00291431	0.036175	0.198035	0.227482
PHC3	-2.98211	-0.358749	0.00286267	0.0355951	0.152956	0.18335
UBL3	-2.98276	-0.332989	0.00285659	0.0355501	0.17418	0.202207
CHORDC1	-2.99947	-0.462798	0.00270449	0.0338612	0.10963	0.141424
BRD4	-3.01487	-0.336363	0.00257086	0.0323562	0.169444	0.198195
ATAD1	-3.01847	-0.431075	0.00254058	0.0320868	0.114717	0.146841
KDM4C	-3.0286	-0.354077	0.00245688	0.0311932	0.149974	0.180943
TMF1	-3.03022	-0.310675	0.00244376	0.0310537	0.174706	0.205216
GABPB1-AS1	-3.03415	-0.394544	0.00241218	0.0306795	0.13752	0.168506
ATXN2L	-3.03516	-0.316639	0.0024041	0.0306036	0.189265	0.216249
C1GALT1	-3.03943	-0.440754	0.00237025	0.0302526	0.120154	0.151655
UBE2E3	-3.0433	-0.372567	0.00233996	0.0299188	0.149798	0.18014
TM9SF2	-3.05138	-0.268456	0.00227794	0.0292032	0.227153	0.252758
PRKCB	-3.06617	-0.356951	0.00216821	0.0278707	0.147869	0.180341
SERINC3	-3.06756	-0.260215	0.00215812	0.0277903	0.220488	0.248546
ASXL1	-3.06836	-0.424407	0.0021524	0.0277414	0.115243	0.148646
CNOT4	-3.07502	-0.511224	0.00210485	0.0271982	0.103666	0.135607
MOB4	-3.07624	-0.307809	0.00209628	0.0271391	0.186108	0.215446
TRAF5	-3.07783	-0.442301	0.00208517	0.0270437	0.123136	0.154463
SEC31A	-3.07876	-0.299931	0.00207867	0.0270078	0.194703	0.223671
TRPM7	-3.09208	-0.482761	0.00198759	0.0258476	0.106297	0.138816
ITGA6	-3.09496	-0.341038	0.00196837	0.0256208	0.159095	0.190572
PUM1	-3.09609	-0.369856	0.0019609	0.0255695	0.151202	0.181946
BIRC6	-3.10458	-0.322642	0.00190547	0.0249141	0.178565	0.208626
APPL1	-3.1064	-0.456169	0.0018938	0.0248305	0.127346	0.158475
NDE1	-3.10747	-0.366398	0.00188695	0.024784	0.149272	0.180542
TNFSF10	-3.11282	-0.264722	0.00185309	0.0243621	0.22154	0.252959
SH2D1A	-3.1131	-0.36724	0.00185135	0.0243621	0.146466	0.178736
FBXO3	-3.13638	-0.44345	0.0017105	0.0226723	0.114541	0.147643
SACM1L	-3.13965	-0.493369	0.00169147	0.022482	0.106823	0.139819
ARL4A	-3.14179	-0.408609	0.00167919	0.0223805	0.129802	0.162487
MAP2K1	-3.14349	-0.391202	0.00166947	0.022292	0.140852	0.172518
TPP2	-3.14783	-0.393427	0.0016449	0.0219841	0.144361	0.175727
GPRIN3	-3.14922	-0.431503	0.00163708	0.0218999	0.118576	0.152457
RBM6	-3.17357	-0.317924	0.00150575	0.0203122	0.192247	0.222467
POLR2B	-3.17373	-0.312417	0.00150494	0.0203122	0.191721	0.221264
RB1CC1	-3.18358	-0.434733	0.00145466	0.0197612	0.122785	0.156068
CD46	-3.19082	-0.256847	0.00141871	0.0193506	0.228907	0.258576
RTF1	-3.19346	-0.289207	0.00140579	0.0192228	0.194001	0.226479
UBQLN2	-3.20041	-0.274025	0.00137231	0.0188104	0.21277	0.244132
C16orf54	-3.20661	-0.277129	0.00134309	0.0184448	0.213471	0.244734
ZNF493	-3.20737	-0.478148	0.00133953	0.0184134	0.116822	0.149448
TRANK1	-3.20759	-0.447491	0.00133851	0.0184134	0.118751	0.152257
TRNT1	-3.22006	-0.49879	0.00128165	0.0177019	0.10542	0.139819
HERC4	-3.22081	-0.493127	0.00127828	0.0176723	0.105245	0.139819
TNFRSF1B	-3.22161	-0.266387	0.00127472	0.01764	0.22575	0.255968
CDC14A	-3.228	-0.285821	0.00124659	0.0172837	0.20628	0.237312
ARID4A	-3.23264	-0.362703	0.00122652	0.0170219	0.155762	0.189168
JAML	-3.2352	-0.437427	0.00121556	0.0168859	0.129626	0.162889
ZC3H13	-3.23833	-0.383383	0.0012023	0.0167338	0.151728	0.184152
ZBTB20	-3.24419	-0.411002	0.00117786	0.0164411	0.138572	0.171715
SERPINB9	-3.24868	-0.492329	0.0011594	0.0162148	0.108227	0.142628
GLOD4	-3.25752	-0.259773	0.00112389	0.0157762	0.240133	0.267402
PDCD10	-3.26169	-0.264685	0.00110751	0.0155946	0.242238	0.271815
UBQLN1	-3.26806	-0.345429	0.00108289	0.0152777	0.163305	0.196389
CAND1	-3.28669	-0.398022	0.00101372	0.014372	0.13752	0.171916
ZMYM2	-3.29148	-0.449787	0.000996607	0.014227	0.126294	0.160481
LRBA	-3.29547	-0.370899	0.000982568	0.0140543	0.149798	0.184955
ETNK1	-3.30327	-0.452458	0.000955659	0.0136965	0.116997	0.152457
SLTM	-3.30332	-0.263425	0.000955477	0.0136965	0.219084	0.251555
GTF2I	-3.32477	-0.447923	0.000884899	0.0127202	0.139449	0.171515
SERINC5	-3.32917	-0.31521	0.000871046	0.012546	0.208735	0.238516
RBPJ	-3.33043	-0.434086	0.000867123	0.012502	0.12489	0.160883
CTCF	-3.33815	-0.498683	0.000843389	0.0121962	0.112261	0.147041
ZBTB44	-3.34641	-0.460974	0.000818651	0.0118622	0.116997	0.152658
OFD1	-3.35273	-0.309758	0.000800194	0.0116415	0.203824	0.235707
PDE3B	-3.35391	-0.362545	0.000796785	0.0116035	0.175057	0.207222
KRAS	-3.36453	-0.312749	0.000766744	0.0111886	0.204526	0.237111
STX16	-3.36727	-0.459576	0.000759156	0.0111003	0.132082	0.165898
TRG-AS1	-3.3675	-0.50389	0.000758542	0.0111003	0.116295	0.151254
MIER1	-3.41793	-0.365586	0.000630995	0.00933963	0.172952	0.206419
IVNS1ABP	-3.42041	-0.34125	0.000625278	0.00926449	0.193299	0.224875
TMCO1	-3.44006	-0.25868	0.000581589	0.00867048	0.245396	0.276229
RASA2	-3.44099	-0.404727	0.000579593	0.00865857	0.149798	0.184955
GON4L	-3.45173	-0.401397	0.000556997	0.00835553	0.158919	0.192979
AKIRIN1	-3.45466	-0.298995	0.000550981	0.00827387	0.219961	0.252357
PURA	-3.4589	-0.496254	0.000542393	0.00815338	0.116646	0.152658
IL6R	-3.46137	-0.366751	0.000537434	0.0081041	0.17418	0.208826
PRPF4B	-3.46709	-0.347206	0.000526126	0.00795848	0.179793	0.214243
PSMC6	-3.4684	-0.351588	0.00052356	0.00792797	0.172952	0.207623
SMARCC1	-3.46968	-0.396907	0.000521086	0.00789876	0.142256	0.178736
C19orf25	-3.47069	-0.426176	0.000519114	0.0078854	0.128223	0.165898
CREBRF	-3.47456	-0.397227	0.000511697	0.00778911	0.150149	0.185958
SYNRG	-3.47474	-0.278598	0.000511344	0.00778911	0.232942	0.264794
RSF1	-3.48634	-0.284034	0.000489679	0.00750131	0.249605	0.278235
GOLPH3	-3.49468	-0.273388	0.000474629	0.00728947	0.231012	0.264193
NFATC2IP	-3.49499	-0.503545	0.000474076	0.00728947	0.117874	0.154263
RALGAPA1	-3.49544	-0.58596	0.000473289	0.00728886	0.100158	0.136409
DIAPH1	-3.49616	-0.303583	0.000472003	0.0072768	0.217155	0.250552
LBR	-3.50413	-0.318358	0.000458094	0.00707745	0.204701	0.23651
EPS15	-3.5067	-0.310657	0.000453696	0.00701701	0.211191	0.244734
NEMF	-3.50931	-0.337296	0.000449264	0.00696335	0.190844	0.224674
TNRC6C	-3.51403	-0.496936	0.000441371	0.00685571	0.112261	0.15005
ANKRD49	-3.5187	-0.500394	0.000433664	0.00674324	0.106648	0.145637
UBR2	-3.52026	-0.482854	0.000431123	0.00671818	0.126469	0.162688
GLUD1	-3.52272	-0.316168	0.000427135	0.00666321	0.209437	0.242327
SRPRA	-3.5315	-0.282111	0.000413215	0.00646001	0.239081	0.272016
HIF1A	-3.53362	-0.468393	0.000409913	0.00642227	0.130328	0.166499
PRKDC	-3.53612	-0.355293	0.000406046	0.00636858	0.178039	0.213842
AASDHPPT	-3.53903	-0.446645	0.0004016	0.00631255	0.134187	0.170311
BAZ2A	-3.5394	-0.383033	0.000401037	0.00631054	0.175408	0.208626
TIPRL	-3.54892	-0.551337	0.000386809	0.00609716	0.10542	0.142628
DHX36	-3.55367	-0.383248	0.000379897	0.00599747	0.163655	0.199398
CAPZA2	-3.55804	-0.275862	0.000373636	0.00591154	0.248027	0.280441
HELB	-3.55942	-0.461893	0.000371678	0.00588701	0.124013	0.162086
IL17RA	-3.56121	-0.383327	0.000369151	0.00585982	0.158919	0.195386
PABPN1	-3.56271	-0.337046	0.000367044	0.00583278	0.183652	0.220261
IFNGR1	-3.5655	-0.514498	0.00036316	0.00578377	0.118927	0.155667
NCK1	-3.5817	-0.42135	0.000341365	0.00549108	0.142256	0.17994
DDX21	-3.58625	-0.322785	0.000335462	0.00540815	0.211893	0.24674
PHF20L1	-3.58646	-0.479882	0.000335203	0.00540815	0.124364	0.161886
AGGF1	-3.6039	-0.431701	0.000313472	0.00508197	0.138923	0.176931
ERAP1	-3.60739	-0.519177	0.000309296	0.00503686	0.106648	0.145436
MOB1A	-3.61782	-0.250385	0.000297093	0.00485454	0.26013	0.293882
PPM1K	-3.62212	-0.371186	0.000292194	0.00478833	0.170146	0.207623
PCMTD1	-3.62218	-0.4397	0.00029213	0.00478833	0.139449	0.177533
HNRNPD	-3.62266	-0.292186	0.000291591	0.00478833	0.232591	0.265396
DCAF8	-3.62456	-0.455334	0.000289458	0.00476206	0.134538	0.172116
IRAK4	-3.62468	-0.391885	0.000289321	0.00476206	0.158393	0.196389
RPS6KA5	-3.62562	-0.489546	0.000288267	0.00475328	0.12489	0.163089
BBX	-3.63204	-0.304486	0.000281187	0.00464713	0.226627	0.259378
YY1	-3.6404	-0.313688	0.000272212	0.00450396	0.212243	0.247743
TIA1	-3.64344	-0.469161	0.000269016	0.00445618	0.130153	0.167703
ITGAL	-3.64692	-0.343871	0.000265398	0.00440634	0.193299	0.229288
USP1	-3.64866	-0.415245	0.00026361	0.00438168	0.157516	0.19338
PTPRA	-3.66916	-0.457727	0.000243349	0.00408719	0.131907	0.170913
SAMD3	-3.68128	-0.378948	0.000232067	0.00392047	0.164708	0.204213
KIAA1109	-3.68967	-0.513577	0.000224542	0.00380223	0.117348	0.156469
PREX1	-3.6921	-0.55396	0.00022241	0.00377497	0.105245	0.144835
EIF2AK2	-3.69425	-0.450115	0.000220537	0.00375199	0.143133	0.180943
RAPGEF6	-3.70022	-0.366199	0.000215412	0.00367777	0.188388	0.223671
XAF1	-3.70179	-0.505423	0.000214082	0.00366301	0.125417	0.164493
RBM14	-3.702	-0.571717	0.000213907	0.00366301	0.106122	0.145436
SDAD1	-3.70365	-0.3323	0.00021252	0.00364561	0.205403	0.240722
SREK1	-3.72204	-0.522536	0.000197616	0.00340205	0.115243	0.155266
CAPN7	-3.72917	-0.487443	0.000192112	0.00331915	0.127872	0.166499
PDCD6IP	-3.73079	-0.346304	0.000190882	0.00330184	0.199439	0.233902
RASA3	-3.73319	-0.256761	0.000189068	0.00328225	0.266971	0.303109
CD226	-3.74915	-0.501507	0.000177434	0.00309141	0.118927	0.159478
NPEPPS	-3.76139	-0.419497	0.000168972	0.00295465	0.164708	0.200602
UTP23	-3.7746	-0.536012	0.000160263	0.00282975	0.113138	0.15326
ARHGEF6	-3.77552	-0.36281	0.000159676	0.00282283	0.181372	0.217854
NAP1L4	-3.78514	-0.268088	0.00015362	0.00271909	0.278898	0.311735
CCDC167	-3.78809	-0.429471	0.000151811	0.00269036	0.151377	0.188967
NUTM2A-AS1	-3.79011	-0.394331	0.000150581	0.00267184	0.163831	0.20341
LUC7L2	-3.79986	-0.30021	0.00014478	0.00257524	0.235573	0.270211
SRP54	-3.80466	-0.522762	0.000142	0.00253182	0.113313	0.154463
INPP4A	-3.80699	-0.551414	0.000140667	0.00251444	0.112787	0.152859
ERGIC2	-3.817	-0.36272	0.000135086	0.0024297	0.181372	0.21986
BDP1	-3.83704	-0.406993	0.000124525	0.00224814	0.166637	0.206018
PSMA3-AS1	-3.84251	-0.486032	0.000121784	0.00220139	0.129977	0.170311
ANKRD11	-3.84961	-0.409416	0.000118306	0.00214928	0.161901	0.202006
PRKAR1A	-3.8523	-0.31874	0.000117015	0.00212849	0.213998	0.252558
SPEN	-3.86026	-0.576144	0.000113269	0.00206555	0.111559	0.151856
UPF2	-3.86485	-0.555797	0.000111159	0.00202963	0.1077	0.149649
PPP2R5E	-3.86562	-0.514042	0.000110806	0.00202575	0.122961	0.16349
NCKAP1L	-3.88674	-0.397053	0.000101601	0.00188124	0.176636	0.215246
NOP58	-3.88709	-0.295476	0.000101454	0.00188093	0.251184	0.284855
CUL5	-3.90125	-0.530979	9.56959e-05	0.00178562	0.118751	0.159077
SPG7	-3.90132	-0.430185	9.56685e-05	0.00178562	0.155411	0.195988
IQGAP1	-3.91578	-0.265802	9.01125e-05	0.00169236	0.284687	0.321966
AKT3	-3.91811	-0.615422	8.92441e-05	0.00167823	0.101035	0.142828
PHYKPL	-3.92698	-0.365394	8.60177e-05	0.00162814	0.194176	0.232497
WAC	-3.93792	-0.382346	8.21906e-05	0.00155979	0.174531	0.215446
SETD5	-3.94138	-0.466694	8.10147e-05	0.00154152	0.139274	0.181143
ID2	-3.95343	-0.464302	7.70384e-05	0.00147361	0.1398	0.182548
UBE3A	-3.96315	-0.372961	7.39676e-05	0.00141863	0.193475	0.232698
GPR174	-3.97503	-0.472637	7.03707e-05	0.00135323	0.139449	0.181745
IPCEF1	-3.98871	-0.612484	6.64336e-05	0.00128093	0.106648	0.148847
CDC40	-3.99224	-0.521288	6.54514e-05	0.00126368	0.125943	0.168104
TGOLN2	-3.99453	-0.298195	6.48226e-05	0.00125321	0.263287	0.298495
SECISBP2	-3.99627	-0.369368	6.43496e-05	0.00124573	0.193826	0.233501
LARS	-4.00126	-0.490456	6.30054e-05	0.00122134	0.139975	0.180943
ARF4	-4.00463	-0.340159	6.21134e-05	0.00120729	0.213998	0.253159
UFL1	-4.00479	-0.54404	6.20738e-05	0.00120729	0.11384	0.157272
ARID1A	-4.00897	-0.42817	6.09845e-05	0.00119014	0.161024	0.202207
USP8	-4.02115	-0.539711	5.79154e-05	0.00113484	0.121031	0.163691
CDK11A	-4.02297	-0.620885	5.74688e-05	0.00112762	0.102087	0.144634
PSMA4	-4.0259	-0.368566	5.67572e-05	0.00111517	0.197509	0.237111
TMEM87A	-4.0467	-0.486533	5.19436e-05	0.00102617	0.137169	0.179739
TMEM165	-4.04783	-0.411938	5.1694e-05	0.00102264	0.162954	0.205416
SESN1	-4.06744	-0.589008	4.75328e-05	0.000949408	0.115594	0.158676
MAP3K1	-4.0692	-0.42375	4.71739e-05	0.000943543	0.170321	0.212237
EDEM3	-4.072	-0.492712	4.66108e-05	0.000933572	0.139274	0.180742
EFR3A	-4.07926	-0.57694	4.51802e-05	0.000907431	0.114541	0.157472
PRRC2B	-4.0882	-0.385336	4.34733e-05	0.000876803	0.184003	0.225476
ANP32A	-4.09164	-0.256237	4.28336e-05	0.000866317	0.318891	0.349248
NSD1	-4.09544	-0.596558	4.21359e-05	0.000854597	0.111209	0.154263
HECTD1	-4.10396	-0.376807	4.06141e-05	0.000824887	0.191545	0.231896
SEC63	-4.10397	-0.502533	4.06124e-05	0.000824887	0.133836	0.177131
DDX18	-4.10564	-0.275043	4.03197e-05	0.000822043	0.28837	0.326379
GPR171	-4.10585	-0.553827	4.02836e-05	0.000822043	0.116646	0.160682
ST3GAL1	-4.14772	-0.308765	3.35808e-05	0.000691755	0.256271	0.292076
STRAP	-4.14935	-0.263512	3.33415e-05	0.000688788	0.297141	0.334002
TACC1	-4.15792	-0.59167	3.21157e-05	0.00066632	0.11419	0.157874
SLC4A7	-4.1621	-0.601168	3.15328e-05	0.000656109	0.111209	0.155065
RBM4	-4.18157	-0.270462	2.89506e-05	0.000605867	0.288721	0.324975
UFM1	-4.18787	-0.309134	2.81581e-05	0.000590994	0.260305	0.299298
TRIP11	-4.19703	-0.617405	2.70441e-05	0.000568437	0.110682	0.155266
VPS13C	-4.19808	-0.365524	2.6919e-05	0.000566672	0.214699	0.255366
TMED5	-4.21193	-0.397673	2.53197e-05	0.000534522	0.186459	0.228084
DDX46	-4.21275	-0.311295	2.52275e-05	0.000533355	0.248904	0.289268
SPCS3	-4.2174	-0.325276	2.47132e-05	0.000523247	0.234169	0.275827
ZNF800	-4.21926	-0.379802	2.45108e-05	0.000519723	0.203122	0.244333
RANBP2	-4.22135	-0.496729	2.4284e-05	0.000515669	0.147693	0.190371
GSPT1	-4.22546	-0.459286	2.38455e-05	0.00050785	0.152605	0.19679
PRPF40A	-4.23077	-0.312178	2.32896e-05	0.000497476	0.250833	0.290271
PRKACB	-4.23301	-0.358683	2.30581e-05	0.000493258	0.225048	0.263791
GPATCH8	-4.23388	-0.545623	2.29693e-05	0.00049303	0.132959	0.17653
PPP2CA	-4.23514	-0.279442	2.28414e-05	0.000493	0.285213	0.322768
XRN1	-4.2451	-0.451958	2.18492e-05	0.000472996	0.156639	0.201003
NLRC3	-4.24543	-0.519468	2.18177e-05	0.000472996	0.127697	0.173521
TGS1	-4.25547	-0.572812	2.08608e-05	0.000452955	0.123487	0.167503
CACYBP	-4.25586	-0.274754	2.08245e-05	0.000452847	0.29907	0.331194
PAG1	-4.25646	-0.26772	2.07687e-05	0.000452313	0.329591	0.359679
ANKHD1	-4.25705	-0.342525	2.07139e-05	0.000451801	0.21926	0.260381
CNOT6L	-4.26306	-0.500272	2.01647e-05	0.000441152	0.142431	0.18676
MYO1F	-4.26416	-0.336757	2.00653e-05	0.000439644	0.237151	0.279238
LAPTM4A	-4.27091	-0.326887	1.9468e-05	0.000427497	0.230661	0.271815
SAMD9	-4.28092	-0.592714	1.86125e-05	0.000410297	0.120681	0.165697
STOM	-4.28127	-0.38398	1.85828e-05	0.000410268	0.18716	0.232899
HNRNPH1	-4.28526	-0.327293	1.82523e-05	0.000404205	0.260831	0.297894
DENND2D	-4.2902	-0.266315	1.78514e-05	0.000395934	0.31626	0.354463
PLAC8	-4.31043	-0.393221	1.62936e-05	0.000362496	0.213822	0.253159
SSH2	-4.3113	-0.416014	1.62298e-05	0.000361633	0.181898	0.225276
PRKCH	-4.32059	-0.254163	1.55611e-05	0.000347267	0.345553	0.377332
TES	-4.32731	-0.302112	1.50942e-05	0.000337369	0.264515	0.303912
WAPL	-4.32833	-0.400464	1.50246e-05	0.000336333	0.196808	0.238516
CREB1	-4.33248	-0.514294	1.47442e-05	0.000330567	0.131731	0.178536
GBP4	-4.34981	-0.675158	1.36253e-05	0.000307387	0.104894	0.151053
MTR	-4.35591	-0.582962	1.32516e-05	0.000299424	0.116822	0.16329
AP3B1	-4.36228	-0.628434	1.28714e-05	0.000291289	0.108051	0.154664
KLF12	-4.3664	-0.488677	1.2631e-05	0.000286295	0.152605	0.196991
AKNA	-4.36692	-0.303647	1.26012e-05	0.000286069	0.278548	0.315747
SPN	-4.36888	-0.278608	1.24886e-05	0.000283958	0.316085	0.352859
ZBTB38	-4.37158	-0.392662	1.23351e-05	0.000280911	0.208384	0.251354
STT3B	-4.37339	-0.343448	1.22331e-05	0.000279026	0.240835	0.28325
DDX3X	-4.38941	-0.311252	1.13661e-05	0.000260897	0.261708	0.301304
STAG2	-4.3898	-0.490469	1.13456e-05	0.00026084	0.153131	0.198395
TTC3	-4.39178	-0.264516	1.12424e-05	0.00025888	0.338186	0.373521
KANSL1	-4.39197	-0.593803	1.12328e-05	0.00025888	0.121207	0.166299
EAPP	-4.39465	-0.284434	1.10951e-05	0.000256304	0.297141	0.332798
OSBPL8	-4.39639	-0.299721	1.10065e-05	0.000254664	0.28609	0.32658
KMT2C	-4.39794	-0.42033	1.09284e-05	0.000253262	0.188739	0.232297
CELF1	-4.41341	-0.450807	1.01753e-05	0.000236685	0.166813	0.212638
KAT6A	-4.4185	-0.484104	9.93875e-06	0.000231813	0.154885	0.2
TAOK3	-4.4212	-0.332638	9.81522e-06	0.000229302	0.246623	0.290471
PIK3R1	-4.42429	-0.274204	9.6761e-06	0.000226784	0.323277	0.359278
PTPN4	-4.42652	-0.389544	9.57659e-06	0.000224817	0.200491	0.245135
SMARCA5	-4.42989	-0.458565	9.42791e-06	0.000222598	0.166462	0.211635
HELZ	-4.4358	-0.516406	9.17309e-06	0.000217107	0.149272	0.193982
CCAR1	-4.43693	-0.436739	9.12503e-06	0.000216323	0.177337	0.221866
KDM5A	-4.43954	-0.47528	9.01526e-06	0.000214424	0.160323	0.205416
XPO1	-4.44227	-0.570961	8.90156e-06	0.000212068	0.131731	0.177533
PYHIN1	-4.45251	-0.627799	8.4872e-06	0.00020253	0.117523	0.164493
BAZ1B	-4.46094	-0.512518	8.16022e-06	0.000195696	0.147518	0.192979
PTGER4	-4.46994	-0.564669	7.82412e-06	0.000187948	0.127521	0.175125
NCOA7	-4.47413	-0.548731	7.67218e-06	0.000184912	0.134012	0.181344
CHD1	-4.47545	-0.494326	7.62515e-06	0.000184086	0.158042	0.203611
KIF2A	-4.4955	-0.274912	6.94081e-06	0.000168126	0.324154	0.361685
FOXN2	-4.50587	-0.619306	6.61025e-06	0.000160657	0.110858	0.159679
ARHGAP25	-4.52361	-0.515707	6.07924e-06	0.000148	0.147343	0.194183
CCND2	-4.5272	-0.37047	5.97711e-06	0.000146005	0.21926	0.26339
MAPRE2	-4.55556	-0.527669	5.2245e-06	0.000128489	0.141203	0.189569
LMBRD1	-4.5632	-0.353828	5.03793e-06	0.000124112	0.230486	0.274223
VPS36	-4.56775	-0.453907	4.92995e-06	0.000121659	0.176811	0.222267
TMX4	-4.56969	-0.365293	4.88456e-06	0.000120745	0.236801	0.279438
CDK17	-4.57355	-0.628632	4.7954e-06	0.000118947	0.114541	0.162889
GOLGA4	-4.57761	-0.443578	4.70314e-06	0.00011706	0.183477	0.228686
MDFIC	-4.58457	-0.406077	4.54921e-06	0.000113424	0.18716	0.235306
PPP4R3A	-4.58689	-0.53246	4.49898e-06	0.000112366	0.143834	0.191374
RNMT	-4.59055	-0.506416	4.42084e-06	0.000110797	0.151728	0.199599
HNRNPL	-4.5923	-0.415424	4.38377e-06	0.000110059	0.196983	0.243129
ODF2L	-4.59461	-0.306077	4.33556e-06	0.000109037	0.286967	0.328185
VCL	-4.62151	-0.630268	3.80948e-06	9.63094e-05	0.118576	0.166901
ZFC3H1	-4.63057	-0.647116	3.64656e-06	9.28397e-05	0.106297	0.15667
PCF11	-4.63695	-0.498408	3.53595e-06	9.03416e-05	0.155061	0.20321
ARAP2	-4.64091	-0.671948	3.4688e-06	8.87827e-05	0.109104	0.158475
LYAR	-4.65528	-0.336281	3.23533e-06	8.29542e-05	0.232591	0.285858
TRIM56	-4.66667	-0.656566	3.06119e-06	7.87683e-05	0.111559	0.161284
FNTA	-4.67325	-0.287271	2.96467e-06	7.65204e-05	0.305911	0.344032
PUM2	-4.69984	-0.531423	2.60364e-06	6.73547e-05	0.139975	0.18997
SRSF1	-4.70688	-0.345984	2.51536e-06	6.51874e-05	0.251009	0.297292
SPTAN1	-4.71705	-0.268163	2.39284e-06	6.22353e-05	0.380284	0.414845
CHD3	-4.71768	-0.504826	2.3855e-06	6.21561e-05	0.164006	0.211635
RABGAP1L	-4.72078	-0.439203	2.34944e-06	6.14379e-05	0.196281	0.242126
MDM4	-4.73626	-0.646415	2.17695e-06	5.70304e-05	0.118751	0.168706
FYN	-4.73968	-0.304224	2.1406e-06	5.61799e-05	0.308718	0.348445
YTHDC1	-4.75661	-0.411387	1.96874e-06	5.18578e-05	0.213121	0.258175
PIAS1	-4.78792	-0.364902	1.68517e-06	4.46322e-05	0.241887	0.288265
DPYD	-4.81259	-0.360264	1.48988e-06	3.97062e-05	0.243817	0.289268
ADK	-4.81451	-0.538302	1.47558e-06	3.94425e-05	0.149272	0.199599
AFF4	-4.84132	-0.524256	1.2898e-06	3.46043e-05	0.157692	0.207021
USP33	-4.86584	-0.579165	1.13971e-06	3.07489e-05	0.135941	0.186359
PHF14	-4.8874	-0.492543	1.02176e-06	2.77739e-05	0.162252	0.213842
ACTN4	-4.89098	-0.436227	1.00334e-06	2.73244e-05	0.20435	0.252758
TMOD3	-4.89678	-0.443866	9.7422e-07	2.66318e-05	0.192949	0.241525
RICTOR	-4.94064	-0.681133	7.78652e-07	2.15298e-05	0.117523	0.168706
CCR6	-4.95145	-0.571285	7.36619e-07	2.04682e-05	0.145764	0.197793
ATF7IP	-4.96217	-0.46751	6.97103e-07	1.94235e-05	0.193299	0.240923
FUBP1	-4.96589	-0.526641	6.83878e-07	1.90918e-05	0.156464	0.207823
GBP5	-4.97876	-0.469634	6.39919e-07	1.78992e-05	0.185757	0.237914
DNAJB14	-4.98833	-0.511199	6.09044e-07	1.71017e-05	0.157516	0.210832
RC3H1	-4.99222	-0.749788	5.96899e-07	1.67933e-05	0.100859	0.153862
HERC1	-5.0108	-0.523077	5.42029e-07	1.53391e-05	0.159621	0.211635
PCM1	-5.02157	-0.416794	5.12511e-07	1.45608e-05	0.222768	0.271214
NIN	-5.06574	-0.593355	4.06806e-07	1.16261e-05	0.144536	0.196389
KAT6B	-5.09384	-0.563508	3.50891e-07	1.00879e-05	0.148395	0.201805
TMEM106B	-5.10755	-0.516836	3.26366e-07	9.40155e-06	0.171549	0.222869
YME1L1	-5.11976	-0.397754	3.05918e-07	8.86548e-06	0.239432	0.285858
UHMK1	-5.12087	-0.442868	3.04123e-07	8.83118e-06	0.202947	0.254363
PCSK7	-5.13104	-0.396226	2.88139e-07	8.38387e-06	0.235046	0.285657
SNX6	-5.1364	-0.262877	2.80047e-07	8.16485e-06	0.387476	0.42347
CCDC88C	-5.15312	-0.471834	2.56189e-07	7.48433e-06	0.183652	0.23671
RNF149	-5.16299	-0.279419	2.43039e-07	7.12897e-06	0.351517	0.397793
TMED4	-5.19644	-0.401067	2.0314e-07	6.00739e-06	0.245571	0.292477
SENP6	-5.22514	-0.471069	1.74025e-07	5.17815e-06	0.192773	0.245537
SAT1	-5.23879	-0.301288	1.6163e-07	4.81923e-06	0.352745	0.392177
YWHAH	-5.24351	-0.425337	1.57552e-07	4.70735e-06	0.236625	0.285456
STAT3	-5.24734	-0.352057	1.54314e-07	4.62016e-06	0.284687	0.331394
RAD21	-5.24944	-0.28606	1.52566e-07	4.5773e-06	0.362743	0.405817
LENG8	-5.27051	-0.478533	1.36046e-07	4.09868e-06	0.198211	0.249549
FNBP1	-5.27416	-0.329115	1.33365e-07	4.02629e-06	0.314682	0.361284
GLG1	-5.29755	-0.304723	1.17367e-07	3.55817e-06	0.334152	0.384353
RTN4	-5.2992	-0.311576	1.1631e-07	3.53351e-06	0.313454	0.362287
RNPC3	-5.33759	-0.671246	9.41921e-08	2.87365e-06	0.124189	0.180742
SATB1	-5.33989	-0.439879	9.30014e-08	2.84332e-06	0.227329	0.277432
PRPF8	-5.34129	-0.318585	9.22898e-08	2.82755e-06	0.316085	0.364895
CBLB	-5.34185	-0.620055	9.20006e-08	2.82467e-06	0.145939	0.201003
PHIP	-5.35361	-0.433138	8.62142e-08	2.65265e-06	0.228732	0.280441
DOCK10	-5.35572	-0.404442	8.52176e-08	2.63319e-06	0.235573	0.287663
TNIK	-5.36448	-0.550972	8.11843e-08	2.51393e-06	0.161551	0.216249
MALT1	-5.36547	-0.628456	8.07374e-08	2.50546e-06	0.138748	0.194985
INPP5D	-5.36839	-0.599815	7.94442e-08	2.47063e-06	0.14629	0.202006
KHDRBS1	-5.37111	-0.275156	7.82529e-08	2.43883e-06	0.407648	0.447141
TNKS2	-5.37671	-0.554565	7.58571e-08	2.37439e-06	0.163831	0.219659
USP15	-5.3785	-0.370013	7.51077e-08	2.35603e-06	0.276618	0.326981
PAPOLA	-5.3865	-0.329956	7.18447e-08	2.25858e-06	0.31626	0.358877
RNF125	-5.38729	-0.530449	7.1529e-08	2.25355e-06	0.179968	0.233501
BPTF	-5.41923	-0.416711	5.98568e-08	1.89822e-06	0.238905	0.291876
FKBP11	-5.41965	-0.4059	5.9716e-08	1.89792e-06	0.248027	0.300502
CFAP97	-5.42869	-0.608969	5.67687e-08	1.80822e-06	0.147518	0.204012
PPP4R3B	-5.44221	-0.452103	5.26239e-08	1.68362e-06	0.211893	0.2668
RAB6A	-5.44983	-0.399866	5.04188e-08	1.61664e-06	0.241887	0.294684
TLN1	-5.45057	-0.391498	5.02098e-08	1.61352e-06	0.252236	0.304714
HOPX	-5.45849	-0.559837	4.80195e-08	1.54657e-06	0.168742	0.227081
CTSS	-5.50471	-0.383643	3.69768e-08	1.20705e-06	0.266094	0.318154
FGFR1OP2	-5.50646	-0.338817	3.66112e-08	1.19781e-06	0.299772	0.350652
THOC2	-5.51381	-0.482554	3.51142e-08	1.15144e-06	0.197334	0.253761
BZW1	-5.53609	-0.348889	3.093e-08	1.01886e-06	0.310121	0.357472
RAB29	-5.54815	-0.467002	2.88716e-08	9.55406e-07	0.204701	0.262588
ARID1B	-5.55048	-0.744859	2.84886e-08	9.44893e-07	0.107525	0.167904
ILF3	-5.55177	-0.341634	2.82783e-08	9.40075e-07	0.310121	0.357472
DENND4C	-5.5621	-0.664624	2.66553e-08	8.88162e-07	0.132082	0.191174
MAML2	-5.58557	-0.653262	2.32939e-08	7.81603e-07	0.141203	0.2
SLC38A2	-5.59848	-0.70413	2.16242e-08	7.28921e-07	0.125066	0.184353
SETX	-5.60142	-0.573211	2.12603e-08	7.18331e-07	0.168216	0.225276
TRA2A	-5.61543	-0.60467	1.96073e-08	6.64032e-07	0.145939	0.206018
FRYL	-5.62174	-0.567429	1.89049e-08	6.43256e-07	0.165585	0.223069
THUMPD1	-5.62634	-0.579845	1.84071e-08	6.27794e-07	0.166637	0.222668
CAMK4	-5.63692	-0.273289	1.73117e-08	5.91831e-07	0.430977	0.473019
PAK2	-5.64911	-0.343256	1.61278e-08	5.52664e-07	0.321172	0.370712
ADAR	-5.67703	-0.342385	1.37053e-08	4.71886e-07	0.323452	0.373922
RCSD1	-5.7058	-0.273764	1.158e-08	4.02544e-07	0.410981	0.458977
POGZ	-5.70774	-0.801883	1.14486e-08	3.98937e-07	0.105771	0.1667
CPNE3	-5.72767	-0.579676	1.01817e-08	3.55645e-07	0.16348	0.222668
RPS6KA3	-5.73566	-0.554726	9.71312e-09	3.401e-07	0.166988	0.227482
NIPBL	-5.73786	-0.459486	9.58818e-09	3.3654e-07	0.226627	0.281645
CNST	-5.77194	-0.561681	7.83661e-09	2.77758e-07	0.174882	0.233099
ANP32E	-5.80397	-0.494935	6.47626e-09	2.31815e-07	0.200667	0.260181
VCP	-5.83329	-0.320702	5.43449e-09	1.95008e-07	0.355552	0.402808
GPBP1	-5.8392	-0.388166	5.24514e-09	1.89152e-07	0.286266	0.337613
SHOC2	-5.87091	-0.7505	4.33417e-09	1.56691e-07	0.116646	0.179338
ARL6IP1	-5.87161	-0.293302	4.3158e-09	1.56418e-07	0.391159	0.434102
KTN1	-5.88284	-0.366753	4.03284e-09	1.46899e-07	0.299772	0.354062
NFKBIZ	-5.88952	-0.814593	3.87328e-09	1.41443e-07	0.109104	0.171916
P2RY8	-5.89417	-0.304945	3.76568e-09	1.37862e-07	0.38695	0.4333
USP34	-5.92862	-0.564646	3.05492e-09	1.12697e-07	0.176811	0.237713
CDC42EP3	-5.93679	-0.44567	2.90649e-09	1.07496e-07	0.237151	0.294684
AKAP13	-5.95151	-0.34361	2.65687e-09	9.87685e-08	0.334678	0.388967
TAX1BP1	-5.95473	-0.352424	2.60501e-09	9.70904e-08	0.329065	0.379739
PRMT2	-5.98216	-0.319629	2.20192e-09	8.24921e-08	0.391861	0.4333
MYCBP2	-5.98468	-0.419577	2.16813e-09	8.14374e-08	0.263989	0.322166
RASGRP1	-5.99295	-0.573206	2.06067e-09	7.78053e-08	0.159621	0.224875
AKAP9	-5.99608	-0.547208	2.02136e-09	7.67216e-08	0.188563	0.250552
ATP2B4	-5.99975	-0.528609	1.97623e-09	7.52061e-08	0.198912	0.258375
REL	-6.00988	-0.806225	1.85656e-09	7.10256e-08	0.108227	0.173721
STK38	-6.0161	-0.406143	1.78668e-09	6.85337e-08	0.274689	0.329589
CANX	-6.02088	-0.342418	1.7347e-09	6.67168e-08	0.347132	0.397192
ARL4C	-6.02274	-0.292248	1.71487e-09	6.613e-08	0.4194	0.4668
SRSF4	-6.04434	-0.401885	1.50026e-09	5.81644e-08	0.284336	0.337212
TERF2IP	-6.09808	-0.320833	1.07351e-09	4.19567e-08	0.369409	0.41986
PPP1CB	-6.10405	-0.596488	1.03414e-09	4.05275e-08	0.172601	0.234303
FMNL1	-6.13712	-0.390093	8.40311e-10	3.3111e-08	0.304508	0.35988
CYTH1	-6.14055	-0.280985	8.22386e-10	3.24932e-08	0.449921	0.497894
GCC2	-6.15384	-0.390575	7.56306e-10	3.00465e-08	0.305911	0.361083
STK10	-6.21053	-0.439989	5.2806e-10	2.1271e-08	0.269251	0.326179
NFATC2	-6.21383	-0.453063	5.17072e-10	2.08866e-08	0.248728	0.307121
IQGAP2	-6.24467	-0.531832	4.24709e-10	1.7252e-08	0.200491	0.264794
PARP8	-6.25243	-0.366334	4.04104e-10	1.64613e-08	0.323803	0.383149
OGT	-6.27516	-0.398976	3.49274e-10	1.4268e-08	0.297141	0.354263
DDX6	-6.27877	-0.39123	3.41266e-10	1.39803e-08	0.295913	0.357874
APBB1IP	-6.28155	-0.313543	3.35208e-10	1.37711e-08	0.406946	0.452357
STK17A	-6.30773	-0.426553	2.83152e-10	1.1699e-08	0.273812	0.335406
PDCD4	-6.34091	-0.277402	2.28409e-10	9.49144e-09	0.483424	0.52999
IKZF3	-6.34669	-0.616057	2.19994e-10	9.16981e-09	0.176636	0.241324
SP100	-6.36341	-0.32979	1.97317e-10	8.29476e-09	0.382214	0.436309
ATP2B1	-6.39238	-0.488284	1.63321e-10	6.88566e-09	0.231538	0.295687
IFI6	-6.42259	-0.658934	1.33979e-10	5.71525e-09	0.173478	0.237312
SF3B1	-6.42336	-0.326103	1.33294e-10	5.70287e-09	0.406595	0.457573
BCLAF1	-6.43727	-0.428093	1.21645e-10	5.23544e-09	0.285564	0.343831
NDFIP1	-6.4409	-0.2761	1.18766e-10	5.12677e-09	0.481319	0.533801
RPL41	-6.55037	-0.343525	5.73944e-11	2.51509e-09	0.998597	1
CCL5	-6.55788	-0.444508	5.45773e-11	2.39891e-09	0.293457	0.368305
ZNF292	-6.56038	-0.548291	5.36705e-11	2.36625e-09	0.209262	0.274824
SH3KBP1	-6.56398	-0.365695	5.23904e-11	2.31688e-09	0.353973	0.411033
SMG1	-6.57362	-0.535274	4.91059e-11	2.18413e-09	0.209612	0.276429
PDE7A	-6.65805	-0.871037	2.77476e-11	1.25002e-09	0.111209	0.182748
MTPN	-6.66217	-0.499628	2.69805e-11	1.21926e-09	0.232415	0.298897
CD40LG	-6.70629	-0.442402	1.99638e-11	9.05003e-10	0.284511	0.35005
NR3C1	-6.71488	-0.395193	1.88216e-11	8.55911e-10	0.330293	0.391976
DOCK8	-6.71681	-0.439754	1.8575e-11	8.47358e-10	0.289072	0.352257
B4GALT1	-6.74111	-0.798154	1.57184e-11	7.23896e-10	0.131556	0.201805
DYNC1H1	-6.74715	-0.560883	1.50779e-11	6.96619e-10	0.210489	0.278034
CEP350	-6.76964	-0.685349	1.29099e-11	6.00289e-10	0.156464	0.228285
LNPEP	-6.77367	-0.523342	1.25555e-11	5.85695e-10	0.225048	0.29348
RCAN3	-6.7865	-0.361248	1.14887e-11	5.37662e-10	0.37625	0.430893
ASH1L	-6.78709	-0.581548	1.1442e-11	5.37215e-10	0.202596	0.269609
BRD2	-6.88063	-0.377423	5.9589e-12	2.81607e-10	0.353798	0.41665
G3BP1	-6.89861	-0.459773	5.25143e-12	2.48986e-10	0.276267	0.340221
INPP4B	-6.91072	-0.351035	4.82185e-12	2.30128e-10	0.400105	0.461986
IKZF1	-6.9155	-0.29002	4.66221e-12	2.23246e-10	0.503245	0.549649
SRSF2	-6.94197	-0.312372	3.86667e-12	1.85767e-10	0.44501	0.492076
CMPK1	-6.95557	-0.342998	3.51132e-12	1.69823e-10	0.397299	0.461184
WNK1	-6.96781	-0.528799	3.21902e-12	1.56209e-10	0.225399	0.296891
ROCK1	-7.00681	-0.508595	2.43817e-12	1.18715e-10	0.238555	0.310732
TGFBR2	-7.03458	-0.635474	1.99856e-12	9.83031e-11	0.188914	0.260381
FUS	-7.06914	-0.300769	1.559e-12	7.72079e-11	0.475004	0.527783
JMJD1C	-7.07824	-0.61153	1.46001e-12	7.25541e-11	0.195404	0.2666
CD164	-7.09808	-0.342916	1.26505e-12	6.30824e-11	0.408876	0.468004
MAT2B	-7.13133	-0.306691	9.94051e-13	4.97404e-11	0.470093	0.522768
RBM25	-7.13985	-0.4319	9.3434e-13	4.70784e-11	0.308542	0.378134
EIF3A	-7.14016	-0.419895	9.32206e-13	4.70784e-11	0.333626	0.395988
OSTF1	-7.14446	-0.343733	9.03491e-13	4.60049e-11	0.412735	0.468606
SLAMF1	-7.2208	-0.722486	5.16819e-13	2.66918e-11	0.150325	0.228485
SET	-7.23589	-0.365046	4.62494e-13	2.39718e-11	0.376951	0.442528
HNRNPR	-7.24993	-0.430686	4.16997e-13	2.16913e-11	0.313103	0.37994
PTBP3	-7.25679	-0.641891	3.96373e-13	2.06929e-11	0.191019	0.26319
MYBL1	-7.2706	-0.943684	3.57893e-13	1.87518e-11	0.106823	0.185958
KPNB1	-7.28483	-0.478477	3.2208e-13	1.69367e-11	0.284336	0.350251
KLRG1	-7.2874	-0.665934	3.15996e-13	1.66774e-11	0.196106	0.270411
NUCKS1	-7.39007	-0.453345	1.46755e-13	7.86009e-12	0.300474	0.37011
ZC3HAV1	-7.42182	-0.383754	1.15525e-13	6.23362e-12	0.389581	0.448746
ITM2A	-7.43658	-0.381594	1.03322e-13	5.61707e-12	0.397825	0.459779
RAP2B	-7.47935	-0.79088	7.46934e-14	4.07601e-12	0.140502	0.220461
KDM2A	-7.48761	-0.891928	7.01382e-14	3.84193e-12	0.121382	0.200802
TAF7	-7.53234	-0.48328	4.98399e-14	2.74044e-12	0.295738	0.364493
ABLIM1	-7.53963	-0.646268	4.71321e-14	2.60144e-12	0.195931	0.272417
CLEC2D	-7.54563	-0.4557	4.50121e-14	2.49395e-12	0.319242	0.388967
PHF3	-7.55134	-0.56157	4.30805e-14	2.3961e-12	0.24066	0.312337
SRRM2	-7.57428	-0.405082	3.61136e-14	2.03206e-12	0.368883	0.431093
EMB	-7.61655	-0.417962	2.60545e-14	1.47754e-12	0.357306	0.422267
FAM107B	-7.65243	-0.473944	1.97213e-14	1.1317e-12	0.293457	0.367503
EPB41	-7.68292	-0.458291	1.55497e-14	8.95875e-13	0.316436	0.387362
IFI16	-7.68546	-0.584542	1.52447e-14	8.81816e-13	0.234169	0.311133
TLE4	-7.73792	-0.902946	1.0106e-14	5.86921e-13	0.121908	0.205216
ARPC4	-7.7641	-0.343944	8.22261e-15	4.83363e-13	0.443957	0.503711
CD47	-7.79794	-0.361176	6.29272e-15	3.74482e-13	0.432731	0.492076
LBH	-7.82435	-0.467475	5.10287e-15	3.04928e-13	0.322049	0.394985
CAST	-7.83051	-0.358992	4.85883e-15	2.9155e-13	0.441326	0.502106
MYH9	-7.8393	-0.276848	4.53052e-15	2.72983e-13	0.672689	0.716951
MATR3-1	-7.85857	-0.627372	3.88536e-15	2.36076e-13	0.210139	0.288867
POLR2J3	-7.87065	-0.875818	3.52811e-15	2.15274e-13	0.126995	0.212839
NAP1L1	-7.94711	-0.302404	1.90918e-15	1.17484e-13	0.558323	0.609027
TAF15	-7.95918	-0.518817	1.7319e-15	1.0703e-13	0.285213	0.358275
UTRN	-7.97853	-0.654767	1.48087e-15	9.19095e-14	0.208209	0.289067
PRPF38B	-8.02408	-0.513395	1.02288e-15	6.37582e-14	0.287844	0.362287
RAP1B	-8.02754	-0.282788	9.94501e-16	6.22575e-14	0.589019	0.636309
CCNH	-8.02911	-0.687848	9.81821e-16	6.1731e-14	0.195404	0.277633
DDX24	-8.03924	-0.362755	9.04e-16	5.70862e-14	0.449395	0.511735
CHD2	-8.08765	-0.555399	6.08274e-16	3.89214e-14	0.266094	0.341424
HNRNPA3	-8.10448	-0.328038	5.2972e-16	3.40457e-14	0.516927	0.575527
HSP90B1	-8.11349	-0.316568	4.91851e-16	3.18953e-14	0.546571	0.598195
LIMS1	-8.16704	-0.682986	3.16038e-16	2.07737e-14	0.212068	0.292678
SCAF11	-8.24076	-0.499439	1.71116e-16	1.15094e-14	0.311524	0.385958
ITSN2	-8.2962	-0.668127	1.07498e-16	7.26413e-15	0.205753	0.290471
AHNAK	-8.30571	-0.300889	9.92218e-17	6.73637e-15	0.757411	0.825276
PTP4A2	-8.32123	-0.397869	8.70533e-17	5.9381e-15	0.399053	0.479639
TCF25	-8.41883	-0.438538	3.8027e-17	2.61861e-15	0.375548	0.447543
TTC14	-8.42649	-0.756092	3.56198e-17	2.46458e-15	0.179618	0.265998
ARHGAP30	-8.5484	-0.494342	1.24805e-17	8.67695e-16	0.322049	0.400401
FNBP4	-8.59778	-0.572918	8.12716e-18	5.70519e-16	0.265217	0.349448
ANKRD44	-8.64701	-0.532157	5.28685e-18	3.72942e-16	0.299421	0.381344
TUBA1A	-8.69072	-0.542506	3.60162e-18	2.55309e-16	0.295738	0.377733
ETS1	-8.74817	-0.365418	2.16845e-18	1.54473e-16	0.52026	0.582949
RNF213	-8.75156	-0.42982	2.10414e-18	1.50634e-16	0.398351	0.474022
UBXN4	-8.76321	-0.483047	1.89774e-18	1.36534e-16	0.351693	0.427081
SRSF5	-8.7947	-0.263163	1.4343e-18	1.03707e-16	0.762849	0.807823
STK17B	-8.80459	-0.475067	1.31327e-18	9.54328e-17	0.355902	0.435707
FOXP1	-8.93705	-0.407956	3.99708e-19	2.9341e-17	0.455008	0.520762
ARF6	-8.96143	-0.433068	3.20506e-19	2.36471e-17	0.400807	0.474223
HNRNPU	-9.02202	-0.34864	1.84657e-19	1.37646e-17	0.563585	0.628285
TNRC6B	-9.03877	-0.607268	1.58442e-19	1.18716e-17	0.26434	0.351655
SLFN5	-9.10999	-0.620641	8.23927e-20	6.23812e-18	0.252587	0.343631
PPP1R15A	-9.11316	-0.872781	8.00142e-20	6.08993e-18	0.165585	0.260983
SYNE2	-9.17593	-0.493819	4.47709e-20	3.44379e-18	0.369058	0.454564
IFITM3	-9.21982	-0.462606	2.97593e-20	2.33885e-18	0.396597	0.47683
KMT2A	-9.32046	-0.687056	1.15837e-20	9.20396e-19	0.221014	0.318756
NEAT1	-9.3535	-0.468342	8.47912e-21	6.7744e-19	0.418172	0.496891
ARID4B	-9.35442	-0.524257	8.40559e-21	6.75296e-19	0.33994	0.42668
WSB1	-9.35701	-0.679055	8.20289e-21	6.62693e-19	0.23031	0.327382
YWHAZ	-9.35751	-0.258581	8.16371e-21	6.62693e-19	0.838625	0.881043
LCP1	-9.40765	-0.327369	5.07343e-21	4.14502e-19	0.639537	0.695085
ATRX	-9.42093	-0.531442	4.4712e-21	3.67376e-19	0.338362	0.425276
MACF1	-9.47003	-0.64463	2.79759e-21	2.31177e-19	0.260831	0.351655
ARHGAP15	-9.50965	-0.329158	1.9131e-21	1.58996e-19	0.622698	0.680843
ACAP2	-9.51733	-0.629745	1.77683e-21	1.48524e-19	0.270128	0.364694
CD96	-9.58003	-0.56755	9.70123e-22	8.25233e-20	0.316085	0.403009
LINC00861	-9.66359	-0.454745	4.30517e-22	3.70578e-20	0.442028	0.521565
UBC	-9.75316	-0.293141	1.7881e-22	1.55769e-20	0.838449	0.893882
ELF1	-9.82573	-0.486046	8.72391e-23	7.73966e-21	0.389932	0.476429
PPP1R2	-9.86978	-0.389317	5.62856e-23	5.03176e-21	0.525171	0.595186
ZRANB2	-10.1235	-0.652385	4.34672e-24	4.08168e-22	0.266444	0.369308
MYLIP	-10.1644	-0.980053	2.8601e-24	2.72104e-22	0.1505	0.258375
HMGB1	-10.3732	-0.264223	3.28285e-25	3.16489e-23	0.844413	0.878636
SFPQ	-10.3736	-0.549668	3.26927e-25	3.16489e-23	0.375899	0.458977
RORA	-10.418	-0.679947	2.05246e-25	2.01909e-23	0.274864	0.373721
ADD3	-10.4426	-0.412208	1.58373e-25	1.56865e-23	0.539204	0.614243
ARGLU1	-10.4787	-0.470008	1.08235e-25	1.10225e-23	0.458691	0.544032
SRRM1	-10.6103	-0.497845	2.66915e-26	2.73749e-24	0.429048	0.514544
CAPZA1	-10.6336	-0.491005	2.07909e-26	2.14755e-24	0.424487	0.516951
NKTR	-10.7152	-0.687525	8.63351e-27	9.18009e-25	0.273812	0.380341
CCNL1	-10.7615	-0.595827	5.23345e-27	5.60599e-25	0.339063	0.437914
ACTR3	-10.7979	-0.401515	3.52306e-27	3.80201e-25	0.563936	0.633099
ACTR2	-11.1818	-0.625964	5.00794e-29	5.57075e-27	0.329416	0.431294
ATM	-11.2154	-0.614154	3.42446e-29	3.86883e-27	0.349412	0.447743
LUC7L3	-11.2962	-0.635498	1.37072e-29	1.57317e-27	0.324154	0.434303
AAK1	-11.3115	-0.681285	1.15112e-29	1.33171e-27	0.292405	0.404213
EML4	-11.5142	-0.662477	1.11878e-30	1.31534e-28	0.321523	0.427482
MBNL1	-11.7567	-0.428962	6.52377e-32	7.73281e-30	0.597614	0.67663
ARPC5	-11.8037	-0.498247	3.73546e-32	4.50154e-30	0.468865	0.559679
PNISR	-11.9941	-0.439198	3.81654e-33	4.6772e-31	0.588669	0.676028
SRSF11	-12.0026	-0.609298	3.44272e-33	4.25514e-31	0.378705	0.479238
ITGA4	-12.0508	-0.744043	1.92089e-33	2.39465e-31	0.323627	0.434905
S100A9	-12.3853	-1.26189	3.1405e-35	4.05489e-33	0.130679	0.264794
SON	-12.4473	-0.45663	1.44712e-35	1.90243e-33	0.57183	0.655567
EPC1	-12.8053	-0.524785	1.532e-37	2.07049e-35	0.499035	0.604413
RPS20	-12.9636	-0.301924	1.96855e-38	2.71116e-36	0.882652	0.916349
RPL23	-12.9741	-0.329619	1.71508e-38	2.38479e-36	0.802842	0.844734
CELF2	-13.1058	-0.601735	3.05123e-39	4.32587e-37	0.424487	0.534203
TC2N	-13.1747	-0.592034	1.22695e-39	1.77429e-37	0.450447	0.561886
SMCHD1	-13.1803	-0.693174	1.1398e-39	1.66491e-37	0.359411	0.482046
N4BP2L2	-13.3155	-0.599948	1.88087e-40	2.80404e-38	0.437467	0.557673
CD3G	-13.339	-0.513651	1.3732e-40	2.09031e-38	0.545694	0.648144
BCL11B	-13.5696	-0.756326	6.06578e-42	9.53449e-40	0.327311	0.456369
STK4	-13.6636	-0.53222	1.67475e-42	2.66137e-40	0.537274	0.644935
JAK1	-13.8531	-0.536752	1.21858e-43	1.97999e-41	0.540081	0.641926
KLRB1	-13.8865	-1.03683	7.64958e-44	1.2715e-41	0.259604	0.398395
PRRC2C	-13.9098	-0.594147	5.52377e-44	9.28828e-42	0.472022	0.589769
RBL2	-13.9214	-0.607127	4.69523e-44	7.98796e-42	0.462024	0.573119
CDC42	-14.1785	-0.510549	1.24563e-45	2.19672e-43	0.590949	0.681244
HNRNPA2B1	-14.9917	-0.410733	8.3163e-51	1.5824e-48	0.815296	0.878636
PPP2R5C	-15.0696	-0.770459	2.56845e-51	4.95231e-49	0.377127	0.509127
TXNIP	-15.3716	-0.301746	2.53919e-53	5.17173e-51	0.971233	0.985155
BTG1	-15.4838	-0.343468	4.46484e-54	9.3574e-52	0.945448	0.965496
DDX17	-15.6865	-0.718616	1.87047e-55	4.03715e-53	0.425715	0.571113
RBM39	-15.8007	-0.659877	3.07538e-56	6.73835e-54	0.475004	0.600201
RPL27A	-16.8602	-0.310489	8.83242e-64	2.20217e-61	0.943343	0.960481
RSRP1	-18.2926	-0.869627	9.47789e-75	2.63577e-72	0.389581	0.552859
HSP90AA1	-20.3059	-0.599899	1.13966e-91	3.74561e-89	0.746711	0.842528
KLF6	-20.7186	-0.723447	2.35265e-95	8.10039e-93	0.671812	0.773521
PCBP1	-21.831	-0.639411	1.17804e-105	5.16229e-103	0.760218	0.864594
TNFAIP3	-22.0424	-1.53118	1.12996e-107	5.4468e-105	0.214173	0.437513
ITM2B	-22.2806	-0.470411	5.703e-110	2.94539e-107	0.917909	0.957874
RPL38	-22.8311	-0.390556	2.25287e-115	1.20662e-112	0.959305	0.972518
DUSP1	-22.9191	-1.31863	2.99931e-116	1.66819e-113	0.314155	0.531595
PTPRC	-24.7471	-0.671602	3.33543e-135	2.67964e-132	0.831959	0.927182
IL7R	-25.2921	-0.514661	3.89822e-141	3.31601e-138	0.960358	0.979338
PCBP2	-26.59	-0.678968	8.85795e-156	9.85345e-153	0.842133	0.937412
RPS29	-27.2463	-0.403344	1.83865e-163	2.41715e-160	0.990002	0.988566
HLA-B	-37.2234	-0.466022	2.85023e-303	2.06086e-299	0.998421	0.999599
MALAT1	-52.1117	-1.13243	0	0	0.997895	1

## Sheet: CD4 Tn
name	scores	lfc	pval	adj_pval	pct_nz_group	pct_nz_reference
RPL14	43.6977	0.391301	0	0	0.998839	0.999895
RPS4X	37.905	0.331205	0	0	0.999535	0.999895
RPS3	37.7346	0.263875	0	0	1	0.999895
MT-ND1	30.403	0.504494	5.01124e-203	9.05845e-200	0.980256	0.97011
RPS7	29.5813	0.254059	2.5967e-192	3.12924e-189	0.999303	0.99979
RPL8	28.2093	0.251495	4.50318e-175	4.34136e-172	0.999535	0.999685
SMDT1	27.8355	0.989672	1.61225e-170	1.45717e-167	0.737747	0.554483
VIM	26.2961	0.610787	2.12437e-152	1.61687e-149	0.925203	0.881175
MT1X	25.2751	2.34241	5.9944e-141	4.12786e-138	0.445993	0.262507
FXYD5	24.6698	0.543336	2.25522e-134	1.30451e-131	0.913357	0.867646
LTB	23.7182	0.475626	2.33888e-124	9.66358e-122	0.953542	0.939381
MT2A	23.6351	2.05228	1.67872e-123	6.74332e-121	0.458769	0.300891
EEF1B2	23.5989	0.274614	3.95146e-123	1.50374e-120	0.993961	0.99161
IL32	22.5297	0.568719	2.12531e-112	7.14747e-110	0.923577	0.866597
CISH	22.5162	2.05397	2.88152e-112	9.47037e-110	0.356098	0.137493
PIM1	22.4594	1.09212	1.03623e-111	3.32999e-109	0.56144	0.379339
MT-ND4L	21.3174	0.262063	7.82648e-101	2.35789e-98	0.999535	0.998532
RPL36AL	21.2864	0.49591	1.51666e-100	4.476e-98	0.87921	0.828317
FTH1	20.4367	0.322225	7.88699e-93	2.19334e-90	0.983043	0.976193
FTL	20.2216	0.324336	6.32066e-91	1.72459e-88	0.982114	0.977556
IFITM1	19.6701	0.35113	3.89329e-86	9.87733e-84	0.955633	0.949974
PLP2	18.5527	1.08719	7.75086e-77	1.77913e-74	0.451103	0.275302
RPS26	18.4909	0.646072	2.44611e-76	5.52706e-74	0.90151	0.88967
S100A4	17.8146	0.735653	5.43996e-71	1.15687e-68	0.686411	0.559832
ZFP36	17.4387	1.08075	4.19808e-68	8.31623e-66	0.418351	0.246146
MT1E	16.5697	4.20042	1.15481e-61	2.11389e-59	0.192334	0.0188778
GSTK1	16.3776	0.554413	2.76669e-60	4.93939e-58	0.701974	0.606188
GIMAP5	16.2713	0.523971	1.57887e-59	2.75085e-57	0.730081	0.644258
FLT3LG	16.1652	0.644126	8.86986e-59	1.50902e-56	0.625784	0.507813
KLF2	14.8519	0.475319	6.76461e-50	1.02972e-47	0.797213	0.726272
CRIP1	14.1642	0.578141	1.52606e-45	2.16356e-43	0.647387	0.545779
GAPDH	13.1779	0.341862	1.17563e-39	1.51792e-37	0.850871	0.810802
S100A11	13.0368	0.732678	7.55717e-39	9.67117e-37	0.439721	0.31956
MAL	13.0146	0.517924	1.01134e-38	1.2829e-36	0.608827	0.519664
PIM2	12.9457	0.666495	2.48585e-38	3.09896e-36	0.478746	0.364866
SOD1	12.3268	0.400689	6.49456e-35	7.51343e-33	0.699187	0.627897
TAGLN2	12.0932	0.468839	1.14743e-33	1.27638e-31	0.636005	0.563608
S100A6	11.2911	0.328765	1.4527e-29	1.46906e-27	0.77863	0.73183
AQP3	11.2158	0.613341	3.41108e-29	3.42553e-27	0.448084	0.345254
PTGER2	11.1711	1.98974	5.64752e-29	5.59375e-27	0.165621	0.0477189
PCED1B	10.4274	0.63787	1.85894e-25	1.71224e-23	0.389315	0.292187
CNBP	10.4115	0.25129	2.19653e-25	2.01038e-23	0.76957	0.746093
SSR2	9.76259	0.289742	1.62939e-22	1.34643e-20	0.742625	0.697955
ERP29	9.58502	0.339291	9.2441e-22	7.55248e-20	0.661324	0.599685
NDUFA4	9.12515	0.331048	7.16399e-20	5.424e-18	0.679907	0.617724
FAM13A	8.89336	2.41761	5.92887e-19	4.30841e-17	0.119861	0.0259046
AHNAK	8.87124	0.666571	7.23359e-19	5.23025e-17	0.313821	0.222968
S100A10	8.77327	0.333347	1.73553e-18	1.23027e-16	0.644135	0.581017
ARL6IP5	8.7401	0.314079	2.32911e-18	1.62711e-16	0.643438	0.592029
UBXN1	8.73887	0.317167	2.35449e-18	1.63694e-16	0.613705	0.560671
MT1F	8.72697	1.45372	2.61589e-18	1.80135e-16	0.161208	0.0704772
HIGD2A	8.71493	0.334064	2.90938e-18	1.98455e-16	0.605575	0.541164
PRDX6	8.70952	0.487151	3.05162e-18	2.0718e-16	0.421835	0.337808
BCL2	8.6771	0.728848	4.05996e-18	2.74351e-16	0.272242	0.183115
XBP1	8.55258	0.573501	1.2037e-17	8.05867e-16	0.345412	0.261772
GPX4	8.27961	0.304955	1.23584e-16	7.70321e-15	0.619512	0.564027
RNASET2	8.2187	0.339234	2.05729e-16	1.26598e-14	0.557491	0.496487
CXCR4	7.78327	0.449189	7.06749e-15	3.88605e-13	0.417189	0.355847
TSPO	7.77901	0.381562	7.30932e-15	4.00379e-13	0.464111	0.398741
PTPRCAP	7.35881	0.278963	1.8556e-13	9.09623e-12	0.651336	0.614893
DDIT4	7.26719	0.725162	3.67047e-13	1.76929e-11	0.241115	0.171893
CLIC1	7.10051	0.41943	1.24299e-12	5.72448e-11	0.384669	0.31033
ADTRP	7.0782	1.11157	1.46034e-12	6.64087e-11	0.153078	0.0792868
ISCU	6.95177	0.320821	3.60737e-12	1.61007e-10	0.510337	0.446041
EDA	6.71952	1.60296	1.82319e-11	7.77732e-10	0.108246	0.0368117
MYC	6.67868	0.326382	2.41102e-11	1.00768e-09	0.479675	0.420766
MCL1	6.67438	0.341554	2.4828e-11	1.03465e-09	0.452033	0.39182
TUFM	6.5078	0.396164	7.62601e-11	3.08044e-09	0.36446	0.299633
ZNF101	6.46778	0.915621	9.94526e-11	3.97289e-09	0.160046	0.0920818
ADGRE5	6.44075	0.517369	1.18886e-10	4.71016e-09	0.272474	0.207656
BTG2	6.25821	0.558779	3.89408e-10	1.43823e-08	0.24878	0.183849
ITGB7	6.24983	0.500685	4.10893e-10	1.51194e-08	0.266899	0.201783
IER2	6.11759	0.489765	9.50019e-10	3.40899e-08	0.269686	0.204719
CSTB	6.11113	0.338763	9.89257e-10	3.52356e-08	0.40813	0.350498
NME3	6.09359	0.434236	1.10408e-09	3.9037e-08	0.309872	0.247404
AUP1	6.08743	0.408572	1.14738e-09	4.00781e-08	0.325668	0.261982
SPSB3	5.91395	0.42909	3.33996e-09	1.12324e-07	0.298258	0.236392
LDLRAP1	5.90021	0.307297	3.63029e-09	1.20407e-07	0.454588	0.404405
ATP1A1	5.89363	0.293863	3.77794e-09	1.25018e-07	0.46597	0.414473
SNHG8	5.85818	0.266791	4.67975e-09	1.53108e-07	0.52381	0.474253
UPP1	5.83932	0.520301	5.24134e-09	1.70326e-07	0.24065	0.179654
ANKRD12	5.76891	0.292598	7.97866e-09	2.53025e-07	0.468757	0.415836
CDC37	5.66976	0.275808	1.42997e-08	4.428e-07	0.465738	0.419822
NFKBIA	5.62596	0.343764	1.84475e-08	5.6639e-07	0.379791	0.326481
OXA1L	5.57685	0.316782	2.44909e-08	7.44039e-07	0.403949	0.355427
FLNA	5.50694	0.402032	3.65116e-08	1.08865e-06	0.291521	0.233561
EMD	5.49966	0.376887	3.80535e-08	1.12765e-06	0.320093	0.261772
HAX1	5.48761	0.433476	4.07409e-08	1.19262e-06	0.276423	0.221814
SNHG12	5.47235	0.559765	4.44114e-08	1.29483e-06	0.210685	0.154274
GTF3A	5.47018	0.277624	4.4959e-08	1.30815e-06	0.442044	0.39591
ARID5B	5.45668	0.580791	4.8512e-08	1.4087e-06	0.202091	0.145254
NDUFV2	5.4438	0.317726	5.21544e-08	1.5054e-06	0.379559	0.326691
TPI1	5.23752	0.26951	1.6275e-07	4.44902e-06	0.437863	0.390456
SYNGR2	5.18269	0.37877	2.18702e-07	5.84594e-06	0.288037	0.23377
TRABD	5.12773	0.382258	2.93261e-07	7.65496e-06	0.287108	0.231883
WAS	5.04187	0.297373	4.60997e-07	1.17367e-05	0.374913	0.322601
KDELR1	5.03964	0.410728	4.66409e-07	1.18537e-05	0.259466	0.204824
DPP7	5.00021	0.299549	5.72665e-07	1.43773e-05	0.372358	0.322181
EPB41L4A-AS1	4.96632	0.353131	6.82342e-07	1.70127e-05	0.304297	0.255165
RBMX	4.94962	0.263793	7.43577e-07	1.83741e-05	0.425784	0.381856
RPL22L1	4.91495	0.345612	8.88055e-07	2.1368e-05	0.308014	0.260829
R3HDM4	4.87847	0.333425	1.06912e-06	2.54704e-05	0.321254	0.271945
NDUFB4	4.83483	0.255342	1.33257e-06	3.13339e-05	0.420674	0.374725
ANXA1	4.69098	0.253986	2.71896e-06	6.15319e-05	0.424855	0.383954
BIN1	4.65674	0.278275	3.2126e-06	7.18044e-05	0.389315	0.347666
S1PR1	4.64408	0.286525	3.41595e-06	7.6114e-05	0.363531	0.31463
GSTM2	4.60443	0.649902	4.13588e-06	9.10334e-05	0.147967	0.0993183
CRIP2	4.54418	0.755556	5.51491e-06	0.000118854	0.13101	0.0835868
PNPLA2	4.52973	0.366349	5.90591e-06	0.000126714	0.256911	0.209334
GADD45B	4.49492	0.78666	6.95971e-06	0.000147789	0.121951	0.0743576
NUDT2	4.49316	0.8631	7.01735e-06	0.000148795	0.110801	0.0628212
SNHG7	4.39268	0.277404	1.11963e-05	0.000231301	0.367944	0.328894
GADD45GIP1	4.36297	0.34628	1.28309e-05	0.0002606	0.267131	0.222444
SH3BP5	4.35325	0.378498	1.34137e-05	0.000271675	0.232056	0.184583
CD55	4.3473	0.308422	1.37821e-05	0.000277967	0.321254	0.278343
LRPAP1	4.25976	0.417046	2.04649e-05	0.000398308	0.204878	0.158469
ABHD14B	4.2381	0.252617	2.25424e-05	0.000432916	0.36748	0.326167
MRPS24	4.23259	0.312351	2.31018e-05	0.000442484	0.292451	0.248453
HSF1	4.17954	0.410818	2.92099e-05	0.00055361	0.206272	0.16193
AIP	4.17392	0.291813	2.99397e-05	0.000564939	0.311266	0.270582
MRPS34	4.1573	0.290047	3.22029e-05	0.0006037	0.304762	0.265128
SLC40A1	4.15712	0.474336	3.22285e-05	0.0006037	0.195819	0.154169
CASP1	4.14022	0.506898	3.46968e-05	0.000644923	0.167712	0.124069
PABPC4	4.13681	0.330865	3.52162e-05	0.000653738	0.273635	0.233036
TCEA3	4.13268	0.463655	3.58555e-05	0.000664752	0.176307	0.131515
SNRPA	4.07042	0.306341	4.69289e-05	0.000856867	0.285482	0.246985
HSD17B11	4.05984	0.277537	4.91072e-05	0.000893256	0.327991	0.290089
VOPP1	4.05937	0.43996	4.92049e-05	0.000893909	0.192567	0.150288
DPP4	3.95619	0.496743	7.61532e-05	0.00133972	0.161208	0.11935
CDKN2D	3.9402	0.544134	8.14126e-05	0.00142531	0.146109	0.104248
TMC6	3.93968	0.304549	8.15898e-05	0.00142566	0.270848	0.230414
TMEM219	3.92254	0.258812	8.76206e-05	0.00151928	0.331243	0.291977
PDCD5	3.90805	0.31784	9.30445e-05	0.00160371	0.262718	0.222024
CORO7	3.90733	0.45301	9.33236e-05	0.00160661	0.170035	0.128474
CDK6	3.86173	0.637163	0.000112586	0.00190868	0.128223	0.0877819
RNF126	3.83369	0.341318	0.000126236	0.00210069	0.237398	0.197378
NHP2	3.7089	0.254484	0.000208164	0.00331074	0.316376	0.279392
CAPN2	3.654	0.386704	0.00025819	0.00404517	0.188386	0.149345
MAPKAPK3	3.64141	0.619866	0.000271149	0.00422986	0.118235	0.0793917
VAT1	3.61314	0.709822	0.000302509	0.0046787	0.102671	0.0639748
DDOST	3.60839	0.280099	0.000308101	0.00474994	0.266434	0.230729
CD69	3.6066	0.35551	0.000310239	0.00477272	0.264808	0.23828
SF3A2	3.58019	0.261879	0.000343348	0.00521002	0.293148	0.256214
PHF1	3.54171	0.259161	0.000397547	0.00593284	0.284785	0.248034
GPS2	3.5106	0.259162	0.000447104	0.00655737	0.287573	0.250655
USP10	3.48431	0.384501	0.000493407	0.00712803	0.204646	0.169586
TRMT1	3.37234	0.447566	0.000745315	0.0102666	0.145877	0.109806
PSMG4	3.31941	0.426152	0.000902068	0.01218	0.15122	0.11484
SBDS	3.30693	0.30034	0.000943248	0.0126887	0.217886	0.181961
CASP4	3.29943	0.358253	0.000968819	0.0129843	0.18676	0.151862
RPP21	3.29343	0.313052	0.000989718	0.0132399	0.22137	0.18752
IRF1	3.28841	0.263206	0.00100756	0.0134143	0.27712	0.245517
LRP10	3.25823	0.273901	0.00112108	0.014698	0.253426	0.219927
PCGF5	3.19088	0.374161	0.00141839	0.0181132	0.163995	0.130047
IGFLR1	3.18086	0.32648	0.00146836	0.0186591	0.18676	0.151547
HIST1H1E	3.16971	0.429376	0.00152589	0.0193052	0.174681	0.143262
GRPEL1	3.1473	0.636413	0.00164785	0.020658	0.100348	0.0669114
DDX39A	3.1226	0.304343	0.00179262	0.0222516	0.206272	0.172837
MFSD10	3.08729	0.440179	0.00201988	0.0247429	0.138211	0.105296
UBE2L6	3.07964	0.26749	0.00207253	0.0253132	0.236934	0.205349
CA5B	3.05738	0.361261	0.00223281	0.0269072	0.162602	0.129103
TMEM160	3.02489	0.286022	0.00248724	0.0294336	0.207898	0.17483
SIGMAR1	2.99303	0.496003	0.00276225	0.0321877	0.115215	0.0829575
SNHG9	2.9907	0.528387	0.00278335	0.0323553	0.119396	0.0887257
ZRSR2	2.97722	0.464052	0.00290871	0.0336013	0.125436	0.0939696
EMC4	2.92336	0.259119	0.00346276	0.0389083	0.216492	0.18322
ANXA5	2.88775	0.416541	0.00388006	0.0428317	0.134262	0.103408
RGS14	2.87671	0.293118	0.00401847	0.0439903	0.18885	0.158154
TMEM179B	2.86887	0.301244	0.00411938	0.0448572	0.201161	0.170844
WBP2	2.86639	0.272781	0.00415176	0.0451757	0.222067	0.192764
ABT1	2.86224	0.369734	0.00420655	0.0456268	0.153542	0.123125
PIGC	2.8286	0.299262	0.00467522	0.0499187	0.18676	0.156162
VPS13C	-2.82845	-0.265049	0.0046774	0.0499187	0.171661	0.200105
ZNF302	-2.83394	-0.253119	0.00459774	0.0492868	0.181882	0.210802
UBE2G2	-2.84273	-0.26775	0.00447284	0.0481263	0.169803	0.199056
ZFAND6	-2.86206	-0.288784	0.00420899	0.0456268	0.149361	0.17913
PRRC2A	-2.86379	-0.316946	0.00418609	0.0454809	0.147503	0.175878
SAE1	-2.86539	-0.331497	0.00416501	0.0452858	0.125668	0.155427
NGLY1	-2.87236	-0.382843	0.00407418	0.0444319	0.106388	0.136759
ATAD1	-2.87323	-0.401831	0.00406296	0.0444002	0.108014	0.137598
PRKAR1A	-2.87942	-0.255866	0.00398414	0.0437137	0.164692	0.196434
NDE1	-2.88118	-0.351226	0.00396193	0.043503	0.127062	0.156476
VEZF1	-2.89312	-0.377934	0.00381433	0.0422028	0.113124	0.143157
ADD1	-2.90663	-0.374227	0.00365341	0.0406659	0.124042	0.152805
SNAP23	-2.90709	-0.292186	0.00364807	0.0406659	0.160976	0.189093
DGKZ	-2.91054	-0.291291	0.00360807	0.0403842	0.157491	0.187415
TMOD3	-2.91531	-0.345421	0.0035533	0.0398636	0.133798	0.163503
CYTH4	-2.92806	-0.366477	0.00341085	0.0383847	0.116841	0.147352
TARDBP	-2.92938	-0.326726	0.00339633	0.0382511	0.14007	0.169586
CHMP4B	-2.94897	-0.388752	0.00318835	0.0361905	0.100581	0.13225
DCAF5	-2.94898	-0.434309	0.00318828	0.0361905	0.103136	0.133089
NUP107	-2.95124	-0.400926	0.00316501	0.0360104	0.106852	0.137493
CIAO1	-2.95214	-0.330202	0.00315581	0.0359511	0.136121	0.166439
ZC3H13	-2.96122	-0.383398	0.00306418	0.0351119	0.111034	0.142213
ZCCHC7	-2.96326	-0.288874	0.00304401	0.0349361	0.161208	0.192029
SPATA13	-2.96692	-0.422759	0.00300803	0.034633	0.102439	0.133193
UTP23	-2.97782	-0.379318	0.00290309	0.0335852	0.113357	0.144625
TCERG1	-2.97891	-0.387677	0.00289277	0.0334926	0.120325	0.150603
GRAP2	-2.99223	-0.312534	0.00276947	0.0322199	0.153542	0.183429
SYNC	-2.99741	-0.405298	0.00272289	0.0317802	0.111731	0.142108
CTDSP2	-3.00627	-0.339422	0.00264474	0.0310687	0.137282	0.167908
NPEPPS	-3.0065	-0.322902	0.00264274	0.0310687	0.152613	0.182381
XAF1	-3.01382	-0.447726	0.0025798	0.0304046	0.103368	0.134137
TMEM248	-3.01544	-0.31274	0.0025661	0.0302678	0.146341	0.177976
SPTBN1	-3.02051	-0.251697	0.00252347	0.0298381	0.202323	0.230939
MTG1	-3.02601	-0.371728	0.00247803	0.029396	0.123345	0.154169
ALDH9A1	-3.02631	-0.40398	0.00247562	0.0293924	0.113589	0.14452
FAM133B	-3.0278	-0.31566	0.0024634	0.0292713	0.146341	0.177137
CCT5	-3.0318	-0.26355	0.00243097	0.0289573	0.185598	0.216466
CD46	-3.04138	-0.250868	0.00235498	0.0281683	0.212544	0.240692
RAB14	-3.04203	-0.275354	0.00234987	0.0281353	0.183972	0.213005
ZNF644	-3.04353	-0.443017	0.0023382	0.028037	0.100348	0.13183
RAB29	-3.04466	-0.361331	0.00232941	0.0279548	0.129152	0.160357
FHIT	-3.05831	-0.282833	0.00222587	0.0268684	0.183275	0.213214
JAML	-3.06942	-0.431917	0.00214474	0.0259976	0.103136	0.134976
MED30	-3.07076	-0.335063	0.00213516	0.0259031	0.125203	0.157944
MICU2	-3.07287	-0.355875	0.00212009	0.0257636	0.134262	0.165181
PDCD10	-3.07299	-0.295114	0.00211928	0.0257636	0.167712	0.199266
MTF2	-3.07838	-0.434071	0.00208131	0.0253775	0.102904	0.134872
SLC38A2	-3.079	-0.390238	0.00207696	0.0253459	0.124971	0.155532
KDM4C	-3.0856	-0.329754	0.00203143	0.0248322	0.143089	0.17441
ETNK1	-3.08678	-0.423182	0.00202335	0.0247543	0.105459	0.137389
CNOT8	-3.09661	-0.28686	0.00195749	0.0240708	0.166783	0.198637
STK10	-3.11173	-0.273164	0.00185995	0.0229886	0.192799	0.222863
NUMA1	-3.11254	-0.303487	0.00185486	0.0229561	0.170035	0.200944
RABGAP1L	-3.12858	-0.376435	0.00175656	0.0218227	0.129617	0.161615
RAD23B	-3.13361	-0.40276	0.00172671	0.0214888	0.113124	0.145569
NEK9	-3.13535	-0.444268	0.00171647	0.0214166	0.102904	0.135606
RBM33	-3.1464	-0.390244	0.00165296	0.0206957	0.122184	0.154693
ARL8B	-3.14718	-0.460117	0.00164853	0.020658	0.101742	0.134242
ATF6B	-3.15089	-0.254782	0.00162774	0.0204329	0.209292	0.240378
GTF2H5	-3.15191	-0.374052	0.00162205	0.0203792	0.130081	0.16172
RPRD2	-3.16174	-0.406477	0.0015683	0.0197554	0.117073	0.149764
CFDP1	-3.16418	-0.34559	0.00155519	0.0196073	0.136818	0.169795
SREK1	-3.16701	-0.45	0.00154017	0.0194349	0.108943	0.140954
MAN2A1	-3.16808	-0.411811	0.00153448	0.0193939	0.107317	0.140745
NPAT	-3.18214	-0.374823	0.00146189	0.0185931	0.130314	0.162874
BBX	-3.18451	-0.273887	0.00145001	0.0184745	0.197909	0.229051
DNAJA1	-3.22011	-0.257388	0.00128139	0.0165301	0.200465	0.23377
RBM27	-3.2568	-0.417193	0.00112674	0.0147588	0.113124	0.147247
SDHAF3	-3.27643	-0.377774	0.00105127	0.0139034	0.130081	0.163608
PURA	-3.28013	-0.445396	0.00103758	0.0137529	0.10453	0.138857
VPS4B	-3.28618	-0.420361	0.00101555	0.0134856	0.121719	0.154798
DR1	-3.28793	-0.369831	0.00100925	0.0134143	0.13705	0.171159
RPIA	-3.29065	-0.318241	0.000999551	0.0133344	0.160046	0.194861
ITGAL	-3.31815	-0.456905	0.00090616	0.0122239	0.108711	0.142318
HDAC2	-3.32252	-0.31808	0.000892068	0.0120675	0.163298	0.197483
IVNS1ABP	-3.32562	-0.335876	0.000882221	0.0119455	0.149361	0.183744
APBA2	-3.3294	-0.389014	0.00087034	0.0118067	0.120325	0.155847
ASXL1	-3.33253	-0.468276	0.000860596	0.0116965	0.100348	0.135186
NASP	-3.3435	-0.369286	0.000827287	0.011265	0.147271	0.179759
COPB1	-3.34882	-0.360697	0.000811566	0.0110822	0.14518	0.179549
POLR2B	-3.3503	-0.326869	0.000807243	0.0110336	0.156794	0.1914
WHAMM	-3.35285	-0.477901	0.000799847	0.0109428	0.107085	0.140954
ZBTB38	-3.35643	-0.447444	0.00078955	0.0108224	0.114286	0.148925
TIAL1	-3.36468	-0.262118	0.000766326	0.0105341	0.210453	0.244468
GON4L	-3.37739	-0.369267	0.000731762	0.0100973	0.137979	0.172522
FBLN5	-3.38251	-0.483883	0.000718257	0.00994896	0.107085	0.141164
LRBA	-3.38483	-0.414251	0.000712212	0.00989366	0.123345	0.158469
MOB4	-3.39317	-0.346285	0.000690884	0.00962513	0.146806	0.182066
TOP1	-3.39359	-0.407391	0.000689836	0.00961979	0.129617	0.164447
SYNCRIP	-3.40052	-0.383867	0.000672584	0.00938826	0.136585	0.171369
IRAK4	-3.40503	-0.402809	0.000661566	0.00924339	0.132404	0.166544
EMB	-3.41853	-0.300726	0.000629597	0.00880522	0.18885	0.221919
RAB3GAP1	-3.42971	-0.471534	0.000604222	0.00847492	0.107782	0.142842
TM9SF2	-3.43697	-0.31541	0.000588263	0.00827516	0.175842	0.209439
RBM14	-3.44228	-0.48788	0.000576829	0.00813014	0.102207	0.138123
PPM1B	-3.4456	-0.379803	0.000569788	0.00803874	0.135192	0.170739
CREBZF	-3.45053	-0.427784	0.000559494	0.0079322	0.118235	0.154064
DIAPH1	-3.45109	-0.432947	0.000558319	0.00793109	0.12079	0.156162
PSMC6	-3.45184	-0.351057	0.000556785	0.00791708	0.15633	0.19119
KDELR2	-3.45442	-0.340024	0.00055147	0.00784922	0.160743	0.195281
BTF3L4	-3.45694	-0.330496	0.000546342	0.00779926	0.15633	0.192868
API5	-3.46162	-0.369583	0.000536933	0.00768011	0.147271	0.181961
ELMO1	-3.4655	-0.379578	0.000529238	0.00759257	0.138676	0.174515
SETD2	-3.47756	-0.44664	0.000505997	0.00730262	0.119628	0.154588
SMAD2	-3.49523	-0.372972	0.000473646	0.00687	0.137282	0.173886
CLINT1	-3.49817	-0.417852	0.000468468	0.00680857	0.126597	0.162035
LINC01550	-3.50234	-0.264206	0.000461188	0.00672302	0.223926	0.258836
MAP3K1	-3.50668	-0.47876	0.00045373	0.00663437	0.107549	0.143786
USP16	-3.50776	-0.320339	0.000451888	0.00661413	0.176307	0.212166
PRPF40A	-3.51994	-0.270592	0.00043165	0.00635004	0.221138	0.256004
CTNNB1	-3.52084	-0.448665	0.00043019	0.00634146	0.123345	0.158259
BAZ2A	-3.5221	-0.374635	0.000428144	0.00631775	0.150987	0.186471
DYNLL1	-3.5254	-0.264626	0.000422842	0.00624588	0.217422	0.254431
SSBP2	-3.53773	-0.45807	0.000403583	0.00599817	0.124274	0.159203
THUMPD3-AS1	-3.53817	-0.320064	0.000402913	0.00599437	0.171196	0.20818
ZMYM2	-3.53957	-0.431487	0.000400779	0.00596877	0.121022	0.15784
RBM5	-3.53958	-0.474104	0.000400762	0.00596877	0.111731	0.148191
UFM1	-3.54863	-0.282678	0.00038724	0.00579098	0.197213	0.23419
UBE2E1	-3.55424	-0.434849	0.00037908	0.00567482	0.119861	0.156371
SASH3	-3.55523	-0.359328	0.000377642	0.00566502	0.152149	0.188044
KLF12	-3.55691	-0.447903	0.000375243	0.00563872	0.118699	0.155322
YIPF4	-3.56016	-0.415422	0.000370627	0.00557714	0.12892	0.165076
C16orf54	-3.56057	-0.351252	0.000370047	0.00557421	0.15633	0.192449
STMN1	-3.56754	-0.289939	0.000360342	0.00543936	0.216957	0.25076
WTAP	-3.57302	-0.271272	0.000352881	0.0053323	0.211382	0.248243
BAZ1A	-3.57638	-0.298721	0.000348385	0.00526987	0.199535	0.234924
PRKDC	-3.57867	-0.400073	0.000345349	0.0052349	0.141463	0.177137
SMIM7	-3.58344	-0.368233	0.000339094	0.0051563	0.1482	0.184268
TLN1	-3.59271	-0.412497	0.000327261	0.00498685	0.130314	0.167278
RRP1B	-3.59364	-0.37963	0.000326094	0.00497431	0.145645	0.182066
SRPK2	-3.59561	-0.311389	0.000323634	0.00494722	0.180023	0.216571
PHC3	-3.59935	-0.397173	0.00031902	0.00488701	0.14007	0.177137
FGD3	-3.59998	-0.252023	0.000318242	0.00488028	0.242276	0.27698
SNRNP200	-3.60861	-0.32518	0.000307836	0.00474994	0.183508	0.218353
NFATC3	-3.61836	-0.381092	0.000296473	0.00459025	0.147503	0.184059
PTPN4	-3.62325	-0.348453	0.000290922	0.00451397	0.161905	0.199161
FIP1L1	-3.64807	-0.409504	0.000264223	0.00413073	0.137979	0.17483
CHD1	-3.66831	-0.415136	0.000244159	0.00383782	0.13705	0.173991
NOP58	-3.66954	-0.260571	0.000242991	0.0038236	0.23554	0.275197
MTERF4	-3.67843	-0.360797	0.00023467	0.00370882	0.157956	0.195805
ZBTB25	-3.68965	-0.421662	0.000224565	0.00356078	0.128688	0.166964
UBTF	-3.70941	-0.372347	0.000207745	0.00330859	0.148664	0.18731
SFI1	-3.71038	-0.448619	0.000206947	0.00329952	0.123577	0.16151
PTPRA	-3.71906	-0.451956	0.000199969	0.00320238	0.113589	0.15312
AHSA1	-3.72009	-0.42262	0.000199152	0.00319283	0.129152	0.167278
STX16	-3.72036	-0.364632	0.000198938	0.00319283	0.163995	0.20021
ERGIC2	-3.73965	-0.33325	0.000184278	0.0029875	0.162369	0.203251
NCOA3	-3.7625	-0.53004	0.000168225	0.00274571	0.105691	0.144206
PPP1R12A	-3.76433	-0.297963	0.000166997	0.00272874	0.204646	0.243419
NRDC	-3.76705	-0.436866	0.000165188	0.00270224	0.132869	0.170739
ITFG2	-3.77681	-0.402628	0.000158849	0.00260444	0.148664	0.187205
SSR1	-3.7903	-0.282423	0.000150465	0.00247259	0.216957	0.255165
ZNF800	-3.81197	-0.340588	0.000137861	0.00227322	0.186063	0.224436
VHL	-3.81321	-0.506004	0.000137173	0.00226446	0.11266	0.151652
RNF138	-3.8258	-0.278115	0.000130347	0.00216163	0.223461	0.26408
ZFC3H1	-3.83194	-0.526634	0.000127139	0.00211328	0.101974	0.142108
RANBP2	-3.8416	-0.414837	0.000122233	0.00204113	0.134727	0.175459
MSL3	-3.84758	-0.347537	0.000119289	0.00199889	0.170964	0.211222
BNIP2	-3.85215	-0.283524	0.000117087	0.00196427	0.220906	0.25999
ZNF638	-3.85318	-0.332867	0.000116595	0.00195828	0.190708	0.229051
RSF1	-3.85486	-0.308131	0.000115795	0.00194937	0.214634	0.251914
ANKRD10	-3.85772	-0.402768	0.000114452	0.001929	0.148664	0.188464
PRPF4B	-3.85964	-0.375548	0.000113555	0.00191836	0.151452	0.192554
SYNRG	-3.85982	-0.353657	0.000113472	0.00191836	0.170732	0.210068
AGGF1	-3.86191	-0.461691	0.000112505	0.00190868	0.127526	0.167069
ERCC5	-3.86719	-0.363619	0.000110099	0.0018731	0.16748	0.206607
ZKSCAN1	-3.86889	-0.488638	0.000109331	0.00186223	0.112195	0.15291
REST	-3.89434	-0.365911	9.84657e-05	0.0016891	0.173751	0.21269
ATF7IP2	-3.90694	-0.315953	9.34737e-05	0.00160728	0.195354	0.235448
MIER1	-3.92012	-0.467974	8.85033e-05	0.00153092	0.128223	0.167698
EDEM3	-3.92095	-0.446815	8.82009e-05	0.00152751	0.130081	0.170635
SYNE1	-3.93131	-0.431496	8.44841e-05	0.00147019	0.14216	0.181751
AKIRIN1	-3.93665	-0.341348	8.2626e-05	0.00143958	0.184437	0.222863
ACIN1	-3.93859	-0.349592	8.19626e-05	0.00142975	0.175842	0.217514
NFATC2	-3.94053	-0.422092	8.13027e-05	0.00142511	0.149129	0.1871
SNRPE	-3.9571	-0.295635	7.5866e-05	0.0013363	0.214634	0.25569
MOB1A	-3.96292	-0.356021	7.40393e-05	0.0013089	0.183043	0.222234
SEC63	-3.96343	-0.486166	7.3879e-05	0.00130767	0.114053	0.156057
NUTM2B-AS1	-4.02004	-0.543456	5.8188e-05	0.00104141	0.104297	0.146198
CAND1	-4.02576	-0.490487	5.6792e-05	0.00101894	0.12079	0.162139
CDK17	-4.02793	-0.531492	5.62701e-05	0.00101209	0.108246	0.150393
TMPO	-4.03528	-0.332123	5.4537e-05	0.000983366	0.201394	0.240797
PSMA4	-4.0422	-0.384245	5.29531e-05	0.00095703	0.15935	0.201678
GRAMD1A	-4.05371	-0.354229	5.04122e-05	0.000913547	0.185598	0.225275
SNRNP40	-4.05742	-0.373093	4.96181e-05	0.000900285	0.161208	0.203776
HELB	-4.07291	-0.530671	4.64287e-05	0.000848805	0.104297	0.147352
RORA	-4.08538	-0.497844	4.40044e-05	0.000806524	0.127526	0.168013
CTSC	-4.08679	-0.419258	4.3739e-05	0.000802678	0.146806	0.188988
CAPZA2	-4.11946	-0.321757	3.79766e-05	0.000700484	0.204413	0.246565
UBQLN1	-4.12272	-0.464541	3.74424e-05	0.000691513	0.130314	0.172732
SMARCA2	-4.13225	-0.402031	3.5923e-05	0.00066515	0.160511	0.203356
KDM2A	-4.15532	-0.568365	3.24825e-05	0.000607671	0.107549	0.150079
FKBP5	-4.16691	-0.29936	3.08758e-05	0.000579863	0.231359	0.275406
GSPT1	-4.17374	-0.485444	2.99639e-05	0.000564939	0.121719	0.166125
FMNL1	-4.17394	-0.324962	2.99379e-05	0.000564939	0.209988	0.252963
DENR	-4.19087	-0.421385	2.77885e-05	0.000528055	0.149129	0.192868
DNAJA2	-4.20345	-0.312135	2.62872e-05	0.000500183	0.224623	0.266387
SETX	-4.21103	-0.483317	2.54213e-05	0.000484984	0.130778	0.173676
HDAC1	-4.22364	-0.277979	2.40389e-05	0.000459216	0.266434	0.305296
CELF1	-4.22872	-0.421045	2.35022e-05	0.000449558	0.157491	0.2
BAZ1B	-4.24206	-0.556708	2.21474e-05	0.000425895	0.111266	0.154903
BDP1	-4.24271	-0.499656	2.20837e-05	0.000425237	0.12381	0.167069
PACS1	-4.24326	-0.552624	2.203e-05	0.000424941	0.105691	0.149869
PAFAH1B1	-4.24359	-0.424996	2.19975e-05	0.000424941	0.154007	0.196959
NEMF	-4.24489	-0.360039	2.18696e-05	0.000423369	0.186063	0.229995
PPM1K	-4.26302	-0.432818	2.01686e-05	0.000393601	0.154239	0.197378
CAPN7	-4.28613	-0.524944	1.81814e-05	0.00035578	0.12079	0.164342
RASSF3	-4.28947	-0.499471	1.79102e-05	0.000350949	0.126365	0.169691
PLEKHA1	-4.29153	-0.490952	1.77442e-05	0.00034864	0.124274	0.168747
KIF2A	-4.29892	-0.280239	1.71628e-05	0.000338136	0.268293	0.307708
ANAPC5	-4.29913	-0.270805	1.71474e-05	0.000338136	0.275958	0.318825
PDS5A	-4.30193	-0.55091	1.69314e-05	0.000334489	0.10964	0.155113
RNMT	-4.30458	-0.45932	1.67304e-05	0.00033097	0.141696	0.186261
AASDHPPT	-4.30682	-0.543337	1.65618e-05	0.000328082	0.109872	0.155008
LENG8	-4.30954	-0.356622	1.63595e-05	0.00032452	0.200929	0.244887
SERINC3	-4.31429	-0.36558	1.60114e-05	0.000318488	0.183508	0.227478
VCP	-4.31847	-0.268251	1.57114e-05	0.000312951	0.269919	0.313896
SPG7	-4.31921	-0.457089	1.56586e-05	0.000312331	0.144948	0.188988
ATF7IP	-4.33854	-0.41986	1.43433e-05	0.000287682	0.160976	0.205244
FUBP1	-4.33959	-0.474502	1.4275e-05	0.000286709	0.138444	0.183115
DDX46	-4.35094	-0.325882	1.35558e-05	0.000273785	0.21417	0.258102
PHF20L1	-4.3844	-0.537003	1.16306e-05	0.000237893	0.114518	0.160461
ZNF207	-4.38523	-0.261837	1.15861e-05	0.000237529	0.27921	0.322601
GTF2I	-4.38889	-0.544801	1.13931e-05	0.000234694	0.124506	0.168222
HECTD1	-4.40944	-0.480412	1.03639e-05	0.00021441	0.137979	0.183115
EIF3A	-4.41188	-0.3155	1.02478e-05	0.000212629	0.235075	0.277714
LONP2	-4.41648	-0.473867	1.00321e-05	0.000209342	0.139373	0.184268
H2AFY	-4.42245	-0.386016	9.75866e-06	0.000203931	0.180023	0.224541
FRYL	-4.42289	-0.446941	9.73885e-06	0.000203811	0.145877	0.191715
AKTIP	-4.42308	-0.508976	9.73046e-06	0.000203811	0.124274	0.17053
DCAF8	-4.4641	-0.569467	8.0406e-06	0.000169745	0.119861	0.163922
PPP2R5E	-4.46916	-0.625536	7.85282e-06	0.000166023	0.101045	0.147247
USP33	-4.47128	-0.510053	7.77516e-06	0.000164622	0.130778	0.176717
ILF3	-4.49574	-0.281574	6.93285e-06	0.000147435	0.28525	0.328789
RB1CC1	-4.4959	-0.61135	6.92768e-06	0.000147435	0.106156	0.152596
TRA2B	-4.51667	-0.268649	6.28193e-06	0.000134185	0.304994	0.351127
BANF1	-4.51707	-0.293181	6.27015e-06	0.000134131	0.259001	0.304038
SUPT20H	-4.53385	-0.468254	5.79187e-06	0.000124452	0.145645	0.192134
PCMTD1	-4.54519	-0.530328	5.48868e-06	0.000118465	0.129384	0.175039
THUMPD1	-4.54982	-0.42604	5.36917e-06	0.000116059	0.163298	0.209858
PUM1	-4.55381	-0.501434	5.2683e-06	0.00011416	0.138908	0.184793
PCM1	-4.55861	-0.389634	5.14921e-06	0.000111806	0.182811	0.229575
DENND4C	-4.57423	-0.609731	4.77967e-06	0.000104094	0.104994	0.152596
SEMA4D	-4.57887	-0.367706	4.67488e-06	0.000101966	0.192102	0.241636
BRD2	-4.60363	-0.2939	4.1518e-06	9.11064e-05	0.267364	0.313267
KMT2C	-4.60366	-0.479515	4.15134e-06	9.11064e-05	0.151684	0.198637
ARF4	-4.60852	-0.430328	4.05549e-06	8.94001e-05	0.162137	0.209963
PPP1CB	-4.63342	-0.491532	3.59673e-06	7.95296e-05	0.14007	0.188254
ANKHD1	-4.63345	-0.411356	3.59621e-06	7.95296e-05	0.18374	0.230414
AKAP9	-4.64208	-0.430384	3.44917e-06	7.66183e-05	0.161208	0.210488
SLTM	-4.64622	-0.408087	3.38077e-06	7.54464e-05	0.184204	0.230939
UTRN	-4.66296	-0.506085	3.11701e-06	6.97756e-05	0.146109	0.192764
YY1	-4.66369	-0.434579	3.10585e-06	6.96336e-05	0.170035	0.216151
PTBP3	-4.66387	-0.511125	3.10325e-06	6.96336e-05	0.134727	0.18259
XRN1	-4.67149	-0.533821	2.99027e-06	6.73555e-05	0.127758	0.176298
ATXN7L3B	-4.67669	-0.557079	2.9154e-06	6.57715e-05	0.119861	0.168432
BTN3A2	-4.6836	-0.269471	2.81884e-06	6.36925e-05	0.292683	0.339906
CREB1	-4.75141	-0.54836	2.01998e-06	4.61468e-05	0.124506	0.173676
TMED4	-4.75678	-0.384128	1.96709e-06	4.50097e-05	0.195122	0.241321
ZNF493	-4.75851	-0.498055	1.95031e-06	4.46964e-05	0.13705	0.187415
SNRPF	-4.76443	-0.280763	1.89392e-06	4.34731e-05	0.295238	0.344625
KTN1	-4.77744	-0.340562	1.77542e-06	4.08178e-05	0.237166	0.285475
PAK2	-4.79094	-0.329446	1.65999e-06	3.82857e-05	0.250639	0.295962
PCF11	-4.79555	-0.516331	1.62232e-06	3.74767e-05	0.138211	0.1871
AK5	-4.80428	-0.517385	1.55309e-06	3.61663e-05	0.134262	0.184164
RBM6	-4.8079	-0.41178	1.52521e-06	3.56318e-05	0.181185	0.230624
PSMA3-AS1	-4.82521	-0.496336	1.39858e-06	3.27263e-05	0.143554	0.193812
ARHGEF6	-4.82963	-0.512078	1.36785e-06	3.20591e-05	0.140767	0.189932
GZMM	-4.83098	-0.253649	1.35861e-06	3.18944e-05	0.3482	0.388044
H1FX	-4.84156	-0.381189	1.28826e-06	3.03907e-05	0.212311	0.260514
BRWD1	-4.84572	-0.503917	1.26152e-06	2.98572e-05	0.144483	0.194127
RBBP4	-4.8663	-0.304282	1.13707e-06	2.70002e-05	0.283856	0.329523
SEC61G	-4.87556	-0.251009	1.08501e-06	2.58065e-05	0.33101	0.383954
JAK3	-4.8799	-0.37041	1.06139e-06	2.53279e-05	0.221138	0.268799
SERINC5	-4.88215	-0.376741	1.04936e-06	2.50823e-05	0.212544	0.260514
WDR33	-4.90362	-0.487651	9.40873e-07	2.25638e-05	0.150058	0.199685
TMEM165	-4.91014	-0.653648	9.10116e-07	2.18624e-05	0.10151	0.152491
HNRNPL	-4.92492	-0.420276	8.4394e-07	2.04084e-05	0.172822	0.226114
CPNE3	-4.93052	-0.54939	8.20102e-07	1.99319e-05	0.132636	0.183429
SMARCC1	-4.93744	-0.569704	7.91562e-07	1.93032e-05	0.12381	0.174725
DOCK8	-4.94002	-0.352603	7.81131e-07	1.9081e-05	0.225319	0.277084
PITPNC1	-4.94354	-0.439676	7.67168e-07	1.88674e-05	0.173984	0.225275
DNAJB14	-4.94489	-0.539411	7.61875e-07	1.87691e-05	0.130081	0.181961
IFI16	-4.94936	-0.477839	7.4457e-07	1.83741e-05	0.15935	0.209229
XPO1	-4.94973	-0.653518	7.43174e-07	1.83741e-05	0.101742	0.153644
TRIM56	-4.96376	-0.632152	6.91402e-07	1.71793e-05	0.111498	0.162874
KANSL1	-4.96437	-0.62669	6.89261e-07	1.71556e-05	0.108014	0.159832
RNPC3	-4.96962	-0.559922	6.70824e-07	1.67544e-05	0.133333	0.183429
LPXN	-4.98694	-0.40712	6.13432e-07	1.53475e-05	0.19187	0.242475
MALT1	-4.99263	-0.615869	5.95628e-07	1.49279e-05	0.114053	0.165705
LBR	-5.01067	-0.436139	5.42402e-07	1.36888e-05	0.177933	0.229785
NUCB2	-5.01988	-0.286722	5.17037e-07	1.30882e-05	0.316609	0.362559
METTL9	-5.04198	-0.402003	4.60742e-07	1.17367e-05	0.198839	0.250341
NIPAL3	-5.07904	-0.620068	3.79343e-07	9.72639e-06	0.118467	0.170215
GABPB1-AS1	-5.0798	-0.431065	3.77823e-07	9.70462e-06	0.19187	0.242265
SLC25A45	-5.08243	-0.628085	3.7263e-07	9.58826e-06	0.108711	0.162244
SLC7A6	-5.08324	-0.517466	3.7105e-07	9.56464e-06	0.147038	0.199161
SCML4	-5.09155	-0.353323	3.55154e-07	9.17122e-06	0.231127	0.286838
NCKAP1L	-5.0931	-0.578314	3.52251e-07	9.11253e-06	0.126597	0.179339
RICTOR	-5.10282	-0.617343	3.34637e-07	8.67237e-06	0.112195	0.165496
PDE3B	-5.11516	-0.357822	3.13475e-07	8.15317e-06	0.242741	0.29355
PIAS1	-5.14202	-0.346424	2.71793e-07	7.14619e-06	0.233682	0.287153
PRKCH	-5.14233	-0.303915	2.71345e-07	7.14619e-06	0.296632	0.346093
TRIM44	-5.1448	-0.583484	2.67812e-07	7.08012e-06	0.12381	0.177661
STRAP	-5.14868	-0.374399	2.62324e-07	6.96048e-06	0.218351	0.270163
USP34	-5.1631	-0.520363	2.42895e-07	6.4687e-06	0.150058	0.201993
CNOT6L	-5.18383	-0.631344	2.17372e-07	5.82114e-06	0.113821	0.167803
PRRC2B	-5.18393	-0.506025	2.17262e-07	5.82114e-06	0.160976	0.213005
TTN	-5.19564	-0.703824	2.04015e-07	5.49397e-06	0.102207	0.155952
PDCD6IP	-5.20316	-0.44717	1.95925e-07	5.28597e-06	0.177003	0.231044
COTL1	-5.20546	-0.251639	1.93514e-07	5.23066e-06	0.399071	0.44709
PPP4R3A	-5.21083	-0.676876	1.87997e-07	5.09182e-06	0.109408	0.162769
YME1L1	-5.21795	-0.445679	1.8091e-07	4.91757e-06	0.182346	0.235239
HIF1A	-5.2236	-0.554003	1.75476e-07	4.77882e-06	0.141231	0.194022
ROCK1	-5.23305	-0.432651	1.66737e-07	4.54939e-06	0.186992	0.241217
STX17	-5.23812	-0.58638	1.62218e-07	4.44288e-06	0.123577	0.178395
ARID1A	-5.25171	-0.625157	1.50695e-07	4.13512e-06	0.117538	0.171683
IFI6	-5.26067	-0.505641	1.4353e-07	3.9535e-06	0.153775	0.208705
ITSN2	-5.26409	-0.450009	1.40885e-07	3.88804e-06	0.18072	0.236182
MMADHC	-5.27847	-0.365005	1.30269e-07	3.60196e-06	0.22137	0.276245
BRD4	-5.28131	-0.595738	1.28262e-07	3.55326e-06	0.129849	0.184059
MSN	-5.28343	-0.293629	1.26784e-07	3.51905e-06	0.323113	0.373676
SECISBP2	-5.29631	-0.413232	1.18163e-07	3.28608e-06	0.205575	0.258731
CCAR1	-5.30134	-0.502154	1.14959e-07	3.20312e-06	0.156098	0.211327
CCNH	-5.3058	-0.484149	1.1218e-07	3.13172e-06	0.168873	0.223388
BIRC6	-5.33395	-0.569446	9.60981e-08	2.68796e-06	0.13403	0.189827
GRB2	-5.33436	-0.361353	9.58842e-08	2.68717e-06	0.245064	0.296801
KDM5A	-5.33881	-0.596964	9.35589e-08	2.63221e-06	0.131243	0.185527
SENP6	-5.34407	-0.505949	9.08828e-08	2.5619e-06	0.168641	0.220556
CBLB	-5.34878	-0.6451	8.8548e-08	2.50096e-06	0.118467	0.173361
STAG2	-5.3748	-0.589167	7.66691e-08	2.16969e-06	0.132636	0.188254
SMAP2	-5.37502	-0.393804	7.65734e-08	2.16969e-06	0.215796	0.27247
KMT2E	-5.38383	-0.253546	7.29193e-08	2.07576e-06	0.415099	0.466072
ARPC4	-5.41678	-0.288095	6.0683e-08	1.73426e-06	0.32892	0.382171
CDC42SE2	-5.42719	-0.262329	5.72471e-08	1.64583e-06	0.369803	0.418353
TCEA1	-5.43759	-0.275479	5.40057e-08	1.55573e-06	0.352381	0.405663
YTHDC1	-5.45514	-0.424601	4.89336e-08	1.41526e-06	0.207201	0.261458
PHIP	-5.4554	-0.44608	4.88615e-08	1.41526e-06	0.197445	0.253382
TNRC6C	-5.47279	-0.694849	4.4301e-08	1.29421e-06	0.102207	0.160042
ADAR	-5.48802	-0.339496	4.06473e-08	1.19229e-06	0.282695	0.334347
KAT6B	-5.49245	-0.697983	3.96393e-08	1.16509e-06	0.112892	0.169166
TPP2	-5.49565	-0.596632	3.89274e-08	1.14884e-06	0.133798	0.190246
KAT6A	-5.50104	-0.610299	3.77556e-08	1.12112e-06	0.130081	0.18689
KRAS	-5.50251	-0.43182	3.74429e-08	1.11412e-06	0.201394	0.256948
NAA16	-5.52616	-0.696481	3.27309e-08	9.79962e-07	0.106852	0.164342
DHX36	-5.53376	-0.592954	3.13445e-08	9.40401e-07	0.133333	0.1914
PUM2	-5.5427	-0.60175	2.97848e-08	8.95464e-07	0.1259	0.184688
OSBPL8	-5.56589	-0.444995	2.60815e-08	7.874e-07	0.205575	0.25978
GPBP1	-5.56688	-0.356363	2.59337e-08	7.84577e-07	0.261092	0.317672
SRSF4	-5.58698	-0.396364	2.31056e-08	7.03431e-07	0.230894	0.287992
MTR	-5.58763	-0.69008	2.30196e-08	7.02291e-07	0.11475	0.171788
CD40LG	-5.62303	-0.442302	1.87635e-08	5.73656e-07	0.197213	0.256633
UBE3A	-5.62392	-0.515136	1.86674e-08	5.71926e-07	0.163995	0.221395
DDX6	-5.63797	-0.344794	1.72067e-08	5.30545e-07	0.286643	0.343786
CRBN	-5.65002	-0.361622	1.60431e-08	4.95726e-07	0.263182	0.318091
CUL5	-5.67281	-0.734311	1.40474e-08	4.3592e-07	0.107782	0.165705
GPATCH8	-5.68842	-0.692227	1.2822e-08	3.9875e-07	0.11475	0.173571
PHYKPL	-5.69272	-0.481806	1.25035e-08	3.89684e-07	0.191405	0.247719
DEF6	-5.70241	-0.34347	1.18127e-08	3.68949e-07	0.281765	0.336969
CDC40	-5.7097	-0.721678	1.13173e-08	3.55011e-07	0.109872	0.168222
BNIP3L	-5.73432	-0.429102	9.79027e-09	3.07776e-07	0.218118	0.274987
PAG1	-5.75907	-0.481715	8.45792e-09	2.6647e-07	0.18583	0.243629
CCDC88C	-5.76172	-0.591632	8.32607e-09	2.62889e-07	0.140302	0.20042
TNKS2	-5.7662	-0.719967	8.1077e-09	2.56554e-07	0.111498	0.170844
SP110	-5.78551	-0.376971	7.22923e-09	2.30777e-07	0.254588	0.313686
PPP4R3B	-5.78774	-0.495193	7.13388e-09	2.28237e-07	0.181185	0.239853
G3BP1	-5.79705	-0.405501	6.74903e-09	2.16403e-07	0.233449	0.291977
WIPF1	-5.79811	-0.306692	6.70655e-09	2.15519e-07	0.336353	0.388778
PCSK7	-5.80767	-0.520825	6.33476e-09	2.0448e-07	0.169338	0.227897
SRGN	-5.82057	-0.306396	5.86457e-09	1.89726e-07	0.344948	0.406083
ANXA6	-5.8282	-0.264236	5.6028e-09	1.81664e-07	0.416492	0.465863
SRRM2	-5.84145	-0.344434	5.17489e-09	1.68545e-07	0.299419	0.356791
SNRK	-5.84669	-0.625152	5.01437e-09	1.63686e-07	0.139373	0.198112
SETD5	-5.86153	-0.660151	4.58629e-09	1.50391e-07	0.125668	0.186576
LSM14A	-5.87307	-0.316271	4.27792e-09	1.40598e-07	0.333101	0.385842
ZBTB20	-5.88683	-0.638899	3.93674e-09	1.29975e-07	0.131243	0.192449
MTPN	-5.90364	-0.585373	3.55576e-09	1.18206e-07	0.152613	0.212061
DPYD	-5.90442	-0.46458	3.53885e-09	1.17915e-07	0.203252	0.261668
HERC1	-5.91096	-0.6706	3.40125e-09	1.13855e-07	0.124042	0.185107
TAOK3	-5.91287	-0.500103	3.36199e-09	1.12802e-07	0.177003	0.2387
WAPL	-5.9236	-0.53752	3.14977e-09	1.06174e-07	0.165389	0.22538
DOCK10	-5.95738	-0.45535	2.56307e-09	8.68024e-08	0.210685	0.270477
AKNA	-5.96187	-0.46242	2.49365e-09	8.46494e-08	0.208595	0.267541
P2RY8	-5.97449	-0.359126	2.30812e-09	7.85357e-08	0.285947	0.341059
THEMIS	-5.98323	-0.662353	2.18751e-09	7.4784e-08	0.127294	0.189722
UHMK1	-5.99202	-0.556813	2.07256e-09	7.1022e-08	0.160046	0.221814
RTN4	-6.00411	-0.402143	1.92379e-09	6.62381e-08	0.240418	0.301835
CMPK1	-6.02731	-0.300408	1.66714e-09	5.75384e-08	0.352149	0.420556
ZNF292	-6.03295	-0.482135	1.60991e-09	5.56958e-08	0.200465	0.260619
LNPEP	-6.05147	-0.442493	1.43531e-09	4.98942e-08	0.229268	0.287153
HNRNPH1	-6.0543	-0.418479	1.4103e-09	4.91428e-08	0.239721	0.30194
RASGRP1	-6.08932	-0.591046	1.1339e-09	3.97029e-08	0.147735	0.211746
LUC7L2	-6.09068	-0.466934	1.12435e-09	3.9501e-08	0.203717	0.266177
RBM25	-6.09829	-0.357085	1.07207e-09	3.80914e-08	0.302671	0.360252
SLFN5	-6.11659	-0.406538	9.55981e-10	3.41901e-08	0.251568	0.314001
MAT2B	-6.14588	-0.278241	7.95201e-10	2.86055e-08	0.427875	0.487153
FNBP1	-6.17648	-0.433905	6.55479e-10	2.36972e-08	0.226481	0.288411
CRLF3	-6.19018	-0.3932	6.00959e-10	2.18353e-08	0.270616	0.328998
FNTA	-6.21574	-0.383456	5.1083e-10	1.87016e-08	0.270616	0.335396
ABRACL	-6.24446	-0.271665	4.25267e-10	1.56086e-08	0.446922	0.50173
DYNC1H1	-6.25803	-0.631361	3.89868e-10	1.43823e-08	0.143089	0.207132
ARHGAP30	-6.26184	-0.401577	3.80469e-10	1.41439e-08	0.270616	0.330676
MAPRE2	-6.28107	-0.665322	3.36251e-10	1.25647e-08	0.133333	0.198007
SH3KBP1	-6.28273	-0.38828	3.32685e-10	1.24636e-08	0.277816	0.336759
HNRNPD	-6.28923	-0.504435	3.19045e-10	1.19837e-08	0.190941	0.256738
ACAP1	-6.29427	-0.252945	3.08847e-10	1.16308e-08	0.507782	0.566125
STAT3	-6.30573	-0.419271	2.86845e-10	1.08305e-08	0.255052	0.316413
CYFIP2	-6.31462	-0.31751	2.70831e-10	1.02526e-08	0.363763	0.423597
TIA1	-6.31852	-0.828166	2.64082e-10	1.00233e-08	0.100348	0.16623
ITGA6	-6.32117	-0.474237	2.59593e-10	9.87889e-09	0.22137	0.283062
SET	-6.36636	-0.339012	1.93571e-10	7.48459e-09	0.326132	0.390666
TAX1BP1	-6.38363	-0.426787	1.72934e-10	6.74069e-09	0.252033	0.314316
RASA2	-6.40362	-0.487663	1.51732e-10	5.93026e-09	0.206039	0.270792
CEP350	-6.41018	-0.70603	1.45346e-10	5.69608e-09	0.129849	0.195595
GCC2	-6.42524	-0.35122	1.3166e-10	5.17373e-09	0.336585	0.402307
PAPOLA	-6.43551	-0.409628	1.23058e-10	4.86215e-09	0.262485	0.32323
PPP2CA	-6.45251	-0.485094	1.10012e-10	4.37055e-09	0.206039	0.273309
CCNL1	-6.45695	-0.351683	1.06835e-10	4.25605e-09	0.338676	0.399476
FYN	-6.48317	-0.462384	8.98181e-11	3.59795e-09	0.222532	0.287887
AKAP13	-6.49028	-0.483314	8.56747e-11	3.4415e-09	0.220209	0.285684
ARF6	-6.49726	-0.404098	8.17945e-11	3.29479e-09	0.259233	0.326691
EAPP	-6.54881	-0.415642	5.79959e-11	2.36248e-09	0.265738	0.328789
PPP2R5C	-6.61855	-0.517844	3.62728e-11	1.48175e-09	0.207898	0.273938
PIK3R1	-6.64942	-0.434267	2.94245e-11	1.20883e-09	0.255517	0.320399
NUCKS1	-6.65485	-0.393525	2.83585e-11	1.17169e-09	0.29849	0.361825
CHURC1	-6.67396	-0.299769	2.48985e-11	1.03465e-09	0.445064	0.511169
TLK1	-6.68221	-0.81247	2.35371e-11	9.8658e-10	0.115215	0.183115
BACH2	-6.68728	-0.579945	2.27356e-11	9.55756e-10	0.181417	0.247404
NIN	-6.6971	-0.728156	2.12601e-11	9.0159e-10	0.128223	0.197168
IFITM3	-6.70527	-0.436414	2.01031e-11	8.5503e-10	0.268757	0.328369
NR3C1	-6.72954	-0.463582	1.70202e-11	7.30354e-10	0.236934	0.304562
TMEM106B	-6.73554	-0.587204	1.63324e-11	7.02926e-10	0.169106	0.239539
TRBC2	-6.77931	-0.293456	1.20749e-11	5.22798e-10	0.531243	0.593183
CAPZA1	-6.80837	-0.400095	9.87076e-12	4.28652e-10	0.295006	0.362769
SSH2	-6.81451	-0.535118	9.45826e-12	4.11976e-10	0.199535	0.267646
HP1BP3	-6.85152	-0.358568	7.30671e-12	3.19222e-10	0.347735	0.410278
CD47	-6.85247	-0.373929	7.25862e-12	3.18081e-10	0.324274	0.392029
PHF3	-6.86775	-0.489756	6.52235e-12	2.86686e-10	0.232753	0.300367
MACF1	-6.89848	-0.62931	5.25612e-12	2.31734e-10	0.158885	0.231044
SMG1	-6.9067	-0.622187	4.96052e-12	2.1937e-10	0.164228	0.235134
TBRG1	-7.05735	-0.386902	1.69709e-12	7.62162e-11	0.310569	0.381961
SCAF11	-7.07283	-0.443961	1.518e-12	6.85995e-11	0.269686	0.339591
RCAN3	-7.07377	-0.336499	1.5078e-12	6.83522e-11	0.401858	0.465024
APBB1IP	-7.08217	-0.367909	1.41918e-12	6.47406e-11	0.354472	0.414263
TGOLN2	-7.08518	-0.479976	1.38862e-12	6.35472e-11	0.249013	0.316413
KMT2A	-7.09706	-0.610084	1.27435e-12	5.8503e-11	0.171196	0.244363
FAM49B	-7.11963	-0.462217	1.08218e-12	4.99981e-11	0.256678	0.324698
MDM4	-7.14253	-0.743677	9.16302e-13	4.2744e-11	0.137747	0.210278
TRA2A	-7.14604	-0.751473	8.93179e-13	4.18002e-11	0.129617	0.203566
HMGN2	-7.15904	-0.252688	8.12439e-13	3.81451e-11	0.636934	0.69376
GLG1	-7.21085	-0.392748	5.56034e-13	2.63633e-11	0.324042	0.394966
JMJD1C	-7.21951	-0.63041	5.21747e-13	2.4819e-11	0.171661	0.244468
PHF14	-7.22511	-0.684679	5.00691e-13	2.3896e-11	0.147271	0.223283
LCP1	-7.2487	-0.32085	4.20786e-13	2.01489e-11	0.434611	0.494913
BZW1	-7.25254	-0.502173	4.0903e-13	1.96511e-11	0.239954	0.309806
STK38	-7.27161	-0.480136	3.5523e-13	1.71805e-11	0.250174	0.323125
THOC2	-7.31174	-0.660484	2.63706e-13	1.27968e-11	0.163298	0.239434
STT3B	-7.3129	-0.645928	2.61433e-13	1.27292e-11	0.159814	0.236812
EPB41	-7.3702	-0.419588	1.70378e-13	8.38037e-12	0.319396	0.384268
PRPF8	-7.40838	-0.452827	1.27852e-13	6.33172e-12	0.276423	0.350393
MATR3-1	-7.42069	-0.55232	1.16516e-13	5.81013e-12	0.213008	0.287362
KPNB1	-7.42778	-0.49128	1.10438e-13	5.54531e-12	0.24669	0.32344
TMC8	-7.45173	-0.370954	9.21243e-14	4.64185e-12	0.366318	0.441112
CHRM3-AS2	-7.51715	-0.542501	5.59848e-14	2.84069e-12	0.216957	0.29355
NOG	-7.53932	-0.898015	4.72434e-14	2.41409e-12	0.105459	0.184898
EID1	-7.57058	-0.412635	3.71551e-14	1.90532e-12	0.334727	0.405558
PLAC8	-7.58353	-0.436817	3.36284e-14	1.7306e-12	0.302207	0.376717
BCLAF1	-7.5924	-0.485611	3.14045e-14	1.62774e-12	0.264576	0.339276
AIF1	-7.60149	-0.55369	2.92745e-14	1.5228e-12	0.229036	0.302255
RNF125	-7.61542	-0.886546	2.62835e-14	1.37712e-12	0.113124	0.192134
CNST	-7.61628	-0.67324	2.61087e-14	1.37294e-12	0.165389	0.242265
ARHGAP15	-7.71555	-0.359693	1.20461e-14	6.40435e-13	0.402091	0.477819
HNRNPR	-7.73609	-0.481794	1.02518e-14	5.53174e-13	0.271545	0.346932
TTC3	-7.75855	-0.415124	8.5908e-15	4.65287e-13	0.335656	0.406397
CLEC2D	-7.7666	-0.424144	8.06203e-15	4.3829e-13	0.335656	0.410383
IL17RA	-7.7989	-0.687392	6.24513e-15	3.46019e-13	0.163298	0.244678
NFKBIZ	-7.814	-0.724959	5.54003e-15	3.08132e-13	0.161208	0.239748
FUS	-7.81736	-0.315367	5.39411e-15	3.01175e-13	0.530314	0.598007
WSB1	-7.8446	-0.550012	4.34349e-15	2.43454e-13	0.225784	0.304562
BPTF	-7.87589	-0.662598	3.38335e-15	1.90376e-13	0.182811	0.261038
ARID4B	-7.88749	-0.46871	3.08334e-15	1.74173e-13	0.289431	0.362874
WNK1	-7.90842	-0.754831	2.60671e-15	1.48408e-13	0.145645	0.227687
CD96	-7.91669	-0.558634	2.43917e-15	1.39418e-13	0.22741	0.308023
ASH1L	-7.93591	-0.640685	2.08962e-15	1.19913e-13	0.195819	0.273519
TNIK	-7.94327	-0.74989	1.96913e-15	1.13448e-13	0.147271	0.229051
IPCEF1	-7.9463	-0.743081	1.9216e-15	1.11153e-13	0.157956	0.237965
AFF4	-7.96009	-0.827969	1.7192e-15	1.00247e-13	0.127991	0.210593
CAP1	-7.98795	-0.345872	1.37198e-15	8.06514e-14	0.443438	0.517567
EML4	-8.01292	-0.555168	1.12015e-15	6.63874e-14	0.233914	0.312847
RNF213	-8.03873	-0.478413	9.07751e-16	5.40205e-14	0.288966	0.366859
TRBC1	-8.05503	-0.538203	7.94606e-16	4.76797e-14	0.268757	0.345988
MYH9	-8.07199	-0.342012	6.91597e-16	4.16716e-14	0.50662	0.577032
FAM107B	-8.10824	-0.549708	5.13571e-16	3.12048e-14	0.235075	0.318825
NAP1L1	-8.20146	-0.328501	2.37482e-16	1.45518e-14	0.51475	0.581542
RAPGEF6	-8.25076	-0.604527	1.57393e-16	9.7685e-15	0.212311	0.295333
USP15	-8.28177	-0.529876	1.21362e-16	7.59748e-15	0.253891	0.338752
TRAF3IP3	-8.30941	-0.273475	9.61758e-17	6.04695e-15	0.706156	0.767174
MYCBP2	-8.34215	-0.543634	7.29534e-17	4.60689e-15	0.244832	0.329837
DDX24	-8.35173	-0.404051	6.72691e-17	4.26657e-15	0.392567	0.470267
NIPBL	-8.3545	-0.664044	6.57099e-17	4.18604e-15	0.19489	0.279077
PRKACB	-8.37322	-0.599802	5.6065e-17	3.60336e-15	0.223461	0.303618
ANKRD44	-8.43622	-0.522648	3.27763e-17	2.13503e-15	0.27108	0.356371
UBXN4	-8.44751	-0.494031	2.97592e-17	1.94727e-15	0.291754	0.377242
OGT	-8.51491	-0.50758	1.66723e-17	1.0959e-15	0.283856	0.368852
ACTR3	-8.51988	-0.35134	1.59724e-17	1.05469e-15	0.472242	0.54064
EIF4G2	-8.53028	-0.402409	1.45987e-17	9.68404e-16	0.405575	0.48904
SRSF5	-8.54075	-0.276154	1.33348e-17	8.8864e-16	0.773287	0.836287
MARCKSL1	-8.66114	-0.667072	4.67074e-18	3.14156e-16	0.206736	0.292187
ZRANB2	-8.73507	-0.496727	2.43498e-18	1.68479e-16	0.301742	0.392344
TCF25	-8.77199	-0.493229	1.75544e-18	1.23832e-16	0.305226	0.38731
ACTN1	-8.78594	-0.495551	1.5506e-18	1.10459e-16	0.311034	0.391715
PRPF38B	-8.82489	-0.569383	1.09568e-18	7.88293e-17	0.249477	0.338542
SLC38A1	-8.90632	-0.487892	5.27536e-19	3.85288e-17	0.319396	0.405244
ATRX	-8.91156	-0.523579	5.0318e-19	3.69365e-17	0.286876	0.374515
CD164	-8.92594	-0.454155	4.41934e-19	3.26062e-17	0.35029	0.43398
ITK	-8.92874	-0.47315	4.3087e-19	3.19529e-17	0.349826	0.430414
SRRM1	-8.96629	-0.422071	3.06683e-19	2.28605e-17	0.399535	0.487048
ACAP2	-9.17877	-0.696049	4.36046e-20	3.35408e-18	0.200232	0.29376
MYLIP	-9.20938	-0.956407	3.28001e-20	2.53649e-18	0.121254	0.217934
RAD21	-9.21463	-0.515274	3.12366e-20	2.42856e-18	0.315679	0.401259
SON	-9.25154	-0.367874	2.21278e-20	1.72968e-18	0.529617	0.61269
ADD3	-9.28289	-0.36627	1.64937e-20	1.29628e-18	0.532869	0.61699
HNRNPA3	-9.36624	-0.412394	7.51636e-21	5.9722e-19	0.448316	0.536654
TAF15	-9.41161	-0.557155	4.88615e-21	3.90379e-19	0.282695	0.376403
SF3B1	-9.43898	-0.471354	3.76416e-21	3.02408e-19	0.368873	0.452543
ARGLU1	-9.74679	-0.421498	1.90389e-22	1.56432e-20	0.463647	0.552281
STK17B	-9.76862	-0.510951	1.53529e-22	1.27596e-20	0.341696	0.430519
ZC3HAV1	-9.84584	-0.512906	7.14425e-23	5.97185e-21	0.344715	0.437126
FNBP4	-9.86379	-0.625148	5.97519e-23	5.02368e-21	0.256678	0.35354
LUC7L3	-9.87422	-0.493759	5.38478e-23	4.55376e-21	0.366783	0.461038
TTC14	-9.9271	-0.690961	3.17354e-23	2.69956e-21	0.21626	0.319874
TAF7	-9.93874	-0.630599	2.82388e-23	2.41634e-21	0.249013	0.349974
PNISR	-10.0999	-0.356688	5.53176e-24	4.7901e-22	0.626713	0.707918
TC2N	-10.1229	-0.452152	4.37355e-24	3.80999e-22	0.431823	0.522811
RAP1B	-10.133	-0.388912	3.94399e-24	3.45661e-22	0.547271	0.635763
PDE7A	-10.1713	-0.946615	2.6634e-24	2.36291e-22	0.138211	0.244782
TNFAIP3	-10.1966	-1.14436	2.05295e-24	1.83257e-22	0.109175	0.215732
CHD2	-10.2953	-0.648433	7.39657e-25	6.64359e-23	0.258769	0.357735
DENND2D	-10.3148	-0.546486	6.04114e-25	5.46006e-23	0.329384	0.431883
NKTR	-10.4694	-0.666644	1.1943e-25	1.1071e-23	0.250407	0.354903
IKZF1	-10.5051	-0.437146	8.18082e-26	7.63244e-24	0.485482	0.573676
ELF1	-10.5391	-0.569199	5.70188e-26	5.35421e-24	0.320325	0.424122
PRRC2C	-10.66	-0.481675	1.56577e-26	1.4799e-24	0.431823	0.529733
HNRNPU	-10.7035	-0.437541	9.8056e-27	9.32887e-25	0.507782	0.598951
LEF1	-10.72	-0.350077	8.20063e-27	7.8536e-25	0.718235	0.786786
HMGB1	-10.8911	-0.322481	1.27092e-27	1.22526e-25	0.767247	0.831883
CHD3	-11.1174	-0.878414	1.03238e-28	1.00873e-26	0.188618	0.299633
ARPC5	-11.2145	-0.49772	3.46205e-29	3.45274e-27	0.419977	0.51484
ACTR2	-11.4297	-0.713212	2.97004e-30	3.04608e-28	0.253891	0.367908
NDFIP1	-11.5278	-0.426847	9.5541e-31	9.9397e-29	0.550058	0.637546
POLR2J3	-11.6523	-1.07531	2.23275e-31	2.33969e-29	0.14216	0.262297
SATB1	-11.6754	-0.590607	1.70261e-31	1.79718e-29	0.362137	0.466597
TNRC6B	-11.7547	-0.783388	6.67601e-32	7.09866e-30	0.231823	0.349135
SFPQ	-11.9675	-0.629117	5.25616e-33	5.71499e-31	0.341696	0.44688
IL6ST	-11.9866	-0.732161	4.17491e-33	4.60865e-31	0.266434	0.3871
LBH	-12.2023	-0.559995	3.02059e-34	3.38611e-32	0.424158	0.538018
PTP4A2	-12.2163	-0.710056	2.54495e-34	2.8752e-32	0.270616	0.402412
N4BP2L2	-12.2947	-0.53818	9.66881e-35	1.10095e-32	0.432288	0.54473
TCF7	-12.3107	-0.406957	7.93165e-35	9.10314e-33	0.694774	0.772732
CELF2	-12.3801	-0.584361	3.3474e-35	3.90377e-33	0.39698	0.508757
RBM39	-12.7246	-0.532805	4.31674e-37	5.15904e-35	0.464808	0.577137
PPP1R2	-12.787	-0.503438	1.93937e-37	2.3371e-35	0.505691	0.610907
JAK1	-12.8164	-0.54947	1.3271e-37	1.6127e-35	0.460163	0.575459
CAMK4	-12.8809	-0.518838	5.76409e-38	7.06394e-36	0.500581	0.604824
ITM2A	-12.9672	-0.69677	1.87683e-38	2.36007e-36	0.340534	0.458836
ETS1	-13.3619	-0.573262	1.01015e-40	1.31601e-38	0.456911	0.567698
SRSF11	-13.4746	-0.6659	2.20749e-41	2.90205e-39	0.358188	0.483692
SMCHD1	-13.5203	-0.695056	1.18754e-41	1.5901e-39	0.344483	0.469009
MBNL1	-13.524	-0.460634	1.12858e-41	1.52528e-39	0.650174	0.748401
SELL	-13.7973	-0.409177	2.6458e-43	3.67894e-41	0.772822	0.844678
CD3G	-14.081	-0.544303	4.96937e-45	6.9769e-43	0.524042	0.639434
MAML2	-14.2932	-0.991787	2.41173e-46	3.45307e-44	0.219977	0.357735
ABLIM1	-14.3745	-0.771736	7.48328e-47	1.08216e-44	0.318467	0.452858
HNRNPA2B1	-14.4066	-0.407054	4.70395e-47	6.8711e-45	0.797213	0.871106
STK4	-14.4587	-0.596391	2.20777e-47	3.25781e-45	0.472474	0.601573
EPC1	-14.6021	-0.622848	2.72152e-48	4.05731e-46	0.44158	0.57462
AAK1	-14.7851	-0.830702	1.82818e-49	2.75389e-47	0.287805	0.431673
RSRP1	-15.0206	-0.72831	5.38321e-51	8.28155e-49	0.363066	0.505506
S100A9	-15.0271	-1.36992	4.87988e-51	7.58795e-49	0.130546	0.285999
LINC00861	-15.1238	-0.545383	1.12823e-51	1.77341e-49	0.622532	0.742423
CDC42	-15.3942	-0.611001	1.78923e-53	2.84331e-51	0.491521	0.619717
STK17A	-15.3954	-0.86324	1.75705e-53	2.82318e-51	0.286876	0.443524
HSP90AA1	-15.712	-0.543045	1.25075e-55	2.10315e-53	0.634146	0.746198
RBL2	-16.331	-0.715271	5.93751e-60	1.0471e-57	0.424855	0.564971
DDX5	-17.183	-0.428454	3.55915e-66	6.95526e-64	0.891521	0.950288
DDX17	-17.4405	-0.774368	4.06193e-68	8.15828e-66	0.426481	0.594337
ITM2B	-17.7636	-0.424983	1.35291e-70	2.83542e-68	0.874332	0.934767
RPL41	-17.8734	-0.606859	1.90128e-71	4.10365e-69	0.996051	1
ACTB	-18.2416	-0.310567	2.41125e-74	5.28321e-72	0.99698	0.998637
ATM	-18.445	-0.806279	5.71687e-76	1.27187e-73	0.427875	0.588464
FOXP1	-18.7145	-0.661496	3.7706e-78	8.9388e-76	0.596748	0.721867
IL7R	-19.5553	-0.509715	3.7173e-85	9.26826e-83	0.859001	0.903828
HLA-B	-19.9027	-0.254482	3.85553e-88	1.01372e-85	0.994193	0.997588
RPL23	-20.6657	-0.550083	7.05345e-95	2e-92	0.784437	0.868589
BCL11B	-21.0576	-0.995798	1.94992e-98	5.63956e-96	0.368177	0.554903
TGFBR2	-21.3899	-1.22353	1.65762e-101	5.10018e-99	0.266667	0.469848
BTG1	-22.7679	-0.379827	9.54988e-115	3.36831e-112	0.974216	0.985422
PTPRC	-23.7784	-0.657974	5.58282e-125	2.3745e-122	0.795587	0.900052
RPS20	-23.9177	-0.562489	2.00274e-126	9.05048e-124	0.857143	0.924698
TXNIP	-24.5607	-0.481846	3.32584e-133	1.84981e-130	0.953542	0.984268
RPL27A	-24.7627	-0.538811	2.26445e-135	1.36442e-132	0.892915	0.950498
RPL38	-26.9925	-0.439929	1.80873e-160	1.45312e-157	0.960046	0.974095
RPS29	-27.3492	-0.447113	1.10313e-164	9.38377e-162	0.981417	0.990561
RPL21	-28.9224	-0.254171	6.24377e-184	6.94548e-181	0.998374	0.999371
PCBP1	-29.9717	-0.946551	2.29583e-197	3.01818e-194	0.666202	0.843104
RPL13A	-30.3597	-0.410363	1.86844e-202	2.70195e-199	0.98676	0.997483
PCBP2	-31.9728	-0.856588	2.60129e-224	5.37389e-221	0.794425	0.933928
MALAT1	-57.2686	-0.889114	0	0	1	1

## Sheet: CD8 Tcm
name	scores	lfc	pval	adj_pval	pct_nz_group	pct_nz_reference
CD74	24.2365	1.10418	9.17255e-130	6.63221e-126	0.945158	0.881443
RPS26	18.1504	0.734589	1.27521e-73	4.61019e-70	0.918834	0.908505
KLF2	17.6791	0.861444	6.07617e-70	1.46446e-66	0.814792	0.685567
HLA-DRB5	17.5129	1.78955	1.14196e-68	2.06423e-65	0.467565	0.233677
RPL6	16.8652	0.25501	8.11582e-64	1.30403e-60	0.99906	0.99957
RPL23A	16.5125	0.250588	2.98282e-61	3.92132e-58	0.994986	0.998282
FTH1	15.9814	0.403437	1.72156e-57	2.07462e-54	0.98057	0.968213
SH3BGRL3	15.3253	0.390243	5.18346e-53	4.9972e-50	0.984644	0.978093
IL32	14.5851	0.326827	3.49485e-48	2.65995e-45	0.984331	0.984107
CST7	14.2919	0.691606	2.45984e-46	1.69389e-43	0.879662	0.782216
RPL36AL	14.155	0.454853	1.73987e-45	1.14365e-42	0.891257	0.858247
PFN1	14.0507	0.304222	7.63248e-45	4.59889e-42	0.995613	0.996564
NKG7	14.011	0.762495	1.33492e-44	7.72174e-42	0.85083	0.781787
DUSP2	13.7253	0.936779	7.16209e-43	3.83596e-40	0.631463	0.496564
HLA-DQB1	13.3644	1.75776	9.76379e-41	4.86876e-38	0.339705	0.145619
HLA-DPA1	12.5888	0.788019	2.43338e-36	1.13513e-33	0.63209	0.493986
HLA-DPB1	12.4524	0.728257	1.35714e-35	6.13298e-33	0.669696	0.542096
CMC1	12.3077	0.847756	8.234e-35	3.50211e-32	0.648386	0.507302
GAPDH	11.6037	0.333411	3.94817e-31	1.46396e-28	0.93231	0.926976
HLA-DQA2	11.1662	4.38316	5.96967e-29	1.96199e-26	0.187089	0.0120275
GZMK	10.9897	0.685384	4.28337e-28	1.34656e-25	0.897838	0.770189
SERF2	10.0653	0.262251	7.86754e-24	1.86512e-21	0.95644	0.946735
GZMA	10.021	0.608794	1.23248e-23	2.78483e-21	0.808524	0.688574
ZFP36	9.76337	0.758915	1.61698e-22	3.38886e-20	0.490128	0.381014
CCL5	9.65539	0.287816	4.66389e-22	9.49923e-20	0.952993	0.941581
MYL6	9.46509	0.276397	2.93323e-21	5.65566e-19	0.902538	0.892612
S100A4	9.22551	0.350784	2.82204e-20	5.10119e-18	0.886243	0.86555
SUB1	9.10859	0.344632	8.34597e-20	1.38725e-17	0.743967	0.723368
PSME1	8.79765	0.328283	1.39711e-18	2.06159e-16	0.810404	0.777062
SMDT1	8.79406	0.519893	1.44254e-18	2.10712e-16	0.574115	0.493986
HERPUD1	8.68623	0.878531	3.74653e-18	5.20948e-16	0.36885	0.252577
ZFP36L2	8.45428	0.250668	2.80825e-17	3.65857e-15	0.929803	0.929553
SRGN	8.44817	0.343131	2.95908e-17	3.82065e-15	0.774992	0.741838
SRP14	8.35354	0.264428	6.62454e-17	8.33021e-15	0.841429	0.822595
CLIC1	8.32459	0.375425	8.46213e-17	1.05492e-14	0.742401	0.695017
HBB	8.18468	3.1173	2.73022e-16	3.26295e-14	0.152303	0.0257732
CCL4	7.89671	0.779726	2.86365e-15	3.21017e-13	0.382012	0.271048
PSMB9	7.79849	0.353629	6.26521e-15	6.66186e-13	0.718897	0.67268
GZMH	7.67906	0.779609	1.6026e-14	1.62065e-12	0.382012	0.268041
PTPRCAP	7.66579	0.324158	1.7774e-14	1.78493e-12	0.820746	0.787371
HLA-DRB1	7.50217	0.570301	6.27708e-14	6.05152e-12	0.52084	0.419674
S100A10	7.47812	0.280664	7.53906e-14	7.17253e-12	0.826073	0.804124
COX6A1	7.40437	0.351077	1.31775e-13	1.2374e-11	0.65434	0.610825
HLA-DRA	7.00121	0.744662	2.53767e-12	2.09698e-10	0.355374	0.25988
GUK1	6.95187	0.321696	3.60472e-12	2.94508e-10	0.672203	0.628866
HIGD2A	6.48054	0.367007	9.13955e-11	6.6751e-09	0.595738	0.534794
S100A11	6.34168	0.379505	2.2728e-10	1.61112e-08	0.582576	0.524485
CALR	6.02317	0.342482	1.71029e-09	1.09436e-07	0.577875	0.534364
IFITM2	6.0219	0.291753	1.72381e-09	1.09815e-07	0.707929	0.68299
ITGB2	5.97834	0.293906	2.25426e-09	1.40512e-07	0.741147	0.690292
GSTK1	5.96021	0.25074	2.51909e-09	1.55015e-07	0.690379	0.670103
ISG20	5.92318	0.370309	3.1578e-09	1.90271e-07	0.544343	0.494845
CCL4L2	5.91798	0.99929	3.25926e-09	1.95569e-07	0.224694	0.139175
COX5B	5.67524	0.301123	1.38493e-08	7.73263e-07	0.610467	0.564003
PSMB10	5.56848	0.362734	2.56974e-08	1.4023e-06	0.504857	0.450172
PSMB8	5.53605	0.316474	3.09365e-08	1.67555e-06	0.558132	0.517182
MT1E	5.30561	1.86132	1.12298e-07	5.7383e-06	0.15011	0.0725945
MZT2B	5.23884	0.45245	1.61588e-07	7.89436e-06	0.394861	0.334622
GSTP1	5.22191	0.295845	1.77083e-07	8.56456e-06	0.56252	0.521478
COX5A	5.15326	0.409239	2.56002e-07	1.2218e-05	0.421811	0.363402
C9orf16	5.0007	0.304322	5.7123e-07	2.63075e-05	0.510498	0.472509
HLA-DMA	4.9745	0.781347	6.54164e-07	2.98419e-05	0.222187	0.148196
TSPO	4.86448	0.375595	1.14759e-06	5.0289e-05	0.428079	0.375859
CASP4	4.84457	0.550979	1.26884e-06	5.5101e-05	0.302413	0.238402
PDIA3	4.84008	0.300137	1.29784e-06	5.6192e-05	0.516766	0.477663
NDUFB10	4.79819	0.333552	1.60106e-06	6.76988e-05	0.465998	0.412801
TRAPPC1	4.70903	0.283855	2.48899e-06	0.000102254	0.515826	0.481959
BLOC1S1	4.66968	0.370253	3.01664e-06	0.000119845	0.416797	0.361254
CSTB	4.64774	0.331991	3.35584e-06	0.000131872	0.460044	0.407216
SEC61B	4.57302	0.265691	4.80739e-06	0.00018332	0.531181	0.50043
RNF7	4.50154	0.422912	6.74622e-06	0.000247607	0.353808	0.296392
C12orf75	4.49066	0.32015	7.10021e-06	0.00025863	0.481981	0.437715
PSME2	4.44002	0.260222	8.99514e-06	0.000321977	0.539956	0.50945
UBE2I	4.2232	0.307775	2.40859e-05	0.000791605	0.442808	0.402062
MRPL41	4.19823	0.462101	2.69007e-05	0.000870271	0.297712	0.238832
FKBP8	4.10637	0.263011	4.01928e-05	0.00124727	0.478533	0.451031
STUB1	4.09883	0.411112	4.15238e-05	0.00128307	0.327484	0.275773
WAS	4.07982	0.303579	4.50707e-05	0.00138674	0.436854	0.391753
HLA-DQA1	4.06877	0.630057	4.72623e-05	0.00145108	0.215606	0.155498
P4HB	4.01172	0.324395	6.02786e-05	0.00181602	0.411783	0.369845
NSA2	4.00223	0.296095	6.27478e-05	0.00188256	0.438107	0.397766
NDUFB9	3.94516	0.252058	7.97483e-05	0.00234282	0.490755	0.460481
DRAP1	3.94479	0.253573	7.98708e-05	0.00234282	0.482294	0.448454
LGALS1	3.90704	0.417932	9.34331e-05	0.00270227	0.346913	0.300258
YPEL3	3.90305	0.435077	9.49892e-05	0.00273224	0.30116	0.250859
DDIT4	3.87631	0.870882	0.000106053	0.00300123	0.156691	0.0983677
DBI	3.86534	0.257431	0.000110933	0.00311735	0.4754	0.445876
TXN	3.84636	0.331586	0.000119888	0.00334046	0.369477	0.31701
ARRB2	3.8312	0.306567	0.00012752	0.00351922	0.405202	0.363832
MRPL10	3.79965	0.576103	0.000144898	0.00393128	0.216547	0.159794
KLRC4	3.78355	0.404613	0.000154608	0.00417905	0.294892	0.239261
SHISA5	3.78295	0.270285	0.000154981	0.0041813	0.446882	0.410223
BIN1	3.77414	0.304223	0.000160561	0.00429976	0.397994	0.355241
ABT1	3.73195	0.61936	0.00019	0.00496851	0.19367	0.137027
UBE2V1	3.71036	0.301182	0.000206967	0.00537334	0.402068	0.358677
UBE2L6	3.69062	0.368339	0.000223704	0.00570928	0.336885	0.295103
IRF1	3.66038	0.312566	0.000251841	0.0063337	0.422751	0.392182
MAD1L1	3.64579	0.496345	0.000266574	0.00662358	0.236916	0.183419
DOK2	3.6232	0.324214	0.000290982	0.00711995	0.365716	0.325601
SF3B4	3.60678	0.496678	0.000310015	0.00748434	0.229709	0.175687
CCDC85B	3.58171	0.283682	0.000341346	0.00815902	0.402068	0.371564
CSNK2B	3.56013	0.259344	0.000370676	0.00867371	0.442181	0.410223
RAC1	3.55398	0.272314	0.000379441	0.00885015	0.4356	0.399485
SF3A2	3.54133	0.376507	0.000398108	0.00916546	0.306487	0.263316
RBM8A	3.46323	0.288201	0.000533741	0.0119296	0.379818	0.342784
MZT2A	3.41367	0.332657	0.000640948	0.0140862	0.330931	0.283935
BAX	3.36309	0.329869	0.000770749	0.0165614	0.353808	0.323024
SNRPC	3.25997	0.383349	0.00111423	0.0230514	0.276716	0.234107
ALOX5AP	3.22573	0.304047	0.0012565	0.0253775	0.364776	0.329038
RNF167	3.2148	0.275284	0.00130535	0.0260008	0.379505	0.34579
DYNLT1	3.1749	0.424892	0.00149888	0.0290553	0.250078	0.205756
ZNHIT1	3.14587	0.391591	0.00165593	0.03155	0.256346	0.214777
NDUFA6	3.14026	0.345872	0.00168798	0.0320583	0.291131	0.250859
KXD1	3.12852	0.497481	0.00175692	0.0330817	0.203385	0.158076
NDUFV2	3.11823	0.265539	0.00181943	0.0340347	0.362582	0.328179
RHOC	3.11787	0.438877	0.00182165	0.0340347	0.232529	0.188144
MT1F	3.07543	0.635562	0.00210197	0.0385743	0.171733	0.126289
PSMB6	2.98212	0.288069	0.00286263	0.0493403	0.338139	0.305412
ERICH1	-2.97923	-0.433949	0.00288978	0.0496898	0.147916	0.195876
TMOD3	-2.98257	-0.399967	0.00285839	0.049326	0.158258	0.207904
PPP6R3	-2.98674	-0.549864	0.00281966	0.0487157	0.10843	0.155928
RICTOR	-2.987	-0.517091	0.00281729	0.0487157	0.116891	0.164948
TSPAN14	-2.98785	-0.354298	0.0028095	0.0486565	0.183641	0.234107
GLUD1	-2.99094	-0.418951	0.00278117	0.0482236	0.150423	0.200601
PRPF38A	-2.99123	-0.50715	0.0027786	0.0482236	0.112504	0.161512
CD82	-2.99345	-0.467726	0.00275843	0.0479443	0.133814	0.181271
RPS6KA3	-2.99436	-0.479105	0.00275024	0.0478595	0.115951	0.166237
CTNNB1	-2.99442	-0.510102	0.0027497	0.0478595	0.125353	0.17268
SMARCA4	-2.99566	-0.557552	0.00273855	0.0478179	0.107803	0.155928
DIDO1	-3.00095	-0.453491	0.00269138	0.0470617	0.137888	0.186426
PRKDC	-3.00203	-0.417613	0.00268187	0.0469812	0.162332	0.210481
SP3	-3.00354	-0.534334	0.00266856	0.0468326	0.112504	0.161082
ALDH9A1	-3.00677	-0.515572	0.00264042	0.046395	0.123159	0.170962
RSL1D1	-3.01145	-0.251973	0.00259999	0.045796	0.334065	0.389605
PPP1CB	-3.01302	-0.433026	0.00258662	0.045616	0.138201	0.188574
TSPYL1	-3.02409	-0.507957	0.00249384	0.0440873	0.121905	0.170533
ZNF493	-3.02448	-0.546691	0.0024906	0.0440839	0.102476	0.152062
BIRC6	-3.02456	-0.384835	0.00248996	0.0440839	0.177374	0.225945
KANSL1	-3.02605	-0.449627	0.00247774	0.0439639	0.139141	0.189003
CAPN7	-3.02712	-0.538036	0.00246899	0.0439165	0.109997	0.159364
CDK13	-3.02893	-0.57092	0.00245422	0.0437075	0.104356	0.153351
XRN2	-3.02962	-0.366156	0.0024486	0.0436612	0.204951	0.252577
BAZ1B	-3.0318	-0.485301	0.00243098	0.0434541	0.1288	0.176976
LIMS1	-3.0358	-0.399529	0.002399	0.0429357	0.161705	0.21177
CANX	-3.03747	-0.275444	0.00238577	0.0427517	0.284864	0.334622
GGNBP2	-3.03877	-0.303289	0.0023755	0.0426471	0.243184	0.292096
ZBTB44	-3.03935	-0.491427	0.00237092	0.0426471	0.107176	0.158935
RANBP2	-3.06189	-0.376195	0.00219942	0.0398921	0.154184	0.208333
DCK	-3.06371	-0.315334	0.00218613	0.0397655	0.225008	0.277921
FKBP5	-3.06703	-0.484292	0.00216194	0.0394021	0.135694	0.184708
BRD4	-3.06792	-0.413855	0.00215558	0.0393583	0.164212	0.213058
ITCH	-3.07344	-0.584205	0.00211606	0.0387837	0.103416	0.152491
HSPB1	-3.07671	-0.270506	0.002093	0.0384586	0.306487	0.356529
PIAS1	-3.08786	-0.316091	0.00201602	0.0372333	0.220934	0.274914
FRYL	-3.09997	-0.438334	0.00193538	0.0359737	0.147916	0.199742
PRKAR2A	-3.10236	-0.547699	0.00191985	0.0357309	0.113131	0.162801
TMEM87A	-3.11498	-0.497489	0.00183955	0.0343248	0.122219	0.17311
GABPB1-AS1	-3.1212	-0.549929	0.00180114	0.0337436	0.119085	0.168814
THUMPD3-AS1	-3.13017	-0.539425	0.00174707	0.0329393	0.115638	0.166237
SUPT16H	-3.13018	-0.505577	0.00174697	0.0329393	0.120025	0.171821
SERINC1	-3.13225	-0.327943	0.00173475	0.0327925	0.234723	0.287801
RB1CC1	-3.13249	-0.497783	0.00173329	0.0327925	0.123159	0.174399
DEF6	-3.14004	-0.2879	0.00168926	0.0320583	0.278283	0.335911
KLRB1	-3.15134	-0.499234	0.00162521	0.031092	0.145409	0.195876
PRPF6	-3.15222	-0.432054	0.00162036	0.0310769	0.163898	0.213918
HNRNPD	-3.15347	-0.344672	0.00161344	0.0310266	0.206832	0.260739
RNF149	-3.155	-0.270615	0.001605	0.0309053	0.296145	0.354811
NCKAP1L	-3.15773	-0.413591	0.00159005	0.0306993	0.169226	0.219502
ATAD1	-3.17091	-0.552917	0.0015196	0.0293782	0.105923	0.158076
NUMA1	-3.17272	-0.509207	0.00151018	0.0292353	0.13256	0.18299
DEK	-3.18262	-0.269565	0.00145947	0.0283674	0.313068	0.372423
KCNA3	-3.18327	-0.394904	0.00145624	0.0283428	0.175807	0.228952
SEC63	-3.18679	-0.565149	0.00143861	0.0280374	0.102789	0.155498
SFXN1	-3.189	-0.442255	0.00142768	0.0278759	0.148229	0.20146
CUL5	-3.1895	-0.581955	0.00142519	0.0278759	0.108743	0.160223
SRSF4	-3.19112	-0.297603	0.00141724	0.0277705	0.252585	0.310997
TMPO	-3.19257	-0.470383	0.00141012	0.0276686	0.156064	0.205326
ZC3H13	-3.19342	-0.516217	0.00140599	0.027625	0.128173	0.179553
TARDBP	-3.19425	-0.541943	0.00140196	0.0275832	0.111564	0.164089
ETNK1	-3.19444	-0.572484	0.00140104	0.0275832	0.107176	0.158935
STX17	-3.19897	-0.584322	0.0013792	0.0272467	0.107176	0.158935
MYC	-3.20836	-0.630601	0.00133494	0.0264808	0.105296	0.155498
DCAF8	-3.21019	-0.546112	0.00132646	0.0263489	0.119085	0.170533
PRPF40A	-3.21281	-0.333883	0.00131444	0.0261459	0.227828	0.283076
IFNAR2	-3.21507	-0.454767	0.00130414	0.0260008	0.138515	0.19244
SET	-3.21548	-0.250036	0.00130228	0.0260008	0.386713	0.447595
PUM2	-3.21671	-0.490895	0.0012967	0.0259358	0.130053	0.183419
TLE4	-3.22087	-0.619869	0.00127804	0.0256334	0.102476	0.15378
PRDX2	-3.22105	-0.283764	0.0012772	0.0256334	0.300533	0.360825
GIMAP2	-3.22141	-0.346052	0.0012756	0.0256334	0.210279	0.267182
THOC2	-3.22351	-0.371089	0.0012663	0.0255042	0.186462	0.242268
GTF2I	-3.23464	-0.501486	0.00121797	0.0246682	0.136948	0.189003
TM9SF2	-3.23561	-0.38878	0.00121382	0.0246186	0.190536	0.244416
PPP2R5E	-3.23614	-0.55207	0.00121157	0.0246074	0.120338	0.171821
MAN2A1	-3.24001	-0.536527	0.00119526	0.0243104	0.117518	0.170533
NFKBIA	-3.24112	-0.271031	0.00119061	0.024284	0.315575	0.371134
ATP2B4	-3.24154	-0.357062	0.00118886	0.0242826	0.21498	0.265893
SEC31A	-3.24484	-0.442946	0.00117516	0.0240708	0.151363	0.204897
TRIP11	-3.24731	-0.636404	0.001165	0.0238966	0.104043	0.155069
HSD17B11	-3.24837	-0.29391	0.0011607	0.0238422	0.26324	0.320017
PIK3IP1	-3.24947	-0.325168	0.00115621	0.0237837	0.245378	0.299399
DIAPH1	-3.25342	-0.360185	0.00114025	0.0235223	0.204638	0.257732
RNF125	-3.26612	-0.377916	0.00109031	0.0225888	0.179568	0.234966
PPP3CC	-3.27109	-0.275847	0.00107133	0.0222275	0.330617	0.390464
CDK12	-3.27125	-0.611429	0.00107075	0.0222275	0.105923	0.158076
OSBPL8	-3.27669	-0.351874	0.00105033	0.0218545	0.21498	0.2689
ATP1A1	-3.28031	-0.30529	0.00103692	0.0216066	0.267001	0.323024
ARF4	-3.28106	-0.425519	0.00103419	0.0215807	0.163898	0.219502
HMGN3	-3.28296	-0.259527	0.00102722	0.0214662	0.335318	0.400344
UBTF	-3.28557	-0.442678	0.00101775	0.0212992	0.157631	0.212199
CHD9	-3.30117	-0.537571	0.000962842	0.0202085	0.120338	0.17354
FAM111A	-3.3069	-0.585876	0.000943331	0.0198278	0.10561	0.159364
CENPC	-3.31099	-0.523397	0.000929656	0.0195688	0.125353	0.179553
BTN3A3	-3.31361	-0.468528	0.000920998	0.0194431	0.144155	0.198454
PLEK	-3.31533	-0.260446	0.000915352	0.0193522	0.406142	0.447165
AFF4	-3.32334	-0.483427	0.000889479	0.0188327	0.147916	0.20189
DDX21	-3.33126	-0.421721	0.000864551	0.0183587	0.160451	0.218213
TPR	-3.35422	-0.300319	0.000795886	0.0169754	0.27985	0.341924
STAT3	-3.35454	-0.34024	0.000794976	0.0169754	0.236603	0.292526
YIPF4	-3.36173	-0.62109	0.000774554	0.0165938	0.106863	0.161082
SREK1	-3.36248	-0.599302	0.00077247	0.0165737	0.101536	0.156787
TMC8	-3.3686	-0.287844	0.000755511	0.0162581	0.320589	0.374141
HSPD1	-3.38078	-0.400749	0.000722805	0.0156007	0.195237	0.25043
MAPRE2	-3.38737	-0.496526	0.000705672	0.0152566	0.147916	0.202749
XPO1	-3.39688	-0.565892	0.000681596	0.0148219	0.120338	0.174828
RGCC	-3.39695	-0.561334	0.000681404	0.0148219	0.110624	0.166667
USP8	-3.39931	-0.586386	0.000675549	0.0147347	0.117831	0.171821
RECQL	-3.40016	-0.52257	0.000673461	0.0147113	0.130053	0.185137
SMARCC2	-3.40782	-0.411845	0.000654848	0.0143481	0.189282	0.244845
BDP1	-3.41264	-0.503029	0.000643367	0.0141179	0.145096	0.200601
DNAJA2	-3.41673	-0.350775	0.000633782	0.01395	0.231589	0.28823
RAB29	-3.42404	-0.315322	0.00061697	0.0136006	0.268568	0.331186
CCDC66	-3.43206	-0.638046	0.000599022	0.0132453	0.103102	0.158935
GPBP1	-3.43696	-0.339217	0.000588287	0.0130279	0.234723	0.295533
CTR9	-3.43893	-0.556898	0.000584028	0.0129534	0.124412	0.179983
TGFBR2	-3.44348	-0.382226	0.00057427	0.0127566	0.213726	0.270189
UBAC2	-3.44389	-0.400262	0.000573399	0.0127566	0.196177	0.253866
PUM1	-3.46652	-0.547275	0.000527246	0.0118209	0.125353	0.182131
NRDC	-3.46862	-0.472778	0.000523134	0.0117652	0.157944	0.213918
PCMTD1	-3.47428	-0.628532	0.000512217	0.0115376	0.104983	0.160653
SYNRG	-3.47974	-0.338013	0.000501897	0.0113405	0.24099	0.302405
TAOK3	-3.49934	-0.322651	0.000466416	0.0105718	0.253212	0.316151
ATF7IP	-3.50077	-0.343715	0.000463923	0.0105322	0.235349	0.297251
PRKACB	-3.50417	-0.320568	0.000458032	0.0104473	0.26324	0.323883
DCAF7	-3.50911	-0.440769	0.000449616	0.0102716	0.171733	0.230241
RCSD1	-3.50917	-0.268359	0.000449515	0.0102716	0.374177	0.438574
RASA3	-3.51965	-0.36853	0.000432114	0.009903	0.211846	0.273196
KAT6B	-3.54134	-0.596065	0.000398095	0.00916546	0.117831	0.174399
RRP1B	-3.54811	-0.484894	0.000388008	0.00896323	0.15011	0.207904
RSF1	-3.55106	-0.367489	0.000383683	0.00889174	0.225948	0.287801
CNST	-3.55109	-0.634328	0.000383646	0.00889174	0.10843	0.165378
CDC25B	-3.55183	-0.281399	0.000382563	0.00889174	0.365716	0.42311
SETX	-3.55448	-0.483337	0.000378726	0.00884774	0.163272	0.219502
CD46	-3.56015	-0.44853	0.00037064	0.00867371	0.175807	0.235825
SSH2	-3.56155	-0.445986	0.000368665	0.00865466	0.1733	0.231959
LUC7L2	-3.56208	-0.402292	0.000367921	0.00865123	0.199937	0.260309
SRSF3	-3.56229	-0.259491	0.000367634	0.00865123	0.400815	0.468643
JAK3	-3.5626	-0.54369	0.000367202	0.00865123	0.135381	0.192869
SLC38A1	-3.56579	-0.291035	0.000362764	0.00857177	0.353808	0.421821
CHURC1	-3.56747	-0.269922	0.00036044	0.0085308	0.383892	0.447595
SERPINB9	-3.56827	-0.548117	0.000359347	0.00851889	0.119712	0.179553
XRN1	-3.57834	-0.480455	0.000345777	0.00821064	0.157631	0.216065
ZBTB20	-3.57929	-0.682825	0.000344523	0.00819433	0.100595	0.158076
DPYD	-3.58087	-0.462279	0.000342454	0.00816148	0.160138	0.219931
TMEM106B	-3.58715	-0.644567	0.000334306	0.00800397	0.105296	0.16323
PRKX	-3.59234	-0.719729	0.000327724	0.00787205	0.102476	0.158076
FGFR1OP2	-3.5936	-0.336644	0.000326146	0.00784758	0.259166	0.321735
RAP2B	-3.59478	-0.530253	0.000324671	0.00782511	0.13256	0.19201
UBL3	-3.6106	-0.621956	0.00030549	0.00738744	0.112817	0.170962
SP110	-3.61147	-0.359069	0.000304464	0.00738734	0.244124	0.304553
RAB2A	-3.62046	-0.367554	0.000294078	0.00718355	0.234723	0.294244
TMEM165	-3.62949	-0.463812	0.000283987	0.00697238	0.162958	0.224227
FNBP1	-3.63323	-0.318795	0.000279893	0.00688357	0.296772	0.359536
TMX1	-3.63584	-0.4447	0.000277076	0.00682588	0.163272	0.225515
PRPF4B	-3.64019	-0.438697	0.000272433	0.00672295	0.177687	0.238832
NLRC3	-3.64137	-0.508279	0.000271195	0.00670385	0.142902	0.203608
CCAR1	-3.64372	-0.484837	0.000268728	0.00665423	0.151363	0.212629
TNKS2	-3.64586	-0.500432	0.000266503	0.00662358	0.160451	0.219072
PTBP3	-3.6509	-0.434125	0.00026132	0.00652668	0.196804	0.256873
WASF2	-3.65295	-0.345278	0.000259248	0.00648612	0.248511	0.312715
PITHD1	-3.65889	-0.420727	0.000253308	0.00634851	0.190536	0.250859
TAF1D	-3.65979	-0.354906	0.000252422	0.00633729	0.246631	0.310997
EMB	-3.66498	-0.294183	0.000247356	0.00623174	0.341899	0.409794
SETD5	-3.67054	-0.582595	0.000242037	0.00610838	0.123159	0.18256
TNRC6C	-3.67696	-0.664816	0.000236025	0.00596707	0.104983	0.164519
TNIK	-3.67948	-0.49278	0.00023371	0.00591889	0.15293	0.215206
CREBZF	-3.68059	-0.665775	0.000232693	0.00590347	0.104356	0.164089
PHIP	-3.68159	-0.391189	0.000231782	0.00589068	0.207772	0.270619
ATP2B1	-3.68844	-0.572868	0.000225638	0.00574462	0.128173	0.188144
DHX36	-3.69045	-0.483393	0.000223854	0.00570928	0.154497	0.216924
MAT2A	-3.69171	-0.533409	0.00022275	0.00570928	0.146662	0.205326
IDS	-3.70203	-0.325231	0.000213877	0.00550334	0.282983	0.344502
GON4L	-3.70605	-0.528716	0.000210513	0.00543611	0.148856	0.207904
TPP2	-3.70761	-0.606697	0.000209223	0.00541248	0.130053	0.188144
PTPN6	-3.70796	-0.293984	0.000208934	0.00541248	0.352867	0.417526
ADK	-3.71431	-0.722011	0.00020376	0.00529959	0.102162	0.160653
NCOR1	-3.72811	-0.303296	0.000192918	0.00502665	0.335318	0.400344
TUBB	-3.73032	-0.2832	0.000191236	0.00499181	0.412723	0.490979
DDX18	-3.73485	-0.353795	0.00018783	0.00492961	0.253839	0.319588
DDX24	-3.73655	-0.269814	0.000186564	0.00490528	0.422438	0.482818
SAMHD1	-3.74601	-0.273629	0.000179671	0.00474128	0.429332	0.5
PHC3	-3.75137	-0.60658	0.000175871	0.00464948	0.120025	0.180842
EIF2S3	-3.75639	-0.290922	0.000172381	0.00457395	0.377625	0.440292
BAZ2A	-3.76093	-0.461737	0.000169281	0.00449994	0.174553	0.237543
MAN1A2	-3.76251	-0.588151	0.000168219	0.00447994	0.121905	0.184278
TAX1BP1	-3.76874	-0.32399	0.000164072	0.00437758	0.312441	0.377577
CYFIP2	-3.7765	-0.304946	0.000159047	0.00426713	0.334065	0.398196
TAGAP	-3.77711	-0.271896	0.00015866	0.00426466	0.436227	0.501718
SPG7	-3.78029	-0.559862	0.000156646	0.00421836	0.142902	0.203179
PRRC2B	-3.78468	-0.447163	0.000153908	0.00416791	0.172046	0.237113
DYNC1H1	-3.80086	-0.423118	0.000144195	0.00391954	0.212786	0.273625
PSIP1	-3.80409	-0.316394	0.000142324	0.00388331	0.315888	0.378007
PDCD6IP	-3.80453	-0.489185	0.000142074	0.00388331	0.168599	0.229811
THRAP3	-3.81222	-0.320213	0.000137725	0.00377204	0.317455	0.382302
KIAA1109	-3.82785	-0.688766	0.00012927	0.00354719	0.10655	0.168385
SAMD9	-3.82885	-0.632195	0.000128745	0.00353951	0.117518	0.179124
KDM4C	-3.83067	-0.62345	0.000127795	0.0035201	0.127233	0.187715
SNRK	-3.84503	-0.563183	0.000120538	0.00334568	0.140708	0.203179
PAPOLA	-3.84954	-0.343314	0.000118341	0.00331012	0.287684	0.353952
NELL2	-3.86875	-0.58073	0.000109396	0.00308376	0.150736	0.210911
PPIG	-3.86987	-0.331904	0.000108894	0.00307562	0.310561	0.378007
BBX	-3.88636	-0.453525	0.000101759	0.00289103	0.186462	0.250859
TMF1	-3.88839	-0.624402	0.000100913	0.00287264	0.126293	0.187715
ARID1A	-3.89348	-0.541267	9.8818e-05	0.00281855	0.15481	0.217784
ACIN1	-3.9008	-0.502948	9.58763e-05	0.00274548	0.167659	0.231959
MTPN	-3.90093	-0.448582	9.58255e-05	0.00274548	0.195863	0.258162
NPEPPS	-3.90293	-0.577524	9.50362e-05	0.00273224	0.139455	0.20189
EIF4G2	-3.90478	-0.279284	9.43098e-05	0.00272218	0.462864	0.529639
PPM1K	-3.92133	-0.553966	8.80631e-05	0.00255719	0.142589	0.207474
FAM107B	-3.92328	-0.362119	8.73499e-05	0.00254158	0.264181	0.334622
ANAPC5	-3.9411	-0.361353	8.11085e-05	0.00236951	0.28267	0.350945
ARPC4	-3.94342	-0.288497	8.03281e-05	0.00235147	0.426825	0.499141
IFITM3	-3.96273	-0.365782	7.40968e-05	0.00219124	0.276716	0.338488
IPCEF1	-3.9642	-0.67453	7.36414e-05	0.00218223	0.112504	0.176117
SECISBP2	-3.97078	-0.498855	7.16374e-05	0.0021272	0.163898	0.230241
SORL1	-3.97153	-0.437354	7.14139e-05	0.00212493	0.215606	0.278351
APBB1IP	-3.97665	-0.297036	6.98933e-05	0.00208397	0.381072	0.448024
USP15	-3.9979	-0.417065	6.39059e-05	0.00191334	0.226575	0.294244
DNAJB14	-4.0438	-0.503463	5.25915e-05	0.00159439	0.169539	0.237113
CHD3	-4.05558	-0.567643	5.00103e-05	0.00152252	0.14917	0.215636
ROCK1	-4.0589	-0.405055	4.93049e-05	0.00150422	0.238797	0.308849
CHD1	-4.08011	-0.653814	4.50144e-05	0.00138674	0.122219	0.188144
SPTBN1	-4.10024	-0.617919	4.12729e-05	0.00127805	0.136948	0.202749
MYADM	-4.11703	-0.510918	3.83778e-05	0.00119351	0.165779	0.234107
RBM4	-4.11765	-0.380421	3.82754e-05	0.00119289	0.256973	0.331615
PSMA3-AS1	-4.12615	-0.659028	3.68882e-05	0.00115214	0.128486	0.193299
SNRNP200	-4.13156	-0.460589	3.60312e-05	0.00112781	0.216547	0.281787
UFM1	-4.13193	-0.47967	3.59722e-05	0.00112781	0.192103	0.25945
TIA1	-4.1394	-0.6692	3.48213e-05	0.00109467	0.119712	0.186426
USP34	-4.14051	-0.490228	3.46542e-05	0.0010918	0.17518	0.243986
LAPTM4A	-4.14218	-0.473381	3.44018e-05	0.00108621	0.189282	0.257302
ARID1B	-4.15647	-0.709942	3.23196e-05	0.0010227	0.105923	0.17311
HERC1	-4.16005	-0.677721	3.18178e-05	0.00100903	0.110624	0.179553
CD247	-4.16162	-0.311073	3.15993e-05	0.0010043	0.402068	0.472938
PAK2	-4.1617	-0.397313	3.15887e-05	0.0010043	0.266688	0.335052
PIM1	-4.16962	-0.377576	3.05107e-05	0.000978304	0.260733	0.335481
PTPN4	-4.17356	-0.406165	2.99871e-05	0.000963654	0.246945	0.315722
SYNE2	-4.18346	-0.323289	2.87105e-05	0.000924684	0.398621	0.469502
SYNCRIP	-4.18639	-0.624946	2.83421e-05	0.000914856	0.139455	0.205326
NOSIP	-4.20076	-0.340833	2.66016e-05	0.000862525	0.34472	0.414519
AKAP9	-4.2101	-0.483566	2.55263e-05	0.000831688	0.189596	0.25988
MDM4	-4.21957	-0.749782	2.44766e-05	0.000800806	0.104356	0.172251
RSBN1	-4.21958	-0.559561	2.44757e-05	0.000800806	0.162958	0.231529
LMBRD1	-4.22534	-0.550357	2.38583e-05	0.000785911	0.160451	0.229811
IFI16	-4.22693	-0.424133	2.36903e-05	0.000782159	0.252899	0.321735
NIN	-4.22714	-0.427663	2.36678e-05	0.000782159	0.234409	0.303265
THUMPD1	-4.23584	-0.603282	2.27698e-05	0.000755216	0.145722	0.213058
C16orf54	-4.24828	-0.586068	2.15421e-05	0.00072111	0.147603	0.216495
YTHDC1	-4.25786	-0.499635	2.06396e-05	0.000692503	0.190849	0.262027
PPP4R3B	-4.2594	-0.49369	2.04979e-05	0.00068935	0.189282	0.260309
SUPT20H	-4.27441	-0.683918	1.91646e-05	0.000646012	0.122219	0.190722
PNN	-4.28282	-0.427864	1.84536e-05	0.000623498	0.238797	0.309708
NCL	-4.2914	-0.275809	1.77547e-05	0.000601291	0.582263	0.661082
CRBN	-4.295	-0.45878	1.74697e-05	0.000594421	0.221561	0.291667
OXNAD1	-4.30874	-0.643231	1.64186e-05	0.000560518	0.131934	0.20232
UBE3A	-4.31194	-0.5426	1.61828e-05	0.00055455	0.167032	0.239261
GOLGA4	-4.31397	-0.546204	1.60351e-05	0.000550792	0.177374	0.246134
KLF12	-4.32155	-0.544136	1.54934e-05	0.000534726	0.169226	0.239691
IKZF3	-4.32662	-0.357494	1.51417e-05	0.000523836	0.326543	0.398625
ARPC5	-4.32685	-0.314757	1.51258e-05	0.000523836	0.421811	0.504725
U2SURP	-4.34127	-0.42353	1.41662e-05	0.000492445	0.245691	0.315722
ANP32E	-4.35099	-0.596767	1.35527e-05	0.000472253	0.150736	0.221649
ILF3	-4.37201	-0.418496	1.23108e-05	0.000430015	0.250705	0.321306
ZNF638	-4.37245	-0.587736	1.22862e-05	0.000430015	0.157944	0.227234
ARHGEF1	-4.37778	-0.300071	1.19897e-05	0.000420832	0.482921	0.564433
HMGN2	-4.37801	-0.275522	1.1977e-05	0.000420832	0.572861	0.648196
KMT2C	-4.38547	-0.595613	1.15734e-05	0.000408202	0.144155	0.216495
CAPZA1	-4.38733	-0.332899	1.14751e-05	0.000405725	0.401128	0.484966
RASGRP1	-4.40588	-0.57001	1.05355e-05	0.000373415	0.161391	0.233677
DDX6	-4.40926	-0.374569	1.03724e-05	0.00036854	0.305547	0.381873
UBC	-4.4118	-0.277626	1.02515e-05	0.000365139	0.814792	0.891323
SENP6	-4.41741	-0.556697	9.989e-06	0.000356669	0.173613	0.243986
BZW1	-4.45741	-0.350076	8.29571e-06	0.000297678	0.346913	0.410653
ITGB1	-4.45818	-0.472012	8.26598e-06	0.000297349	0.233783	0.30799
AKAP13	-4.47657	-0.344185	7.58531e-06	0.000274915	0.349734	0.426976
SMG1	-4.4865	-0.492134	7.24038e-06	0.000263073	0.204951	0.279639
PCF11	-4.49094	-0.676736	7.0908e-06	0.00025863	0.137574	0.208763
CDC40	-4.4962	-0.75273	6.91799e-06	0.000253268	0.114071	0.185997
RBM6	-4.50167	-0.559939	6.74215e-06	0.000247607	0.1733	0.245275
SH3KBP1	-4.50748	-0.348041	6.56027e-06	0.00024201	0.365716	0.443299
CASP8	-4.51253	-0.439395	6.40579e-06	0.000236916	0.248511	0.324742
ACAP1	-4.51422	-0.299541	6.35508e-06	0.000235643	0.507364	0.588488
SFPQ	-4.51798	-0.364972	6.24319e-06	0.000232089	0.34942	0.422251
G3BP1	-4.52847	-0.475352	5.94129e-06	0.000222008	0.219054	0.293385
CEP350	-4.52876	-0.601151	5.93312e-06	0.000222008	0.158571	0.232818
ARAP2	-4.53292	-0.518121	5.8175e-06	0.000218511	0.19649	0.270189
LSM14A	-4.55539	-0.371451	5.22896e-06	0.000196917	0.32623	0.402921
SCML4	-4.55625	-0.489628	5.20751e-06	0.000196621	0.19555	0.275773
PHF3	-4.55648	-0.477627	5.20179e-06	0.000196621	0.21686	0.292955
TCEA1	-4.56972	-0.351514	4.88374e-06	0.000185364	0.364463	0.44201
B4GALT1	-4.57259	-0.645468	4.81721e-06	0.00018332	0.146976	0.219502
SETD2	-4.57527	-0.743933	4.75602e-06	0.000181949	0.122219	0.194158
UHMK1	-4.58178	-0.552967	4.61032e-06	0.000177031	0.176434	0.250859
KDM2A	-4.59082	-0.757384	4.41504e-06	0.000170711	0.116578	0.189863
HNRNPR	-4.63298	-0.400597	3.60437e-06	0.000140872	0.287371	0.368557
REL	-4.63373	-0.632567	3.59128e-06	0.000140741	0.145096	0.220361
NSD1	-4.65439	-0.742773	3.24941e-06	0.000128037	0.122532	0.196735
OFD1	-4.65653	-0.479205	3.21585e-06	0.000127061	0.224381	0.301546
RTN4	-4.66252	-0.433873	3.12367e-06	0.000123757	0.268254	0.349227
KAT6A	-4.67002	-0.728964	3.01174e-06	0.000119845	0.128486	0.20232
TRBC1	-4.67196	-0.393079	2.9834e-06	0.00011951	0.341899	0.42268
GPR174	-4.67362	-0.479242	2.95939e-06	0.000118877	0.220934	0.300258
YME1L1	-4.69029	-0.570106	2.7282e-06	0.000110511	0.177374	0.253436
ARHGEF3	-4.69243	-0.526652	2.69983e-06	0.000109669	0.199311	0.274914
TRA2A	-4.70083	-0.640636	2.5911e-06	0.000105847	0.142275	0.22122
RAD21	-4.70149	-0.383014	2.58276e-06	0.000105805	0.340646	0.42268
NEMF	-4.74061	-0.639347	2.13078e-06	8.77868e-05	0.144782	0.22122
BRWD1	-4.74791	-0.63955	2.05527e-06	8.49177e-05	0.158884	0.234107
RNF213	-4.75421	-0.337833	1.99226e-06	8.25503e-05	0.452523	0.543814
TSC22D3	-4.75449	-0.31273	1.98948e-06	8.25503e-05	0.675337	0.755584
PLAC8	-4.77551	-0.520337	1.79248e-06	7.51337e-05	0.210592	0.287801
INPP5D	-4.79076	-0.6498	1.66154e-06	7.0051e-05	0.158571	0.232818
PCSK7	-4.80105	-0.491378	1.57839e-06	6.69357e-05	0.239737	0.312285
ODF2L	-4.8031	-0.610247	1.56229e-06	6.66437e-05	0.162958	0.241409
DOCK10	-4.80436	-0.591795	1.5525e-06	6.64223e-05	0.169539	0.247423
DDX3X	-4.82882	-0.485022	1.37345e-06	5.91116e-05	0.225008	0.306701
LRRFIP1	-4.8349	-0.333736	1.33212e-06	5.7504e-05	0.441554	0.522337
RBBP4	-4.8536	-0.411559	1.21241e-06	5.29689e-05	0.298026	0.378007
GLG1	-4.88298	-0.482593	1.04495e-06	4.59302e-05	0.243811	0.324742
SF1	-4.91168	-0.327146	9.02976e-07	4.0055e-05	0.535569	0.625859
NIPBL	-4.91334	-0.553043	8.95364e-07	3.98396e-05	0.202758	0.281357
ADAR	-4.92715	-0.431892	8.34385e-07	3.72409e-05	0.301473	0.380584
ABLIM1	-4.9394	-0.729818	7.83647e-07	3.51935e-05	0.124412	0.205756
KMT2E	-4.94954	-0.341869	7.43888e-07	3.3512e-05	0.45691	0.537801
NR3C1	-4.96192	-0.47883	6.98006e-07	3.15433e-05	0.246318	0.330756
ST3GAL1	-4.96608	-0.556687	6.83187e-07	3.09704e-05	0.193983	0.274914
RAPGEF6	-4.96677	-0.736795	6.80782e-07	3.09584e-05	0.1288	0.209192
RNMT	-4.99924	-0.803703	5.75554e-07	2.64225e-05	0.113444	0.194588
STK17B	-5.02313	-0.443352	5.08373e-07	2.34875e-05	0.287057	0.368986
P2RY8	-5.03627	-0.40242	4.74686e-07	2.20722e-05	0.3466	0.425258
POLR2J3	-5.03905	-0.83454	4.67844e-07	2.18242e-05	0.11125	0.192869
EVL	-5.08314	-0.315656	3.71238e-07	1.74869e-05	0.678471	0.76933
LENG8	-5.09479	-0.614779	3.49121e-07	1.64988e-05	0.178627	0.259021
BPTF	-5.10222	-0.551857	3.35695e-07	1.59164e-05	0.220307	0.301976
ZC3HAV1	-5.14236	-0.485889	2.7131e-07	1.2906e-05	0.272328	0.351804
TMED4	-5.18621	-0.557916	2.14614e-07	1.02766e-05	0.202131	0.291237
IKZF1	-5.20595	-0.37455	1.93003e-07	9.3034e-06	0.413663	0.5
RORA	-5.22376	-0.663259	1.75325e-07	8.50796e-06	0.166719	0.25043
ANKHD1	-5.22864	-0.614638	1.70765e-07	8.31457e-06	0.182388	0.268041
ARHGAP30	-5.24411	-0.438987	1.57039e-07	7.69809e-06	0.324976	0.414948
EIF4B	-5.25278	-0.311845	1.49818e-07	7.36912e-06	0.582889	0.656787
KIF2A	-5.25766	-0.445127	1.45901e-07	7.20096e-06	0.313695	0.401203
CCNI	-5.27091	-0.256503	1.35751e-07	6.76929e-06	0.828894	0.888746
STK38	-5.27849	-0.502443	1.3025e-07	6.51745e-06	0.249138	0.339777
STK10	-5.27861	-0.493678	1.30165e-07	6.51745e-06	0.275462	0.355241
LBR	-5.27938	-0.603034	1.29625e-07	6.51745e-06	0.19555	0.279639
RNPC3	-5.28453	-0.936341	1.26026e-07	6.37224e-06	0.102789	0.186426
SRRM2	-5.29771	-0.406019	1.17262e-07	5.9499e-06	0.375431	0.469072
LNPEP	-5.30383	-0.535419	1.13398e-07	5.77414e-06	0.225635	0.310997
BRD2	-5.32818	-0.428471	9.92015e-08	5.08707e-06	0.328424	0.414948
TGOLN2	-5.38053	-0.581319	7.42681e-08	3.84943e-06	0.211219	0.297251
SPTAN1	-5.38409	-0.55271	7.28105e-08	3.78746e-06	0.231902	0.316581
LBH	-5.38647	-0.428041	7.18543e-08	3.75121e-06	0.34566	0.435997
HLA-C	-5.42991	-0.265133	5.63812e-08	2.96483e-06	0.972736	0.999141
PCM1	-5.47663	-0.608324	4.33496e-08	2.28788e-06	0.199937	0.287371
MYH9	-5.48844	-0.346801	4.05508e-08	2.148e-06	0.591664	0.678265
DOCK8	-5.49472	-0.533979	3.91325e-08	2.08049e-06	0.252585	0.340206
ANKRD44	-5.4961	-0.485278	3.88283e-08	2.07194e-06	0.291131	0.381873
NFATC2	-5.51845	-0.494776	3.42003e-08	1.83855e-06	0.269821	0.359107
ITK	-5.52547	-0.498044	3.28601e-08	1.7731e-06	0.276716	0.366409
TUBA1A	-5.59031	-0.555096	2.26669e-08	1.24161e-06	0.242244	0.332045
ITSN2	-5.60178	-0.598932	2.12166e-08	1.16659e-06	0.206518	0.300258
KDM5A	-5.60473	-0.709126	2.08583e-08	1.15127e-06	0.160765	0.252577
DDX39B	-5.6512	-0.461977	1.59334e-08	8.82806e-07	0.32623	0.414948
CYTH1	-5.65998	-0.456393	1.51389e-08	8.42013e-07	0.330617	0.424828
GPATCH8	-5.7201	-0.918861	1.06465e-08	5.96738e-07	0.114071	0.205326
ACTR3	-5.74177	-0.378272	9.36925e-09	5.31328e-07	0.494516	0.579467
EIF3A	-5.74562	-0.539409	9.15858e-09	5.23487e-07	0.256033	0.349656
ACTR2	-5.7519	-0.489944	8.82479e-09	5.0641e-07	0.307114	0.40421
VCP	-5.75498	-0.462867	8.665e-09	4.99221e-07	0.335631	0.431271
BCLAF1	-5.78193	-0.517964	7.38497e-09	4.27176e-07	0.276716	0.371993
CCNH	-5.79316	-0.746681	6.90752e-09	4.02781e-07	0.170166	0.261598
PRPF8	-5.82558	-0.547257	5.69134e-09	3.34563e-07	0.261673	0.3561
MPHOSPH8	-5.83212	-0.457643	5.47281e-09	3.2303e-07	0.341899	0.439863
JMJD1C	-5.89049	-0.76781	3.85041e-09	2.30086e-07	0.15199	0.247852
MATR3-1	-5.92912	-0.643789	3.04559e-09	1.84277e-07	0.201504	0.300687
ZNF292	-5.9389	-0.72343	2.86944e-09	1.74349e-07	0.176434	0.271048
PAG1	-5.94572	-0.747374	2.75252e-09	1.6795e-07	0.163272	0.258591
RCAN3	-5.94742	-0.946902	2.72406e-09	1.66918e-07	0.120025	0.213488
SRSF1	-5.96598	-0.650997	2.43173e-09	1.50924e-07	0.201504	0.297251
MACF1	-5.9872	-0.580685	2.13486e-09	1.34227e-07	0.254779	0.349227
KTN1	-6.01085	-0.553891	1.84554e-09	1.16543e-07	0.260107	0.358677
RBM25	-6.01558	-0.530237	1.79245e-09	1.13687e-07	0.281416	0.380584
ELF1	-6.03106	-0.455904	1.62887e-09	1.04689e-07	0.382325	0.489691
HP1BP3	-6.03199	-0.461781	1.6195e-09	1.04552e-07	0.353494	0.454897
NUCKS1	-6.06622	-0.547398	1.3096e-09	8.49243e-08	0.266374	0.364691
RPS17	-6.08174	-0.349783	1.18886e-09	7.77923e-08	0.636164	0.725945
MYCBP2	-6.09761	-0.597832	1.07663e-09	7.0769e-08	0.247571	0.344072
TRAF3IP3	-6.106	-0.373295	1.02161e-09	6.74591e-08	0.588217	0.682131
JAK1	-6.11317	-0.383147	9.76696e-10	6.4789e-08	0.528048	0.61555
CCR7	-6.15494	-0.986731	7.51065e-10	5.02831e-08	0.120652	0.216495
HNRNPH1	-6.16483	-0.644572	7.05567e-10	4.74568e-08	0.209966	0.313574
TAF7	-6.16585	-0.578161	7.01043e-10	4.73728e-08	0.256659	0.357388
CD96	-6.16883	-0.553402	6.87974e-10	4.6708e-08	0.27985	0.381873
SF3B1	-6.18302	-0.456751	6.2887e-10	4.28966e-08	0.384832	0.478093
UTRN	-6.18599	-0.584017	6.1715e-10	4.22967e-08	0.251645	0.353952
ATRX	-6.1881	-0.496995	6.08937e-10	4.19326e-08	0.324663	0.426976
LEF1	-6.23365	-0.932762	4.55676e-10	3.1988e-08	0.142589	0.237543
NDFIP1	-6.41364	-0.542524	1.42082e-10	1.01214e-08	0.303667	0.399914
DIP2A	-6.42092	-1.07891	1.35451e-10	9.69683e-09	0.107176	0.207904
RPL23	-6.42587	-0.334555	1.31113e-10	9.43299e-09	0.682231	0.75945
GCC2	-6.44582	-0.557405	1.14976e-10	8.31336e-09	0.298026	0.401203
CD164	-6.45492	-0.493957	1.08275e-10	7.86815e-09	0.358508	0.462199
ARID4B	-6.50086	-0.535812	7.98612e-11	5.8623e-09	0.309934	0.422251
PRPF38B	-6.53745	-0.6067	6.25753e-11	4.64052e-09	0.252899	0.358677
TNFAIP3	-6.54369	-0.773885	6.00198e-11	4.47395e-09	0.188029	0.290808
KLRK1	-6.58131	-0.4064	4.66334e-11	3.49412e-09	0.584143	0.676546
MYLIP	-6.58279	-1.02422	4.61714e-11	3.47753e-09	0.121905	0.225086
SRRM1	-6.60597	-0.47261	3.94912e-11	2.98996e-09	0.401442	0.507302
SELL	-6.72537	-0.634239	1.75147e-11	1.34723e-09	0.271388	0.376289
SON	-6.73189	-0.402376	1.67476e-11	1.29512e-09	0.566594	0.660223
EIF3E	-6.75521	-0.379345	1.42626e-11	1.10888e-09	0.629897	0.719931
AAK1	-6.77584	-0.663089	1.2369e-11	9.66854e-10	0.236603	0.349227
KPNB1	-6.78192	-0.616164	1.18585e-11	9.31989e-10	0.266374	0.378007
TAF15	-6.86632	-0.641293	6.58789e-12	5.20587e-10	0.264807	0.368557
LDHB	-6.94098	-0.354184	3.89381e-12	3.14572e-10	0.71545	0.783935
CCNL1	-6.94365	-0.563198	3.82092e-12	3.10418e-10	0.324663	0.434708
CAMK4	-6.96646	-0.677448	3.25007e-12	2.67042e-10	0.246318	0.353522
TNRC6B	-7.02883	-0.758394	2.08279e-12	1.73099e-10	0.19649	0.311856
WSB1	-7.04228	-0.714841	1.89119e-12	1.58084e-10	0.221247	0.335911
UBXN4	-7.06136	-0.622327	1.64878e-12	1.38622e-10	0.28549	0.399055
EML4	-7.07696	-0.655079	1.47347e-12	1.24607e-10	0.261673	0.371993
SCAF11	-7.09416	-0.647627	1.30135e-12	1.10699e-10	0.273582	0.385309
ADD3	-7.0987	-0.526195	1.25938e-12	1.07762e-10	0.380445	0.489691
NEAT1	-7.11539	-0.572676	1.11593e-12	9.60566e-11	0.334691	0.446735
TTC3	-7.12322	-0.690602	1.05434e-12	9.12982e-11	0.246631	0.359536
SLFN5	-7.13963	-0.702182	9.35794e-13	8.15212e-11	0.23817	0.351804
SRSF2	-7.16752	-0.526492	7.63694e-13	6.6932e-11	0.38922	0.50043
ACAP2	-7.23444	-0.714033	4.67455e-13	4.14715e-11	0.224694	0.343213
FUS	-7.23875	-0.519159	4.52837e-13	4.04227e-11	0.41053	0.524914
EIF4A2	-7.30199	-0.448774	2.83534e-13	2.5467e-11	0.538076	0.647337
RPS20	-7.32512	-0.34774	2.38681e-13	2.17079e-11	0.779066	0.852663
ASH1L	-7.32518	-0.915803	2.38574e-13	2.17079e-11	0.159825	0.275344
AHNAK	-7.33161	-0.456209	2.27397e-13	2.09451e-11	0.623942	0.744416
HSP90AA1	-7.35841	-0.388857	1.86111e-13	1.72522e-11	0.731746	0.822165
EPB41	-7.45672	-0.64516	8.87058e-14	8.38415e-12	0.286431	0.40421
STK4	-7.49036	-0.481699	6.86826e-14	6.57761e-12	0.478847	0.597079
KMT2A	-7.5566	-0.803179	4.13736e-14	4.0426e-12	0.205578	0.323454
FNBP4	-7.63404	-0.735509	2.27503e-14	2.25337e-12	0.235663	0.358247
TTC14	-7.64737	-0.912095	2.05132e-14	2.0458e-12	0.168913	0.291667
PCBP1	-7.71149	-0.38502	1.24361e-14	1.27545e-12	0.723284	0.808849
TC2N	-7.77501	-0.524264	7.54406e-15	7.84853e-13	0.440928	0.55799
TCF25	-7.7763	-0.617137	7.46747e-15	7.82515e-13	0.332811	0.45232
CELF2	-7.84365	-0.580541	4.37629e-15	4.7228e-13	0.375118	0.497852
FOXP1	-7.86047	-0.658906	3.82701e-15	4.16108e-13	0.315262	0.428694
ITM2B	-7.91748	-0.351873	2.4238e-15	2.73833e-13	0.826073	0.897337
ARHGAP15	-7.99398	-0.614491	1.30654e-15	1.49951e-13	0.354121	0.481529
PPP1R2	-8.14044	-0.598815	3.93829e-16	4.55612e-14	0.369477	0.497423
PPP1R15A	-8.16663	-1.25193	3.17133e-16	3.69843e-14	0.110624	0.24055
EPC1	-8.16923	-0.552539	3.10372e-16	3.64902e-14	0.429959	0.551117
TMEM123	-8.25749	-0.726974	1.48769e-16	1.79279e-14	0.276089	0.40378
CD48	-8.26944	-0.423339	1.34592e-16	1.63558e-14	0.673143	0.770189
N4BP2L2	-8.30123	-0.583117	1.03038e-16	1.27354e-14	0.397681	0.524055
S100A9	-8.43062	-1.17889	3.43847e-17	4.36173e-15	0.124099	0.260309
BCL11B	-8.52933	-0.820966	1.47196e-17	1.95285e-15	0.237856	0.374141
HSP90AB1	-8.59263	-0.484769	8.50038e-18	1.14882e-15	0.6089	0.72122
PNISR	-8.60523	-0.511032	7.61614e-18	1.03903e-15	0.54309	0.662801
PTPRC	-8.67067	-0.367986	4.29597e-18	5.91657e-16	0.884989	0.946735
ZRANB2	-8.72423	-0.896206	2.68003e-18	3.76271e-16	0.211846	0.350515
HNRNPU	-8.76818	-0.565453	1.81585e-18	2.62591e-16	0.481354	0.607818
SRSF11	-8.88028	-0.69017	6.669e-19	1.01516e-16	0.340332	0.477663
ARGLU1	-8.95161	-0.599439	3.50334e-19	5.50672e-17	0.440301	0.570447
RPL27A	-9.07438	-0.345445	1.14321e-19	1.85753e-17	0.886869	0.938144
CDC42	-9.07547	-0.555522	1.13187e-19	1.85753e-17	0.511752	0.639605
HNRNPA2B1	-9.12724	-0.407312	7.02704e-20	1.19551e-17	0.786587	0.86512
RBL2	-9.12841	-0.656921	6.9514e-20	1.19551e-17	0.390787	0.51933
RPL41	-9.19799	-0.534021	3.6471e-20	6.3543e-18	0.994359	1
SRSF5	-9.21912	-0.467342	2.99559e-20	5.31114e-18	0.694453	0.799828
NAP1L1	-9.25268	-0.679885	2.18934e-20	4.05898e-18	0.365716	0.503436
OGT	-9.32064	-0.808266	1.15645e-20	2.17188e-18	0.280476	0.426117
TCF7	-9.39892	-0.729507	5.51235e-21	1.04887e-18	0.34848	0.485825
RBM39	-9.5331	-0.60071	1.52654e-21	3.02401e-19	0.477593	0.618127
NKTR	-9.61969	-0.932774	6.6032e-22	1.32624e-19	0.218427	0.373282
SMCHD1	-9.84302	-0.768821	7.34694e-23	1.56241e-20	0.340332	0.492268
RPL7	-9.8691	-0.319248	5.66695e-23	1.22313e-20	0.921341	0.958763
LUC7L3	-9.98172	-0.843865	1.83254e-23	4.07698e-21	0.283297	0.439863
CHD2	-10.0314	-0.997847	1.10911e-23	2.58691e-21	0.219054	0.373282
CD3G	-10.0817	-0.623151	6.65962e-24	1.60508e-21	0.509558	0.651203
LINC00861	-10.1334	-0.667396	3.92713e-24	9.62546e-22	0.442181	0.592354
RPL13A	-10.158	-0.277968	3.05193e-24	7.74281e-22	0.976183	0.994845
ITGA4	-10.3228	-0.657513	5.555e-25	1.46056e-22	0.500157	0.633162
PTMA	-10.324	-0.252914	5.49102e-25	1.46056e-22	0.987151	0.997852
PRMT2	-10.5841	-0.829836	3.53117e-26	9.82005e-24	0.323723	0.482818
MBNL1	-10.6861	-0.638768	1.18194e-26	3.48817e-24	0.539329	0.688144
PRRC2C	-10.9067	-0.747848	1.07042e-27	3.22487e-25	0.41617	0.574313
CD52	-11.052	-0.437353	2.14394e-28	6.88966e-26	0.893137	0.94201
RPS29	-11.502	-0.295222	1.28886e-30	4.65956e-28	0.978063	0.989261
ATM	-12.0725	-0.86087	1.47619e-33	5.92977e-31	0.384206	0.569158
DDX17	-12.2491	-0.845598	1.69966e-34	7.0225e-32	0.397368	0.574742
RSRP1	-12.3954	-0.927014	2.76901e-35	1.21341e-32	0.340646	0.528351
KLF6	-13.2048	-0.762374	8.23398e-40	3.96905e-37	0.590724	0.724227
TXNIP	-13.7066	-0.459532	9.27273e-43	4.78903e-40	0.941084	0.978093
RPL38	-14.1224	-0.450843	2.76446e-45	1.73813e-42	0.895957	0.937715
IL7R	-15.263	-0.947406	1.3494e-52	1.2196e-49	0.595738	0.725945
DUSP1	-15.357	-1.43015	3.17828e-53	3.28293e-50	0.278909	0.484966
PCBP2	-17.8001	-0.81384	7.05306e-71	2.03989e-67	0.738327	0.898196
HLA-B	-23.0836	-0.416449	6.77189e-118	3.26428e-114	0.99812	1
MALAT1	-48.4492	-1.35974	0	0	1	1

[truncated: 14 more sheets: CD8 Tem, CD8 Tn, DC, MAIT, Mono classical, Mono non-classical, NK CD56-high, NK CD56-low, NKT, PC, Tdn, Tgd, Treg, pDC]
