# Supplementary material for: An integrated single-cell atlas of blood immune cells in aging
Source: NPJ Aging. 2024 Nov 29;10(1):59. doi: 10.1038/s41514-024-00185-x (PMC11606963; doi:10.1038/s41514-024-00185-x)
Supplement: Supplementary file 8 — Table S7 [file 41514_2024_185_MOESM8_ESM.xlsx]

## Sheet: Legend
Supplementary table 7	Differentially expressed genes in ageing in HRA000624

## Sheet: B atypical
name	scores	lfc	pval	adj_pval	pct_nz_group	pct_nz_reference
RPS3	8.57716	0.424433	9.72474e-18	1.40629e-13	1	1
RPL19	7.98355	0.329343	1.42184e-15	1.02806e-11	1	1
CD74	7.06981	0.256492	1.55145e-12	5.60886e-09	1	1
MT-ND4L	6.66154	0.39887	2.70964e-11	7.83682e-08	1	1
RPL7A	5.50771	0.259755	3.63538e-08	7.51019e-05	1	1
HLA-DPA1	5.40208	0.29778	6.58741e-08	0.000119076	1	1
RPL8	5.33436	0.29113	9.58845e-08	0.000154065	1	1
RPL14	5.2958	0.292386	1.18498e-07	0.000171361	1	1
FTH1	4.63026	0.260464	3.6521e-06	0.00240059	1	1
RPS19	4.51426	0.274981	6.35386e-06	0.00353397	1	1
RPL6	4.47764	0.251664	7.54712e-06	0.00376341	1	1
MT-CYB	4.31434	0.283442	1.60082e-05	0.00680866	1	1
KLF2	4.19024	0.470371	2.78662e-05	0.00967715	0.867816	0.875776
RPS4X	4.14488	0.262838	3.39999e-05	0.0111744	1	0.993789
MT-ND5	3.89117	0.298279	9.97634e-05	0.0272204	0.997126	1
HNRNPA2B1	-3.73531	-0.418976	0.000187482	0.0437287	0.864943	0.913043
SLC25A5	-3.76512	-0.717933	0.000166467	0.0401214	0.583333	0.770186
JUN	-3.78489	-0.883551	0.000153778	0.0376912	0.485632	0.658385
BANK1	-3.82571	-0.481463	0.000130393	0.0325107	0.844828	0.919255
CYB561A3	-3.95532	-0.859688	7.64314e-05	0.0216721	0.445402	0.658385
MARCH1	-4.00425	-0.806148	6.22146e-05	0.0179937	0.517241	0.708075
HLA-DQA1	-4.02823	-0.414645	5.6199e-05	0.0169311	0.948276	0.981366
SON	-4.05642	-0.779618	4.98312e-05	0.0153321	0.554598	0.776398
DAPP1	-4.11507	-0.791602	3.8707e-05	0.0121683	0.583333	0.770186
ARGLU1	-4.14779	-0.807139	3.35698e-05	0.0111744	0.537356	0.745342
MS4A1	-4.20968	-0.257567	2.55734e-05	0.00924541	0.997126	1
RPS29	-4.23268	-0.404427	2.30918e-05	0.00856233	0.962644	0.981366
KLF6	-4.23852	-0.769389	2.25001e-05	0.00856233	0.649425	0.795031
UBC	-4.31823	-0.57272	1.57288e-05	0.00680866	0.862069	0.944099
JAK1	-4.36067	-0.945593	1.29663e-05	0.00604858	0.436782	0.677019
GAPT	-5.00645	-1.2183	5.54441e-07	0.000501111	0.336207	0.590062
PCBP2	-5.24201	-0.672938	1.58837e-07	0.000196842	0.833333	0.944099
HLA-B	-6.48884	-0.681193	8.64987e-11	2.08476e-07	0.985632	1
MALAT1	-7.85751	-0.619044	3.91857e-15	1.88888e-11	1	1

## Sheet: B memory
name	scores	lfc	pval	adj_pval	pct_nz_group	pct_nz_reference
RPL19	24.0668	0.254441	5.57122e-128	4.02827e-124	1	0.999658
RPL8	21.1098	0.268659	6.45867e-99	2.33497e-95	1	1
RPS26	18.4522	0.819847	5.00744e-76	1.03447e-72	0.933959	0.916096
GAPDH	14.6339	0.449308	1.7067e-48	1.02836e-45	0.950198	0.918151
PCBP1	13.1817	0.627166	1.11806e-39	5.05258e-37	0.73764	0.634247
DDIT4	12.7373	1.85655	3.66817e-37	1.43366e-34	0.29917	0.114726
CD99	11.8013	0.640539	3.84196e-32	1.15747e-29	0.641285	0.534589
HLA-DQA2	11.669	1.00139	1.83656e-31	5.31171e-29	0.473475	0.334932
PPDPF	11.6154	0.42625	3.44137e-31	9.75797e-29	0.837604	0.785274
TSC22D3	11.2037	0.474944	3.91089e-29	9.922e-27	0.815229	0.780822
ISG20	11.0405	0.542735	2.43544e-28	5.9693e-26	0.703717	0.608219
SH3BGRL3	10.4962	0.257082	8.9941e-26	1.9127e-23	0.954529	0.953082
SMDT1	10.1745	0.397841	2.57659e-24	5.24791e-22	0.778058	0.721233
S100A10	10.1727	0.622139	2.62532e-24	5.27287e-22	0.639841	0.558219
TAGLN2	10.1183	0.369368	4.58148e-24	8.83371e-22	0.870083	0.855479
CXCR4	10.0146	0.705078	1.31494e-23	2.407e-21	0.538073	0.440753
PTPRCAP	9.7287	0.357232	2.27486e-22	3.73826e-20	0.874414	0.836986
CIRBP	8.91889	0.305234	4.70965e-19	6.61226e-17	0.849874	0.819178
HIGD2A	8.45642	0.368442	2.75712e-17	3.43713e-15	0.724287	0.665753
CRIP1	8.44537	0.43525	3.03082e-17	3.74605e-15	0.809816	0.779795
SYNGR2	8.27695	0.288154	1.26372e-16	1.5103e-14	0.845543	0.809932
UBE2I	8.26577	0.379366	1.38796e-16	1.64518e-14	0.658607	0.604795
RPL36AL	8.00198	0.280482	1.22431e-15	1.4278e-13	0.865031	0.82911
BLK	7.75924	0.387805	8.54421e-15	9.36044e-13	0.619271	0.565068
GSTK1	7.7323	0.445037	1.05617e-14	1.14837e-12	0.596896	0.538014
NFKBIA	7.46833	0.47082	8.12181e-14	7.98976e-12	0.592566	0.529452
COX6A1	7.16395	0.280174	7.83862e-13	7.1292e-11	0.738722	0.698973
AUP1	6.93977	0.448279	3.92732e-12	3.442e-10	0.493685	0.423288
CCND3	6.7838	0.5754	1.17059e-11	9.89936e-10	0.383255	0.298288
UCP2	6.65986	0.263929	2.74089e-11	2.23932e-09	0.843378	0.816438
KLF2	6.14474	0.262415	8.00953e-10	5.67773e-08	0.760014	0.748973
CPNE5	5.97637	0.459956	2.2816e-09	1.50659e-07	0.429087	0.363014
RNH1	5.9007	0.473935	3.61961e-09	2.31607e-07	0.39336	0.322945
SPSB3	5.89349	0.507686	3.78115e-09	2.40114e-07	0.360159	0.286986
PLP2	5.88391	0.279324	4.00697e-09	2.51934e-07	0.65175	0.62637
UBE2N	5.86122	0.378805	4.59484e-09	2.86405e-07	0.506676	0.45274
GPX4	5.61916	0.275066	1.91891e-08	1.10116e-06	0.65572	0.606849
CRIP2	5.55676	0.757842	2.74825e-08	1.5464e-06	0.272104	0.19726
MFSD10	5.52443	0.54635	3.30556e-08	1.83853e-06	0.321184	0.248973
NSA2	5.48694	0.283472	4.08953e-08	2.2401e-06	0.600866	0.550685
BAIAP3	5.44102	1.17141	5.29769e-08	2.85858e-06	0.168531	0.0883562
ZNF296	5.23354	0.581855	1.66293e-07	8.34986e-06	0.292313	0.225342
HERPUD1	5.17483	0.311009	2.28114e-07	1.13359e-05	0.52869	0.488014
ARF1	5.05848	0.266072	4.22619e-07	2.02067e-05	0.573439	0.529452
NT5C	5.05813	0.279781	4.23388e-07	2.02067e-05	0.544208	0.504795
GUK1	4.97673	0.314731	6.46683e-07	2.96879e-05	0.482136	0.434589
RPS10-NUDT3	4.96197	1.68382	6.97804e-07	3.1633e-05	0.124504	0.0517123
CDC37	4.94148	0.298811	7.7531e-07	3.49276e-05	0.510285	0.463356
SMAGP	4.62007	0.562723	3.83612e-06	0.000151156	0.259112	0.19589
VPS28	4.60029	0.273695	4.21908e-06	0.000163254	0.50812	0.464041
ANXA2	4.59322	0.312257	4.36464e-06	0.000167865	0.482136	0.437329
DPP7	4.52801	0.352784	5.95409e-06	0.000224224	0.385781	0.330822
ANXA4	4.49887	0.429787	6.83158e-06	0.000251378	0.32768	0.267466
R3HDM4	4.44492	0.304968	8.7923e-06	0.000316282	0.437026	0.393836
GSN	4.35719	0.824758	1.31741e-05	0.000454678	0.17214	0.108219
ARHGDIA	4.32899	0.280003	1.49797e-05	0.000511369	0.456514	0.414041
WAS	4.31949	0.281887	1.56392e-05	0.000532139	0.458318	0.412329
PNPLA2	4.09247	0.344987	4.26802e-05	0.00133882	0.366294	0.321233
RHOG	4.04778	0.276525	5.17052e-05	0.00158749	0.437026	0.396918
LGALS1	4.04522	0.33946	5.22732e-05	0.00159814	0.411404	0.366438
RBCK1	4.03028	0.35912	5.57113e-05	0.00167842	0.333093	0.286301
UBXN11	3.9634	0.774477	7.38893e-05	0.00216298	0.164922	0.107877
TLE1	3.94183	0.604333	8.08629e-05	0.00234811	0.20065	0.142808
RALY	3.91751	0.259709	8.9468e-05	0.00258675	0.443161	0.406507
ACP1	3.85642	0.334686	0.000115058	0.00320438	0.342837	0.297945
ADRM1	3.85607	0.331124	0.000115226	0.00320438	0.350415	0.308562
GRAMD1C	3.82834	0.665784	0.000129012	0.00353482	0.177192	0.12089
TMEM219	3.81815	0.30374	0.000134456	0.00366861	0.368098	0.327055
SCAND1	3.72371	0.257915	0.000196313	0.00511511	0.416456	0.383904
TSTD1	3.70961	0.256798	0.000207575	0.00537947	0.446409	0.416781
OTUB1	3.70752	0.265059	0.000209296	0.00541436	0.412126	0.374315
FIS1	3.68786	0.279213	0.000226152	0.00579856	0.395886	0.358219
LIME1	3.65904	0.533038	0.000253159	0.0063558	0.215446	0.166096
DDAH2	3.65087	0.322323	0.000261349	0.00651614	0.345002	0.303767
NME3	3.64225	0.35284	0.000270269	0.00671538	0.31577	0.270548
TRABD	3.59969	0.510662	0.000318597	0.00779566	0.21725	0.167466
EMD	3.56917	0.320653	0.000358109	0.00855969	0.334897	0.297603
MRPS24	3.55339	0.343898	0.000380304	0.00897159	0.312883	0.27226
GPS2	3.54154	0.290518	0.0003978	0.00926342	0.36485	0.327055
MRPS6	3.49641	0.303126	0.000471569	0.0107731	0.364489	0.328767
CD81	3.40531	0.505956	0.000660886	0.0145687	0.211115	0.163699
S100A11	3.3562	0.29801	0.000790213	0.0169544	0.356189	0.320548
WARS	3.34301	0.995742	0.000828741	0.0176761	0.112234	0.0623288
TP53INP1	3.32072	0.524715	0.000897852	0.0189545	0.19271	0.14589
COCH	3.2683	0.413393	0.00108195	0.0223197	0.254782	0.208562
ITGB1	3.21412	0.252688	0.00130844	0.0263222	0.438831	0.404795
SUN2	3.20952	0.31461	0.00132956	0.0266669	0.306748	0.265753
SF3A2	3.19442	0.277224	0.00140112	0.0277556	0.343919	0.307877
PDCD5	3.19336	0.326443	0.0014063	0.0278201	0.298448	0.259932
SIGIRR	3.16495	0.34246	0.00155112	0.0302301	0.272826	0.228425
UCKL1	3.16247	0.524688	0.00156438	0.0304475	0.184771	0.140753
PPA1	3.15892	0.291871	0.00158357	0.0307795	0.32768	0.294521
FUT7	3.13882	0.785781	0.00169629	0.0327942	0.128473	0.0825342
NDUFA7	3.13641	0.330159	0.00171031	0.0330212	0.276435	0.237329
PLEKHJ1	3.06659	0.2818	0.00216512	0.0400894	0.312883	0.276712
CORO7	2.99562	0.384994	0.00273888	0.0492623	0.234572	0.193493
THUMPD1	-2.99249	-0.42175	0.00276713	0.0497087	0.155179	0.201712
PRCP	-2.99743	-0.511566	0.00272269	0.0490321	0.106099	0.15411
THUMPD3-AS1	-2.99786	-0.379233	0.00271887	0.0490244	0.170336	0.217808
AASDHPPT	-3.01062	-0.459683	0.00260719	0.0471282	0.127752	0.17637
CANX	-3.01332	-0.32058	0.00258407	0.0468861	0.23782	0.284589
TRPM7	-3.02223	-0.52755	0.0025092	0.0457574	0.118369	0.164726
LMAN1	-3.02694	-0.462503	0.00247041	0.0451068	0.128473	0.17774
CARD16	-3.03848	-0.302881	0.00237778	0.0434704	0.230603	0.281164
UBE2E3	-3.04248	-0.462402	0.00234638	0.0429507	0.144713	0.191781
IDS	-3.04638	-0.321059	0.00231617	0.0425521	0.233129	0.280479
TLK1	-3.05897	-0.396211	0.00222101	0.0410192	0.169614	0.218151
MNDA	-3.06701	-0.433643	0.00216208	0.0400845	0.136413	0.186986
ITM2C	-3.06856	-0.331623	0.0021509	0.0399797	0.199928	0.25137
SRPRA	-3.07592	-0.381225	0.00209851	0.0392149	0.178275	0.226712
KRAS	-3.07879	-0.341028	0.00207843	0.0389329	0.181884	0.234932
SREK1	-3.08026	-0.464527	0.00206821	0.0387917	0.13533	0.184247
SLU7	-3.08356	-0.387912	0.0020454	0.0384137	0.162035	0.214041
SMC6	-3.0862	-0.335321	0.00202733	0.0381239	0.196319	0.246918
DOCK8	-3.08733	-0.252519	0.00201964	0.0380287	0.344641	0.392466
HNRNPL	-3.08901	-0.316667	0.00200826	0.0378638	0.230603	0.280137
BDP1	-3.10212	-0.41266	0.00192138	0.036368	0.169614	0.219178
EFCAB14	-3.10895	-0.473125	0.00187753	0.0357092	0.142548	0.189726
BASP1	-3.10984	-0.348524	0.0018719	0.0357092	0.202093	0.250342
CSNK1G3	-3.112	-0.499253	0.00185824	0.035498	0.130639	0.179452
ZNF800	-3.12769	-0.365761	0.00176185	0.0338805	0.184771	0.235959
NUMB	-3.12995	-0.492881	0.00174836	0.0337106	0.129556	0.178425
LYL1	-3.1424	-0.379143	0.00167567	0.0324388	0.182966	0.231164
XRN1	-3.16719	-0.593794	0.0015392	0.0300383	0.101768	0.151027
U2SURP	-3.18024	-0.275187	0.00147153	0.0288736	0.280404	0.336301
ORAI2	-3.18118	-0.26606	0.00146678	0.0288195	0.305666	0.360616
RNF41	-3.1813	-0.484374	0.00146617	0.0288195	0.134248	0.183904
AP3B1	-3.1911	-0.445385	0.00141731	0.0279232	0.149044	0.198973
COPB1	-3.19599	-0.428425	0.00139354	0.0276433	0.166366	0.217123
TIA1	-3.19701	-0.439114	0.0013886	0.0275831	0.153374	0.204452
UBR5	-3.20168	-0.603458	0.0013663	0.0272526	0.100325	0.150342
TSPYL1	-3.20522	-0.465882	0.0013496	0.0269565	0.145074	0.194863
MORC3	-3.20779	-0.448447	0.00133761	0.0267541	0.15987	0.208904
RIC1	-3.20871	-0.495491	0.00133334	0.0267055	0.126669	0.177397
MDM4	-3.21344	-0.414002	0.00131154	0.0263418	0.154457	0.207534
TARDBP	-3.21406	-0.466291	0.00130874	0.0263222	0.141465	0.192466
ARID4A	-3.21596	-0.469338	0.00130008	0.026221	0.140743	0.192466
TBC1D22A	-3.21645	-0.386152	0.00129785	0.0262127	0.188741	0.241096
SPTBN1	-3.22563	-0.389217	0.00125696	0.0254577	0.18838	0.237671
CHD4	-3.22896	-0.501609	0.0012424	0.0251982	0.130639	0.181849
TRA2B	-3.23035	-0.255137	0.00123638	0.0251114	0.336341	0.392123
LPGAT1	-3.24511	-0.504454	0.00117404	0.0240138	0.126308	0.17774
CD72	-3.24625	-0.434811	0.00116936	0.0239519	0.143991	0.196918
OSBPL8	-3.25508	-0.362651	0.0011336	0.0232525	0.205341	0.256849
TERF2IP	-3.26221	-0.262104	0.00110548	0.0227079	0.306748	0.367123
ZFC3H1	-3.26713	-0.511056	0.00108644	0.0223803	0.12306	0.175342
VPS13C	-3.27073	-0.294348	0.0010727	0.0221605	0.263804	0.320205
HLA-DRB5	-3.27213	-0.313276	0.00106739	0.0221139	0.867557	0.964726
SSR1	-3.27393	-0.383352	0.00106061	0.022005	0.181884	0.237671
DENR	-3.27707	-0.417485	0.00104889	0.0217931	0.169614	0.22089
YY1	-3.2792	-0.366863	0.001041	0.0216603	0.18441	0.238699
P2RY10	-3.27999	-0.309356	0.00103812	0.0216314	0.264165	0.316096
COPB2	-3.29483	-0.553398	0.000984813	0.0205503	0.107182	0.159932
SLC38A2	-3.30102	-0.551234	0.00096334	0.0201313	0.120173	0.171575
PPP1CB	-3.30419	-0.538292	0.000952506	0.0199337	0.124143	0.175685
SECISBP2L	-3.30617	-0.417083	0.000945809	0.0198222	0.172501	0.226027
GLUD1	-3.30842	-0.383893	0.000938236	0.0196921	0.189823	0.243836
RALBP1	-3.30959	-0.565928	0.000934323	0.0196384	0.108625	0.160959
PPP2R5E	-3.33396	-0.501189	0.000856198	0.0181281	0.125947	0.17911
DNAJC10	-3.33611	-0.337573	0.000849589	0.0180145	0.230964	0.287329
RC3H1	-3.33712	-0.541481	0.000846511	0.0179756	0.121617	0.173973
PSMC6	-3.33782	-0.366854	0.000844375	0.0179566	0.202815	0.257534
TMEM248	-3.33784	-0.38691	0.000844326	0.0179566	0.182966	0.238699
NGLY1	-3.34312	-0.354334	0.000828428	0.0176761	0.207145	0.263699
TMPO	-3.35483	-0.372641	0.000794142	0.0170135	0.197402	0.253425
ARHGAP17	-3.36303	-0.265231	0.000770924	0.0165651	0.337062	0.393836
TRA2A	-3.36622	-0.374476	0.000762069	0.0164237	0.201732	0.256507
PHIP	-3.37438	-0.341245	0.000739811	0.0160156	0.243594	0.295548
WTAP	-3.37782	-0.311798	0.000730623	0.0158642	0.246121	0.30274
GGA2	-3.3781	-0.290795	0.000729894	0.0158642	0.289787	0.344863
BAZ2A	-3.37812	-0.364788	0.00072983	0.0158642	0.195958	0.253082
RBM6	-3.38127	-0.319652	0.00072152	0.0157374	0.263443	0.318836
UBQLN2	-3.3865	-0.546299	0.000707907	0.0154872	0.11873	0.172945
GOLGB1	-3.38706	-0.650364	0.000706451	0.0154788	0.102129	0.154452
GNAS	-3.38722	-0.26357	0.000706035	0.0154788	0.320462	0.384247
FGD2	-3.39456	-0.283826	0.000687387	0.0151068	0.305666	0.361301
ILF3	-3.39778	-0.303859	0.000679347	0.0149529	0.279322	0.336301
DNAJC7	-3.40952	-0.393122	0.000650782	0.0143898	0.189101	0.245548
MANBA	-3.41117	-0.454602	0.000646845	0.0143247	0.154818	0.209589
SPG7	-3.41526	-0.488681	0.000637205	0.0141329	0.138578	0.193151
LRMP	-3.41627	-0.389472	0.000634849	0.0141022	0.204619	0.258219
ORMDL3	-3.42217	-0.475296	0.000621231	0.013821	0.148322	0.203767
NDUFB1	-3.42913	-0.387743	0.000605523	0.0135131	0.181884	0.238356
ALDH9A1	-3.45386	-0.450235	0.000552629	0.0124673	0.154818	0.212329
SMG1	-3.45691	-0.353718	0.000546411	0.0123463	0.223746	0.281164
MACF1	-3.45957	-0.45121	0.000541035	0.012244	0.169253	0.22363
NDE1	-3.46592	-0.468842	0.000528414	0.0119771	0.150487	0.205822
PHYKPL	-3.47222	-0.337825	0.000516176	0.0117181	0.224107	0.283219
ZNF106	-3.47496	-0.480199	0.000510924	0.0116171	0.153735	0.208219
IFNGR1	-3.47559	-0.538594	0.000509727	0.0116081	0.119812	0.176027
TAF1D	-3.48362	-0.252777	0.000494676	0.0112831	0.364128	0.425685
RAB29	-3.49821	-0.403875	0.000468384	0.0107172	0.207867	0.260616
DNAJA2	-3.49998	-0.332525	0.000465289	0.0106633	0.24179	0.301712
CCNH	-3.51369	-0.582129	0.00044192	0.01016	0.120895	0.175685
RBM26	-3.52151	-0.584009	0.000429101	0.00988094	0.121978	0.175685
EAF2	-3.52168	-0.267386	0.000428827	0.00988094	0.34825	0.413014
AFF4	-3.52643	-0.353638	0.000421202	0.0097456	0.226633	0.282877
SEPHS2	-3.53621	-0.399518	0.000405908	0.00943704	0.19271	0.250685
PRPF8	-3.54528	-0.304186	0.000392202	0.00917741	0.299531	0.358219
C1GALT1	-3.54946	-0.575661	0.000386015	0.00904727	0.121617	0.177397
SSH2	-3.55093	-0.350042	0.000383879	0.00901181	0.255503	0.312329
NCOR1	-3.55231	-0.250698	0.000381871	0.00899387	0.443522	0.505137
PLEKHA2	-3.55482	-0.494042	0.000378233	0.00893729	0.153374	0.208904
NPEPPS	-3.55589	-0.432981	0.000376703	0.00891572	0.18441	0.240411
GLG1	-3.56287	-0.384773	0.000366822	0.0087017	0.209672	0.268151
CPNE3	-3.57532	-0.47408	0.000349806	0.00837507	0.159148	0.216781
THOC2	-3.57561	-0.361013	0.000349417	0.00837507	0.216889	0.27637
DNAJB14	-3.57658	-0.56235	0.000348115	0.00836228	0.125947	0.182192
VPS36	-3.57786	-0.378597	0.000346422	0.00834934	0.20498	0.264041
IL27RA	-3.58196	-0.388666	0.000341029	0.00823309	0.203898	0.261301
CHD7	-3.58735	-0.472331	0.000334057	0.00810536	0.155179	0.213014
BTK	-3.58817	-0.27997	0.000333004	0.0080934	0.339589	0.403425
PRDM2	-3.59386	-0.413061	0.000325812	0.00793193	0.189462	0.246918
STAG2	-3.5945	-0.567599	0.000325015	0.00792588	0.131	0.186301
NFATC2	-3.60757	-0.556853	0.000309082	0.00757566	0.132443	0.189041
FAM214A	-3.61383	-0.682814	0.000301707	0.00740746	0.104294	0.159247
GAPT	-3.61966	-0.287368	0.000294985	0.00725472	0.319379	0.381849
CDKN1B	-3.62603	-0.364571	0.000287809	0.0070903	0.240707	0.299658
SETBP1	-3.62632	-0.58421	0.000287485	0.0070903	0.119451	0.176712
PPHLN1	-3.62708	-0.379862	0.000286642	0.0070857	0.214363	0.27226
TSPAN13	-3.62826	-0.489881	0.000285338	0.00706553	0.16384	0.219863
CYFIP2	-3.63331	-0.309131	0.000279806	0.00694043	0.320462	0.380479
HNRNPAB	-3.64273	-0.594091	0.00026976	0.0067143	0.107903	0.166438
PCM1	-3.66378	-0.399533	0.00024852	0.00626107	0.224829	0.281849
DCAF8	-3.66866	-0.521329	0.000243822	0.00617498	0.149044	0.206164
ANP32A	-3.67129	-0.264515	0.000241333	0.00612267	0.389751	0.454452
TRIM44	-3.6797	-0.572918	0.000233512	0.0059556	0.137135	0.193836
TPD52	-3.68292	-0.269564	0.000230581	0.00589123	0.367737	0.431507
FGFR1OP2	-3.68359	-0.374569	0.000229976	0.00588616	0.224829	0.288699
NT5C3A	-3.69365	-0.341967	0.000221058	0.00567801	0.254421	0.315068
SRSF8	-3.69366	-0.393329	0.000221051	0.00567801	0.218694	0.27637
PHF3	-3.69575	-0.388347	0.00021924	0.00565139	0.225189	0.284247
PNRC2	-3.71108	-0.279123	0.000206381	0.00535812	0.348611	0.409247
ABLIM1	-3.7171	-0.489252	0.000201526	0.00524149	0.152652	0.214041
BLNK	-3.72742	-0.275818	0.000193451	0.00505876	0.386864	0.459247
KLHL24	-3.73303	-0.621971	0.000189192	0.00497437	0.114038	0.172603
APBB1IP	-3.74015	-0.253527	0.000183913	0.00485323	0.405269	0.461301
BIRC6	-3.74982	-0.511515	0.000176959	0.00467841	0.162757	0.219521
PA2G4	-3.77045	-0.318297	0.000162952	0.00433969	0.285096	0.35137
RAD21	-3.77185	-0.297702	0.000162043	0.00432343	0.357994	0.42363
ALOX5AP	-3.77244	-0.335569	0.00016166	0.0043212	0.264525	0.329452
PTP4A2	-3.78489	-0.268295	0.000153776	0.00411806	0.384699	0.45
GOLGA4	-3.78702	-0.529881	0.000152464	0.0040905	0.142187	0.20274
XAF1	-3.79528	-0.548347	0.000147478	0.00396409	0.138578	0.19863
EIF3A	-3.80052	-0.339558	0.00014439	0.00388832	0.285457	0.348973
METTL7A	-3.80115	-0.376358	0.000144024	0.00388569	0.244677	0.304795
RBBP6	-3.81014	-0.321769	0.000138886	0.00376815	0.312883	0.375
USP1	-3.81397	-0.613409	0.000136752	0.00371724	0.125586	0.184589
APOBEC3C	-3.81426	-0.466449	0.000136591	0.00371724	0.178636	0.239384
SPOP	-3.81859	-0.514746	0.000134218	0.00366861	0.146157	0.207877
SYNRG	-3.82824	-0.466329	0.000129063	0.00353482	0.182606	0.241438
BAZ1A	-3.837	-0.382503	0.000124548	0.00343066	0.237099	0.298973
HNRNPH1	-3.84142	-0.381179	0.000122325	0.00337585	0.249729	0.309932
SENP6	-3.84824	-0.465965	0.00011897	0.00328953	0.185853	0.245548
CTSZ	-3.85022	-0.374449	0.00011801	0.00326923	0.228437	0.293151
RNF213	-3.85517	-0.349251	0.000115648	0.00320996	0.267412	0.331507
GCC2	-3.86321	-0.405708	0.000111907	0.00312409	0.227716	0.287329
VPS4B	-3.86482	-0.529186	0.000111173	0.00310961	0.145796	0.207877
UTRN	-3.87679	-0.468877	0.000105842	0.00296625	0.18441	0.245548
USP10	-3.88519	-0.500415	0.000102251	0.00287676	0.146878	0.211644
LNPEP	-3.88577	-0.502018	0.000102007	0.00287548	0.157705	0.220548
UBE2B	-3.8869	-0.318209	0.000101533	0.00286772	0.316492	0.380822
FCRL1	-3.89303	-0.330493	9.89991e-05	0.00280711	0.296283	0.357877
TRAF5	-3.9015	-0.369577	9.55991e-05	0.00272138	0.255503	0.317808
ANP32E	-3.90268	-0.448268	9.51347e-05	0.00271886	0.193071	0.254795
SMIM14	-3.90489	-0.334339	9.4269e-05	0.00269945	0.285096	0.351712
QRSL1	-3.9054	-0.301323	9.4071e-05	0.00269913	0.325153	0.390411
CEP350	-3.91122	-0.512726	9.18327e-05	0.00264015	0.15987	0.221575
JPX	-3.91478	-0.609354	9.04856e-05	0.0026066	0.116925	0.180822
HNRNPR	-3.91711	-0.318978	8.96178e-05	0.00258675	0.323349	0.389726
CAST	-3.93652	-0.279928	8.26725e-05	0.00239585	0.416095	0.476027
TMEM165	-3.94823	-0.428446	7.87316e-05	0.00229082	0.199567	0.263014
TTN	-3.95782	-0.543551	7.56354e-05	0.00220517	0.15554	0.216438
LYSMD2	-3.95824	-0.371096	7.55027e-05	0.00220517	0.242512	0.310616
GPATCH8	-3.96726	-0.587586	7.27038e-05	0.00213693	0.140743	0.201712
FAM3C	-3.97941	-0.528142	6.90853e-05	0.00203886	0.153735	0.218151
GON4L	-3.99255	-0.562339	6.53656e-05	0.00193699	0.141826	0.203767
NASP	-4.0125	-0.455049	6.00779e-05	0.00178396	0.201732	0.265753
RHOH	-4.01553	-0.330583	5.93121e-05	0.00176798	0.294479	0.361986
TLR10	-4.01705	-0.327358	5.89316e-05	0.00176076	0.311801	0.37637
VHL	-4.02397	-0.481748	5.72244e-05	0.0017133	0.177553	0.242808
PRPF4B	-4.02567	-0.475047	5.68138e-05	0.00170453	0.178636	0.242466
YTHDC1	-4.03326	-0.45292	5.50077e-05	0.00166068	0.19271	0.257877
ELF1	-4.03596	-0.318516	5.43798e-05	0.00164516	0.342476	0.407877
SNX10	-4.04099	-0.37742	5.3225e-05	0.0016136	0.271382	0.328082
DRAM2	-4.04358	-0.290717	5.26418e-05	0.00159927	0.392638	0.460616
WNK1	-4.04428	-0.570492	5.24843e-05	0.00159927	0.150126	0.212329
LENG8	-4.04579	-0.424233	5.21472e-05	0.00159767	0.226994	0.290753
TPP1	-4.04798	-0.500975	5.16607e-05	0.00158749	0.164562	0.230137
NCOA3	-4.05226	-0.347252	5.07249e-05	0.00156404	0.301335	0.367808
PRKDC	-4.05288	-0.533743	5.05903e-05	0.00156322	0.15554	0.220205
MAT2A	-4.0602	-0.430739	4.903e-05	0.00151825	0.211115	0.275
UHMK1	-4.06653	-0.43855	4.77182e-05	0.0014808	0.21328	0.275685
PHF14	-4.07116	-0.53823	4.67789e-05	0.00146106	0.162035	0.225
ZEB2	-4.10304	-0.47944	4.07751e-05	0.00128184	0.176831	0.243836
WASF2	-4.10609	-0.327834	4.02406e-05	0.0012678	0.333093	0.400342
HIST1H1E	-4.12219	-0.568953	3.75292e-05	0.00118755	0.147239	0.210959
CCAR1	-4.12825	-0.530549	3.65537e-05	0.00115922	0.161674	0.225342
AFTPH	-4.14032	-0.388752	3.46818e-05	0.0011047	0.255503	0.322945
HNRNPD	-4.15283	-0.422856	3.28385e-05	0.00105062	0.220859	0.289041
BBX	-4.15951	-0.363101	3.18924e-05	0.00102261	0.273547	0.342808
NPC2	-4.16198	-0.303913	3.15494e-05	0.00101386	0.377481	0.451027
LMBRD1	-4.16356	-0.288391	3.13326e-05	0.00100913	0.415013	0.482192
TMEM154	-4.16929	-0.294887	3.05552e-05	0.000986291	0.386142	0.45411
TMF1	-4.17573	-0.656587	2.97033e-05	0.000960938	0.119451	0.185616
LYST	-4.17579	-0.556486	2.96949e-05	0.000960938	0.160592	0.225685
GLIPR1	-4.18759	-0.366677	2.81928e-05	0.000916171	0.300613	0.367123
MALT1	-4.1898	-0.662581	2.79195e-05	0.000909332	0.121256	0.187329
DEK	-4.22578	-0.321582	2.3811e-05	0.00077727	0.332371	0.407192
ADAM19	-4.22763	-0.497968	2.36163e-05	0.000772659	0.169253	0.239041
BCLAF1	-4.22891	-0.358456	2.34828e-05	0.000770035	0.316492	0.384589
TRIM38	-4.22911	-0.417859	2.34618e-05	0.000770035	0.238542	0.305479
PPP4R3B	-4.23567	-0.483813	2.2787e-05	0.000750621	0.184049	0.25274
TAOK3	-4.24767	-0.384491	2.16003e-05	0.000714786	0.258751	0.327397
SP110	-4.24946	-0.256439	2.14282e-05	0.000710719	0.564056	0.624315
ARL6IP1	-4.25078	-0.345599	2.13027e-05	0.000708182	0.330206	0.403425
PRPF40A	-4.25632	-0.378716	2.07815e-05	0.000692445	0.274991	0.342123
SLC38A1	-4.26297	-0.400219	2.0173e-05	0.000673724	0.262721	0.32774
SMARCC1	-4.26926	-0.478703	1.96121e-05	0.000656505	0.208228	0.272945
VPS35	-4.294	-0.412566	1.75483e-05	0.000590154	0.242873	0.316096
BAZ1B	-4.31175	-0.663581	1.6197e-05	0.000545978	0.128113	0.195205
CLEC2D	-4.31504	-0.590868	1.59574e-05	0.000540422	0.15157	0.219863
NSD1	-4.32878	-0.610615	1.49935e-05	0.000511369	0.133887	0.203082
GRN	-4.348	-0.371859	1.37384e-05	0.000471902	0.274991	0.349315
TRIM22	-4.35372	-0.328116	1.33849e-05	0.000460857	0.386864	0.449315
ATP6AP2	-4.36258	-0.518617	1.28539e-05	0.00044469	0.181523	0.249658
ARL5A	-4.36748	-0.340814	1.25686e-05	0.000435862	0.346806	0.415068
SAFB2	-4.36994	-0.566079	1.24282e-05	0.000432029	0.156622	0.225685
LGALS9	-4.37394	-0.600494	1.22023e-05	0.0004252	0.134608	0.205137
ATP2B1	-4.3756	-0.328816	1.21101e-05	0.000423007	0.374594	0.444863
CD164	-4.3774	-0.311891	1.20106e-05	0.000420546	0.391916	0.468836
MPHOSPH8	-4.38256	-0.317245	1.17293e-05	0.000412693	0.362324	0.434247
BIRC3	-4.38395	-0.310087	1.16547e-05	0.000411071	0.417539	0.484589
ZC3HAV1	-4.38886	-0.437335	1.13949e-05	0.000402888	0.242512	0.308219
PRKD3	-4.39178	-0.660725	1.12428e-05	0.000398485	0.127752	0.196918
SPEN	-4.3948	-0.688252	1.10873e-05	0.000393939	0.128473	0.195205
BACH2	-4.39555	-0.599619	1.10494e-05	0.000393562	0.152292	0.221575
LAPTM4A	-4.41455	-0.351049	1.01223e-05	0.000361427	0.317575	0.393493
UPF2	-4.43449	-0.567877	9.22913e-06	0.000330352	0.161674	0.231849
FCRL3	-4.43746	-0.620132	9.10273e-06	0.000326637	0.124865	0.196575
SEC63	-4.44694	-0.584708	8.71015e-06	0.000314109	0.145435	0.217466
CCT4	-4.45044	-0.336191	8.56928e-06	0.000309801	0.353302	0.430137
DDX6	-4.45384	-0.360974	8.43471e-06	0.0003057	0.306027	0.37637
BRD4	-4.46783	-0.50281	7.90175e-06	0.000287103	0.206424	0.274315
UBXN4	-4.48343	-0.376858	7.34528e-06	0.000268232	0.305666	0.382192
SAMD9	-4.49112	-0.762707	7.08492e-06	0.00025938	0.105377	0.175685
SHOC2	-4.49411	-0.505861	6.98623e-06	0.000256416	0.191988	0.263356
MIS18BP1	-4.50033	-0.377098	6.7848e-06	0.000250293	0.301335	0.37226
NCKAP1L	-4.50274	-0.437989	6.70844e-06	0.000248109	0.242873	0.315753
POLR2J3	-4.50346	-0.670731	6.68554e-06	0.000247897	0.132443	0.202397
HSP90B1	-4.5083	-0.290472	6.53503e-06	0.000243565	0.476001	0.542123
NIPBL	-4.51303	-0.515468	6.39093e-06	0.000238809	0.187658	0.259932
SRRM2	-4.52726	-0.323249	5.97527e-06	0.000224437	0.395164	0.465068
UBE3A	-4.53558	-0.504142	5.74466e-06	0.000216902	0.193793	0.266438
ANKRD44	-4.53705	-0.354298	5.70459e-06	0.000215953	0.356189	0.428082
ZNF638	-4.53791	-0.553447	5.68151e-06	0.000215644	0.167449	0.240068
TNKS2	-4.54806	-0.710443	5.41424e-06	0.000206584	0.128113	0.197945
HLA-DMB	-4.57327	-0.272417	4.80179e-06	0.0001837	0.566582	0.642808
PIKFYVE	-4.59533	-0.508004	4.32061e-06	0.000166614	0.199567	0.272945
TMBIM4	-4.60013	-0.308536	4.22219e-06	0.000163254	0.432335	0.508562
SETD5	-4.60708	-0.667759	4.08357e-06	0.000159171	0.13533	0.207534
TAF15	-4.60729	-0.370942	4.07945e-06	0.000159171	0.322266	0.395548
CHD9	-4.60969	-0.508079	4.0327e-06	0.00015804	0.202093	0.275342
FCRLA	-4.6126	-0.28618	3.97672e-06	0.00015627	0.504511	0.580137
ACADM	-4.62942	-0.536316	3.667e-06	0.000145284	0.185493	0.259932
CCR7	-4.63094	-0.521773	3.64009e-06	0.000144613	0.181523	0.257534
G3BP1	-4.63393	-0.464658	3.58794e-06	0.000142934	0.231685	0.303425
ARF6	-4.63802	-0.299075	3.51765e-06	0.000140521	0.49585	0.571233
GPBP1	-4.6567	-0.414777	3.21314e-06	0.00012907	0.272826	0.34863
ARHGAP15	-4.65898	-0.370769	3.17782e-06	0.000128007	0.332732	0.408562
SKAP2	-4.66365	-0.447631	3.10647e-06	0.000125482	0.249729	0.324658
NEMF	-4.67443	-0.478596	2.94777e-06	0.000119405	0.213641	0.288699
NR3C1	-4.6806	-0.423565	2.86036e-06	0.00011619	0.272465	0.345205
C16orf54	-4.69366	-0.570491	2.68361e-06	0.000109626	0.170696	0.244178
OFD1	-4.70647	-0.4425	2.52046e-06	0.000103253	0.248647	0.324658
VCP	-4.70764	-0.337767	2.50604e-06	0.000102954	0.398051	0.478425
FCRL2	-4.71309	-0.492987	2.43984e-06	0.00010052	0.219415	0.292123
ZRANB2	-4.71812	-0.388359	2.38032e-06	9.83481e-05	0.305305	0.378425
MYLIP	-4.71855	-0.684362	2.37532e-06	9.83481e-05	0.14363	0.215068
ERAP2	-4.73082	-0.584144	2.23618e-06	9.29236e-05	0.15554	0.233562
DDX18	-4.73207	-0.436807	2.22244e-06	9.26187e-05	0.255143	0.333219
STK17B	-4.73687	-0.37692	2.17044e-06	9.09761e-05	0.32804	0.404795
IQGAP1	-4.74002	-0.394555	2.13699e-06	8.98345e-05	0.30747	0.382534
PCF11	-4.75043	-0.581176	2.02985e-06	8.55793e-05	0.167088	0.243493
ADAR	-4.76105	-0.398336	1.92588e-06	8.1672e-05	0.284735	0.365411
XRN2	-4.76393	-0.501616	1.89857e-06	8.07506e-05	0.20101	0.27911
CEPT1	-4.7705	-0.68424	1.83768e-06	7.83914e-05	0.140022	0.213699
RNPC3	-4.7852	-0.795943	1.70819e-06	7.30831e-05	0.112595	0.186644
ARHGAP24	-4.78833	-0.377434	1.68175e-06	7.21656e-05	0.322988	0.407534
DDX46	-4.79803	-0.472007	1.60233e-06	6.89622e-05	0.230964	0.308219
CAPZA1	-4.8016	-0.304748	1.57404e-06	6.79469e-05	0.474558	0.541781
IGHM	-4.80508	-0.377697	1.54692e-06	6.69761e-05	0.363046	0.443151
ARGLU1	-4.85363	-0.289289	1.21221e-06	5.29601e-05	0.555034	0.621575
CHD1	-4.88076	-0.636146	1.05679e-06	4.65924e-05	0.154457	0.230479
NUCKS1	-4.8936	-0.463988	9.90091e-07	4.39193e-05	0.246842	0.324658
PLCG2	-4.90186	-0.377593	9.49324e-07	4.22405e-05	0.31974	0.402055
ARID4B	-4.91796	-0.400679	8.74528e-07	3.90792e-05	0.317214	0.395548
STAT3	-4.94724	-0.498768	7.52745e-07	3.4017e-05	0.232046	0.308904
SEC62	-4.96985	-0.309309	6.70044e-07	3.04701e-05	0.481776	0.556164
ETS1	-4.99295	-0.476763	5.9464e-07	2.73857e-05	0.23782	0.317466
RSBN1L	-5.00116	-0.471256	5.69871e-07	2.63287e-05	0.232768	0.317123
CCNL1	-5.00309	-0.412902	5.64196e-07	2.61501e-05	0.323349	0.398288
TTC3	-5.00567	-0.431601	5.56682e-07	2.59683e-05	0.288704	0.369521
SRSF2	-5.0204	-0.305502	5.15644e-07	2.41318e-05	0.494767	0.569521
SRSF1	-5.02788	-0.437456	4.95931e-07	2.34368e-05	0.264165	0.345548
ACAP2	-5.0294	-0.392064	4.92023e-07	2.33284e-05	0.326958	0.405137
ARPC5	-5.0602	-0.318398	4.18826e-07	2.01217e-05	0.466979	0.542466
CCR6	-5.06558	-0.851676	4.07161e-07	1.96265e-05	0.110069	0.188014
KMT2A	-5.10537	-0.60116	3.30151e-07	1.60751e-05	0.176831	0.256849
PSIP1	-5.11513	-0.403355	3.13532e-07	1.53175e-05	0.347167	0.427055
DHX36	-5.13331	-0.748715	2.84691e-07	1.40031e-05	0.128473	0.209247
NCL	-5.13872	-0.271904	2.76621e-07	1.36526e-05	0.652111	0.722603
INPP5D	-5.17536	-0.473171	2.27474e-07	1.13359e-05	0.267412	0.344521
PAX5	-5.29267	-0.514055	1.20544e-07	6.09508e-06	0.237459	0.320548
PARP15	-5.30853	-0.598995	1.10514e-07	5.62729e-06	0.198484	0.280822
SRRM1	-5.30912	-0.339123	1.10153e-07	5.62729e-06	0.452544	0.533904
TGFBR2	-5.33465	-0.526629	9.57276e-08	4.92639e-06	0.228077	0.311301
PRPF38B	-5.33767	-0.502761	9.4148e-08	4.86241e-06	0.243955	0.330479
ERICH1	-5.34994	-0.592709	8.79839e-08	4.56034e-06	0.183688	0.270205
KMT2C	-5.35379	-0.646663	8.61314e-08	4.48038e-06	0.173584	0.257877
MCL1	-5.36667	-0.446462	8.02037e-08	4.1871e-06	0.30314	0.386986
PAK2	-5.3786	-0.405749	7.50679e-08	3.93318e-06	0.328762	0.412671
METTL8	-5.38605	-0.604958	7.20238e-08	3.7874e-06	0.189462	0.275
USP34	-5.39388	-0.652679	6.89505e-08	3.63903e-06	0.178636	0.260959
CLECL1	-5.39579	-0.455908	6.8223e-08	3.61382e-06	0.287983	0.374315
NKTR	-5.39954	-0.557543	6.68111e-08	3.55204e-06	0.227355	0.307534
HSPB1	-5.41763	-0.581094	6.03946e-08	3.22275e-06	0.196319	0.281164
ZBTB20	-5.43161	-0.531081	5.58486e-08	2.99121e-06	0.23349	0.318151
CYB561A3	-5.4386	-0.363239	5.37018e-08	2.88692e-06	0.420426	0.503082
PPP3CA	-5.44996	-0.554347	5.03809e-08	2.72868e-06	0.215085	0.303082
APPL1	-5.48344	-0.504863	4.17137e-08	2.27631e-06	0.245038	0.331507
DAPP1	-5.49098	-0.51781	3.99717e-08	2.19784e-06	0.235655	0.323973
HVCN1	-5.49345	-0.293606	3.94147e-08	2.17548e-06	0.598701	0.671575
FCHSD2	-5.5105	-0.609827	3.57816e-08	1.98252e-06	0.204258	0.288014
DDX3X	-5.52487	-0.58877	3.29722e-08	1.83853e-06	0.204258	0.289726
VPREB3	-5.55212	-0.377049	2.82223e-08	1.58187e-06	0.43017	0.507877
MAP3K1	-5.56335	-0.520865	2.64647e-08	1.49495e-06	0.25839	0.341096
SF3B1	-5.5657	-0.402394	2.61095e-08	1.48067e-06	0.378564	0.464726
AKAP9	-5.62853	-0.644262	1.81754e-08	1.04715e-06	0.184771	0.272603
PPP1R2	-5.64168	-0.396222	1.68403e-08	9.74112e-07	0.389751	0.481164
GSTP1	-5.67977	-0.449053	1.34876e-08	7.83311e-07	0.313605	0.408219
ROCK1	-5.6946	-0.512923	1.23664e-08	7.24013e-07	0.268495	0.35274
KHDRBS1	-5.70965	-0.372414	1.1321e-08	6.655e-07	0.441718	0.536986
BPTF	-5.74406	-0.64823	9.24319e-09	5.50065e-07	0.191267	0.280137
RBM25	-5.74761	-0.451193	9.0512e-09	5.40865e-07	0.324792	0.416781
HLA-DOB	-5.74769	-0.425314	9.04688e-09	5.40865e-07	0.350054	0.439384
TTC14	-5.76591	-0.618573	8.12185e-09	4.91423e-07	0.206785	0.295548
KPNB1	-5.7687	-0.492146	7.98843e-09	4.85381e-07	0.300974	0.388014
PLAC8	-5.77685	-0.353084	7.61104e-09	4.64402e-07	0.496211	0.583904
TNFAIP8	-5.78103	-0.350345	7.42427e-09	4.54925e-07	0.509202	0.596575
SETX	-5.82446	-0.644145	5.72963e-09	3.54086e-07	0.193071	0.285274
ITGA4	-5.85782	-0.409882	4.68981e-09	2.9107e-07	0.392999	0.480137
CD22	-5.86804	-0.477504	4.40982e-09	2.76062e-07	0.321184	0.411301
KTN1	-5.88586	-0.525432	3.95993e-09	2.50063e-07	0.255864	0.34863
ZNF292	-5.89329	-0.616906	3.78577e-09	2.40114e-07	0.209672	0.300342
CDC40	-5.91064	-0.595101	3.40773e-09	2.19018e-07	0.232046	0.322603
ALOX5	-5.92083	-0.409619	3.20322e-09	2.06794e-07	0.395164	0.491781
PPM1K	-5.92145	-0.470859	3.19114e-09	2.06794e-07	0.322266	0.416096
SET	-5.93024	-0.347867	3.02492e-09	1.97042e-07	0.512811	0.596575
FNBP4	-5.93729	-0.489155	2.89765e-09	1.89606e-07	0.307109	0.392466
FCER2	-5.99707	-0.597226	2.00904e-09	1.33269e-07	0.228077	0.32089
SRSF11	-6.04961	-0.434136	1.45199e-09	9.85785e-08	0.386142	0.480822
ZCCHC7	-6.05117	-0.516693	1.43802e-09	9.80904e-08	0.2786	0.374658
ASH1L	-6.05597	-0.728629	1.39576e-09	9.56593e-08	0.172501	0.266438
TCF25	-6.06152	-0.469538	1.34841e-09	9.2854e-08	0.328762	0.424658
KDM5A	-6.08514	-0.793576	1.16387e-09	8.09169e-08	0.149405	0.244521
FUS	-6.1219	-0.369194	9.24671e-10	6.4911e-08	0.503789	0.596918
CELF2	-6.14274	-0.460726	8.11115e-10	5.72172e-08	0.350415	0.440411
ITSN2	-6.17467	-0.431962	6.63038e-10	4.74663e-08	0.382894	0.476712
CTSS	-6.17608	-0.343161	6.57137e-10	4.72779e-08	0.570552	0.658562
MARCKS	-6.17891	-0.686975	6.45454e-10	4.66696e-08	0.200289	0.293836
SYK	-6.17985	-0.401553	6.41606e-10	4.66244e-08	0.43017	0.522603
AFF3	-6.2233	-0.404594	4.86805e-10	3.5554e-08	0.450018	0.547603
STK17A	-6.2368	-0.47749	4.46605e-10	3.27835e-08	0.346084	0.440411
NOTCH2	-6.25918	-0.58074	3.86999e-10	2.8553e-08	0.255864	0.351027
IKZF1	-6.26834	-0.419489	3.64909e-10	2.70613e-08	0.432696	0.523973
ADD3	-6.28559	-0.413047	3.26609e-10	2.43458e-08	0.440274	0.533562
COBLL1	-6.33957	-0.633829	2.30409e-10	1.73539e-08	0.221942	0.318493
LBH	-6.37093	-0.430965	1.87883e-10	1.4225e-08	0.411043	0.513356
ACTR3	-6.40274	-0.327964	1.52614e-10	1.16155e-08	0.617106	0.694178
EPC1	-6.4246	-0.405694	1.32214e-10	1.01699e-08	0.463732	0.560616
SP140	-6.47221	-0.420338	9.6578e-11	7.50868e-09	0.437026	0.531849
MBNL1	-6.49392	-0.39193	8.36338e-11	6.53745e-09	0.505594	0.589041
MBD4	-6.51014	-0.430227	7.5082e-11	5.90087e-09	0.425117	0.52363
UVRAG	-6.54525	-0.48692	5.93944e-11	4.74532e-09	0.343197	0.435959
AKAP13	-6.5629	-0.503637	5.27696e-11	4.23945e-09	0.34031	0.440753
N4BP2L2	-6.60455	-0.445154	3.98726e-11	3.22121e-09	0.403464	0.499315
STX7	-6.65268	-0.486151	2.87794e-11	2.33809e-09	0.359798	0.459932
JAK1	-6.66399	-0.385796	2.66488e-11	2.18959e-09	0.534103	0.634589
POU2F2	-6.73873	-0.371201	1.59779e-11	1.32791e-09	0.571274	0.656507
RPS17	-6.75004	-0.262177	1.47801e-11	1.23546e-09	0.801877	0.850342
ATM	-6.77532	-0.505823	1.2413e-11	1.04363e-09	0.351859	0.459247
KIAA0040	-6.83309	-0.638479	8.31035e-12	7.11101e-10	0.240346	0.348973
ATRX	-6.87204	-0.518872	6.32893e-12	5.44778e-10	0.34031	0.444863
ITM2B	-6.92643	-0.373426	4.31589e-12	3.75977e-10	0.59834	0.693493
HLA-DQB1	-7.00703	-0.284492	2.43436e-12	2.15971e-10	0.905449	0.94863
SCAF11	-7.03902	-0.503674	1.93597e-12	1.72815e-10	0.370624	0.480137
TUBA1A	-7.07462	-0.567927	1.49859e-12	1.34603e-10	0.300974	0.409932
COX7C	-7.2184	-0.263682	5.26021e-13	4.84509e-11	0.878744	0.926027
FOXP1	-7.2189	-0.45671	5.24089e-13	4.84509e-11	0.485023	0.586986
CYBB	-7.2337	-0.590582	4.70023e-13	4.41364e-11	0.309636	0.415411
PPP1R15A	-7.23615	-0.690825	4.61602e-13	4.36289e-11	0.233129	0.343151
WSB1	-7.24063	-0.554151	4.46609e-13	4.24895e-11	0.321905	0.431507
MYCBP2	-7.30612	-0.552285	2.74959e-13	2.63323e-11	0.343197	0.453425
STK4	-7.33203	-0.478879	2.2669e-13	2.18545e-11	0.432696	0.544863
DDX24	-7.39206	-0.552379	1.44569e-13	1.4031e-11	0.336702	0.447603
DUSP1	-7.5061	-0.565004	6.09135e-14	6.07497e-12	0.353302	0.458562
SFPQ	-7.51619	-0.547707	5.63949e-14	5.66338e-12	0.374955	0.481849
EML4	-7.57299	-0.627995	3.64742e-14	3.71446e-12	0.299531	0.410616
CDC42	-7.61064	-0.406608	2.72732e-14	2.79715e-12	0.573439	0.666438
REL	-7.62115	-0.55209	2.5142e-14	2.59699e-12	0.355106	0.471233
TNRC6B	-7.62303	-0.664498	2.47783e-14	2.57784e-12	0.265969	0.383562
ACTR2	-7.65712	-0.524028	1.90142e-14	1.9925e-12	0.393721	0.498288
EIF1AX	-7.70929	-0.648399	1.26523e-14	1.34533e-12	0.267412	0.388699
JMJD1C	-7.71473	-0.645973	1.21235e-14	1.29865e-12	0.291231	0.406164
CHD2	-7.80101	-0.679267	6.1413e-15	6.77934e-13	0.277517	0.390753
PLD4	-7.8519	-0.816707	4.09788e-15	4.55842e-13	0.206063	0.324658
PLEK	-7.85367	-0.603489	4.04025e-15	4.52915e-13	0.334175	0.447945
CD180	-7.91438	-0.71727	2.48484e-15	2.85184e-13	0.244316	0.37089
PRRC2C	-8.17072	-0.522769	3.06554e-16	3.60413e-14	0.435222	0.556849
RBM39	-8.39383	-0.456411	4.70555e-17	5.71823e-15	0.560087	0.670548
SON	-8.51591	-0.439549	1.65288e-17	2.09669e-15	0.576326	0.680137
IFI16	-8.54798	-0.606931	1.25267e-17	1.61739e-15	0.358715	0.483219
LUC7L3	-8.69754	-0.57069	3.39169e-18	4.45883e-16	0.415374	0.541438
BCL11A	-8.69967	-0.71888	3.32861e-18	4.41606e-16	0.289787	0.419863
HSP90AA1	-8.77774	-0.391442	1.66799e-18	2.25428e-16	0.702634	0.778082
JCHAIN	-8.86187	-0.603355	7.86804e-19	1.07339e-16	0.527607	0.62637
RSRP1	-8.91514	-0.545749	4.87193e-19	6.77432e-17	0.457236	0.588356
MTPN	-8.98395	-0.608949	2.61208e-19	3.73993e-17	0.398773	0.52363
PTPRC	-9.15335	-0.36524	5.51936e-20	8.14443e-18	0.783111	0.842466
IKZF3	-9.18412	-0.638866	4.14912e-20	6.18561e-18	0.372068	0.503082
BANK1	-9.39084	-0.304175	5.95255e-21	9.15742e-19	0.879466	0.915068
MARCH1	-9.43137	-0.546178	4.04773e-21	6.294e-19	0.529412	0.64589
HNRNPU	-9.4615	-0.537576	3.03566e-21	4.77159e-19	0.537712	0.660274
EIF2S3	-9.49096	-0.497367	2.28909e-21	3.63763e-19	0.594009	0.711986
HIST1H4C	-9.8208	-0.814967	9.16114e-23	1.52275e-20	0.273908	0.419863
SMCHD1	-9.86094	-0.617386	6.1472e-23	1.07102e-20	0.464092	0.589384
CD48	-9.9421	-0.458703	2.73013e-23	4.87412e-21	0.677012	0.775
JUN	-10.024	-1.02554	1.19601e-23	2.21736e-21	0.198484	0.352055
TCF4	-10.418	-0.65975	2.05302e-25	4.30271e-23	0.446048	0.584589
MT-ATP8	-10.7405	-0.2769	6.57118e-27	1.43979e-24	0.984121	0.989384
NAP1L1	-10.8225	-0.58283	2.69287e-27	5.99102e-25	0.548899	0.668151
HNRNPA2B1	-10.9906	-0.385213	4.24261e-28	1.00578e-25	0.868639	0.929452
NBPF14	-11.4265	-1.37887	3.08217e-30	8.10387e-28	0.140022	0.314041
MS4A1	-11.54	-0.295301	8.29375e-31	2.22104e-28	0.978708	0.989726
SWAP70	-11.5631	-0.646981	6.33593e-31	1.762e-28	0.517503	0.662329
RPL27A	-11.8065	-0.347745	3.61419e-32	1.11202e-29	0.934681	0.964726
HLA-DQA1	-12.0015	-0.483272	3.48737e-33	1.09632e-30	0.876218	0.942466
MT-ND4	-12.111	-0.278217	9.23989e-34	3.1074e-31	0.984843	0.989726
RPL7	-12.5932	-0.280737	2.3013e-36	8.11685e-34	0.981595	0.990411
RPL23	-12.5937	-0.45189	2.28675e-36	8.11685e-34	0.830747	0.902055
DDX17	-12.6919	-0.778541	6.56048e-37	2.49661e-34	0.440635	0.614041
RPL37A	-13.0515	-0.262686	6.23271e-39	2.65092e-36	0.990256	0.996233
KLF6	-13.209	-0.792995	7.78396e-40	3.63109e-37	0.491158	0.645205
S100A9	-13.3867	-1.7017	7.23477e-41	3.60765e-38	0.117286	0.323288
LYZ	-13.4834	-1.87447	1.95879e-41	1.01165e-38	0.101407	0.306849
RALGPS2	-13.5531	-0.73916	7.5983e-42	4.06959e-39	0.561169	0.729795
PNRC1	-13.7652	-0.574628	4.12802e-43	2.29597e-40	0.775893	0.882192
RPS2	-14.7885	-0.309697	1.73871e-49	1.14289e-46	0.998556	0.999315
RPS20	-15.026	-0.479162	4.9632e-51	3.58864e-48	0.90184	0.955137
HLA-A	-15.07	-0.339271	2.54922e-51	1.94022e-48	0.984121	0.993493
RPS29	-15.1159	-0.397834	1.27127e-51	1.02133e-48	0.972934	0.985616
HLA-B	-15.623	-0.364125	5.0729e-55	4.58495e-52	0.994226	0.998973
RPL13A	-15.9387	-0.265244	3.41528e-57	3.29256e-54	0.996752	0.999315
PCBP2	-15.9705	-0.594095	2.0504e-57	2.28083e-54	0.860339	0.961644
RPL38	-17.3945	-0.522751	9.08179e-68	1.64165e-64	0.924576	0.969521
MALAT1	-35.655	-0.871128	1.97028e-278	2.84923e-274	0.998556	1

## Sheet: B naive
name	scores	lfc	pval	adj_pval	pct_nz_group	pct_nz_reference
RPL19	32.134	0.303656	1.47715e-226	1.06805e-222	1	1
RPL8	27.401	0.309217	2.6684e-165	1.28626e-161	0.999564	1
RPS3	25.398	0.2821	2.65652e-142	5.488e-139	1	1
RPL7A	23.0672	0.254881	9.89076e-118	1.4303e-114	0.999346	0.999748
RPLP0	21.6901	0.326838	2.54697e-104	2.45545e-101	0.99673	0.996723
RPL14	21.4751	0.285817	2.66319e-102	2.26544e-99	0.99673	0.996723
RPL5	21.3482	0.282159	4.04969e-101	3.08224e-98	0.998474	0.997227
MT-ND1	21.0357	0.356566	3.09079e-98	2.12838e-95	0.988882	0.988152
RPS9	20.2311	0.25945	5.2157e-91	3.14268e-88	0.99128	0.992942
MT-ND4L	19.9583	0.252843	1.26868e-88	7.33854e-86	1	1
RPL6	19.6509	0.260365	5.68194e-86	3.0432e-83	0.998038	0.998235
HLA-DPA1	18.5386	0.316186	1.00753e-76	5.0241e-74	0.989536	0.988404
NACA	17.3189	0.271213	3.38768e-67	1.5803e-64	0.993678	0.990421
KLF2	16.4264	0.615325	1.23887e-60	4.84199e-58	0.783955	0.717671
EEF1B2	16.0864	0.293467	3.18036e-58	1.09503e-55	0.984957	0.98059
SMDT1	11.5829	0.490955	5.02959e-31	9.32473e-29	0.642032	0.56365
HLA-DQA2	11.1859	0.865888	4.7777e-29	8.22504e-27	0.408546	0.289135
ISG20	6.87039	0.263288	6.40283e-12	4.92507e-10	0.622193	0.5939
STAG3	6.3299	1.25739	2.45326e-10	1.60527e-08	0.150643	0.0733552
YBX3	5.99771	0.472792	2.00116e-09	1.1622e-07	0.344234	0.2909
IFT57	5.9164	0.571537	3.29068e-09	1.87348e-07	0.267931	0.201412
DDIT4	3.75669	0.860503	0.000172174	0.00417753	0.115544	0.0698261
ABHD14B	3.50739	0.335002	0.000452519	0.00945647	0.252453	0.218301
SESN1	3.27582	0.414212	0.00105355	0.019684	0.197951	0.160071
MDH2	3.03209	0.254529	0.00242867	0.0400011	0.28123	0.251828
RAB2A	-2.95238	-0.276524	0.00315332	0.0495116	0.204273	0.247038
FCRL2	-2.96108	-0.377177	0.00306559	0.0483441	0.127316	0.167129
PNPLA8	-2.96125	-0.362443	0.00306397	0.0483441	0.138653	0.17822
CHD7	-2.97557	-0.414351	0.00292449	0.046576	0.120776	0.160827
ZNF24	-2.9845	-0.291256	0.00284039	0.0453866	0.191847	0.234182
CCR6	-2.98697	-0.365752	0.00281757	0.045167	0.141269	0.182506
ZC3HAV1	-2.99079	-0.281263	0.00278261	0.0446607	0.207325	0.249559
PSMB4	-2.99473	-0.384863	0.00274686	0.044136	0.130586	0.170406
STAP1	-2.99477	-0.250805	0.00274651	0.044136	0.244822	0.291404
MOB4	-2.99659	-0.358543	0.00273015	0.0439651	0.139089	0.180489
TBC1D22A	-2.99706	-0.356582	0.00272598	0.043947	0.154131	0.194101
ATG16L2	-2.99805	-0.463213	0.00271712	0.0438531	0.109222	0.147719
PRELID1	-3.00227	-0.251781	0.00267975	0.0432982	0.250273	0.297454
NIPA2	-3.00554	-0.406216	0.00265106	0.0428825	0.125136	0.16486
KYNU	-3.00574	-0.432251	0.00264934	0.0428825	0.115326	0.155281
SRPRA	-3.00641	-0.402877	0.00264349	0.042856	0.125136	0.165868
TMED5	-3.01289	-0.428449	0.0025877	0.0421405	0.115108	0.155533
AKIRIN2	-3.01654	-0.326185	0.00255677	0.0416837	0.174842	0.217293
STAT3	-3.02855	-0.337295	0.00245733	0.0402439	0.163288	0.204437
TMX4	-3.03054	-0.459138	0.00244113	0.040115	0.10508	0.145198
AKIRIN1	-3.05522	-0.47247	0.00224895	0.0373817	0.101373	0.141669
PRMT2	-3.06867	-0.308978	0.00215013	0.0357803	0.18705	0.230653
INPP5D	-3.06996	-0.29726	0.00214086	0.0356671	0.203183	0.247542
RASA2	-3.07294	-0.388088	0.00211962	0.0354767	0.128624	0.169902
SENP6	-3.07965	-0.341594	0.00207244	0.0348483	0.162634	0.205949
USP15	-3.0853	-0.259673	0.0020335	0.0342333	0.240462	0.286867
PITPNB	-3.0857	-0.462116	0.00203074	0.0342267	0.103336	0.144442
CDK5RAP3	-3.08584	-0.311054	0.00202975	0.0342267	0.196425	0.237963
NPEPPS	-3.08749	-0.3876	0.00201854	0.0341405	0.139307	0.180489
UFM1	-3.0914	-0.308122	0.00199217	0.0339325	0.193373	0.234182
MAP1LC3B	-3.09248	-0.251251	0.0019849	0.0338487	0.266841	0.31636
SREK1	-3.09465	-0.49575	0.00197048	0.0336668	0.101373	0.141921
ODC1	-3.09958	-0.280453	0.00193798	0.0332051	0.206453	0.251323
CAMK1D	-3.10012	-0.280829	0.00193442	0.0331834	0.228036	0.27275
SEC63	-3.10203	-0.403647	0.00192198	0.0330485	0.13124	0.173179
RAB30	-3.10371	-0.310692	0.0019111	0.0329004	0.183344	0.226872
PRKDC	-3.11085	-0.389584	0.0018655	0.0321538	0.141705	0.183766
CDK13	-3.11252	-0.446964	0.00185499	0.0320108	0.115762	0.156794
TRIM44	-3.11677	-0.375076	0.00182846	0.0316284	0.144757	0.186791
HERC1	-3.12076	-0.486699	0.00180384	0.0312774	0.104208	0.144946
TARDBP	-3.12928	-0.463409	0.00175234	0.0304574	0.105734	0.147719
FAM13B	-3.12973	-0.402093	0.00174967	0.0304476	0.134075	0.1757
PRDX2	-3.13018	-0.400785	0.00174698	0.0304374	0.126226	0.168893
RFTN1	-3.1327	-0.432022	0.00173208	0.0302142	0.115762	0.158054
IFNGR1	-3.13358	-0.351954	0.00172685	0.0301594	0.154131	0.197883
XRN2	-3.13533	-0.376569	0.00171662	0.030017	0.152169	0.193597
CCDC50	-3.13848	-0.398059	0.00169827	0.0297681	0.134511	0.175952
RSBN1	-3.14857	-0.436666	0.00164073	0.0288645	0.115326	0.157802
USP3	-3.14884	-0.449972	0.0016392	0.0288645	0.11053	0.15276
ARF4	-3.15199	-0.421948	0.00162161	0.0285977	0.1247	0.167129
CPNE1	-3.15353	-0.336754	0.0016131	0.0284832	0.172226	0.21578
FAM133B	-3.15935	-0.408022	0.0015812	0.0279874	0.13015	0.17217
GNAI2	-3.16441	-0.335181	0.001554	0.0275734	0.164378	0.209226
SSR1	-3.16892	-0.352281	0.00153007	0.0271822	0.153259	0.197883
DCAF8	-3.17028	-0.452485	0.0015229	0.0270881	0.115544	0.156794
CCNG2	-3.171	-0.394472	0.00151915	0.0270548	0.132112	0.1757
PHACTR1	-3.17109	-0.418208	0.00151867	0.0270548	0.127098	0.168641
BRD4	-3.17264	-0.352843	0.00151061	0.0269691	0.162416	0.204941
CHD1	-3.17339	-0.469772	0.00150669	0.0269323	0.10835	0.150239
MORC3	-3.17435	-0.402835	0.00150173	0.0268769	0.136691	0.178472
TRAF5	-3.17728	-0.313377	0.00148663	0.0266395	0.191847	0.236199
LRP10	-3.18074	-0.346383	0.00146901	0.0263893	0.160889	0.205193
MTG1	-3.18239	-0.361936	0.00146066	0.0262847	0.152605	0.195362
CCNDBP1	-3.18874	-0.270667	0.00142897	0.0257981	0.243732	0.290144
CEP350	-3.19222	-0.423616	0.00141186	0.0255211	0.12906	0.171162
MTCH1	-3.19482	-0.348897	0.00139918	0.0253554	0.16416	0.207209
PLEKHG1	-3.20303	-0.409026	0.00135988	0.0247051	0.133857	0.175952
CCT2	-3.21673	-0.294876	0.00129661	0.0236447	0.220624	0.266952
FERMT3	-3.22043	-0.423978	0.00127996	0.0233707	0.129932	0.172927
RPAP3	-3.22165	-0.477812	0.00127453	0.0233008	0.10726	0.149735
ATP6V0D1	-3.22541	-0.387969	0.00125793	0.0230265	0.133857	0.178724
CRLF3	-3.23021	-0.388579	0.00123699	0.0226719	0.137781	0.182002
HECTD1	-3.23898	-0.355735	0.00119957	0.0220419	0.157183	0.201664
MRFAP1L1	-3.24567	-0.411239	0.00117174	0.0215853	0.122956	0.167381
SRSF4	-3.247	-0.292091	0.00116627	0.0215121	0.217353	0.264684
ARHGAP17	-3.24917	-0.251029	0.00115742	0.021376	0.294964	0.34056
BNIP3L	-3.25216	-0.313223	0.00114533	0.0211798	0.187486	0.235694
PSMB3	-3.25386	-0.267777	0.00113849	0.0210802	0.256377	0.30905
RRAS2	-3.25606	-0.391055	0.0011297	0.0209444	0.148899	0.192337
DNAJC10	-3.25893	-0.342638	0.00111832	0.0207599	0.17506	0.219057
REEP5	-3.26761	-0.266744	0.00108459	0.0201856	0.241988	0.290396
DCAF7	-3.27238	-0.337888	0.00106648	0.0198741	0.17397	0.220318
TIFA	-3.27639	-0.407326	0.00105142	0.0196696	0.138435	0.182758
UHRF2	-3.27706	-0.496696	0.00104892	0.0196483	0.102245	0.145702
GLG1	-3.28557	-0.371934	0.00101777	0.0191143	0.158491	0.203428
ID3	-3.28852	-0.396666	0.00100715	0.0189777	0.132112	0.177716
CYCS	-3.29166	-0.361645	0.000995977	0.0188026	0.151733	0.197883
RBM17	-3.29205	-0.296703	0.00099461	0.0188014	0.217789	0.2667
ARHGAP25	-3.30015	-0.406395	0.000966344	0.0183149	0.139307	0.183262
PDCD6IP	-3.30037	-0.305811	0.000965558	0.0183149	0.214519	0.261659
CRBN	-3.30524	-0.404053	0.000948955	0.0180326	0.140179	0.185279
METTL7A	-3.30585	-0.330111	0.000946891	0.0180171	0.180946	0.22788
FNBP1	-3.31102	-0.321034	0.000929565	0.0177341	0.195989	0.241996
OFD1	-3.31644	-0.310576	0.000911716	0.0174258	0.210813	0.258886
ETS1	-3.31802	-0.287513	0.000906587	0.0173644	0.233486	0.282077
SNX22	-3.31807	-0.302558	0.000906402	0.0173644	0.219315	0.267457
CCAR1	-3.32171	-0.406552	0.000894663	0.0172044	0.142577	0.186539
SETD5	-3.32397	-0.464325	0.00088747	0.0170888	0.12361	0.166625
RIC1	-3.33416	-0.512144	0.000855563	0.0165405	0.10726	0.150239
RPN1	-3.33765	-0.347434	0.000844903	0.0163563	0.174406	0.220822
RAD23B	-3.34605	-0.394234	0.000819711	0.0158899	0.145629	0.190824
NRDC	-3.34736	-0.4264	0.000815839	0.015836	0.131676	0.17696
NGDN	-3.34787	-0.392796	0.000814355	0.0158285	0.150861	0.195866
MZB1	-3.34849	-0.403298	0.000812538	0.0158144	0.152605	0.195614
EIF2AK3	-3.35103	-0.491881	0.000805116	0.0156911	0.116198	0.159314
H2AFY	-3.3533	-0.384049	0.00079853	0.0156048	0.161325	0.205193
VHL	-3.36601	-0.397648	0.000762632	0.0149234	0.147373	0.193093
SSH2	-3.37164	-0.283676	0.000747231	0.0146817	0.259211	0.310562
RAPGEF6	-3.37979	-0.466657	0.000725417	0.0142919	0.120122	0.16486
DEK	-3.38279	-0.340362	0.000717533	0.0141752	0.190102	0.237207
CRIP1	-3.38755	-0.274181	0.0007052	0.0139506	0.237846	0.287119
ZNF207	-3.39018	-0.29638	0.00069847	0.0138364	0.23414	0.283085
PPP1R18	-3.40405	-0.287814	0.000663943	0.0132067	0.249836	0.301487
PCSK7	-3.40776	-0.446081	0.000654973	0.0130462	0.126008	0.17091
DR1	-3.41235	-0.519432	0.000644058	0.0128643	0.102463	0.147719
MAP3K8	-3.43132	-0.317725	0.000600649	0.0120305	0.186832	0.236955
GOLGA4	-3.43198	-0.485398	0.000599202	0.0120181	0.114672	0.160827
CMTM6	-3.43462	-0.290113	0.00059338	0.0119179	0.237846	0.289892
DAXX	-3.44626	-0.399422	0.000568394	0.0114478	0.148899	0.196622
ARID1A	-3.44793	-0.481074	0.000564895	0.0114251	0.117724	0.162843
RAB10	-3.45608	-0.456116	0.000548092	0.0111164	0.11925	0.166625
SFT2D1	-3.45826	-0.406908	0.000543681	0.0110424	0.139307	0.187799
SPG7	-3.45833	-0.484872	0.000543539	0.0110424	0.115544	0.161331
NSD1	-3.45949	-0.547138	0.000541206	0.0110231	0.101373	0.145954
ATF7IP	-3.46662	-0.292777	0.000527046	0.010765	0.238282	0.288631
VASP	-3.47063	-0.320044	0.000519234	0.0106206	0.202965	0.252332
NUMA1	-3.47317	-0.521955	0.000514349	0.0105804	0.107478	0.15276
CCT4	-3.47337	-0.284818	0.000513962	0.0105804	0.263353	0.31636
DDX6	-3.47621	-0.271419	0.000508558	0.0104911	0.28777	0.340308
STRBP	-3.48244	-0.319925	0.000496872	0.0102793	0.212993	0.261911
UBQLN1	-3.48405	-0.529499	0.00049389	0.0102323	0.105298	0.150744
POLR2L	-3.48486	-0.331994	0.000492402	0.0102161	0.197951	0.249055
SMG1	-3.49791	-0.3944	0.000468924	0.009757	0.165032	0.211747
TBRG1	-3.5027	-0.273575	0.000460574	0.00959705	0.28014	0.335266
HSPE1	-3.50685	-0.296628	0.000453438	0.009462	0.244604	0.293925
CREB1	-3.50987	-0.418104	0.000448334	0.00938257	0.148027	0.194858
RAP1A	-3.5102	-0.344699	0.000447764	0.00938257	0.184434	0.234182
DDX18	-3.51088	-0.327499	0.00044662	0.00937382	0.204709	0.254348
LUC7L2	-3.51285	-0.376516	0.000443327	0.00933072	0.169828	0.218049
PABPN1	-3.51598	-0.379032	0.00043814	0.00923608	0.163724	0.211747
APP	-3.53021	-0.486222	0.000415233	0.00879163	0.116198	0.162843
RSBN1L	-3.53148	-0.350281	0.000413246	0.00876239	0.17506	0.224603
MSL3	-3.53415	-0.482592	0.000409082	0.00868683	0.118378	0.165364
ZBTB20	-3.53545	-0.500402	0.000407075	0.00865693	0.113582	0.160575
CARD16	-3.55018	-0.346734	0.000384971	0.00822314	0.193155	0.242249
SSBP2	-3.56035	-0.401005	0.000370356	0.00793439	0.157837	0.206957
DRAM2	-3.56102	-0.278703	0.000369416	0.00792599	0.28886	0.343585
MEF2A	-3.56153	-0.448106	0.000368694	0.00792226	0.138217	0.185531
WIPF1	-3.56527	-0.319782	0.000363481	0.00782188	0.230434	0.281069
HNRNPD	-3.5662	-0.350832	0.0003622	0.00780592	0.190538	0.23998
PRPF8	-3.56689	-0.333563	0.000361249	0.00779704	0.212993	0.262415
GGA2	-3.56696	-0.310909	0.000361152	0.00779704	0.231524	0.28006
MATR3-1	-3.57402	-0.344065	0.000351549	0.00763325	0.193591	0.244517
METTL9	-3.57893	-0.405992	0.000345007	0.00751378	0.149117	0.198135
SLTM	-3.58377	-0.347215	0.000338665	0.00739795	0.189884	0.240988
PRRC2B	-3.5838	-0.43681	0.000338631	0.00739795	0.140397	0.18906
JCHAIN	-3.58611	-0.266754	0.000335643	0.00735414	0.288206	0.342324
ARL5A	-3.59002	-0.305216	0.000330652	0.0072668	0.239808	0.291908
DDX39B	-3.59228	-0.279145	0.000327801	0.00721512	0.29104	0.342324
OSTC	-3.59587	-0.392834	0.000323312	0.00713803	0.16198	0.211243
BTK	-3.59641	-0.269064	0.000322642	0.00713413	0.298016	0.354172
GON4L	-3.60345	-0.495125	0.000314017	0.00696472	0.118814	0.166373
FAM49B	-3.61115	-0.297123	0.000304843	0.00677164	0.250491	0.302496
CNTRL	-3.61204	-0.410512	0.000303797	0.00675879	0.149335	0.198387
SERINC1	-3.61641	-0.453594	0.000298719	0.00665605	0.13015	0.179481
ZNF638	-3.61781	-0.398263	0.000297108	0.00663036	0.158927	0.208218
RB1	-3.61942	-0.300262	0.000295264	0.00660962	0.255069	0.30905
OSBPL8	-3.62305	-0.36709	0.000291149	0.00652761	0.178112	0.228384
PSAP	-3.62851	-0.26589	0.000285065	0.00640113	0.345542	0.403832
FRYL	-3.63152	-0.520529	0.000281759	0.00634659	0.114454	0.162339
EIF1AX	-3.63204	-0.326393	0.000281193	0.00634374	0.204927	0.25939
TRA2B	-3.63403	-0.280961	0.000279024	0.00630464	0.273817	0.329216
SRP9	-3.63646	-0.257874	0.000276414	0.00625543	0.370831	0.43635
GRSF1	-3.63702	-0.429429	0.000275812	0.00625159	0.148245	0.197126
IQSEC1	-3.64239	-0.419133	0.000270121	0.00613221	0.158491	0.206957
VAPA	-3.64382	-0.295716	0.000268622	0.00610778	0.258121	0.313335
CDCA7L	-3.64471	-0.263819	0.000267689	0.00609614	0.316329	0.374086
ZNF706	-3.6537	-0.263931	0.000258492	0.0059053	0.331589	0.397025
ITGB2	-3.65707	-0.268157	0.000255117	0.00583742	0.296054	0.350391
OSGEP	-3.67161	-0.413176	0.00024103	0.0055326	0.151515	0.201412
RASSF5	-3.67331	-0.442304	0.000239428	0.00550457	0.143885	0.193345
SNX6	-3.67817	-0.318989	0.000234909	0.00540927	0.224766	0.275523
SMARCA5	-3.67952	-0.499393	0.000233676	0.00538944	0.122956	0.17091
PRPF4B	-3.68042	-0.416536	0.000232848	0.00537894	0.158709	0.208722
XAF1	-3.68488	-0.490649	0.000228809	0.00529408	0.129932	0.177464
NEMF	-3.68534	-0.397274	0.000228395	0.00529298	0.166122	0.216789
USP34	-3.6875	-0.473878	0.000226466	0.00525669	0.135819	0.184774
HDAC1	-3.69343	-0.308177	0.000221246	0.0051438	0.252453	0.309302
CHD4	-3.69543	-0.58838	0.000219514	0.00511999	0.102899	0.149987
STK38	-3.69574	-0.524592	0.000219245	0.00511999	0.114672	0.162843
VPS4B	-3.69835	-0.471573	0.000217005	0.00507785	0.133203	0.182506
EMB	-3.7006	-0.509669	0.000215092	0.00504124	0.11598	0.165112
RPN2	-3.70191	-0.375222	0.000213982	0.00502337	0.17179	0.224099
KIF2A	-3.70564	-0.50838	0.000210856	0.00495803	0.116852	0.165616
RBBP4	-3.70822	-0.275523	0.000208719	0.00492378	0.300196	0.357449
ANXA5	-3.70936	-0.498169	0.000207784	0.00490974	0.124046	0.172422
TFAM	-3.71856	-0.518838	0.000200364	0.00475774	0.11598	0.165112
CLK4	-3.71996	-0.532223	0.000199253	0.00473914	0.102899	0.153012
CNOT7	-3.72753	-0.302981	0.000193362	0.00460661	0.272291	0.325687
CD82	-3.73041	-0.329835	0.000191169	0.00456186	0.232614	0.283842
PRKACB	-3.73541	-0.460818	0.000187413	0.00447963	0.133639	0.183766
LARS	-3.73782	-0.553935	0.00018562	0.00445148	0.110094	0.159062
WASF2	-3.73892	-0.305608	0.000184811	0.00443946	0.257903	0.314343
DDX21	-3.74001	-0.439731	0.000184013	0.00442763	0.146937	0.19763
RBM5	-3.74293	-0.571745	0.00018189	0.00438386	0.105734	0.154273
SDHAF3	-3.74755	-0.589177	0.000178569	0.00431819	0.101155	0.149735
SH3KBP1	-3.7577	-0.472393	0.000171484	0.00416778	0.135383	0.184774
LYL1	-3.75961	-0.424239	0.000170177	0.00414299	0.147155	0.198135
PHYKPL	-3.76308	-0.385185	0.000167834	0.00409974	0.189666	0.240736
IFI30	-3.765	-0.302424	0.000166548	0.0040752	0.261827	0.314847
BDP1	-3.7678	-0.464999	0.000164693	0.00403666	0.141923	0.191833
SMARCC1	-3.77398	-0.493582	0.000160664	0.00394458	0.129932	0.178977
STMN1	-3.79114	-0.482891	0.00014996	0.00368805	0.129932	0.180741
YTHDC1	-3.79355	-0.402587	0.000148506	0.00365851	0.165032	0.217545
ATP10D	-3.79689	-0.516853	0.000146525	0.00361587	0.119032	0.168893
MAPRE2	-3.80851	-0.442413	0.000139809	0.00346788	0.151297	0.201916
UBAC2	-3.81027	-0.400347	0.000138815	0.00344914	0.173316	0.225863
VPS13C	-3.81952	-0.333567	0.000133711	0.00332805	0.224766	0.277036
SPI1	-3.82283	-0.309384	0.000131926	0.00328928	0.270329	0.325435
TOP1	-3.83213	-0.493265	0.000127039	0.00317291	0.128624	0.179481
OSTF1	-3.83305	-0.277511	0.000126564	0.00316651	0.313277	0.375347
SSB	-3.83637	-0.37909	0.000124867	0.00312946	0.193373	0.245274
CYTH1	-3.84179	-0.327234	0.00012214	0.00306644	0.250055	0.300479
NOTCH2	-3.86909	-0.372871	0.000109242	0.00275697	0.194899	0.247794
LBR	-3.87853	-0.376737	0.000105088	0.0026661	0.203619	0.256617
LINC01215	-3.88071	-0.583138	0.000104151	0.00264698	0.106388	0.15755
NCOA3	-3.88427	-0.340267	0.000102637	0.00261309	0.228908	0.283085
EPB41	-3.88695	-0.457067	0.000101512	0.002589	0.149771	0.20116
SRSF3	-3.88705	-0.297178	0.000101468	0.002589	0.297798	0.353668
SMC6	-3.89637	-0.447473	9.76433e-05	0.00250358	0.144757	0.198639
LSM14A	-3.90627	-0.27979	9.37303e-05	0.00240752	0.316547	0.374086
JAK1	-3.92116	-0.253504	8.81253e-05	0.00227162	0.454545	0.520544
TAOK3	-3.92675	-0.382751	8.61004e-05	0.00222737	0.191193	0.245021
THOC2	-3.93259	-0.446044	8.40366e-05	0.00217787	0.156747	0.209478
SECISBP2	-3.94291	-0.421402	8.04997e-05	0.00209372	0.165904	0.219561
PXK	-3.94457	-0.39428	7.99429e-05	0.00208435	0.177676	0.232417
ABRACL	-3.94463	-0.371575	7.99224e-05	0.00208435	0.207325	0.261659
PRCP	-3.94496	-0.408243	7.98126e-05	0.00208435	0.171572	0.226115
RERE	-3.94506	-0.5651	7.97805e-05	0.00208435	0.10617	0.15881
SP110	-3.94721	-0.250062	7.90688e-05	0.00207893	0.41574	0.478699
RAB7A	-3.94816	-0.35257	7.87534e-05	0.00207441	0.23414	0.290648
VPS35	-3.94933	-0.429282	7.83688e-05	0.00206805	0.164814	0.217545
ARID5B	-3.95418	-0.340671	7.67987e-05	0.00203032	0.232614	0.285102
RSRC2	-3.96602	-0.463655	7.30826e-05	0.00193917	0.155439	0.207714
LSM10	-3.97756	-0.286379	6.96256e-05	0.00185425	0.320471	0.386942
ARHGEF1	-3.97773	-0.297433	6.95755e-05	0.00185425	0.280794	0.340308
PUM2	-3.97912	-0.590812	6.91696e-05	0.00184891	0.108132	0.159819
SNAP23	-3.98262	-0.34197	6.81588e-05	0.00182527	0.235448	0.296194
TPD52	-3.98285	-0.26486	6.80946e-05	0.00182527	0.368869	0.42904
MBD4	-3.98666	-0.285556	6.70107e-05	0.00180119	0.317201	0.376355
ST3GAL1	-3.98751	-0.443026	6.67707e-05	0.00179808	0.156965	0.210234
PCM1	-3.98894	-0.478595	6.63679e-05	0.00179057	0.148245	0.200403
GNAS	-3.99508	-0.335684	6.4672e-05	0.00174808	0.235666	0.293925
NIN	-3.99783	-0.483835	6.39259e-05	0.00173115	0.142141	0.195362
PRPF40A	-3.99921	-0.366746	6.35548e-05	0.00172433	0.202311	0.257625
MAT2A	-4.00068	-0.461583	6.31611e-05	0.00171686	0.149989	0.204437
RIOK3	-4.00478	-0.431979	6.20755e-05	0.00169053	0.164814	0.22057
ERICH1	-4.01286	-0.407952	5.99884e-05	0.00163821	0.17615	0.232417
EAPP	-4.02218	-0.32617	5.76608e-05	0.00157923	0.259647	0.318881
STAT6	-4.02444	-0.393007	5.71107e-05	0.00156713	0.199477	0.25334
ORAI2	-4.03021	-0.313837	5.57271e-05	0.00153499	0.270111	0.328964
BUB3	-4.03823	-0.370122	5.3855e-05	0.00148626	0.216699	0.273002
KMT2A	-4.04706	-0.519326	5.18644e-05	0.00143406	0.128842	0.182506
ANKRD44	-4.0526	-0.284583	5.0651e-05	0.00140319	0.357532	0.4182
CD24	-4.05414	-0.307835	5.03183e-05	0.00139665	0.282102	0.339803
NEDD8	-4.05451	-0.29229	5.024e-05	0.00139665	0.317637	0.378876
FNTA	-4.06939	-0.375992	4.71356e-05	0.00131588	0.205145	0.263423
ANKHD1	-4.07	-0.493477	4.70123e-05	0.00131498	0.138653	0.193597
TNKS2	-4.07956	-0.601577	4.51208e-05	0.00126452	0.108132	0.161331
UBLCP1	-4.07978	-0.574178	4.50791e-05	0.00126452	0.112056	0.16612
DDX46	-4.08248	-0.415264	4.45576e-05	0.00125359	0.17942	0.235442
XRCC5	-4.08332	-0.301345	4.43962e-05	0.00125149	0.30085	0.357953
PSMA4	-4.09615	-0.480886	4.20085e-05	0.00118882	0.142141	0.197378
LRRFIP1	-4.11193	-0.279994	3.92369e-05	0.00111256	0.364726	0.429796
AFTPH	-4.11335	-0.431254	3.89951e-05	0.00110787	0.167648	0.223343
ANXA6	-4.1155	-0.271011	3.86339e-05	0.00109977	0.441901	0.511974
TLR10	-4.12347	-0.502801	3.73209e-05	0.0010666	0.135819	0.190572
RNMT	-4.12364	-0.549723	3.72925e-05	0.0010666	0.122738	0.176708
MORF4L1	-4.12638	-0.274628	3.68519e-05	0.00105947	0.374319	0.437358
PIKFYVE	-4.14167	-0.621433	3.44787e-05	0.000995203	0.104426	0.158054
IFNAR1	-4.14321	-0.426257	3.42478e-05	0.000990514	0.178112	0.234938
DDX3X	-4.1473	-0.472632	3.36423e-05	0.000974953	0.153259	0.20847
CANX	-4.15074	-0.451647	3.31404e-05	0.000962335	0.164596	0.220318
IER2	-4.15535	-0.426191	3.24786e-05	0.000945017	0.181382	0.237459
MTSS1	-4.15989	-0.297653	3.18405e-05	0.000928316	0.332461	0.393244
LSM8	-4.16608	-0.343042	3.0988e-05	0.000905287	0.228908	0.290648
CSNK1A1	-4.16614	-0.444193	3.09802e-05	0.000905287	0.172444	0.227376
AKAP9	-4.16915	-0.442773	3.05738e-05	0.00089681	0.161325	0.219561
PHF3	-4.18443	-0.41692	2.85881e-05	0.000840269	0.188794	0.246282
ADD1	-4.19549	-0.353223	2.72283e-05	0.000801931	0.244386	0.300731
ANKRD10	-4.21417	-0.400882	2.50695e-05	0.00074289	0.203183	0.260398
NCOR1	-4.21549	-0.30842	2.49232e-05	0.00074007	0.314585	0.376859
NCKAP1L	-4.22035	-0.398719	2.43919e-05	0.000725785	0.203619	0.261407
TMEM50A	-4.22103	-0.394576	2.43193e-05	0.000725117	0.194245	0.254853
PRKCB	-4.22323	-0.277745	2.40827e-05	0.000719544	0.359276	0.423746
CAPZA2	-4.22408	-0.385203	2.39918e-05	0.000718313	0.209941	0.269473
RPL7L1	-4.23053	-0.554813	2.33146e-05	0.000703868	0.121866	0.17822
TTC3	-4.23801	-0.360457	2.25505e-05	0.000683654	0.241552	0.298462
HIF1A	-4.24711	-0.421899	2.16549e-05	0.000657883	0.183998	0.24124
G3BP1	-4.2572	-0.439243	2.07005e-05	0.000630209	0.170264	0.227628
APPL1	-4.26117	-0.334326	2.03358e-05	0.000620414	0.269893	0.331485
PRDM2	-4.26302	-0.52051	2.01679e-05	0.000616592	0.136473	0.193849
ARL6IP1	-4.26411	-0.349727	2.00702e-05	0.000614906	0.252671	0.313839
HP1BP3	-4.26526	-0.33743	1.99671e-05	0.000613045	0.264661	0.323418
THUMPD1	-4.27855	-0.579506	1.88118e-05	0.000578802	0.114454	0.171162
SPTBN1	-4.28254	-0.575846	1.84771e-05	0.000569716	0.12906	0.183514
RNF213	-4.29766	-0.463928	1.72614e-05	0.00053337	0.158491	0.217293
TGOLN2	-4.30715	-0.434207	1.65371e-05	0.000513181	0.184652	0.241996
PCMTD1	-4.30904	-0.478893	1.63962e-05	0.000509905	0.158491	0.217041
MAP3K1	-4.31122	-0.442635	1.62356e-05	0.000505997	0.179638	0.238719
TAX1BP1	-4.31252	-0.41256	1.61401e-05	0.000504108	0.206671	0.264179
LIPA	-4.32185	-0.611454	1.54724e-05	0.0004843	0.116852	0.171918
RTF1	-4.32444	-0.512543	1.52921e-05	0.000479694	0.141051	0.199143
MOB1A	-4.32583	-0.344159	1.51955e-05	0.000477702	0.255505	0.317368
ADAM19	-4.34436	-0.43119	1.39682e-05	0.000441036	0.187486	0.245274
EBF1	-4.34685	-0.595796	1.38107e-05	0.000437017	0.12143	0.177212
ARL6IP5	-4.35549	-0.282554	1.32771e-05	0.000421977	0.413778	0.481724
APBB1IP	-4.38489	-0.366426	1.16043e-05	0.000371262	0.252889	0.312579
ATP2B1	-4.40801	-0.405028	1.04325e-05	0.000336001	0.211249	0.271238
P2RY10	-4.41067	-0.40577	1.03054e-05	0.000332647	0.211467	0.271742
MKRN1	-4.41596	-0.494847	1.00561e-05	0.000325327	0.154349	0.212755
TIA1	-4.41797	-0.607557	9.96323e-06	0.000323045	0.118596	0.174943
IDS	-4.42355	-0.633573	9.70924e-06	0.000315517	0.110094	0.167633
TCEA1	-4.42679	-0.290969	9.56461e-06	0.000311518	0.379115	0.444164
VCP	-4.43673	-0.387682	9.13366e-06	0.000298153	0.2276	0.2909
MYL12B	-4.43873	-0.27611	9.04895e-06	0.000296056	0.490735	0.566171
HNRNPF	-4.44107	-0.290546	8.95128e-06	0.000293525	0.383475	0.44971
GCC2	-4.44384	-0.431833	8.83693e-06	0.000290434	0.195989	0.256617
GABARAPL2	-4.44676	-0.315325	8.71756e-06	0.000287163	0.331153	0.397782
NASP	-4.45295	-0.459428	8.4699e-06	0.000279642	0.170918	0.231661
TRA2A	-4.45674	-0.497798	8.32165e-06	0.000275376	0.146501	0.20847
ARID4B	-4.45998	-0.343301	8.19685e-06	0.000271868	0.279922	0.345601
ACAP1	-4.48734	-0.325536	7.21182e-06	0.0002403	0.30521	0.371565
HNRNPH1	-4.4879	-0.456052	7.19283e-06	0.000240221	0.177458	0.237711
TRAM1	-4.49218	-0.365512	7.04988e-06	0.000235992	0.256595	0.319385
RNASEH2B	-4.50194	-0.337885	6.73374e-06	0.000226457	0.288206	0.349382
BZW1	-4.50581	-0.422782	6.61196e-06	0.00022288	0.203837	0.263927
BCLAF1	-4.50633	-0.38885	6.59585e-06	0.000222856	0.227164	0.289892
S100A6	-4.5072	-0.31994	6.56876e-06	0.000222461	0.325267	0.389967
RAB11A	-4.51208	-0.416426	6.41947e-06	0.000217916	0.204491	0.267709
UBE3A	-4.51881	-0.494566	6.21893e-06	0.000212104	0.157183	0.218301
ALOX5	-4.52211	-0.356872	6.12257e-06	0.000209311	0.254197	0.316864
KMT2C	-4.53142	-0.566805	5.85878e-06	0.000201244	0.135383	0.194101
CTSS	-4.53304	-0.258389	5.81401e-06	0.000200182	0.494223	0.553567
TPR	-4.53404	-0.428391	5.78651e-06	0.000199711	0.198169	0.259894
PTBP3	-4.53961	-0.500883	5.63584e-06	0.000194976	0.161107	0.221578
CHURC1	-4.54028	-0.343621	5.61803e-06	0.000194826	0.2845	0.350391
LITAF	-4.54992	-0.355342	5.3667e-06	0.000186557	0.277305	0.346105
TMEM165	-4.55442	-0.551265	5.253e-06	0.000183045	0.135383	0.196118
TMED4	-4.57031	-0.536621	4.87007e-06	0.000170111	0.139307	0.200655
SPEN	-4.58049	-0.675834	4.63881e-06	0.000162426	0.10617	0.165112
UPF2	-4.59026	-0.622285	4.42693e-06	0.000155383	0.119904	0.179733
KIF5B	-4.59561	-0.516813	4.31481e-06	0.000151816	0.149771	0.210487
RABGAP1L	-4.60095	-0.533433	4.20568e-06	0.000148338	0.148245	0.209226
USP8	-4.61033	-0.522464	4.02036e-06	0.000142148	0.152169	0.212251
LYSMD2	-4.61463	-0.473484	3.93798e-06	0.000139576	0.174406	0.237459
AKAP13	-4.61518	-0.391634	3.92751e-06	0.000139547	0.220842	0.287371
GTF2I	-4.616	-0.451166	3.91201e-06	0.000139339	0.18487	0.247038
JARID2	-4.61733	-0.661868	3.88703e-06	0.000138791	0.115544	0.173935
PLCG2	-4.61912	-0.429109	3.85379e-06	0.000137945	0.191411	0.2546
SNX29	-4.62281	-0.341529	3.78573e-06	0.000135845	0.294092	0.35997
CYFIP2	-4.64858	-0.374901	3.34227e-06	0.00012053	0.258993	0.322914
KDM5A	-4.66743	-0.640157	3.0499e-06	0.000110261	0.11489	0.1757
NCL	-4.66762	-0.257834	3.04703e-06	0.000110261	0.548289	0.611041
CAPZB	-4.66822	-0.304801	3.03826e-06	0.000110261	0.405276	0.479456
ECHDC1	-4.66862	-0.45285	3.03223e-06	0.000110261	0.192937	0.253844
CD47	-4.67294	-0.320968	2.96918e-06	0.000108428	0.341182	0.407109
CAST	-4.70046	-0.391346	2.59576e-06	9.5031e-05	0.243732	0.30905
DCK	-4.71064	-0.338674	2.46945e-06	9.06362e-05	0.316547	0.381397
C11orf58	-4.73464	-0.30232	2.19449e-06	8.10711e-05	0.403314	0.478951
RTN4	-4.74754	-0.611476	2.05908e-06	7.65459e-05	0.129932	0.191076
BAZ1A	-4.75551	-0.472706	1.97951e-06	7.37774e-05	0.18269	0.24603
SMIM14	-4.77043	-0.34712	1.83832e-06	6.86924e-05	0.323305	0.391984
SRRM2	-4.78711	-0.388014	1.69198e-06	6.33878e-05	0.260519	0.327451
ERH	-4.79371	-0.329507	1.63728e-06	6.14979e-05	0.341182	0.416436
SKP1	-4.79737	-0.259781	1.60761e-06	6.06988e-05	0.587094	0.661961
KDM4C	-4.79865	-0.496436	1.59739e-06	6.04709e-05	0.173316	0.236955
GLIPR1	-4.80262	-0.346945	1.56601e-06	5.94386e-05	0.314803	0.379128
BNIP2	-4.81689	-0.4286	1.4581e-06	5.54885e-05	0.214519	0.279304
CIITA	-4.82097	-0.378431	1.42864e-06	5.45105e-05	0.273817	0.341316
CLEC17A	-4.82558	-0.553242	1.39598e-06	5.34057e-05	0.143449	0.208218
ARL4A	-4.82761	-0.641883	1.38179e-06	5.30027e-05	0.115762	0.179733
RBBP6	-4.8465	-0.340546	1.25656e-06	4.8586e-05	0.311315	0.38064
HNRNPR	-4.84767	-0.392785	1.24922e-06	4.84315e-05	0.264225	0.32972
BIRC6	-4.85759	-0.62725	1.18824e-06	4.61913e-05	0.122084	0.185279
CLK1	-4.87372	-0.509024	1.09518e-06	4.26884e-05	0.173534	0.238467
CD200	-4.89157	-0.443998	1.00032e-06	3.90964e-05	0.214519	0.280565
CEPT1	-4.89461	-0.625153	9.85017e-07	3.86025e-05	0.129496	0.192337
DDX24	-4.89628	-0.373541	9.76696e-07	3.83804e-05	0.267495	0.337283
BCL7A	-4.91043	-0.415769	9.08751e-07	3.58078e-05	0.231524	0.298966
KHDRBS1	-4.91323	-0.35358	8.95879e-07	3.5494e-05	0.310225	0.381144
BBX	-4.9192	-0.450632	8.68984e-07	3.4523e-05	0.210377	0.275775
RSF1	-4.92409	-0.487711	8.47553e-07	3.37644e-05	0.18378	0.249307
OGT	-4.9317	-0.57167	8.15158e-07	3.25635e-05	0.150643	0.214772
DEGS1	-4.935	-0.509042	8.01526e-07	3.21077e-05	0.17397	0.24124
LNPEP	-4.94182	-0.518175	7.73977e-07	3.10902e-05	0.173098	0.237963
PARP15	-4.97602	-0.549776	6.49038e-07	2.61441e-05	0.157401	0.222334
PPP3CC	-4.97909	-0.368697	6.38847e-07	2.58055e-05	0.292566	0.364507
KTN1	-4.97952	-0.458492	6.37414e-07	2.58055e-05	0.209505	0.276783
EAF2	-4.99846	-0.304977	5.77912e-07	2.34752e-05	0.412688	0.485253
PLD4	-5.00964	-0.557288	5.45316e-07	2.22135e-05	0.160453	0.223847
GRB2	-5.03425	-0.307557	4.7972e-07	1.95967e-05	0.449531	0.524578
SHOC2	-5.05455	-0.589228	4.31406e-07	1.7673e-05	0.147155	0.213007
SH3BP5	-5.05686	-0.341404	4.26208e-07	1.75096e-05	0.352736	0.420469
U2SURP	-5.06258	-0.434588	4.13622e-07	1.7041e-05	0.226074	0.294681
POLR2J3	-5.08492	-0.674313	3.67782e-07	1.51957e-05	0.12034	0.186791
ARID1B	-5.08524	-0.575966	3.67153e-07	1.51957e-05	0.150425	0.217545
FAM3C	-5.09016	-0.540695	3.57768e-07	1.48669e-05	0.171136	0.237963
PHIP	-5.11787	-0.468551	3.09005e-07	1.28776e-05	0.199913	0.269725
BLNK	-5.11883	-0.352225	3.07434e-07	1.28492e-05	0.333769	0.407865
FLI1	-5.12217	-0.380748	3.02036e-07	1.26601e-05	0.301068	0.377615
PDCD10	-5.13059	-0.498727	2.88839e-07	1.22132e-05	0.181818	0.252584
PPP3CA	-5.13378	-0.665537	2.83975e-07	1.20427e-05	0.124918	0.191833
PPP4R3B	-5.13644	-0.570772	2.79999e-07	1.1909e-05	0.152605	0.22183
TNFRSF13C	-5.13768	-0.450693	2.78148e-07	1.18652e-05	0.222368	0.291152
SKAP2	-5.14035	-0.498876	2.74226e-07	1.17325e-05	0.181818	0.251828
ARPC5	-5.14284	-0.362014	2.70623e-07	1.16127e-05	0.333115	0.408873
TMEM154	-5.18819	-0.435824	2.12351e-07	9.13929e-06	0.23087	0.305773
ARHGAP30	-5.19919	-0.526565	2.0016e-07	8.69224e-06	0.175714	0.244265
MPHOSPH8	-5.20278	-0.403312	1.96325e-07	8.57721e-06	0.28341	0.352155
ABLIM1	-5.20398	-0.623048	1.95062e-07	8.54787e-06	0.138653	0.206201
ZNF292	-5.21792	-0.530187	1.80939e-07	7.95306e-06	0.182472	0.250315
UHMK1	-5.2299	-0.657435	1.69597e-07	7.47728e-06	0.136473	0.20368
ATRX	-5.23829	-0.401157	1.62075e-07	7.1675e-06	0.28559	0.357953
NIPBL	-5.24444	-0.515894	1.56754e-07	6.95344e-06	0.182472	0.252332
FGFR1OP2	-5.26332	-0.602761	1.4148e-07	6.2952e-06	0.145411	0.215276
GPBP1	-5.27369	-0.454777	1.33705e-07	5.9676e-06	0.230652	0.303252
TAF1D	-5.27438	-0.397239	1.33203e-07	5.96363e-06	0.287552	0.363247
PLEKHA2	-5.27475	-0.403298	1.32936e-07	5.96363e-06	0.270765	0.34182
ZCCHC7	-5.28037	-0.341813	1.28922e-07	5.80793e-06	0.376935	0.449458
PNN	-5.2825	-0.389379	1.27433e-07	5.75876e-06	0.294746	0.370053
WDR33	-5.29862	-0.706194	1.16681e-07	5.28942e-06	0.11271	0.18301
KMT2E	-5.3015	-0.340569	1.14855e-07	5.22302e-06	0.415304	0.493068
BACH2	-5.31207	-0.305909	1.08387e-07	4.94441e-06	0.519076	0.596168
FUS	-5.3442	-0.350693	9.08192e-08	4.15613e-06	0.36538	0.438619
TRIM22	-5.34515	-0.371684	9.03407e-08	4.14735e-06	0.332025	0.407865
CD72	-5.36124	-0.340376	8.26517e-08	3.80645e-06	0.381949	0.460297
DHX36	-5.36213	-0.726733	8.22468e-08	3.79991e-06	0.113364	0.18301
CAP1	-5.36267	-0.331842	8.19993e-08	3.79991e-06	0.429693	0.509957
CYBB	-5.4115	-0.424753	6.24998e-08	2.92495e-06	0.267931	0.338291
PPP1R2	-5.42214	-0.389376	5.88901e-08	2.76497e-06	0.309353	0.387699
MYH9	-5.42313	-0.358902	5.85655e-08	2.75868e-06	0.36756	0.440635
PPP1CC	-5.44149	-0.353138	5.28356e-08	2.49691e-06	0.373229	0.448702
RBL2	-5.44254	-0.479656	5.25265e-08	2.49045e-06	0.215609	0.288379
PLEK	-5.4575	-0.605789	4.82898e-08	2.2971e-06	0.151297	0.224099
SYK	-5.51534	-0.391675	3.48105e-08	1.67241e-06	0.307826	0.38543
ADK	-5.52725	-0.330914	3.25288e-08	1.568e-06	0.471114	0.545752
ITPR1	-5.53334	-0.491386	3.14183e-08	1.51953e-06	0.220187	0.291908
ACAP2	-5.54207	-0.402506	2.98922e-08	1.45058e-06	0.289732	0.370305
PHF14	-5.55745	-0.63821	2.73739e-08	1.33284e-06	0.139961	0.214268
LAPTM4A	-5.58877	-0.466221	2.28682e-08	1.11722e-06	0.236102	0.317368
HSP90B1	-5.66387	-0.407056	1.47994e-08	7.27937e-07	0.310007	0.390976
RBM6	-5.66446	-0.494727	1.47487e-08	7.27921e-07	0.222368	0.299219
AP1S2	-5.66483	-0.526105	1.47166e-08	7.27921e-07	0.204491	0.278548
STK4	-5.66725	-0.371582	1.45108e-08	7.21103e-07	0.376281	0.460297
PAPOLA	-5.68011	-0.37268	1.3461e-08	6.71241e-07	0.359494	0.438619
SRSF1	-5.69902	-0.531321	1.20499e-08	6.02953e-07	0.194681	0.271742
TERF2IP	-5.70419	-0.544501	1.16897e-08	5.86963e-07	0.190102	0.2667
IFI16	-5.71055	-0.399786	1.12611e-08	5.71391e-07	0.327447	0.404084
DOCK8	-5.71524	-0.462037	1.09547e-08	5.57801e-07	0.254197	0.332997
PAX5	-5.71704	-0.426957	1.08393e-08	5.53877e-07	0.287334	0.365011
CHD9	-5.73108	-0.606555	9.97941e-09	5.11746e-07	0.168302	0.243761
TRIM38	-5.73452	-0.562398	9.77914e-09	5.0326e-07	0.181382	0.257121
PLAC8	-5.74721	-0.355549	9.07273e-09	4.68574e-07	0.432091	0.512982
HLA-DOB	-5.75317	-0.358874	8.75839e-09	4.53961e-07	0.419446	0.503655
BPTF	-5.75563	-0.524573	8.63187e-09	4.49012e-07	0.200131	0.2788
HNRNPA3	-5.75798	-0.341708	8.51288e-09	4.44421e-07	0.426204	0.500882
PPP1R15A	-5.75971	-0.814274	8.42611e-09	4.44421e-07	0.110312	0.184018
HSPA8	-5.7621	-0.30564	8.3075e-09	4.40054e-07	0.585786	0.665238
UTRN	-5.76267	-0.522984	8.27923e-09	4.40054e-07	0.206671	0.28359
TAF15	-5.76336	-0.481932	8.24569e-09	4.40004e-07	0.235884	0.31157
DGKD	-5.76611	-0.584646	8.11222e-09	4.34484e-07	0.175496	0.25208
ZEB2	-5.77282	-0.572036	7.79568e-09	4.19083e-07	0.185088	0.25939
MIS18BP1	-5.77546	-0.562657	7.6745e-09	4.14108e-07	0.185524	0.260398
TNRC6B	-5.78905	-0.5282	7.07868e-09	3.83389e-07	0.208851	0.283085
KPNB1	-5.79173	-0.494019	6.96635e-09	3.78723e-07	0.224112	0.30426
NUCKS1	-5.7925	-0.483041	6.93473e-09	3.78427e-07	0.232396	0.312327
MANBA	-5.81503	-0.67962	6.06243e-09	3.32079e-07	0.136473	0.212503
MACF1	-5.81743	-0.627757	5.97585e-09	3.28581e-07	0.159581	0.234686
YWHAB	-5.8177	-0.285787	5.96628e-09	3.28581e-07	0.608895	0.680363
ANP32A	-5.82786	-0.391793	5.61418e-09	3.1106e-07	0.339656	0.419965
TSPAN13	-5.82873	-0.352559	5.58516e-09	3.10642e-07	0.424024	0.504916
IQGAP1	-5.83837	-0.50178	5.27133e-09	2.9546e-07	0.222368	0.303
HIST1H4C	-5.85738	-0.512036	4.70213e-09	2.65615e-07	0.210377	0.291404
RAP1B	-5.87012	-0.405326	4.3548e-09	2.4696e-07	0.342926	0.431056
NKTR	-5.93917	-0.654954	2.86463e-09	1.63737e-07	0.154131	0.230905
LENG8	-5.96724	-0.652381	2.41304e-09	1.39024e-07	0.150643	0.229392
EML4	-5.99601	-0.602847	2.0222e-09	1.16972e-07	0.182036	0.259642
S100A4	-6.00108	-0.530012	1.9601e-09	1.14294e-07	0.200567	0.282581
SETX	-6.03536	-0.60374	1.58604e-09	9.28572e-08	0.173316	0.25334
RHOH	-6.0473	-0.378591	1.47297e-09	8.65876e-08	0.389579	0.477691
ZRANB2	-6.05729	-0.500764	1.38432e-09	8.17087e-08	0.237628	0.318377
SLC38A1	-6.07617	-0.439921	1.23084e-09	7.29477e-08	0.296708	0.378876
FCHSD2	-6.07934	-0.520765	1.20679e-09	7.18167e-08	0.221278	0.302244
EIF4G2	-6.10022	-0.338421	1.05922e-09	6.35575e-08	0.46937	0.545752
UBXN4	-6.10926	-0.506906	1.00097e-09	6.03126e-08	0.233704	0.31636
ARHGAP15	-6.12607	-0.448694	9.00743e-10	5.45006e-08	0.286462	0.370305
CDC40	-6.18033	-0.583619	6.39667e-10	3.88665e-08	0.191629	0.273759
TMBIM4	-6.1832	-0.406222	6.28136e-10	3.83269e-08	0.365598	0.459037
LAIR1	-6.19986	-0.581537	5.65138e-10	3.46291e-08	0.191847	0.276531
PAK2	-6.20137	-0.518466	5.59726e-10	3.44434e-08	0.232832	0.316612
EPC1	-6.21004	-0.387274	5.29714e-10	3.27359e-08	0.400916	0.486262
UBE2J1	-6.21564	-0.531646	5.11171e-10	3.17255e-08	0.228254	0.31031
CAMK2D	-6.21973	-0.469286	4.98019e-10	3.10425e-08	0.279704	0.362238
HHEX	-6.22073	-0.467675	4.94838e-10	3.09777e-08	0.281666	0.363499
ASH1L	-6.23576	-0.712315	4.49579e-10	2.82668e-08	0.148027	0.227376
ELF1	-6.24022	-0.504257	4.36957e-10	2.75932e-08	0.254415	0.338291
FGD2	-6.2455	-0.534797	4.22433e-10	2.6793e-08	0.222368	0.307537
SRSF7	-6.26938	-0.400722	3.62495e-10	2.31948e-08	0.381513	0.465087
RAD21	-6.27317	-0.473889	3.5378e-10	2.27378e-08	0.275343	0.360222
RBM25	-6.2744	-0.516383	3.50976e-10	2.26584e-08	0.243078	0.325183
MAT2B	-6.28785	-0.399742	3.21892e-10	2.08739e-08	0.381513	0.471893
DAPP1	-6.34468	-0.621102	2.22892e-10	1.46511e-08	0.18269	0.26544
ITSN2	-6.36073	-0.456162	2.00801e-10	1.32593e-08	0.311969	0.400555
POU2F2	-6.37975	-0.367149	1.77374e-10	1.17661e-08	0.454763	0.536678
EIF2S3	-6.39936	-0.350341	1.56032e-10	1.0398e-08	0.492697	0.574742
CHD2	-6.41111	-0.49895	1.4446e-10	9.67146e-09	0.265751	0.348878
FCRL3	-6.44284	-0.612592	1.17262e-10	7.88707e-09	0.1816	0.268717
REL	-6.48442	-0.415336	8.90756e-11	6.01926e-09	0.381949	0.476935
EMP3	-6.49642	-0.387053	8.22544e-11	5.58442e-09	0.433835	0.526594
LYST	-6.50824	-0.649614	7.60359e-11	5.18658e-09	0.173534	0.258382
HLA-DQA1	-6.51381	-0.254015	7.32695e-11	5.02156e-09	0.840419	0.890597
SRSF5	-6.51942	-0.316191	7.05788e-11	4.86019e-09	0.65533	0.734308
BRD2	-6.5453	-0.457211	5.93759e-11	4.1083e-09	0.318291	0.408117
RPS17	-6.55184	-0.286257	5.68319e-11	3.95118e-09	0.694354	0.763549
FCRL1	-6.58745	-0.369111	4.47437e-11	3.14097e-09	0.505777	0.590875
LAT2	-6.60693	-0.437832	3.9237e-11	2.76784e-09	0.34794	0.43635
EIF4A2	-6.61794	-0.361829	3.64227e-11	2.58191e-09	0.534554	0.625914
NBPF14	-6.63048	-0.951943	3.34602e-11	2.38359e-09	0.100719	0.185783
IKZF1	-6.64032	-0.429109	3.13012e-11	2.24083e-09	0.36538	0.455508
ROCK1	-6.6793	-0.606493	2.4009e-11	1.72733e-09	0.201657	0.288379
CLEC2D	-6.70015	-0.482613	2.08199e-11	1.50539e-09	0.306518	0.393244
CCNL1	-6.70019	-0.561149	2.08143e-11	1.50539e-09	0.235448	0.323418
PLEKHF2	-6.70316	-0.420525	2.03964e-11	1.48966e-09	0.378025	0.469876
EIF3A	-6.7128	-0.758643	1.90928e-11	1.40153e-09	0.144757	0.230905
TUBA1A	-6.74199	-0.590405	1.56227e-11	1.15265e-09	0.228036	0.316612
PPM1K	-6.773	-0.497472	1.26142e-11	9.35459e-10	0.29213	0.385934
TAF7	-6.78993	-0.500118	1.12186e-11	8.36249e-10	0.279704	0.373582
HMGN2	-6.80024	-0.321986	1.04445e-11	7.82581e-10	0.670373	0.750945
FOXP1	-6.83654	-0.318799	8.11262e-12	6.11024e-10	0.666885	0.739854
SFPQ	-6.83732	-0.489568	8.06876e-12	6.10902e-10	0.306082	0.394253
BTLA	-6.85191	-0.508131	7.28687e-12	5.54607e-10	0.279704	0.372322
IKZF3	-6.85308	-0.501894	7.22783e-12	5.53024e-10	0.289732	0.382153
PSMC6	-6.89143	-0.649888	5.52355e-12	4.27145e-10	0.187486	0.279304
PCDH9	-6.9134	-0.70882	4.73164e-12	3.69861e-10	0.176586	0.265188
TMEM123	-6.95769	-0.492761	3.45902e-12	2.73338e-10	0.308698	0.403327
CALM2	-6.96685	-0.358445	3.24116e-12	2.58953e-10	0.573578	0.666247
MYCBP2	-7.00145	-0.508116	2.53325e-12	2.03518e-10	0.297144	0.390723
CD69	-7.00566	-0.668438	2.4583e-12	1.986e-10	0.196643	0.284598
CD164	-7.02799	-0.506401	2.09533e-12	1.70228e-10	0.28559	0.384926
ARPC4	-7.03002	-0.464696	2.06509e-12	1.68719e-10	0.339874	0.432317
N4BP2L2	-7.046	-0.482195	1.84129e-12	1.51289e-10	0.324613	0.418704
TTC14	-7.04693	-0.739792	1.82913e-12	1.51149e-10	0.159581	0.251828
YWHAZ	-7.05908	-0.307954	1.67606e-12	1.40101e-10	0.756268	0.833627
MDM4	-7.0655	-0.736551	1.60044e-12	1.34558e-10	0.165468	0.2546
AFF3	-7.06845	-0.358037	1.56674e-12	1.32495e-10	0.589492	0.675573
GAPT	-7.0705	-0.533109	1.54376e-12	1.3132e-10	0.266187	0.364003
MYLIP	-7.08025	-0.789902	1.43895e-12	1.23128e-10	0.152169	0.240736
SON	-7.09437	-0.395856	1.2994e-12	1.11849e-10	0.479616	0.57449
SF3B1	-7.10785	-0.50038	1.17865e-12	1.02678e-10	0.301722	0.397025
ARF6	-7.13981	-0.49176	9.34615e-13	8.19119e-11	0.320689	0.419461
SMCHD1	-7.15429	-0.44437	8.41043e-13	7.41605e-11	0.401134	0.491807
SCAF11	-7.18495	-0.527384	6.72322e-13	5.96469e-11	0.288206	0.382405
APLP2	-7.23144	-0.580277	4.7789e-13	4.2924e-11	0.249836	0.34182
TGFBR2	-7.24168	-0.557418	4.43175e-13	4.00547e-11	0.265751	0.360978
JMJD1C	-7.26987	-0.607894	3.5984e-13	3.27274e-11	0.227164	0.324427
KIAA0040	-7.2824	-0.604927	3.27931e-13	3.0014e-11	0.232832	0.329216
PNISR	-7.30741	-0.34063	2.7235e-13	2.50856e-11	0.634838	0.716662
BCL11A	-7.30856	-0.503491	2.70029e-13	2.50313e-11	0.303466	0.403075
HNRNPU	-7.32553	-0.419709	2.37961e-13	2.2201e-11	0.475038	0.571213
HLA-DMB	-7.35122	-0.367009	1.96404e-13	1.84428e-11	0.558971	0.645072
FCER2	-7.37278	-0.345543	1.67106e-13	1.57943e-11	0.692174	0.775397
CD22	-7.44864	-0.453802	9.43059e-14	8.97209e-12	0.394157	0.491555
PTPRC	-7.46677	-0.321668	8.21858e-14	7.92326e-12	0.718334	0.792034
DDX5	-7.49782	-0.262805	6.4889e-14	6.29772e-12	0.851537	0.894379
CD48	-7.55441	-0.401373	4.20755e-14	4.13914e-12	0.498801	0.595412
SRSF2	-7.68488	-0.518423	1.53135e-14	1.52723e-12	0.329845	0.429292
LCP1	-7.6931	-0.468999	1.43609e-14	1.44218e-12	0.402224	0.502395
SRRM1	-7.71392	-0.521328	1.22011e-14	1.23385e-12	0.333115	0.438114
BANK1	-7.72034	-0.340564	1.16022e-14	1.18154e-12	0.706562	0.786741
ATM	-7.73431	-0.595393	1.03965e-14	1.06627e-12	0.258339	0.360726
ARGLU1	-7.79783	-0.456574	6.29794e-15	6.55213e-13	0.429039	0.52609
HLA-DRB5	-7.81998	-0.621612	5.283e-15	5.57646e-13	0.781339	0.954122
LBH	-7.86707	-0.477263	3.63043e-15	3.86027e-13	0.41356	0.523317
CD180	-7.88859	-0.695507	3.05632e-15	3.27388e-13	0.198387	0.305521
CELF2	-7.9257	-0.534256	2.26869e-15	2.44833e-13	0.318073	0.417696
PRPF38B	-7.95425	-0.781407	1.80221e-15	1.97437e-13	0.17833	0.279808
CD79B	-8.02924	-0.266655	9.80766e-16	1.08266e-13	0.844561	0.89085
STX7	-8.06776	-0.467509	7.16001e-16	7.96469e-14	0.45847	0.573481
ADD3	-8.07144	-0.550005	6.94726e-16	7.78793e-14	0.315239	0.422233
CAPZA1	-8.07395	-0.530977	6.80579e-16	7.68895e-14	0.342272	0.446685
DYNLL1	-8.11227	-0.72233	4.96834e-16	5.65726e-14	0.201875	0.308798
HMGB1	-8.23274	-0.313438	1.82985e-16	2.11692e-14	0.784173	0.849761
UVRAG	-8.29062	-0.616444	1.12662e-16	1.32456e-14	0.269893	0.381144
NR3C1	-8.45171	-0.660611	2.87069e-17	3.40271e-15	0.248092	0.359718
SAT1	-8.46912	-0.5839	2.47264e-17	2.95512e-15	0.308917	0.422738
FNBP4	-8.50012	-0.676547	1.89393e-17	2.28235e-15	0.237628	0.352659
ITGA4	-8.50499	-0.569517	1.81605e-17	2.20689e-15	0.333333	0.444921
TCF25	-8.53887	-0.629806	1.3554e-17	1.66105e-15	0.270547	0.384169
PNRC1	-8.54253	-0.342674	1.31313e-17	1.623e-15	0.75714	0.831107
SWAP70	-8.75959	-0.499725	1.95961e-18	2.50778e-16	0.440811	0.553819
SRSF11	-8.8045	-0.661847	1.31433e-18	1.7123e-16	0.265533	0.382153
TCF4	-8.80974	-0.672054	1.2544e-18	1.64908e-16	0.261173	0.372322
CDC42	-8.92066	-0.500596	4.63515e-19	6.14944e-17	0.445389	0.556844
CYB561A3	-8.96618	-0.504978	3.06989e-19	4.11053e-17	0.436887	0.542223
WSB1	-9.01518	-0.726188	1.9654e-19	2.65623e-17	0.229126	0.346105
CD53	-9.25809	-0.490227	2.08129e-20	2.95074e-18	0.506431	0.622637
S100A8	-9.36494	-1.19335	7.60959e-21	1.08953e-18	0.106606	0.227628
PRRC2C	-9.37235	-0.614205	7.09344e-21	1.02578e-18	0.34685	0.474666
HVCN1	-9.40598	-0.374507	5.15486e-21	7.52974e-19	0.753434	0.832619
MARCH1	-9.52501	-0.522033	1.65026e-21	2.43514e-19	0.459342	0.5697
ACTR3	-9.61064	-0.535241	7.20966e-22	1.08603e-19	0.448877	0.567179
STK17B	-9.76125	-0.675949	1.6511e-22	2.51332e-20	0.30085	0.427779
MBNL1	-9.86661	-0.505725	5.80945e-23	8.93728e-21	0.529104	0.641039
RBM39	-9.90131	-0.5623	4.10846e-23	6.38843e-21	0.438413	0.560877
ACTR2	-10.6803	-0.738792	1.25904e-26	2.02299e-24	0.286462	0.42425
LUC7L3	-10.6807	-0.693928	1.25304e-26	2.02299e-24	0.332025	0.470129
UBC	-10.6985	-0.459915	1.03471e-26	1.70034e-24	0.71223	0.819007
MTPN	-10.735	-0.65385	6.97125e-27	1.15875e-24	0.373883	0.50668
DDX17	-10.8094	-0.646715	3.10532e-27	5.22164e-25	0.395247	0.528359
RSRP1	-11.3844	-0.690868	5.00172e-30	8.92962e-28	0.367342	0.507941
DUSP1	-11.4304	-0.749173	2.94896e-30	5.33062e-28	0.330499	0.474414
HSP90AA1	-11.5243	-0.575777	9.94818e-31	1.82102e-28	0.530848	0.657424
RALGPS2	-11.7477	-0.627053	7.25687e-32	1.38081e-29	0.47591	0.615326
NAP1L1	-12.1052	-0.751359	9.90863e-34	1.93633e-31	0.352082	0.497857
MEF2C	-12.216	-0.555871	2.55452e-34	5.0604e-32	0.639634	0.763045
RPS11	-12.2582	-0.267405	1.51859e-34	3.05005e-32	0.959451	0.980338
S100A9	-13.3807	-1.33034	7.84481e-41	1.77256e-38	0.147591	0.317116
RPL23	-13.4667	-0.513701	2.45521e-41	5.63568e-39	0.711576	0.812705
RPS29	-14.1326	-0.366376	2.38993e-45	5.85776e-43	0.93111	0.96244
HNRNPA2B1	-14.2938	-0.490536	2.39195e-46	6.06843e-44	0.790495	0.877741
RPL27A	-15.0255	-0.492087	4.99695e-51	1.38963e-48	0.824722	0.903453
HLA-B	-15.07	-0.554833	2.55298e-51	7.37928e-49	0.942446	0.994454
KLF6	-15.1431	-1.21614	8.41501e-52	2.48346e-49	0.225856	0.407613
LYZ	-15.5152	-1.63104	2.73675e-54	8.42046e-52	0.126226	0.319889
PCBP2	-15.7747	-0.568972	4.64351e-56	1.49222e-53	0.799651	0.911268
RPL38	-15.9684	-0.470476	2.12296e-57	7.13958e-55	0.867015	0.930174
RPL13A	-16.3024	-0.2865	9.48568e-60	3.6098e-57	0.982341	0.992942
RPS20	-16.4355	-0.580596	1.06546e-60	4.27988e-58	0.77022	0.873204
JUN	-20.746	-1.46499	1.33168e-95	8.37278e-93	0.265969	0.504159
MS4A1	-21.5813	-0.531589	2.69185e-103	2.43293e-100	0.940266	0.981598
MALAT1	-39.179	-0.794244	0	0	0.999782	1

## Sheet: CD34+
name	scores	lfc	pval	adj_pval	pct_nz_group	pct_nz_reference
RPL11	5.32773	0.440579	9.94457e-08	0.00143808	1	1
RPL7A	5.11847	0.646324	3.08023e-07	0.00146744	1	1
RPS3	5.07322	0.613016	3.91131e-07	0.00146744	1	1
RPL19	4.99404	0.550933	5.91281e-07	0.00146744	1	1
RPLP0	4.98839	0.619456	6.08853e-07	0.00146744	1	1
EEF1A1	4.75085	0.330584	2.02568e-06	0.00418476	1	1
RPS15A	4.67732	0.424112	2.90648e-06	0.00525382	1	1
RPL12	4.54724	0.716161	5.43546e-06	0.00873357	1	1
RPL6	4.52179	0.422486	6.13198e-06	0.00886745	1	1
RPS7	4.47371	0.452835	7.6873e-06	0.00975724	1	1
RPL10	4.4624	0.43253	8.10463e-06	0.00975724	1	1
RPL18A	4.44543	0.51642	8.77146e-06	0.00975724	1	1
RPS5	4.42847	0.57274	9.49054e-06	0.00980305	1	1
RPS3A	4.38322	0.480403	1.16938e-05	0.0112736	1	1
RPL32	4.28707	0.437087	1.81043e-05	0.0157971	1	1
RPL28	4.28142	0.346902	1.85707e-05	0.0157971	1	1
RPL5	4.25314	0.551089	2.10796e-05	0.0168743	1	1
RPS12	4.24183	0.444069	2.21708e-05	0.0168743	1	1
GAPDH	4.17396	0.768963	2.99354e-05	0.0206141	0.984848	1
RPS14	4.03822	0.439714	5.38586e-05	0.0346887	1	1
RPL14	4.03256	0.446976	5.51718e-05	0.0346887	1	1
RPS23	4.02125	0.395342	5.78898e-05	0.034881	1	1
EEF1B2	3.99297	0.758381	6.52501e-05	0.0377433	1	1
RPS13	3.97035	0.311512	7.17673e-05	0.038438	1	1
NAP1L1	-3.90248	-1.06015	9.5212e-05	0.0491736	0.772727	0.918367
RPL38	-3.97035	-0.58085	7.17673e-05	0.038438	0.969697	0.959184
LUC7L3	-4.17961	-1.27816	2.92006e-05	0.0206141	0.651515	0.877551
MALAT1	-5.03363	-1.25517	4.81268e-07	0.00146744	1	1

## Sheet: CD4 CTL
name	scores	lfc	pval	adj_pval	pct_nz_group	pct_nz_reference
RPS26	20.6963	1.4322	3.73813e-95	2.70285e-91	0.959317	0.952941
RPL19	18.6773	0.466226	7.57956e-78	3.6536e-74	1	1
RPS3	16.5126	0.344	2.97999e-61	1.07734e-57	1	1
TPT1	16.3746	0.435952	2.90378e-60	8.39832e-57	1	1
RPLP0	15.1022	0.567188	1.56692e-51	3.23704e-48	0.997559	0.997059
RPL7A	14.4581	0.365523	2.22923e-47	4.02962e-44	1	1
RPL6	12.79	0.340034	1.86449e-37	2.45113e-34	0.998373	1
RPL29	12.7161	0.327588	4.81057e-37	5.79713e-34	0.999186	1
MT-ND6	12.5723	1.08951	2.99728e-36	3.33413e-33	0.811229	0.654412
RPLP1	12.5071	0.35319	6.82409e-36	7.0488e-33	1	1
RPL8	12.2304	0.353129	2.13838e-34	1.9327e-31	0.996745	1
MT-ND4L	11.7709	0.364679	5.51172e-32	4.42805e-29	1	1
RPL3	11.7651	0.298992	5.9076e-32	4.49631e-29	1	0.998529
NACA	11.722	0.365495	9.82964e-32	7.10732e-29	0.992677	0.997059
KLF2	10.9276	0.862413	8.50379e-28	5.58969e-25	0.80716	0.701471
RPL23A	10.8766	0.269832	1.49007e-27	8.61914e-25	0.999186	1
RPL5	10.8532	0.352022	1.9257e-27	1.07106e-24	0.997559	0.998529
RPL14	10.8372	0.268747	2.29277e-27	1.22799e-24	1	1
FTH1	10.7065	0.393057	9.48896e-27	4.574e-24	0.988609	0.988235
GZMB	10.0898	1.14318	6.13191e-24	2.53353e-21	0.691619	0.492647
RPL15	9.53272	0.265399	1.53208e-21	5.27511e-19	0.998373	1
RPL12	9.38641	0.263069	6.20801e-21	2.04032e-18	0.999186	0.998529
ZFP36	8.90468	1.08439	5.35413e-19	1.58012e-16	0.537022	0.361765
RPL10A	8.77913	0.302258	1.64745e-18	4.5815e-16	0.995932	0.994118
EEF1D	8.62523	0.302538	6.39651e-18	1.68182e-15	0.976404	0.976471
RPL4	8.4793	0.355259	2.26546e-17	5.85013e-15	0.960944	0.955882
CD74	7.91169	0.603774	2.53918e-15	5.56349e-13	0.84703	0.810294
RPL17	7.58741	0.251441	3.26353e-14	6.66707e-12	0.995932	0.998529
DDIT4	7.58702	2.148	3.27337e-14	6.66707e-12	0.292107	0.0985294
MT-ND1	7.39762	0.272349	1.3865e-13	2.7466e-11	0.988609	0.994118
EEF1B2	7.38045	0.359774	1.57756e-13	3.08285e-11	0.970708	0.951471
DUSP2	7.01169	0.976467	2.3545e-12	4.15225e-10	0.478438	0.339706
PABPC1	6.83989	0.334859	7.92552e-12	1.34836e-09	0.907242	0.9
FTL	6.8206	0.275918	9.06636e-12	1.52452e-09	0.99105	0.992647
GAPDH	6.77603	0.278459	1.23523e-11	2.00705e-09	0.961758	0.964706
FXYD5	6.69279	0.396484	2.18951e-11	3.44157e-09	0.8869	0.85
RPS2	6.67021	0.258882	2.55444e-11	3.92976e-09	0.99105	0.995588
VIM	6.5695	0.433171	5.04849e-11	7.44962e-09	0.907242	0.875
COX4I1	6.55459	0.275263	5.57967e-11	8.15026e-09	0.939788	0.939706
SH2D2A	6.07827	0.892064	1.21484e-09	1.61173e-07	0.408462	0.283824
UCP2	5.70566	0.458018	1.15895e-08	1.39663e-06	0.689178	0.641176
CXCR4	5.50485	0.747479	3.69484e-08	4.30896e-06	0.433686	0.330882
EIF3F	5.4276	0.325727	5.71183e-08	6.50384e-06	0.78275	0.754412
PPDPF	5.35836	0.314801	8.398e-08	9.2705e-06	0.873068	0.852941
HLA-DPA1	4.88773	0.401841	1.02007e-06	0.000100348	0.601302	0.566176
HERPUD1	4.6492	0.813042	3.33221e-06	0.000301169	0.342555	0.25
SPOCK2	4.52899	0.389759	5.92674e-06	0.000519434	0.573637	0.533824
ARRB2	4.28682	0.451038	1.8125e-05	0.00145614	0.49227	0.429412
SHISA5	4.08809	0.446272	4.34936e-05	0.00316061	0.479251	0.414706
CCL4	4.00507	0.441063	6.19986e-05	0.00441656	0.498779	0.45
RPS10-NUDT3	3.91945	2.04261	8.8751e-05	0.0061408	0.153784	0.05
HLA-DRB1	3.89396	0.47383	9.86211e-05	0.00672717	0.462164	0.397059
EMD	3.85715	0.542848	0.000114715	0.00768008	0.368592	0.310294
TRBC1	3.75714	0.494744	0.000171867	0.0109007	0.471115	0.414706
FYN	3.75367	0.486834	0.000174264	0.0110045	0.421481	0.352941
WAS	3.7401	0.438709	0.000183946	0.0115153	0.431245	0.383824
EIF3G	3.60293	0.267318	0.000314645	0.0184962	0.559805	0.545588
UBXN1	3.50899	0.261376	0.000449812	0.0252121	0.571196	0.548529
HLA-DRB5	3.43026	0.717831	0.000602999	0.0324162	0.30594	0.236765
EIF5	3.29223	0.441524	0.000993971	0.0493946	0.38812	0.336765
ADD3	-3.28898	-0.458978	0.00100553	0.0494588	0.400325	0.523529
S100A9	-3.29023	-0.860412	0.00100104	0.0494064	0.126932	0.225
SNRPG	-3.29028	-0.509024	0.00100089	0.0494064	0.34581	0.467647
MORF4L1	-3.29795	-0.460452	0.000973934	0.0485657	0.497152	0.627941
COX6C	-3.29886	-0.362459	0.000970781	0.0485657	0.649308	0.75
PDCD10	-3.30098	-0.610251	0.000963461	0.0485457	0.214809	0.332353
TNRC6B	-3.30484	-0.678543	0.000950295	0.0482183	0.196094	0.292647
DYNLL1	-3.30714	-0.439825	0.000942535	0.0479929	0.439382	0.554412
EPC1	-3.30723	-0.497275	0.000942243	0.0479929	0.406021	0.548529
RPN2	-3.32019	-0.578149	0.000899562	0.0461297	0.248169	0.363235
DDX18	-3.32531	-0.640087	0.000883217	0.0454527	0.203417	0.313235
YWHAZ	-3.34551	-0.305702	0.000821321	0.0424183	0.838893	0.913235
CD46	-3.3521	-0.694293	0.000802018	0.041752	0.176566	0.285294
CMTM6	-3.37057	-0.589872	0.000750141	0.0393036	0.251424	0.364706
DIP2A	-3.37863	-0.710289	0.000728482	0.0383076	0.179007	0.282353
HOPX	-3.3834	-0.438172	0.000715948	0.0377859	0.566314	0.7
RPS17	-3.39484	-0.383008	0.00068668	0.0363739	0.632221	0.733824
FGFR1OP2	-3.41058	-0.636196	0.000648249	0.0344644	0.21725	0.336765
CAPZA2	-3.42367	-0.668305	0.000617811	0.0329674	0.194467	0.308824
CSK	-3.42896	-0.539691	0.000605896	0.0324513	0.3393	0.473529
DDT	-3.4424	-0.643731	0.000576576	0.0311114	0.216436	0.323529
DEK	-3.46117	-0.540581	0.000537829	0.0291388	0.301058	0.422059
ROMO1	-3.46178	-0.617332	0.000536618	0.0291388	0.237592	0.35
GLUD1	-3.46707	-0.751285	0.000526169	0.0289313	0.16192	0.273529
TIMP1	-3.47305	-0.623308	0.000514578	0.028402	0.246542	0.351471
CHD2	-3.49351	-0.788638	0.00047671	0.0264126	0.16192	0.267647
DOCK8	-3.49967	-0.651683	0.000465836	0.0259094	0.215622	0.326471
PPP1R2	-3.50331	-0.561311	0.000459513	0.0256564	0.301058	0.422059
MYCBP2	-3.51536	-0.727313	0.000439154	0.0247105	0.167616	0.276471
NUCKS1	-3.52351	-0.612215	0.000425866	0.0240565	0.248169	0.364706
SMG1	-3.55434	-0.686211	0.000378934	0.0216592	0.196908	0.313235
SCAF11	-3.567	-0.580646	0.000361098	0.0207216	0.288853	0.4
TLN1	-3.57705	-0.575754	0.00034749	0.0200201	0.293735	0.417647
ITM2C	-3.59231	-0.924697	0.000327756	0.0189587	0.127746	0.233824
ARHGAP30	-3.59843	-0.531421	0.000320149	0.0185931	0.357201	0.472059
IL2RG	-3.59895	-0.278975	0.000319509	0.0185931	0.847844	0.904412
KTN1	-3.59921	-0.646108	0.00031919	0.0185931	0.239219	0.358824
UBXN4	-3.60584	-0.579261	0.000311146	0.0183652	0.289666	0.425
CCNH	-3.61403	-0.746675	0.000301471	0.0178671	0.183889	0.301471
ZNF292	-3.61538	-0.73945	0.000299911	0.0178478	0.170871	0.286765
AHNAK	-3.64533	-0.300375	0.000267046	0.0159576	0.82262	0.880882
KPNB1	-3.6498	-0.644335	0.000262446	0.0158135	0.231896	0.357353
PGK1	-3.6511	-0.495355	0.00026112	0.0157994	0.450773	0.579412
KLRG1	-3.69571	-0.478369	0.000219274	0.0133232	0.445077	0.55
CELF1	-3.7003	-0.998715	0.000215341	0.0131394	0.114727	0.223529
SYNE1	-3.7222	-0.520209	0.000197497	0.0121017	0.37917	0.513235
UQCR11	-3.73382	-0.429293	0.000188601	0.0116554	0.646054	0.776471
PAK2	-3.73824	-0.648226	0.000185315	0.011551	0.258747	0.379412
DNAJB14	-3.74426	-0.837046	0.000180924	0.0113754	0.150529	0.267647
ATP1A1	-3.76347	-0.670914	0.000167573	0.0107224	0.235151	0.352941
DEF6	-3.77873	-0.615147	0.000157631	0.0101311	0.296989	0.423529
RAB2A	-3.78029	-0.653207	0.000156646	0.0101128	0.237592	0.361765
COX7C	-3.7916	-0.370296	0.000149677	0.0097062	0.775427	0.876471
IFI16	-3.80613	-0.652247	0.00014116	0.0092367	0.259561	0.385294
VPS26A	-3.81519	-0.910395	0.000136079	0.00894473	0.135883	0.251471
SRRM1	-3.83132	-0.528318	0.00012746	0.00841644	0.37917	0.505882
ACAP2	-3.83543	-0.650728	0.000125343	0.0083146	0.268511	0.395588
SNRPB2	-3.85724	-0.662155	0.000114675	0.00768008	0.243287	0.370588
UHMK1	-3.89842	-0.730301	9.68205e-05	0.00663564	0.199349	0.326471
NKTR	-3.90931	-0.814472	9.25615e-05	0.00637396	0.175753	0.295588
FNBP4	-3.93376	-0.760261	8.36283e-05	0.00581418	0.195281	0.316176
COX7B	-3.96198	-0.579516	7.43309e-05	0.00519275	0.360456	0.507353
NFATC2	-3.98392	-0.61392	6.77889e-05	0.00475871	0.302685	0.441176
PRPF8	-4.00147	-0.733289	6.29492e-05	0.0044623	0.219691	0.347059
AAK1	-4.01474	-0.677397	5.95115e-05	0.00426038	0.270138	0.394118
BCAP31	-4.03173	-0.554325	5.53669e-05	0.00398339	0.375915	0.519118
CASP8	-4.06711	-0.737359	4.75999e-05	0.00344171	0.224573	0.352941
MBNL1	-4.09299	-0.524368	4.25845e-05	0.00312596	0.51668	0.660294
TMEM258	-4.09798	-0.513547	4.16778e-05	0.00307502	0.472742	0.601471
RPS20	-4.11436	-0.34204	3.8825e-05	0.00287922	0.774614	0.860294
ATP2B4	-4.13049	-0.633512	3.6199e-05	0.00269832	0.322213	0.473529
ZEB2	-4.14194	-0.524223	3.44387e-05	0.00258041	0.441823	0.566176
SLFN5	-4.15022	-0.733774	3.32162e-05	0.00250177	0.235151	0.361765
ZRANB2	-4.16786	-0.894609	3.07472e-05	0.00232794	0.17738	0.301471
ATM	-4.17115	-0.713132	3.0306e-05	0.0023066	0.25061	0.383824
NDUFA3	-4.17744	-0.639264	2.94807e-05	0.00225566	0.296176	0.435294
PLEK	-4.20007	-0.480991	2.66831e-05	0.00206345	0.590724	0.726471
ITGAM	-4.20011	-0.967818	2.6678e-05	0.00206345	0.150529	0.272059
LENG8	-4.2276	-0.919241	2.36197e-05	0.0018463	0.160293	0.285294
N4BP2L2	-4.24173	-0.58345	2.21801e-05	0.00174318	0.401953	0.538235
MTPN	-4.24186	-0.717215	2.21672e-05	0.00174318	0.237592	0.376471
FUS	-4.25331	-0.65583	2.10636e-05	0.00167363	0.306753	0.441176
GIMAP7	-4.26389	-0.417387	2.00902e-05	0.00160511	0.748576	0.860294
NDUFB1	-4.31634	-0.9142	1.58636e-05	0.00128158	0.163548	0.292647
CALM2	-4.33819	-0.444863	1.4366e-05	0.00116711	0.647681	0.766176
ARGLU1	-4.39572	-0.605755	1.10406e-05	0.000907147	0.380797	0.510294
PLAC8	-4.40998	-0.650754	1.03378e-05	0.00085426	0.3393	0.480882
STK4	-4.41623	-0.582772	1.00439e-05	0.00083474	0.462164	0.619118
TRAF3IP3	-4.4265	-0.512243	9.5774e-06	0.000800571	0.564687	0.707353
UBC	-4.43855	-0.360293	9.05657e-06	0.000761437	0.873068	0.947059
SH3BP5	-4.45034	-0.747631	8.57326e-06	0.000725017	0.242474	0.385294
ABRACL	-4.45728	-0.61121	8.30057e-06	0.000706086	0.389748	0.535294
ITGB2	-4.48225	-0.384804	7.38594e-06	0.000632001	0.834011	0.917647
PYHIN1	-4.5074	-0.698425	6.56279e-06	0.000568291	0.318145	0.466176
JAK1	-4.53428	-0.524795	5.78017e-06	0.000509677	0.522376	0.663235
NEAT1	-4.61192	-0.604975	3.98968e-06	0.000354917	0.423922	0.563235
PRRC2C	-4.64664	-0.650575	3.37378e-06	0.000303032	0.400325	0.563235
TTC14	-4.6665	-1.11483	3.06374e-06	0.000278646	0.126932	0.263235
RNF149	-4.68128	-0.668232	2.85085e-06	0.000260925	0.347437	0.497059
CHURC1	-4.70448	-0.69175	2.54518e-06	0.000234432	0.327095	0.486765
SF3B1	-4.73699	-0.653453	2.16915e-06	0.000202374	0.36371	0.497059
CELF2	-4.7581	-0.658728	1.9542e-06	0.000183505	0.387307	0.539706
ITM2B	-4.78624	-0.358151	1.69935e-06	0.000161673	0.84703	0.919118
YTHDC1	-4.80705	-1.08815	1.53175e-06	0.000146693	0.136697	0.277941
ACTR2	-4.84394	-0.711079	1.27288e-06	0.000124373	0.307567	0.469118
ERAP2	-4.89094	-1.20616	1.00358e-06	9.94023e-05	0.118796	0.264706
PCBP2	-4.90472	-0.463839	9.35599e-07	9.33083e-05	0.7738	0.898529
ACTG1	-4.94686	-0.359595	7.54201e-07	7.57396e-05	0.931652	0.967647
LCP1	-4.96264	-0.530736	6.95412e-07	7.03242e-05	0.658259	0.8
POLR2L	-5.03265	-0.655065	4.83734e-07	4.92625e-05	0.39463	0.552941
TC2N	-5.03404	-0.665921	4.80244e-07	4.9254e-05	0.415785	0.564706
HSP90AB1	-5.10627	-0.568502	3.28585e-07	3.41847e-05	0.554109	0.695588
CD164	-5.2192	-0.719464	1.79697e-07	1.91074e-05	0.365338	0.539706
PPP1R15A	-5.25778	-1.21218	1.45802e-07	1.57346e-05	0.139951	0.289706
CORO1A	-5.27673	-0.344741	1.3151e-07	1.4299e-05	0.908869	0.958824
HCST	-5.33382	-0.420968	9.61657e-08	1.05352e-05	0.824247	0.904412
TMBIM4	-5.36101	-0.792601	8.27597e-08	9.20607e-06	0.30594	0.483824
PCBP1	-5.36621	-0.533513	8.0409e-08	9.01392e-06	0.650936	0.780882
DDX17	-5.48283	-0.831474	4.18584e-08	4.80408e-06	0.302685	0.473529
CX3CR1	-5.69174	-0.636125	1.2575e-08	1.50287e-06	0.554109	0.717647
ACTR3	-5.86793	-0.681461	4.4128e-09	5.45414e-07	0.500407	0.667647
HNRNPA2B1	-5.87313	-0.516223	4.27647e-09	5.33121e-07	0.769731	0.889706
SRSF11	-5.88843	-0.851133	3.89877e-09	4.90262e-07	0.309194	0.491176
CD48	-6.0373	-0.571245	1.5671e-09	2.06017e-07	0.667209	0.795588
CD53	-6.11443	-0.71052	9.69038e-10	1.29752e-07	0.489015	0.667647
ARPC4	-6.29694	-0.741629	3.03575e-10	4.18095e-08	0.472742	0.654412
CD3D	-6.34719	-0.471247	2.19287e-10	3.04914e-08	0.82262	0.910294
ITGB1	-6.34732	-0.553565	2.19102e-10	3.04914e-08	0.697315	0.8
RPL27A	-6.39024	-0.401239	1.6563e-10	2.3482e-08	0.892596	0.952941
LUC7L3	-6.55051	-1.08455	5.73408e-11	8.29205e-09	0.228641	0.423529
RBM39	-6.61992	-0.801377	3.59399e-11	5.38005e-09	0.440195	0.639706
CDC42	-6.64042	-0.732505	3.12784e-11	4.76122e-09	0.519121	0.694118
UBL5	-6.67758	-0.646224	2.42926e-11	3.77737e-09	0.611066	0.772059
HIST1H4C	-6.77382	-1.23948	1.25427e-11	2.01533e-09	0.187144	0.382353
ARPC5	-6.79185	-0.780961	1.10702e-11	1.81916e-09	0.472742	0.654412
IFITM3	-6.91216	-0.89403	4.77341e-12	8.21766e-10	0.386493	0.589706
LINC00861	-6.98828	-0.877199	2.7827e-12	4.84827e-10	0.396257	0.595588
PRMT2	-7.0371	-0.912596	1.96285e-12	3.50429e-10	0.399512	0.622059
RPL36	-7.1512	-0.307948	8.60215e-13	1.57463e-10	0.989422	0.997059
SON	-7.25681	-0.795995	3.96331e-13	7.34787e-11	0.506103	0.701471
RPL23	-7.34967	-0.732225	1.98698e-13	3.73165e-11	0.633035	0.827941
PTPRC	-7.36311	-0.476362	1.79676e-13	3.41881e-11	0.897478	0.964706
RSRP1	-7.36844	-1.00169	1.72635e-13	3.32864e-11	0.326282	0.545588
CFL1	-7.89036	-0.38728	3.01314e-15	6.50344e-13	0.970708	0.994118
RPL41	-8.09975	-0.79562	5.50708e-16	1.24434e-13	0.993491	1
ACTB	-8.11397	-0.334388	4.89911e-16	1.12454e-13	0.999186	1
TMA7	-8.15824	-0.536681	3.39954e-16	8.19346e-14	0.845403	0.932353
GZMA	-8.17155	-0.592938	3.04465e-16	7.4625e-14	0.873068	0.960294
CD3G	-8.81208	-0.862856	1.22848e-18	3.48335e-16	0.60537	0.814706
MT-ND3	-8.89479	-0.395819	5.8528e-19	1.69275e-16	0.992677	1
ITM2A	-8.93676	-1.12468	4.00752e-19	1.20735e-16	0.367779	0.617647
RPL37A	-9.01583	-0.426468	1.95379e-19	6.01144e-17	0.974776	0.995588
CRIP1	-9.67878	-0.689953	3.71121e-22	1.30897e-19	0.851098	0.938235
RPS27	-9.74715	-0.275724	1.89727e-22	6.85912e-20	1	1
RPS28	-10.1521	-0.29648	3.24305e-24	1.37935e-21	0.999186	1
DUSP1	-10.3583	-1.89356	3.83607e-25	1.78946e-22	0.174125	0.452941
RPS21	-10.8905	-0.432696	1.27964e-27	7.71039e-25	0.987795	0.998529
RPL37	-10.8914	-0.387001	1.26691e-27	7.71039e-25	0.997559	1
CD52	-11.1726	-0.405152	5.55474e-29	3.8251e-26	0.996745	0.998529
RPL39	-11.775	-0.379092	5.25444e-32	4.42805e-29	0.999186	1
TXNIP	-12.3758	-0.703717	3.53454e-35	3.40753e-32	0.925142	0.975
KLF6	-13.3231	-1.21486	1.69967e-40	2.4579e-37	0.633849	0.866176
RPL38	-13.9209	-0.892663	4.72611e-44	7.59381e-41	0.845403	0.957353
RPS29	-15.8284	-0.915864	1.98304e-56	4.77946e-53	0.924329	0.995588
MALAT1	-25.076	-1.1974	9.07876e-139	1.31288e-134	1	1

## Sheet: CD4 Tcm
name	scores	lfc	pval	adj_pval	pct_nz_group	pct_nz_reference
RPL19	29.5467	0.276839	7.23332e-192	5.23005e-188	1	1
RPS26	26.6843	0.85427	7.1554e-157	3.44914e-153	0.938545	0.925916
MT-ND4L	21.8381	0.315732	1.00858e-105	1.4585e-102	0.999493	0.998718
RPLP0	20.5039	0.278242	1.98756e-93	1.91614e-90	0.998312	0.998718
SH3BGRL3	16.113	0.3091	2.0683e-58	8.30824e-56	0.989701	0.985901
GAPDH	14.8611	0.332381	5.89555e-50	1.93763e-47	0.973662	0.964624
MT-ND1	14.6138	0.260997	2.29199e-48	7.20531e-46	0.987	0.985132
KLF2	14.5166	0.432548	9.50855e-48	2.69614e-45	0.832686	0.801589
VIM	13.8145	0.340952	2.08287e-43	5.10514e-41	0.96387	0.948475
PPDPF	12.7834	0.291155	2.02931e-37	4.19227e-35	0.875401	0.869521
SMDT1	12.7353	0.409733	3.76335e-37	7.66505e-35	0.716191	0.664445
MT-ND6	12.2319	0.417266	2.10096e-34	3.75086e-32	0.809725	0.745963
S100A4	11.0589	0.3463	1.98433e-28	2.98911e-26	0.936181	0.915919
HIGD2A	9.58319	0.272919	9.40968e-22	1.00054e-19	0.74388	0.720328
LIME1	9.5688	0.268225	1.08149e-21	1.13329e-19	0.830829	0.805947
PTPRCAP	8.91934	0.265243	4.69091e-19	4.03781e-17	0.80601	0.791336
S100A11	8.41801	0.251239	3.82938e-17	3.0096e-15	0.828296	0.801333
LY6E	7.86172	0.263068	3.78908e-15	2.53675e-13	0.683437	0.664701
PLP2	7.83647	0.365558	4.63394e-15	3.05988e-13	0.544319	0.492438
CD74	7.41258	0.28485	1.23863e-13	7.28123e-12	0.822556	0.818508
PSMB8	7.06913	0.268337	1.55911e-12	8.19867e-11	0.6078	0.581902
NPDC1	7.06446	0.880568	1.61247e-12	8.44851e-11	0.213237	0.134837
WAS	6.2287	0.274939	4.70315e-10	1.91046e-08	0.520176	0.484491
DDIT4	5.62472	0.698732	1.85807e-08	6.09287e-07	0.212224	0.151243
LGALS1	5.2607	0.556513	1.43504e-07	4.04525e-06	0.284315	0.236093
TXN	4.79856	0.271667	1.59809e-06	3.73344e-05	0.427824	0.399385
RPS10-NUDT3	4.49165	1.29884	7.06731e-06	0.000146629	0.106027	0.0553704
SPSB3	4.42624	0.256191	9.5889e-06	0.000193666	0.405031	0.379134
PTGER2	3.89738	0.511712	9.72387e-05	0.00156415	0.189262	0.147142
RNPEPL1	3.87832	0.713718	0.000105178	0.00167694	0.137093	0.0935658
HLA-DPA1	3.75874	0.333362	0.000170772	0.00256975	0.297822	0.262753
MRPL34	3.72739	0.261125	0.000193477	0.00286081	0.331082	0.306332
CST7	3.62706	0.4169	0.000286664	0.00400913	0.2156	0.176365
CISH	3.26108	0.433137	0.00110988	0.0129539	0.189769	0.155857
UBXN11	3.18185	0.443704	0.00146338	0.0164174	0.184197	0.150987
RNF187	3.05287	0.351816	0.00226662	0.0240657	0.211042	0.181492
HLA-DPB1	3.04533	0.269916	0.00232422	0.0245871	0.316394	0.293771
MAN2B1	2.78214	0.262608	0.00540016	0.0493626	0.263549	0.241477
FAM192A	-2.77774	-0.331556	0.0054738	0.0499726	0.118521	0.154063
RNF19A	-2.78073	-0.28436	0.00542367	0.0495463	0.150262	0.18585
CAPNS1	-2.78233	-0.312387	0.00539707	0.0493626	0.126456	0.16201
RNF34	-2.78312	-0.33118	0.00538397	0.0492791	0.108898	0.144835
PRKAG1	-2.78396	-0.36813	0.00537005	0.0492743	0.101131	0.136888
DHX15	-2.78455	-0.307714	0.00536019	0.049215	0.13456	0.170725
AKTIP	-2.78525	-0.305347	0.0053486	0.0491398	0.137599	0.173289
VPS26A	-2.78584	-0.382806	0.00533889	0.0490818	0.103326	0.13817
PURA	-2.78707	-0.358837	0.00531869	0.0489272	0.106534	0.142528
NIN	-2.78805	-0.282004	0.0053026	0.0488103	0.168665	0.203538
MAP3K7	-2.78844	-0.39626	0.00529618	0.0487893	0.104677	0.139451
ARL8B	-2.79061	-0.327294	0.0052608	0.0485182	0.136755	0.171751
C1GALT1	-2.79676	-0.384917	0.00516181	0.0477575	0.100794	0.136375
RBPJ	-2.79715	-0.281393	0.0051556	0.0477306	0.142664	0.179698
IKBKE	-2.79888	-0.29777	0.005128	0.0475054	0.149755	0.185337
ARHGEF2	-2.8032	-0.306612	0.00505988	0.0469949	0.122911	0.160215
ARMC8	-2.80377	-0.312732	0.00505088	0.0469414	0.126456	0.162779
TRANK1	-2.80666	-0.294433	0.00500585	0.0465528	0.132872	0.1697
VPS13A	-2.80692	-0.360582	0.00500178	0.0465449	0.109742	0.145347
GADD45B	-2.80702	-0.31809	0.00500026	0.0465449	0.11582	0.152781
JPX	-2.80788	-0.299625	0.00498685	0.0464957	0.146379	0.182774
RERE	-2.8132	-0.390188	0.00490505	0.0458216	0.10856	0.143553
TSN	-2.81625	-0.286081	0.00485877	0.0454187	0.151444	0.18867
TSNAX	-2.82364	-0.306847	0.00474821	0.0445869	0.148067	0.184055
MLLT10	-2.82707	-0.319005	0.00469756	0.0441687	0.129495	0.166111
SRSF6	-2.82791	-0.379319	0.00468531	0.0440822	0.112443	0.148167
FKBP4	-2.82948	-0.380022	0.00466238	0.0439522	0.103833	0.139708
RNF13	-2.82952	-0.29775	0.00466185	0.0439522	0.142495	0.179698
ECHDC1	-2.83387	-0.276044	0.00459879	0.043523	0.161405	0.199949
GLT8D1	-2.8347	-0.373397	0.00458688	0.0434671	0.107547	0.143297
TCF12	-2.84093	-0.387405	0.00449826	0.0427394	0.107885	0.143553
IFNAR1	-2.84112	-0.280152	0.0044955	0.0427394	0.152457	0.190464
CYP20A1	-2.84545	-0.332736	0.00443494	0.0421932	0.125781	0.162522
MAPK1	-2.84556	-0.342946	0.00443337	0.0421932	0.116833	0.15355
COX11	-2.84957	-0.328729	0.00437782	0.0417046	0.131521	0.167906
ABCE1	-2.85096	-0.332797	0.00435869	0.0415498	0.135404	0.171494
BSDC1	-2.85136	-0.295333	0.00435322	0.041525	0.134391	0.172264
C12orf65	-2.85319	-0.311074	0.00432824	0.041314	0.142158	0.179185
HERC2	-2.85969	-0.364386	0.00424053	0.0406205	0.112781	0.149449
APPL1	-2.86032	-0.40725	0.00423217	0.0405845	0.101975	0.137657
PITPNB	-2.86264	-0.317609	0.00420127	0.0404222	0.136417	0.173545
INPP4A	-2.86705	-0.351812	0.00414318	0.0398898	0.118183	0.155088
GTF2E2	-2.87113	-0.340529	0.00409009	0.0394575	0.12882	0.16483
MIA3	-2.8758	-0.354355	0.0040301	0.0390089	0.121898	0.158165
BIRC2	-2.88155	-0.368332	0.00395723	0.0384322	0.119703	0.155601
KIF22	-2.88252	-0.279997	0.00394511	0.038366	0.163262	0.20123
CDC5L	-2.88283	-0.339466	0.0039412	0.038366	0.120547	0.157652
PLEKHA1	-2.88342	-0.417869	0.00393383	0.0383337	0.101469	0.136888
BTN3A3	-2.89028	-0.277869	0.00384895	0.0376079	0.140976	0.180723
FAM133B	-2.8933	-0.289616	0.00381217	0.0372737	0.156509	0.193796
WDR6	-2.89688	-0.365688	0.00376897	0.0369012	0.11869	0.155345
KLHL28	-2.90184	-0.385375	0.00370979	0.0363464	0.106027	0.142784
CUTC	-2.90702	-0.321466	0.00364886	0.0358843	0.135573	0.173033
NELFCD	-2.91168	-0.293251	0.00359495	0.0354857	0.14908	0.187388
CTBS	-2.9132	-0.338764	0.0035775	0.0353618	0.125443	0.162779
SMC4	-2.9191	-0.348765	0.00351044	0.0347836	0.11869	0.156114
PARVG	-2.92618	-0.292958	0.00343151	0.0340584	0.137599	0.176365
ZBTB44	-2.92791	-0.390463	0.00341243	0.0338923	0.107209	0.143809
TDG	-2.93049	-0.378811	0.00338433	0.0336826	0.102144	0.139708
RSRC1	-2.93399	-0.407441	0.00334639	0.0333509	0.101807	0.138682
RAB1A	-2.93424	-0.342024	0.00334361	0.0333462	0.113287	0.1515
OSGEP	-2.93452	-0.332085	0.00334068	0.0333399	0.121898	0.160472
FAM120AOS	-2.93709	-0.352061	0.00331304	0.0331327	0.114469	0.152781
VTA1	-2.93824	-0.333494	0.00330079	0.033033	0.122404	0.160984
TMEM87A	-2.93891	-0.306007	0.00329367	0.0329846	0.141145	0.179698
CTCF	-2.94161	-0.355152	0.00326508	0.032721	0.124937	0.16201
RBM5	-2.9528	-0.364037	0.00314908	0.0317123	0.115482	0.15355
MRPS5	-2.95834	-0.280673	0.00309302	0.031213	0.166976	0.206614
RRAGA	-2.96099	-0.260631	0.00306653	0.0309841	0.175587	0.215586
ZC3H7A	-2.96718	-0.347722	0.00300542	0.0304474	0.12595	0.163804
EIF4E	-2.96759	-0.251321	0.00300144	0.0304382	0.180989	0.223276
RPA1	-2.97316	-0.259957	0.00294748	0.0300377	0.170691	0.212253
PWP1	-2.97597	-0.264971	0.00292067	0.0298065	0.183522	0.223276
MLLT6	-2.98538	-0.326864	0.00283225	0.0289246	0.131015	0.170725
TRPM7	-2.99102	-0.422281	0.00278045	0.0284558	0.10569	0.142784
MARCH7	-2.99544	-0.262601	0.00274049	0.0280867	0.189262	0.228916
SPATA13	-2.99636	-0.329283	0.00273224	0.0280219	0.142664	0.179954
FGD5-AS1	-2.99748	-0.406149	0.00272222	0.0279589	0.110586	0.147654
CHIC2	-2.99876	-0.269121	0.00271082	0.0278615	0.184873	0.224301
DHX29	-3.00003	-0.368322	0.00269949	0.0277845	0.113963	0.152012
MCM3	-3.00072	-0.401767	0.00269344	0.027742	0.104339	0.142528
PRPSAP2	-3.00357	-0.352315	0.0026683	0.0275224	0.130677	0.168931
HTATSF1	-3.00395	-0.271245	0.00266496	0.02752	0.175418	0.216355
GABPB1-AS1	-3.00846	-0.313362	0.00262577	0.0271612	0.158535	0.197385
CLK1	-3.0115	-0.25213	0.0025996	0.026929	0.205133	0.244809
ATXN2L	-3.0125	-0.264723	0.00259108	0.0268792	0.187236	0.226096
USP14	-3.01665	-0.30657	0.00255583	0.0266282	0.143171	0.182517
NIPAL3	-3.02766	-0.343973	0.00246453	0.0258071	0.128989	0.167906
TACC1	-3.02996	-0.372112	0.00244586	0.0256673	0.118521	0.156627
CEACAM21	-3.03626	-0.36573	0.00239535	0.0251738	0.121391	0.159959
CPSF6	-3.03745	-0.274374	0.0023859	0.025111	0.182002	0.222251
VMP1	-3.04088	-0.281228	0.00235884	0.0248806	0.168158	0.208152
SDHAF3	-3.04325	-0.319756	0.00234037	0.0247218	0.144184	0.183799
XPC	-3.0479	-0.306098	0.00230446	0.0244138	0.14182	0.182261
GNAI3	-3.05231	-0.260421	0.00227085	0.024093	0.188249	0.229685
MORF4L2	-3.05607	-0.372308	0.00224257	0.0238279	0.109404	0.149193
SMC3	-3.05622	-0.304711	0.00224146	0.0238279	0.164613	0.20405
ETNK1	-3.06185	-0.385834	0.00219972	0.0234297	0.121054	0.159959
ZKSCAN1	-3.06245	-0.332341	0.00219531	0.0234118	0.134391	0.173802
RFC1	-3.0704	-0.283737	0.00213776	0.0228486	0.165288	0.206614
GNG10	-3.07333	-0.263026	0.00211688	0.0226694	0.171366	0.21456
ANKRD10	-3.0737	-0.261728	0.0021142	0.0226637	0.17947	0.222251
STAT5A	-3.07482	-0.319517	0.00210633	0.0225961	0.132028	0.172776
LGALS8	-3.07854	-0.361759	0.00208016	0.0223568	0.126119	0.165342
DYM	-3.0849	-0.454684	0.00203618	0.0219413	0.101807	0.139708
IST1	-3.09324	-0.305441	0.00197987	0.0213983	0.144015	0.185081
EHMT1	-3.09875	-0.365759	0.00194336	0.0210607	0.122573	0.162266
UBE2G2	-3.10166	-0.277291	0.00192442	0.020877	0.176262	0.218406
CCDC69	-3.10205	-0.258928	0.00192187	0.020865	0.199561	0.240451
FIP1L1	-3.10524	-0.263879	0.00190127	0.0206569	0.192808	0.234299
SMARCA2	-3.10737	-0.291394	0.00188758	0.0205235	0.164781	0.206357
KAT6B	-3.10984	-0.336191	0.00187188	0.0203988	0.140976	0.180467
CHMP4B	-3.11733	-0.273093	0.00182499	0.019948	0.167483	0.20969
EPRS	-3.12055	-0.259066	0.00180515	0.019806	0.201587	0.243271
ATP6AP1	-3.1241	-0.259955	0.0017835	0.0195982	0.187743	0.23071
TCERG1	-3.12971	-0.323059	0.0017498	0.0192718	0.13456	0.176109
ANKRD17	-3.14025	-0.405023	0.00168803	0.0186769	0.113625	0.152781
TECPR1	-3.14337	-0.407145	0.00167017	0.0184934	0.120041	0.158934
ZCCHC7	-3.14884	-0.292062	0.00163922	0.0181924	0.171028	0.213535
PDHB	-3.15009	-0.284341	0.0016322	0.0181284	0.167314	0.208664
TMPO	-3.15852	-0.252115	0.0015857	0.0176391	0.21999	0.263009
MANF	-3.16891	-0.361626	0.00153013	0.0170999	0.125612	0.166368
PRRC2B	-3.17044	-0.284559	0.00152208	0.0170362	0.177106	0.219687
NKAP	-3.17754	-0.379071	0.00148532	0.0166505	0.126963	0.167393
SMNDC1	-3.18399	-0.339236	0.00145258	0.0163342	0.146547	0.187388
NBPF15	-3.18661	-0.318356	0.00143948	0.0161995	0.151275	0.193027
SLC9A9	-3.18839	-0.422175	0.00143068	0.016113	0.106027	0.146373
KIAA1109	-3.18984	-0.404712	0.0014235	0.0160446	0.115482	0.155857
BOD1L1	-3.19104	-0.480708	0.00141762	0.0160033	0.101469	0.14022
OSBPL9	-3.19229	-0.407622	0.0014115	0.0159466	0.108898	0.149449
SYNC	-3.20658	-0.326873	0.00134323	0.0152468	0.145703	0.188157
PRPF38A	-3.207	-0.293005	0.00134125	0.0152363	0.161236	0.204307
ARL4A	-3.21146	-0.446376	0.00132062	0.0150255	0.101638	0.141759
KPNA3	-3.21586	-0.373003	0.00130052	0.0148086	0.130846	0.170982
GNL1	-3.22153	-0.378406	0.00127506	0.0145415	0.125612	0.166368
POLR2B	-3.22758	-0.284706	0.00124842	0.0142715	0.181834	0.225327
ITFG1	-3.22833	-0.426106	0.00124516	0.0142454	0.107547	0.148167
PPP6R3	-3.23278	-0.340848	0.00122592	0.0140476	0.134391	0.176365
GATAD2B	-3.23477	-0.458675	0.00121739	0.013983	0.104339	0.144066
NFATC3	-3.23633	-0.276921	0.00121079	0.0139293	0.188418	0.231223
NSFL1C	-3.24123	-0.316513	0.00119013	0.0137026	0.160729	0.203025
GSTO1	-3.24555	-0.252281	0.00117223	0.0135208	0.197873	0.242758
NGDN	-3.24571	-0.276097	0.0011716	0.0135208	0.180483	0.226352
AASDHPPT	-3.24709	-0.338589	0.0011659	0.0134988	0.152288	0.19354
ATP1B3	-3.24757	-0.317406	0.00116393	0.0134869	0.15921	0.201487
FUBP1	-3.25195	-0.29314	0.00114617	0.0132917	0.167652	0.210972
LRBA	-3.25291	-0.292104	0.00114228	0.0132572	0.1766	0.219431
ZNF302	-3.25317	-0.328644	0.00114127	0.0132562	0.147729	0.190464
CDK11A	-3.25726	-0.383382	0.00112492	0.013119	0.130508	0.171238
CLIP1	-3.27485	-0.45758	0.00105718	0.0123889	0.100287	0.141246
ADK	-3.27561	-0.288782	0.00105433	0.0123655	0.170691	0.214304
RBBP7	-3.27573	-0.272714	0.00105389	0.0123655	0.201925	0.245322
PLCG1	-3.27627	-0.30249	0.00105186	0.0123566	0.173392	0.214817
USP9X	-3.27849	-0.400689	0.00104365	0.0122701	0.118183	0.159959
TIFA	-3.28274	-0.378258	0.00102804	0.0121063	0.131859	0.173545
ERCC5	-3.28293	-0.280513	0.00102734	0.0121063	0.193821	0.238144
ZNF24	-3.28303	-0.263544	0.00102697	0.0121063	0.207665	0.253781
ZBTB25	-3.28409	-0.32584	0.00102311	0.0120875	0.154989	0.198411
LINC00649	-3.2842	-0.393509	0.00102274	0.0120875	0.108729	0.1515
NSF	-3.28906	-0.429348	0.00100523	0.0119055	0.107209	0.148936
PNP	-3.29015	-0.3218	0.00100134	0.0118691	0.16647	0.208921
WDR33	-3.29046	-0.28698	0.00100023	0.0118657	0.188756	0.232504
CD84	-3.29252	-0.364662	0.000992949	0.011789	0.141482	0.182261
HDAC2	-3.29371	-0.289302	0.000988734	0.0117486	0.1766	0.220969
LIPA	-3.29482	-0.414223	0.000984854	0.0117121	0.115989	0.157908
ZNF148	-3.29713	-0.334204	0.000976795	0.0116259	0.150093	0.192771
AHSA1	-3.29814	-0.308729	0.000973261	0.0115933	0.169171	0.213022
NCOA7	-3.30756	-0.35357	0.000941114	0.0112382	0.137093	0.18021
UBTF	-3.31442	-0.293263	0.000918324	0.0110298	0.190782	0.234299
GOPC	-3.31513	-0.34148	0.000915999	0.011011	0.145366	0.188926
YIPF5	-3.31928	-0.361066	0.000902488	0.0108576	0.140301	0.182774
OTUD6B-AS1	-3.32171	-0.375033	0.000894682	0.0107992	0.139288	0.180979
PPP4R3A	-3.32186	-0.348252	0.000894193	0.0107992	0.144184	0.186619
PABPN1	-3.32375	-0.277567	0.000888154	0.0107388	0.197704	0.242246
CTNNB1	-3.32524	-0.337167	0.000883431	0.0106996	0.145872	0.189439
PRKAA1	-3.3285	-0.427666	0.000873165	0.0105841	0.103157	0.14586
ACTR10	-3.33707	-0.3565	0.000846675	0.0102889	0.146547	0.188926
ANKH	-3.33938	-0.480889	0.000839648	0.0102121	0.101638	0.142784
ALDH9A1	-3.33962	-0.319072	0.000838934	0.010212	0.155327	0.199949
DDB1	-3.33986	-0.30603	0.000838198	0.0102116	0.171028	0.214817
IARS	-3.33989	-0.450334	0.000838111	0.0102116	0.107716	0.149705
CFDP1	-3.34559	-0.263988	0.000821072	0.0100198	0.201756	0.249423
TXK	-3.34907	-0.375112	0.000810842	0.00991173	0.139456	0.181492
CCDC88C	-3.35821	-0.275552	0.000784501	0.00960598	0.203275	0.248142
SNAP23	-3.3632	-0.303521	0.000770453	0.00944196	0.185548	0.228916
TMX1	-3.36596	-0.273883	0.000762787	0.00937185	0.209185	0.25455
NCF1	-3.36842	-0.286982	0.00075601	0.00930439	0.190275	0.234812
RPS6KA3	-3.37098	-0.375721	0.000749002	0.00922599	0.125274	0.168162
MID1IP1	-3.37356	-0.440065	0.000742025	0.00915565	0.107716	0.150218
AFTPH	-3.37415	-0.434392	0.000740449	0.00915182	0.120547	0.162266
IMMT	-3.3755	-0.331154	0.000736829	0.00912268	0.152625	0.197642
CENPC	-3.38113	-0.381143	0.000721874	0.00896823	0.136924	0.179954
HSPA1A	-3.38294	-0.417693	0.000717151	0.00891722	0.117846	0.160984
SMC1A	-3.38537	-0.436315	0.000710817	0.00885369	0.117846	0.159959
GOLGB1	-3.38862	-0.436951	0.000702447	0.00875697	0.114807	0.157139
MAT2A	-3.38866	-0.267859	0.000702344	0.00875697	0.216782	0.264548
MORC3	-3.39269	-0.376551	0.000692099	0.00865782	0.140132	0.183286
RBM27	-3.39408	-0.394758	0.000688589	0.00862138	0.134898	0.177134
SEC22B	-3.39488	-0.449278	0.00068659	0.0086038	0.108391	0.150474
NRDC	-3.39724	-0.282039	0.000680698	0.00853735	0.182171	0.228659
PRKCSH	-3.39757	-0.251502	0.000679875	0.00853444	0.228769	0.277108
NPAT	-3.40781	-0.411288	0.000654866	0.00824915	0.120716	0.16406
ITFG2	-3.40988	-0.369039	0.000649903	0.00819376	0.129833	0.174058
CCDC82	-3.41524	-0.454046	0.00063725	0.00804828	0.106027	0.14868
RPL7L1	-3.41589	-0.325558	0.000635747	0.00803899	0.172548	0.216611
SMC5	-3.42044	-0.429436	0.000625195	0.0079237	0.121729	0.16406
SREK1	-3.42087	-0.374453	0.00062421	0.00791816	0.14334	0.186362
PLEKHB2	-3.42302	-0.4213	0.000619289	0.00786263	0.116326	0.15919
ZFAND6	-3.42978	-0.279854	0.000604077	0.00768412	0.197366	0.243015
CNTRL	-3.43061	-0.296016	0.000602235	0.00767305	0.187912	0.232761
EBPL	-3.43682	-0.333295	0.000588582	0.00751897	0.162249	0.205332
DNAJC7	-3.43726	-0.282063	0.000587634	0.00751897	0.205639	0.250961
ADSS	-3.43726	-0.301883	0.000587627	0.00751897	0.182847	0.228147
PRRC2A	-3.43951	-0.288028	0.000582779	0.00747787	0.18386	0.23071
FOXN2	-3.44876	-0.340325	0.000563158	0.0072454	0.156002	0.200974
APOL6	-3.45043	-0.347902	0.000559689	0.0072136	0.150768	0.195078
ZMYM5	-3.45184	-0.467094	0.000556779	0.00718891	0.107547	0.150474
RPA2	-3.45736	-0.273181	0.000545493	0.00705579	0.21425	0.263266
CCM2	-3.46243	-0.252564	0.000535323	0.00694288	0.247341	0.29454
CNOT2	-3.46321	-0.281013	0.000533778	0.00692905	0.218302	0.264804
RTN3	-3.46456	-0.344471	0.000531094	0.0069004	0.157353	0.202512
EP400	-3.46501	-0.482531	0.000530219	0.00689523	0.105859	0.148936
NLRP1	-3.46949	-0.375733	0.000521457	0.0067935	0.137937	0.182774
SLU7	-3.47115	-0.320497	0.000518241	0.0067577	0.179132	0.224814
KANSL1	-3.47633	-0.403585	0.000508319	0.00664263	0.129158	0.173033
CUL4A	-3.48162	-0.32386	0.000498391	0.00652829	0.171197	0.216355
MIS18BP1	-3.48227	-0.379348	0.000497182	0.00651835	0.133716	0.178672
FBXO9	-3.48949	-0.406055	0.000483943	0.00636788	0.120716	0.165086
ABCF1	-3.4955	-0.392675	0.000473183	0.00623196	0.124093	0.169956
CDK17	-3.49885	-0.453397	0.000467262	0.00615959	0.107547	0.151756
MTF2	-3.50173	-0.403573	0.000462248	0.00610463	0.123755	0.168931
UBA1	-3.50328	-0.340782	0.000459569	0.00607479	0.167652	0.213279
TMX4	-3.53048	-0.292717	0.00041481	0.00551339	0.209522	0.257114
TIA1	-3.53748	-0.383521	0.000403966	0.00537915	0.137937	0.18303
CTR9	-3.54133	-0.376782	0.000398117	0.00530615	0.144184	0.190208
SAFB2	-3.5428	-0.346601	0.000395907	0.00528156	0.165457	0.211997
CAND1	-3.55028	-0.352292	0.000384823	0.00517187	0.156002	0.202256
ERICH1	-3.55597	-0.354367	0.00037659	0.00507197	0.156002	0.202256
CAPN7	-3.55633	-0.435271	0.000376075	0.00507197	0.120209	0.165086
ZNF644	-3.55884	-0.510569	0.000372502	0.00503434	0.100625	0.144835
PRKAR2A	-3.55996	-0.439949	0.000370917	0.0050222	0.125781	0.169444
HIVEP2	-3.56385	-0.343689	0.000365461	0.00496238	0.162418	0.208408
DARS	-3.56522	-0.264004	0.000363547	0.00494567	0.257471	0.307357
MAP2K1	-3.57141	-0.478857	0.000355064	0.00483482	0.110586	0.154319
TTC17	-3.5715	-0.310174	0.000354941	0.00483482	0.187912	0.235068
USP8	-3.57205	-0.419717	0.000354192	0.00483205	0.125443	0.170725
SDAD1	-3.57766	-0.304637	0.000346685	0.00473857	0.203782	0.250449
ARID1B	-3.57779	-0.419524	0.000346506	0.00473857	0.121054	0.166624
GBP4	-3.58319	-0.353405	0.00033943	0.0046526	0.163093	0.20969
ANKRD49	-3.58699	-0.473181	0.000334511	0.00458953	0.10856	0.153807
USP1	-3.59232	-0.385286	0.000327746	0.00451385	0.150768	0.196104
PPM1B	-3.59259	-0.34563	0.000327413	0.00451385	0.157522	0.20405
PUM2	-3.59727	-0.383731	0.000321577	0.00444157	0.135742	0.182005
ZBTB20	-3.60237	-0.46552	0.000315331	0.00436364	0.107209	0.152525
PTPN1	-3.6038	-0.337699	0.000313602	0.00434387	0.174743	0.222251
VEZF1	-3.60487	-0.402523	0.00031231	0.00433012	0.128313	0.175083
CD226	-3.62362	-0.448921	0.000290504	0.00405109	0.120547	0.166111
KLF12	-3.62708	-0.343816	0.000286644	0.00400913	0.170184	0.216867
HIF1A	-3.62805	-0.366771	0.000285568	0.00400543	0.14908	0.19636
ZNF493	-3.63174	-0.443996	0.000281519	0.00395298	0.120547	0.166624
USP16	-3.63238	-0.297023	0.000280814	0.00395024	0.206314	0.255319
MBD4	-3.6361	-0.357469	0.000276797	0.00390895	0.160223	0.206357
MTERF4	-3.63794	-0.287044	0.000274832	0.00388499	0.214418	0.262753
CDIPT	-3.63984	-0.31937	0.000272803	0.00386008	0.177275	0.226096
RALBP1	-3.6506	-0.379449	0.000261627	0.00370921	0.145366	0.192002
SBNO1	-3.6517	-0.336042	0.000260515	0.00370069	0.166301	0.214304
VPS26B	-3.65486	-0.33403	0.000257321	0.00365891	0.170859	0.218918
RNF216	-3.65497	-0.352579	0.000257215	0.00365891	0.150262	0.198154
PPHLN1	-3.6579	-0.257763	0.000254286	0.00362289	0.235523	0.288131
PCMT1	-3.66618	-0.264439	0.000246202	0.00351464	0.247847	0.30223
UBE2K	-3.6702	-0.377069	0.000242362	0.00346324	0.148236	0.195591
IQGAP2	-3.67219	-0.285094	0.00024048	0.00344244	0.219315	0.268905
MAN2A1	-3.67456	-0.421152	0.000238262	0.00341816	0.131859	0.177647
ITGAL	-3.67677	-0.282094	0.000236205	0.00339201	0.222016	0.271725
ARAP2	-3.68108	-0.467223	0.000232249	0.00334184	0.119365	0.16483
OXNAD1	-3.68755	-0.256915	0.000226427	0.00326457	0.265406	0.316073
UBE2R2	-3.68833	-0.487217	0.000225726	0.00325771	0.113963	0.159446
HSPH1	-3.69152	-0.518734	0.000222918	0.0032204	0.103495	0.149193
SLC38A2	-3.69295	-0.46706	0.000221669	0.00320556	0.115651	0.161753
PFDN6	-3.70212	-0.409938	0.000213809	0.00310101	0.135236	0.18303
PPM1K	-3.70581	-0.362135	0.000210719	0.00306253	0.15634	0.204819
CFAP97	-3.70629	-0.441961	0.000210321	0.00305981	0.119196	0.166368
PDIA4	-3.70742	-0.36342	0.000209378	0.00304917	0.162924	0.210972
GOLGA8B	-3.70843	-0.461701	0.000208545	0.00304009	0.121222	0.167649
SSR1	-3.71032	-0.256812	0.000206997	0.00302056	0.263211	0.319405
PRPS1	-3.7112	-0.400117	0.000206278	0.00301312	0.141651	0.18867
CYB5B	-3.71588	-0.338877	0.000202495	0.00296385	0.15921	0.209433
RICTOR	-3.71819	-0.42866	0.000200654	0.00293988	0.130846	0.17739
JADE1	-3.7227	-0.499939	0.000197104	0.00289962	0.107378	0.153807
KCNA3	-3.72332	-0.268747	0.000196617	0.00289539	0.23012	0.283261
UVRAG	-3.7239	-0.528098	0.000196172	0.00289179	0.100625	0.146629
PSMD11	-3.7242	-0.306564	0.000195932	0.0028912	0.19399	0.245065
SCAMP3	-3.72511	-0.318156	0.000195233	0.00288383	0.195847	0.244296
SETD2	-3.74298	-0.403603	0.000181848	0.00270545	0.138443	0.186106
TRIP11	-3.74381	-0.511471	0.000181251	0.00269936	0.108898	0.155601
FBXO3	-3.74531	-0.465647	0.000180173	0.00268884	0.118183	0.165086
HLA-DRA	-3.7514	-0.283111	0.00017585	0.00262975	0.163093	0.21456
SP140L	-3.75206	-0.380944	0.000175387	0.00262553	0.145872	0.194565
GTF2I	-3.75348	-0.392837	0.000174395	0.00261339	0.151612	0.199436
RBM14	-3.75622	-0.509545	0.000172497	0.00259301	0.106365	0.153038
SUPT16H	-3.7619	-0.428885	0.000168626	0.00254011	0.134898	0.182005
ZBTB7A	-3.76581	-0.536607	0.000166013	0.00250335	0.104846	0.150731
AP3M2	-3.77223	-0.523253	0.000161793	0.00244481	0.11295	0.158677
SPEN	-3.77407	-0.563219	0.000160609	0.00242946	0.1013	0.147142
MAN1A2	-3.77431	-0.388382	0.000160454	0.00242946	0.145872	0.194565
NUTM2B-AS1	-3.78133	-0.397601	0.000155991	0.00236953	0.149755	0.198923
SPOP	-3.78352	-0.375788	0.000154625	0.00235373	0.158703	0.207126
WTAP	-3.78436	-0.251644	0.000154107	0.0023483	0.272666	0.327865
PPP2R5E	-3.78532	-0.425268	0.000153509	0.00234165	0.13895	0.18585
SLAMF1	-3.79517	-0.331101	0.000147541	0.00225539	0.176937	0.227378
ASF1A	-3.79523	-0.325468	0.000147505	0.00225539	0.205301	0.252756
CDK12	-3.79773	-0.507178	0.000146027	0.00223696	0.11143	0.158165
TOP1	-3.79813	-0.33122	0.000145794	0.00223576	0.174067	0.225583
XPO1	-3.79866	-0.43003	0.00014548	0.00223331	0.129495	0.178159
NLRC3	-3.80316	-0.362414	0.000142863	0.00219547	0.15769	0.208152
MIER1	-3.80566	-0.355255	0.000141427	0.00217572	0.163431	0.213279
PAFAH1B1	-3.80764	-0.302785	0.000140297	0.00216063	0.213068	0.264291
U2AF2	-3.81752	-0.311641	0.000134801	0.00208265	0.188249	0.240451
SUMF2	-3.82389	-0.303171	0.000131362	0.00203169	0.212224	0.263522
POLR2A	-3.82528	-0.34245	0.000130624	0.00202244	0.177106	0.22789
RBM6	-3.83042	-0.310746	0.000127927	0.00198493	0.199561	0.250449
CREB1	-3.83584	-0.375705	0.000125138	0.00194792	0.151275	0.201999
TRIM38	-3.83653	-0.502825	0.000124783	0.00194449	0.103326	0.151756
HOOK3	-3.84178	-0.499134	0.000122147	0.00190753	0.112274	0.160728
ARF3	-3.84208	-0.358814	0.000121996	0.00190722	0.161067	0.210972
RB1CC1	-3.85203	-0.448627	0.000117141	0.00183529	0.136586	0.183799
INPP5D	-3.85495	-0.439488	0.000115752	0.00181549	0.130846	0.179698
PSMA3-AS1	-3.85825	-0.383111	0.0001142	0.0017947	0.161236	0.210715
TMCO1	-3.86021	-0.272623	0.00011329	0.00178268	0.270978	0.32607
RAF1	-3.86605	-0.504701	0.000110613	0.00174436	0.112443	0.160472
TMEM248	-3.86756	-0.321427	0.000109929	0.00173737	0.183691	0.236606
BNIP3L	-3.86817	-0.275659	0.000109656	0.00173494	0.23451	0.2889
UBE2E1	-3.87405	-0.381746	0.000107042	0.00169729	0.151444	0.201999
PPP4R2	-3.87463	-0.356979	0.000106785	0.00169694	0.170184	0.220969
RAB3GAP1	-3.88124	-0.556605	0.000103925	0.00165879	0.100794	0.148167
FLOT1	-3.88187	-0.372503	0.000103655	0.00165631	0.159716	0.210972
BDP1	-3.88236	-0.393401	0.000103448	0.00165482	0.154989	0.20405
EIF4EBP2	-3.88908	-0.251886	0.000100624	0.00161574	0.282458	0.336324
CNIH4	-3.90268	-0.352714	9.51331e-05	0.00153198	0.173392	0.225327
SRPK2	-3.90378	-0.25897	9.47009e-05	0.00152843	0.251562	0.310177
GPRIN3	-3.90613	-0.462721	9.37858e-05	0.00151704	0.131859	0.18021
ZBTB38	-3.91005	-0.283173	9.22772e-05	0.00149599	0.242445	0.295053
HECTD1	-3.91073	-0.348424	9.20178e-05	0.00149346	0.189431	0.239938
SEPHS2	-3.91167	-0.355035	9.16611e-05	0.00148934	0.164444	0.216867
RNF138	-3.91556	-0.339688	9.01944e-05	0.00146716	0.198548	0.248654
WAC	-3.92444	-0.324565	8.69312e-05	0.00141567	0.195003	0.247885
SAFB	-3.92802	-0.3235	8.56486e-05	0.00139635	0.200912	0.253012
QARS	-3.93144	-0.382666	8.44388e-05	0.00137974	0.162249	0.212253
GSK3B	-3.93938	-0.490833	8.16916e-05	0.00133636	0.120885	0.169444
HNRNPUL2	-3.94147	-0.517575	8.09853e-05	0.00132781	0.11143	0.160215
PTBP1	-3.94473	-0.286673	7.98887e-05	0.00131132	0.246666	0.299667
SMARCA4	-3.94835	-0.449276	7.86915e-05	0.00129313	0.124599	0.174314
RAP1GDS1	-3.94998	-0.398997	7.8158e-05	0.00128583	0.149418	0.200205
MATR3-1	-3.95083	-0.282776	7.78807e-05	0.00128272	0.242782	0.298129
TAP2	-3.95854	-0.293984	7.54092e-05	0.00124344	0.226406	0.281466
USP47	-3.95862	-0.49185	7.53828e-05	0.00124344	0.116495	0.166368
NUMA1	-3.96458	-0.368374	7.35258e-05	0.00121515	0.175249	0.22584
LINS1	-3.97052	-0.36463	7.17153e-05	0.00118658	0.170859	0.22302
ZMYM2	-3.97988	-0.464104	6.89503e-05	0.00114214	0.117846	0.168162
KLHL24	-3.98008	-0.504234	6.88923e-05	0.00114214	0.104846	0.155088
ATAD1	-3.98145	-0.496078	6.84962e-05	0.00113853	0.121054	0.170213
ARID4A	-3.98429	-0.405731	6.76825e-05	0.0011276	0.15195	0.203281
NCOA3	-3.98535	-0.485519	6.73817e-05	0.00112388	0.116495	0.166624
ADAM10	-3.99142	-0.427414	6.56795e-05	0.00109802	0.138106	0.18867
TSPYL1	-3.99261	-0.415888	6.5351e-05	0.0010938	0.145366	0.196873
HELZ	-3.99743	-0.412789	6.40348e-05	0.00107301	0.151106	0.20123
CDC73	-4.00065	-0.445664	6.31684e-05	0.00105972	0.132197	0.182774
PRDM2	-4.00638	-0.525389	6.16573e-05	0.00103557	0.106534	0.156883
EIF4G1	-4.00903	-0.432372	6.09695e-05	0.0010264	0.141482	0.191489
BRD4	-4.01603	-0.371922	5.91862e-05	0.000998707	0.177444	0.228916
ANXA7	-4.02297	-0.251554	5.74684e-05	0.000970854	0.333108	0.397078
CCNDBP1	-4.02876	-0.252062	5.60729e-05	0.000948387	0.322978	0.382979
EVI2A	-4.02955	-0.453897	5.58842e-05	0.000946302	0.128989	0.180467
ATP6AP2	-4.02959	-0.269801	5.58739e-05	0.000946302	0.291238	0.34786
USP10	-4.03744	-0.306411	5.40377e-05	0.000918259	0.229276	0.283773
LMBRD1	-4.04442	-0.298131	5.24521e-05	0.000892364	0.233665	0.290182
VPS35	-4.0524	-0.326725	5.06943e-05	0.000866537	0.209185	0.262497
RRP1B	-4.05562	-0.365542	5.00007e-05	0.000855693	0.181834	0.233274
MOB4	-4.05739	-0.344006	4.96241e-05	0.000850254	0.187067	0.240708
PIAS1	-4.05796	-0.295363	4.9503e-05	0.000849185	0.24886	0.303256
HSPA5	-4.0628	-0.271437	4.84877e-05	0.000832755	0.292251	0.350167
HERPUD2	-4.06409	-0.306355	4.8221e-05	0.00082916	0.226068	0.279416
DR1	-4.06883	-0.312112	4.7249e-05	0.000813414	0.200743	0.256857
PRPF4B	-4.06918	-0.346142	4.71783e-05	0.000813164	0.18521	0.239682
PNN	-4.07065	-0.272099	4.68825e-05	0.000809031	0.305082	0.359908
WHAMM	-4.07301	-0.519973	4.64092e-05	0.000803432	0.114807	0.165086
PPP2R2A	-4.07567	-0.485879	4.58824e-05	0.000795569	0.129326	0.179441
LBR	-4.08059	-0.31453	4.49207e-05	0.000780768	0.228432	0.281723
HSPD1	-4.08216	-0.256127	4.46196e-05	0.000776467	0.31403	0.372981
USP48	-4.0899	-0.469055	4.31552e-05	0.000751888	0.130339	0.181492
GNAS	-4.09295	-0.251626	4.25926e-05	0.000742981	0.328212	0.389387
TFAM	-4.09552	-0.42414	4.21214e-05	0.00073565	0.141651	0.194822
MAML2	-4.09609	-0.428818	4.20191e-05	0.00073475	0.152457	0.203538
ME2	-4.09722	-0.500868	4.18138e-05	0.000732045	0.119534	0.170725
RAB11A	-4.10274	-0.272443	4.08292e-05	0.000717413	0.276718	0.33453
MTA2	-4.10612	-0.469451	4.02353e-05	0.000707837	0.131859	0.184312
AP3B1	-4.10749	-0.51365	3.9998e-05	0.000704519	0.113118	0.16406
PTPN4	-4.11112	-0.361176	3.93745e-05	0.000695232	0.190782	0.243015
UFL1	-4.11248	-0.494599	3.91433e-05	0.000691994	0.119365	0.171494
ATXN7	-4.11262	-0.459861	3.91186e-05	0.000691994	0.131184	0.183286
H2AFY	-4.12587	-0.267982	3.6934e-05	0.00065534	0.293264	0.350936
GMCL1	-4.1351	-0.559754	3.54804e-05	0.000631874	0.100625	0.152012
CDC14A	-4.13816	-0.400658	3.50104e-05	0.000624274	0.16782	0.220456
CIAO1	-4.14335	-0.384827	3.42264e-05	0.000611047	0.166976	0.2202
VASP	-4.14562	-0.296012	3.38898e-05	0.000606536	0.241432	0.297872
SYNE1	-4.14901	-0.356213	3.33911e-05	0.000598351	0.188587	0.243271
TRG-AS1	-4.15212	-0.543483	3.29412e-05	0.000591519	0.111261	0.162266
IRF2BP2	-4.1611	-0.470304	3.16712e-05	0.000569649	0.13895	0.19072
LONP2	-4.16223	-0.42448	3.15148e-05	0.000567541	0.153638	0.206357
UBR5	-4.17477	-0.511702	2.98288e-05	0.00053852	0.113963	0.167137
ORMDL3	-4.18429	-0.351074	2.86063e-05	0.000518391	0.198379	0.252756
IBTK	-4.18727	-0.53786	2.82324e-05	0.000512257	0.112443	0.164573
PPP6C	-4.18876	-0.252946	2.80481e-05	0.000509553	0.315381	0.379134
USP3	-4.19371	-0.346599	2.7443e-05	0.000499815	0.19821	0.254806
XRN1	-4.2152	-0.405106	2.49552e-05	0.000457386	0.165288	0.219431
SLC7A6	-4.21623	-0.429839	2.48421e-05	0.00045647	0.145703	0.200461
HNRNPAB	-4.22275	-0.528712	2.41338e-05	0.000445663	0.119028	0.171238
PASK	-4.22759	-0.300256	2.36204e-05	0.000437356	0.28077	0.333248
THUMPD3-AS1	-4.23304	-0.4185	2.30558e-05	0.000427449	0.146716	0.202512
RAB10	-4.24162	-0.353476	2.21911e-05	0.000412474	0.190275	0.24686
LARS	-4.2442	-0.474366	2.19376e-05	0.000408813	0.137599	0.190977
IFNAR2	-4.24841	-0.320569	2.15294e-05	0.000402765	0.220496	0.277877
HSPA9	-4.25158	-0.311959	2.12266e-05	0.000398646	0.237549	0.297103
SEC63	-4.25909	-0.497761	2.05262e-05	0.000386496	0.127638	0.180723
SYNE2	-4.2604	-0.259861	2.04063e-05	0.000384741	0.341212	0.396052
PARP8	-4.27342	-0.328678	1.92501e-05	0.00036389	0.212392	0.270187
HERC1	-4.27386	-0.403681	1.92118e-05	0.000363642	0.161574	0.21738
DENND4C	-4.27941	-0.488522	1.87389e-05	0.000355155	0.123924	0.178416
TMOD3	-4.28169	-0.352674	1.85483e-05	0.000352003	0.197535	0.25455
PDCD10	-4.29047	-0.281006	1.78294e-05	0.000339697	0.267432	0.327865
PHC3	-4.29231	-0.429987	1.76825e-05	0.000337345	0.152794	0.207895
UBN1	-4.29829	-0.564401	1.72122e-05	0.000328806	0.104508	0.157908
RNF115	-4.29994	-0.478181	1.70843e-05	0.000326793	0.131015	0.185593
VHL	-4.31532	-0.435161	1.59372e-05	0.000307291	0.144184	0.19918
CNOT6L	-4.32349	-0.439985	1.53577e-05	0.000296908	0.142833	0.198411
ZNF638	-4.32364	-0.364197	1.53475e-05	0.000296908	0.188756	0.247372
RASSF3	-4.32601	-0.433835	1.51837e-05	0.000294726	0.156509	0.210972
SEC31A	-4.33953	-0.367259	1.42788e-05	0.000277534	0.193145	0.250961
SENP6	-4.34502	-0.421377	1.39266e-05	0.000271053	0.164613	0.219944
TPP2	-4.34537	-0.408524	1.39042e-05	0.000270982	0.19247	0.245322
CHORDC1	-4.35515	-0.495782	1.32978e-05	0.000260215	0.130508	0.185081
BAZ2A	-4.35622	-0.396932	1.32328e-05	0.000259613	0.177444	0.232761
CAMK2G	-4.35756	-0.450555	1.31518e-05	0.000258759	0.144859	0.200205
ATXN7L3B	-4.3645	-0.531389	1.27411e-05	0.000251021	0.118521	0.173289
REST	-4.37363	-0.312904	1.222e-05	0.000241412	0.240925	0.298129
SLTM	-4.37719	-0.31609	1.2022e-05	0.000237826	0.239068	0.299923
SRPRA	-4.38367	-0.358438	1.16697e-05	0.000231807	0.215938	0.273007
SHOC2	-4.38767	-0.570369	1.1457e-05	0.000227896	0.110586	0.165086
MLLT3	-4.38882	-0.540106	1.13967e-05	0.000227008	0.119872	0.174571
ZC3H13	-4.3919	-0.468021	1.12366e-05	0.000224128	0.149586	0.203794
SSH2	-4.41109	-0.330079	1.02851e-05	0.000206002	0.221678	0.281723
PCMTD1	-4.41233	-0.490728	1.02266e-05	0.000205113	0.136586	0.191746
CAPZA2	-4.41783	-0.31426	9.96985e-06	0.000200242	0.262874	0.321969
PPP1R12A	-4.42001	-0.265058	9.86942e-06	0.0001985	0.328212	0.391182
CYFIP2	-4.42168	-0.253428	9.79349e-06	0.000197247	0.382576	0.443732
KDM4C	-4.4231	-0.483559	9.72942e-06	0.00019623	0.137599	0.192771
AP1S2	-4.42639	-0.297341	9.58211e-06	0.000193666	0.266419	0.328377
TGS1	-4.42904	-0.531449	9.46514e-06	0.000191702	0.126625	0.181236
DPM3	-4.43311	-0.512665	9.28855e-06	0.000188389	0.120885	0.176621
TMEM106B	-4.43679	-0.432406	9.13112e-06	0.000185457	0.158872	0.215329
XBP1	-4.44335	-0.273211	8.85676e-06	0.000180137	0.32416	0.38426
RPL41	-4.44985	-0.403148	8.5932e-06	0.00017527	0.998649	1
USP33	-4.45146	-0.488358	8.52871e-06	0.0001742	0.130677	0.187388
CDC42SE1	-4.45677	-0.257332	8.3202e-06	0.000170423	0.394732	0.460138
EMB	-4.4586	-0.276801	8.24955e-06	0.000169215	0.31403	0.378621
RALA	-4.46475	-0.438604	8.01622e-06	0.000164897	0.15921	0.215842
JAK3	-4.47208	-0.310058	7.74628e-06	0.000159571	0.257302	0.318893
RECQL	-4.47351	-0.459751	7.69455e-06	0.00015901	0.145534	0.202256
USP4	-4.48538	-0.402095	7.2784e-06	0.000150792	0.173898	0.232761
RPN1	-4.49442	-0.267718	6.97594e-06	0.000144941	0.351342	0.419636
TAF3	-4.5033	-0.505782	6.69056e-06	0.000139614	0.130677	0.187132
DIDO1	-4.5065	-0.422071	6.59064e-06	0.000137727	0.160898	0.219175
CFLAR	-4.51204	-0.262473	6.42078e-06	0.000134372	0.356238	0.420405
TSHZ2	-4.5131	-0.456244	6.38871e-06	0.000133894	0.177444	0.231479
NCKAP1L	-4.53484	-0.332092	5.76477e-06	0.000120993	0.242276	0.30223
UBLCP1	-4.53507	-0.422704	5.75842e-06	0.000120993	0.174405	0.231479
LMAN1	-4.53975	-0.425272	5.63221e-06	0.000118728	0.181158	0.237375
DPYD	-4.5451	-0.366533	5.491e-06	0.00011609	0.206821	0.265317
PSMD2	-4.55826	-0.353302	5.158e-06	0.000109369	0.220159	0.279928
TARDBP	-4.56104	-0.489977	5.08997e-06	0.000108085	0.137599	0.194822
CASP8AP2	-4.57312	-0.548466	4.80512e-06	0.000102187	0.124093	0.180979
RASA3	-4.57621	-0.288389	4.73481e-06	0.00010084	0.301536	0.365035
SESN3	-4.57769	-0.487533	4.70137e-06	0.000100275	0.15195	0.207895
CELF1	-4.58195	-0.423408	4.60666e-06	9.85457e-05	0.167483	0.22584
ITSN2	-4.58567	-0.334678	4.52525e-06	9.69476e-05	0.237717	0.299923
CNOT8	-4.58694	-0.352396	4.49785e-06	9.65036e-05	0.222691	0.283517
RAB29	-4.59412	-0.354226	4.34575e-06	9.35177e-05	0.208847	0.270443
TERF1	-4.59715	-0.629964	4.28309e-06	9.23067e-05	0.104846	0.161241
MRPL42	-4.59777	-0.510966	4.27041e-06	9.21707e-05	0.131859	0.189439
FAM13B	-4.6002	-0.564891	4.22093e-06	9.15125e-05	0.122404	0.178672
ARHGEF6	-4.60094	-0.385566	4.20585e-06	9.13226e-05	0.188925	0.24968
GON4L	-4.60941	-0.47295	4.0381e-06	8.79442e-05	0.155327	0.21251
DCK	-4.61896	-0.287216	3.85672e-06	8.41207e-05	0.300523	0.369392
TNKS2	-4.61929	-0.451662	3.85051e-06	8.41121e-05	0.158366	0.216611
ITGA6	-4.6207	-0.567786	3.82455e-06	8.36715e-05	0.117339	0.174571
TMC8	-4.62802	-0.265094	3.69184e-06	8.08904e-05	0.373122	0.439887
GRB2	-4.63004	-0.283571	3.65592e-06	8.02249e-05	0.321796	0.389387
ARID1A	-4.63272	-0.442339	3.60891e-06	7.93136e-05	0.151612	0.211997
PHIP	-4.63536	-0.350249	3.5631e-06	7.84262e-05	0.240419	0.300692
ELMO1	-4.64836	-0.374533	3.34585e-06	7.38691e-05	0.212899	0.274289
STX16	-4.64872	-0.499934	3.34007e-06	7.38544e-05	0.139794	0.198923
PRKX	-4.65953	-0.464998	3.1693e-06	7.02934e-05	0.149755	0.208921
UPF2	-4.67114	-0.601273	2.9953e-06	6.66384e-05	0.107885	0.166111
UBE2B	-4.67259	-0.274245	2.97432e-06	6.62737e-05	0.372278	0.44527
SERINC3	-4.67343	-0.355344	2.96207e-06	6.61507e-05	0.229107	0.289926
ARF4	-4.67347	-0.381219	2.9616e-06	6.61507e-05	0.19821	0.260959
CTSS	-4.67497	-0.302733	2.93991e-06	6.59133e-05	0.286848	0.353499
PHYKPL	-4.67847	-0.347065	2.89022e-06	6.48998e-05	0.229951	0.294027
CNST	-4.68309	-0.352338	2.82586e-06	6.35532e-05	0.229951	0.290438
MSL3	-4.68441	-0.430194	2.80771e-06	6.32435e-05	0.178795	0.238657
USP34	-4.69643	-0.425437	2.64749e-06	5.98209e-05	0.178119	0.2384
SMARCA5	-4.70832	-0.464765	2.49767e-06	5.66125e-05	0.161911	0.220969
EIF5B	-4.70886	-0.413297	2.49109e-06	5.65519e-05	0.191964	0.250961
ARF6	-4.7133	-0.254977	2.43732e-06	5.54184e-05	0.427824	0.501666
GLUD1	-4.72508	-0.406248	2.30022e-06	5.23835e-05	0.193314	0.255063
SMARCC1	-4.73233	-0.442697	2.21956e-06	5.06263e-05	0.167483	0.227634
IL17RA	-4.73671	-0.430527	2.1721e-06	4.96221e-05	0.172379	0.234043
SETD5	-4.74358	-0.556546	2.09976e-06	4.80452e-05	0.127469	0.18585
DNAJB14	-4.74597	-0.468119	2.07513e-06	4.75569e-05	0.155158	0.215586
ERGIC2	-4.74821	-0.392621	2.05225e-06	4.71073e-05	0.185041	0.24968
RANBP2	-4.74856	-0.481299	2.04868e-06	4.71e-05	0.151106	0.210972
NPEPPS	-4.7486	-0.412254	2.04827e-06	4.71e-05	0.193821	0.25455
PHF20L1	-4.76351	-0.548156	1.90257e-06	4.41623e-05	0.124093	0.184312
HELB	-4.77453	-0.586415	1.80132e-06	4.19466e-05	0.118015	0.177134
NCOR1	-4.77656	-0.265485	1.78318e-06	4.15913e-05	0.413811	0.484235
GPBP1	-4.80146	-0.314335	1.57517e-06	3.68584e-05	0.281276	0.348629
GOLGA4	-4.80246	-0.451414	1.56729e-06	3.67336e-05	0.17373	0.234043
RNMT	-4.80412	-0.529593	1.55431e-06	3.64884e-05	0.136755	0.196873
SNRK	-4.81053	-0.503526	1.50529e-06	3.5395e-05	0.148405	0.208664
TMF1	-4.81278	-0.500265	1.48846e-06	3.51135e-05	0.147392	0.208664
CCAR1	-4.8195	-0.411608	1.43915e-06	3.40059e-05	0.184704	0.247885
ATF7IP	-4.82364	-0.381585	1.40963e-06	3.33629e-05	0.22573	0.288131
NOP58	-4.82747	-0.325378	1.38282e-06	3.27818e-05	0.271822	0.337349
IFITM3	-4.84445	-0.267163	1.26961e-06	3.0197e-05	0.378356	0.44527
DCAF7	-4.8579	-0.374752	1.18635e-06	2.82633e-05	0.217626	0.283261
ERAP2	-4.86467	-0.424284	1.14649e-06	2.73586e-05	0.1766	0.240964
DIAPH1	-4.87627	-0.364899	1.08109e-06	2.58836e-05	0.224042	0.289413
STK10	-4.8875	-0.320072	1.02125e-06	2.44915e-05	0.290562	0.358626
CSNK1A1	-4.88789	-0.312049	1.01924e-06	2.44837e-05	0.291238	0.359908
ARHGAP15	-4.88797	-0.250368	1.01881e-06	2.44837e-05	0.474591	0.542169
ZFC3H1	-4.88896	-0.579027	1.01368e-06	2.44315e-05	0.123248	0.184312
CRBN	-4.89248	-0.296059	9.95721e-07	2.40386e-05	0.323316	0.395027
PDCD4	-4.89465	-0.273598	9.84814e-07	2.3815e-05	0.404018	0.467829
PCSK7	-4.89599	-0.31451	9.78119e-07	2.36928e-05	0.284315	0.35273
CREBRF	-4.9056	-0.560192	9.3143e-07	2.26349e-05	0.134223	0.195078
PRPF40A	-4.91231	-0.317052	9.00101e-07	2.19131e-05	0.286848	0.352474
SAMD9	-4.91904	-0.528796	8.6969e-07	2.12084e-05	0.134729	0.197129
EFR3A	-4.92059	-0.629335	8.62853e-07	2.10772e-05	0.109911	0.170725
CDC40	-4.92264	-0.559312	8.53827e-07	2.0892e-05	0.138781	0.198667
PYCR2	-4.92617	-0.397781	8.38569e-07	2.06234e-05	0.208847	0.273007
MALT1	-4.93328	-0.481421	8.08598e-07	1.99202e-05	0.161405	0.223276
PTBP3	-4.94115	-0.41286	7.76627e-07	1.91652e-05	0.201418	0.265829
SRSF4	-4.95302	-0.302313	7.3069e-07	1.80624e-05	0.323822	0.396052
RAB14	-4.9565	-0.383624	7.17747e-07	1.77728e-05	0.21425	0.278903
RAD23B	-4.95706	-0.438792	7.15682e-07	1.77521e-05	0.184028	0.246603
VPS4B	-4.96443	-0.467746	6.89027e-07	1.71203e-05	0.16934	0.232248
HNRNPL	-4.96685	-0.370696	6.80483e-07	1.69371e-05	0.228432	0.293258
THRAP3	-4.97359	-0.295316	6.57235e-07	1.6415e-05	0.358264	0.428095
USP15	-4.97587	-0.315261	6.49559e-07	1.62513e-05	0.299004	0.369136
RC3H1	-4.97726	-0.644175	6.44894e-07	1.61626e-05	0.104846	0.16688
DCAF8	-4.97991	-0.507434	6.36126e-07	1.59705e-05	0.150768	0.213535
TAOK3	-4.98508	-0.352509	6.19375e-07	1.5577e-05	0.25477	0.322481
TRNT1	-5.01794	-0.642621	5.22278e-07	1.31809e-05	0.105014	0.166624
ANXA5	-5.02423	-0.289554	5.05453e-07	1.27786e-05	0.366875	0.43271
CD47	-5.03275	-0.254339	4.83497e-07	1.22449e-05	0.511396	0.584209
PSMA4	-5.03275	-0.355714	4.83497e-07	1.22449e-05	0.255107	0.320687
BAZ1A	-5.04521	-0.336792	4.53031e-07	1.15137e-05	0.269458	0.338118
SCML4	-5.05738	-0.415197	4.25053e-07	1.08407e-05	0.205808	0.269931
SRP54	-5.06326	-0.604129	4.12156e-07	1.05304e-05	0.119196	0.182517
SECISBP2	-5.06795	-0.408985	4.02117e-07	1.02921e-05	0.214925	0.279416
LUC7L2	-5.0685	-0.376924	4.0096e-07	1.02806e-05	0.23873	0.30505
PCM1	-5.07785	-0.382381	3.81727e-07	9.80489e-06	0.219652	0.287362
TES	-5.08152	-0.336003	3.74435e-07	9.6347e-06	0.282121	0.351961
PDE3B	-5.08798	-0.532503	3.61906e-07	9.32891e-06	0.146716	0.209946
UTP23	-5.09515	-0.658224	3.48469e-07	8.99859e-06	0.109235	0.172776
CCT2	-5.1028	-0.339317	3.34664e-07	8.65756e-06	0.280601	0.34991
ODF2L	-5.11499	-0.372569	3.13759e-07	8.1313e-06	0.233665	0.301461
TPR	-5.12107	-0.271219	3.03799e-07	7.88733e-06	0.42985	0.503717
UBQLN1	-5.12321	-0.457837	3.00374e-07	7.8265e-06	0.176262	0.242502
NEMF	-5.1289	-0.446149	2.91438e-07	7.62113e-06	0.179808	0.247116
TLK1	-5.13116	-0.468349	2.87969e-07	7.54406e-06	0.18234	0.246347
RAB2A	-5.14067	-0.342904	2.73762e-07	7.19796e-06	0.271484	0.342989
YY1	-5.14909	-0.407463	2.61756e-07	6.89482e-06	0.218639	0.284286
CAST	-5.15522	-0.317919	2.53337e-07	6.68524e-06	0.336485	0.402205
KIF5B	-5.15572	-0.333013	2.5266e-07	6.67955e-06	0.299848	0.370418
MAP3K1	-5.16705	-0.471915	2.37818e-07	6.31025e-06	0.178626	0.243527
CPNE3	-5.17145	-0.476175	2.32286e-07	6.1748e-06	0.161574	0.22789
PSMC6	-5.17148	-0.41526	2.3225e-07	6.1748e-06	0.206652	0.27352
FAM107B	-5.1733	-0.307979	2.30001e-07	6.13662e-06	0.324835	0.396565
TUBA1B	-5.18598	-0.275719	2.14883e-07	5.7545e-06	0.423434	0.499103
PRKDC	-5.19534	-0.517473	2.04343e-07	5.49256e-06	0.157859	0.222763
RAP1B	-5.1954	-0.252742	2.04279e-07	5.49256e-06	0.575722	0.654704
GPATCH8	-5.19734	-0.561938	2.02162e-07	5.45422e-06	0.139288	0.20405
RAPGEF6	-5.20548	-0.439109	1.93494e-07	5.23992e-06	0.19534	0.263522
RSBN1L	-5.20846	-0.385103	1.90419e-07	5.16632e-06	0.225224	0.294796
GOLPH3	-5.20939	-0.387033	1.89466e-07	5.15014e-06	0.240925	0.309664
THUMPD1	-5.21017	-0.52411	1.88666e-07	5.13805e-06	0.164613	0.22789
ICAM2	-5.21123	-0.274104	1.87594e-07	5.11847e-06	0.430356	0.507562
TMEM173	-5.21321	-0.313746	1.85597e-07	5.07356e-06	0.332264	0.405024
XRN2	-5.21464	-0.340348	1.84172e-07	5.04415e-06	0.280095	0.350423
SPG7	-5.21507	-0.507053	1.83746e-07	5.04204e-06	0.162587	0.22789
TNFAIP8	-5.21697	-0.2568	1.81878e-07	5.00026e-06	0.553267	0.630095
BUB3	-5.2175	-0.285676	1.81351e-07	4.99526e-06	0.41533	0.497308
ATP2B4	-5.22046	-0.455388	1.78477e-07	4.92548e-06	0.189262	0.255063
SATB1	-5.22657	-0.543219	1.7268e-07	4.77462e-06	0.148742	0.213279
CCNH	-5.23029	-0.451894	1.69242e-07	4.68852e-06	0.189262	0.256088
GPR174	-5.23052	-0.490104	1.69033e-07	4.68852e-06	0.168327	0.234299
SLC4A7	-5.24305	-0.637774	1.57942e-07	4.3923e-06	0.115313	0.18021
UBA2	-5.24761	-0.366863	1.54084e-07	4.30157e-06	0.263718	0.332735
POGZ	-5.25176	-0.701615	1.50657e-07	4.21402e-06	0.10417	0.168418
BRD2	-5.25559	-0.290181	1.4755e-07	4.14316e-06	0.369914	0.443989
VPS36	-5.25616	-0.439225	1.47091e-07	4.13828e-06	0.187912	0.257114
CHD1	-5.27016	-0.538081	1.36305e-07	3.84981e-06	0.152625	0.218662
SPN	-5.27502	-0.343482	1.32738e-07	3.75642e-06	0.294783	0.365547
IQGAP1	-5.27645	-0.368533	1.31711e-07	3.73465e-06	0.262367	0.330684
OGT	-5.27687	-0.302739	1.31408e-07	3.73339e-06	0.360797	0.436042
SLA	-5.27693	-0.573366	1.31364e-07	3.73339e-06	0.135573	0.200974
SPTAN1	-5.29287	-0.294852	1.20409e-07	3.44118e-06	0.397265	0.46988
TRIM56	-5.29678	-0.673957	1.17864e-07	3.37511e-06	0.10856	0.173802
MORF4L1	-5.3052	-0.254304	1.12549e-07	3.22931e-06	0.580449	0.668547
EIF1AX	-5.3199	-0.356381	1.03825e-07	2.98493e-06	0.258653	0.334017
IL27RA	-5.32597	-0.353151	1.00418e-07	2.89273e-06	0.27638	0.347347
VPS13C	-5.32673	-0.418156	9.99974e-08	2.88635e-06	0.218302	0.287875
SYNCRIP	-5.3324	-0.46794	9.69214e-08	2.80316e-06	0.182678	0.250449
BIRC6	-5.3347	-0.483211	9.57042e-08	2.78466e-06	0.177782	0.245578
CCND2	-5.33714	-0.473915	9.4426e-08	2.75301e-06	0.18386	0.25173
RBBP6	-5.34125	-0.31775	9.23089e-08	2.69673e-06	0.323654	0.401179
PDCD6IP	-5.34337	-0.417202	9.12338e-08	2.67071e-06	0.213574	0.283517
FRYL	-5.35311	-0.501309	8.64571e-08	2.54117e-06	0.166976	0.234812
STAG2	-5.36019	-0.561933	8.31322e-08	2.44842e-06	0.146379	0.213535
GLOD4	-5.37322	-0.382822	7.73429e-08	2.28256e-06	0.246159	0.316842
NFKBIA	-5.38966	-0.288216	7.05916e-08	2.08758e-06	0.39946	0.47757
SERINC5	-5.39169	-0.394129	6.97964e-08	2.06829e-06	0.237549	0.306588
SRSF1	-5.39351	-0.386258	6.90937e-08	2.05167e-06	0.25477	0.325301
RASA2	-5.39801	-0.512918	6.73859e-08	2.00508e-06	0.164106	0.232248
GPR183	-5.40371	-0.286105	6.52768e-08	1.94633e-06	0.440993	0.509613
UTRN	-5.40562	-0.434997	6.45842e-08	1.92965e-06	0.214418	0.283773
TMEM165	-5.40596	-0.510379	6.44612e-08	1.92965e-06	0.16208	0.231223
SORL1	-5.42239	-0.372999	5.88072e-08	1.76434e-06	0.273679	0.34504
BAZ1B	-5.42302	-0.624114	5.86018e-08	1.76183e-06	0.1273	0.194309
SLC2A3	-5.42556	-0.390665	5.7773e-08	1.74053e-06	0.247341	0.318893
MCL1	-5.42764	-0.27113	5.71053e-08	1.72401e-06	0.488435	0.560369
LAPTM4A	-5.42831	-0.417701	5.68906e-08	1.72112e-06	0.225224	0.296847
POLR2L	-5.43119	-0.287944	5.5979e-08	1.69709e-06	0.436603	0.520123
TSPAN14	-5.44173	-0.363477	5.27667e-08	1.60306e-06	0.27638	0.348885
RNF125	-5.44292	-0.450598	5.24156e-08	1.59575e-06	0.202938	0.272238
CHD4	-5.46243	-0.620931	4.69663e-08	1.43287e-06	0.136755	0.203025
IRAK4	-5.4734	-0.516368	4.41481e-08	1.3526e-06	0.1636	0.23353
STX17	-5.47732	-0.644945	4.31809e-08	1.32577e-06	0.125106	0.192771
PBRM1	-5.48009	-0.675581	4.25102e-08	1.30796e-06	0.113794	0.180979
CD96	-5.48065	-0.369073	4.23768e-08	1.30663e-06	0.277562	0.350679
NDE1	-5.48173	-0.562632	4.21198e-08	1.30148e-06	0.14621	0.215329
AKIRIN1	-5.48266	-0.381774	4.18988e-08	1.29743e-06	0.250886	0.324789
PSMB3	-5.48547	-0.296722	4.12381e-08	1.27971e-06	0.412966	0.49577
NASP	-5.48974	-0.528155	4.02532e-08	1.25453e-06	0.15921	0.229172
CUL5	-5.50336	-0.668864	3.72631e-08	1.16385e-06	0.118352	0.186106
RASGRP1	-5.5069	-0.482198	3.65209e-08	1.14314e-06	0.179132	0.24968
AKAP9	-5.51778	-0.477028	3.43309e-08	1.07692e-06	0.186899	0.25737
SAT1	-5.53307	-0.296932	3.14681e-08	9.89261e-07	0.420733	0.497565
IKZF3	-5.54037	-0.39806	3.01841e-08	9.53039e-07	0.253419	0.325814
BRWD1	-5.54383	-0.516349	2.95932e-08	9.36428e-07	0.167483	0.237375
TRA2A	-5.55457	-0.501653	2.78292e-08	8.84481e-07	0.16495	0.237631
LENG8	-5.57188	-0.469905	2.52e-08	8.03335e-07	0.202769	0.27352
PDE7A	-5.57506	-0.645549	2.47449e-08	7.91672e-07	0.120885	0.190208
DDX39B	-5.5838	-0.301987	2.35315e-08	7.5452e-07	0.416174	0.502435
NIPBL	-5.58441	-0.428622	2.34489e-08	7.53545e-07	0.22438	0.29736
LPIN2	-5.58492	-0.564596	2.33814e-08	7.53046e-07	0.14908	0.219175
B4GALT1	-5.5851	-0.656382	2.33569e-08	7.53046e-07	0.127132	0.195335
OFD1	-5.5862	-0.491926	2.32098e-08	7.50866e-07	0.184535	0.255319
EDEM3	-5.58916	-0.604926	2.28168e-08	7.39808e-07	0.137768	0.207126
SETX	-5.61411	-0.523823	1.97576e-08	6.43501e-07	0.165626	0.236606
DDX21	-5.61498	-0.426403	1.9659e-08	6.41735e-07	0.219821	0.294796
OSBPL8	-5.64106	-0.382649	1.69004e-08	5.55448e-07	0.270978	0.344783
UBQLN2	-5.64655	-0.453758	1.63702e-08	5.39246e-07	0.201756	0.275827
ACTN1	-5.65682	-0.588043	1.54202e-08	5.09114e-07	0.147392	0.217124
DNMT1	-5.66013	-0.378546	1.51256e-08	5.00529e-07	0.283471	0.356832
CYTIP	-5.66166	-0.288487	1.49913e-08	4.97222e-07	0.469019	0.551653
NUCB2	-5.66513	-0.48755	1.46912e-08	4.88389e-07	0.191795	0.263522
KRAS	-5.66956	-0.448921	1.43168e-08	4.77041e-07	0.20986	0.284799
PLAC8	-5.67078	-0.472938	1.42148e-08	4.74736e-07	0.219821	0.288388
WASF2	-5.68191	-0.35327	1.332e-08	4.45882e-07	0.316394	0.394514
EIF5A	-5.69341	-0.289438	1.24524e-08	4.17806e-07	0.511059	0.601897
DYNLL1	-5.70206	-0.298113	1.18369e-08	3.98079e-07	0.43998	0.520892
SMARCC2	-5.70269	-0.466597	1.17928e-08	3.9752e-07	0.208678	0.281723
RNPC3	-5.71363	-0.685421	1.10594e-08	3.73668e-07	0.122742	0.192258
NSD1	-5.71757	-0.627612	1.08056e-08	3.65947e-07	0.132197	0.202769
RSF1	-5.73409	-0.411862	9.80381e-09	3.328e-07	0.246666	0.323507
ARHGAP25	-5.7373	-0.484914	9.62006e-09	3.27331e-07	0.188756	0.26224
ANP32E	-5.74376	-0.503867	9.25959e-09	3.15809e-07	0.191964	0.264804
DIP2A	-5.75072	-0.70703	8.88661e-09	3.03804e-07	0.113118	0.184055
IDS	-5.75837	-0.406212	8.49308e-09	2.9173e-07	0.241938	0.319918
CD46	-5.76782	-0.42906	8.03051e-09	2.77158e-07	0.227419	0.301718
TAF1D	-5.77124	-0.348363	7.86915e-09	2.72239e-07	0.320783	0.398103
HNRNPD	-5.77596	-0.425724	7.65141e-09	2.65341e-07	0.243627	0.316585
PPP1CB	-5.80369	-0.556097	6.48714e-09	2.2605e-07	0.162587	0.234299
PUM1	-5.80562	-0.60611	6.41284e-09	2.24e-07	0.147729	0.219431
CCT4	-5.80806	-0.321956	6.31999e-09	2.21291e-07	0.403681	0.486029
ZNF292	-5.82236	-0.470468	5.80224e-09	2.04151e-07	0.21712	0.290438
ST3GAL1	-5.83067	-0.473178	5.52052e-09	1.94713e-07	0.203613	0.278903
SYNRG	-5.84151	-0.437985	5.17307e-09	1.82904e-07	0.225224	0.301718
WIPI2	-5.84533	-0.559407	5.05561e-09	1.79189e-07	0.161911	0.235324
JUNB	-5.84758	-0.259971	4.98782e-09	1.77221e-07	0.618605	0.712125
RNF149	-5.86159	-0.336402	4.58461e-09	1.63296e-07	0.379706	0.465265
SMG1	-5.86245	-0.438472	4.56088e-09	1.62852e-07	0.23738	0.31274
YTHDC1	-5.86502	-0.461708	4.49079e-09	1.61145e-07	0.20412	0.280697
CD82	-5.86697	-0.359098	4.43826e-09	1.59656e-07	0.326186	0.405793
RTF1	-5.86849	-0.492986	4.39768e-09	1.58591e-07	0.190444	0.266342
KAT6A	-5.87745	-0.639357	4.16647e-09	1.51006e-07	0.139625	0.211228
BBX	-5.90336	-0.477721	3.56178e-09	1.29414e-07	0.196522	0.273776
AFF4	-5.90536	-0.592718	3.51869e-09	1.28171e-07	0.153132	0.226609
DOCK10	-5.92008	-0.466387	3.21786e-09	1.17509e-07	0.211886	0.28685
ARPC4	-5.92384	-0.288684	3.14506e-09	1.15141e-07	0.533513	0.621123
PRKACB	-5.93381	-0.44525	2.95985e-09	1.08912e-07	0.234172	0.308895
ROCK1	-5.93519	-0.418492	2.9351e-09	1.08277e-07	0.261861	0.338118
PRKCH	-5.93706	-0.327519	2.90179e-09	1.07322e-07	0.407901	0.494489
EIF4A1	-5.95971	-0.259336	2.52679e-09	9.39328e-08	0.634982	0.710331
DDX6	-5.96197	-0.371209	2.49217e-09	9.28848e-08	0.315718	0.396309
WAPL	-5.98283	-0.504944	2.19292e-09	8.19426e-08	0.192132	0.268136
PHF14	-5.99637	-0.605533	2.01783e-09	7.57917e-08	0.147898	0.222251
SRRM2	-5.99919	-0.343715	1.983e-09	7.46774e-08	0.363667	0.446296
FNBP1	-6.01196	-0.354302	1.83293e-09	6.92062e-08	0.341381	0.418611
PPP4R3B	-6.02342	-0.474002	1.70767e-09	6.46455e-08	0.214081	0.290695
DDX46	-6.02581	-0.395305	1.6826e-09	6.40318e-08	0.279082	0.361189
PPP2CA	-6.02658	-0.367519	1.67464e-09	6.38969e-08	0.31555	0.393745
MAPRE2	-6.03547	-0.576879	1.58504e-09	6.06384e-08	0.165119	0.239682
CHD3	-6.07915	-0.526887	1.20818e-09	4.64666e-08	0.191288	0.267111
SPTBN1	-6.08327	-0.500609	1.17753e-09	4.55302e-08	0.204964	0.281466
TGOLN2	-6.1067	-0.4139	1.01715e-09	3.94343e-08	0.267939	0.346834
IFI16	-6.1197	-0.390039	9.37524e-10	3.6445e-08	0.298666	0.379134
MTDH	-6.1373	-0.302026	8.39334e-10	3.27159e-08	0.472227	0.552679
PYHIN1	-6.14179	-0.562719	8.15984e-10	3.18917e-08	0.179301	0.254294
IKZF1	-6.14732	-0.309213	7.88014e-10	3.08821e-08	0.474084	0.552935
HP1BP3	-6.14926	-0.321945	7.78467e-10	3.05908e-08	0.416681	0.503717
CEP350	-6.15132	-0.574336	7.68415e-10	3.02781e-08	0.165626	0.243015
EIF4A2	-6.1606	-0.258492	7.24702e-10	2.87121e-08	0.666216	0.737503
BCLAF1	-6.16085	-0.383905	7.23555e-10	2.87121e-08	0.293264	0.376057
DOCK8	-6.16097	-0.406284	7.2299e-10	2.87121e-08	0.293264	0.373238
XRCC6	-6.19842	-0.302206	5.70326e-10	2.27831e-08	0.486747	0.570367
RSBN1	-6.2075	-0.482424	5.38337e-10	2.15648e-08	0.212561	0.293002
UBB	-6.2118	-0.255343	5.23805e-10	2.10409e-08	0.699814	0.776468
TMBIM4	-6.21463	-0.331333	5.14469e-10	2.07235e-08	0.417694	0.499872
XRCC5	-6.21678	-0.321588	5.07454e-10	2.0498e-08	0.450616	0.533197
BCAP31	-6.21835	-0.327066	5.02413e-10	2.03513e-08	0.447915	0.534991
ILF3	-6.2342	-0.395159	4.54086e-10	1.84973e-08	0.306433	0.388362
ARL6IP1	-6.24739	-0.332731	4.17365e-10	1.70495e-08	0.429681	0.513202
CD164	-6.26652	-0.324967	3.69207e-10	1.51679e-08	0.436265	0.522174
TRAT1	-6.273	-0.325472	3.54162e-10	1.4633e-08	0.445889	0.531146
HNRNPH1	-6.28326	-0.442798	3.31538e-10	1.37374e-08	0.257133	0.337606
PAPOLA	-6.29304	-0.384736	3.11303e-10	1.29361e-08	0.324667	0.410408
ABLIM1	-6.30983	-0.465757	2.79348e-10	1.16417e-08	0.249536	0.325045
IPCEF1	-6.31431	-0.619631	2.71378e-10	1.13422e-08	0.153976	0.232761
PPP3CC	-6.3168	-0.383093	2.6703e-10	1.11928e-08	0.335472	0.419892
KDM5A	-6.36468	-0.642487	1.95698e-10	8.22673e-09	0.150431	0.229172
BZW1	-6.36663	-0.381658	1.93225e-10	8.14643e-09	0.330913	0.413996
NFATC2	-6.37213	-0.478487	1.86424e-10	7.88266e-09	0.235691	0.314278
ITK	-6.38595	-0.355834	1.70342e-10	7.22379e-09	0.390512	0.473981
ATP1A1	-6.40599	-0.34557	1.49393e-10	6.37278e-09	0.405031	0.49372
RORA	-6.40794	-0.456372	1.47504e-10	6.3108e-09	0.256964	0.33658
RAP2B	-6.43247	-0.593156	1.25544e-10	5.40326e-09	0.169678	0.249936
POLR2J3	-6.44734	-0.607978	1.13832e-10	4.91381e-09	0.156846	0.238657
EAPP	-6.45559	-0.411498	1.07798e-10	4.6813e-09	0.292757	0.381697
CD53	-6.45994	-0.325991	1.04744e-10	4.56235e-09	0.477798	0.562933
MDM4	-6.46559	-0.769048	1.00902e-10	4.40828e-09	0.125781	0.203538
KMT2C	-6.49548	-0.650899	8.27714e-11	3.62714e-09	0.15634	0.236093
DDX18	-6.49716	-0.442029	8.1851e-11	3.59771e-09	0.267094	0.354012
THOC2	-6.51231	-0.523596	7.40035e-11	3.2627e-09	0.20412	0.287619
RAP1A	-6.54331	-0.316308	6.01725e-11	2.66919e-09	0.503968	0.593181
CAP1	-6.54365	-0.281392	6.00366e-11	2.66919e-09	0.613034	0.69213
NFATC2IP	-6.54381	-0.80259	5.99695e-11	2.66919e-09	0.113287	0.192771
CYLD	-6.54589	-0.369355	5.91409e-11	2.64779e-09	0.372784	0.455012
SERINC1	-6.57126	-0.434843	4.98925e-11	2.24765e-09	0.270302	0.358113
DYNC1H1	-6.58299	-0.524327	4.61077e-11	2.08364e-09	0.203613	0.288388
CYTH1	-6.59592	-0.322019	4.22633e-11	1.92192e-09	0.477798	0.566009
ASH1L	-6.6027	-0.593372	4.03732e-11	1.84176e-09	0.178626	0.260702
SH3KBP1	-6.60758	-0.35337	3.90653e-11	1.78773e-09	0.414992	0.501666
KMT2E	-6.62446	-0.327354	3.48524e-11	1.6e-09	0.485565	0.570879
MBP	-6.64674	-0.391519	2.99651e-11	1.38442e-09	0.346108	0.435017
GIMAP2	-6.64915	-0.438576	2.948e-11	1.36638e-09	0.267094	0.35555
TTC3	-6.67107	-0.443958	2.53939e-11	1.18459e-09	0.282627	0.367342
UBE3A	-6.67876	-0.593415	2.40975e-11	1.12775e-09	0.182847	0.264804
MPHOSPH8	-6.70078	-0.372176	2.07309e-11	9.73343e-10	0.3922	0.482184
PIK3R1	-6.70333	-0.44888	2.03719e-11	9.59603e-10	0.278406	0.361189
UHMK1	-6.70841	-0.546514	1.9676e-11	9.29851e-10	0.196691	0.282748
MAT2B	-6.71214	-0.321545	1.91785e-11	9.09311e-10	0.507007	0.599077
PHF3	-6.71428	-0.491898	1.88994e-11	8.99029e-10	0.234003	0.319149
IL6ST	-6.72823	-0.589166	1.71739e-11	8.19641e-10	0.181834	0.265829
CRLF3	-6.73315	-0.517581	1.66034e-11	7.95039e-10	0.219315	0.305306
KPNB1	-6.74739	-0.410964	1.50526e-11	7.23176e-10	0.313524	0.402461
RNF213	-6.74993	-0.33835	1.47917e-11	7.1301e-10	0.452473	0.540887
SRSF2	-6.78189	-0.337508	1.18613e-11	5.73668e-10	0.480669	0.573443
ANKHD1	-6.78381	-0.54457	1.17047e-11	5.67993e-10	0.201418	0.287619
JMJD1C	-6.79276	-0.612303	1.10011e-11	5.35646e-10	0.169171	0.254294
TSC22D3	-6.79853	-0.28754	1.05693e-11	5.16358e-10	0.74101	0.821328
ANXA6	-6.8392	-0.302982	7.96384e-12	3.91718e-10	0.596657	0.6788
KLF3	-6.84748	-0.476892	7.51633e-12	3.70968e-10	0.266419	0.34991
RBBP4	-6.86865	-0.397908	6.48124e-12	3.20977e-10	0.352186	0.441938
CD40LG	-6.87691	-0.439799	6.11667e-12	3.03963e-10	0.298497	0.388875
LAMP1	-6.87738	-0.443376	6.09642e-12	3.03963e-10	0.286679	0.377339
TGFBR2	-6.924	-0.616405	4.39054e-12	2.20457e-10	0.184873	0.270443
BPTF	-6.92661	-0.509137	4.31044e-12	2.17189e-10	0.228094	0.317355
KDM2A	-6.93909	-0.774828	3.94623e-12	2.00233e-10	0.128651	0.213791
IVNS1ABP	-6.94954	-0.567498	3.66475e-12	1.86606e-10	0.196522	0.284286
STK38	-6.96811	-0.415398	3.21218e-12	1.64139e-10	0.330238	0.419892
SSB	-6.98649	-0.380287	2.81855e-12	1.44536e-10	0.375148	0.467829
PCF11	-6.99198	-0.714262	2.71034e-12	1.39481e-10	0.147054	0.233274
KMT2A	-7.03537	-0.557134	1.98728e-12	1.02636e-10	0.204457	0.294284
DHX36	-7.03937	-0.684229	1.93113e-12	1.00093e-10	0.154651	0.241733
NR3C1	-7.05848	-0.441661	1.68339e-12	8.78826e-11	0.295627	0.392207
LSM14A	-7.07797	-0.39463	1.46283e-12	7.72046e-11	0.375485	0.467572
FNTA	-7.08189	-0.437337	1.42197e-12	7.53229e-11	0.296809	0.390156
DDX3X	-7.08484	-0.482816	1.39203e-12	7.40077e-11	0.263042	0.355037
IL6R	-7.09217	-0.524977	1.32024e-12	7.04503e-11	0.235185	0.324532
NCL	-7.1022	-0.297314	1.22783e-12	6.57614e-11	0.648489	0.732889
NFKBIZ	-7.10532	-0.812627	1.20047e-12	6.45356e-11	0.127638	0.213022
CDKN1B	-7.11591	-0.388358	1.11177e-12	5.99902e-11	0.402836	0.495258
AHNAK	-7.12983	-0.31437	1.00494e-12	5.46332e-11	0.647814	0.722123
HNRNPA0	-7.1657	-0.325243	7.73914e-13	4.23923e-11	0.572852	0.672392
CAMK4	-7.18099	-0.388222	6.92059e-13	3.80527e-11	0.406888	0.501666
MARCKSL1	-7.18943	-0.47933	6.50612e-13	3.59103e-11	0.273004	0.368111
PAK2	-7.26833	-0.451675	3.63963e-13	2.02433e-11	0.309809	0.40605
CAPZA1	-7.28943	-0.375512	3.11275e-13	1.73797e-11	0.443356	0.534735
ATRX	-7.28959	-0.434919	3.10889e-13	1.73797e-11	0.338849	0.427583
PSAP	-7.2947	-0.386363	2.9932e-13	1.68423e-11	0.432551	0.528839
EPB41	-7.30294	-0.398538	2.8154e-13	1.59661e-11	0.388992	0.485517
CANX	-7.35832	-0.485344	1.86245e-13	1.06454e-11	0.285666	0.376057
ZC3HAV1	-7.36118	-0.42267	1.82291e-13	1.04608e-11	0.369576	0.461676
WNK1	-7.36442	-0.534025	1.77915e-13	1.02503e-11	0.233665	0.328377
KTN1	-7.39562	-0.498634	1.40749e-13	8.1742e-12	0.267939	0.364778
AKAP13	-7.39676	-0.41389	1.39545e-13	8.13695e-12	0.369576	0.46424
CCNL1	-7.41946	-0.428734	1.17595e-13	6.94098e-12	0.363836	0.456806
TCF7	-7.42373	-0.323165	1.13865e-13	6.74839e-12	0.612527	0.696744
ATP2B1	-7.4303	-0.576938	1.08351e-13	6.44799e-12	0.216276	0.309921
TNIK	-7.44012	-0.579906	1.00591e-13	6.01095e-12	0.212561	0.306844
LRRFIP1	-7.45622	-0.310274	8.90372e-14	5.3426e-12	0.612359	0.689567
MYADM	-7.46934	-0.652468	8.06002e-14	4.8565e-12	0.179976	0.27352
MACF1	-7.51375	-0.466405	5.74563e-14	3.47647e-12	0.297822	0.397078
ARHGAP30	-7.52299	-0.436963	5.35378e-14	3.26671e-12	0.357251	0.449116
EIF2S3	-7.52757	-0.337403	5.16934e-14	3.16754e-12	0.565592	0.660087
SRRM1	-7.53702	-0.389577	4.80841e-14	2.95891e-12	0.44133	0.542425
BTG2	-7.56324	-0.612312	3.93155e-14	2.42966e-12	0.205977	0.299923
LCP1	-7.57322	-0.322998	3.64091e-14	2.25971e-12	0.655242	0.748013
PRPF38B	-7.5872	-0.470066	3.26895e-14	2.0376e-12	0.303394	0.402205
DDX24	-7.62346	-0.369328	2.46964e-14	1.55276e-12	0.469694	0.568059
STK17B	-7.65066	-0.437158	1.99951e-14	1.26266e-12	0.350836	0.453217
ARID4B	-7.66827	-0.430584	1.74328e-14	1.10568e-12	0.366706	0.463727
RGCC	-7.66832	-0.493031	1.74269e-14	1.10568e-12	0.290056	0.3899
LNPEP	-7.73671	-0.586206	1.02022e-14	6.52809e-13	0.219483	0.317611
ANP32A	-7.74032	-0.436144	9.91643e-15	6.3734e-13	0.356914	0.456806
STAT3	-7.75596	-0.523517	8.76786e-15	5.66036e-13	0.264224	0.362728
GCC2	-7.81619	-0.473108	5.44456e-15	3.56262e-13	0.32568	0.423225
HSP90B1	-7.82751	-0.395348	4.97636e-15	3.27105e-13	0.465305	0.561907
ZRANB2	-7.86374	-0.515373	3.7283e-15	2.50767e-13	0.282627	0.380928
CALM2	-7.86808	-0.303501	3.60123e-15	2.43352e-13	0.7221	0.807229
REL	-7.87734	-0.845437	3.34424e-15	2.27047e-13	0.129326	0.22584
HNRNPA3	-7.8843	-0.372729	3.163e-15	2.16778e-13	0.538241	0.640349
RAD21	-7.89963	-0.430337	2.79738e-15	1.92633e-13	0.397265	0.496283
TAX1BP1	-7.90529	-0.451721	2.673e-15	1.84948e-13	0.350498	0.455524
GLG1	-7.92248	-0.460751	2.32815e-15	1.61862e-13	0.346615	0.449372
TMED4	-7.97649	-0.572833	1.50551e-15	1.05175e-13	0.245484	0.343502
PPP1R2	-7.99299	-0.354901	1.31706e-15	9.24567e-14	0.576397	0.668034
EIF3A	-8.02352	-0.461968	1.02756e-15	7.24859e-14	0.365355	0.461933
ANKRD44	-8.02777	-0.490288	9.92628e-16	7.03647e-14	0.311329	0.416047
TAF7	-8.03684	-0.549006	9.21817e-16	6.5667e-14	0.256964	0.36042
G3BP1	-8.04517	-0.506575	8.61265e-16	6.16572e-14	0.289718	0.391951
PRPF8	-8.04539	-0.512797	8.59681e-16	6.16572e-14	0.283471	0.383748
HDAC1	-8.11882	-0.502391	4.70755e-16	3.40379e-14	0.309303	0.410151
HNRNPR	-8.15538	-0.475816	3.48076e-16	2.52941e-14	0.338342	0.441169
KIF2A	-8.15914	-0.46859	3.37424e-16	2.46439e-14	0.34881	0.453217
SCAF11	-8.17585	-0.501514	2.9378e-16	2.15652e-14	0.311666	0.413484
RBM25	-8.18979	-0.493095	2.61681e-16	1.9307e-14	0.320952	0.423738
MYCBP2	-8.20257	-0.531294	2.35312e-16	1.76313e-14	0.278575	0.38221
NOSIP	-8.26878	-0.339059	1.35335e-16	1.03005e-14	0.677697	0.755704
RTN4	-8.27553	-0.499182	1.27887e-16	9.78508e-15	0.312511	0.421943
VCP	-8.2882	-0.446048	1.14971e-16	8.84359e-15	0.38494	0.492181
TAF15	-8.3206	-0.542921	8.75178e-17	6.76789e-15	0.288705	0.394002
NUCKS1	-8.3247	-0.545049	8.45409e-17	6.57283e-15	0.294277	0.397334
ELF1	-8.3771	-0.433345	5.4249e-17	4.24051e-15	0.426304	0.534478
PNISR	-8.42762	-0.349302	3.52766e-17	2.78762e-15	0.628904	0.725711
TTC14	-8.52289	-0.670577	1.55626e-17	1.23654e-15	0.209522	0.314022
C16orf54	-8.57215	-0.716318	1.0157e-17	8.16001e-16	0.190444	0.295822
MTPN	-8.65406	-0.655359	4.96988e-18	4.01505e-16	0.221847	0.327865
YME1L1	-8.66078	-0.632741	4.68568e-18	3.80672e-16	0.231471	0.340426
PSIP1	-8.67498	-0.463041	4.13631e-18	3.37939e-16	0.396083	0.495514
TMEM123	-8.69233	-0.358436	3.55096e-18	2.91764e-16	0.629242	0.724686
NDFIP1	-8.73402	-0.41716	2.45774e-18	2.03093e-16	0.502279	0.607024
TERF2IP	-8.76005	-0.477581	1.9517e-18	1.63142e-16	0.374472	0.487055
AAK1	-8.79666	-0.536969	1.40952e-18	1.18506e-16	0.321121	0.435786
SLC38A1	-8.87272	-0.500889	7.13821e-19	6.07209e-17	0.346446	0.463727
EML4	-8.90568	-0.495017	5.30604e-19	4.54027e-17	0.366031	0.478339
ACAP2	-8.94751	-0.589784	3.6358e-19	3.16731e-17	0.26625	0.379646
ARPC5	-8.97906	-0.399547	2.73099e-19	2.3935e-17	0.542968	0.645219
FNBP4	-8.98804	-0.607253	2.51672e-19	2.21916e-17	0.257133	0.36888
TCF25	-9.00277	-0.519475	2.20102e-19	1.9527e-17	0.33716	0.454243
SRSF5	-9.02424	-0.310543	1.80948e-19	1.61524e-17	0.792166	0.866445
MYLIP	-9.04583	-1.00555	1.48534e-19	1.34247e-17	0.125781	0.234299
MYH9	-9.06672	-0.361602	1.22649e-19	1.11549e-17	0.677697	0.760318
PRMT2	-9.07716	-0.483154	1.11443e-19	1.01999e-17	0.396758	0.505511
SFPQ	-9.10623	-0.47453	8.52954e-20	7.90677e-18	0.410603	0.520892
ARGLU1	-9.1327	-0.417869	6.68114e-20	6.23329e-18	0.5195	0.625737
CD48	-9.14473	-0.32134	5.97811e-20	5.6136e-18	0.755529	0.832351
ETS1	-9.16948	-0.417721	4.75296e-20	4.52188e-18	0.531487	0.63394
APBB1IP	-9.20818	-0.44671	3.31702e-20	3.17665e-18	0.472396	0.582671
LINC00861	-9.24235	-0.424078	2.41131e-20	2.32467e-18	0.557825	0.674955
YWHAZ	-9.24249	-0.268226	2.40836e-20	2.32467e-18	0.867128	0.920533
LBH	-9.27763	-0.488188	1.73288e-20	1.69319e-18	0.399797	0.517816
STK17A	-9.35806	-0.520382	8.12158e-21	8.04426e-19	0.357589	0.47757
WSB1	-9.39655	-0.66145	5.63826e-21	5.62309e-19	0.242951	0.35837
CHD2	-9.46343	-0.649192	2.97995e-21	2.99258e-19	0.257302	0.3717
ACTR3	-9.47295	-0.383757	2.7204e-21	2.75103e-19	0.638359	0.736991
NEAT1	-9.50116	-0.459806	2.07558e-21	2.11373e-19	0.503968	0.610869
SF3B1	-9.50775	-0.475743	1.94823e-21	1.99811e-19	0.426811	0.541912
ZFP36L2	-9.52047	-0.307046	1.72391e-21	1.78068e-19	0.86392	0.921046
LIMS1	-9.57913	-0.465976	9.78635e-22	1.033e-19	0.481682	0.590874
IER2	-9.67354	-0.540692	3.9064e-22	4.21571e-20	0.363836	0.476801
PPP2R5C	-9.72188	-0.479409	2.43244e-22	2.66481e-20	0.470201	0.588054
ACTR2	-9.73282	-0.547949	2.1845e-22	2.43001e-20	0.354044	0.477314
N4BP2L2	-9.75865	-0.477717	1.69397e-22	1.89895e-20	0.464123	0.582415
RCAN3	-9.75997	-0.549076	1.67207e-22	1.88905e-20	0.358433	0.483722
KHDRBS1	-9.76395	-0.503365	1.6077e-22	1.84516e-20	0.416512	0.539349
NKTR	-9.80487	-0.669034	1.07284e-22	1.25115e-20	0.255951	0.377595
CELF2	-9.88725	-0.494428	4.72856e-23	5.55933e-21	0.44724	0.562164
FUS	-9.91431	-0.493813	3.60751e-23	4.27608e-21	0.448928	0.569341
CLEC2D	-9.91644	-0.530122	3.53124e-23	4.22026e-21	0.38933	0.510638
HNRNPU	-10.1165	-0.447326	4.67017e-24	5.77226e-22	0.556306	0.661369
TNFAIP3	-10.1243	-0.877276	4.31189e-24	5.37537e-22	0.187912	0.30787
TNRC6B	-10.1456	-0.74271	3.46511e-24	4.3573e-22	0.233834	0.35555
IL2RG	-10.1479	-0.30761	3.38514e-24	4.29408e-22	0.836907	0.893873
SLFN5	-10.1734	-0.624292	2.60621e-24	3.36503e-22	0.320446	0.444245
PPP1R15A	-10.2167	-1.01047	1.66929e-24	2.17474e-22	0.143677	0.266598
MBNL1	-10.5029	-0.459131	8.37541e-26	1.13193e-23	0.576904	0.69495
HSP90AB1	-10.5446	-0.386444	5.38079e-26	7.34071e-24	0.697619	0.787234
RBL2	-10.5456	-0.508024	5.32263e-26	7.33053e-24	0.473409	0.592412
S100A8	-10.7729	-1.26727	4.62222e-27	6.55313e-25	0.100625	0.232248
CCR7	-10.8268	-0.579936	2.56977e-27	3.67934e-25	0.400473	0.523199
UBXN4	-10.887	-0.609115	1.32946e-27	1.92254e-25	0.351342	0.485004
TUBA1A	-10.9418	-0.6318	7.27508e-28	1.06268e-25	0.338849	0.470392
EPC1	-10.9681	-0.486702	5.44101e-28	8.02883e-26	0.524565	0.646757
IL7R	-11.0327	-0.375653	2.6579e-28	3.96246e-26	0.826777	0.870802
SMCHD1	-11.0867	-0.571043	1.45505e-28	2.21489e-26	0.419044	0.551397
JAK1	-11.1093	-0.490195	1.1305e-28	1.73917e-26	0.541786	0.669572
PRRC2C	-11.2473	-0.533508	2.38862e-29	3.71418e-27	0.478136	0.609844
HLA-B	-11.4772	-0.276491	1.71796e-30	2.70037e-28	0.992234	1
NAP1L1	-11.6333	-0.506472	2.78995e-31	4.48282e-29	0.555799	0.681876
ATM	-11.654	-0.668882	2.18952e-31	3.5576e-29	0.344589	0.484235
ADD3	-11.6561	-0.485756	2.13717e-31	3.51201e-29	0.582475	0.701871
FOXP1	-11.7911	-0.545948	4.33588e-32	7.20703e-30	0.498903	0.618047
SRSF11	-11.8524	-0.617288	2.09045e-32	3.51511e-30	0.401317	0.535247
LUC7L3	-12.1687	-0.703124	4.56012e-34	7.94504e-32	0.328887	0.473981
BTG1	-12.2814	-0.316033	1.14075e-34	2.08816e-32	0.93635	0.966675
BCL11B	-12.3059	-0.705705	8.42255e-35	1.56152e-32	0.334797	0.486286
STK4	-12.5008	-0.532468	7.38715e-36	1.42434e-33	0.556137	0.691105
GIMAP7	-12.5202	-0.390293	5.79158e-36	1.13178e-33	0.795543	0.86747
LYZ	-12.5946	-1.18489	2.26054e-36	4.47804e-34	0.145197	0.298129
ITGA4	-12.734	-0.620942	3.82681e-37	7.68604e-35	0.503123	0.632658
HLA-E	-12.8714	-0.256344	6.52504e-38	1.36752e-35	0.970792	0.988721
ITM2A	-12.8964	-0.585799	4.71674e-38	1.00307e-35	0.525072	0.668547
SON	-13.2001	-0.543793	8.76073e-40	1.97951e-37	0.573865	0.704947
RBM39	-13.3306	-0.590816	1.53595e-40	3.58247e-38	0.508864	0.649064
S100A9	-13.8102	-1.21999	2.21191e-43	5.33108e-41	0.152288	0.320174
CD52	-13.952	-0.256432	3.0593e-44	7.76149e-42	0.991221	0.997437
DDX17	-14.0591	-0.697435	6.7784e-45	1.7504e-42	0.431032	0.591387
RSRP1	-14.1063	-0.664735	3.47167e-45	9.12797e-43	0.45737	0.622917
HIST1H4C	-14.2895	-0.948359	2.54526e-46	6.94471e-44	0.249705	0.419123
RPL27A	-14.3058	-0.319317	2.01363e-46	5.59983e-44	0.933817	0.964112
CDC42	-14.5442	-0.567224	6.35629e-48	1.84492e-45	0.621138	0.754166
RPL23	-14.5612	-0.454186	4.95862e-48	1.52567e-45	0.803647	0.893617
UBC	-15.1693	-0.470556	5.65031e-52	1.9929e-49	0.847206	0.936683
PNRC1	-15.5497	-0.545081	1.59848e-54	5.92707e-52	0.758231	0.883876
PCBP2	-17.1753	-0.502451	4.06319e-66	1.83618e-63	0.866959	0.959241
HNRNPA2B1	-17.2034	-0.490595	2.50492e-66	1.1685e-63	0.840115	0.923097
HSP90AA1	-17.4607	-0.560945	2.85594e-68	1.37666e-65	0.75975	0.868239
CD3G	-17.488	-0.676585	1.7692e-68	8.82222e-66	0.601891	0.758011
KLF6	-17.9763	-0.742768	2.98777e-72	1.66178e-69	0.61354	0.762881
RPS20	-18.0074	-0.488966	1.70371e-72	9.85496e-70	0.870842	0.940784
RPS29	-18.7546	-0.384401	1.77627e-78	1.07027e-75	0.981597	0.990003
HLA-A	-19.1205	-0.31184	1.70507e-81	1.17414e-78	0.994935	0.997437
RPL38	-19.529	-0.452498	6.2229e-85	4.73628e-82	0.937869	0.974878
TXNIP	-19.9825	-0.545769	7.82444e-89	6.28606e-86	0.923012	0.977185
ITM2B	-22.5148	-0.532381	2.97431e-112	4.77905e-109	0.913388	0.969751
PTPRC	-24.9077	-0.66732	6.14364e-137	1.77686e-133	0.873206	0.959241
DUSP1	-25.8427	-1.5954	2.94209e-147	1.06364e-143	0.266926	0.54909
MALAT1	-45.3708	-0.937186	0	0	0.999156	1

## Sheet: CD4 Tem
name	scores	lfc	pval	adj_pval	pct_nz_group	pct_nz_reference
RPL19	50.53	0.31756	0	0	1	1
RPL8	36.9384	0.271261	1.11975e-298	3.23855e-295	1	0.999631
RPL14	35.1946	0.256101	2.41809e-271	3.88533e-268	0.999904	0.999507
RPS9	32.9805	0.274146	1.54764e-238	1.86503e-235	0.996838	0.996922
RPLP1	32.1146	0.256996	2.7568e-226	2.84757e-223	1	1
MT-ND4L	29.6112	0.281107	1.07105e-192	6.45351e-190	0.999425	0.999015
RPLP0	28.4567	0.274113	4.02873e-178	2.00895e-175	0.998946	0.998522
RPS26	27.1536	0.644209	2.29876e-162	1.07233e-159	0.924971	0.934121
EEF1D	26.0041	0.261024	4.45109e-149	1.73965e-146	0.988501	0.988671
VIM	21.5513	0.301561	5.15303e-103	1.35487e-100	0.983519	0.981899
FXYD5	19.2547	0.261916	1.28835e-82	2.55217e-80	0.964546	0.956779
GAPDH	18.5319	0.268598	1.14175e-76	2.06386e-74	0.969145	0.960103
PPDPF	16.2491	0.27654	2.2683e-59	3.31332e-57	0.86949	0.855806
MT-ND6	15.0641	0.378564	2.79016e-51	3.635e-49	0.81468	0.75471
SMDT1	14.8618	0.355966	5.83427e-50	7.40083e-48	0.713683	0.660879
KLF2	13.9506	0.323022	3.11876e-44	3.63712e-42	0.784783	0.767393
DDIT4	13.8945	0.845363	6.84278e-44	7.91627e-42	0.32225	0.21623
PLP2	12.897	0.331544	4.67745e-38	4.39224e-36	0.691357	0.643886
LIME1	12.783	0.273182	2.03949e-37	1.86665e-35	0.770314	0.739072
HIGD2A	12.063	0.285867	1.65704e-33	1.39316e-31	0.707647	0.667159
NSA2	11.5074	0.32461	1.21115e-30	9.16984e-29	0.606554	0.557197
UCP2	11.0469	0.296245	2.26873e-28	1.61616e-26	0.683691	0.641423
FLT3LG	9.8064	0.250778	1.05667e-22	5.74454e-21	0.64632	0.614579
BIN1	9.33374	0.348078	1.02203e-20	5.01005e-19	0.460713	0.40894
C1orf162	8.43608	0.452863	3.28154e-17	1.35972e-15	0.347643	0.287896
CD8B	8.41718	1.3037	3.85646e-17	1.57984e-15	0.136642	0.0664943
LGALS1	8.15947	0.325874	3.36508e-16	1.29767e-14	0.526351	0.482207
CD8A	7.86509	1.11145	3.68835e-15	1.3105e-13	0.141913	0.0763453
HLA-DPB1	7.85359	0.403453	4.04281e-15	1.42593e-13	0.348505	0.294052
WAS	7.84691	0.279322	4.26415e-15	1.50034e-13	0.471349	0.42778
MYC	7.76467	0.328425	8.18602e-15	2.75939e-13	0.421713	0.370398
RPS10-NUDT3	7.69908	1.51357	1.37051e-14	4.51456e-13	0.114507	0.0515946
HLA-DPA1	6.27557	0.359689	3.48347e-10	7.66734e-09	0.317842	0.275705
SNRPN	6.18983	0.333555	6.0228e-10	1.29031e-08	0.319759	0.28063
RPS10	5.93043	0.381119	3.02134e-09	6.11072e-08	0.27271	0.232114
PTGER2	5.67148	0.262873	1.41572e-08	2.60799e-07	0.394883	0.363748
ZNHIT1	5.38984	0.29313	7.0519e-08	1.17486e-06	0.310272	0.278783
HLA-DQB1	5.3209	0.879908	1.03253e-07	1.68907e-06	0.116328	0.0728974
NPDC1	5.31542	0.682201	1.0641e-07	1.73287e-06	0.143254	0.100603
KLRK1	4.78244	0.718312	1.73179e-06	2.40109e-05	0.111633	0.0710504
DUSP2	3.94828	0.486605	7.87138e-05	0.000832288	0.169414	0.140131
UBXN11	3.86303	0.379595	0.000111988	0.00114207	0.190686	0.16328
LGALS3	3.54438	0.318684	0.000393535	0.00353253	0.208509	0.183721
U2AF1L4	3.40415	0.334936	0.000663704	0.00559966	0.167976	0.141239
NAA10	3.19695	0.416026	0.0013889	0.0107291	0.146895	0.124615
ARID5A	2.75751	0.342575	0.00582431	0.0369192	0.134822	0.113779
RNF19A	-2.67377	-0.254184	0.00750038	0.0460174	0.11125	0.135944
HDLBP	-2.69787	-0.284374	0.00697846	0.0431816	0.108567	0.132496
TBC1D5	-2.72444	-0.25867	0.00644098	0.0402433	0.101284	0.126585
CDK11A	-2.75368	-0.263303	0.00589295	0.0372945	0.114028	0.139145
NPAT	-2.75742	-0.29577	0.00582599	0.0369192	0.100422	0.124985
TPGS2	-2.76959	-0.253749	0.00561265	0.0357238	0.116711	0.142224
MFSD1	-2.77092	-0.274925	0.0055899	0.0356261	0.109141	0.134343
CCDC28A	-2.78238	-0.263185	0.00539612	0.0345586	0.1101	0.135451
STAT5B	-2.79135	-0.27735	0.00524894	0.0337505	0.1055	0.131141
LST1	-2.8049	-0.300438	0.0050332	0.0324644	0.110579	0.134959
MIS18BP1	-2.81914	-0.323911	0.00481529	0.0313102	0.102434	0.127201
CD84	-2.82118	-0.277147	0.00478467	0.0311251	0.112304	0.137791
SNF8	-2.82222	-0.267362	0.00476928	0.031039	0.110866	0.13656
NFX1	-2.82857	-0.285332	0.00467568	0.0305398	0.107608	0.133481
IARS2	-2.82859	-0.257	0.0046753	0.0305398	0.126869	0.152567
C1orf35	-2.83624	-0.296641	0.00456482	0.0298831	0.102913	0.128556
SREK1IP1	-2.84958	-0.26965	0.00437767	0.0287621	0.106267	0.132742
ZBTB1	-2.87622	-0.270468	0.00402475	0.0267718	0.108567	0.134836
ACADM	-2.87853	-0.292716	0.00399531	0.0266496	0.102242	0.128556
TIMMDC1	-2.89311	-0.277228	0.00381444	0.0255137	0.11192	0.13853
APOBEC3C	-2.89804	-0.261561	0.00375498	0.0251976	0.128114	0.154661
EIF4A3	-2.90464	-0.277057	0.00367679	0.0247188	0.112399	0.138899
GOLT1B	-2.91549	-0.288692	0.00355136	0.0240094	0.110291	0.13656
IDI1	-2.9213	-0.306932	0.00348574	0.0236543	0.101476	0.127694
ATF1	-2.92399	-0.256398	0.00345576	0.0234949	0.126006	0.152691
OSBPL9	-2.92755	-0.275501	0.00341639	0.023271	0.112687	0.139392
ZC3H7A	-2.92863	-0.274074	0.0034046	0.0232017	0.113453	0.1405
RNF216	-2.93414	-0.250257	0.00334475	0.0228584	0.134055	0.16131
CDKN2AIP	-2.93955	-0.286786	0.00328687	0.0225481	0.109429	0.136067
PNKP	-2.94063	-0.294183	0.00327543	0.0224803	0.108662	0.135328
CREBL2	-2.9413	-0.258649	0.0032684	0.0224427	0.114795	0.142101
PSMD1	-2.95339	-0.257655	0.00314308	0.0216851	0.119299	0.147149
WDR54	-2.95454	-0.278915	0.00313136	0.0216249	0.113933	0.140869
P2RY10	-2.95739	-0.297662	0.00310251	0.0214667	0.101284	0.128309
MLLT3	-2.96798	-0.317869	0.00299763	0.0208307	0.101284	0.128186
ZNF131	-2.97173	-0.28324	0.00296129	0.0206278	0.115945	0.143332
HERC4	-2.97201	-0.285547	0.00295858	0.0206188	0.107608	0.135082
USP36	-2.97585	-0.254012	0.00292174	0.0204014	0.125719	0.153183
CSNK1D	-2.97738	-0.256599	0.00290728	0.0203201	0.126677	0.154414
SLC25A45	-2.97804	-0.319381	0.00290094	0.0202948	0.103871	0.130403
CDV3	-2.98323	-0.293127	0.00285227	0.0199935	0.107225	0.13422
GNL1	-2.99561	-0.264554	0.00273897	0.0193715	0.114316	0.142224
NGLY1	-3.00062	-0.28786	0.0026943	0.0191179	0.121407	0.148134
FAM13B	-3.00272	-0.267298	0.0026758	0.018996	0.122077	0.149612
ARPP19	-3.00362	-0.258241	0.00266786	0.0189582	0.12179	0.149366
CLSTN1	-3.00935	-0.251662	0.00261811	0.0186505	0.132139	0.160202
TIFA	-3.00975	-0.32013	0.0026146	0.0186347	0.100134	0.127201
PITPNB	-3.0338	-0.250769	0.00241492	0.0173655	0.12821	0.156508
CERS2	-3.03471	-0.258398	0.00240768	0.0173221	0.123802	0.152567
PTTG1IP	-3.03481	-0.276	0.00240689	0.0173221	0.119107	0.147149
CABIN1	-3.04283	-0.251535	0.00234364	0.0169457	0.127635	0.156138
NARS	-3.04391	-0.279625	0.00233528	0.0168937	0.117861	0.145918
NKAP	-3.04648	-0.274878	0.00231534	0.0167746	0.119394	0.147396
GNL3	-3.04877	-0.314043	0.00229778	0.0166724	0.103009	0.130403
ASXL1	-3.0501	-0.285359	0.00228766	0.0166073	0.105117	0.133481
GNA13	-3.05012	-0.283736	0.00228753	0.0166073	0.109908	0.137914
RNF34	-3.0635	-0.295942	0.00218761	0.0159773	0.101476	0.130033
MIA3	-3.07238	-0.289534	0.00212357	0.0156121	0.119682	0.147642
TRAF5	-3.09124	-0.283642	0.00199319	0.0147644	0.117861	0.146287
ZNF91	-3.09714	-0.32345	0.00195396	0.0145111	0.100613	0.128556
QARS	-3.09923	-0.27062	0.00194024	0.014433	0.125431	0.154045
FBLN5	-3.10025	-0.321878	0.00193355	0.0143907	0.109716	0.137175
TOR1AIP1	-3.11493	-0.261361	0.00183989	0.0137787	0.118628	0.147642
BSDC1	-3.11823	-0.265995	0.00181942	0.0136537	0.121119	0.150597
ITM2C	-3.13134	-0.286476	0.00174013	0.0131268	0.114412	0.14284
UCHL5	-3.14567	-0.287684	0.00165709	0.0125461	0.113549	0.142347
KIAA1109	-3.14998	-0.300363	0.00163283	0.012408	0.112783	0.141485
DCAF5	-3.1726	-0.30194	0.00151081	0.011572	0.115082	0.143455
ZNF106	-3.18231	-0.286015	0.00146104	0.0112383	0.122365	0.151459
PTK2B	-3.1834	-0.266688	0.00145554	0.011202	0.128881	0.158232
DHX15	-3.19155	-0.287515	0.00141511	0.0109199	0.118915	0.148258
COQ10B	-3.21117	-0.262411	0.00132193	0.0102666	0.123802	0.154045
DNAJC2	-3.21281	-0.258477	0.00131442	0.0102138	0.139517	0.169191
LZIC	-3.21304	-0.331833	0.00131337	0.0102111	0.104638	0.133358
MLLT6	-3.21622	-0.275887	0.00129891	0.010115	0.135301	0.164635
RAB8B	-3.21683	-0.335961	0.00129614	0.0100989	0.103488	0.132373
C6orf89	-3.22499	-0.294694	0.00125978	0.0098421	0.119682	0.148996
RAB1A	-3.25172	-0.308177	0.00114709	0.00905463	0.105883	0.135821
SUPT20H	-3.25594	-0.251053	0.00113018	0.00893086	0.15092	0.181258
FAM120AOS	-3.25651	-0.331318	0.00112789	0.00892255	0.10138	0.130772
RALA	-3.2573	-0.27616	0.00112476	0.0089075	0.126389	0.156508
OAS2	-3.26254	-0.349076	0.00110419	0.00877349	0.104446	0.133481
IPO5	-3.27647	-0.344974	0.00105114	0.00838418	0.104255	0.133235
PBDC1	-3.27781	-0.298417	0.00104617	0.00835375	0.121119	0.15109
IMMT	-3.28221	-0.254411	0.00102997	0.00824345	0.136642	0.167713
NUP210	-3.28563	-0.282979	0.00101754	0.00815669	0.128018	0.158355
TPP1	-3.29335	-0.252543	0.000990007	0.00796245	0.151207	0.182244
HSBP1	-3.29342	-0.280563	0.000989764	0.00796245	0.122077	0.152691
ASXL2	-3.29354	-0.307272	0.000989341	0.00796245	0.108567	0.138899
NME4	-3.29372	-0.27776	0.000988699	0.00796245	0.125527	0.156262
NUTM2B-AS1	-3.29509	-0.313905	0.000983906	0.00793545	0.112783	0.14284
SRP68	-3.29658	-0.294424	0.000978687	0.00790658	0.118628	0.14912
CHIC2	-3.29808	-0.252861	0.000973474	0.00786887	0.154369	0.184583
TMEM43	-3.30841	-0.28086	0.000938266	0.0076098	0.124665	0.155892
PRPS1	-3.31512	-0.266286	0.000916028	0.00743962	0.146129	0.176949
SP3	-3.32545	-0.293378	0.000882761	0.00718785	0.120544	0.151213
FYTTD1	-3.32875	-0.260837	0.000872358	0.00712319	0.136259	0.16796
ZBTB44	-3.34081	-0.323548	0.000835344	0.00684802	0.106171	0.136683
MORF4L2	-3.34343	-0.304603	0.000827488	0.00679904	0.11652	0.147026
OARD1	-3.35812	-0.302008	0.000784744	0.00648838	0.117382	0.148381
CENPC	-3.36012	-0.292222	0.000779097	0.00644907	0.130222	0.160818
ZNF217	-3.36198	-0.310857	0.000773867	0.0064168	0.116424	0.147026
FIP1L1	-3.37062	-0.252444	0.000750001	0.00624397	0.154944	0.185815
MED30	-3.37094	-0.258885	0.000749122	0.00624315	0.140188	0.172023
KRI1	-3.37471	-0.307216	0.000738946	0.00616968	0.111345	0.14247
CAT	-3.37642	-0.288068	0.000734361	0.00613849	0.130126	0.161064
IFNAR1	-3.38107	-0.296697	0.000722034	0.00604594	0.123227	0.154538
TARSL2	-3.41048	-0.333112	0.000648495	0.00549057	0.1101	0.140992
PSMD3	-3.41139	-0.290889	0.000646321	0.00547536	0.128306	0.159586
EBAG9	-3.41322	-0.323517	0.00064199	0.00544825	0.111729	0.142593
COPS8	-3.43524	-0.291938	0.000592031	0.0050599	0.122269	0.154414
FDPS	-3.43688	-0.251804	0.000588447	0.00503225	0.152836	0.185568
TSNAX	-3.43707	-0.2835	0.000588042	0.00503176	0.139038	0.170053
PRKCB	-3.43922	-0.265323	0.000583402	0.00499907	0.140475	0.172885
PRKCQ	-3.44231	-0.26253	0.000576765	0.00494697	0.148908	0.180889
ARCN1	-3.45125	-0.33718	0.000557993	0.00480306	0.117765	0.14875
XPC	-3.45831	-0.275816	0.00054358	0.00469576	0.139517	0.172023
PRKAR2A	-3.45902	-0.312917	0.000542146	0.00468618	0.124569	0.155523
PSMA3-AS1	-3.46149	-0.289947	0.0005372	0.0046462	0.126581	0.158478
GABPB1-AS1	-3.46874	-0.313525	0.000522907	0.004528	0.123036	0.154291
ATP1B3	-3.46894	-0.317681	0.000522523	0.004528	0.117382	0.149489
ELF2	-3.47231	-0.259025	0.000515999	0.0044816	0.155998	0.189016
COPA	-3.48149	-0.295501	0.000498628	0.00434116	0.138367	0.169684
UBE2K	-3.48709	-0.307428	0.000488305	0.00426927	0.122365	0.154291
DDB1	-3.48724	-0.257357	0.00048804	0.00426927	0.159927	0.192957
EIF2AK1	-3.49074	-0.269254	0.000481682	0.00421902	0.150345	0.182367
HNRNPH2	-3.49098	-0.257214	0.000481257	0.00421785	0.153986	0.187292
CCDC91	-3.49819	-0.269663	0.000468421	0.00412033	0.137313	0.170792
VTA1	-3.5173	-0.338559	0.000435968	0.00387256	0.111633	0.143578
DIDO1	-3.52274	-0.275145	0.000427112	0.00380794	0.152932	0.185568
UBTF	-3.52738	-0.252023	0.000419698	0.00374414	0.167689	0.20133
FGD5-AS1	-3.53413	-0.348676	0.000409122	0.00365656	0.107896	0.139884
PJA2	-3.54262	-0.328473	0.000396168	0.00355396	0.120928	0.153183
SDHAF3	-3.54847	-0.282525	0.000387474	0.00348462	0.133097	0.166851
RALBP1	-3.55283	-0.308716	0.000381109	0.00343592	0.126102	0.158478
SUPT16H	-3.56143	-0.309158	0.000368846	0.00333785	0.126389	0.159217
ARMC8	-3.56653	-0.350946	0.000361733	0.00328582	0.110387	0.14247
FBXO9	-3.56823	-0.352476	0.000359402	0.0032667	0.107225	0.139638
MAPK1	-3.57235	-0.366215	0.000353788	0.00321972	0.103967	0.135821
PHTF2	-3.58051	-0.396804	0.000342928	0.00313073	0.102626	0.133974
NUP50	-3.58781	-0.29949	0.000333463	0.00304625	0.134918	0.167713
RIOK3	-3.59461	-0.320722	0.000324872	0.0029734	0.126102	0.158478
ZKSCAN1	-3.59462	-0.330112	0.00032486	0.0029734	0.122461	0.154907
PPWD1	-3.61207	-0.324434	0.000303757	0.00279429	0.121407	0.154661
JPX	-3.61443	-0.333223	0.000301011	0.00277256	0.115178	0.147888
RAF1	-3.61569	-0.35332	0.000299545	0.00276082	0.110962	0.143332
TFAM	-3.63167	-0.283701	0.00028159	0.00261031	0.141338	0.175348
CHST11	-3.63651	-0.379227	0.000276361	0.00256842	0.100613	0.133112
GATAD2B	-3.6428	-0.36921	0.00026969	0.00251126	0.10138	0.134343
STT3A	-3.65038	-0.373066	0.000261848	0.00244611	0.105596	0.138283
ZNF493	-3.66003	-0.36521	0.000252185	0.00236042	0.108758	0.141485
CLTC	-3.66314	-0.308867	0.000249144	0.00233347	0.122365	0.156508
FBXO21	-3.66621	-0.360624	0.000246176	0.00230866	0.108375	0.141485
EMC3	-3.6663	-0.26059	0.000246089	0.00230866	0.154465	0.189139
ARL14EP	-3.67057	-0.281826	0.000242008	0.00227844	0.152645	0.186553
PDE3B	-3.67514	-0.274795	0.000237717	0.00224388	0.158202	0.192341
NEK7	-3.68205	-0.384679	0.000231362	0.00219104	0.105596	0.13816
PSENEN	-3.69222	-0.30411	0.000222305	0.00211219	0.131468	0.165866
EXOC4	-3.69462	-0.383925	0.000220215	0.00209371	0.100997	0.13422
HBP1	-3.69892	-0.262782	0.000216519	0.00206128	0.151974	0.187662
CDK12	-3.69976	-0.386716	0.000215807	0.00205585	0.102434	0.135328
OSGEP	-3.70019	-0.362	0.000215435	0.00205366	0.112878	0.145918
GNB1	-3.70021	-0.337059	0.000215422	0.00205366	0.114124	0.147765
DHX9	-3.70389	-0.296897	0.000212315	0.00202659	0.13693	0.171038
SPATA13	-3.70507	-0.382565	0.000211331	0.00201853	0.101667	0.134836
CCDC66	-3.70789	-0.343328	0.000208997	0.00199888	0.121886	0.15503
MLLT10	-3.71394	-0.356306	0.000204055	0.0019542	0.112016	0.145425
CYP20A1	-3.71838	-0.370498	0.000200501	0.00192425	0.107321	0.140623
CCDC167	-3.72056	-0.281561	0.00019878	0.00191	0.148908	0.182982
MARCH6	-3.72246	-0.356363	0.000197289	0.0018982	0.118724	0.151705
MTF2	-3.72625	-0.372465	0.000194348	0.00187115	0.108662	0.141854
PTPN7	-3.73563	-0.276606	0.000187248	0.0018076	0.158969	0.193818
SLC38A10	-3.73825	-0.317443	0.000185303	0.00179241	0.123802	0.158232
TMEM167A	-3.73878	-0.295356	0.000184916	0.00178987	0.134822	0.169437
ZNF430	-3.74037	-0.353976	0.000183748	0.00178214	0.112687	0.146534
MRPL42	-3.74425	-0.34691	0.000180934	0.00175603	0.112304	0.146411
PDE4B	-3.74493	-0.278949	0.000180445	0.00175246	0.130797	0.166605
SF3B3	-3.75958	-0.324434	0.0001702	0.00165853	0.128785	0.162665
XAF1	-3.76665	-0.297514	0.000165449	0.00161551	0.144596	0.179781
CARD8	-3.77368	-0.251824	0.000160856	0.00157597	0.171522	0.207856
RBM5	-3.77653	-0.374045	0.000159027	0.00156017	0.102051	0.136067
THUMPD3-AS1	-3.77827	-0.343244	0.000157921	0.00155142	0.12179	0.156262
PPID	-3.78234	-0.333202	0.000155362	0.00152732	0.120257	0.155276
RNASEH1	-3.78809	-0.409155	0.00015181	0.00149545	0.101476	0.135082
RBPJ	-3.78902	-0.317284	0.000151242	0.00149189	0.131755	0.166728
ACTR6	-3.78973	-0.366619	0.000150809	0.00148864	0.113453	0.147519
NCK1	-3.79169	-0.281642	0.000149626	0.00147999	0.152261	0.188154
SLC40A1	-3.79454	-0.335455	0.000147915	0.00146506	0.121598	0.156138
OGFR	-3.79498	-0.268502	0.000147658	0.00146453	0.165581	0.201207
UBE2J1	-3.80176	-0.302716	0.000143671	0.00142792	0.145554	0.18052
PITPNC1	-3.80943	-0.258437	0.000139285	0.0013891	0.18187	0.217584
CERK	-3.80992	-0.345166	0.00013901	0.00138732	0.122461	0.157124
ZFR	-3.81416	-0.315131	0.000136647	0.00136657	0.129839	0.165004
PLCG1	-3.81681	-0.293451	0.000135188	0.00135384	0.147374	0.182244
ATP6V1E1	-3.82623	-0.326216	0.000130122	0.00130855	0.126389	0.161803
CTCF	-3.83233	-0.384926	0.000126936	0.00128275	0.101955	0.136806
COG5	-3.83545	-0.410105	0.000125332	0.00126744	0.10138	0.135082
HIVEP2	-3.83548	-0.385004	0.00012532	0.00126744	0.110866	0.14481
RBM33	-3.83852	-0.356877	0.000123779	0.00125523	0.119203	0.153553
RNF139	-3.8425	-0.385204	0.000121786	0.0012359	0.107608	0.141854
UBA1	-3.84507	-0.28371	0.000120518	0.00122389	0.140859	0.177934
USP9X	-3.85238	-0.389009	0.000116974	0.00118956	0.106075	0.140746
BTN3A3	-3.85753	-0.316095	0.000114539	0.00116562	0.131564	0.167713
PDS5A	-3.85994	-0.360926	0.000113416	0.00115582	0.117861	0.152691
TCERG1	-3.86602	-0.379486	0.000110626	0.00113137	0.110675	0.145302
IFNAR2	-3.8678	-0.266751	0.000109821	0.00112553	0.175738	0.211797
RAB27A	-3.87166	-0.342269	0.000108096	0.00110864	0.120736	0.155892
SETD2	-3.88011	-0.361805	0.000104411	0.00107237	0.120832	0.155153
KLHL28	-3.88422	-0.37456	0.00010266	0.00105588	0.1078	0.14284
COMMD8	-3.88714	-0.304212	0.000101432	0.00104508	0.140092	0.17621
ADSS	-3.89204	-0.274264	9.9403e-05	0.00102676	0.167305	0.203916
NAA20	-3.89464	-0.268873	9.8346e-05	0.00101657	0.160885	0.198128
CIAO1	-3.89784	-0.278822	9.70547e-05	0.00100466	0.156861	0.193942
PABPN1	-3.89834	-0.263972	9.68545e-05	0.0010033	0.162993	0.200099
EIF2AK2	-3.90176	-0.32104	9.54978e-05	0.00099067	0.147566	0.18249
TAF3	-3.90365	-0.328392	9.47523e-05	0.000983642	0.130222	0.166236
EVI2A	-3.9075	-0.365094	9.32559e-05	0.000969499	0.113358	0.149366
SMARCA4	-3.9121	-0.376219	9.14967e-05	0.00095251	0.112208	0.147273
RBM6	-3.91714	-0.265078	8.96066e-05	0.000933574	0.177558	0.214136
GTF2E2	-3.92288	-0.371098	8.74982e-05	0.000914242	0.109812	0.145179
NUCB2	-3.92313	-0.288623	8.74049e-05	0.000913928	0.152932	0.189509
LY75	-3.93353	-0.385795	8.37074e-05	0.000878442	0.109716	0.145302
TLK1	-3.94042	-0.337179	8.13404e-05	0.000856087	0.124569	0.161064
CYB5B	-3.9427	-0.31613	8.05688e-05	0.000850375	0.135972	0.1719
RASA2	-3.94432	-0.319506	8.00252e-05	0.000845321	0.138176	0.174363
ATXN7L3B	-3.95109	-0.35778	7.77968e-05	0.00082419	0.121215	0.157124
FLOT1	-3.95469	-0.295441	7.66354e-05	0.000813078	0.158394	0.194927
ATG12	-3.95711	-0.256581	7.58609e-05	0.000806636	0.18417	0.221894
PLEKHA1	-3.95942	-0.380717	7.51325e-05	0.000800067	0.119778	0.154907
PPP2R2A	-3.9707	-0.343521	7.16624e-05	0.000766502	0.115753	0.152691
ZBTB38	-3.97615	-0.254557	7.00386e-05	0.000750799	0.197106	0.234577
CLK1	-3.99041	-0.25447	6.59591e-05	0.000708644	0.188386	0.226573
UBE2Q2	-3.99482	-0.325374	6.47438e-05	0.000697141	0.132522	0.169807
ERCC5	-4.00531	-0.273843	6.19349e-05	0.000668388	0.174684	0.212289
UBE2E1	-4.0092	-0.343077	6.09237e-05	0.000657967	0.13051	0.166728
UBE2G2	-4.03164	-0.270837	5.5389e-05	0.000602694	0.169318	0.207979
RAD50	-4.03707	-0.430467	5.41235e-05	0.000591147	0.103009	0.138899
USP4	-4.04499	-0.287492	5.23254e-05	0.000572807	0.155807	0.194065
EHMT1	-4.04997	-0.418874	5.12245e-05	0.000561606	0.104255	0.140007
CCDC69	-4.06114	-0.304345	4.88342e-05	0.00053662	0.156669	0.193572
FAM133B	-4.06614	-0.338521	4.7798e-05	0.000526033	0.137313	0.173747
POLR2A	-4.06632	-0.287222	4.77612e-05	0.000526028	0.169605	0.207487
KAT8	-4.06767	-0.346602	4.74864e-05	0.000523799	0.130222	0.166975
HUWE1	-4.07357	-0.363301	4.62979e-05	0.00051147	0.12294	0.160079
NUMA1	-4.07796	-0.294973	4.54322e-05	0.00050229	0.163568	0.201576
FOXN2	-4.07942	-0.382272	4.51481e-05	0.000499914	0.114795	0.151705
ANTXR2	-4.08035	-0.369624	4.49682e-05	0.000498303	0.119586	0.156631
HSPA1A	-4.0867	-0.373909	4.37555e-05	0.000485609	0.122173	0.158971
LASP1	-4.09585	-0.282786	4.20618e-05	0.000467888	0.163664	0.202192
CAMK2G	-4.09943	-0.322768	4.14162e-05	0.000461062	0.144787	0.18212
TMPO	-4.10737	-0.25799	4.00195e-05	0.000447581	0.189345	0.22842
CDIPT	-4.12215	-0.320603	3.75357e-05	0.000421432	0.141433	0.179658
RAB5A	-4.14186	-0.373545	3.44495e-05	0.000389808	0.119107	0.156877
ADAM10	-4.14491	-0.359646	3.3994e-05	0.000385257	0.130031	0.166975
ANKRD13A	-4.14612	-0.452244	3.38162e-05	0.000383542	0.102051	0.138283
FHL1	-4.15995	-0.36197	3.18318e-05	0.000361603	0.122365	0.160694
CNTRL	-4.16453	-0.331271	3.11994e-05	0.000354697	0.13693	0.175471
PDIA4	-4.19075	-0.259586	2.78035e-05	0.000318091	0.201418	0.242458
ERICH1	-4.20413	-0.308956	2.62093e-05	0.000300565	0.155711	0.194065
NOC2L	-4.20805	-0.385295	2.57579e-05	0.000295623	0.114507	0.15306
GIT2	-4.21099	-0.26165	2.54252e-05	0.000292269	0.194615	0.235193
VPS26B	-4.22566	-0.346426	2.38244e-05	0.000274522	0.131468	0.170422
LGALS8	-4.22574	-0.369534	2.38152e-05	0.000274522	0.127443	0.16562
STAT5A	-4.22642	-0.425918	2.37436e-05	0.000274027	0.104734	0.142224
ATAD1	-4.22857	-0.414196	2.35178e-05	0.000271856	0.108471	0.146411
COPB2	-4.23018	-0.384219	2.33505e-05	0.000270545	0.117957	0.156138
ZNFX1	-4.23377	-0.309865	2.29805e-05	0.000266496	0.153028	0.192833
TIA1	-4.24534	-0.38023	2.18265e-05	0.000254543	0.12409	0.162049
RSRC2	-4.25233	-0.262345	2.11555e-05	0.000247116	0.193465	0.234208
SPOP	-4.26265	-0.31865	2.02018e-05	0.000236741	0.143542	0.183598
ARL8B	-4.26661	-0.385567	1.98465e-05	0.000232765	0.127156	0.164758
KDM4C	-4.28439	-0.360712	1.83241e-05	0.000215962	0.128977	0.168083
NUDT5	-4.28674	-0.297433	1.81311e-05	0.000214035	0.16903	0.208718
USP47	-4.30124	-0.424863	1.69841e-05	0.000201318	0.111633	0.149858
TOX4	-4.30662	-0.307629	1.65771e-05	0.000196654	0.162802	0.202931
GOLGA8B	-4.30985	-0.413682	1.63362e-05	0.000193955	0.105021	0.144194
USP14	-4.31443	-0.36782	1.60018e-05	0.000190142	0.127731	0.167344
HOOK3	-4.31558	-0.453124	1.59187e-05	0.000189309	0.100709	0.13853
CHORDC1	-4.31898	-0.406827	1.5675e-05	0.000186565	0.114124	0.153183
HTATSF1	-4.32053	-0.280385	1.55653e-05	0.000185411	0.174588	0.216106
SMC5	-4.32443	-0.443616	1.52925e-05	0.000182313	0.103967	0.142593
ZNF24	-4.33332	-0.275363	1.46876e-05	0.00017568	0.196052	0.237655
HLA-DRB1	-4.33989	-0.311461	1.42556e-05	0.000170938	0.15504	0.194188
UBE2E3	-4.34063	-0.350102	1.42076e-05	0.000170503	0.144596	0.184214
ETNK1	-4.34162	-0.41483	1.41435e-05	0.000169875	0.109621	0.14875
SACM1L	-4.3457	-0.444198	1.38831e-05	0.000167024	0.1032	0.141854
AHSA1	-4.3498	-0.321878	1.36264e-05	0.000164072	0.155328	0.196281
NLRC3	-4.35152	-0.346259	1.35194e-05	0.00016292	0.128498	0.169314
PSMD11	-4.35237	-0.284038	1.34674e-05	0.000162428	0.175738	0.217584
MAT2A	-4.35654	-0.265908	1.32131e-05	0.000159495	0.197681	0.240364
JAML	-4.36584	-0.350342	1.26633e-05	0.000152986	0.145458	0.184337
C19orf25	-4.36606	-0.341581	1.26509e-05	0.000152964	0.131755	0.172885
RBM27	-4.3707	-0.405511	1.2385e-05	0.000149874	0.118149	0.157616
RSBN1L	-4.37689	-0.253046	1.20385e-05	0.000145803	0.211	0.255264
SNRK	-4.38311	-0.371162	1.16997e-05	0.000142177	0.132522	0.172516
CBLB	-4.38529	-0.332373	1.15834e-05	0.000140999	0.147949	0.18877
GOPC	-4.38865	-0.376441	1.14056e-05	0.000138953	0.127348	0.167713
HIF1A	-4.39633	-0.384479	1.10098e-05	0.000134244	0.130701	0.169807
CAND1	-4.3978	-0.367914	1.09353e-05	0.000133448	0.127539	0.168206
MDFIC	-4.40892	-0.301836	1.03887e-05	0.000126991	0.161844	0.2033
MAN1A2	-4.41031	-0.370983	1.03225e-05	0.000126289	0.126677	0.167221
ZMYM2	-4.41284	-0.445306	1.02025e-05	0.000125033	0.106938	0.146041
ZFAND6	-4.41985	-0.301003	9.87686e-06	0.00012135	0.172288	0.213767
VHL	-4.42744	-0.408618	9.53565e-06	0.000117357	0.11767	0.15737
CYB561	-4.44495	-0.37366	8.79127e-06	0.000108659	0.132714	0.172885
PHC3	-4.44792	-0.358798	8.67076e-06	0.000107261	0.136547	0.177687
EIF4E	-4.4532	-0.290687	8.45984e-06	0.000104831	0.175642	0.219062
SEPHS2	-4.45375	-0.332704	8.43842e-06	0.000104655	0.148908	0.190371
DNAJB9	-4.45827	-0.355371	8.26229e-06	0.000102559	0.138846	0.179904
CD28	-4.45994	-0.268384	8.19807e-06	0.000101933	0.200268	0.243812
ABCF1	-4.46007	-0.452342	8.19332e-06	0.000101933	0.107512	0.147149
ZC3H13	-4.46126	-0.364008	8.14777e-06	0.000101573	0.138559	0.178673
ABCE1	-4.46213	-0.409439	8.11506e-06	0.000101253	0.119874	0.159833
PRDM2	-4.46446	-0.455484	8.02711e-06	0.000100242	0.101763	0.141731
USO1	-4.46501	-0.427729	8.00668e-06	0.000100105	0.109237	0.149366
LRBA	-4.46956	-0.337368	7.83817e-06	9.81365e-05	0.144787	0.1868
MOB4	-4.47012	-0.293003	7.81764e-06	9.79644e-05	0.181391	0.224233
GPRIN3	-4.47056	-0.445956	7.80156e-06	9.78476e-05	0.1055	0.145549
SERPINB9	-4.47212	-0.443426	7.74482e-06	9.72204e-05	0.107321	0.147396
MORC3	-4.47625	-0.433015	7.59645e-06	9.56069e-05	0.111441	0.151705
ADD1	-4.47681	-0.386259	7.57649e-06	9.54386e-05	0.132522	0.172639
ARMC10	-4.48385	-0.441041	7.33076e-06	9.25045e-05	0.103871	0.144071
RPA1	-4.48648	-0.344633	7.24096e-06	9.14511e-05	0.147183	0.18877
PFDN6	-4.48866	-0.425468	7.16724e-06	9.05992e-05	0.114987	0.155153
RTN3	-4.49402	-0.3797	6.98918e-06	8.86583e-05	0.132139	0.173378
YIPF4	-4.50656	-0.368922	6.58868e-06	8.37985e-05	0.133959	0.175225
ZNF148	-4.51158	-0.399945	6.43478e-06	8.20576e-05	0.128977	0.169068
TMEM109	-4.51345	-0.269227	6.3782e-06	8.14078e-05	0.206976	0.251324
ARL4A	-4.51528	-0.406736	6.32345e-06	8.07803e-05	0.120736	0.161433
DOCK11	-4.51605	-0.473751	6.30028e-06	8.05556e-05	0.101763	0.141731
ARFGAP3	-4.51731	-0.379296	6.26314e-06	8.01516e-05	0.134055	0.175102
CNOT8	-4.52341	-0.307214	6.08499e-06	7.8079e-05	0.169414	0.212289
USP3	-4.53207	-0.306166	5.84074e-06	7.5145e-05	0.179954	0.222386
DERL1	-4.5633	-0.354767	5.03567e-06	6.48449e-05	0.141146	0.182982
TVP23B	-4.56589	-0.408224	4.97373e-06	6.41213e-05	0.118628	0.159833
XRN1	-4.56987	-0.359996	4.88023e-06	6.31808e-05	0.144691	0.186553
MAML2	-4.5727	-0.378606	4.81479e-06	6.23895e-05	0.13578	0.177564
ANKRD11	-4.5748	-0.36256	4.7668e-06	6.1823e-05	0.137313	0.179535
USP16	-4.58119	-0.296962	4.62347e-06	6.0018e-05	0.190015	0.232976
SMARCC2	-4.58715	-0.271078	4.4934e-06	5.84344e-05	0.210809	0.254156
VEZF1	-4.59458	-0.414701	4.3362e-06	5.64917e-05	0.116999	0.158232
SMARCE1	-4.60117	-0.267308	4.20133e-06	5.47839e-05	0.218858	0.263022
TMEM87A	-4.60661	-0.396084	4.09281e-06	5.34171e-05	0.128977	0.170669
ZFAND5	-4.60784	-0.321632	4.06875e-06	5.3151e-05	0.171522	0.214752
PRKAR1A	-4.60999	-0.260547	4.02686e-06	5.26514e-05	0.214258	0.25982
GOLGB1	-4.61376	-0.491684	3.95451e-06	5.17991e-05	0.100134	0.140746
IL6ST	-4.6143	-0.44629	3.94425e-06	5.17115e-05	0.114412	0.155276
ALKBH5	-4.61782	-0.268744	3.87797e-06	5.08886e-05	0.204101	0.2496
PUM1	-4.61823	-0.374753	3.87023e-06	5.08333e-05	0.136259	0.178673
POLR2B	-4.63948	-0.315946	3.4928e-06	4.59176e-05	0.1743	0.217091
CCDC12	-4.65065	-0.271064	3.30896e-06	4.35801e-05	0.20803	0.254402
USP48	-4.65288	-0.475381	3.27338e-06	4.31507e-05	0.103775	0.145302
WIPI2	-4.65738	-0.393995	3.20256e-06	4.22557e-05	0.131372	0.173255
AASDHPPT	-4.6588	-0.393209	3.18062e-06	4.20429e-05	0.133864	0.175348
BRD4	-4.66174	-0.359521	3.13552e-06	4.14847e-05	0.149578	0.191848
SNRNP200	-4.66415	-0.284295	3.09892e-06	4.1038e-05	0.211479	0.254156
PRPF38A	-4.68469	-0.354102	2.80385e-06	3.73013e-05	0.141913	0.185076
ARF3	-4.6851	-0.337674	2.79826e-06	3.72612e-05	0.151016	0.195173
RECQL	-4.69184	-0.379306	2.70759e-06	3.61871e-05	0.138463	0.181258
CTR9	-4.69224	-0.410625	2.70232e-06	3.61502e-05	0.12294	0.16562
APOL6	-4.6937	-0.364341	2.68301e-06	3.5925e-05	0.134726	0.177934
CDC73	-4.70098	-0.410427	2.58917e-06	3.47329e-05	0.124569	0.166975
KAT6A	-4.71156	-0.383092	2.45828e-06	3.30076e-05	0.13875	0.181382
TNFSF10	-4.71201	-0.255414	2.45282e-06	3.29649e-05	0.236585	0.284448
IRAK4	-4.71858	-0.359319	2.37492e-06	3.19477e-05	0.147183	0.190617
SERINC5	-4.71984	-0.312618	2.36028e-06	3.17803e-05	0.182924	0.226942
RB1CC1	-4.73539	-0.455511	2.18638e-06	2.94938e-05	0.111441	0.153306
TPP2	-4.73815	-0.405483	2.1568e-06	2.91218e-05	0.132618	0.174978
CTNNB1	-4.74371	-0.409652	2.09838e-06	2.84092e-05	0.127252	0.170053
C1GALT1	-4.75115	-0.431841	2.02266e-06	2.74387e-05	0.119586	0.162542
CPNE1	-4.75882	-0.253625	1.94726e-06	2.65654e-05	0.245305	0.293437
COPZ1	-4.76308	-0.27364	1.90663e-06	2.61096e-05	0.215121	0.262283
GSK3B	-4.76787	-0.48701	1.86184e-06	2.56176e-05	0.100517	0.143086
PYHIN1	-4.77355	-0.450125	1.81008e-06	2.49291e-05	0.122461	0.164512
EMC7	-4.77419	-0.325491	1.80436e-06	2.48741e-05	0.173821	0.218569
PURA	-4.77667	-0.498464	1.78226e-06	2.46398e-05	0.101571	0.143702
LINS1	-4.78151	-0.390971	1.73983e-06	2.40993e-05	0.134438	0.177811
TPM4	-4.78547	-0.267144	1.70591e-06	2.36748e-05	0.221062	0.268563
GTF2I	-4.78601	-0.425815	1.70131e-06	2.36336e-05	0.128498	0.170669
YIPF5	-4.78987	-0.392889	1.66894e-06	2.32063e-05	0.129935	0.17387
SMNDC1	-4.7911	-0.442048	1.65869e-06	2.30859e-05	0.123802	0.166113
NSMCE3	-4.79157	-0.43334	1.6548e-06	2.3054e-05	0.116136	0.159709
SP140L	-4.80085	-0.385957	1.57992e-06	2.20321e-05	0.137888	0.18212
EIF5B	-4.8049	-0.29307	1.54829e-06	2.16118e-05	0.193561	0.239133
SBNO1	-4.80735	-0.375167	1.5294e-06	2.13688e-05	0.14862	0.191848
RASSF3	-4.81633	-0.424164	1.46225e-06	2.04503e-05	0.118053	0.162172
DNPEP	-4.82162	-0.411689	1.42399e-06	1.99345e-05	0.127348	0.171284
ELMO1	-4.83486	-0.362275	1.33242e-06	1.87433e-05	0.15092	0.195419
HK1	-4.83677	-0.359899	1.31968e-06	1.85822e-05	0.157436	0.201699
TRANK1	-4.84202	-0.455869	1.28526e-06	1.81151e-05	0.113358	0.156508
DR1	-4.84658	-0.329589	1.25609e-06	1.77386e-05	0.169797	0.214506
GBP4	-4.8565	-0.479127	1.19477e-06	1.69222e-05	0.110004	0.152937
SEC22B	-4.8646	-0.481356	1.14689e-06	1.626e-05	0.104159	0.147765
CUL4A	-4.86611	-0.388246	1.13814e-06	1.61518e-05	0.136642	0.181382
KIAA0040	-4.86614	-0.447247	1.13801e-06	1.61518e-05	0.117861	0.16131
ITFG2	-4.8706	-0.431085	1.1126e-06	1.5836e-05	0.120736	0.164512
POU2F2	-4.87149	-0.433257	1.10758e-06	1.578e-05	0.126389	0.16956
XPO1	-4.87789	-0.436977	1.07226e-06	1.52918e-05	0.125335	0.168945
STX16	-4.88361	-0.445628	1.04162e-06	1.48843e-05	0.116999	0.160818
ANKRD49	-4.89416	-0.497648	9.87275e-07	1.41496e-05	0.100709	0.144563
ARAP2	-4.91407	-0.501495	8.92039e-07	1.28228e-05	0.104255	0.147642
RFC1	-4.91632	-0.368387	8.81872e-07	1.26893e-05	0.149483	0.19468
ERAP1	-4.91931	-0.48968	8.68496e-07	1.25218e-05	0.105404	0.148996
GNAI3	-4.92573	-0.326204	8.40472e-07	1.21298e-05	0.175355	0.22214
RNF11	-4.93242	-0.39286	8.12188e-07	1.17333e-05	0.141146	0.185691
HERPUD2	-4.93435	-0.293026	8.04173e-07	1.16291e-05	0.213779	0.259697
SDCBP	-4.93691	-0.271754	7.93696e-07	1.14891e-05	0.234094	0.282478
PAFAH1B1	-4.94978	-0.327207	7.42989e-07	1.07984e-05	0.183787	0.229282
BAZ2A	-4.9536	-0.36622	7.28522e-07	1.05988e-05	0.158681	0.203054
COPG1	-4.95954	-0.492068	7.06611e-07	1.03111e-05	0.105692	0.149612
ZNF302	-4.96223	-0.433677	6.96881e-07	1.01794e-05	0.12064	0.165866
MARCKSL1	-4.96381	-0.457164	6.91218e-07	1.01171e-05	0.114891	0.159463
DCAF8	-4.96473	-0.42287	6.87965e-07	1.00797e-05	0.129552	0.174486
RBM14	-4.97927	-0.507082	6.38257e-07	9.37991e-06	0.102817	0.147149
LONP2	-4.98157	-0.412055	6.30699e-07	9.27827e-06	0.134055	0.179165
CD226	-4.9869	-0.428838	6.13549e-07	9.03517e-06	0.123227	0.168575
NLRP1	-4.9927	-0.468068	5.95404e-07	8.78586e-06	0.11192	0.156877
TRG-AS1	-4.99539	-0.428392	5.87171e-07	8.67322e-06	0.130126	0.174732
RPS6KA3	-4.998	-0.379871	5.79293e-07	8.57437e-06	0.147758	0.193203
ARID4A	-5.00007	-0.3838	5.73095e-07	8.50003e-06	0.145362	0.190986
GADD45B	-5.00339	-0.382564	5.63295e-07	8.36326e-06	0.145745	0.191848
ORMDL3	-5.00476	-0.365657	5.5932e-07	8.32132e-06	0.157244	0.2033
RAPGEF6	-5.01207	-0.362788	5.38475e-07	8.02772e-06	0.162514	0.208472
DPM3	-5.0305	-0.391034	4.89214e-07	7.30839e-06	0.141817	0.188031
AGGF1	-5.03333	-0.402819	4.82033e-07	7.21603e-06	0.138463	0.18446
CDC14A	-5.05225	-0.338754	4.36625e-07	6.55663e-06	0.179475	0.225711
USP8	-5.08728	-0.480056	3.63239e-07	5.48883e-06	0.114507	0.159586
GPATCH8	-5.08768	-0.462062	3.62468e-07	5.4829e-06	0.117478	0.16328
POGZ	-5.09114	-0.542675	3.55918e-07	5.39511e-06	0.105213	0.149489
OTUD6B-AS1	-5.09146	-0.376248	3.5532e-07	5.39169e-06	0.148045	0.195666
SRP54	-5.09948	-0.473587	3.40586e-07	5.18443e-06	0.113645	0.159217
GLOD4	-5.09949	-0.282736	3.40573e-07	5.18443e-06	0.233806	0.282231
PPP4R3A	-5.11079	-0.430267	3.20817e-07	4.89899e-06	0.130222	0.176087
UFL1	-5.11517	-0.479872	3.13462e-07	4.7968e-06	0.11125	0.157247
STT3B	-5.11584	-0.29736	3.1234e-07	4.78977e-06	0.215791	0.26413
PDCD2	-5.11623	-0.273766	3.11697e-07	4.78497e-06	0.239747	0.290358
RANBP2	-5.12177	-0.415795	3.02678e-07	4.65146e-06	0.136451	0.18249
KANSL1	-5.1232	-0.501085	3.00387e-07	4.62116e-06	0.113262	0.157862
UBR2	-5.12697	-0.479163	2.94446e-07	4.53459e-06	0.11652	0.162172
CFAP97	-5.1371	-0.426918	2.79007e-07	4.306e-06	0.137122	0.183106
UTP23	-5.14237	-0.505842	2.71301e-07	4.20051e-06	0.105883	0.151705
PCMTD1	-5.14716	-0.441799	2.64465e-07	4.09906e-06	0.127156	0.173624
WAC	-5.15005	-0.348848	2.60411e-07	4.04057e-06	0.166156	0.214629
GNAI2	-5.15486	-0.257642	2.53816e-07	3.94247e-06	0.273189	0.324098
TRNT1	-5.15665	-0.511729	2.51412e-07	3.90933e-06	0.100805	0.147149
CNIH4	-5.16311	-0.397594	2.42881e-07	3.78073e-06	0.142583	0.189755
ATXN7	-5.16694	-0.491036	2.37953e-07	3.71202e-06	0.113166	0.158724
CTSB	-5.17	-0.267902	2.34094e-07	3.65576e-06	0.255654	0.305504
ADK	-5.17994	-0.400196	2.21961e-07	3.48132e-06	0.144691	0.192095
PRPF40A	-5.18867	-0.261003	2.11797e-07	3.32552e-06	0.257378	0.308583
DNAJC3	-5.19304	-0.507185	2.06892e-07	3.25747e-06	0.105979	0.152321
NRDC	-5.19483	-0.396614	2.04912e-07	3.23145e-06	0.150632	0.197513
KAT6B	-5.20021	-0.428234	1.99068e-07	3.14959e-06	0.135013	0.181628
SLTM	-5.20113	-0.305272	1.98081e-07	3.1374e-06	0.201514	0.251077
SYNE1	-5.21774	-0.347829	1.81119e-07	2.8782e-06	0.176121	0.223864
RABGAP1L	-5.22088	-0.336129	1.78073e-07	2.83291e-06	0.188195	0.236424
IFNGR1	-5.23391	-0.497684	1.6596e-07	2.64895e-06	0.11652	0.162665
GON4L	-5.23883	-0.414016	1.61595e-07	2.58498e-06	0.14565	0.192833
NCOA4	-5.24414	-0.295371	1.57013e-07	2.51447e-06	0.227865	0.277306
SERINC3	-5.24485	-0.300999	1.5641e-07	2.50759e-06	0.218475	0.269425
PCMT1	-5.24832	-0.28693	1.53493e-07	2.46356e-06	0.224703	0.276198
PPP4R2	-5.24997	-0.422656	1.52127e-07	2.44706e-06	0.136738	0.184829
MTG1	-5.25066	-0.44726	1.51555e-07	2.44058e-06	0.130318	0.176949
TARDBP	-5.26056	-0.472587	1.43618e-07	2.3231e-06	0.119011	0.165989
PDCD6IP	-5.27566	-0.340731	1.32277e-07	2.14205e-06	0.188961	0.237779
EIF4G1	-5.27905	-0.423792	1.29856e-07	2.1052e-06	0.139709	0.187169
TACC1	-5.30036	-0.488768	1.15573e-07	1.87576e-06	0.112399	0.159956
STX17	-5.31066	-0.444755	1.09231e-07	1.77481e-06	0.126198	0.174732
SSR1	-5.31343	-0.261549	1.07582e-07	1.74999e-06	0.273764	0.327176
DNAJC1	-5.31617	-0.427258	1.05974e-07	1.72772e-06	0.135109	0.183352
UFM1	-5.3186	-0.292978	1.04567e-07	1.70671e-06	0.243005	0.293806
NASP	-5.32599	-0.411168	1.00404e-07	1.6462e-06	0.14977	0.197759
XRN2	-5.33606	-0.298589	9.49859e-08	1.56045e-06	0.242238	0.292821
SRSF8	-5.33965	-0.251774	9.31251e-08	1.53206e-06	0.299923	0.351558
HSPA9	-5.34083	-0.295057	9.2524e-08	1.52391e-06	0.238693	0.28962
MAP7D1	-5.34939	-0.356041	8.82511e-08	1.45685e-06	0.174588	0.224726
KLF12	-5.36038	-0.447047	8.30473e-08	1.37408e-06	0.130606	0.178796
PSMC6	-5.36508	-0.362465	8.09149e-08	1.34033e-06	0.168168	0.2182
ARHGEF6	-5.3673	-0.373581	7.99234e-08	1.32543e-06	0.164527	0.213151
SPTBN1	-5.3709	-0.430037	7.83425e-08	1.3007e-06	0.1445	0.192218
HERC1	-5.37493	-0.413007	7.66133e-08	1.27345e-06	0.148045	0.196528
SCAMP3	-5.38636	-0.355687	7.18981e-08	1.19645e-06	0.178325	0.229036
USP33	-5.39106	-0.462954	7.00425e-08	1.16826e-06	0.125335	0.173501
NUTF2	-5.39305	-0.267007	6.92725e-08	1.15675e-06	0.271273	0.32693
ARL5A	-5.41325	-0.282317	6.18917e-08	1.0371e-06	0.249329	0.303165
TRA2A	-5.42026	-0.418656	5.95121e-08	9.98381e-07	0.145171	0.194434
BRWD1	-5.4211	-0.415652	5.92345e-08	9.94879e-07	0.145171	0.194311
ORAI1	-5.43658	-0.291135	5.43134e-08	9.15415e-07	0.220966	0.275212
MICU2	-5.43987	-0.433603	5.33183e-08	9.00743e-07	0.143062	0.191725
ITGAL	-5.44082	-0.35536	5.30371e-08	8.97041e-07	0.183212	0.233469
MATR3-1	-5.44263	-0.309124	5.24982e-08	8.88966e-07	0.218954	0.270164
STOM	-5.44407	-0.320571	5.20768e-08	8.82864e-07	0.202856	0.255757
CACYBP	-5.44564	-0.2569	5.16186e-08	8.76123e-07	0.303373	0.357468
GSPT1	-5.45249	-0.428406	4.96697e-08	8.45028e-07	0.136642	0.186677
SMC3	-5.46447	-0.500235	4.64292e-08	7.90828e-07	0.121311	0.169314
SCML4	-5.46525	-0.27213	4.62258e-08	7.88292e-07	0.266769	0.322251
WDR33	-5.47044	-0.391343	4.48922e-08	7.68268e-07	0.161748	0.212289
CNOT6L	-5.47185	-0.464332	4.45364e-08	7.64774e-07	0.130126	0.179042
CREBRF	-5.47935	-0.475279	4.26882e-08	7.34024e-07	0.12409	0.173131
CCNDBP1	-5.49138	-0.272853	3.9881e-08	6.86571e-07	0.278172	0.330255
RNF115	-5.49257	-0.500461	3.96118e-08	6.82749e-07	0.114028	0.163404
SDAD1	-5.49405	-0.336473	3.92822e-08	6.77876e-07	0.198639	0.250092
WDR82	-5.49577	-0.390338	3.89001e-08	6.72888e-07	0.164431	0.214013
C12orf75	-5.49719	-0.257343	3.85889e-08	6.68305e-07	0.282388	0.338013
NCKAP1L	-5.50135	-0.377437	3.76887e-08	6.53497e-07	0.1766	0.226942
ARHGAP25	-5.50256	-0.397001	3.74309e-08	6.49806e-07	0.154274	0.205393
CAPZA2	-5.51172	-0.303265	3.55353e-08	6.17639e-07	0.23831	0.292205
RAB10	-5.51434	-0.362422	3.501e-08	6.09241e-07	0.181391	0.232976
AKNA	-5.52262	-0.276306	3.33977e-08	5.83291e-07	0.271752	0.324467
H2AFY	-5.52294	-0.332723	3.33374e-08	5.82941e-07	0.209276	0.260682
TMEM170A	-5.52579	-0.573065	3.28003e-08	5.74939e-07	0.102721	0.15109
PPP2R5E	-5.52988	-0.522702	3.20448e-08	5.62378e-07	0.114316	0.162542
VPS13C	-5.53025	-0.328479	3.1978e-08	5.61888e-07	0.20573	0.257357
DENND4C	-5.53311	-0.490087	3.14597e-08	5.54127e-07	0.125623	0.174732
SPTAN1	-5.53679	-0.251073	3.08064e-08	5.43946e-07	0.349847	0.401921
RICTOR	-5.53851	-0.541081	3.05048e-08	5.39279e-07	0.10895	0.157493
ASF1A	-5.53966	-0.335297	3.03053e-08	5.36408e-07	0.198639	0.25157
CDK2AP2	-5.55776	-0.260149	2.73263e-08	4.84272e-07	0.293407	0.350696
HELZ	-5.55867	-0.460914	2.71838e-08	4.82337e-07	0.140284	0.189262
SEC31A	-5.55884	-0.372765	2.71569e-08	4.82337e-07	0.176888	0.227928
AP1S2	-5.55901	-0.298396	2.71305e-08	4.82337e-07	0.246263	0.298732
SECISBP2	-5.56084	-0.360468	2.68482e-08	4.78142e-07	0.179571	0.231991
IVNS1ABP	-5.56989	-0.36725	2.549e-08	4.55075e-07	0.183883	0.235316
LUC7L2	-5.58048	-0.309584	2.39857e-08	4.30344e-07	0.224511	0.278291
CLTB	-5.58211	-0.342947	2.37618e-08	4.26856e-07	0.185895	0.23901
PHF20L1	-5.58296	-0.537121	2.36464e-08	4.25406e-07	0.109812	0.158971
CCT2	-5.59069	-0.296193	2.26172e-08	4.07814e-07	0.23946	0.293929
TIPRL	-5.61725	-0.560614	1.94018e-08	3.52033e-07	0.103296	0.152814
SETD5	-5.62076	-0.493351	1.90119e-08	3.45391e-07	0.120736	0.171161
ARID1B	-5.62934	-0.580219	1.80895e-08	3.29048e-07	0.101092	0.150474
INPP5D	-5.63585	-0.412368	1.74193e-08	3.17655e-07	0.153315	0.204408
SLC7A6	-5.63664	-0.539332	1.73404e-08	3.16616e-07	0.11192	0.161433
NSD1	-5.64102	-0.578352	1.69051e-08	3.09057e-07	0.104446	0.153553
MKRN1	-5.64863	-0.305591	1.61727e-08	2.96043e-07	0.226428	0.281492
SREK1	-5.66064	-0.543897	1.5081e-08	2.7676e-07	0.108662	0.15934
CAPN7	-5.66322	-0.537733	1.48555e-08	2.72967e-07	0.108854	0.159217
PWP1	-5.66334	-0.411733	1.48452e-08	2.72967e-07	0.157627	0.209211
CSNK1A1	-5.6763	-0.300361	1.37642e-08	2.53883e-07	0.248946	0.303534
CELF1	-5.68522	-0.41971	1.30645e-08	2.41592e-07	0.153795	0.20527
ZNF638	-5.68846	-0.389385	1.28191e-08	2.37359e-07	0.16606	0.218446
VASP	-5.69184	-0.332446	1.25681e-08	2.3301e-07	0.216079	0.269302
TGOLN2	-5.69759	-0.309758	1.21515e-08	2.25574e-07	0.246742	0.299224
PHYKPL	-5.70027	-0.384475	1.19617e-08	2.22337e-07	0.171809	0.223864
PPP3CC	-5.70284	-0.285956	1.17831e-08	2.19298e-07	0.27501	0.330378
HELB	-5.70456	-0.535757	1.16642e-08	2.17365e-07	0.114507	0.164881
MTA2	-5.71019	-0.549882	1.12849e-08	2.10841e-07	0.112016	0.162049
VPS36	-5.71202	-0.393657	1.1164e-08	2.08853e-07	0.168647	0.221032
MYBL1	-5.7122	-0.534626	1.11522e-08	2.08853e-07	0.113358	0.163896
NCOA7	-5.72305	-0.495773	1.04627e-08	1.96751e-07	0.125431	0.176456
CUL5	-5.72487	-0.57741	1.03511e-08	1.94905e-07	0.102626	0.152691
CMTM3	-5.72629	-0.358507	1.02652e-08	1.9354e-07	0.192698	0.246275
PTGER4	-5.73333	-0.447874	9.84777e-09	1.86643e-07	0.138846	0.191356
HDAC2	-5.73344	-0.441871	9.84151e-09	1.86643e-07	0.141433	0.193572
PSMA4	-5.73756	-0.359171	9.60523e-09	1.82765e-07	0.194327	0.248245
BIRC6	-5.74051	-0.417555	9.43908e-09	1.7984e-07	0.161077	0.212659
RNF125	-5.74144	-0.397644	9.38764e-09	1.79096e-07	0.172672	0.225095
ZBTB20	-5.74434	-0.536505	9.22778e-09	1.76279e-07	0.112304	0.16365
PTPRA	-5.74782	-0.52407	9.03996e-09	1.72919e-07	0.115562	0.166236
LARS	-5.75769	-0.515452	8.52735e-09	1.6333e-07	0.126581	0.176949
SMARCC1	-5.75959	-0.507895	8.4317e-09	1.61927e-07	0.118532	0.170053
SLA	-5.76107	-0.510968	8.3584e-09	1.60732e-07	0.121598	0.172762
BAZ1A	-5.76725	-0.328922	8.05736e-09	1.5515e-07	0.215887	0.270779
USP10	-5.77635	-0.348405	7.63379e-09	1.4719e-07	0.20458	0.257111
SSH2	-5.78367	-0.412841	7.30872e-09	1.4111e-07	0.166443	0.218692
PUM2	-5.79148	-0.501693	6.97707e-09	1.34887e-07	0.123802	0.175594
GPR174	-5.79887	-0.494044	6.67616e-09	1.29242e-07	0.129743	0.181135
ZFC3H1	-5.80272	-0.572568	6.52475e-09	1.2648e-07	0.103584	0.155276
WTAP	-5.81038	-0.30427	6.23307e-09	1.21151e-07	0.241184	0.298362
SAMD9	-5.81268	-0.540511	6.14797e-09	1.19658e-07	0.115562	0.167344
USP1	-5.81587	-0.481492	6.03184e-09	1.17556e-07	0.134343	0.185938
GNAS	-5.82386	-0.284306	5.75049e-09	1.12224e-07	0.275297	0.332841
SMARCA5	-5.82607	-0.429168	5.6749e-09	1.10898e-07	0.153795	0.206625
CD46	-5.83281	-0.347502	5.45024e-09	1.06942e-07	0.209851	0.26413
FUBP1	-5.83655	-0.44219	5.32918e-09	1.04708e-07	0.147087	0.199729
MIER1	-5.83816	-0.432828	5.27811e-09	1.03846e-07	0.15322	0.206625
PRKDC	-5.8423	-0.434982	5.1485e-09	1.01434e-07	0.156478	0.208964
PPM1B	-5.84452	-0.486257	5.08029e-09	1.00227e-07	0.12936	0.18212
PTPN1	-5.84455	-0.385129	5.0794e-09	1.00227e-07	0.174492	0.229036
TSPAN14	-5.84716	-0.364516	5.00045e-09	9.89213e-08	0.200364	0.254772
PPM1G	-5.85628	-0.276256	4.7336e-09	9.37706e-08	0.28785	0.34811
SESN1	-5.86469	-0.546012	4.49965e-09	8.92584e-08	0.116232	0.168206
UBQLN1	-5.86813	-0.417127	4.40729e-09	8.76669e-08	0.155136	0.20958
RPS6KA5	-5.87702	-0.590434	4.1773e-09	8.33213e-08	0.104063	0.156015
RAD23B	-5.89552	-0.484063	3.73503e-09	7.47057e-08	0.136451	0.1884
TSPYL1	-5.89613	-0.472286	3.72121e-09	7.45324e-08	0.140284	0.19308
RRP1B	-5.90147	-0.443015	3.60268e-09	7.22584e-08	0.150441	0.203546
ITK	-5.91807	-0.263263	3.2574e-09	6.56061e-08	0.342564	0.402167
PRPF4B	-5.92014	-0.42424	3.21674e-09	6.48776e-08	0.161077	0.214506
EBPL	-5.92056	-0.48966	3.20843e-09	6.48004e-08	0.12821	0.181382
TMF1	-5.93238	-0.446447	2.98574e-09	6.04717e-08	0.150057	0.203669
BCLAF1	-5.93614	-0.294418	2.91816e-09	5.91859e-08	0.278747	0.333949
NDE1	-5.93711	-0.481287	2.90082e-09	5.89167e-08	0.133289	0.186553
PNN	-5.94723	-0.308772	2.72721e-09	5.54685e-08	0.258145	0.313385
VPS35	-5.94753	-0.372913	2.7222e-09	5.54446e-08	0.186949	0.242212
RAB7A	-5.95141	-0.255827	2.65846e-09	5.42228e-08	0.352051	0.417067
NIN	-5.95684	-0.540759	2.57158e-09	5.25249e-08	0.12064	0.172885
STAG2	-5.96033	-0.498181	2.51723e-09	5.14876e-08	0.133959	0.187169
HNRNPL	-5.96062	-0.380388	2.5129e-09	5.14717e-08	0.188578	0.243074
ARID1A	-5.97424	-0.469828	2.31163e-09	4.74837e-08	0.138655	0.192464
OFD1	-5.98717	-0.399702	2.13528e-09	4.39235e-08	0.180146	0.234823
HNRNPAB	-5.9945	-0.598358	2.04107e-09	4.20454e-08	0.104255	0.156754
GIMAP2	-5.99742	-0.319068	2.00473e-09	4.13559e-08	0.251246	0.30846
ACTN4	-6.00424	-0.358884	1.92233e-09	3.97127e-08	0.209371	0.265731
USP15	-6.01373	-0.307255	1.81306e-09	3.75088e-08	0.262936	0.322251
LMBRD1	-6.03167	-0.340124	1.6227e-09	3.36187e-08	0.220487	0.277798
CRBN	-6.04353	-0.28004	1.50774e-09	3.12818e-08	0.309506	0.369905
RAB11A	-6.05873	-0.301175	1.37201e-09	2.85066e-08	0.25872	0.319788
UBE2B	-6.06588	-0.265608	1.31236e-09	2.73065e-08	0.343427	0.40463
GIMAP6	-6.07607	-0.33708	1.23167e-09	2.57016e-08	0.221158	0.279522
CYFIP2	-6.08625	-0.270154	1.15584e-09	2.42241e-08	0.332982	0.392439
U2SURP	-6.10442	-0.328087	1.03173e-09	2.16859e-08	0.257091	0.312893
EAPP	-6.12726	-0.300823	8.94063e-10	1.89021e-08	0.278651	0.336904
CRLF3	-6.13167	-0.398797	8.69586e-10	1.84115e-08	0.183787	0.240488
CTDSP1	-6.13396	-0.369034	8.57207e-10	1.81761e-08	0.194136	0.252432
CREB1	-6.13503	-0.51368	8.51433e-10	1.80801e-08	0.129264	0.184091
TMEM106B	-6.14574	-0.446084	7.95915e-10	1.6951e-08	0.160598	0.21586
DNAJB14	-6.15309	-0.460971	7.59889e-10	1.62076e-08	0.148812	0.20527
KCNA3	-6.18536	-0.348592	6.19595e-10	1.32348e-08	0.222499	0.281
TMCO1	-6.1863	-0.324396	6.15933e-10	1.3176e-08	0.244251	0.305012
ZNF800	-6.19747	-0.409288	5.73794e-10	1.2311e-08	0.184074	0.240857
EPRS	-6.20104	-0.40071	5.60911e-10	1.20525e-08	0.188099	0.243935
CCDC88C	-6.21003	-0.417337	5.29759e-10	1.14001e-08	0.16903	0.226081
ATXN2L	-6.22054	-0.488784	4.95451e-10	1.06777e-08	0.150249	0.204039
ALDH9A1	-6.24136	-0.509029	4.33779e-10	9.37649e-09	0.12936	0.186307
RBMS1	-6.24141	-0.299308	4.33652e-10	9.37649e-09	0.288041	0.348233
CCAR1	-6.24927	-0.445787	4.12384e-10	8.94075e-09	0.162706	0.219185
RBM4	-6.25143	-0.294022	4.06723e-10	8.83127e-09	0.287083	0.348602
IDS	-6.25337	-0.324802	4.01685e-10	8.73499e-09	0.265811	0.324098
SMC1A	-6.26946	-0.597282	3.62312e-10	7.93848e-09	0.108567	0.16365
TAF1D	-6.26971	-0.300491	3.61718e-10	7.9375e-09	0.301936	0.361286
PPP4C	-6.27392	-0.290411	3.52077e-10	7.73767e-09	0.299348	0.362024
PPM1K	-6.28941	-0.436926	3.18675e-10	7.02495e-09	0.16491	0.222879
PCSK7	-6.30715	-0.361697	2.84228e-10	6.28475e-09	0.218954	0.277921
UBQLN2	-6.30844	-0.376758	2.81865e-10	6.24203e-09	0.197394	0.258096
SLC2A3	-6.31199	-0.352207	2.75469e-10	6.10975e-09	0.21445	0.275705
TOP1	-6.31794	-0.505483	2.65077e-10	5.88829e-09	0.136738	0.193818
RAB14	-6.32595	-0.378721	2.5168e-10	5.59931e-09	0.201418	0.260682
DCK	-6.32967	-0.335169	2.45684e-10	5.47432e-09	0.248658	0.309691
VCL	-6.33047	-0.64399	2.4441e-10	5.45433e-09	0.104925	0.159586
PDCD10	-6.33409	-0.357834	2.38751e-10	5.33629e-09	0.227769	0.288019
MANF	-6.33894	-0.466767	2.31356e-10	5.179e-09	0.151495	0.209211
ARF4	-6.34575	-0.375284	2.21338e-10	4.96244e-09	0.205826	0.265731
TMED5	-6.35838	-0.405983	2.0389e-10	4.59262e-09	0.185703	0.243812
SAFB2	-6.36205	-0.490279	1.99074e-10	4.49111e-09	0.145937	0.203054
BDP1	-6.36297	-0.504156	1.97886e-10	4.4713e-09	0.141913	0.198744
MBP	-6.37882	-0.283587	1.78462e-10	4.04505e-09	0.338827	0.401182
GHITM	-6.37972	-0.25326	1.77417e-10	4.02768e-09	0.401399	0.4694
MAP2K1	-6.3854	-0.585699	1.70949e-10	3.88693e-09	0.114699	0.170915
SEC63	-6.40184	-0.557687	1.53515e-10	3.50155e-09	0.123994	0.180889
CHD3	-6.42803	-0.493051	1.29272e-10	2.96359e-09	0.145554	0.2033
PIK3R1	-6.4356	-0.313629	1.2299e-10	2.8276e-09	0.269164	0.331117
SYNCRIP	-6.43655	-0.472238	1.22217e-10	2.81431e-09	0.152453	0.211181
NPEPPS	-6.43797	-0.514537	1.2108e-10	2.79256e-09	0.144691	0.200837
PRRC2B	-6.44729	-0.424581	1.13869e-10	2.63045e-09	0.170084	0.229898
LBR	-6.45024	-0.434328	1.11676e-10	2.5839e-09	0.178517	0.236178
IL17RA	-6.45749	-0.511095	1.06453e-10	2.46701e-09	0.135684	0.193695
TES	-6.45877	-0.322326	1.05557e-10	2.45018e-09	0.264373	0.325329
RPA2	-6.47438	-0.381877	9.52005e-11	2.22766e-09	0.203047	0.263637
MYO1F	-6.48001	-0.347458	9.17155e-11	2.14959e-09	0.238693	0.300948
SENP6	-6.48284	-0.453264	9.0011e-11	2.11307e-09	0.16261	0.221648
CDC42EP3	-6.49048	-0.326727	8.55623e-11	2.0119e-09	0.259582	0.322005
TTC39C	-6.49357	-0.28151	8.38235e-11	1.97422e-09	0.333078	0.396995
RBBP4	-6.49597	-0.300213	8.25007e-11	1.94942e-09	0.324645	0.386036
FKBP11	-6.49965	-0.337944	8.05081e-11	1.90545e-09	0.253354	0.315848
RAB6A	-6.52699	-0.344663	6.71053e-11	1.59607e-09	0.243484	0.30612
COPB1	-6.54376	-0.454575	5.99915e-11	1.43158e-09	0.15964	0.219431
ANP32A	-6.5604	-0.309196	5.36647e-11	1.28272e-09	0.312764	0.374215
MID1IP1	-6.56125	-0.63731	5.33594e-11	1.27753e-09	0.10895	0.166236
WASF2	-6.57886	-0.322001	4.74084e-11	1.14072e-09	0.276064	0.340475
RSBN1	-6.57902	-0.395324	4.7356e-11	1.14072e-09	0.201514	0.263391
NDUFB1	-6.58672	-0.379589	4.49647e-11	1.08553e-09	0.20688	0.268686
HP1BP3	-6.60812	-0.280491	3.89219e-11	9.44377e-10	0.364699	0.42975
CDC40	-6.61915	-0.576059	3.61273e-11	8.79524e-10	0.119874	0.179288
GNB2	-6.63113	-0.262497	3.33134e-11	8.12385e-10	0.428804	0.501047
IFI6	-6.63118	-0.442623	3.33012e-11	8.12385e-10	0.194136	0.253048
DNMT1	-6.63259	-0.355095	3.29857e-11	8.07118e-10	0.242143	0.304273
YY1	-6.64567	-0.433644	3.01838e-11	7.42327e-10	0.181487	0.242088
AFF4	-6.64669	-0.531021	2.99765e-11	7.38484e-10	0.138655	0.198251
RBBP6	-6.65212	-0.323156	2.88907e-11	7.1295e-10	0.269548	0.334565
SETX	-6.68474	-0.510147	2.31342e-11	5.73832e-10	0.154274	0.213397
SLC38A2	-6.68898	-0.6794	2.24734e-11	5.58399e-10	0.103775	0.161803
TAOK3	-6.69133	-0.371637	2.21155e-11	5.51401e-10	0.227961	0.29159
RASGRP1	-6.703	-0.498829	2.04181e-11	5.09959e-10	0.145075	0.206009
MAPRE2	-6.70502	-0.53084	2.01377e-11	5.03827e-10	0.136738	0.197389
DCAF7	-6.72242	-0.427714	1.78733e-11	4.49505e-10	0.187811	0.249969
ATF7IP	-6.72679	-0.438743	1.73449e-11	4.37738e-10	0.183691	0.244305
PTPN4	-6.73943	-0.411348	1.59013e-11	4.02007e-10	0.190782	0.254033
SP100	-6.74056	-0.275294	1.57774e-11	3.99874e-10	0.385013	0.452777
PLAC8	-6.74653	-0.419893	1.51422e-11	3.84834e-10	0.205922	0.2661
TMC8	-6.74968	-0.303535	1.48173e-11	3.77906e-10	0.327712	0.392193
PNP	-6.75934	-0.423561	1.38622e-11	3.54173e-10	0.183595	0.246645
TLN1	-6.76246	-0.359611	1.35665e-11	3.4723e-10	0.243197	0.306243
ITGB7	-6.76938	-0.306436	1.29338e-11	3.32212e-10	0.302702	0.370028
RPN1	-6.77716	-0.290269	1.22558e-11	3.15358e-10	0.340552	0.408817
SNX6	-6.77995	-0.28318	1.20219e-11	3.09891e-10	0.371502	0.437138
BLOC1S4	-6.78569	-0.436766	1.15534e-11	2.98345e-10	0.180146	0.243074
NIPBL	-6.78584	-0.404895	1.15413e-11	2.98345e-10	0.208796	0.270533
PPP4R3B	-6.79867	-0.419333	1.05588e-11	2.7364e-10	0.196819	0.259943
IQGAP2	-6.81791	-0.434053	9.23752e-12	2.40259e-10	0.191165	0.252555
PSMD2	-6.82043	-0.420439	9.07714e-12	2.36513e-10	0.195573	0.257973
PHIP	-6.82298	-0.394253	8.91718e-12	2.32764e-10	0.218091	0.280138
FKBP8	-6.83015	-0.262507	8.48246e-12	2.21817e-10	0.437141	0.50942
PCF11	-6.83402	-0.556667	8.25679e-12	2.16307e-10	0.133672	0.193818
IL27RA	-6.85689	-0.398067	7.03743e-12	1.8537e-10	0.214067	0.276936
BBX	-6.85744	-0.411544	7.01069e-12	1.85003e-10	0.205826	0.268686
FGFR1OP2	-6.85756	-0.318622	7.00459e-12	1.85003e-10	0.293982	0.361409
HNRNPD	-6.86377	-0.415211	6.70642e-12	1.77622e-10	0.201035	0.263884
PDE7A	-6.87445	-0.660428	6.22285e-12	1.65117e-10	0.109333	0.169437
KLRG1	-6.90245	-0.429329	5.11128e-12	1.36122e-10	0.215025	0.275582
RANBP1	-6.90251	-0.341198	5.10929e-12	1.36122e-10	0.27041	0.337766
VPS4B	-6.91781	-0.521093	4.58665e-12	1.23057e-10	0.147279	0.209826
GPR171	-6.93727	-0.682008	3.9975e-12	1.0765e-10	0.103871	0.164635
ODF2L	-6.94392	-0.37478	3.81371e-12	1.02892e-10	0.248084	0.310676
LPIN2	-6.95222	-0.528365	3.59585e-12	9.71955e-11	0.147279	0.209826
RNMT	-6.96079	-0.595482	3.3838e-12	9.16351e-11	0.125048	0.186677
RAB29	-6.96328	-0.425655	3.32447e-12	9.01972e-11	0.20161	0.265361
PPP1CC	-6.97915	-0.292715	2.96977e-12	8.08772e-11	0.377827	0.448959
CHD4	-6.98868	-0.625305	2.77488e-12	7.57123e-11	0.11834	0.180027
BAZ1B	-6.99014	-0.624816	2.74605e-12	7.50673e-11	0.117574	0.179411
CCR6	-6.99449	-0.573313	2.6622e-12	7.29131e-11	0.140188	0.200714
SPG7	-6.99835	-0.574938	2.58997e-12	7.10693e-11	0.133001	0.19468
CAMK4	-7.00137	-0.290367	2.5347e-12	6.96851e-11	0.376677	0.441571
ATP6AP2	-7.00699	-0.333224	2.43494e-12	6.70699e-11	0.28325	0.354144
CHD1	-7.01773	-0.57596	2.25507e-12	6.22338e-11	0.131468	0.193942
TMEM173	-7.04057	-0.327733	1.91459e-12	5.30399e-11	0.305002	0.373476
RTF1	-7.04585	-0.489279	1.84336e-12	5.11648e-11	0.162323	0.226819
DDX46	-7.0544	-0.379012	1.73341e-12	4.82055e-11	0.238693	0.304273
RNPC3	-7.06985	-0.687329	1.55107e-12	4.33011e-11	0.104734	0.166728
GPBP1	-7.07235	-0.371503	1.52331e-12	4.26085e-11	0.256037	0.32065
C11orf58	-7.09832	-0.252364	1.26282e-12	3.53908e-11	0.500479	0.57456
UBA2	-7.10073	-0.395315	1.24095e-12	3.48455e-11	0.223457	0.290112
GOLPH3	-7.10749	-0.411289	1.18175e-12	3.32476e-11	0.203526	0.270164
EIF4EBP2	-7.11295	-0.390968	1.13585e-12	3.20184e-11	0.227194	0.293067
PCM1	-7.13302	-0.446982	9.81869e-13	2.7732e-11	0.200077	0.263145
TMEM50A	-7.13917	-0.268985	9.38948e-13	2.65717e-11	0.449693	0.523458
PRKCH	-7.14022	-0.317927	9.31843e-13	2.64223e-11	0.329532	0.397119
SNX3	-7.15726	-0.280863	8.23062e-13	2.33837e-11	0.407532	0.487132
TGS1	-7.15815	-0.726238	8.17757e-13	2.32787e-11	0.100997	0.16328
SSB	-7.16046	-0.305313	8.04059e-13	2.29339e-11	0.346301	0.418052
CNST	-7.17892	-0.534456	7.02664e-13	2.00815e-11	0.154561	0.218077
FRYL	-7.17949	-0.534293	6.99711e-13	2.00367e-11	0.153315	0.216476
ERGIC2	-7.18157	-0.46479	6.89146e-13	1.97733e-11	0.177175	0.243074
MSN	-7.21088	-0.254203	5.55904e-13	1.60138e-11	0.488214	0.552149
NEMF	-7.21387	-0.484168	5.43832e-13	1.56973e-11	0.169701	0.234946
REST	-7.22466	-0.444393	5.02366e-13	1.45294e-11	0.193369	0.259574
SHOC2	-7.22993	-0.719175	4.83256e-13	1.40047e-11	0.103775	0.166482
PIAS1	-7.24174	-0.407034	4.42954e-13	1.28626e-11	0.221732	0.288758
DPYD	-7.2573	-0.421354	3.94906e-13	1.14904e-11	0.217229	0.282231
LMAN1	-7.27874	-0.490772	3.36942e-13	9.82363e-12	0.17775	0.242088
RNF149	-7.28394	-0.310323	3.24203e-13	9.47132e-12	0.347451	0.41953
ST3GAL1	-7.28548	-0.410188	3.20531e-13	9.383e-12	0.230836	0.297131
TCEA1	-7.29369	-0.286634	3.01585e-13	8.84628e-12	0.415293	0.48627
CD247	-7.29505	-0.281431	2.98556e-13	8.77524e-12	0.437045	0.510159
MT2A	-7.30158	-0.392312	2.8441e-13	8.37648e-12	0.303852	0.366704
RAD21	-7.30197	-0.310355	2.83579e-13	8.36905e-12	0.3532	0.424825
LAPTM4A	-7.30363	-0.403607	2.80103e-13	8.28338e-12	0.222212	0.291836
PAPOLA	-7.31168	-0.349199	2.63825e-13	7.83403e-12	0.292928	0.361532
TMEM248	-7.38845	-0.517871	1.48546e-13	4.42912e-12	0.160215	0.226819
STK38	-7.39283	-0.372921	1.4374e-13	4.29468e-12	0.261403	0.330378
TNFRSF1B	-7.40013	-0.433306	1.36051e-13	4.07338e-12	0.209659	0.276936
HNRNPH1	-7.40199	-0.418732	1.34154e-13	4.02491e-12	0.228727	0.296146
CDKN1B	-7.40746	-0.303662	1.28737e-13	3.8704e-12	0.387409	0.459672
CYTH1	-7.41216	-0.294016	1.24257e-13	3.7435e-12	0.406478	0.474326
GCC2	-7.4201	-0.349508	1.17035e-13	3.53329e-12	0.301073	0.369413
DEK	-7.42408	-0.323044	1.13562e-13	3.43562e-12	0.343618	0.411649
TMED9	-7.42698	-0.350903	1.11104e-13	3.3683e-12	0.293695	0.36461
PRKX	-7.4321	-0.609652	1.06886e-13	3.25407e-12	0.125335	0.191971
KLF3	-7.43253	-0.417745	1.06538e-13	3.25029e-12	0.217133	0.285925
CITED2	-7.43465	-0.319861	1.04847e-13	3.20549e-12	0.34381	0.415466
GLUD1	-7.44328	-0.481269	9.82161e-14	3.00912e-12	0.186662	0.253171
INPP4B	-7.45338	-0.309631	9.09783e-14	2.79329e-12	0.381085	0.454008
LENG8	-7.45512	-0.519593	8.97874e-14	2.76259e-12	0.17133	0.236917
PAG1	-7.46426	-0.367344	8.37694e-14	2.58844e-12	0.286508	0.354882
HNRNPUL1	-7.47077	-0.300555	7.97253e-14	2.46875e-12	0.40092	0.471371
PTP4A2	-7.4822	-0.297153	7.30879e-14	2.26808e-12	0.370832	0.44625
CD4	-7.48248	-0.363712	7.29352e-14	2.26808e-12	0.272806	0.346386
DDX21	-7.49695	-0.473933	6.5322e-14	2.03582e-12	0.192411	0.260928
ADAR	-7.50437	-0.362216	6.17264e-14	1.92792e-12	0.296665	0.364733
DIAPH1	-7.51359	-0.452608	5.75266e-14	1.80063e-12	0.196244	0.265977
MPHOSPH8	-7.51552	-0.303852	5.66833e-14	1.77809e-12	0.378785	0.451669
EDEM3	-7.51738	-0.681897	5.58846e-14	1.75684e-12	0.112591	0.178796
MAP3K1	-7.52041	-0.586353	5.46051e-14	1.72036e-12	0.142583	0.209703
WAPL	-7.53804	-0.518623	4.77081e-14	1.50964e-12	0.168264	0.235562
KPNB1	-7.5552	-0.37163	4.18224e-14	1.32922e-12	0.278363	0.34614
STK10	-7.56993	-0.399864	3.73438e-14	1.18949e-12	0.253737	0.321758
TMX4	-7.58149	-0.427354	3.41606e-14	1.0905e-12	0.226236	0.294668
REL	-7.58169	-0.740349	3.41087e-14	1.0905e-12	0.1032	0.169807
PRKACB	-7.58252	-0.4891	3.38904e-14	1.08667e-12	0.19174	0.258712
THOC2	-7.59079	-0.506379	3.17951e-14	1.02175e-12	0.176696	0.244797
MALT1	-7.59397	-0.666573	3.10256e-14	9.99245e-13	0.121311	0.187785
BCAP31	-7.59645	-0.288356	3.04363e-14	9.82453e-13	0.441932	0.516808
POLR2J3	-7.60262	-0.656535	2.90194e-14	9.38814e-13	0.117095	0.185322
TPR	-7.60592	-0.368548	2.82894e-14	9.17249e-13	0.292162	0.361039
CYLD	-7.61424	-0.34478	2.65252e-14	8.61978e-13	0.315734	0.385667
PPP2CA	-7.62793	-0.37793	2.38548e-14	7.76945e-13	0.270793	0.342199
YWHAH	-7.62943	-0.445119	2.35794e-14	7.6971e-13	0.213683	0.283709
SLC38A1	-7.63681	-0.326485	2.22676e-14	7.28533e-13	0.342277	0.416451
SRSF2	-7.65763	-0.28422	1.89399e-14	6.21065e-13	0.443657	0.512622
GOLGA4	-7.67966	-0.537496	1.59518e-14	5.24269e-13	0.16376	0.232114
ANXA5	-7.70125	-0.33235	1.34739e-14	4.44854e-13	0.350422	0.423593
RPN2	-7.72001	-0.345653	1.16318e-14	3.84913e-13	0.318225	0.390715
ATP2B4	-7.72737	-0.507556	1.09794e-14	3.6416e-13	0.1812	0.250462
CTSS	-7.7287	-0.384986	1.08652e-14	3.61201e-13	0.27683	0.349957
TMEM258	-7.73119	-0.260891	1.06544e-14	3.55009e-13	0.531909	0.60399
CFLAR	-7.74722	-0.353303	9.39225e-15	3.13675e-13	0.309793	0.384312
EPB41	-7.75061	-0.373866	9.14532e-15	3.06135e-13	0.295611	0.365719
TMOD3	-7.75671	-0.509625	8.71626e-15	2.9245e-13	0.178708	0.248615
DYNC1H1	-7.75681	-0.472962	8.70896e-15	2.9245e-13	0.20391	0.27472
SET	-7.77064	-0.318026	7.80923e-15	2.63853e-13	0.352051	0.430243
LAMP1	-7.77456	-0.405422	7.57095e-15	2.56402e-13	0.254791	0.325206
SAT1	-7.78139	-0.337675	7.17317e-15	2.43501e-13	0.347643	0.419653
TTC3	-7.78212	-0.369196	7.13194e-15	2.4267e-13	0.295036	0.365842
UHMK1	-7.7828	-0.489585	7.0938e-15	2.41942e-13	0.18235	0.25391
GRB2	-7.78332	-0.392858	7.0645e-15	2.41512e-13	0.263798	0.336289
ANKHD1	-7.7927	-0.479946	6.55936e-15	2.25308e-13	0.191932	0.261544
SPCS3	-7.80751	-0.442742	5.83271e-15	2.00826e-13	0.219624	0.291836
RAP1A	-7.80802	-0.29755	5.8095e-15	2.00504e-13	0.445094	0.522842
KRT10	-7.81746	-0.310463	5.38991e-15	1.86915e-13	0.411652	0.486886
ITGA6	-7.83336	-0.689842	4.75003e-15	1.65519e-13	0.117286	0.186184
NR3C1	-7.83619	-0.355287	4.64415e-15	1.6222e-13	0.312284	0.387144
KIF2A	-7.83927	-0.369653	4.53156e-15	1.5867e-13	0.301361	0.374215
LSM14A	-7.84618	-0.344672	4.28895e-15	1.5054e-13	0.328287	0.407585
EIF4A1	-7.85424	-0.250046	4.02193e-15	1.42203e-13	0.591606	0.656569
JMJD1C	-7.86223	-0.509169	3.77354e-15	1.33748e-13	0.183595	0.253786
BTG2	-7.86573	-0.533587	3.66948e-15	1.307e-13	0.175546	0.244921
SERINC1	-7.87044	-0.401203	3.53383e-15	1.26179e-13	0.258816	0.332102
IQGAP1	-7.88819	-0.394201	3.06603e-15	1.09747e-13	0.26744	0.342199
RAP1B	-7.89354	-0.26027	2.93728e-15	1.054e-13	0.580011	0.655584
CMTM6	-7.8944	-0.371929	2.91716e-15	1.04938e-13	0.28143	0.357838
KMT2C	-7.89903	-0.571977	2.8109e-15	1.01368e-13	0.152261	0.223002
DOCK10	-7.90691	-0.470032	2.63851e-15	9.53887e-14	0.202089	0.273735
SRSF4	-7.91956	-0.389803	2.38354e-15	8.6604e-14	0.279513	0.351558
SYNRG	-7.92567	-0.462352	2.26921e-15	8.26575e-14	0.209276	0.281
HOPX	-7.93075	-0.452469	2.17828e-15	7.95459e-14	0.216462	0.288881
STAT3	-7.95202	-0.408075	1.83492e-15	6.73471e-14	0.257953	0.331733
THUMPD1	-7.95631	-0.569011	1.7724e-15	6.5218e-14	0.16079	0.230883
CCND2	-7.95875	-0.470124	1.73793e-15	6.41128e-14	0.205347	0.276936
HNRNPA0	-7.98152	-0.268419	1.44538e-15	5.3594e-14	0.566884	0.645118
BPTF	-8.01135	-0.485026	1.13458e-15	4.22864e-14	0.199598	0.272503
FLI1	-8.02395	-0.333449	1.02396e-15	3.82624e-14	0.365178	0.443418
UBE3A	-8.02592	-0.575754	1.00771e-15	3.77527e-14	0.156765	0.228297
TMEM165	-8.04126	-0.637302	8.89205e-16	3.33995e-14	0.133289	0.204901
PTBP3	-8.04286	-0.534373	8.77632e-16	3.30506e-14	0.180529	0.251201
SATB1	-8.04481	-0.489945	8.63779e-16	3.26139e-14	0.207551	0.277675
PSAP	-8.05536	-0.307807	7.92429e-16	2.99982e-14	0.414431	0.48861
FMNL1	-8.07192	-0.391168	6.91996e-16	2.6265e-14	0.272231	0.348726
ATP1A1	-8.08149	-0.338404	6.39803e-16	2.43479e-14	0.363741	0.441941
PDCD4	-8.13119	-0.297602	4.25097e-16	1.62628e-14	0.472787	0.550055
USP34	-8.13303	-0.620873	4.18679e-16	1.60597e-14	0.144883	0.216476
TNIK	-8.19331	-0.604506	2.54133e-16	9.82624e-15	0.148524	0.221278
ERAP2	-8.21478	-0.53931	2.12548e-16	8.26251e-15	0.164335	0.240364
SF1	-8.2211	-0.268155	2.0164e-16	7.8596e-15	0.589785	0.669745
ZC3HAV1	-8.2267	-0.357511	1.92449e-16	7.56253e-15	0.349847	0.423593
DDX6	-8.25769	-0.398443	1.48516e-16	5.852e-15	0.278459	0.35636
RGCC	-8.25823	-0.400108	1.47851e-16	5.84171e-15	0.264948	0.344046
PPP1CB	-8.33752	-0.599638	7.58632e-17	3.0139e-15	0.158011	0.231745
RSF1	-8.34127	-0.471965	7.34981e-17	2.92798e-15	0.220199	0.296269
PHF3	-8.34186	-0.467021	7.31316e-17	2.92142e-15	0.224415	0.300332
PRPF8	-8.3533	-0.393904	6.63802e-17	2.65907e-15	0.292353	0.37126
SRSF1	-8.35347	-0.456771	6.62863e-17	2.65907e-15	0.229398	0.306859
MT1X	-8.36422	-0.517512	6.05151e-17	2.43763e-15	0.209084	0.283216
CEP350	-8.37099	-0.637336	5.71359e-17	2.3144e-15	0.142871	0.216722
EIF5A	-8.37109	-0.305657	5.70884e-17	2.3144e-15	0.472595	0.554119
TNKS2	-8.40329	-0.680006	4.34161e-17	1.77356e-15	0.128881	0.2033
ZNF292	-8.42345	-0.555505	3.65557e-17	1.5018e-15	0.176696	0.251816
SAMHD1	-8.43196	-0.299311	3.3993e-17	1.40049e-15	0.494634	0.574067
IKZF3	-8.4349	-0.558388	3.3148e-17	1.36958e-15	0.176792	0.252432
DYNLL1	-8.47918	-0.355816	2.26787e-17	9.47851e-16	0.364316	0.444896
ANP32E	-8.48775	-0.546143	2.10677e-17	8.83072e-16	0.183499	0.259205
PPP1R2	-8.49499	-0.291443	1.97954e-17	8.32153e-16	0.52156	0.601281
YTHDC1	-8.50143	-0.532308	1.87266e-17	7.8952e-16	0.187811	0.264499
MTDH	-8.51069	-0.31368	1.729e-17	7.31083e-16	0.448927	0.527644
SRPRA	-8.51371	-0.472861	1.68451e-17	7.1436e-16	0.224607	0.304027
H2AFV	-8.52612	-0.367656	1.51336e-17	6.43667e-16	0.330395	0.41522
CPNE3	-8.53272	-0.62753	1.42947e-17	6.09781e-16	0.151303	0.226327
SH3KBP1	-8.57222	-0.369411	1.01513e-17	4.356e-16	0.347643	0.428519
TNFAIP8	-8.57601	-0.304434	9.82188e-18	4.22721e-16	0.478248	0.557567
DHX36	-8.57987	-0.695372	9.4977e-18	4.09989e-16	0.128018	0.203916
PHF14	-8.61791	-0.697747	6.81884e-18	2.95231e-16	0.124856	0.201207
HSPA5	-8.6262	-0.36491	6.34248e-18	2.75431e-16	0.346589	0.42741
UTRN	-8.62842	-0.5254	6.22078e-18	2.7096e-16	0.20046	0.277675
CHURC1	-8.66462	-0.328987	4.53024e-18	1.99124e-16	0.450364	0.540943
ILF3	-8.69898	-0.417243	3.34894e-18	1.47649e-16	0.283346	0.363379
ARGLU1	-8.70425	-0.331487	3.19686e-18	1.41375e-16	0.444806	0.526782
AKAP9	-8.74385	-0.589114	2.25296e-18	1.00246e-16	0.170755	0.248861
KRAS	-8.77681	-0.575163	1.68173e-18	7.50601e-17	0.173821	0.252678
XRCC6	-8.78813	-0.320432	1.52073e-18	6.80844e-17	0.451897	0.536387
EIF2S3	-8.8156	-0.28917	1.19042e-18	5.34618e-17	0.536029	0.606329
MAT2B	-8.81674	-0.314688	1.17839e-18	5.30863e-17	0.469337	0.549809
CD82	-8.84589	-0.408363	9.07988e-19	4.10325e-17	0.310272	0.392316
TAX1BP1	-8.88021	-0.40789	6.67353e-19	3.04435e-17	0.30941	0.390962
ASH1L	-8.88858	-0.608572	6.18961e-19	2.83253e-17	0.171522	0.248984
TLE4	-8.93067	-0.838718	4.23429e-19	1.95007e-17	0.106746	0.18446
S1PR4	-8.94225	-0.441295	3.81312e-19	1.76171e-17	0.259295	0.344416
CCNH	-8.96308	-0.576519	3.15739e-19	1.46343e-17	0.184266	0.263268
IFI16	-8.96751	-0.497775	3.03293e-19	1.41026e-17	0.231794	0.313016
SMG1	-8.97838	-0.54663	2.74771e-19	1.28591e-17	0.191548	0.273242
OSBPL8	-8.99698	-0.478898	2.32012e-19	1.08933e-17	0.242047	0.324837
MORF4L1	-9.01073	-0.294452	2.04684e-19	9.64151e-18	0.560368	0.643763
SLAMF1	-9.04902	-0.602611	1.44253e-19	6.81711e-18	0.165389	0.247999
NFATC2	-9.07482	-0.518446	1.13869e-19	5.39888e-18	0.214642	0.296023
ARID4B	-9.12292	-0.405425	7.31286e-20	3.49014e-18	0.327808	0.412388
CANX	-9.12787	-0.402573	6.98601e-20	3.34519e-18	0.328478	0.409432
KDM5A	-9.13827	-0.737375	6.34595e-20	3.0488e-18	0.131085	0.211181
BZW1	-9.13992	-0.427182	6.24993e-20	3.01267e-18	0.297049	0.379387
IL6R	-9.16741	-0.731454	4.84516e-20	2.34334e-18	0.135205	0.214875
HDAC1	-9.20313	-0.482833	3.47663e-20	1.6871e-18	0.245496	0.328285
TMBIM4	-9.27746	-0.363711	1.73561e-20	8.45074e-19	0.391146	0.476296
CD47	-9.3505	-0.353263	8.72335e-21	4.29076e-19	0.423055	0.506711
BRD2	-9.3784	-0.398156	6.69793e-21	3.30576e-19	0.341798	0.429381
NCL	-9.39414	-0.283738	5.76897e-21	2.85702e-19	0.646512	0.724049
ABLIM1	-9.3985	-0.593397	5.53481e-21	2.75142e-19	0.185703	0.269425
RAP2B	-9.39853	-0.727533	5.53292e-21	2.75142e-19	0.135397	0.218323
HSP90AB1	-9.41403	-0.255313	4.77452e-21	2.39737e-19	0.742334	0.804827
CD53	-9.41862	-0.336659	4.5707e-21	2.30303e-19	0.468475	0.554735
TMED4	-9.44996	-0.514984	3.38949e-21	1.71383e-19	0.235627	0.320281
SYNE2	-9.48961	-0.404272	2.31893e-21	1.18078e-19	0.356842	0.441694
TGFBR2	-9.49427	-0.656867	2.2175e-21	1.13312e-19	0.165772	0.249477
B4GALT1	-9.50324	-0.859816	2.03456e-21	1.04332e-19	0.114699	0.196651
SPN	-9.51638	-0.440401	1.79324e-21	9.22847e-20	0.299253	0.384805
FNTA	-9.59339	-0.476799	8.52386e-22	4.41805e-20	0.255845	0.342938
CALM2	-9.59772	-0.272712	8.17293e-22	4.25139e-20	0.69634	0.771334
ATP2B1	-9.60139	-0.562138	7.88709e-22	4.11751e-20	0.208701	0.294299
TMBIM6	-9.61514	-0.281828	6.9013e-22	3.62908e-20	0.632714	0.70841
FOXP1	-9.64214	-0.375124	5.30693e-22	2.80086e-20	0.417305	0.499569
OSTF1	-9.64264	-0.369902	5.28114e-22	2.79745e-20	0.414431	0.504002
AKAP13	-9.68919	-0.438512	3.35173e-22	1.78196e-20	0.311901	0.399951
RBM25	-9.71531	-0.452378	2.59447e-22	1.38445e-20	0.286892	0.377047
KTN1	-9.73974	-0.477574	2.04067e-22	1.09297e-20	0.270889	0.358084
MYCBP2	-9.75887	-0.526075	1.69035e-22	9.08705e-21	0.237256	0.324714
MACF1	-9.76845	-0.505808	1.5378e-22	8.29779e-21	0.254312	0.340722
ANXA6	-9.79132	-0.314941	1.2268e-22	6.64449e-21	0.583269	0.668391
TAF7	-9.82677	-0.470709	8.63461e-23	4.71189e-21	0.285454	0.372737
EMB	-9.8289	-0.439106	8.45374e-23	4.63066e-21	0.319088	0.405123
FNBP1	-9.83958	-0.481006	7.60268e-23	4.18032e-21	0.274626	0.364487
STK17B	-9.84167	-0.414845	7.44608e-23	4.10984e-21	0.34793	0.43603
ATRX	-9.86166	-0.453003	6.10307e-23	3.39448e-21	0.311039	0.398596
LNPEP	-9.86668	-0.582231	5.80531e-23	3.24133e-21	0.205155	0.293067
YME1L1	-9.86988	-0.563278	5.62306e-23	3.15175e-21	0.21445	0.302549
RNF213	-9.88387	-0.393514	4.89055e-23	2.75184e-21	0.393542	0.483561
SRRM1	-9.89407	-0.380171	4.41681e-23	2.49498e-21	0.420468	0.510036
CD96	-9.90144	-0.450749	4.10306e-23	2.32684e-21	0.313338	0.402167
KDM2A	-9.90159	-0.915574	4.09706e-23	2.32684e-21	0.104159	0.190371
ANKRD44	-9.93029	-0.488336	3.07365e-23	1.76381e-21	0.268685	0.358084
CCNL1	-9.96198	-0.45472	2.23558e-23	1.29315e-21	0.310272	0.398843
FAM107B	-9.98705	-0.49217	1.73676e-23	1.00864e-21	0.266194	0.355868
SRRM2	-10.0012	-0.434558	1.50634e-23	8.78352e-22	0.331449	0.422239
DDX18	-10.0043	-0.491202	1.45957e-23	8.54526e-22	0.265811	0.357715
PRPF38B	-10.0149	-0.490901	1.31029e-23	7.7339e-22	0.273668	0.364733
HNRNPR	-10.0363	-0.473417	1.05582e-23	6.25746e-22	0.292066	0.383573
ARPC4	-10.0415	-0.359991	1.0014e-23	5.95935e-22	0.457934	0.54476
CLEC2D	-10.0496	-0.462361	9.22244e-24	5.51098e-22	0.309889	0.399212
XRCC5	-10.091	-0.380645	6.05345e-24	3.66271e-22	0.417018	0.509051
ELF1	-10.1119	-0.413194	4.89456e-24	2.97396e-22	0.368532	0.466076
DOCK8	-10.1169	-0.509256	4.64826e-24	2.83622e-22	0.269164	0.35833
POLR2L	-10.1433	-0.371586	3.54848e-24	2.17434e-22	0.440686	0.531339
WNK1	-10.1985	-0.611111	2.0131e-24	1.23879e-22	0.192698	0.284325
TTC14	-10.199	-0.694383	2.00373e-24	1.23829e-22	0.164814	0.25391
DDX3X	-10.2039	-0.553262	1.904e-24	1.1817e-22	0.225757	0.317695
KMT2A	-10.2213	-0.598633	1.59168e-24	9.92127e-23	0.198831	0.291097
CHD2	-10.3085	-0.558964	6.45235e-25	4.03928e-23	0.233902	0.323482
ROCK1	-10.3336	-0.552448	4.96769e-25	3.12338e-23	0.230452	0.323975
ITSN2	-10.3394	-0.656063	4.67487e-25	2.95211e-23	0.179379	0.270779
ARHGAP30	-10.362	-0.464753	3.68978e-25	2.34026e-23	0.311614	0.404999
ARL6IP1	-10.4147	-0.42112	2.12561e-25	1.35412e-23	0.371598	0.467307
SCAF11	-10.4455	-0.490288	1.53679e-25	9.83343e-24	0.29197	0.383697
GPR183	-10.4478	-0.44178	1.5001e-25	9.64131e-24	0.360195	0.455116
XBP1	-10.485	-0.387855	1.01267e-25	6.5376e-24	0.442411	0.540451
TC2N	-10.5822	-0.400198	3.60551e-26	2.35614e-24	0.429092	0.521488
PNISR	-10.6367	-0.342939	2.0104e-26	1.32147e-24	0.564009	0.655092
TAF15	-10.6714	-0.537078	1.38544e-26	9.14831e-25	0.262553	0.356114
G3BP1	-10.6829	-0.532004	1.22327e-26	8.11453e-25	0.261882	0.356853
C16orf54	-10.7645	-0.67969	5.06442e-27	3.37496e-25	0.180529	0.276321
STK17A	-10.8021	-0.529069	3.36278e-27	2.26182e-25	0.263894	0.363009
CD40LG	-10.8157	-0.501686	2.90032e-27	1.95988e-25	0.295132	0.393917
CD164	-10.8317	-0.421781	2.43489e-27	1.65309e-25	0.397949	0.499323
IKZF1	-10.8359	-0.400507	2.32646e-27	1.58693e-25	0.445286	0.537619
GLG1	-10.8441	-0.48701	2.12753e-27	1.45812e-25	0.309218	0.408324
MCL1	-10.8778	-0.416328	1.47111e-27	1.01788e-25	0.41836	0.517301
ARF6	-10.8895	-0.435719	1.29378e-27	8.9949e-26	0.366136	0.466322
PRMT2	-10.9608	-0.447815	5.90035e-28	4.14199e-26	0.370832	0.466691
RCAN3	-11.0332	-0.47861	2.64214e-28	1.87294e-26	0.331928	0.426179
EIF3A	-11.0663	-0.531977	1.82876e-28	1.3092e-26	0.284688	0.380249
RTN4	-11.0894	-0.531184	1.41266e-28	1.01634e-26	0.271464	0.373969
NEAT1	-11.1145	-0.455063	1.06596e-28	7.70743e-27	0.385684	0.478636
NDFIP1	-11.1253	-0.402338	9.44734e-29	6.86523e-27	0.451514	0.55535
CAST	-11.131	-0.420623	8.86637e-29	6.47559e-27	0.412802	0.506095
CRIP1	-11.1957	-0.25268	4.27938e-29	3.14133e-27	0.89335	0.925502
TMEM123	-11.2183	-0.35455	3.31719e-29	2.44745e-27	0.570238	0.656693
PAK2	-11.2365	-0.541775	2.69948e-29	2.00191e-27	0.276734	0.376678
MYLIP	-11.3013	-0.885222	1.29254e-29	9.63478e-28	0.13348	0.23076
MYADM	-11.3556	-0.6827	6.95786e-30	5.21334e-28	0.197202	0.296269
CAP1	-11.4913	-0.365379	1.45871e-30	1.09867e-28	0.569088	0.666913
ETS1	-11.5543	-0.426456	7.0191e-31	5.34227e-29	0.44586	0.544884
YBX1	-11.5784	-0.297842	5.3051e-31	4.0591e-29	0.802031	0.876
SF3B1	-11.5986	-0.462946	4.18927e-31	3.22239e-29	0.37706	0.47999
N4BP2L2	-11.6833	-0.445682	1.55175e-31	1.19999e-29	0.417018	0.525058
EIF1AX	-11.7258	-0.565187	9.40541e-32	7.31245e-30	0.269548	0.374831
IFITM3	-11.7698	-0.420468	5.58416e-32	4.365e-30	0.45161	0.555227
EPC1	-11.8024	-0.414701	3.79291e-32	2.98094e-30	0.475565	0.58281
APBB1IP	-11.8294	-0.473646	2.75262e-32	2.17517e-30	0.372461	0.477527
RORA	-11.8351	-0.60128	2.56905e-32	2.04126e-30	0.251821	0.357345
FNBP4	-11.8504	-0.633389	2.14258e-32	1.71181e-30	0.22959	0.33518
ACAP2	-11.889	-0.608986	1.35004e-32	1.08461e-30	0.249713	0.356114
DDX24	-11.8937	-0.445278	1.27555e-32	1.03049e-30	0.42133	0.526659
ZRANB2	-11.8946	-0.599367	1.26212e-32	1.02536e-30	0.252491	0.358823
NKTR	-11.9239	-0.644671	8.88669e-33	7.26048e-31	0.23256	0.337027
MTPN	-11.9273	-0.662585	8.52478e-33	7.00437e-31	0.210713	0.317941
YWHAZ	-12.0373	-0.282012	2.26344e-33	1.892e-31	0.829245	0.892501
LIMS1	-12.2038	-0.719555	2.96494e-34	2.50737e-32	0.20276	0.307844
MBNL1	-12.2575	-0.394095	1.53114e-34	1.30246e-32	0.551073	0.643024
CAPZA1	-12.3316	-0.469604	6.1192e-35	5.23608e-33	0.400824	0.512868
VCP	-12.3461	-0.524693	5.10993e-35	4.39849e-33	0.332695	0.446989
NAP1L1	-12.3499	-0.409168	4.87768e-35	4.22372e-33	0.511978	0.609531
KLRB1	-12.5318	-0.612987	5.00144e-36	4.35698e-34	0.322825	0.42581
TNRC6B	-12.5556	-0.69168	3.70587e-36	3.24791e-34	0.222978	0.331117
LBH	-12.5618	-0.54869	3.42655e-36	3.02142e-34	0.322537	0.435907
HNRNPA3	-12.5773	-0.427658	2.81648e-36	2.49872e-34	0.499425	0.60596
EML4	-12.6513	-0.576168	1.09978e-36	9.81723e-35	0.301552	0.413373
UBXN4	-12.6546	-0.559977	1.05543e-36	9.47986e-35	0.314297	0.424086
CELF2	-12.85	-0.509051	8.60286e-38	7.97474e-36	0.386163	0.497229
NUCKS1	-12.855	-0.631848	8.05802e-38	7.51787e-36	0.262074	0.374831
IER2	-12.9289	-0.527863	3.09103e-38	2.92153e-36	0.375527	0.479867
TCF25	-13.1071	-0.559944	2.99976e-39	2.89197e-37	0.33279	0.445265
ITGA4	-13.2331	-0.585444	5.64898e-40	5.48254e-38	0.332024	0.445019
AAK1	-13.2929	-0.628688	2.54419e-40	2.48592e-38	0.271752	0.392809
TUBA1A	-13.2993	-0.606995	2.33606e-40	2.29808e-38	0.294845	0.412018
MYH9	-13.3144	-0.39735	1.90809e-40	1.88992e-38	0.65092	0.741904
LUC7L3	-13.3747	-0.603588	8.49457e-41	8.47172e-39	0.298582	0.416082
TERF2IP	-13.4044	-0.565083	5.69588e-41	5.76e-39	0.329628	0.449821
LRRFIP1	-13.4122	-0.43149	5.12795e-41	5.22221e-39	0.546665	0.654969
CD48	-13.4337	-0.319687	3.83648e-41	3.9628e-39	0.773764	0.84066
FUS	-13.5738	-0.495804	5.73024e-42	6.00471e-40	0.431296	0.54476
HSP90B1	-13.5792	-0.444578	5.32186e-42	5.61748e-40	0.52798	0.634035
CYBA	-13.6193	-0.360507	3.07368e-42	3.26827e-40	0.752683	0.839552
SLFN5	-13.6292	-0.700503	2.6853e-42	2.87645e-40	0.238885	0.358823
LCP1	-13.6781	-0.397221	1.37323e-42	1.48196e-40	0.645841	0.741781
PSIP1	-13.706	-0.553524	9.34305e-43	1.01586e-40	0.352626	0.476173
SMCHD1	-13.7209	-0.582617	7.60755e-43	8.33431e-41	0.333844	0.453269
AHNAK	-13.7223	-0.382073	7.46713e-43	8.24291e-41	0.736777	0.813939
KHDRBS1	-13.7229	-0.56234	7.40296e-43	8.23494e-41	0.35253	0.472356
IL2RG	-13.8076	-0.325029	2.29238e-43	2.61024e-41	0.809601	0.877848
ARPC5	-13.8851	-0.477423	7.80415e-44	8.95681e-42	0.472403	0.587612
ACTR2	-13.9872	-0.619472	1.86544e-44	2.19318e-42	0.306727	0.427534
S100A8	-13.9924	-1.13201	1.73513e-44	2.0567e-42	0.115274	0.236424
BTG1	-14.0256	-0.300147	1.0866e-44	1.29862e-42	0.925834	0.965398
WSB1	-14.0842	-0.785545	4.74797e-45	5.7217e-43	0.208509	0.332718
ATM	-14.1214	-0.624944	2.80423e-45	3.40773e-43	0.311901	0.429504
HNRNPU	-14.7439	-0.491158	3.36811e-49	4.23533e-47	0.509007	0.62677
SRSF11	-14.9784	-0.609439	1.01618e-50	1.31205e-48	0.35253	0.477651
LINC00861	-15.5402	-0.579675	1.85544e-54	2.4844e-52	0.41606	0.542544
LYZ	-15.5897	-1.0145	8.55346e-55	1.156e-52	0.161748	0.296638
ITM2A	-15.7059	-0.622418	1.37839e-55	1.89837e-53	0.368819	0.50548
JAK1	-15.9834	-0.529239	1.66872e-57	2.34286e-55	0.501246	0.627509
ADD3	-16.0749	-0.532101	3.82532e-58	5.42333e-56	0.497221	0.620983
CDC42	-16.1277	-0.486781	1.6291e-58	2.33252e-56	0.58097	0.702377
ACTR3	-16.1836	-0.496458	6.58399e-59	9.52111e-57	0.55826	0.677872
SFPQ	-16.3195	-0.705735	7.1709e-60	1.05815e-57	0.320333	0.454993
RBL2	-16.5124	-0.589288	2.98821e-61	4.50131e-59	0.434553	0.564709
BCL11B	-16.5342	-0.767564	2.08124e-61	3.16809e-59	0.278651	0.420392
PPP1R15A	-16.8036	-1.15316	2.29634e-63	3.5327e-61	0.150057	0.293314
HLA-B	-17.2687	-0.256744	8.09105e-67	1.27179e-64	0.997317	0.999877
PPP2R5C	-17.4711	-0.709597	2.37775e-68	3.82052e-66	0.356554	0.502032
STK4	-17.5954	-0.577299	2.67043e-69	4.339e-67	0.500862	0.641916
S100A9	-17.6205	-1.03025	1.71619e-69	2.82021e-67	0.184745	0.338505
TXNIP	-17.7965	-0.303524	7.52719e-71	1.25116e-68	0.967804	0.988179
RBM39	-18.0807	-0.619205	4.52119e-73	7.69188e-71	0.457455	0.596232
RSRP1	-18.0938	-0.66522	3.56341e-73	6.13458e-71	0.405519	0.55769
GIMAP7	-18.1679	-0.44043	9.26643e-74	1.61448e-71	0.750383	0.836966
PCBP2	-18.3196	-0.434453	5.77818e-75	1.019e-72	0.853105	0.945696
HIST1H4C	-18.5626	-0.897875	6.45457e-77	1.18151e-74	0.25115	0.410541
PRRC2C	-18.8077	-0.655641	6.52867e-79	1.22612e-76	0.444327	0.5934
SON	-19.1059	-0.580658	2.2551e-81	4.34814e-79	0.549923	0.685014
DDX17	-19.2818	-0.763715	7.63753e-83	1.53398e-80	0.362591	0.519764
RPL23	-19.3812	-0.443301	1.11254e-83	2.29836e-81	0.772614	0.859131
TNFAIP3	-20.3959	-1.0842	1.81878e-92	4.24217e-90	0.228727	0.396872
HLA-A	-20.8239	-0.252999	2.62705e-96	6.43894e-94	0.993197	0.997168
UBC	-20.94	-0.460481	2.31586e-97	5.87539e-95	0.837294	0.922546
CD3G	-22.0614	-0.695122	7.42534e-108	2.14756e-105	0.504887	0.667529
HNRNPA2B1	-22.9345	-0.509678	2.10338e-116	6.6124e-114	0.805385	0.902106
RPL27A	-22.9357	-0.349817	2.04617e-116	6.57548e-114	0.937141	0.965398
PNRC1	-24.1437	-0.634224	8.69822e-129	2.99488e-126	0.712534	0.853959
RPS20	-24.4777	-0.459421	2.55235e-132	9.00232e-130	0.873802	0.934737
HSP90AA1	-25.4294	-0.590857	1.19407e-142	4.54406e-140	0.749233	0.859623
IL7R	-26.0324	-0.422684	2.12844e-149	8.54981e-147	0.959371	0.979313
RPS2	-26.0615	-0.405722	9.95964e-150	4.11504e-147	0.994538	0.999138
CD52	-26.9345	-0.328759	8.65478e-160	3.91115e-157	0.988693	0.994828
RPL38	-29.6605	-0.467923	2.47955e-193	1.55899e-190	0.94174	0.974018
KLF6	-30.1337	-0.827583	1.75484e-199	1.33562e-196	0.662514	0.809876
RPS29	-31.1837	-0.451818	1.77453e-213	1.5095e-210	0.978632	0.991504
ITM2B	-32.2509	-0.535271	3.41563e-228	3.7995e-225	0.915868	0.969462
PTPRC	-33.03	-0.704787	3.01875e-239	3.96855e-236	0.813818	0.927103
DUSP1	-39.7097	-1.63815	0	0	0.311518	0.607807
MALAT1	-61.6821	-0.970677	0	0	0.998275	1

## Sheet: CD4 Tn
name	scores	lfc	pval	adj_pval	pct_nz_group	pct_nz_reference
RPS3	55.0828	0.277791	0	0	0.999799	1
RPL19	54.3027	0.273602	0	0	0.999799	0.999924
RPL14	51.942	0.320169	0	0	0.999497	0.999773
RPL8	39.7527	0.255703	0	0	0.999698	0.999319
RPS9	34.3685	0.25256	7.45611e-259	5.99016e-256	0.996378	0.996138
EEF1B2	33.3805	0.272349	2.62726e-244	1.65186e-241	0.996076	0.994245
MT-ND4L	33.1396	0.282545	7.98378e-241	4.61814e-238	0.999598	0.998713
FXYD5	24.6773	0.362078	1.87292e-134	5.88789e-132	0.919811	0.896873
SMDT1	24.1052	0.55913	2.20286e-128	6.63656e-126	0.708019	0.620429
MT-ND1	24.0747	0.259063	4.60223e-128	1.33106e-125	0.982694	0.982509
RPS26	24.0306	0.573396	1.333e-127	3.77971e-125	0.878559	0.886424
VIM	22.8205	0.37334	2.87319e-115	7.16365e-113	0.924741	0.901264
MT-ND5	20.7442	0.259697	1.38305e-95	2.8986e-93	0.987625	0.981449
KLF2	20.168	0.415781	1.87041e-90	3.65513e-88	0.777241	0.742031
GAPDH	18.6629	0.317371	9.92133e-78	1.68791e-75	0.875641	0.848489
IL32	18.5635	0.342817	6.34167e-77	1.06636e-74	0.920314	0.883622
PLP2	17.246	0.702417	1.19823e-66	1.73276e-64	0.41966	0.315136
RPL36AL	16.4836	0.261283	4.81658e-61	6.275e-59	0.892041	0.86757
SOD1	15.292	0.312536	8.63918e-53	1.0157e-50	0.704598	0.661695
PIM1	14.382	0.493609	6.71292e-47	7.19078e-45	0.485059	0.41478
PTPRCAP	14.0622	0.32203	6.48661e-45	6.60584e-43	0.68025	0.648444
LIME1	13.2369	0.303383	5.375e-40	4.95082e-38	0.657813	0.616946
S100A4	13.146	0.376281	1.79447e-39	1.6424e-37	0.638092	0.587416
MT-ND6	12.6485	0.282077	1.14101e-36	9.53768e-35	0.756615	0.713788
NSA2	12.6004	0.291159	2.1006e-36	1.73582e-34	0.646745	0.604679
FLT3LG	12.0129	0.308094	3.04109e-33	2.33921e-31	0.599356	0.555463
HIGD2A	10.9821	0.25391	4.65806e-28	3.04797e-26	0.611832	0.582721
AQP3	10.8169	0.410433	2.86217e-27	1.78404e-25	0.427307	0.371243
CISH	10.773	0.759944	4.61537e-27	2.85226e-25	0.244793	0.170288
S100A11	9.94667	0.362023	2.60767e-23	1.43382e-21	0.435557	0.381767
DDIT4	9.65753	0.711278	4.56748e-22	2.35894e-20	0.232619	0.169077
MYC	9.51122	0.326439	1.88432e-21	9.36399e-20	0.467049	0.42114
BIN1	8.94969	0.330151	3.56495e-19	1.58624e-17	0.410504	0.370637
C1orf162	7.83125	0.284747	4.83059e-15	1.68732e-13	0.417547	0.385705
PRDX6	7.75847	0.288605	8.59615e-15	2.95973e-13	0.405675	0.370031
RPS10-NUDT3	7.73793	1.40413	1.01049e-14	3.43829e-13	0.110474	0.0543651
WAS	6.96489	0.258003	3.28661e-12	9.22868e-11	0.390985	0.358522
SNRPN	6.65059	0.306348	2.91915e-11	7.45829e-10	0.327095	0.293178
PCED1B	6.28545	0.272942	3.26913e-10	7.48019e-09	0.356474	0.326039
PTGER2	5.94836	0.97161	2.70841e-09	5.61122e-08	0.10323	0.0587567
EMD	5.7737	0.259893	7.75502e-09	1.51139e-07	0.323976	0.295752
ADTRP	5.581	0.526648	2.39144e-08	4.49709e-07	0.164705	0.125388
EPB41L4A-AS1	5.43825	0.270114	5.3807e-08	9.65389e-07	0.301741	0.274324
KDELR1	4.49866	0.262566	6.83829e-06	9.19038e-05	0.257068	0.232983
TCEA3	3.85142	0.354802	0.000117435	0.00122527	0.167019	0.141364
IGFLR1	3.76419	0.287193	0.000167093	0.00168385	0.196398	0.172787
RIC3	3.63694	0.266342	0.000275895	0.00267253	0.206962	0.184523
KXD1	3.56433	0.298106	0.000364782	0.00344328	0.182715	0.160294
DPP4	3.26334	0.333767	0.00110106	0.00915081	0.143777	0.121072
SNHG12	3.21459	0.267606	0.00130629	0.0106544	0.191166	0.172711
CENPK	3.19155	0.28894	0.00141513	0.011388	0.153838	0.131143
CRIP2	3.16164	0.426447	0.00156885	0.0125185	0.116813	0.0948739
TNFSF8	2.88659	0.307351	0.00389442	0.0274584	0.142167	0.122587
CASP1	2.72688	0.263875	0.00639363	0.0420265	0.159875	0.142879
GRHPR	2.67131	0.300375	0.00755562	0.048146	0.1311	0.112895
USP1	-2.6812	-0.251908	0.00733586	0.0469398	0.106751	0.129022
ALG13	-2.77335	-0.251396	0.00554826	0.0372832	0.101519	0.124858
BIRC2	-2.91253	-0.263539	0.00358512	0.0256402	0.10655	0.130764
CD82	-2.91494	-0.255937	0.00355763	0.0254687	0.104135	0.128492
MFSD14A	-2.92597	-0.265784	0.00343389	0.0247119	0.103632	0.127887
ZFR	-2.9398	-0.268635	0.0032842	0.0238179	0.10484	0.128947
HSPA4	-2.98374	-0.28194	0.00284751	0.0211168	0.100815	0.125388
PRKRA	-2.98899	-0.262652	0.00279898	0.0207889	0.108763	0.134247
SECISBP2L	-3.00773	-0.265376	0.00263207	0.0196502	0.111078	0.135913
BTN3A3	-3.02299	-0.261302	0.00250292	0.0188612	0.114297	0.140002
AKIRIN2	-3.02357	-0.268607	0.00249808	0.0188346	0.10816	0.133338
ZDHHC6	-3.024	-0.250684	0.00249453	0.0188177	0.109065	0.135004
GOPC	-3.02475	-0.251049	0.00248837	0.018789	0.122246	0.1478
TIMM8B	-3.06077	-0.262766	0.00220768	0.0169006	0.108059	0.134247
ATP2A3	-3.07585	-0.264456	0.00209906	0.0161718	0.115002	0.140607
XAF1	-3.09717	-0.265302	0.00195376	0.0151736	0.120032	0.145756
USP14	-3.11819	-0.283666	0.00181968	0.0142317	0.107355	0.133187
TECPR1	-3.13031	-0.285879	0.0017462	0.0137238	0.112889	0.138487
MCTS1	-3.13641	-0.257259	0.0017103	0.0134783	0.122648	0.149239
PACS1	-3.14285	-0.274872	0.00167311	0.0132068	0.113392	0.138941
PTK2B	-3.15039	-0.263618	0.0016305	0.0129269	0.115706	0.142273
IMMT	-3.16152	-0.260161	0.00156947	0.0125185	0.118523	0.145226
ASCC2	-3.17085	-0.259987	0.00151996	0.0121639	0.118925	0.145605
CDKN2AIP	-3.20383	-0.274276	0.00135614	0.0109805	0.11319	0.140229
IKZF3	-3.22676	-0.264116	0.00125201	0.0102463	0.123554	0.150753
DHX15	-3.23189	-0.260222	0.00122976	0.0100986	0.114599	0.142349
ZNF131	-3.24016	-0.27158	0.00119461	0.00983226	0.113794	0.141213
IQGAP2	-3.24489	-0.300312	0.00117496	0.00971477	0.102827	0.129325
IARS2	-3.26221	-0.303798	0.00110546	0.00918215	0.104035	0.13084
RBM22	-3.27516	-0.262169	0.00105602	0.00881707	0.123051	0.150451
LIMS1	-3.28033	-0.269004	0.00103685	0.00866697	0.130597	0.157038
CAMK2G	-3.2885	-0.266559	0.00100721	0.00843876	0.11802	0.145907
EIF4G1	-3.29029	-0.294558	0.00100085	0.00839031	0.110474	0.137579
ARHGEF2	-3.29158	-0.286582	0.00099626	0.0083609	0.108864	0.136291
FCGRT	-3.29161	-0.270092	0.000996162	0.0083609	0.130496	0.157644
ZC3H13	-3.31052	-0.272888	0.000931222	0.00787969	0.119529	0.147498
IFNAR1	-3.3399	-0.267223	0.000838096	0.00715027	0.123453	0.151662
BZW2	-3.35037	-0.281495	0.000807023	0.00691782	0.115203	0.143182
ELP2	-3.35534	-0.282309	0.000792686	0.00681512	0.115002	0.143182
NUP50	-3.36956	-0.28695	0.000752884	0.00650386	0.114901	0.142879
UBE2G1	-3.37647	-0.250658	0.000734212	0.00636537	0.126371	0.156129
ACTR10	-3.38303	-0.266941	0.000716901	0.00624901	0.124962	0.153631
DCAF11	-3.38459	-0.277524	0.000712839	0.00622111	0.120334	0.14886
SNX1	-3.38815	-0.267568	0.000703647	0.00615202	0.1311	0.159991
SLU7	-3.40528	-0.255452	0.000660956	0.00583165	0.131502	0.161051
FBXO21	-3.4053	-0.291827	0.000660922	0.00583165	0.10484	0.133641
CDIPT	-3.41055	-0.27844	0.000648315	0.00573763	0.125063	0.153176
DRAM2	-3.41254	-0.277427	0.000643608	0.00570295	0.122145	0.150602
FXN	-3.42007	-0.296337	0.000626056	0.00556105	0.104135	0.133187
CNIH4	-3.42308	-0.315214	0.000619165	0.00550322	0.102224	0.130764
DPH5	-3.42648	-0.331138	0.000611451	0.00544135	0.100312	0.128492
NGLY1	-3.4567	-0.298118	0.000546831	0.00491468	0.107455	0.136821
PDS5A	-3.46962	-0.320871	0.000521194	0.00469887	0.107657	0.136216
CLINT1	-3.47073	-0.262679	0.000519043	0.00468824	0.135124	0.164307
HERC4	-3.47079	-0.339296	0.000518933	0.00468824	0.100916	0.129174
NBR1	-3.47097	-0.31291	0.000518574	0.00468824	0.110575	0.139017
ZNFX1	-3.47335	-0.287726	0.000514005	0.00465437	0.112285	0.141516
QARS	-3.48105	-0.31753	0.000499458	0.00454256	0.104638	0.13296
GNPAT	-3.49824	-0.294539	0.000468334	0.00428373	0.112587	0.141516
ARID4A	-3.50703	-0.27145	0.000453133	0.00416048	0.124962	0.154766
PFDN6	-3.5104	-0.318846	0.000447437	0.00411341	0.100211	0.129704
CARD8	-3.53492	-0.265673	0.000407894	0.00380061	0.130395	0.160445
ZNF106	-3.54034	-0.324441	0.000399609	0.00372582	0.107053	0.135988
STARD7	-3.54124	-0.256919	0.000398245	0.0037155	0.135325	0.165291
MLLT6	-3.55585	-0.290081	0.000376756	0.00353325	0.116913	0.14727
SOD2	-3.55611	-0.258466	0.000376381	0.00353202	0.143878	0.174302
FBXO3	-3.55839	-0.333705	0.00037314	0.00351191	0.102425	0.131673
ZNF91	-3.55854	-0.293693	0.00037292	0.00351191	0.117114	0.146816
SLC35C2	-3.57975	-0.287046	0.000343921	0.00325914	0.118322	0.148936
MARCH6	-3.57983	-0.31272	0.000343818	0.00325914	0.114901	0.144317
MBD4	-3.59985	-0.293444	0.000318405	0.00303925	0.121541	0.151586
NOC2L	-3.60054	-0.309023	0.000317561	0.00303319	0.111078	0.141516
RABGAP1L	-3.60541	-0.281108	0.000311656	0.0029827	0.127779	0.158325
ZBTB25	-3.60601	-0.273229	0.000310946	0.0029813	0.133816	0.164534
ZFAND5	-3.62708	-0.260989	0.000286648	0.00276348	0.138344	0.169077
ABCE1	-3.63116	-0.298196	0.000282151	0.00272375	0.115907	0.146892
CD28	-3.6348	-0.269229	0.000278193	0.00269093	0.135929	0.167184
SP3	-3.64089	-0.297901	0.000271702	0.00263697	0.119328	0.149542
CYTH4	-3.65395	-0.281944	0.000258233	0.00251638	0.122044	0.153555
PITPNB	-3.66464	-0.328959	0.000247683	0.00241683	0.103129	0.13349
RIOK3	-3.66808	-0.338825	0.000244382	0.00238946	0.104739	0.134777
ZNF22	-3.69333	-0.260455	0.000221341	0.00218336	0.14921	0.180662
CYB5B	-3.69723	-0.342325	0.000217961	0.00215591	0.102324	0.132884
VTA1	-3.73915	-0.339821	0.000184641	0.00184654	0.103028	0.134171
CTDSP2	-3.74402	-0.286086	0.000181096	0.0018136	0.135527	0.166048
SUPT16H	-3.74581	-0.341195	0.000179811	0.00180448	0.109468	0.140153
HK1	-3.75153	-0.331678	0.000175756	0.001765	0.10655	0.137579
ECHDC1	-3.76025	-0.25118	0.000169744	0.00170819	0.146192	0.179602
VEZF1	-3.76381	-0.324902	0.000167346	0.00168523	0.114901	0.145756
MIA3	-3.76925	-0.316733	0.000163737	0.00165581	0.109971	0.141667
CTR9	-3.7756	-0.331935	0.000159621	0.00161644	0.109468	0.14038
EIF2AK1	-3.78038	-0.31779	0.000156587	0.00158906	0.121642	0.152192
TSPYL1	-3.78349	-0.31411	0.000154642	0.00157152	0.124761	0.155978
EFCAB14	-3.78643	-0.335832	0.000152827	0.00155636	0.115002	0.145529
ANKRD49	-3.79983	-0.332486	0.000144796	0.00148188	0.104739	0.13667
PRRC2A	-3.80078	-0.265472	0.000144244	0.00147832	0.144481	0.177254
SFI1	-3.81455	-0.31341	0.000136432	0.00140523	0.124157	0.155599
TOX4	-3.82621	-0.277957	0.00013013	0.00134171	0.132508	0.16567
RPRD2	-3.83643	-0.332995	0.000124835	0.00129408	0.110575	0.142046
RFC1	-3.84797	-0.284709	0.0001191	0.00123817	0.135325	0.16832
DNPEP	-3.84999	-0.344083	0.000118123	0.0012289	0.105745	0.137806
KRI1	-3.85037	-0.325226	0.00011794	0.00122789	0.110474	0.142803
DPM3	-3.85081	-0.323892	0.000117728	0.00122656	0.111379	0.143485
TMEM87A	-3.85083	-0.353785	0.000117721	0.00122656	0.107254	0.138639
MRPS5	-3.85882	-0.315272	0.000113936	0.00119134	0.119831	0.152041
SAE1	-3.88897	-0.273178	0.000100671	0.00106496	0.14106	0.174604
TSNAX	-3.89227	-0.328232	9.93099e-05	0.00105289	0.112687	0.144999
C19orf25	-3.893	-0.315831	9.90113e-05	0.00105125	0.117819	0.150223
COPB1	-3.90023	-0.277429	9.61021e-05	0.00102412	0.141765	0.175437
ADSS	-3.91035	-0.318018	9.21623e-05	0.000984312	0.12124	0.153706
USP4	-3.9108	-0.299981	9.19903e-05	0.000983201	0.130697	0.163398
MRPL42	-3.91692	-0.354995	8.96861e-05	0.000960705	0.102626	0.13508
ARL8B	-3.92126	-0.35855	8.80882e-05	0.000946392	0.104638	0.137124
FUBP1	-3.92221	-0.274542	8.77387e-05	0.000944039	0.144984	0.178693
KDM4C	-3.9283	-0.302562	8.55488e-05	0.000922536	0.128584	0.161581
ARHGAP25	-3.93344	-0.311345	8.37404e-05	0.000905059	0.125063	0.157947
SYNE2	-3.94736	-0.265666	7.90178e-05	0.000857865	0.165208	0.198304
OSGEP	-3.96116	-0.357061	7.45851e-05	0.000814019	0.106047	0.138411
ERP44	-3.98419	-0.346177	6.77096e-05	0.0007446	0.113291	0.145756
SGTB	-3.98927	-0.314073	6.62777e-05	0.000729963	0.124157	0.157947
TMEM63A	-3.99103	-0.253434	6.57858e-05	0.000725098	0.168729	0.203983
DENR	-3.99294	-0.259549	6.52577e-05	0.000719826	0.153537	0.189142
CCDC91	-4.00204	-0.311979	6.27976e-05	0.000695342	0.130898	0.163928
TMF1	-4.01144	-0.378925	6.0349e-05	0.000669254	0.107556	0.139699
POLR2B	-4.01832	-0.275606	5.86138e-05	0.000651009	0.152832	0.186871
SCAMP3	-4.01855	-0.257044	5.85572e-05	0.000650881	0.15404	0.190202
HECTD1	-4.03006	-0.286912	5.57623e-05	0.000621726	0.146594	0.180889
GLOD4	-4.03276	-0.251088	5.51248e-05	0.00061534	0.169836	0.205346
UBE2E1	-4.03864	-0.322774	5.37609e-05	0.000602664	0.125667	0.159309
UBA1	-4.04096	-0.346258	5.3234e-05	0.00059722	0.108562	0.142576
SNAP23	-4.0441	-0.2686	5.25239e-05	0.000590169	0.160378	0.195048
RAF1	-4.06232	-0.377566	4.85873e-05	0.000550643	0.105544	0.138411
CNTRL	-4.07027	-0.352932	4.69593e-05	0.000534707	0.117215	0.150451
PPP2R2A	-4.07325	-0.382016	4.63616e-05	0.000529152	0.100413	0.133868
HDAC2	-4.09082	-0.260842	4.29854e-05	0.000492171	0.166013	0.201863
TTC17	-4.09358	-0.270119	4.24763e-05	0.000486727	0.158265	0.193837
ADK	-4.10161	-0.367037	4.10283e-05	0.000472381	0.10977	0.143182
SAFB2	-4.10488	-0.286799	4.04529e-05	0.000466128	0.142268	0.17733
LMAN1	-4.10813	-0.314096	3.98876e-05	0.000461452	0.130898	0.165064
UBE2E3	-4.1213	-0.381777	3.76738e-05	0.000437943	0.104538	0.137881
ODF2L	-4.12714	-0.320565	3.67307e-05	0.000428012	0.134219	0.16885
DHX9	-4.12717	-0.338477	3.6725e-05	0.000428012	0.122346	0.156281
ERGIC2	-4.12954	-0.25896	3.6349e-05	0.000424933	0.170842	0.207541
ATXN7	-4.13765	-0.353602	3.50888e-05	0.000411532	0.120938	0.154085
SMC3	-4.13881	-0.378455	3.49118e-05	0.000409789	0.107657	0.141213
CTDSP1	-4.14827	-0.274558	3.34993e-05	0.000393529	0.155951	0.190884
GNAI3	-4.16165	-0.326578	3.15959e-05	0.000373902	0.125264	0.16037
ZKSCAN1	-4.17052	-0.351085	3.03911e-05	0.00036053	0.12124	0.155296
TMEM183A	-4.17173	-0.347984	3.02302e-05	0.000358916	0.117517	0.151965
FIP1L1	-4.1917	-0.307381	2.76869e-05	0.000330074	0.143777	0.179147
MICU2	-4.19245	-0.329706	2.75953e-05	0.000329254	0.12788	0.16249
JAML	-4.19826	-0.361784	2.68976e-05	0.000321726	0.111681	0.14621
UBE2F	-4.20258	-0.304423	2.63895e-05	0.000316171	0.140457	0.175816
ADD1	-4.20316	-0.361082	2.63214e-05	0.00031614	0.112486	0.146968
SUPT20H	-4.20784	-0.293104	2.57821e-05	0.000310696	0.150518	0.186568
ELMO1	-4.20851	-0.290268	2.57057e-05	0.000310034	0.146091	0.182252
RNF216	-4.22696	-0.305936	2.36871e-05	0.000288332	0.144381	0.180207
SETD2	-4.22843	-0.39696	2.35329e-05	0.000286939	0.107455	0.141062
ZCCHC7	-4.24426	-0.282935	2.19318e-05	0.000268095	0.152329	0.189748
TMX1	-4.2502	-0.303074	2.13576e-05	0.000261518	0.141463	0.178087
SLC25A45	-4.25054	-0.337396	2.13255e-05	0.000261346	0.122346	0.157795
PTPN1	-4.25596	-0.304427	2.08156e-05	0.00025553	0.144179	0.180132
SBNO1	-4.25941	-0.3476	2.04968e-05	0.000252044	0.12627	0.161354
AP1M1	-4.27536	-0.276854	1.90828e-05	0.000236005	0.171144	0.208223
RNF11	-4.27971	-0.351923	1.87139e-05	0.000231895	0.110071	0.145907
EIF4EBP2	-4.2901	-0.269778	1.78591e-05	0.000222064	0.169232	0.205876
TCERG1	-4.29817	-0.391967	1.72215e-05	0.000214505	0.112084	0.146513
ZNF148	-4.30097	-0.330696	1.70048e-05	0.000212171	0.136835	0.17256
ATAD1	-4.30194	-0.418703	1.69308e-05	0.00021143	0.100312	0.134928
EVI2A	-4.34217	-0.41584	1.41079e-05	0.000178647	0.101519	0.13667
MORC3	-4.34577	-0.36152	1.38787e-05	0.000176362	0.119328	0.154842
CRTC3	-4.34607	-0.334356	1.38597e-05	0.000176276	0.129087	0.165518
VASP	-4.34976	-0.314171	1.36286e-05	0.000173642	0.149512	0.185432
ANKRD10	-4.36688	-0.297402	1.26034e-05	0.00016129	0.148103	0.186113
SMAD2	-4.37574	-0.315974	1.21019e-05	0.000155147	0.134923	0.171954
TARDBP	-4.38163	-0.330003	1.17794e-05	0.00015128	0.132408	0.169304
ATXN7L3B	-4.38514	-0.334089	1.15909e-05	0.000149124	0.130094	0.167184
CFDP1	-4.39263	-0.317181	1.11986e-05	0.000144463	0.142972	0.180283
ALDH9A1	-4.40886	-0.349267	1.03917e-05	0.000134414	0.12456	0.161202
ZFAND6	-4.4104	-0.305768	1.03182e-05	0.000133702	0.143073	0.180889
RAB29	-4.41283	-0.341577	1.02029e-05	0.000132564	0.12617	0.162868
UFM1	-4.41303	-0.255515	1.01935e-05	0.000132561	0.185733	0.225941
RBBP7	-4.41477	-0.294115	1.01117e-05	0.000131853	0.159372	0.197168
MTF2	-4.41749	-0.403022	9.98531e-06	0.000130323	0.102727	0.138941
AP1S2	-4.42154	-0.262928	9.79993e-06	0.000128367	0.172452	0.211933
GSPT1	-4.4231	-0.35571	9.72927e-06	0.000127557	0.125063	0.160975
PLCG1	-4.42787	-0.336022	9.51691e-06	0.000124999	0.141262	0.177482
USP47	-4.42903	-0.405849	9.4658e-06	0.000124441	0.105544	0.141516
CLTB	-4.44413	-0.313968	8.82497e-06	0.00011644	0.142368	0.179905
CHIC2	-4.44979	-0.351187	8.59546e-06	0.000113515	0.124359	0.16143
SLTM	-4.45878	-0.266817	8.24279e-06	0.000109157	0.187443	0.225941
ACIN1	-4.46697	-0.290219	7.93368e-06	0.000105353	0.164403	0.203377
SASH3	-4.47204	-0.274484	7.74757e-06	0.000102976	0.172955	0.211857
PPHLN1	-4.47612	-0.264544	7.60123e-06	0.000101404	0.192072	0.231165
GNG2	-4.4856	-0.266255	7.2708e-06	9.73547e-05	0.185532	0.224578
DDX21	-4.49312	-0.292117	7.01862e-06	9.41524e-05	0.157259	0.195957
API5	-4.50101	-0.323729	6.76302e-06	9.10614e-05	0.145991	0.183463
AKTIP	-4.50282	-0.323794	6.70592e-06	9.03768e-05	0.139954	0.178012
BAZ2A	-4.5158	-0.33296	6.30775e-06	8.52489e-05	0.141966	0.179072
ZNF302	-4.52765	-0.281629	5.96444e-06	8.07601e-05	0.176879	0.216098
CBLB	-4.53716	-0.382191	5.70163e-06	7.73463e-05	0.118925	0.155599
VPS26B	-4.56267	-0.4406	5.05082e-06	6.88407e-05	0.100714	0.137124
ITGAL	-4.56417	-0.414173	5.0147e-06	6.84127e-05	0.107355	0.144242
BLOC1S4	-4.57178	-0.270492	4.83607e-06	6.61005e-05	0.178589	0.218218
TLN1	-4.57603	-0.346717	4.73893e-06	6.48955e-05	0.134319	0.171727
RNASEH2B	-4.5792	-0.262707	4.66764e-06	6.39798e-05	0.194386	0.234724
SPN	-4.58446	-0.276977	4.55153e-06	6.25069e-05	0.181407	0.222155
PSMC6	-4.58475	-0.311063	4.5452e-06	6.24792e-05	0.159875	0.198304
KIF5B	-4.58525	-0.261644	4.5344e-06	6.23901e-05	0.193782	0.236617
SEPHS2	-4.59879	-0.348088	4.24943e-06	5.87486e-05	0.133514	0.172257
NFATC3	-4.60701	-0.332021	4.0851e-06	5.65849e-05	0.141765	0.180056
MTG1	-4.60722	-0.38526	4.08081e-06	5.65797e-05	0.117718	0.155372
UBTF	-4.60734	-0.309812	4.07845e-06	5.65797e-05	0.151424	0.190581
PSMB4	-4.61316	-0.287261	3.96584e-06	5.51973e-05	0.170339	0.210419
PRKAR1A	-4.63615	-0.293423	3.54963e-06	4.98846e-05	0.161384	0.202544
IDS	-4.64304	-0.345478	3.43311e-06	4.8294e-05	0.137941	0.176422
EIF5B	-4.65086	-0.302355	3.30555e-06	4.65902e-05	0.154845	0.194821
PPP1R12A	-4.66069	-0.253171	3.15153e-06	4.45497e-05	0.207566	0.249489
RAB3GAP1	-4.66789	-0.424146	3.04302e-06	4.31846e-05	0.104739	0.142424
SEC22B	-4.67096	-0.432881	2.99798e-06	4.25872e-05	0.102324	0.140304
SFXN1	-4.68895	-0.302808	2.74615e-06	3.90483e-05	0.162793	0.202923
NCOA4	-4.6948	-0.263096	2.6687e-06	3.80968e-05	0.198712	0.240403
EPRS	-4.69559	-0.318268	2.65837e-06	3.79868e-05	0.157259	0.197698
SSBP2	-4.7068	-0.40374	2.51635e-06	3.60643e-05	0.119429	0.157492
TAF3	-4.7143	-0.399434	2.4254e-06	3.48992e-05	0.117416	0.155902
STMN1	-4.72309	-0.258952	2.32283e-06	3.35568e-05	0.216722	0.258424
CENPC	-4.72493	-0.403514	2.302e-06	3.32893e-05	0.115303	0.153782
CMTM7	-4.72806	-0.265469	2.26677e-06	3.29115e-05	0.197002	0.238207
RBM5	-4.72993	-0.439	2.24603e-06	3.26758e-05	0.10494	0.143182
ZNF800	-4.73515	-0.294029	2.18889e-06	3.18767e-05	0.18201	0.223518
PTPRA	-4.73748	-0.409492	2.1639e-06	3.15445e-05	0.109669	0.148103
ZNF638	-4.73926	-0.291083	2.14496e-06	3.13316e-05	0.177784	0.218596
CIAO1	-4.74058	-0.355643	2.13104e-06	3.11597e-05	0.13442	0.174226
ANP32E	-4.74491	-0.361031	2.08602e-06	3.06877e-05	0.130094	0.169683
SP140L	-4.76132	-0.368883	1.92333e-06	2.83808e-05	0.12788	0.167714
GNAI2	-4.76343	-0.278451	1.90332e-06	2.81143e-05	0.184626	0.226622
SFSWAP	-4.77383	-0.436551	1.80755e-06	2.67543e-05	0.108562	0.146892
SMARCA2	-4.77912	-0.334626	1.76065e-06	2.60868e-05	0.148305	0.188536
AGGF1	-4.82118	-0.36797	1.42712e-06	2.12978e-05	0.12949	0.16991
RPIA	-4.8237	-0.317696	1.40922e-06	2.10829e-05	0.157762	0.199515
MIER1	-4.844	-0.385715	1.27252e-06	1.91887e-05	0.130798	0.170061
CAND1	-4.84627	-0.405766	1.25807e-06	1.89905e-05	0.116108	0.155751
ZNF493	-4.84784	-0.356793	1.24813e-06	1.88603e-05	0.138143	0.178466
AASDHPPT	-4.8575	-0.399453	1.18876e-06	1.80007e-05	0.118121	0.158174
VPS35	-4.86038	-0.311352	1.17159e-06	1.77592e-05	0.168427	0.210116
PABPN1	-4.87058	-0.343893	1.11271e-06	1.69023e-05	0.140155	0.18157
IRAK4	-4.87382	-0.381408	1.09462e-06	1.66449e-05	0.127679	0.167714
KLF12	-4.87459	-0.450536	1.09034e-06	1.65972e-05	0.103129	0.1425
ZNF24	-4.87641	-0.278478	1.08033e-06	1.64622e-05	0.190864	0.23427
CCDC69	-4.882	-0.325846	1.05016e-06	1.60702e-05	0.156253	0.197244
DENND4C	-4.92112	-0.47049	8.60511e-07	1.32805e-05	0.101217	0.14038
SPCS3	-4.92474	-0.380153	8.44721e-07	1.30508e-05	0.13271	0.172939
PHC3	-4.92922	-0.374906	8.25571e-07	1.27685e-05	0.134722	0.175513
VPS13C	-4.93262	-0.32659	8.11331e-07	1.25617e-05	0.16229	0.203831
MAP7D1	-4.93312	-0.345152	8.09253e-07	1.2543e-05	0.151122	0.191186
PLEC	-4.95033	-0.451892	7.40897e-07	1.15454e-05	0.110373	0.149693
ATXN2L	-4.95477	-0.372149	7.24153e-07	1.13088e-05	0.136332	0.176346
NPAT	-4.95606	-0.404948	7.19372e-07	1.12463e-05	0.122849	0.16302
USP16	-4.95667	-0.310206	7.17118e-07	1.12232e-05	0.175571	0.217763
RBM33	-4.95979	-0.470488	7.05688e-07	1.10563e-05	0.106047	0.145453
LYPLA1	-4.96444	-0.392205	6.89003e-07	1.08183e-05	0.120535	0.161732
SAFB	-4.96535	-0.303602	6.85783e-07	1.07795e-05	0.17698	0.219581
IFI6	-4.96749	-0.297751	6.78256e-07	1.06727e-05	0.177483	0.221473
PPM1B	-4.97031	-0.380851	6.68447e-07	1.05299e-05	0.129792	0.170288
PPP4R3A	-4.97247	-0.444427	6.61063e-07	1.04249e-05	0.109367	0.148936
SMARCA5	-4.99648	-0.415895	5.8386e-07	9.24776e-06	0.121642	0.16196
CNOT8	-4.99922	-0.312018	5.75617e-07	9.1272e-06	0.168629	0.212236
PDCD10	-4.99971	-0.324552	5.74157e-07	9.12405e-06	0.164906	0.20792
VPS36	-5.01484	-0.35898	5.30763e-07	8.45305e-06	0.138746	0.181192
WIPI2	-5.0474	-0.400069	4.47854e-07	7.17211e-06	0.128584	0.169758
YIPF4	-5.0657	-0.409078	4.06904e-07	6.53078e-06	0.124862	0.165745
SRPRA	-5.06623	-0.308705	4.05776e-07	6.52328e-06	0.1803	0.224048
HSPA5	-5.06651	-0.263683	4.05183e-07	6.52328e-06	0.23614	0.279852
CMTM6	-5.07437	-0.325299	3.88782e-07	6.28176e-06	0.16068	0.203756
NRDC	-5.08786	-0.394873	3.62119e-07	5.87063e-06	0.130898	0.172409
RANBP2	-5.09483	-0.398835	3.49051e-07	5.6715e-06	0.122849	0.165215
CUL4A	-5.10738	-0.466311	3.2666e-07	5.31365e-06	0.100513	0.14197
HNRNPL	-5.10851	-0.292697	3.24714e-07	5.28793e-06	0.187645	0.23268
RB1CC1	-5.12488	-0.47577	2.97723e-07	4.88137e-06	0.104739	0.145983
ZMYM2	-5.13589	-0.447926	2.80812e-07	4.63036e-06	0.109267	0.150981
CREBZF	-5.13656	-0.479805	2.79814e-07	4.61916e-06	0.102324	0.143485
FBLN5	-5.13657	-0.462283	2.79797e-07	4.61916e-06	0.111379	0.152268
MOB4	-5.14498	-0.367908	2.67551e-07	4.42683e-06	0.142972	0.185583
TMPO	-5.1574	-0.304971	2.504e-07	4.15257e-06	0.190562	0.234497
THUMPD3-AS1	-5.16135	-0.326874	2.45172e-07	4.07053e-06	0.16561	0.210494
JPX	-5.18702	-0.444335	2.13686e-07	3.56004e-06	0.112285	0.154464
TGS1	-5.19241	-0.480592	2.07592e-07	3.4625e-06	0.105141	0.146589
ARF4	-5.20568	-0.327345	1.9329e-07	3.2314e-06	0.169132	0.214507
COMMD7	-5.21628	-0.297633	1.82548e-07	3.066e-06	0.191669	0.237147
ITFG2	-5.22125	-0.379685	1.77722e-07	2.98841e-06	0.142067	0.185205
FAM133B	-5.22689	-0.386364	1.72383e-07	2.90201e-06	0.135225	0.178617
UBE2G2	-5.22835	-0.353381	1.71034e-07	2.88266e-06	0.15575	0.200121
RAB10	-5.23779	-0.392086	1.62512e-07	2.74543e-06	0.130798	0.17468
SNRPE	-5.24509	-0.270459	1.56209e-07	2.64513e-06	0.222859	0.271598
PRPF4B	-5.24756	-0.358031	1.54124e-07	2.61289e-06	0.143878	0.189142
TMEM248	-5.25292	-0.386035	1.49708e-07	2.54397e-06	0.137237	0.180737
GABPB1-AS1	-5.25459	-0.305327	1.48354e-07	2.52393e-06	0.190059	0.236011
DR1	-5.26325	-0.383966	1.41533e-07	2.41073e-06	0.136835	0.180889
HELB	-5.26752	-0.470675	1.38276e-07	2.35802e-06	0.103431	0.146437
MATR3-1	-5.27063	-0.278236	1.35958e-07	2.32673e-06	0.222457	0.269554
CTNNB1	-5.28686	-0.427316	1.24432e-07	2.13454e-06	0.123554	0.166654
RBM27	-5.30238	-0.481082	1.14304e-07	1.96546e-06	0.100211	0.143485
SNRNP200	-5.32397	-0.331902	1.01525e-07	1.75827e-06	0.18191	0.226622
AHSA1	-5.3274	-0.383236	9.96292e-08	1.7275e-06	0.136533	0.181419
LPIN2	-5.33964	-0.450096	9.31289e-08	1.61867e-06	0.116511	0.159537
TIA1	-5.36874	-0.454591	7.92885e-08	1.38812e-06	0.11802	0.161505
NUTF2	-5.37047	-0.311242	7.85333e-08	1.37657e-06	0.195291	0.241841
TMOD3	-5.38234	-0.428574	7.35227e-08	1.29187e-06	0.126572	0.17044
XRN1	-5.38691	-0.434571	7.16803e-08	1.26103e-06	0.122749	0.166805
AK5	-5.4044	-0.406591	6.50264e-08	1.14957e-06	0.13603	0.180207
DNAJA2	-5.40515	-0.285538	6.47534e-08	1.14614e-06	0.223061	0.270993
MTERF4	-5.40672	-0.352571	6.4189e-08	1.13755e-06	0.161988	0.208071
UTP23	-5.41033	-0.496373	6.29104e-08	1.11625e-06	0.102727	0.146059
OFD1	-5.42072	-0.343989	5.93582e-08	1.05582e-06	0.160781	0.207617
TOP1	-5.42324	-0.41818	5.85274e-08	1.04232e-06	0.131402	0.175892
CCND2	-5.42579	-0.432605	5.76996e-08	1.03029e-06	0.123554	0.168168
NPEPPS	-5.43098	-0.420486	5.60468e-08	1.00433e-06	0.135426	0.178996
DCK	-5.45313	-0.294812	4.94914e-08	8.93501e-07	0.203441	0.25176
RPN2	-5.46269	-0.273494	4.68975e-08	8.47731e-07	0.24268	0.294238
APP	-5.46991	-0.505152	4.50261e-08	8.15943e-07	0.105846	0.149466
NUMA1	-5.47014	-0.365813	4.49686e-08	8.15923e-07	0.158165	0.203907
WTAP	-5.4746	-0.291276	4.385e-08	7.96627e-07	0.206761	0.255773
LRBA	-5.48631	-0.473811	4.10413e-08	7.48421e-07	0.111882	0.156584
RAD23B	-5.49515	-0.47691	3.90378e-08	7.13686e-07	0.109166	0.153403
NLRP1	-5.4965	-0.47684	3.87402e-08	7.09141e-07	0.113492	0.157341
FGFR1OP2	-5.5029	-0.265448	3.73599e-08	6.85611e-07	0.249723	0.300447
SLC38A2	-5.50357	-0.499734	3.72184e-08	6.83882e-07	0.104538	0.148558
NASP	-5.50743	-0.392355	3.64118e-08	6.69913e-07	0.145588	0.191186
NIPAL3	-5.50957	-0.435262	3.59713e-08	6.6265e-07	0.124459	0.16938
PRPF40A	-5.50963	-0.295591	3.59585e-08	6.6265e-07	0.216219	0.264254
AKIRIN1	-5.51178	-0.330597	3.55224e-08	6.56053e-07	0.181809	0.228969
SPOP	-5.52818	-0.399867	3.23578e-08	5.98371e-07	0.138746	0.185053
RASSF3	-5.53591	-0.439722	3.09619e-08	5.74026e-07	0.125968	0.170364
SNX6	-5.53893	-0.264845	3.04321e-08	5.64929e-07	0.265218	0.315893
BDP1	-5.55343	-0.449537	2.80118e-08	5.22009e-07	0.120535	0.165594
STX16	-5.55621	-0.397741	2.7569e-08	5.14421e-07	0.147399	0.193155
FLI1	-5.56657	-0.264126	2.59797e-08	4.86018e-07	0.258779	0.310593
SNRNP40	-5.57657	-0.34675	2.45307e-08	4.60102e-07	0.166516	0.214735
LARS	-5.59899	-0.498321	2.15601e-08	4.05965e-07	0.109568	0.154388
RAB2A	-5.61355	-0.320556	1.98218e-08	3.7372e-07	0.198813	0.247142
XPO1	-5.62091	-0.536574	1.89958e-08	3.59083e-07	0.101117	0.14568
HERPUD2	-5.62983	-0.420793	1.80386e-08	3.41434e-07	0.139048	0.184751
FYN	-5.65788	-0.292056	1.53257e-08	2.91229e-07	0.217628	0.266298
MSL3	-5.66277	-0.354375	1.48949e-08	2.83415e-07	0.165208	0.213523
STT3B	-5.68493	-0.34506	1.30863e-08	2.49988e-07	0.172452	0.221019
UBQLN1	-5.70896	-0.408486	1.13671e-08	2.18009e-07	0.136332	0.18422
SERINC3	-5.72846	-0.33129	1.01349e-08	1.95675e-07	0.186337	0.235708
CD46	-5.73203	-0.338728	9.92345e-09	1.91849e-07	0.192172	0.241009
SRPK2	-5.74738	-0.358476	9.06379e-09	1.75464e-07	0.169937	0.218823
ATF7IP	-5.76313	-0.402845	8.25702e-09	1.60275e-07	0.152229	0.199515
RAB6A	-5.77125	-0.374107	7.86875e-09	1.52944e-07	0.158768	0.207617
VPS4B	-5.77233	-0.483342	7.81828e-09	1.52167e-07	0.115505	0.162262
NFATC2	-5.78445	-0.441448	7.275e-09	1.4236e-07	0.133716	0.180283
SSB	-5.78748	-0.251505	7.14483e-09	1.40002e-07	0.318744	0.373438
GOLPH3	-5.78793	-0.399804	7.12593e-09	1.39821e-07	0.148606	0.196335
ANAPC5	-5.79063	-0.272485	7.0124e-09	1.3778e-07	0.263809	0.317635
PUM2	-5.79235	-0.484333	6.94073e-09	1.36558e-07	0.118221	0.164534
PITPNC1	-5.80249	-0.35871	6.53389e-09	1.28904e-07	0.172854	0.222155
GTF2I	-5.80332	-0.500154	6.50136e-09	1.28437e-07	0.116209	0.162262
RRP1B	-5.8092	-0.434019	6.27736e-09	1.24182e-07	0.135627	0.183085
NCOR1	-5.81068	-0.254982	6.2219e-09	1.23253e-07	0.315625	0.371318
SEC63	-5.81574	-0.48922	6.03661e-09	1.19747e-07	0.112889	0.160294
CAPN7	-5.81641	-0.50428	6.01252e-09	1.19433e-07	0.113995	0.160294
S1PR4	-5.81849	-0.294069	5.9382e-09	1.18119e-07	0.217124	0.268721
CCDC88C	-5.84371	-0.420583	5.105e-09	1.01825e-07	0.14106	0.189066
RORA	-5.84924	-0.523104	4.9381e-09	9.87689e-08	0.112386	0.158249
SMARCC1	-5.8584	-0.476689	4.6735e-09	9.36059e-08	0.116611	0.163928
LPXN	-5.864	-0.33208	4.51843e-09	9.07514e-08	0.195291	0.246687
GNAS	-5.86411	-0.285882	4.51535e-09	9.07514e-08	0.238052	0.290225
STRAP	-5.87018	-0.303286	4.35314e-09	8.792e-08	0.222859	0.275611
USP33	-5.87103	-0.464243	4.33096e-09	8.75945e-08	0.12466	0.172257
SMARCC2	-5.88182	-0.380179	4.0577e-09	8.21826e-08	0.165711	0.213902
SERINC5	-5.88795	-0.333162	3.91016e-09	7.93054e-08	0.194989	0.24593
TES	-5.90159	-0.29288	3.60013e-09	7.32229e-08	0.231814	0.28606
KLF6	-5.91086	-0.265171	3.40327e-09	6.93164e-08	0.290572	0.343151
PPM1K	-5.91138	-0.403493	3.3926e-09	6.92055e-08	0.152027	0.201181
IFI16	-5.91629	-0.393804	3.29276e-09	6.73502e-08	0.15736	0.205649
CAPZA2	-5.91858	-0.327037	3.24724e-09	6.65132e-08	0.199517	0.251836
PAFAH1B1	-5.92041	-0.430921	3.21144e-09	6.58732e-08	0.141765	0.190884
DYNLL1	-5.9236	-0.311551	3.14962e-09	6.4697e-08	0.222457	0.275309
REST	-5.93243	-0.369402	2.98483e-09	6.13992e-08	0.175873	0.225259
SDHAF3	-5.93396	-0.461605	2.95709e-09	6.09153e-08	0.125968	0.174907
USP3	-5.94495	-0.429883	2.76549e-09	5.72128e-08	0.137539	0.186416
SNRNP70	-5.95749	-0.331227	2.56142e-09	5.31431e-08	0.203642	0.253729
TNRC6C	-5.96458	-0.536813	2.4527e-09	5.10337e-08	0.100916	0.149163
PUM1	-5.97388	-0.457739	2.31673e-09	4.84838e-08	0.135527	0.183993
GON4L	-5.97598	-0.473247	2.2871e-09	4.7933e-08	0.125566	0.174074
BTN3A2	-5.97639	-0.270853	2.28135e-09	4.78819e-08	0.279606	0.335277
WDR33	-5.98875	-0.41811	2.11463e-09	4.4512e-08	0.145588	0.194594
KIF2A	-5.99158	-0.295394	2.07812e-09	4.38071e-08	0.254754	0.307943
AKNA	-5.99367	-0.320813	2.05156e-09	4.33738e-08	0.2131	0.265692
SRSF1	-5.99924	-0.284373	1.98249e-09	4.20363e-08	0.26723	0.321345
KANSL1	-6.00229	-0.537668	1.94559e-09	4.13144e-08	0.103129	0.151435
RAB14	-6.00308	-0.367039	1.93608e-09	4.1173e-08	0.175571	0.226622
TSPAN14	-6.01082	-0.342628	1.84589e-09	3.9429e-08	0.195794	0.24699
ERICH1	-6.01096	-0.464069	1.84426e-09	3.9429e-08	0.129591	0.178087
CCT5	-6.01463	-0.351904	1.80299e-09	3.86267e-08	0.185834	0.237526
PLEKHA1	-6.0208	-0.490538	1.7356e-09	3.72936e-08	0.120938	0.169607
CTSC	-6.02475	-0.405306	1.69373e-09	3.65567e-08	0.157461	0.20686
UBQLN2	-6.03648	-0.322591	1.57507e-09	3.40466e-08	0.211389	0.26433
ARHGEF6	-6.03728	-0.461693	1.56737e-09	3.39307e-08	0.134722	0.18316
LONP2	-6.03892	-0.463271	1.55152e-09	3.36884e-08	0.131502	0.180586
PPP4R2	-6.06466	-0.513522	1.32234e-09	2.87987e-08	0.112889	0.162111
MOB1A	-6.09125	-0.381587	1.1203e-09	2.44353e-08	0.174162	0.225486
SYNCRIP	-6.11897	-0.491696	9.41804e-10	2.06043e-08	0.124862	0.173999
GRAP2	-6.12505	-0.415491	9.06539e-10	1.98628e-08	0.155046	0.2058
SCML4	-6.17949	-0.312498	6.43069e-10	1.41976e-08	0.227488	0.283335
THUMPD1	-6.18121	-0.396413	6.36125e-10	1.40657e-08	0.161787	0.213826
PIAS1	-6.18905	-0.304376	6.05271e-10	1.34246e-08	0.231613	0.289165
CNOT6L	-6.18917	-0.562957	6.04809e-10	1.34246e-08	0.107858	0.156811
PHF20L1	-6.19709	-0.524304	5.75163e-10	1.28158e-08	0.110474	0.160597
CREBRF	-6.20855	-0.513417	5.34754e-10	1.19522e-08	0.117014	0.167033
IQGAP1	-6.21514	-0.464968	5.12777e-10	1.14787e-08	0.133514	0.184296
CCAR1	-6.22697	-0.417042	4.75556e-10	1.0662e-08	0.158265	0.20951
CAST	-6.22716	-0.366166	4.74962e-10	1.0662e-08	0.194185	0.245324
RTF1	-6.22746	-0.431332	4.74072e-10	1.06618e-08	0.145588	0.197547
CHD1	-6.25764	-0.539016	3.90837e-10	8.85877e-09	0.113895	0.163398
VHL	-6.25949	-0.571362	3.86231e-10	8.76811e-09	0.103632	0.153479
ADAM10	-6.26384	-0.5352	3.7562e-10	8.54062e-09	0.117215	0.167108
PPP4C	-6.27343	-0.314048	3.53186e-10	8.05587e-09	0.235537	0.292269
CTSS	-6.29911	-0.325403	2.99364e-10	6.8716e-09	0.23765	0.290906
BRD2	-6.30353	-0.295125	2.90949e-10	6.68905e-09	0.261696	0.319149
ERAP2	-6.31098	-0.40323	2.77266e-10	6.38461e-09	0.157159	0.21163
THEMIS	-6.33155	-0.472147	2.42716e-10	5.59795e-09	0.136332	0.188158
NEAT1	-6.33365	-0.29929	2.39425e-10	5.53087e-09	0.277493	0.331264
GRAMD1A	-6.34243	-0.389085	2.26166e-10	5.24132e-09	0.174162	0.226092
HSPA9	-6.34455	-0.361596	2.23071e-10	5.1779e-09	0.194788	0.24858
CCNH	-6.34905	-0.401237	2.16651e-10	5.03697e-09	0.163799	0.217688
DCAF8	-6.35917	-0.532888	2.02853e-10	4.73138e-09	0.118322	0.16885
DOCK10	-6.36241	-0.358503	1.98614e-10	4.63999e-09	0.200624	0.254411
IVNS1ABP	-6.38062	-0.462202	1.76368e-10	4.15384e-09	0.14096	0.192474
GPBP1	-6.38726	-0.313113	1.68881e-10	3.98398e-09	0.246101	0.303097
RSF1	-6.39155	-0.35992	1.64214e-10	3.88657e-09	0.203642	0.258954
STX17	-6.39699	-0.486945	1.58465e-10	3.76902e-09	0.1312	0.182706
U2SURP	-6.40034	-0.300501	1.55031e-10	3.69342e-09	0.266928	0.323162
NDE1	-6.40336	-0.535896	1.51991e-10	3.62698e-09	0.113492	0.165443
MBP	-6.40522	-0.345357	1.50156e-10	3.58909e-09	0.216118	0.27016
RSBN1	-6.40907	-0.394726	1.46412e-10	3.50539e-09	0.169132	0.224351
DIAPH1	-6.41183	-0.547268	1.43783e-10	3.44818e-09	0.111782	0.163398
ST3GAL1	-6.41761	-0.334008	1.38429e-10	3.33083e-09	0.214307	0.27069
LUC7L2	-6.44372	-0.348187	1.16577e-10	2.81911e-09	0.206761	0.262588
STAG2	-6.46392	-0.498681	1.02026e-10	2.47549e-09	0.127276	0.180056
MALT1	-6.47497	-0.576721	9.48325e-11	2.30483e-09	0.10816	0.159309
BNIP2	-6.4826	-0.358518	9.01549e-11	2.19483e-09	0.206359	0.262588
IL27RA	-6.48264	-0.353636	9.01342e-11	2.19483e-09	0.20324	0.259484
PCMTD1	-6.49288	-0.542789	8.42107e-11	2.05705e-09	0.11802	0.169531
EMB	-6.49426	-0.432566	8.34408e-11	2.04169e-09	0.161586	0.213977
PPP1CB	-6.50097	-0.504323	7.98046e-11	1.95602e-09	0.127578	0.180435
CD40LG	-6.50546	-0.32974	7.74556e-11	1.90167e-09	0.223363	0.28235
PTPN4	-6.52669	-0.469992	6.72397e-11	1.65931e-09	0.140155	0.194064
CFLAR	-6.52685	-0.424036	6.71693e-11	1.65931e-09	0.159976	0.214356
ITGA4	-6.54591	-0.294394	5.91354e-11	1.46934e-09	0.281014	0.339063
TMBIM4	-6.55106	-0.271803	5.71304e-11	1.42197e-09	0.333031	0.399258
PSMA3-AS1	-6.56327	-0.479584	5.26414e-11	1.31249e-09	0.135728	0.189748
TMEM106B	-6.5713	-0.407693	4.98768e-11	1.24571e-09	0.172955	0.227909
BBX	-6.58778	-0.414926	4.46467e-11	1.11895e-09	0.174766	0.229121
SYNRG	-6.59282	-0.420658	4.31559e-11	1.08535e-09	0.164705	0.219581
NCKAP1L	-6.59572	-0.492257	4.23185e-11	1.06615e-09	0.134118	0.187703
GLUD1	-6.60144	-0.531028	4.07194e-11	1.02765e-09	0.118925	0.17203
XRN2	-6.60893	-0.371086	3.87107e-11	9.78664e-10	0.20334	0.259105
JAK3	-6.63158	-0.353652	3.32104e-11	8.44035e-10	0.21974	0.276974
SECISBP2	-6.63463	-0.373786	3.25326e-11	8.28263e-10	0.196901	0.254865
SYNE1	-6.63604	-0.506009	3.22215e-11	8.21791e-10	0.130898	0.184296
POLR2L	-6.65617	-0.277343	2.81053e-11	7.19347e-10	0.333736	0.397062
DNAJB14	-6.6705	-0.536825	2.54941e-11	6.53671e-10	0.118724	0.172863
TRIM44	-6.67654	-0.514287	2.44649e-11	6.28397e-10	0.124459	0.179072
PDK1	-6.69649	-0.495031	2.13491e-11	5.5032e-10	0.138545	0.191868
NEMF	-6.70273	-0.408539	2.04558e-11	5.2918e-10	0.174062	0.231317
SAT1	-6.7038	-0.336228	2.03071e-11	5.26273e-10	0.23936	0.298478
TBRG1	-6.71196	-0.279627	1.92034e-11	4.9946e-10	0.317235	0.382222
METTL9	-6.73494	-0.363554	1.63995e-11	4.28073e-10	0.206359	0.264784
KAT6B	-6.73633	-0.611894	1.62434e-11	4.24766e-10	0.105544	0.158628
EDEM3	-6.73674	-0.576481	1.61975e-11	4.24333e-10	0.110876	0.164534
XRCC6	-6.73675	-0.251719	1.61964e-11	4.24333e-10	0.42459	0.493072
GPATCH8	-6.74813	-0.601469	1.49761e-11	3.93763e-10	0.10826	0.161808
HIF1A	-6.76638	-0.490042	1.32042e-11	3.49077e-10	0.143274	0.197395
PCM1	-6.7692	-0.428152	1.29494e-11	3.42968e-10	0.171043	0.227001
NIN	-6.78883	-0.54942	1.13046e-11	2.99957e-10	0.12627	0.179677
UBA2	-6.80098	-0.355489	1.03908e-11	2.76724e-10	0.22296	0.281745
RBM6	-6.80334	-0.421371	1.0222e-11	2.72731e-10	0.169735	0.226395
PPP3CC	-6.81395	-0.345048	9.49547e-12	2.53861e-10	0.232418	0.291058
BRD4	-6.81844	-0.550197	9.20316e-12	2.46915e-10	0.123856	0.178087
CITED2	-6.82403	-0.344829	8.85185e-12	2.3793e-10	0.230003	0.290225
ZNF207	-6.83109	-0.313544	8.42732e-12	2.26941e-10	0.268035	0.329447
H2AFY	-6.83218	-0.414721	8.36316e-12	2.25634e-10	0.177784	0.234118
KMT2E	-6.86734	-0.258129	6.54084e-12	1.77462e-10	0.410504	0.474597
BRWD1	-6.87315	-0.521666	6.27979e-12	1.70699e-10	0.130295	0.185583
KRT10	-6.89611	-0.262476	5.34446e-12	1.45549e-10	0.402556	0.471795
RBBP4	-6.89916	-0.317536	5.2311e-12	1.4273e-10	0.276386	0.337245
LINS1	-6.89954	-0.414505	5.21707e-12	1.42616e-10	0.176477	0.234345
MLLT3	-6.90715	-0.438765	4.94502e-12	1.35435e-10	0.168025	0.225259
DCAF7	-6.92507	-0.494569	4.35765e-12	1.19575e-10	0.144179	0.19997
KAT6A	-6.92569	-0.559775	4.3386e-12	1.19279e-10	0.119127	0.174529
SP110	-6.93276	-0.327348	4.12698e-12	1.14111e-10	0.259684	0.319906
NUTM2B-AS1	-6.93634	-0.624989	4.02401e-12	1.11477e-10	0.102525	0.157492
SENP6	-6.9449	-0.485886	3.78728e-12	1.05121e-10	0.149914	0.205951
BNIP3L	-6.94564	-0.369132	3.76758e-12	1.04775e-10	0.225576	0.285606
INPP4A	-6.94801	-0.617871	3.70466e-12	1.03224e-10	0.104035	0.159461
CELF1	-6.95719	-0.503468	3.47118e-12	9.69048e-11	0.138646	0.195275
MZT2A	-6.95848	-0.282307	3.43972e-12	9.62124e-11	0.318141	0.384114
UTRN	-6.97291	-0.541846	3.10441e-12	8.75106e-11	0.127578	0.183842
RSBN1L	-6.98412	-0.392666	2.86641e-12	8.09593e-11	0.188651	0.249716
RASSF5	-6.99629	-0.290107	2.62832e-12	7.46722e-11	0.324177	0.386386
CREB1	-6.99646	-0.547244	2.62512e-12	7.46722e-11	0.124057	0.180889
TNKS2	-6.99728	-0.653405	2.60985e-12	7.44399e-11	0.102928	0.157719
IL6R	-6.99805	-0.481038	2.59549e-12	7.41767e-11	0.149311	0.206709
FRYL	-7.01426	-0.524267	2.31163e-12	6.63263e-11	0.129892	0.186946
PRKDC	-7.0535	-0.59049	1.74478e-12	5.03618e-11	0.115203	0.171576
CANX	-7.05766	-0.384146	1.69331e-12	4.89739e-11	0.210182	0.26963
PRRC2B	-7.06565	-0.468167	1.59861e-12	4.63277e-11	0.157259	0.214962
SNX3	-7.06885	-0.277993	1.56224e-12	4.53646e-11	0.363316	0.433861
CRBN	-7.07516	-0.330233	1.4928e-12	4.34354e-11	0.262702	0.325131
TAOK3	-7.08042	-0.430854	1.43713e-12	4.18999e-11	0.174867	0.233285
PSMA4	-7.09713	-0.48189	1.27374e-12	3.72112e-11	0.149411	0.20792
HERC1	-7.10004	-0.579512	1.24719e-12	3.65094e-11	0.120032	0.176649
GOLGA4	-7.12992	-0.559748	1.00431e-12	2.9459e-11	0.12466	0.181722
LBR	-7.13435	-0.441633	9.72434e-13	2.8582e-11	0.173357	0.233058
PNN	-7.1442	-0.321148	9.05213e-13	2.67149e-11	0.278901	0.342924
SET	-7.15155	-0.29729	8.5805e-13	2.53748e-11	0.311802	0.380556
RICTOR	-7.16593	-0.636979	7.72587e-13	2.28942e-11	0.102324	0.159234
CYTH1	-7.1692	-0.274762	7.54378e-13	2.24005e-11	0.389375	0.456349
SRSF4	-7.18201	-0.368653	6.86962e-13	2.04407e-11	0.230909	0.293859
SPG7	-7.19009	-0.54938	6.47473e-13	1.93453e-11	0.129691	0.187325
ZBTB20	-7.19715	-0.587605	6.14851e-13	1.84468e-11	0.118422	0.176043
CDC40	-7.19794	-0.609576	6.11278e-13	1.83777e-11	0.111379	0.169001
SKAP1	-7.20202	-0.284247	5.9328e-13	1.78738e-11	0.349935	0.413871
NAA16	-7.20293	-0.627629	5.89305e-13	1.77911e-11	0.105343	0.162792
PDCD6IP	-7.2166	-0.450272	5.33039e-13	1.61261e-11	0.167421	0.227304
MPHOSPH8	-7.24126	-0.281343	4.44543e-13	1.35053e-11	0.373378	0.441054
SLC7A6	-7.24728	-0.531068	4.25211e-13	1.29452e-11	0.139048	0.197395
CEP350	-7.24918	-0.586615	4.1929e-13	1.27919e-11	0.124359	0.181722
ARF6	-7.2575	-0.339878	3.94316e-13	1.20554e-11	0.257873	0.320436
CPNE3	-7.26101	-0.558136	3.8422e-13	1.17716e-11	0.126471	0.185281
TRA2A	-7.2615	-0.545842	3.82828e-13	1.17539e-11	0.132206	0.190505
ARPC4	-7.26894	-0.288645	3.62332e-13	1.11483e-11	0.340879	0.407587
NFKBIZ	-7.30109	-0.480384	2.85443e-13	8.82008e-12	0.167824	0.225714
BACH2	-7.33019	-0.451222	2.29821e-13	7.13184e-12	0.175269	0.236087
EIF1AX	-7.33213	-0.330624	2.26525e-13	7.04467e-12	0.268437	0.33505
EID1	-7.35013	-0.297626	1.98008e-13	6.19781e-12	0.348928	0.415007
AKAP9	-7.35922	-0.504007	1.84993e-13	5.803e-12	0.148506	0.208374
SRSF2	-7.37242	-0.273917	1.6756e-13	5.27906e-12	0.402153	0.468918
DDX18	-7.39489	-0.34142	1.41522e-13	4.47823e-12	0.27216	0.338911
TRAT1	-7.42245	-0.285216	1.1497e-13	3.646e-12	0.395814	0.462936
OGT	-7.42725	-0.338532	1.1088e-13	3.52403e-12	0.284636	0.349814
RNMT	-7.44027	-0.625082	1.00478e-13	3.20752e-12	0.114901	0.173771
BAZ1A	-7.44482	-0.44867	9.7074e-14	3.10572e-12	0.173357	0.236163
RBBP6	-7.46094	-0.33224	8.59048e-14	2.75448e-12	0.281014	0.347316
KPNB1	-7.46321	-0.358591	8.444e-14	2.71352e-12	0.251534	0.317105
XRCC5	-7.47209	-0.28675	7.89293e-14	2.54209e-12	0.380119	0.447641
DDX3X	-7.47677	-0.40321	7.61733e-14	2.4588e-12	0.205151	0.2691
ILF3	-7.49595	-0.344309	6.5821e-14	2.13417e-12	0.276889	0.342924
CNST	-7.5042	-0.473759	6.18067e-14	2.00851e-12	0.16883	0.229424
TMED4	-7.54298	-0.416876	4.59349e-14	1.49947e-12	0.198209	0.262058
CSNK1A1	-7.54488	-0.390139	4.52688e-14	1.48107e-12	0.220344	0.284925
MAPRE2	-7.55454	-0.560153	4.20342e-14	1.38149e-12	0.137036	0.197471
PCF11	-7.57031	-0.620414	3.72341e-14	1.22652e-12	0.116611	0.176952
MTDH	-7.57875	-0.292954	3.48903e-14	1.15457e-12	0.378006	0.447793
YY1	-7.57911	-0.509645	3.4794e-14	1.15403e-12	0.154241	0.215643
ATP6AP2	-7.59358	-0.36076	3.11188e-14	1.0345e-12	0.256062	0.321345
WIPF1	-7.61318	-0.31478	2.67432e-14	8.9315e-13	0.321763	0.388885
SORL1	-7.61522	-0.352758	2.63234e-14	8.81164e-13	0.264614	0.329522
WASF2	-7.62768	-0.371484	2.39022e-14	8.01971e-13	0.242982	0.309003
GRB2	-7.67964	-0.376385	1.59537e-14	5.37777e-13	0.243787	0.309911
TPP2	-7.71167	-0.589789	1.24184e-14	4.19587e-13	0.12788	0.189975
SETX	-7.72713	-0.647467	1.09999e-14	3.72529e-13	0.112386	0.173847
USP34	-7.73505	-0.57609	1.03361e-14	3.50871e-13	0.130999	0.193079
KMT2C	-7.74457	-0.596363	9.59092e-15	3.27882e-13	0.125868	0.188385
PTBP3	-7.74923	-0.632492	9.24523e-15	3.16813e-13	0.117416	0.178693
HSP90B1	-7.75331	-0.287692	8.9525e-15	3.07511e-13	0.417145	0.487393
PDCD4	-7.7596	-0.316991	8.51945e-15	2.94033e-13	0.335748	0.403877
EIF4G2	-7.77706	-0.283295	7.42286e-15	2.56799e-13	0.431633	0.500946
EIF5A	-7.78533	-0.2909	6.95289e-15	2.41117e-13	0.395814	0.467252
ANKHD1	-7.789	-0.49579	6.75404e-15	2.34784e-13	0.164604	0.2295
H2AFV	-7.81674	-0.355354	5.42109e-15	1.88902e-13	0.275179	0.343757
PPP4R3B	-7.83266	-0.475842	4.7767e-15	1.67254e-13	0.174665	0.239494
BIRC6	-7.84051	-0.626997	4.48728e-15	1.57501e-13	0.120133	0.182782
BCLAF1	-7.846	-0.367013	4.29511e-15	1.51492e-13	0.260992	0.328916
KTN1	-7.85796	-0.41566	3.90435e-15	1.38046e-13	0.216722	0.282275
MSN	-7.86023	-0.323033	3.83444e-15	1.35906e-13	0.33273	0.401984
PHIP	-7.89919	-0.453492	2.80727e-15	1.00237e-13	0.18694	0.252442
SMG1	-7.90762	-0.505642	2.62352e-15	9.41408e-14	0.161384	0.225865
SPTBN1	-7.91543	-0.499717	2.46392e-15	8.86336e-14	0.169534	0.233285
ITSN2	-7.92652	-0.507834	2.25364e-15	8.12716e-14	0.161384	0.226774
CHURC1	-7.92813	-0.285964	2.22466e-15	8.04272e-14	0.449743	0.525025
PCSK7	-7.94182	-0.521593	1.99236e-15	7.25731e-14	0.158567	0.222458
KRAS	-8.01537	-0.443251	1.09809e-15	4.02014e-14	0.200221	0.269024
KLF3	-8.02162	-0.453545	1.0436e-15	3.83034e-14	0.198108	0.264405
PHF3	-8.03265	-0.428476	9.53858e-16	3.51881e-14	0.21974	0.286212
SNRK	-8.04348	-0.621992	8.73198e-16	3.22949e-14	0.128383	0.192019
CD96	-8.05167	-0.409523	8.16715e-16	3.02834e-14	0.234028	0.301431
YTHDC1	-8.08029	-0.473302	6.46155e-16	2.40207e-14	0.187946	0.253426
CYLD	-8.1156	-0.36623	4.83391e-16	1.80628e-14	0.279304	0.345726
RAP1A	-8.13745	-0.327052	4.03685e-16	1.51235e-14	0.341986	0.416824
TLK1	-8.15114	-0.701962	3.60499e-16	1.3576e-14	0.110977	0.175059
PPP1CC	-8.17223	-0.32761	3.02743e-16	1.14307e-14	0.3442	0.418566
RASGRP1	-8.17277	-0.618192	3.01392e-16	1.14095e-14	0.127276	0.192625
TCEA1	-8.23485	-0.339609	1.79782e-16	6.84164e-15	0.335647	0.411524
DDX46	-8.24275	-0.447771	1.68299e-16	6.42158e-15	0.203139	0.272658
MACF1	-8.25202	-0.560594	1.55735e-16	5.9579e-15	0.154845	0.220489
GCC2	-8.28769	-0.339998	1.15469e-16	4.46471e-15	0.336151	0.410464
WAPL	-8.29728	-0.546761	1.0652e-16	4.12971e-15	0.156756	0.223821
IER2	-8.31838	-0.445523	8.91751e-17	3.46656e-15	0.22296	0.291285
RNPC3	-8.33672	-0.74105	7.63808e-17	2.99334e-15	0.104135	0.169607
SH3KBP1	-8.34861	-0.385008	6.90702e-17	2.72903e-15	0.26552	0.339063
ZNF292	-8.36057	-0.503465	6.24143e-17	2.4728e-15	0.174062	0.242371
MYADM	-8.38527	-0.690675	5.06075e-17	2.01054e-15	0.115102	0.181192
P2RY8	-8.39391	-0.418208	4.70254e-17	1.87337e-15	0.24268	0.311047
NCL	-8.40916	-0.253083	4.12956e-17	1.64966e-15	0.623906	0.694556
YME1L1	-8.42974	-0.5126	3.46422e-17	1.3877e-15	0.17547	0.244416
G3BP1	-8.46384	-0.426759	2.58704e-17	1.0421e-15	0.229198	0.30234
TGOLN2	-8.49746	-0.417168	1.93787e-17	7.8278e-16	0.239058	0.310139
HNRNPH1	-8.53225	-0.435967	1.4353e-17	5.83031e-16	0.231915	0.303097
SETD5	-8.55869	-0.755382	1.14161e-17	4.65038e-16	0.105242	0.172257
CD47	-8.56659	-0.35804	1.06598e-17	4.35455e-16	0.319147	0.393655
PPP2CA	-8.57497	-0.449736	9.91108e-18	4.06017e-16	0.213301	0.286969
CYFIP2	-8.58164	-0.341842	9.35278e-18	3.85329e-16	0.345508	0.42061
SSH2	-8.61818	-0.507217	6.80245e-18	2.81863e-16	0.183419	0.253881
RNF125	-8.61996	-0.705452	6.69773e-18	2.78322e-16	0.11641	0.184448
IPCEF1	-8.62884	-0.574561	6.19759e-18	2.5828e-16	0.15575	0.224805
NUCB2	-8.62939	-0.365212	6.16783e-18	2.57783e-16	0.313211	0.388203
TAX1BP1	-8.63347	-0.416986	5.95177e-18	2.49474e-16	0.251233	0.323919
EAPP	-8.63684	-0.411516	5.77914e-18	2.42942e-16	0.255257	0.327554
DOCK8	-8.67192	-0.468761	4.24894e-18	1.79137e-16	0.202636	0.27546
HNRNPD	-8.69035	-0.518819	3.61336e-18	1.52786e-16	0.176577	0.24911
PAG1	-8.69178	-0.560052	3.56813e-18	1.51316e-16	0.160479	0.230332
KDM5A	-8.73569	-0.731987	2.42164e-18	1.02998e-16	0.112285	0.180889
ARID4B	-8.77462	-0.391326	1.71477e-18	7.33648e-17	0.283026	0.356553
GZMM	-8.81435	-0.352705	1.20379e-18	5.1656e-17	0.336955	0.412054
MDM4	-8.82751	-0.681776	1.07033e-18	4.60655e-17	0.12466	0.194367
BPTF	-8.83866	-0.553057	9.68761e-19	4.18187e-17	0.171748	0.242826
SRRM2	-8.86034	-0.395113	7.97681e-19	3.45367e-17	0.27538	0.352237
PHYKPL	-8.86102	-0.550577	7.9284e-19	3.44302e-17	0.171144	0.241993
DDX6	-8.86388	-0.403677	7.72768e-19	3.36597e-17	0.275078	0.351405
TUBA1A	-8.86835	-0.444207	7.42379e-19	3.24337e-17	0.231713	0.306958
DYNC1H1	-8.88297	-0.678234	6.51006e-19	2.85279e-17	0.125163	0.195654
PAPOLA	-8.90953	-0.42998	5.12498e-19	2.25952e-17	0.245598	0.320209
DPYD	-8.93462	-0.522829	4.08587e-19	1.81245e-17	0.183821	0.256455
UBE2B	-8.98894	-0.366944	2.49627e-19	1.11415e-17	0.329812	0.409707
RTN4	-8.99147	-0.441301	2.43955e-19	1.09221e-17	0.235134	0.31188
CCNL1	-9.02643	-0.395158	1.77364e-19	7.9654e-18	0.297515	0.374347
FNTA	-9.02885	-0.431925	1.73493e-19	7.81582e-18	0.246504	0.324828
OSBPL8	-9.04093	-0.529616	1.55344e-19	7.0201e-18	0.185733	0.258499
STAT3	-9.04678	-0.442512	1.47252e-19	6.67525e-18	0.243183	0.318392
ARHGAP30	-9.049	-0.429004	1.44282e-19	6.56122e-18	0.261696	0.337624
ACAP1	-9.05565	-0.291281	1.35754e-19	6.19286e-18	0.510011	0.585826
AKAP13	-9.06485	-0.485151	1.24773e-19	5.70993e-18	0.212295	0.287348
LENG8	-9.10997	-0.569141	8.24016e-20	3.78289e-18	0.165912	0.239873
ROCK1	-9.14245	-0.544857	6.10549e-20	2.81183e-18	0.177382	0.251533
NIPBL	-9.17783	-0.51792	4.39848e-20	2.03215e-18	0.193983	0.269933
YBX1	-9.18513	-0.252886	4.11027e-20	1.90508e-18	0.728846	0.80056
CHD3	-9.18632	-0.517103	4.06517e-20	1.89024e-18	0.200926	0.275006
EIF3A	-9.19064	-0.522228	3.90512e-20	1.82167e-18	0.193782	0.268343
PLAC8	-9.19498	-0.40264	3.75054e-20	1.75523e-18	0.296307	0.374877
ANXA6	-9.19889	-0.327301	3.61676e-20	1.70365e-18	0.42298	0.500416
JMJD1C	-9.25044	-0.593637	2.23573e-20	1.06003e-18	0.161988	0.235708
FAM49B	-9.2576	-0.436441	2.09079e-20	9.9457e-19	0.254855	0.332475
PIK3R1	-9.26311	-0.478124	1.98567e-20	9.47681e-19	0.22467	0.30128
DHX36	-9.27641	-0.742986	1.75282e-20	8.39322e-19	0.116511	0.189899
STK38	-9.29351	-0.457523	1.49281e-20	7.17194e-19	0.241674	0.318619
AFF4	-9.29646	-0.685063	1.45194e-20	6.99883e-19	0.129087	0.203756
ITK	-9.33873	-0.380611	9.7496e-21	4.71535e-19	0.342992	0.419929
VCP	-9.34497	-0.436753	9.19191e-21	4.46055e-19	0.260288	0.341334
RAPGEF6	-9.35116	-0.500905	8.66938e-21	4.22114e-19	0.209478	0.286439
UBE3A	-9.37426	-0.665655	6.96594e-21	3.40319e-19	0.136533	0.211554
TC2N	-9.46749	-0.347894	2.8665e-21	1.40517e-19	0.402254	0.47808
UHMK1	-9.47978	-0.637288	2.54812e-21	1.25334e-19	0.1476	0.223518
PRKCH	-9.50062	-0.427144	2.08645e-21	1.0333e-19	0.279103	0.358749
LSM14A	-9.51629	-0.400229	1.7947e-21	8.98031e-20	0.310997	0.392443
RASA2	-9.57619	-0.547639	1.00687e-21	5.05565e-20	0.185934	0.264481
CRLF3	-9.58225	-0.441552	9.49535e-22	4.7844e-20	0.268035	0.347846
C16orf54	-9.60285	-0.664551	7.77664e-22	3.9321e-20	0.144179	0.220641
ADAR	-9.60747	-0.451767	7.4354e-22	3.77275e-20	0.253245	0.334141
LCP1	-9.64188	-0.331589	5.32031e-22	2.72826e-20	0.451856	0.528659
WNK1	-9.64875	-0.682196	4.97581e-22	2.56068e-20	0.13764	0.214432
HDAC1	-9.68527	-0.464489	3.48297e-22	1.81177e-20	0.248617	0.328992
CCR7	-9.72335	-0.25598	2.39765e-22	1.25171e-20	0.702988	0.763534
BZW1	-9.73318	-0.483587	2.1768e-22	1.14053e-20	0.240266	0.320133
CAPZB	-9.73662	-0.29498	2.10428e-22	1.10654e-20	0.566355	0.645491
HP1BP3	-9.76856	-0.39765	1.53623e-22	8.1078e-21	0.329611	0.411373
USP15	-9.78123	-0.457088	1.35549e-22	7.1801e-21	0.252943	0.336488
KHDRBS1	-9.83672	-0.369545	7.82159e-23	4.15838e-21	0.371063	0.458772
MTPN	-9.83939	-0.672393	7.61739e-23	4.06476e-21	0.144683	0.223291
PPP2R5C	-9.8501	-0.557235	6.84784e-23	3.66765e-21	0.193178	0.272886
CD48	-9.85763	-0.253135	6.35336e-23	3.42779e-21	0.725526	0.790717
ANKRD44	-9.91528	-0.463923	3.57251e-23	1.94951e-21	0.253647	0.33717
ID2	-9.94101	-0.772211	2.76024e-23	1.51196e-21	0.124057	0.201484
CAP1	-9.96788	-0.33936	2.10671e-23	1.16279e-21	0.463628	0.552586
IL17RA	-10.0389	-0.629593	1.02858e-23	5.7209e-22	0.162793	0.243129
THOC2	-10.0687	-0.66263	7.60083e-24	4.24384e-22	0.153235	0.234875
EML4	-10.075	-0.525135	7.12454e-24	3.99333e-22	0.21974	0.302718
FNBP1	-10.0844	-0.531314	6.47744e-24	3.64476e-22	0.206962	0.288862
TERF2IP	-10.0931	-0.45967	5.92539e-24	3.34715e-22	0.267029	0.351177
TNIK	-10.1637	-0.704184	2.87991e-24	1.63319e-22	0.138545	0.219959
KMT2A	-10.1844	-0.678497	2.32825e-24	1.32555e-22	0.145588	0.227531
NR3C1	-10.2805	-0.523603	8.62858e-25	4.95151e-23	0.221753	0.308094
PRPF38B	-10.2873	-0.490441	8.04085e-25	4.63262e-23	0.245498	0.331339
HNRNPR	-10.2906	-0.47537	7.76853e-25	4.49363e-23	0.262803	0.349209
TAF7	-10.3065	-0.463354	6.58845e-25	3.82633e-23	0.267633	0.354509
CAPZA1	-10.3177	-0.465448	5.86061e-25	3.43119e-23	0.267331	0.355796
LNPEP	-10.3617	-0.575554	3.70304e-25	2.17682e-23	0.20163	0.284698
PAK2	-10.4754	-0.560884	1.12015e-25	6.6936e-24	0.20656	0.290603
ATRX	-10.6251	-0.495573	2.27882e-26	1.36739e-24	0.261898	0.348906
TTC3	-10.6355	-0.44709	2.03688e-26	1.22731e-24	0.308482	0.393731
LRRFIP1	-10.6885	-0.404578	1.15215e-26	7.0005e-25	0.365329	0.452336
APBB1IP	-10.7108	-0.428604	9.0612e-27	5.52886e-25	0.335748	0.424169
HNRNPA3	-10.7433	-0.363818	6.37501e-27	3.90632e-25	0.464433	0.552737
TSC22D3	-10.8053	-0.311327	3.24805e-27	2.01588e-25	0.624409	0.707504
RAP1B	-10.8312	-0.338075	2.44908e-27	1.53317e-25	0.552369	0.64481
MYLIP	-10.8509	-0.878222	1.97524e-27	1.24191e-25	0.111279	0.196032
CLEC2D	-10.8642	-0.448671	1.7071e-27	1.07801e-25	0.324781	0.413871
TMC8	-10.8799	-0.419156	1.43751e-27	9.15764e-26	0.356173	0.447263
SCAF11	-10.8947	-0.524387	1.22115e-27	7.84847e-26	0.243284	0.332248
SLFN5	-10.8969	-0.531354	1.19229e-27	7.69718e-26	0.238354	0.326948
PRKACB	-10.9552	-0.584306	6.27628e-28	4.07001e-26	0.208874	0.295828
MAML2	-10.984	-0.570784	4.56285e-28	2.99924e-26	0.229299	0.313092
YWHAZ	-11.0154	-0.267647	3.22001e-28	2.12624e-26	0.729148	0.79155
STK17B	-11.0828	-0.432365	1.5212e-28	1.01374e-26	0.341886	0.433407
DDX24	-11.0885	-0.419246	1.42581e-28	9.54569e-27	0.379113	0.474597
EPB41	-11.1029	-0.495391	1.21501e-28	8.17221e-27	0.280411	0.36776
ASH1L	-11.1102	-0.691754	1.11892e-28	7.56109e-27	0.166113	0.253956
WSB1	-11.1728	-0.58023	5.54125e-29	3.77981e-27	0.2131	0.305141
PDE7A	-11.2114	-0.753175	3.58333e-29	2.45586e-27	0.143878	0.232604
HIST1H4C	-11.2525	-0.504282	2.25021e-29	1.54954e-27	0.273569	0.365337
ACTN1	-11.3053	-0.470551	1.23485e-29	8.54408e-28	0.3114	0.401529
CD164	-11.3291	-0.437355	9.41828e-30	6.54797e-28	0.348425	0.443477
PHF14	-11.3357	-0.82229	8.73752e-30	6.10403e-28	0.124962	0.21534
POLR2J3	-11.3441	-0.80662	7.92934e-30	5.56632e-28	0.141161	0.229348
RBM25	-11.362	-0.509247	6.46601e-30	4.56122e-28	0.275883	0.367078
SRRM1	-11.401	-0.415958	4.13272e-30	2.92958e-28	0.385351	0.484667
CHRM3-AS2	-11.459	-0.62721	2.11915e-30	1.50961e-28	0.199517	0.290073
PRPF8	-11.4917	-0.53249	1.45149e-30	1.05477e-28	0.255961	0.348452
NUCKS1	-11.4954	-0.514547	1.39083e-30	1.0158e-28	0.273267	0.366851
ARHGAP15	-11.5138	-0.429682	1.12355e-30	8.24757e-29	0.369454	0.466268
RNF213	-11.5694	-0.50177	5.88846e-31	4.34454e-29	0.283831	0.377376
RAD21	-11.5842	-0.483531	4.95594e-31	3.67528e-29	0.310695	0.406603
LBH	-11.6027	-0.397199	3.99153e-31	2.99075e-29	0.467653	0.564171
TNFAIP3	-11.7131	-0.959039	1.09204e-31	8.22501e-30	0.110474	0.201635
ZRANB2	-11.823	-0.50597	2.96772e-32	2.24692e-30	0.290874	0.391535
ARPC5	-11.9268	-0.409044	8.58001e-33	6.53029e-31	0.440085	0.537821
ACTR3	-11.9643	-0.383651	5.46863e-33	4.18422e-31	0.485763	0.577345
SLC38A1	-12.0177	-0.499087	2.87017e-33	2.21955e-31	0.304357	0.404861
PTP4A2	-12.056	-0.515903	1.80365e-33	1.40987e-31	0.279203	0.379723
ITGA6	-12.0576	-0.712297	1.76758e-33	1.38918e-31	0.179495	0.273718
GLG1	-12.1527	-0.4994	5.55164e-34	4.38701e-32	0.311903	0.411751
TTC14	-12.2925	-0.628156	9.9373e-35	7.89579e-33	0.212798	0.31241
TMEM123	-12.382	-0.372517	3.26909e-35	2.62635e-33	0.571989	0.669721
ACAP2	-12.3866	-0.695772	3.08889e-35	2.49544e-33	0.18855	0.287045
NAP1L1	-12.4023	-0.404901	2.54073e-35	2.06413e-33	0.475702	0.573711
MYCBP2	-12.4471	-0.626452	1.44977e-35	1.18447e-33	0.221551	0.322253
FAM107B	-12.7113	-0.647507	5.1146e-37	4.30013e-35	0.215515	0.318467
SF3B1	-12.7515	-0.48681	3.0595e-37	2.60255e-35	0.354865	0.458393
LEF1	-12.8575	-0.323356	7.8106e-38	6.72316e-36	0.72301	0.79632
UBXN4	-12.9361	-0.580169	2.81572e-38	2.4529e-36	0.263709	0.371318
MARCKSL1	-13.0169	-0.684018	9.8032e-39	8.64415e-37	0.212396	0.314909
ELF1	-13.0324	-0.536229	8.00968e-39	7.10601e-37	0.309387	0.417354
ZC3HAV1	-13.0605	-0.545156	5.539e-39	4.94442e-37	0.307777	0.410994
NKTR	-13.0893	-0.673522	3.79329e-39	3.40713e-37	0.220042	0.323465
CHD2	-13.0964	-0.622916	3.45345e-39	3.12128e-37	0.241473	0.346634
PNISR	-13.2441	-0.368808	4.88266e-40	4.52617e-38	0.609317	0.700689
IL6ST	-13.2794	-0.604794	3.04726e-40	2.843e-38	0.262099	0.37041
PPP1R2	-13.2931	-0.412823	2.53888e-40	2.38408e-38	0.516149	0.619293
TAF15	-13.346	-0.603251	1.24968e-40	1.18115e-38	0.26059	0.370713
PSIP1	-13.4249	-0.491725	4.32073e-41	4.11067e-39	0.3771	0.487544
TCF25	-13.4877	-0.59025	1.84748e-41	1.7693e-39	0.275682	0.38419
ADD3	-13.4888	-0.411158	1.82018e-41	1.75477e-39	0.523091	0.623684
NOG	-13.5213	-1.08999	1.17021e-41	1.13573e-39	0.101922	0.208071
ARGLU1	-13.5519	-0.454802	7.71716e-42	7.54039e-40	0.440789	0.544333
HMGB1	-13.634	-0.311726	2.5154e-42	2.49145e-40	0.766878	0.8391
FUS	-13.7545	-0.437993	4.7827e-43	4.80296e-41	0.49834	0.606345
RCAN3	-14.0428	-0.533187	8.52713e-45	8.62313e-43	0.357883	0.470129
NDFIP1	-14.2258	-0.418421	6.33476e-46	6.59043e-44	0.545528	0.646172
IKZF1	-14.2695	-0.474625	3.39057e-46	3.55297e-44	0.449442	0.556977
SFPQ	-14.344	-0.575554	1.16132e-46	1.22583e-44	0.32287	0.428712
LRRN3	-14.3629	-1.02461	8.84831e-47	9.40848e-45	0.130798	0.240479
PRMT2	-14.3857	-0.456771	6.36389e-47	6.86778e-45	0.475098	0.58416
GIMAP7	-14.3902	-0.32549	5.96064e-47	6.48096e-45	0.767985	0.834103
CELF2	-14.5392	-0.539293	6.83508e-48	7.48803e-46	0.370057	0.483229
FNBP4	-14.5659	-0.717811	4.62939e-48	5.11036e-46	0.221149	0.338003
EPC1	-14.8565	-0.499693	6.31268e-50	7.13185e-48	0.434853	0.556447
AAK1	-15.024	-0.635998	5.11319e-51	5.82219e-49	0.287051	0.410464
H3F3A	-15.1139	-0.260813	1.3112e-51	1.50486e-49	0.892343	0.932081
SATB1	-15.1762	-0.576324	5.08075e-52	5.87782e-50	0.35074	0.466646
N4BP2L2	-15.1869	-0.530992	4.31662e-52	5.03408e-50	0.402958	0.521012
MYH9	-15.4493	-0.496734	7.62706e-54	9.04056e-52	0.480129	0.593776
HNRNPU	-15.5412	-0.488171	1.82646e-54	2.18284e-52	0.487977	0.601121
ACTR2	-15.5549	-0.729154	1.4739e-54	1.77617e-52	0.237448	0.361399
LUC7L3	-15.6929	-0.609464	1.69188e-55	2.09113e-53	0.336251	0.462255
S100A8	-15.9891	-1.18655	1.52305e-57	1.89869e-55	0.110977	0.236768
ETS1	-16.167	-0.557775	8.62262e-59	1.08428e-56	0.416642	0.538957
TNRC6B	-16.3571	-0.848885	3.86888e-60	4.95114e-58	0.20324	0.330885
MBNL1	-16.4563	-0.454984	7.55992e-61	9.76107e-59	0.605091	0.710305
SON	-16.5381	-0.495869	1.95062e-61	2.56436e-59	0.513533	0.634588
SMCHD1	-16.5675	-0.671784	1.19746e-61	1.60337e-59	0.311299	0.439237
CAMK4	-16.6439	-0.534157	3.34907e-62	4.52625e-60	0.466747	0.59105
DUSP1	-16.8368	-1.09782	1.31071e-63	1.78813e-61	0.122548	0.255319
RBM39	-17.1709	-0.556802	4.38689e-66	6.2195e-64	0.451756	0.58098
PRRC2C	-17.1891	-0.594232	3.20641e-66	4.59088e-64	0.401952	0.530628
ABLIM1	-17.4682	-0.706664	2.50066e-68	3.65272e-66	0.306872	0.444158
ITM2A	-17.5834	-0.669518	3.29999e-69	4.9197e-67	0.351444	0.484364
STK17A	-17.6336	-0.699845	1.35941e-69	2.04775e-67	0.315625	0.454456
UBC	-17.7814	-0.429017	9.84054e-71	1.51387e-68	0.727538	0.828803
FOXP1	-17.7971	-0.505826	7.44571e-71	1.15777e-68	0.575209	0.685546
HLA-B	-18.3298	-0.397584	4.7841e-75	7.77335e-73	0.972532	0.99841
LYZ	-18.8658	-1.15084	2.17852e-79	3.75042e-77	0.152732	0.298932
RSRP1	-19.2649	-0.685895	1.05831e-82	1.86638e-80	0.377	0.525479
PNRC1	-19.4413	-0.472425	3.45497e-84	6.16819e-82	0.751786	0.861361
JAK1	-19.5397	-0.652868	5.05087e-85	9.13008e-83	0.421873	0.569395
SRSF11	-19.6113	-0.737562	1.23915e-85	2.26827e-83	0.334843	0.484137
HSP90AA1	-19.6699	-0.499994	3.90384e-86	7.23762e-84	0.64755	0.76202
RBL2	-19.7791	-0.672944	4.50845e-87	8.4671e-85	0.405473	0.552434
CDC42	-20.0028	-0.615404	5.20687e-89	9.90743e-87	0.48355	0.628606
CD52	-20.0425	-0.266612	2.34534e-89	4.52212e-87	0.964383	0.981222
LINC00861	-20.4264	-0.549835	9.74168e-93	1.95659e-90	0.620183	0.749224
IL7R	-20.7298	-0.406822	1.86564e-95	3.85414e-93	0.853205	0.895131
STK4	-20.7756	-0.663154	7.19401e-96	1.52989e-93	0.446323	0.601878
ATM	-21.668	-0.726185	4.11506e-104	9.29811e-102	0.411913	0.565988
ZFP36L2	-22.0568	-0.500445	8.21861e-108	1.8865e-105	0.783177	0.880366
S100A9	-22.0868	-1.24423	4.23276e-108	9.87258e-106	0.160479	0.333081
PCBP2	-22.6388	-0.447271	1.79701e-113	4.33108e-111	0.856625	0.938972
TGFBR2	-22.9051	-1.00275	4.12837e-116	1.06608e-113	0.257772	0.428333
DDX17	-22.9589	-0.783991	1.20182e-116	3.15991e-114	0.395915	0.564398
CD3G	-23.2757	-0.680988	7.80649e-120	2.09055e-117	0.511118	0.668433
BCL11B	-23.4982	-0.867277	4.25286e-122	1.16039e-119	0.342187	0.513364
HNRNPA2B1	-23.5773	-0.477754	6.59005e-123	1.83267e-120	0.799074	0.88703
RPS2	-24.5728	-0.353048	2.46675e-133	7.5897e-131	0.992756	0.998789
BTG1	-25.541	-0.367391	6.90357e-144	2.2185e-141	0.962572	0.987431
ITM2B	-26.1065	-0.429867	3.07755e-150	1.11261e-147	0.887614	0.942833
RPL23	-30.3277	-0.608867	4.95303e-202	2.31051e-199	0.773921	0.880215
PTPRC	-31.9117	-0.651623	1.83563e-223	9.48035e-221	0.788208	0.89816
RPS29	-32.0523	-0.449258	2.03849e-225	1.0918e-222	0.97374	0.991898
RPL27A	-32.3652	-0.514438	8.47393e-230	4.71314e-227	0.901197	0.957371
RPL38	-33.3315	-0.452752	1.35248e-243	8.14926e-241	0.952812	0.979556
TXNIP	-33.3967	-0.508744	1.52893e-244	1.005e-241	0.948486	0.983342
RPS20	-35.3115	-0.584657	3.91013e-273	3.53403e-270	0.87212	0.941395
RPL13A	-39.9102	-0.362666	0	0	0.991649	0.997804
MALAT1	-73.7626	-0.80458	0	0	1	1

## Sheet: CD8 Tcm
name	scores	lfc	pval	adj_pval	pct_nz_group	pct_nz_reference
RPS26	27.7905	0.90255	5.64843e-170	2.72273e-166	0.913578	0.914494
MT-ND4L	20.688	0.295965	4.43871e-95	9.16974e-92	0.999069	0.998957
CD74	18.793	0.641012	8.62012e-79	1.13323e-75	0.94282	0.916058
MT-ND5	18.3788	0.352563	1.9428e-75	2.16114e-72	0.99106	0.98853
KLF2	17.9278	0.659977	7.15817e-72	6.90095e-69	0.776867	0.696298
MT-ND6	16.9499	0.599747	1.92932e-64	1.32857e-61	0.80704	0.729406
FTH1	16.1869	0.281728	6.23667e-59	3.46879e-56	0.982306	0.98123
DUSP2	15.1147	0.755597	1.29638e-51	6.46445e-49	0.640343	0.535714
SH3BGRL3	14.9176	0.267715	2.53377e-50	1.22136e-47	0.987335	0.986184
CST7	11.1975	0.403832	4.19494e-29	8.66615e-27	0.866083	0.8183
GZMK	10.9057	0.526212	1.083e-27	2.08817e-25	0.881542	0.788582
HLA-DPA1	9.70229	0.412715	2.94817e-22	4.30641e-20	0.63699	0.582638
CMC1	9.24289	0.478916	2.39927e-20	3.2426e-18	0.609611	0.547185
HLA-DPB1	8.97838	0.356382	2.7479e-19	3.6125e-17	0.676476	0.628259
HLA-DQB1	8.90547	0.923049	5.31611e-19	6.86395e-17	0.284783	0.193691
HERPUD1	8.28015	0.640408	1.23018e-16	1.36844e-14	0.353325	0.282586
NKG7	8.16322	0.354779	3.26217e-16	3.46869e-14	0.847271	0.822211
ISG20	7.51408	0.293694	5.73134e-14	4.9042e-12	0.566958	0.546663
HLA-DQA2	6.74819	1.32066	1.497e-11	1.00689e-09	0.149749	0.0696038
S100A11	6.5258	0.260309	6.76385e-11	4.14458e-09	0.597132	0.576903
ZFP36	6.42986	0.325449	1.27723e-10	7.47773e-09	0.497672	0.475495
HLA-DRB5	6.28676	0.529674	3.24163e-10	1.79606e-08	0.374744	0.332377
CCL4	5.99299	0.437205	2.06014e-09	9.96379e-08	0.375303	0.322732
DDIT4	5.59379	0.98956	2.22168e-08	9.33946e-07	0.159434	0.0951512
YPEL3	4.59821	0.395109	4.26138e-06	0.000125252	0.29987	0.264859
RNF7	4.54731	0.300479	5.43361e-06	0.000156837	0.357608	0.330292
ALOX5AP	4.4083	0.294306	1.04186e-05	0.000277464	0.392811	0.366267
MZT2B	4.34566	0.292905	1.38857e-05	0.000360505	0.368039	0.353493
GZMH	3.76202	0.288078	0.000168544	0.00321123	0.355932	0.312826
MAD1L1	3.67718	0.389328	0.000235829	0.00420508	0.240454	0.20829
SH2D2A	3.38809	0.343175	0.000703824	0.0104928	0.263736	0.239833
CHI3L2	3.27131	0.790458	0.00107049	0.0147572	0.105234	0.0664755
CASP4	3.21986	0.259384	0.00128254	0.0173012	0.31328	0.294317
LGALS1	3.17991	0.270518	0.00147319	0.0193674	0.341218	0.318561
LYST	-2.83058	-0.252533	0.00464634	0.0499931	0.185137	0.225235
SP3	-2.83167	-0.36989	0.0046306	0.0498608	0.113615	0.15146
NGLY1	-2.83327	-0.370954	0.00460744	0.0496959	0.11287	0.150417
MRPS31	-2.83674	-0.368428	0.00455774	0.0493334	0.110263	0.148071
NAAA	-2.83986	-0.27152	0.00451336	0.0490366	0.157757	0.198644
CCDC91	-2.8463	-0.289959	0.00442303	0.0482363	0.135407	0.175704
FDPS	-2.84957	-0.280441	0.00437782	0.0478008	0.141367	0.183264
IRAK4	-2.851	-0.286633	0.0043582	0.0476732	0.144347	0.185349
IMMT	-2.85109	-0.375961	0.00435695	0.0476732	0.111566	0.149896
USP47	-2.85199	-0.363406	0.00434465	0.047633	0.108773	0.147289
WIPI2	-2.8563	-0.288119	0.00428607	0.0471263	0.142298	0.182742
XCL2	-2.85714	-0.395706	0.00427476	0.0470451	0.102626	0.140511
ADAM8	-2.85745	-0.289511	0.00427063	0.0470355	0.151611	0.192127
TACC1	-2.86458	-0.303922	0.00417568	0.0462363	0.126839	0.167623
AFTPH	-2.87782	-0.388845	0.00400437	0.044647	0.100019	0.138425
ZNF217	-2.89135	-0.314369	0.00383596	0.0430584	0.123673	0.164234
LYRM2	-2.8914	-0.349501	0.00383532	0.0430584	0.116968	0.156413
USP48	-2.90024	-0.392737	0.00372872	0.0421258	0.101136	0.139468
MSL3	-2.9016	-0.330553	0.00371257	0.0420089	0.126839	0.16684
USO1	-2.91095	-0.402308	0.00360329	0.0409025	0.102626	0.141032
VPS26A	-2.92189	-0.362666	0.00347913	0.039678	0.108214	0.148071
CNTRL	-2.92895	-0.325668	0.00340107	0.0389722	0.126839	0.167623
ST6GAL1	-2.93029	-0.338966	0.00338648	0.0388665	0.130564	0.169708
ZBTB44	-2.94481	-0.354185	0.00323156	0.0373853	0.107096	0.148071
DDB1	-2.9476	-0.305116	0.00320256	0.0371061	0.154964	0.196298
RANBP2	-2.95426	-0.260305	0.00313422	0.036434	0.151611	0.195777
RRAGA	-2.96597	-0.296503	0.00301727	0.0351594	0.145837	0.188738
TCP1	-2.96953	-0.25942	0.00298257	0.0348111	0.173589	0.218457
RAB8A	-2.97225	-0.258035	0.0029563	0.0345882	0.180108	0.226017
POLR2A	-2.97521	-0.280455	0.00292785	0.0343109	0.154405	0.198123
POM121C	-2.97641	-0.391617	0.00291644	0.0342327	0.103557	0.143379
GBP1	-2.9814	-0.291	0.00286935	0.0337347	0.147514	0.190302
ADK	-2.98486	-0.405374	0.00283705	0.0334638	0.10691	0.146507
TRANK1	-2.98643	-0.343967	0.00282255	0.0333199	0.127584	0.168926
H2AFY	-2.99033	-0.265944	0.00278677	0.0329514	0.181226	0.224974
HDAC2	-2.99062	-0.346231	0.00278409	0.0329466	0.121997	0.162669
TMEM106B	-2.99928	-0.358308	0.0027062	0.0322093	0.120507	0.161366
ARL2BP	-3.00615	-0.268656	0.00264576	0.0316202	0.160924	0.206465
PFDN6	-3.00874	-0.358691	0.00262335	0.0314563	0.116037	0.156934
VPS35	-3.00957	-0.287245	0.00261615	0.0314221	0.163718	0.207247
FAM111A	-3.01168	-0.375526	0.00259805	0.0312306	0.104861	0.145464
CD84	-3.01186	-0.252672	0.00259649	0.0312306	0.1775	0.222888
CNOT8	-3.01223	-0.277996	0.00259339	0.0312265	0.154777	0.200209
PDIA4	-3.01944	-0.293858	0.00253244	0.0306457	0.144533	0.187696
UCHL5	-3.02609	-0.367759	0.00247736	0.0300799	0.110821	0.152242
ANKRD10	-3.02647	-0.306148	0.0024743	0.030068	0.150866	0.193691
CUL4A	-3.02909	-0.360854	0.00245293	0.0298333	0.130937	0.171272
AGTPBP1	-3.02941	-0.348443	0.00245028	0.0298262	0.125908	0.167623
ERP44	-3.03069	-0.298995	0.00243995	0.0297254	0.151984	0.195777
USP9X	-3.03108	-0.390746	0.00243683	0.0297125	0.102626	0.143639
NUP210	-3.03119	-0.340629	0.0024359	0.0297125	0.123114	0.165798
MLLT6	-3.03356	-0.307513	0.00241691	0.0295193	0.150494	0.19317
USP4	-3.04304	-0.328467	0.00234203	0.0287505	0.132986	0.175182
PHF20	-3.05221	-0.251349	0.00227166	0.0279912	0.202272	0.25
ANAPC13	-3.05431	-0.325322	0.00225578	0.0278573	0.131309	0.174661
COPZ1	-3.0563	-0.261759	0.0022409	0.0277208	0.202086	0.248697
ABCF1	-3.0567	-0.381181	0.00223787	0.027707	0.111008	0.152242
RASGRP1	-3.06472	-0.278509	0.0021787	0.027044	0.160551	0.205683
RNF138	-3.07191	-0.34094	0.00212692	0.0264693	0.122555	0.165276
SLC25A38	-3.07307	-0.335185	0.00211869	0.0264072	0.127957	0.171272
TMEM170A	-3.07792	-0.382716	0.00208454	0.0260541	0.107469	0.149635
CDK12	-3.07937	-0.408938	0.00207441	0.0259499	0.103557	0.144943
APOL6	-3.09038	-0.297394	0.00199902	0.0250936	0.154032	0.198905
ARFGAP2	-3.09233	-0.327633	0.00198592	0.0249942	0.140063	0.183003
RB1CC1	-3.0935	-0.345723	0.00197808	0.0249172	0.12479	0.167623
RALA	-3.09452	-0.406811	0.0019713	0.0248535	0.104861	0.146246
KAT6A	-3.09826	-0.343411	0.0019466	0.0245635	0.135966	0.178571
CAND1	-3.11598	-0.390183	0.00183336	0.0232767	0.114733	0.156674
ATXN2L	-3.11654	-0.304391	0.0018299	0.0232532	0.155709	0.199426
ALKBH5	-3.12397	-0.250932	0.00178429	0.0227336	0.189234	0.237748
ARMC8	-3.12545	-0.440715	0.00177534	0.0226594	0.101136	0.142336
TARDBP	-3.12799	-0.381092	0.00176005	0.0224842	0.114174	0.156152
SAFB	-3.12944	-0.292659	0.00175143	0.0224335	0.165208	0.211157
ZEB2	-3.13921	-0.330105	0.00169403	0.0218142	0.155522	0.198905
CCNL2	-3.14487	-0.367052	0.00166161	0.0214541	0.126094	0.168405
RBM33	-3.14572	-0.379186	0.00165681	0.0214112	0.114919	0.157195
CNPPD1	-3.14671	-0.26577	0.00165116	0.0213573	0.19147	0.239312
KAT6B	-3.14888	-0.396453	0.00163898	0.0212378	0.11585	0.157456
MTG1	-3.14974	-0.343809	0.00163415	0.0211941	0.135034	0.179353
TIA1	-3.1517	-0.367283	0.00162324	0.0210878	0.122183	0.165276
POLE4	-3.15363	-0.278461	0.00161252	0.0209701	0.164835	0.21194
HIF1A	-3.15793	-0.406864	0.00158895	0.0207194	0.108586	0.150678
PPP2R5E	-3.16901	-0.369454	0.00152957	0.0199811	0.123487	0.16658
PPP1CB	-3.17751	-0.333884	0.00148545	0.0194752	0.136338	0.180657
U2AF2	-3.178	-0.301529	0.00148293	0.0194597	0.160179	0.206726
NUTM2B-AS1	-3.17991	-0.402122	0.00147321	0.0193674	0.119762	0.162148
AGTRAP	-3.18215	-0.35136	0.00146187	0.0192533	0.136897	0.180136
SMARCA4	-3.18248	-0.416043	0.00146018	0.0192486	0.107841	0.150417
CRTAM	-3.18621	-0.373134	0.00144152	0.0190721	0.120507	0.164234
POLR2B	-3.1888	-0.265021	0.00142863	0.0189189	0.185137	0.234098
PITHD1	-3.19066	-0.260089	0.0014195	0.0188497	0.201341	0.250521
SIRT7	-3.19165	-0.354031	0.00141464	0.0188198	0.12479	0.168926
VHL	-3.19279	-0.392493	0.00140908	0.0187631	0.114546	0.156934
DCAF5	-3.20304	-0.355441	0.00135983	0.0181575	0.131496	0.175704
AAMP	-3.20819	-0.348247	0.00133575	0.0178523	0.140436	0.184046
TMPO	-3.22201	-0.30369	0.00127297	0.017188	0.16856	0.213504
PIH1D1	-3.2237	-0.287965	0.00126544	0.0171286	0.179363	0.226799
ITFG2	-3.23107	-0.354113	0.00123327	0.0167302	0.128329	0.173358
MGAT1	-3.23189	-0.292759	0.00122974	0.0166979	0.174148	0.222106
GTF2I	-3.23916	-0.342184	0.00119883	0.0162935	0.143043	0.187956
SND1	-3.24274	-0.314565	0.00118387	0.0161205	0.167256	0.212722
SPTBN1	-3.2428	-0.356767	0.00118362	0.0161205	0.140436	0.185349
ARHGEF6	-3.24616	-0.391725	0.00116972	0.0159729	0.123673	0.167101
GNAI3	-3.25351	-0.290923	0.00113989	0.0156098	0.159061	0.208029
NLRC3	-3.26236	-0.31833	0.0011049	0.0151738	0.148817	0.195777
SPOP	-3.26429	-0.393105	0.00109739	0.0150849	0.11287	0.156934
PRRC2B	-3.2651	-0.271405	0.00109427	0.0150563	0.178804	0.228884
CAMK2G	-3.26763	-0.378297	0.0010845	0.0149362	0.120507	0.165016
USP10	-3.27187	-0.416253	0.00106838	0.0147545	0.108028	0.151981
XPC	-3.27598	-0.448146	0.00105295	0.0145849	0.105234	0.14781
SMIM7	-3.28003	-0.340111	0.00103795	0.014391	0.143416	0.188999
SF3B3	-3.28845	-0.420076	0.00100739	0.0139941	0.115291	0.158759
TRAPPC6A	-3.28964	-0.291801	0.00100314	0.0139485	0.184392	0.233316
GRAP2	-3.29035	-0.277155	0.00100062	0.0139269	0.187931	0.237487
PRKCSH	-3.29143	-0.312042	0.00099681	0.0138872	0.165021	0.21194
KLF12	-3.29484	-0.306045	0.000984768	0.0137725	0.168747	0.216371
BNIP2	-3.29506	-0.252247	0.000984016	0.0137725	0.222947	0.275287
RAD23B	-3.29571	-0.349907	0.000981734	0.01377	0.132054	0.178311
HBP1	-3.29686	-0.356412	0.000977711	0.0137269	0.134848	0.179875
ESD	-3.29732	-0.323822	0.000976134	0.013718	0.151611	0.198644
KIF22	-3.30028	-0.36749	0.00096587	0.0136002	0.133544	0.178571
RASA2	-3.30172	-0.317559	0.000960939	0.013544	0.165953	0.212982
MMP25-AS1	-3.30223	-0.42058	0.000959183	0.0135324	0.112311	0.156674
PPM1B	-3.3025	-0.374437	0.000958258	0.0135324	0.124045	0.169708
SREK1	-3.30255	-0.417653	0.000958095	0.0135324	0.108586	0.153024
JAK3	-3.30497	-0.335249	0.000949852	0.0134401	0.149562	0.196038
XPO1	-3.30935	-0.416947	0.000935117	0.0132836	0.117899	0.161366
LONP2	-3.31184	-0.413904	0.000926834	0.0131789	0.117527	0.161366
IFI6	-3.3171	-0.297565	0.000909564	0.0129461	0.173775	0.22341
CEP78	-3.31821	-0.462894	0.000905957	0.0129074	0.105047	0.148332
RPL7L1	-3.32558	-0.338634	0.000882339	0.0126082	0.149749	0.196298
COPB1	-3.32941	-0.302588	0.000870304	0.0124485	0.160738	0.210375
TMEM87A	-3.3323	-0.403687	0.000861322	0.0123567	0.116782	0.161887
AGGF1	-3.33273	-0.370822	0.000859981	0.0123497	0.127212	0.172836
USP16	-3.33795	-0.297872	0.000844003	0.0121686	0.179549	0.228884
VPS26B	-3.33939	-0.331811	0.000839615	0.0121174	0.14919	0.19682
SNRK	-3.34308	-0.342717	0.000828537	0.0119695	0.14472	0.191867
TRA2A	-3.34382	-0.331323	0.000826319	0.0119494	0.152729	0.200469
SLF1	-3.34604	-0.460648	0.000819733	0.0118779	0.109518	0.153285
HECTD1	-3.34865	-0.302121	0.000812064	0.0117816	0.172658	0.221846
ATP1B3	-3.35766	-0.361865	0.000786043	0.0114471	0.137642	0.184046
TMEM173	-3.35812	-0.314768	0.000784732	0.0114395	0.17005	0.217153
ZNF276	-3.35941	-0.415215	0.000781103	0.0113981	0.113801	0.159281
MTCH1	-3.36102	-0.263122	0.000776561	0.0113433	0.19594	0.247132
GABPB1-AS1	-3.3625	-0.451013	0.0007724	0.0113168	0.114546	0.158238
RNF125	-3.3642	-0.282883	0.000767662	0.0112817	0.182529	0.233055
CTNNB1	-3.36464	-0.393705	0.000766446	0.0112753	0.1233	0.169187
AASDHPPT	-3.36697	-0.422634	0.000759986	0.0111916	0.11585	0.160584
SUMF2	-3.36756	-0.30155	0.000758376	0.0111907	0.173403	0.22367
HCG18	-3.36908	-0.440187	0.000754196	0.0111404	0.106165	0.150678
CREBZF	-3.37184	-0.474221	0.000746688	0.0110408	0.102999	0.147289
FDFT1	-3.37338	-0.272534	0.000742515	0.0109903	0.206184	0.258081
PHF20L1	-3.37414	-0.406312	0.000740458	0.0109823	0.118272	0.164234
PHC3	-3.37433	-0.393459	0.000739945	0.0109823	0.121997	0.168405
RNF216	-3.38591	-0.425807	0.000709438	0.0105656	0.114919	0.159541
NASP	-3.38948	-0.407523	0.000700249	0.0104503	0.123487	0.168665
CHORDC1	-3.40221	-0.455454	0.000668432	0.0100376	0.104302	0.149635
XAF1	-3.40242	-0.404942	0.000667916	0.0100376	0.126653	0.172054
RBM6	-3.40699	-0.312016	0.000656831	0.00989421	0.176383	0.225495
ZC3H13	-3.41218	-0.389462	0.000644449	0.00971781	0.132054	0.178832
CCT5	-3.42058	-0.284631	0.000624887	0.00949212	0.196126	0.248175
FAM133B	-3.429	-0.380183	0.000605799	0.00924099	0.126839	0.173358
SRP54	-3.43237	-0.40821	0.000598331	0.00913671	0.112684	0.159541
LYPLA1	-3.43386	-0.359473	0.000595057	0.00909632	0.14174	0.189781
PRPF38A	-3.4347	-0.396339	0.0005932	0.00907753	0.122742	0.169447
PFDN2	-3.4367	-0.287179	0.000588853	0.0090397	0.19147	0.244004
NUTF2	-3.44885	-0.260757	0.000562988	0.00868877	0.216055	0.271637
EIF4G1	-3.45347	-0.380639	0.00055342	0.00855937	0.133172	0.180657
MRFAP1L1	-3.45366	-0.252689	0.000553037	0.00855937	0.272676	0.332377
NCKAP1L	-3.45715	-0.310664	0.000545918	0.00846144	0.177687	0.22732
PPP4R2	-3.46397	-0.372328	0.00053226	0.00826746	0.134103	0.182482
TRIM44	-3.46597	-0.463155	0.000528322	0.00821513	0.10095	0.146767
EPRS	-3.46832	-0.318715	0.000523722	0.00816114	0.175638	0.225756
PCMT1	-3.47833	-0.270672	0.00050455	0.00789643	0.20637	0.262774
NDUFB1	-3.4789	-0.269114	0.000503473	0.00788811	0.200224	0.255474
NLRP1	-3.47891	-0.450317	0.000503458	0.00788811	0.105793	0.152242
DNMT1	-3.48025	-0.26988	0.000500938	0.00786544	0.220898	0.275287
B3GNT2	-3.48921	-0.443374	0.000484447	0.00763968	0.112498	0.158759
HNRNPAB	-3.49622	-0.454236	0.000471891	0.0074661	0.101695	0.148853
CREBRF	-3.49844	-0.377481	0.000467994	0.00741256	0.132241	0.180396
KANSL1	-3.50022	-0.379567	0.00046487	0.00737114	0.132427	0.181439
CITED2	-3.50863	-0.250894	0.000450425	0.00716568	0.249581	0.30683
CDIPT	-3.51594	-0.389594	0.000438202	0.00700978	0.132054	0.180918
CAPZA2	-3.51601	-0.282411	0.000438077	0.00700978	0.20935	0.263034
PTPN1	-3.52086	-0.353194	0.000430151	0.0069039	0.152356	0.201773
DIDO1	-3.52138	-0.368712	0.000429307	0.006898	0.143043	0.192127
OSBPL8	-3.5234	-0.283197	0.000426053	0.00686097	0.209909	0.262513
UTP23	-3.52439	-0.453581	0.000424457	0.00684289	0.103557	0.150938
RECQL	-3.53671	-0.383256	0.000405137	0.00656804	0.136524	0.185089
UBQLN1	-3.53845	-0.410776	0.000402479	0.00653961	0.128702	0.176486
SLC44A2	-3.53869	-0.270259	0.000402122	0.00653961	0.235426	0.291189
API5	-3.54186	-0.333358	0.000397314	0.00647751	0.154591	0.205422
COPB2	-3.54339	-0.438234	0.000395019	0.00644737	0.110635	0.158498
SERINC1	-3.54687	-0.263315	0.000389837	0.00637719	0.246601	0.305266
PWP1	-3.54781	-0.3711	0.000388445	0.00636161	0.144347	0.193952
CPNE1	-3.54819	-0.258418	0.000387894	0.00635978	0.241758	0.297967
CYTH4	-3.55298	-0.337596	0.000380888	0.00625912	0.168747	0.220021
PTK2B	-3.55323	-0.372022	0.000380526	0.00625912	0.140436	0.190824
CYB5B	-3.55653	-0.424235	0.000375783	0.00618929	0.116409	0.165016
FUBP1	-3.56218	-0.355139	0.000367782	0.00606442	0.143788	0.194473
LASP1	-3.56299	-0.319331	0.000366652	0.00605269	0.189607	0.241658
GOPC	-3.56427	-0.438344	0.000364867	0.006037	0.11436	0.162669
PCSK7	-3.56533	-0.265912	0.000363392	0.00601949	0.236543	0.289885
SECISBP2	-3.56594	-0.320586	0.00036255	0.00601243	0.169678	0.221846
NCBP2	-3.57664	-0.429411	0.000348045	0.00578515	0.114546	0.163191
BTN3A3	-3.57808	-0.339005	0.000346128	0.00575991	0.157944	0.209333
MARCH6	-3.57883	-0.436228	0.00034514	0.00575007	0.116037	0.164234
TES	-3.58111	-0.252943	0.000342142	0.0057133	0.261129	0.3256
UBR2	-3.58269	-0.399541	0.000340069	0.00568525	0.130006	0.178832
ZNF430	-3.58578	-0.479432	0.000336067	0.00562724	0.101881	0.149114
RTN3	-3.58979	-0.469486	0.00033094	0.00555188	0.107283	0.155109
LETMD1	-3.59359	-0.35946	0.000326155	0.00548433	0.146396	0.197602
USP8	-3.59581	-0.441866	0.000323381	0.0054486	0.119575	0.167362
DR1	-3.59728	-0.338136	0.000321557	0.00543229	0.161296	0.213764
RAB11A	-3.59807	-0.279715	0.00032059	0.00542229	0.217545	0.273201
ETNK1	-3.59886	-0.469917	0.000319621	0.00541223	0.110076	0.157716
ERICH1	-3.60033	-0.379723	0.000317817	0.00539431	0.147141	0.196559
SETD5	-3.60443	-0.447144	0.000312841	0.00532235	0.11436	0.162409
TGS1	-3.61208	-0.481635	0.000303754	0.00518605	0.105606	0.153285
GRB2	-3.61842	-0.255137	0.000296405	0.00507256	0.262246	0.324035
REST	-3.62102	-0.282891	0.000293449	0.00502792	0.21084	0.266945
PRKAR2A	-3.62129	-0.426225	0.000293138	0.00502792	0.121252	0.169708
ENY2	-3.62354	-0.272023	0.000290601	0.00499096	0.238406	0.297445
SSH2	-3.62457	-0.3406	0.000289441	0.00498286	0.163718	0.216111
SUPT20H	-3.62469	-0.407423	0.000289303	0.00498286	0.129074	0.178571
RAB1B	-3.6253	-0.257644	0.000288631	0.00498078	0.268579	0.32951
VEZF1	-3.63205	-0.413341	0.000281183	0.00485806	0.1233	0.172836
TNRC6C	-3.63297	-0.493025	0.000280179	0.0048465	0.10393	0.15146
FYTTD1	-3.63699	-0.409057	0.000275847	0.004783	0.126094	0.175965
RAB14	-3.64571	-0.308155	0.000266655	0.00465713	0.198175	0.25365
SNRNP40	-3.64866	-0.334882	0.000263607	0.00461503	0.175452	0.228624
STAG2	-3.64985	-0.395188	0.000262389	0.00459929	0.141367	0.191345
TMOD3	-3.65221	-0.362126	0.00025999	0.00456276	0.159061	0.209854
PSMA4	-3.6567	-0.313252	0.000255483	0.00449458	0.184764	0.240094
CCT6A	-3.65701	-0.273356	0.000255174	0.00449458	0.238592	0.297185
MOB4	-3.65766	-0.323694	0.00025453	0.00448873	0.174148	0.228102
CREB1	-3.65933	-0.453598	0.000252872	0.00447512	0.115478	0.163973
VMP1	-3.66907	-0.469916	0.000243438	0.00431415	0.107469	0.156413
NPAT	-3.66943	-0.504292	0.000243089	0.00431327	0.100391	0.148592
USP11	-3.66975	-0.393774	0.000242783	0.00431313	0.145837	0.196298
CD82	-3.67567	-0.379957	0.00023723	0.00421966	0.150307	0.200469
IGSF8	-3.67578	-0.498675	0.000237123	0.00421966	0.104861	0.152763
FGD3	-3.67885	-0.282738	0.00023429	0.00418797	0.219594	0.275808
ATP6AP2	-3.68199	-0.283281	0.000231424	0.00414699	0.244925	0.306048
ADAM10	-3.68396	-0.464444	0.000229642	0.00412017	0.109518	0.159281
SSR1	-3.68399	-0.288367	0.00022961	0.00412017	0.223692	0.281283
SMARCC1	-3.6843	-0.412197	0.000229331	0.00412017	0.125163	0.175704
CAPN7	-3.68662	-0.483881	0.000227255	0.00409768	0.104302	0.153545
SP140L	-3.6901	-0.509271	0.000224165	0.00405206	0.101322	0.149896
M6PR	-3.69981	-0.251988	0.000215764	0.00390997	0.303967	0.369135
THRAP3	-3.70937	-0.254188	0.000207773	0.00377463	0.333395	0.403285
CUL5	-3.71124	-0.490597	0.000206244	0.00375157	0.100577	0.149635
MICU2	-3.71223	-0.419847	0.000205438	0.00374162	0.135966	0.186131
CX3CR1	-3.71552	-0.516777	0.000202787	0.00370265	0.104861	0.153285
CDC42EP3	-3.71585	-0.281616	0.000202519	0.00370244	0.226672	0.286496
RBMS1	-3.71598	-0.269506	0.000202417	0.00370244	0.223692	0.283889
CHST12	-3.7164	-0.270487	0.000202083	0.00370244	0.235798	0.295099
DSTN	-3.71755	-0.270675	0.000201166	0.0036917	0.241199	0.302659
STX17	-3.71849	-0.492654	0.000200414	0.00368257	0.105979	0.155109
CHD4	-3.71929	-0.448605	0.000199784	0.00367566	0.125535	0.174922
PDCD10	-3.72026	-0.297032	0.000199017	0.00366623	0.204507	0.262774
YIPF4	-3.72165	-0.493457	0.000197923	0.00365072	0.113801	0.162148
PRPF4B	-3.72688	-0.337988	0.000193865	0.00358502	0.176569	0.229666
CENPC	-3.72786	-0.418337	0.000193111	0.00358023	0.127771	0.178832
SMC1A	-3.72975	-0.513265	0.000191672	0.00355811	0.100764	0.149635
SH3BP5	-3.73123	-0.293665	0.000190546	0.00354176	0.216986	0.273723
RBM27	-3.73507	-0.494318	0.000187663	0.00349266	0.110449	0.159541
CD46	-3.73925	-0.339115	0.000184567	0.0034439	0.188489	0.242701
APPL1	-3.73951	-0.48601	0.00018438	0.0034439	0.104489	0.154327
ZNF800	-3.74024	-0.328257	0.000183844	0.00343929	0.192773	0.247393
ASF1A	-3.74089	-0.354529	0.00018337	0.00343487	0.155522	0.210375
SERPINB9	-3.74416	-0.414925	0.000180999	0.00339485	0.127212	0.178832
GPR171	-3.74484	-0.483724	0.000180509	0.00339006	0.102626	0.152503
PUM1	-3.74933	-0.422487	0.000177308	0.00333426	0.129447	0.180657
FCRL3	-3.75112	-0.377265	0.000176049	0.0033149	0.151611	0.203858
SHOC2	-3.75113	-0.511293	0.000176038	0.0033149	0.102067	0.15146
PDE3B	-3.75243	-0.452598	0.000175127	0.00330615	0.12628	0.175443
PPID	-3.75287	-0.498471	0.000174819	0.00330464	0.105979	0.155631
EMC10	-3.75354	-0.328644	0.000174356	0.00330021	0.181971	0.236966
MARCKSL1	-3.76053	-0.48925	0.000169555	0.003222	0.104116	0.154327
PAPOLA	-3.7609	-0.265505	0.000169302	0.00322142	0.289998	0.354797
GBP2	-3.76285	-0.294602	0.000167985	0.00320479	0.21978	0.275287
AP1S2	-3.77103	-0.355058	0.000162573	0.00311387	0.15664	0.211157
CPNE3	-3.77722	-0.394806	0.00015859	0.0030416	0.143975	0.196038
TMED5	-3.77723	-0.345205	0.000158585	0.0030416	0.165953	0.220542
WDR33	-3.78149	-0.360937	0.00015589	0.00299777	0.155709	0.209072
PRDX2	-3.78279	-0.25381	0.000155082	0.00298621	0.326318	0.396767
ANXA5	-3.78845	-0.270935	0.000151589	0.00292675	0.271559	0.329771
NUCB2	-3.7917	-0.276322	0.000149621	0.00290037	0.256659	0.3183
MDH1	-3.79501	-0.284493	0.000147635	0.0028657	0.237474	0.29927
CCT2	-3.79515	-0.311999	0.000147552	0.0028657	0.208046	0.266945
SMARCA5	-3.79536	-0.38274	0.000147427	0.0028657	0.154964	0.207769
MAN2A1	-3.80013	-0.475493	0.00014462	0.00281853	0.115291	0.165798
USP33	-3.80089	-0.426711	0.000144177	0.0028137	0.128143	0.179353
CLK1	-3.80742	-0.326833	0.000140426	0.0027479	0.19296	0.247914
DPM3	-3.8158	-0.449939	0.000135741	0.00265983	0.127398	0.177789
EFR3A	-3.82705	-0.511449	0.000129689	0.00255162	0.102626	0.153545
DCAF8	-3.82963	-0.458436	0.000128334	0.0025284	0.125163	0.175965
SMARCC2	-3.83467	-0.337088	0.000125731	0.00248049	0.193705	0.248697
MAN1A2	-3.83468	-0.420772	0.000125727	0.00248049	0.127771	0.180918
RAPGEF6	-3.83653	-0.404612	0.000124787	0.00247536	0.139132	0.191867
RPA2	-3.84124	-0.316503	0.000122416	0.00243168	0.200969	0.259645
HELZ	-3.8436	-0.427577	0.000121245	0.00241505	0.130937	0.183003
RSBN1L	-3.85506	-0.316833	0.0001157	0.00231096	0.205066	0.263816
DDX21	-3.86338	-0.349593	0.000111829	0.00223673	0.170609	0.227842
ADD1	-3.87065	-0.391605	0.000108546	0.0021771	0.146023	0.199948
NUDT16L1	-3.87136	-0.40597	0.00010823	0.00217377	0.14025	0.193952
NUMA1	-3.8728	-0.445082	0.000107594	0.002164	0.134476	0.185871
SLC2A3	-3.87579	-0.37697	0.000106281	0.00214355	0.159061	0.213243
CHD9	-3.88503	-0.473416	0.000102317	0.00206648	0.119203	0.17049
RAB37	-3.90043	-0.346917	9.60238e-05	0.00194482	0.187931	0.244265
CTR9	-3.90237	-0.429877	9.52552e-05	0.00193467	0.13727	0.190302
ARAP2	-3.90647	-0.336006	9.36536e-05	0.0019075	0.191842	0.248175
PTBP1	-3.90829	-0.316566	9.29503e-05	0.00189852	0.215496	0.273462
LY9	-3.91425	-0.288988	9.06848e-05	0.0018575	0.252375	0.315172
IL27RA	-3.91432	-0.366655	9.06579e-05	0.0018575	0.163345	0.21976
C11orf58	-3.91756	-0.252129	8.94492e-05	0.00183739	0.467499	0.555266
BRWD1	-3.92232	-0.378045	8.77022e-05	0.00180407	0.170423	0.225235
FNTA	-3.92455	-0.285034	8.68932e-05	0.00179253	0.2561	0.319864
FGFR1OP2	-3.92765	-0.27048	8.57816e-05	0.00177213	0.266344	0.331595
SPG7	-3.93062	-0.459248	8.47282e-05	0.0017579	0.131123	0.183264
EMB	-3.93404	-0.256399	8.35307e-05	0.00173554	0.331533	0.402242
FERMT3	-3.93436	-0.277595	8.34187e-05	0.00173554	0.265226	0.330031
KIAA1109	-3.94204	-0.518478	8.07912e-05	0.00168589	0.10989	0.161887
LUC7L2	-3.94239	-0.321884	8.06733e-05	0.00168586	0.205811	0.264338
PLCG1	-3.9442	-0.504801	8.00666e-05	0.0016756	0.115291	0.167101
UFM1	-3.94447	-0.339905	7.99776e-05	0.0016756	0.198175	0.254692
NDE1	-3.95231	-0.529137	7.73999e-05	0.00162686	0.105047	0.156674
ATF7IP	-3.96047	-0.304768	7.48037e-05	0.00157687	0.224623	0.287539
PIK3IP1	-3.96944	-0.295284	7.2043e-05	0.00152535	0.261501	0.320907
RTF1	-3.96959	-0.373469	7.19961e-05	0.00152535	0.165394	0.221585
LEF1	-3.97001	-0.404359	7.18689e-05	0.00152535	0.172844	0.224192
ICAM2	-3.97113	-0.277705	7.15325e-05	0.00152122	0.263736	0.330813
SUPT16H	-3.97527	-0.471019	7.02991e-05	0.0014972	0.122183	0.175704
HUWE1	-3.98021	-0.498676	6.88551e-05	0.0014686	0.114546	0.16658
EIF5B	-3.9879	-0.365903	6.66606e-05	0.001426	0.16856	0.225495
POLR2J3	-3.99248	-0.488514	6.53861e-05	0.00140498	0.115291	0.168665
LPIN2	-3.99707	-0.453502	6.41326e-05	0.00138009	0.127957	0.182482
PRMT1	-4.0007	-0.315243	6.31551e-05	0.00136275	0.208605	0.270334
TRG-AS1	-4.00384	-0.303311	6.23237e-05	0.00134718	0.226299	0.286236
NDUFV1	-4.00717	-0.280519	6.14499e-05	0.00133227	0.27398	0.339937
OXNAD1	-4.00775	-0.411151	6.13001e-05	0.00133102	0.151797	0.207247
PSMA3-AS1	-4.00926	-0.461987	6.09101e-05	0.00132454	0.128702	0.18196
BAZ1B	-4.01348	-0.490495	5.98307e-05	0.00130303	0.12181	0.174661
MIER1	-4.01388	-0.422435	5.97289e-05	0.00130277	0.140436	0.196038
CNST	-4.01907	-0.507916	5.84273e-05	0.00127824	0.107655	0.161366
IFNAR2	-4.02001	-0.400583	5.81969e-05	0.00127706	0.144906	0.200469
AP3B1	-4.02675	-0.546162	5.65537e-05	0.00124859	0.103185	0.155631
OGFR	-4.0302	-0.381938	5.57285e-05	0.00123225	0.161296	0.217935
SLTM	-4.0354	-0.330577	5.45096e-05	0.00120899	0.203017	0.261992
AFF4	-4.03954	-0.410427	5.35562e-05	0.0011915	0.143975	0.200469
PYCARD	-4.04318	-0.288605	5.27303e-05	0.00117494	0.231701	0.295881
ERGIC2	-4.05278	-0.399726	5.06122e-05	0.00113298	0.14025	0.197602
YY1	-4.06427	-0.35868	4.81823e-05	0.00108193	0.187744	0.24635
CYFIP2	-4.07199	-0.265198	4.66131e-05	0.00104832	0.331347	0.400678
SEC63	-4.07201	-0.506274	4.66083e-05	0.00104832	0.104675	0.159541
CELF1	-4.0748	-0.402661	4.60534e-05	0.00104059	0.144906	0.202555
PCMTD1	-4.0824	-0.529956	4.45729e-05	0.0010103	0.106538	0.160323
RRP1B	-4.08305	-0.403394	4.44487e-05	0.0010103	0.155895	0.212722
SYNE2	-4.08543	-0.256651	4.3995e-05	0.00100191	0.395046	0.464807
PPP4R3B	-4.08828	-0.353127	4.34592e-05	0.000991267	0.192215	0.252346
THOC2	-4.09611	-0.36672	4.20147e-05	0.000959834	0.175824	0.235141
CRBN	-4.10129	-0.314333	4.10845e-05	0.000940068	0.229465	0.292753
LINS1	-4.10291	-0.541179	4.07994e-05	0.000935023	0.101136	0.15537
CYLD	-4.10311	-0.341073	4.07636e-05	0.000935023	0.203576	0.262513
TOP1	-4.10366	-0.4228	4.06669e-05	0.000934952	0.1477	0.204119
MATR3-1	-4.10501	-0.328523	4.04298e-05	0.000930979	0.214379	0.27633
SBNO1	-4.10686	-0.452333	4.01082e-05	0.000925047	0.139132	0.194995
NDUFA3	-4.10933	-0.269428	3.96809e-05	0.000916654	0.348482	0.425443
TSNAX	-4.11261	-0.549516	3.91215e-05	0.000908084	0.106724	0.160063
S1PR1	-4.11883	-0.262611	3.80797e-05	0.000886793	0.347551	0.421533
TSPAN14	-4.12541	-0.369985	3.70078e-05	0.000864572	0.180108	0.238008
BAZ2A	-4.12541	-0.372176	3.70078e-05	0.000864572	0.173217	0.232795
TC2N	-4.1438	-0.254182	3.41596e-05	0.000801919	0.434532	0.512252
UBTF	-4.15246	-0.396914	3.28914e-05	0.000773402	0.169864	0.22732
SEC31A	-4.15289	-0.415302	3.28296e-05	0.000773208	0.151611	0.209333
SRSF8	-4.15466	-0.292272	3.25765e-05	0.000768498	0.255914	0.322732
DPYD	-4.15779	-0.396906	3.21334e-05	0.000759284	0.160551	0.218978
LMAN1	-4.15935	-0.387666	3.19149e-05	0.000755354	0.161855	0.221064
FLOT1	-4.15994	-0.339887	3.18333e-05	0.000754657	0.205439	0.266684
CHD3	-4.16421	-0.431644	3.12437e-05	0.00074434	0.150866	0.206986
PRKCH	-4.16655	-0.255866	3.09244e-05	0.000737951	0.440119	0.512774
PRF1	-4.17439	-0.252276	2.98791e-05	0.000714184	0.453716	0.519552
UBAC2	-4.18175	-0.339948	2.89275e-05	0.000692584	0.205625	0.268248
NRDC	-4.18338	-0.430804	2.87207e-05	0.000688773	0.152729	0.209333
PIM1	-4.18369	-0.275378	2.8681e-05	0.000688773	0.286273	0.354275
PSAP	-4.18396	-0.26617	2.86474e-05	0.000688773	0.377351	0.452033
RNF149	-4.18545	-0.275466	2.84604e-05	0.000685943	0.301546	0.374088
KCNA3	-4.19794	-0.36127	2.69351e-05	0.000650265	0.195195	0.255735
CAST	-4.20174	-0.279247	2.64874e-05	0.0006416	0.326504	0.395725
LMBRD1	-4.20323	-0.391362	2.63134e-05	0.000638454	0.171354	0.231491
IKZF1	-4.20699	-0.258556	2.58797e-05	0.000628986	0.400447	0.474453
CRLF3	-4.21848	-0.393948	2.4596e-05	0.000598791	0.1626	0.222106
STAT3	-4.22027	-0.325045	2.44006e-05	0.000596042	0.235239	0.29927
NCOA4	-4.23134	-0.383084	2.32299e-05	0.000568406	0.185882	0.244004
TPP2	-4.23645	-0.489151	2.27076e-05	0.000556568	0.133544	0.18952
CCT4	-4.23793	-0.288529	2.25593e-05	0.000553871	0.296703	0.368092
NOSIP	-4.23848	-0.269833	2.25034e-05	0.000553439	0.370833	0.434307
BAZ1A	-4.24912	-0.351796	2.14612e-05	0.000530513	0.212703	0.273723
SENP6	-4.26116	-0.399599	2.03368e-05	0.000504442	0.168374	0.228363
ARL6IP1	-4.2613	-0.268915	2.03237e-05	0.000504442	0.416092	0.501043
CFLAR	-4.26544	-0.278282	1.99511e-05	0.000497436	0.333395	0.408759
PRPF40A	-4.2705	-0.324011	1.95034e-05	0.000487115	0.234681	0.300574
RICTOR	-4.28617	-0.567708	1.81777e-05	0.000456368	0.107841	0.163452
ALDH9A1	-4.28725	-0.494649	1.80898e-05	0.00045495	0.132799	0.18952
XRN1	-4.28947	-0.431722	1.79096e-05	0.000451204	0.150121	0.208551
INPP4A	-4.29413	-0.532207	1.75381e-05	0.000443388	0.112311	0.169447
HM13	-4.29633	-0.351687	1.73647e-05	0.000439774	0.202086	0.266163
UBA2	-4.30212	-0.35844	1.69169e-05	0.000429184	0.19594	0.259385
ABLIM1	-4.30315	-0.464223	1.68383e-05	0.000427943	0.135034	0.19317
PTPN4	-4.3065	-0.320656	1.65858e-05	0.000422267	0.248277	0.313608
VPS4B	-4.31549	-0.437661	1.59247e-05	0.000406867	0.154591	0.214546
TNFAIP3	-4.32131	-0.385379	1.55104e-05	0.000396983	0.200969	0.259124
ESYT1	-4.32226	-0.380824	1.54442e-05	0.000395991	0.195381	0.256257
GON4L	-4.3266	-0.441275	1.51432e-05	0.000389654	0.151984	0.210375
SATB1	-4.34117	-0.601906	1.41729e-05	0.000367301	0.104675	0.160323
CCT3	-4.35141	-0.307106	1.35263e-05	0.00035244	0.269696	0.342805
SEC22B	-4.35379	-0.59503	1.33806e-05	0.000349271	0.101322	0.158238
RCSD1	-4.35978	-0.277084	1.30195e-05	0.000341077	0.37791	0.45829
SFXN1	-4.36064	-0.423206	1.29682e-05	0.000340351	0.151425	0.213243
CHURC1	-4.37156	-0.275103	1.23364e-05	0.000324358	0.389272	0.468978
XRCC6	-4.37711	-0.279854	1.20262e-05	0.000316777	0.413857	0.498436
SPATA13	-4.37711	-0.48381	1.20262e-05	0.000316777	0.131496	0.190042
OTUD6B-AS1	-4.37714	-0.463816	1.20246e-05	0.000316777	0.133731	0.193952
PIAS1	-4.38156	-0.340453	1.17833e-05	0.000312084	0.213448	0.280501
CSNK1A1	-4.39538	-0.33295	1.10578e-05	0.000293406	0.233377	0.30292
SAFB2	-4.41253	-0.48165	1.02167e-05	0.000272591	0.139691	0.198384
LAMP1	-4.41897	-0.316832	9.91738e-06	0.000265584	0.264854	0.33707
ITK	-4.41978	-0.303309	9.88003e-06	0.000265075	0.291861	0.361835
CCDC69	-4.42201	-0.390961	9.77888e-06	0.000262848	0.178432	0.241397
GIMAP2	-4.42528	-0.342188	9.63174e-06	0.000259375	0.222202	0.289885
GIMAP6	-4.43811	-0.37491	9.07514e-06	0.0002453	0.214379	0.277894
TNKS2	-4.43858	-0.451761	9.05538e-06	0.000245224	0.152356	0.21194
PAG1	-4.43983	-0.426102	9.00282e-06	0.000244258	0.170609	0.230709
ODF2L	-4.44023	-0.42759	8.98636e-06	0.000244258	0.163345	0.224974
SLC38A1	-4.44049	-0.282639	8.9754e-06	0.000244258	0.360961	0.436392
RPL41	-4.45134	-0.438122	8.53369e-06	0.000232841	0.996275	1
KMT2C	-4.46681	-0.470795	7.93955e-06	0.000217039	0.140063	0.200469
MAT2A	-4.47139	-0.446718	7.77129e-06	0.000212842	0.156454	0.217935
TMX1	-4.47163	-0.399329	7.76262e-06	0.000212842	0.172658	0.236184
RBM4	-4.47408	-0.309492	7.674e-06	0.000210977	0.27845	0.353754
ABRACL	-4.47636	-0.270696	7.59257e-06	0.000209135	0.41423	0.491658
DIAPH1	-4.47804	-0.380587	7.53298e-06	0.00020789	0.200782	0.263295
NPEPPS	-4.47853	-0.482514	7.51574e-06	0.000207811	0.138387	0.198384
STK38	-4.47984	-0.322183	7.46995e-06	0.000207338	0.252002	0.322732
TMED9	-4.48157	-0.331716	7.40949e-06	0.000206055	0.259266	0.328728
DYNLL1	-4.48303	-0.293525	7.35896e-06	0.000205044	0.312907	0.386079
BDP1	-4.4887	-0.478803	7.16587e-06	0.00020005	0.142857	0.203597
USP15	-4.49065	-0.34918	7.10074e-06	0.000198615	0.226485	0.294056
TMF1	-4.49834	-0.5026	6.84851e-06	0.000192303	0.133544	0.193431
BBX	-4.50067	-0.381416	6.77395e-06	0.00019058	0.199478	0.264077
WHAMM	-4.52086	-0.606177	6.15885e-06	0.000173612	0.100205	0.159281
LSM14A	-4.52928	-0.302803	5.91855e-06	0.00016782	0.323151	0.39755
CHD1	-4.5326	-0.527268	5.8261e-06	0.000165523	0.121624	0.182221
PPP2CA	-4.53445	-0.314174	5.7755e-06	0.000164722	0.27547	0.350104
FRYL	-4.53518	-0.478728	5.7554e-06	0.000164484	0.142671	0.20464
PRKDC	-4.53962	-0.463488	5.63566e-06	0.000161701	0.153846	0.214807
THUMPD1	-4.54065	-0.442674	5.60819e-06	0.000161443	0.158875	0.220542
CASP8	-4.54892	-0.350293	5.39218e-06	0.000155953	0.24269	0.31048
ANAPC5	-4.55386	-0.317455	5.26712e-06	0.000152641	0.285156	0.358968
ERAP2	-4.57241	-0.394389	4.82148e-06	0.000140289	0.181971	0.248175
SRPRA	-4.58036	-0.361657	4.64174e-06	0.000135605	0.216614	0.286496
DOCK10	-4.58506	-0.411097	4.53851e-06	0.000132857	0.172844	0.237487
CMTM6	-4.5964	-0.402211	4.29847e-06	0.000126085	0.184951	0.249739
CEP350	-4.59826	-0.470541	4.26041e-06	0.000125252	0.153287	0.216111
TMEM165	-4.60546	-0.453666	4.11546e-06	0.000121457	0.152729	0.216371
GOLGA7	-4.60828	-0.325663	4.0602e-06	0.000120071	0.26057	0.332899
THUMPD3-AS1	-4.61151	-0.607082	3.99745e-06	0.000118457	0.108214	0.167362
IQGAP1	-4.61241	-0.309626	3.98035e-06	0.000118193	0.316819	0.391032
ATP2B1	-4.61848	-0.516949	3.86569e-06	0.000115024	0.126653	0.188478
HERC1	-4.62118	-0.541519	3.81555e-06	0.000113766	0.12032	0.18196
SAMD9	-4.62264	-0.55115	3.78879e-06	0.000113202	0.119017	0.180396
LIMS1	-4.62546	-0.450174	3.73767e-06	0.000111906	0.1626	0.224974
NCOR1	-4.629	-0.299659	3.67427e-06	0.000110236	0.351835	0.431439
OSTF1	-4.62939	-0.302939	3.66743e-06	0.000110236	0.336003	0.418144
TLN1	-4.63618	-0.327831	3.54906e-06	0.000106923	0.260011	0.331595
PDCD6IP	-4.63913	-0.434413	3.49882e-06	0.000105668	0.169119	0.232534
IVNS1ABP	-4.64018	-0.595756	3.48108e-06	0.000105535	0.107469	0.168144
SAT1	-4.64082	-0.298225	3.47031e-06	0.000105429	0.342149	0.419708
DYNC1H1	-4.64339	-0.381002	3.42734e-06	0.000104343	0.209164	0.277372
PPM1K	-4.66131	-0.455304	3.14206e-06	9.64698e-05	0.154032	0.218457
SMG1	-4.66723	-0.386043	3.05292e-06	9.39324e-05	0.206742	0.273462
SRSF4	-4.7106	-0.336703	2.46988e-06	7.63181e-05	0.261501	0.336027
ZC3HAV1	-4.7248	-0.344809	2.3034e-06	7.13266e-05	0.264109	0.33316
BCLAF1	-4.73154	-0.318395	2.22819e-06	6.91456e-05	0.289253	0.364964
ITGB1	-4.73215	-0.362427	2.22152e-06	6.90868e-05	0.245111	0.313347
RAD21	-4.73261	-0.306401	2.21651e-06	6.90798e-05	0.344757	0.427007
HSPA9	-4.74666	-0.375936	2.068e-06	6.45903e-05	0.213075	0.281543
INPP5D	-4.7539	-0.466131	1.99531e-06	6.24549e-05	0.165953	0.229927
ZNF24	-4.75814	-0.425374	1.95382e-06	6.12889e-05	0.179177	0.24609
IPCEF1	-4.76358	-0.583633	1.90191e-06	5.97904e-05	0.11734	0.179353
ARHGEF3	-4.7636	-0.390527	1.90165e-06	5.97904e-05	0.205997	0.275026
RSBN1	-4.77995	-0.43903	1.7534e-06	5.54833e-05	0.178432	0.24609
CAMK4	-4.78277	-0.347852	1.72893e-06	5.48291e-05	0.264295	0.334463
HNRNPD	-4.79877	-0.392584	1.59645e-06	5.08507e-05	0.201527	0.271116
ZNF638	-4.81261	-0.473424	1.48971e-06	4.7661e-05	0.157944	0.222888
ANP32A	-4.81526	-0.322719	1.47011e-06	4.71382e-05	0.292978	0.370959
ATP1A1	-4.82242	-0.343175	1.41827e-06	4.55769e-05	0.269883	0.34463
FAM107B	-4.84295	-0.352173	1.27924e-06	4.12005e-05	0.254982	0.328206
KRI1	-4.84981	-0.595197	1.23577e-06	3.98894e-05	0.122555	0.184828
SNRNP200	-4.8561	-0.392916	1.19723e-06	3.87319e-05	0.226672	0.294838
DCAF7	-4.87497	-0.458673	1.08823e-06	3.52845e-05	0.168747	0.236966
TPR	-4.87767	-0.333206	1.07346e-06	3.48838e-05	0.277147	0.355057
EIF5A	-4.90268	-0.294863	9.45384e-07	3.0791e-05	0.42466	0.514859
TAX1BP1	-4.92328	-0.327751	8.51073e-07	2.78447e-05	0.315701	0.395725
XRN2	-4.92394	-0.425588	8.48205e-07	2.78138e-05	0.202272	0.271637
ANKRD44	-4.92489	-0.340794	8.44057e-07	2.77407e-05	0.287763	0.363399
PSMB3	-4.92763	-0.327684	8.32324e-07	2.74174e-05	0.350717	0.441606
STK10	-4.9371	-0.353372	7.92933e-07	2.61795e-05	0.287018	0.357925
PHIP	-4.93735	-0.402737	7.91899e-07	2.61795e-05	0.19892	0.270334
ARF4	-4.93865	-0.460144	7.86668e-07	2.60918e-05	0.166139	0.236184
DDX46	-4.96221	-0.360428	6.9694e-07	2.31689e-05	0.249953	0.325339
EVL	-4.98068	-0.274368	6.33628e-07	2.11127e-05	0.704414	0.797445
TSPYL1	-4.99299	-0.586124	5.94528e-07	1.98556e-05	0.123114	0.18926
CCAR1	-4.99368	-0.486359	5.924e-07	1.98303e-05	0.150307	0.218978
IDS	-5.00973	-0.33887	5.45057e-07	1.82879e-05	0.286273	0.36366
HSPD1	-5.01708	-0.402121	5.24617e-07	1.7643e-05	0.213075	0.285193
DNAJB14	-5.02009	-0.47973	5.1646e-07	1.74092e-05	0.166325	0.235401
PTBP3	-5.02346	-0.448858	5.07478e-07	1.71463e-05	0.183833	0.25365
PYCR2	-5.02842	-0.431641	4.94537e-07	1.67482e-05	0.187744	0.260167
XRCC5	-5.04506	-0.322343	4.53371e-07	1.53902e-05	0.379028	0.466632
DDX6	-5.04539	-0.335414	4.52599e-07	1.53902e-05	0.303408	0.385297
ITGAL	-5.06311	-0.352027	4.12471e-07	1.40678e-05	0.285342	0.365746
DOCK8	-5.07896	-0.367981	3.79511e-07	1.29743e-05	0.254796	0.33316
PHF14	-5.09753	-0.560501	3.44107e-07	1.18198e-05	0.128702	0.197602
UBB	-5.09832	-0.263356	3.42686e-07	1.1799e-05	0.690631	0.777112
BIRC6	-5.10349	-0.487829	3.33442e-07	1.15081e-05	0.164649	0.233837
DEK	-5.11793	-0.340366	3.08904e-07	1.06868e-05	0.309927	0.391554
SLA	-5.12327	-0.694999	3.00282e-07	1.04134e-05	0.10393	0.169187
ORMDL3	-5.13349	-0.449084	2.8442e-07	9.88701e-06	0.185509	0.25756
TMBIM6	-5.13426	-0.266261	2.83261e-07	9.87046e-06	0.613708	0.697341
TCEA1	-5.13679	-0.332812	2.79476e-07	9.76209e-06	0.365804	0.452815
ANP32E	-5.15675	-0.522591	2.51277e-07	8.86273e-06	0.151984	0.222106
RAB29	-5.15724	-0.36683	2.50611e-07	8.86084e-06	0.274353	0.354275
ILF3	-5.17157	-0.369315	2.32138e-07	8.24802e-06	0.259266	0.338634
PPP1CC	-5.17939	-0.339808	2.2261e-07	7.96822e-06	0.31924	0.401721
ARID1A	-5.18228	-0.566869	2.19185e-07	7.86509e-06	0.14025	0.209333
GLUD1	-5.18351	-0.54474	2.17754e-07	7.83318e-06	0.148259	0.217935
GPR174	-5.19152	-0.424642	2.08588e-07	7.52217e-06	0.215869	0.289625
NFKBIA	-5.20077	-0.343612	1.98466e-07	7.17503e-06	0.311417	0.391554
STK17A	-5.20351	-0.315226	1.9556e-07	7.08769e-06	0.468802	0.574035
DEF6	-5.20808	-0.36397	1.90801e-07	6.93258e-06	0.283293	0.367831
USP34	-5.21215	-0.477011	1.86661e-07	6.79927e-06	0.167256	0.239312
PHF3	-5.21589	-0.413895	1.82934e-07	6.68034e-06	0.21084	0.2878
RPN2	-5.22052	-0.367818	1.78419e-07	6.53195e-06	0.267834	0.347497
TGFBR2	-5.23187	-0.455473	1.67799e-07	6.15874e-06	0.189234	0.262252
TGOLN2	-5.24397	-0.411507	1.57157e-07	5.7828e-06	0.223133	0.297967
SYNCRIP	-5.24889	-0.5456	1.53017e-07	5.64484e-06	0.142485	0.212461
RAP1A	-5.25188	-0.313598	1.50555e-07	5.56823e-06	0.389644	0.485401
LRRFIP1	-5.2533	-0.310755	1.49399e-07	5.53962e-06	0.440305	0.531543
PYHIN1	-5.25689	-0.374631	1.46514e-07	5.44664e-06	0.280499	0.358968
RGCC	-5.28028	-0.579528	1.28986e-07	4.8074e-06	0.128888	0.198644
FLI1	-5.28523	-0.372631	1.25548e-07	4.70349e-06	0.268951	0.349583
RAB2A	-5.30304	-0.398773	1.13892e-07	4.27789e-06	0.235426	0.313869
PCF11	-5.31131	-0.604852	1.08842e-07	4.10956e-06	0.128702	0.198644
XBP1	-5.32448	-0.345862	1.01242e-07	3.84266e-06	0.31626	0.398071
UBE3A	-5.34966	-0.516864	8.81174e-08	3.35333e-06	0.158689	0.232013
RORA	-5.35958	-0.51605	8.3417e-08	3.18283e-06	0.161855	0.234098
RAP1B	-5.3709	-0.286443	7.83456e-08	2.99724e-06	0.627864	0.723931
CYTH1	-5.37206	-0.351737	7.78425e-08	2.98589e-06	0.314025	0.400417
TNIK	-5.3815	-0.548773	7.38666e-08	2.84092e-06	0.146396	0.219239
BCAP31	-5.38439	-0.336145	7.2689e-08	2.80308e-06	0.387968	0.484098
ANKHD1	-5.39099	-0.478633	7.00707e-08	2.70934e-06	0.180853	0.256778
ATRX	-5.40308	-0.352091	6.55055e-08	2.53961e-06	0.321661	0.406934
KLRB1	-5.42112	-0.65351	5.92251e-08	2.3023e-06	0.138015	0.205422
ROCK1	-5.42931	-0.408718	5.65732e-08	2.20513e-06	0.244738	0.323253
ANXA6	-5.43462	-0.311555	5.4914e-08	2.14625e-06	0.524865	0.628519
ST3GAL1	-5.4472	-0.452112	5.11702e-08	2.00535e-06	0.200224	0.274765
WASF2	-5.45014	-0.392225	5.03305e-08	1.97974e-06	0.250885	0.33316
CLEC2D	-5.45278	-0.335279	4.95895e-08	1.95933e-06	0.40082	0.486184
SETX	-5.46599	-0.57281	4.6034e-08	1.82383e-06	0.149562	0.220803
KHDRBS1	-5.47507	-0.344317	4.37345e-08	1.73748e-06	0.355373	0.445516
CDC40	-5.47581	-0.650874	4.35521e-08	1.73501e-06	0.119203	0.190302
ITSN2	-5.4869	-0.441967	4.09054e-08	1.63407e-06	0.213261	0.293274
HDAC1	-5.48961	-0.402022	4.02812e-08	1.61359e-06	0.256286	0.339155
DDX39B	-5.49552	-0.356498	3.89567e-08	1.56487e-06	0.329298	0.412409
TMC8	-5.50189	-0.36776	3.75742e-08	1.51354e-06	0.308437	0.391814
NIPBL	-5.5093	-0.448826	3.60271e-08	1.45527e-06	0.20786	0.285975
CCNH	-5.51417	-0.505863	3.50432e-08	1.41949e-06	0.187744	0.260688
NSD1	-5.51812	-0.653027	3.42655e-08	1.39189e-06	0.121624	0.192909
ARHGAP15	-5.51954	-0.345453	3.3989e-08	1.38455e-06	0.369715	0.458811
U2SURP	-5.53754	-0.41029	3.06746e-08	1.25661e-06	0.248463	0.328989
PPP3CC	-5.57128	-0.373461	2.52878e-08	1.04781e-06	0.314584	0.404849
NFATC2	-5.58164	-0.391027	2.38261e-08	9.90085e-07	0.262619	0.346715
SKP1	-5.59116	-0.28325	2.25554e-08	9.39982e-07	0.715403	0.806309
VASP	-5.5923	-0.418967	2.24086e-08	9.36563e-07	0.236543	0.318561
SELL	-5.59252	-0.370166	2.23799e-08	9.36563e-07	0.325386	0.398592
SSB	-5.60933	-0.388877	2.03112e-08	8.56329e-07	0.281058	0.368874
IFI16	-5.61575	-0.430289	1.95708e-08	8.27524e-07	0.242876	0.323253
TAF1D	-5.62518	-0.419883	1.8531e-08	7.88166e-07	0.240827	0.323514
HNRNPR	-5.62647	-0.379232	1.83936e-08	7.84629e-07	0.295586	0.38243
BTG2	-5.64079	-0.563691	1.69272e-08	7.24216e-07	0.153846	0.229145
EIF1AX	-5.6542	-0.423819	1.56575e-08	6.7388e-07	0.228534	0.315433
SPN	-5.65561	-0.402606	1.55293e-08	6.70357e-07	0.285901	0.370699
HSPA5	-5.65957	-0.374022	1.51751e-08	6.57026e-07	0.31775	0.404588
GPATCH8	-5.66442	-0.685238	1.47522e-08	6.40634e-07	0.11436	0.187956
DDX24	-5.67656	-0.337904	1.37433e-08	5.98618e-07	0.407897	0.499739
BANF1	-5.68611	-0.397045	1.29964e-08	5.69519e-07	0.276402	0.366528
ZFP36L1	-5.69712	-0.331237	1.21849e-08	5.40443e-07	0.429875	0.521376
TPM3	-5.71014	-0.281503	1.12882e-08	5.02274e-07	0.708698	0.798488
ARHGAP30	-5.7188	-0.374088	1.07281e-08	4.78823e-07	0.333023	0.42414
LBR	-5.72713	-0.46844	1.02146e-08	4.57316e-07	0.20488	0.286236
PRPF8	-5.72832	-0.410132	1.01433e-08	4.55533e-07	0.269883	0.353754
ZNF292	-5.73676	-0.531822	9.65067e-09	4.34761e-07	0.175079	0.251564
PCM1	-5.73815	-0.481043	9.57169e-09	4.32551e-07	0.20339	0.282325
CANX	-5.75687	-0.402905	8.56887e-09	3.89668e-07	0.277147	0.360792
AKAP13	-5.76214	-0.352497	8.30546e-09	3.78881e-07	0.359844	0.450469
ITM2A	-5.80768	-0.341806	6.33458e-09	2.93604e-07	0.429875	0.519291
BPTF	-5.81569	-0.48016	6.03837e-09	2.80775e-07	0.20786	0.291449
FOXP1	-5.81678	-0.384018	5.99915e-09	2.79851e-07	0.322406	0.404327
STK17B	-5.83017	-0.390934	5.53694e-09	2.59125e-07	0.290929	0.378519
G3BP1	-5.89132	-0.459315	3.83121e-09	1.7988e-07	0.222574	0.305527
B4GALT1	-5.89773	-0.610362	3.68539e-09	1.73597e-07	0.150494	0.228363
SCML4	-5.90446	-0.47794	3.53797e-09	1.67198e-07	0.197243	0.282847
HSP90B1	-5.92651	-0.331096	3.09437e-09	1.47196e-07	0.49376	0.592284
ADAR	-5.9342	-0.408312	2.95287e-09	1.40929e-07	0.291302	0.37878
AKAP9	-5.95216	-0.519786	2.64625e-09	1.26713e-07	0.180108	0.262513
JMJD1C	-5.95355	-0.591737	2.62396e-09	1.26063e-07	0.155336	0.233837
RBBP4	-5.97748	-0.397348	2.26622e-09	1.0924e-07	0.301546	0.39025
REL	-5.99529	-0.630229	2.03121e-09	9.8568e-08	0.141553	0.220542
RSF1	-6.00426	-0.465629	1.92205e-09	9.39011e-08	0.223505	0.309958
CCR7	-6.00432	-0.644653	1.92134e-09	9.39011e-08	0.152542	0.226538
RNF213	-6.03051	-0.34898	1.63442e-09	8.09431e-08	0.451667	0.555527
HNRNPA3	-6.03714	-0.339401	1.56868e-09	7.79542e-08	0.474018	0.571429
MYADM	-6.0381	-0.596169	1.55943e-09	7.77617e-08	0.157944	0.237748
RNMT	-6.05673	-0.739761	1.38918e-09	6.95119e-08	0.112684	0.191084
LCP1	-6.06664	-0.30791	1.3061e-09	6.60402e-08	0.666605	0.762252
AHNAK	-6.08506	-0.307479	1.16446e-09	5.92933e-08	0.641833	0.732273
LENG8	-6.09441	-0.562165	1.09842e-09	5.65276e-08	0.175824	0.255996
NCL	-6.12719	-0.316708	8.94444e-10	4.61949e-08	0.595269	0.692909
MAPRE2	-6.1309	-0.630087	8.73824e-10	4.52917e-08	0.152729	0.233316
DDX18	-6.13447	-0.457544	8.54437e-10	4.44461e-08	0.244925	0.335506
MYLIP	-6.13584	-0.768538	8.47114e-10	4.42243e-08	0.115664	0.193431
UTRN	-6.16573	-0.458563	7.01565e-10	3.67585e-08	0.250512	0.338895
NEMF	-6.16593	-0.604975	7.00684e-10	3.67585e-08	0.153474	0.235401
SH3KBP1	-6.18052	-0.376048	6.38891e-10	3.3719e-08	0.370088	0.466371
HP1BP3	-6.19572	-0.390582	5.8018e-10	3.08455e-08	0.35556	0.455944
CD247	-6.19592	-0.361064	5.79462e-10	3.08455e-08	0.415161	0.511992
YTHDC1	-6.20388	-0.541054	5.50886e-10	2.9505e-08	0.190352	0.275808
CD96	-6.20507	-0.41688	5.46708e-10	2.93901e-08	0.295772	0.385819
NR3C1	-6.20731	-0.458932	5.3899e-10	2.90834e-08	0.241572	0.333942
DCK	-6.22245	-0.486418	4.89439e-10	2.65085e-08	0.216986	0.306048
RAP2B	-6.24172	-0.651135	4.3279e-10	2.35285e-08	0.133544	0.217153
OGT	-6.26171	-0.423189	3.80778e-10	2.08577e-08	0.30136	0.391032
TSC22D3	-6.28302	-0.308878	3.32051e-10	1.83275e-08	0.70013	0.778415
PAK2	-6.28753	-0.451838	3.22565e-10	1.79408e-08	0.265785	0.3561
SYNRG	-6.28984	-0.463916	3.17783e-10	1.77431e-08	0.233563	0.328467
LAPTM4A	-6.32765	-0.526343	2.48923e-10	1.40065e-08	0.193891	0.283629
ITGB7	-6.32944	-0.443664	2.46059e-10	1.38995e-08	0.27696	0.364442
TAF7	-6.34075	-0.459201	2.28651e-10	1.29668e-08	0.261874	0.355579
BZW1	-6.36008	-0.408167	2.01643e-10	1.14801e-08	0.333395	0.428311
MCL1	-6.36508	-0.404138	1.95187e-10	1.11565e-08	0.342336	0.441867
KIF2A	-6.36973	-0.415979	1.89356e-10	1.08662e-08	0.314956	0.413191
SFPQ	-6.39141	-0.41122	1.64359e-10	9.5072e-09	0.326877	0.42049
GCC2	-6.42146	-0.414154	1.34972e-10	7.83869e-09	0.316819	0.41293
RPS17	-6.42278	-0.315936	1.33806e-10	7.80229e-09	0.658223	0.752868
SPTAN1	-6.43546	-0.485719	1.23097e-10	7.23622e-09	0.237474	0.327424
PNN	-6.45181	-0.488592	1.10524e-10	6.5236e-09	0.233377	0.324557
GOLGA4	-6.45701	-0.606959	1.06791e-10	6.32914e-09	0.169119	0.255735
TERF2IP	-6.47341	-0.392714	9.58173e-11	5.70212e-09	0.373254	0.47341
TCF7	-6.47601	-0.387971	9.41782e-11	5.62773e-09	0.375675	0.466632
DIP2A	-6.493	-0.801974	8.41428e-11	5.04892e-09	0.11287	0.196298
UHMK1	-6.49978	-0.586476	8.04377e-11	4.84671e-09	0.175079	0.262774
GLG1	-6.51077	-0.493823	7.47664e-11	4.52384e-09	0.242503	0.332899
IKZF3	-6.51935	-0.421033	7.06145e-11	4.29057e-09	0.322406	0.420229
KRAS	-6.52178	-0.510695	6.94776e-11	4.2393e-09	0.222574	0.312826
MACF1	-6.54767	-0.471656	5.84425e-11	3.59633e-09	0.26206	0.355057
SYNE1	-6.56357	-0.423666	5.25342e-11	3.2605e-09	0.322034	0.418405
MYH9	-6.58366	-0.323164	4.58998e-11	2.86102e-09	0.607562	0.695255
SRRM2	-6.58968	-0.405071	4.40772e-11	2.75931e-09	0.35705	0.4622
HNRNPH1	-6.61107	-0.535056	3.81543e-11	2.39891e-09	0.210654	0.303962
TMBIM4	-6.62084	-0.404581	3.57156e-11	2.26528e-09	0.359471	0.462461
EIF4A2	-6.63638	-0.345153	3.21489e-11	2.04804e-09	0.57087	0.673618
RCAN3	-6.6478	-0.756254	2.97506e-11	1.90364e-09	0.129261	0.214025
MPHOSPH8	-6.66623	-0.411311	2.62466e-11	1.6869e-09	0.352207	0.455944
BRD2	-6.66703	-0.411312	2.61027e-11	1.68514e-09	0.344012	0.443431
PRKACB	-6.67596	-0.487455	2.45621e-11	1.59279e-09	0.239337	0.332638
TTC3	-6.71117	-0.499436	1.93065e-11	1.25762e-09	0.254796	0.346194
ARID4B	-6.71421	-0.434614	1.89084e-11	1.23726e-09	0.321848	0.42805
EIF3A	-6.71905	-0.481366	1.82908e-11	1.20229e-09	0.255541	0.351147
FNBP1	-6.71952	-0.460624	1.82325e-11	1.20229e-09	0.279754	0.380344
DHX36	-6.72808	-0.677167	1.71912e-11	1.14038e-09	0.145651	0.23488
APBB1IP	-6.75568	-0.40651	1.42166e-11	9.60681e-10	0.375303	0.479666
JAK1	-6.76164	-0.363155	1.36442e-11	9.26334e-10	0.525237	0.627216
CCNL1	-6.78236	-0.440402	1.18225e-11	8.10262e-10	0.318495	0.417101
IFITM3	-6.78465	-0.43467	1.1637e-11	8.01349e-10	0.327808	0.421011
EPB41	-6.78647	-0.452544	1.14908e-11	7.95064e-10	0.295213	0.397289
MTPN	-6.7897	-0.574506	1.12371e-11	7.81247e-10	0.189793	0.282586
KDM2A	-6.80289	-0.83254	1.02539e-11	7.16333e-10	0.111753	0.199426
ELF1	-6.85636	-0.415039	7.0638e-12	5.00733e-10	0.381449	0.494526
EML4	-6.86172	-0.488952	6.8038e-12	4.84678e-10	0.266903	0.364442
RTN4	-6.89335	-0.489337	5.44945e-12	3.94022e-10	0.261315	0.364181
ARPC4	-6.89412	-0.404558	5.4198e-12	3.93848e-10	0.434345	0.543014
SCAF11	-6.89645	-0.487259	5.3318e-12	3.8941e-10	0.274353	0.374348
LDHB	-6.91036	-0.29404	4.8341e-12	3.56663e-10	0.73645	0.802659
KLRD1	-6.97541	-0.570936	3.04991e-12	2.28522e-10	0.243062	0.328467
HOPX	-6.99504	-0.631868	2.65177e-12	1.99725e-10	0.188117	0.278415
SMCHD1	-7.02262	-0.443989	2.1775e-12	1.64863e-10	0.349041	0.455944
AAK1	-7.03152	-0.537912	2.04291e-12	1.55487e-10	0.234867	0.332638
N4BP2L2	-7.0679	-0.418199	1.57291e-12	1.20349e-10	0.392252	0.496611
GADD45B	-7.2209	-0.842328	5.16428e-13	4.01509e-11	0.117527	0.210636
SRRM1	-7.28789	-0.429612	3.14846e-13	2.47445e-11	0.393742	0.501825
YME1L1	-7.28889	-0.63011	3.12513e-13	2.46953e-11	0.182716	0.281804
PLAC8	-7.29797	-0.600344	2.92133e-13	2.32117e-11	0.20786	0.305527
ITGA4	-7.31554	-0.391103	2.56356e-13	2.05442e-11	0.518719	0.622523
C16orf54	-7.34903	-0.787784	1.99647e-13	1.6129e-11	0.134476	0.230188
LNPEP	-7.38369	-0.583816	1.53956e-13	1.25783e-11	0.216241	0.316997
PPP1R2	-7.42281	-0.43568	1.14663e-13	9.47508e-12	0.395046	0.506778
CD53	-7.44791	-0.421995	9.4832e-14	7.88141e-12	0.455765	0.569082
ACAP2	-7.44833	-0.562962	9.45324e-14	7.88141e-12	0.227603	0.334202
PTPN6	-7.46823	-0.459497	8.12781e-14	6.8335e-12	0.358167	0.468457
DDX3X	-7.48361	-0.580621	7.23093e-14	6.115e-12	0.217545	0.320647
WSB1	-7.5186	-0.578506	5.53656e-14	4.76573e-12	0.231701	0.336809
NAP1L1	-7.54669	-0.43875	4.46468e-14	3.86609e-12	0.381449	0.484359
TMED4	-7.5768	-0.587821	3.54173e-14	3.08536e-12	0.222202	0.328206
KMT2A	-7.59104	-0.625627	3.17339e-14	2.78123e-12	0.201155	0.300834
SF3B1	-7.60152	-0.450329	2.9267e-14	2.58067e-12	0.387595	0.497393
LBH	-7.60954	-0.459127	2.75072e-14	2.44038e-12	0.363569	0.475235
TNRC6B	-7.63577	-0.643865	2.24482e-14	2.00385e-12	0.191656	0.29536
TAF15	-7.68509	-0.549647	1.52885e-14	1.37321e-12	0.262619	0.368352
BCL11B	-7.6857	-0.582221	1.52164e-14	1.37321e-12	0.235798	0.340198
ARGLU1	-7.71294	-0.431366	1.2295e-14	1.11822e-12	0.434532	0.544578
OFD1	-7.71381	-0.631317	1.22113e-14	1.11764e-12	0.207674	0.311522
PSIP1	-7.75837	-0.510535	8.60262e-15	7.92373e-13	0.301546	0.411887
MYCBP2	-7.75932	-0.585768	8.53839e-15	7.91498e-13	0.237847	0.342023
KTN1	-7.77021	-0.555945	7.83584e-15	7.31059e-13	0.246415	0.355057
ARPC5	-7.7818	-0.44257	7.15013e-15	6.75804e-13	0.429316	0.550313
PLEK	-7.80683	-0.464999	5.86463e-15	5.57951e-13	0.402682	0.492701
IL2RG	-7.82915	-0.318755	4.91184e-15	4.70398e-13	0.778543	0.860792
KDM5A	-7.86073	-0.772864	3.81906e-15	3.70654e-13	0.152542	0.254953
PNISR	-7.8824	-0.400978	3.21144e-15	3.13788e-13	0.544794	0.655631
ACTR2	-7.91192	-0.52621	2.53453e-15	2.49332e-13	0.30434	0.417362
EPC1	-7.91932	-0.445329	2.38819e-15	2.36546e-13	0.428013	0.540667
RBL2	-7.96957	-0.458216	1.5923e-15	1.59905e-13	0.413671	0.523462
NEAT1	-7.99904	-0.506434	1.25394e-15	1.26806e-13	0.324828	0.434046
EIF2S3	-8.0193	-0.472987	1.06348e-15	1.08303e-13	0.38238	0.495568
RBM25	-8.0358	-0.543198	9.2969e-16	9.53493e-14	0.286087	0.401199
TUBB	-8.1111	-0.464573	5.01632e-16	5.1815e-14	0.43658	0.563347
TMEM123	-8.11848	-0.545608	4.7206e-16	4.91113e-14	0.293351	0.40146
IL7R	-8.12113	-0.376904	4.61868e-16	4.83991e-14	0.637735	0.687174
RPL23	-8.1357	-0.368438	4.09581e-16	4.32332e-14	0.6748	0.775287
SRSF2	-8.17592	-0.470988	2.93621e-16	3.14522e-14	0.410132	0.527112
CELF2	-8.20799	-0.494439	2.2492e-16	2.42729e-14	0.366176	0.482013
KPNB1	-8.24988	-0.578272	1.58558e-16	1.73705e-14	0.265226	0.381908
ASH1L	-8.25871	-0.816693	1.47253e-16	1.62552e-14	0.151425	0.257821
MBNL1	-8.31012	-0.42031	9.56083e-17	1.07178e-14	0.542187	0.656934
TRAF3IP3	-8.31769	-0.407794	8.96943e-17	1.01334e-14	0.605513	0.722367
NDFIP1	-8.34491	-0.546618	7.12659e-17	8.11477e-15	0.307134	0.42414
UBXN4	-8.38378	-0.561501	5.12526e-17	5.88225e-15	0.293537	0.410063
NUCKS1	-8.44752	-0.580424	2.97545e-17	3.44224e-15	0.271559	0.387904
PRPF38B	-8.46677	-0.600037	2.52286e-17	2.9661e-15	0.254051	0.373566
KLRK1	-8.48264	-0.398697	2.20134e-17	2.6093e-15	0.589309	0.681439
SRSF5	-8.53274	-0.360222	1.42917e-17	1.73674e-15	0.707022	0.800052
CD164	-8.54825	-0.516556	1.2497e-17	1.53151e-15	0.36152	0.488008
SRSF1	-8.74043	-0.710565	2.32231e-18	2.89508e-16	0.204694	0.320907
NKTR	-8.76341	-0.686562	1.89424e-18	2.38196e-16	0.214565	0.331856
ZRANB2	-8.88011	-0.678548	6.67942e-19	8.54788e-17	0.224809	0.345673
TTC14	-9.11837	-0.837097	7.62596e-20	1.0211e-17	0.164276	0.283368
TCF25	-9.31218	-0.5796	1.25232e-20	1.70847e-18	0.330229	0.456986
IER2	-9.31503	-0.57112	1.21921e-20	1.67915e-18	0.354442	0.482795
S100A8	-9.50319	-1.10151	2.03562e-21	2.8305e-19	0.11287	0.233316
FNBP4	-9.51646	-0.727	1.79184e-21	2.51571e-19	0.222388	0.349062
SRSF11	-9.5322	-0.579644	1.53989e-21	2.18317e-19	0.347923	0.476277
STK4	-9.85551	-0.519797	6.48865e-23	9.67344e-21	0.478301	0.623306
SLFN5	-9.88059	-0.712685	5.05346e-23	7.61231e-21	0.248836	0.379823
ADD3	-9.95334	-0.574903	2.43851e-23	3.79175e-21	0.377351	0.511992
HNRNPU	-10.0718	-0.532118	7.36384e-24	1.15748e-21	0.474576	0.610271
HSP90AA1	-10.0831	-0.412592	6.56213e-24	1.0428e-21	0.743714	0.845151
VCP	-10.0886	-0.616575	6.20639e-24	9.97228e-22	0.335258	0.474192
CD48	-10.0942	-0.420491	5.86143e-24	9.52384e-22	0.687093	0.793274
ACTR3	-10.1348	-0.516084	3.8721e-24	6.43613e-22	0.503632	0.635036
GIMAP7	-10.1456	-0.423942	3.46499e-24	5.89497e-22	0.704042	0.806569
CHD2	-10.5867	-0.807072	3.4361e-26	5.91541e-24	0.22127	0.35975
RPL7	-10.6324	-0.277212	2.10515e-26	3.71251e-24	0.925684	0.962722
ITM2B	-10.7796	-0.367535	4.29879e-27	7.96984e-25	0.841125	0.919187
PNRC1	-10.7978	-0.44875	3.52616e-27	6.62231e-25	0.740175	0.852711
CDC42	-10.8301	-0.533059	2.47997e-27	4.7188e-25	0.525051	0.66658
LYZ	-11.0006	-1.1103	3.79627e-28	7.41862e-26	0.14025	0.278936
SON	-11.0926	-0.529257	1.36246e-28	2.69898e-26	0.561185	0.700991
PTPRC	-11.223	-0.358466	3.14258e-29	6.68306e-27	0.890855	0.952815
HLA-E	-11.3556	-0.262458	6.95348e-30	1.52355e-27	0.968523	0.990355
HSP90AB1	-11.7506	-0.516954	7.01021e-32	1.60912e-29	0.629912	0.761992
RBM39	-11.7956	-0.605119	4.11078e-32	9.58807e-30	0.471037	0.62487
PCBP2	-11.8314	-0.478422	2.68748e-32	6.37108e-30	0.785062	0.905892
DDX17	-11.8738	-0.675702	1.61864e-32	3.90119e-30	0.386478	0.538321
ATM	-11.8928	-0.668246	1.28974e-32	3.16118e-30	0.395791	0.55292
FUS	-12.0129	-0.675269	3.03912e-33	7.57736e-31	0.393742	0.553441
HIST1H4C	-12.0373	-0.940647	2.26234e-33	5.73959e-31	0.205252	0.361575
LUC7L3	-12.0487	-0.790414	1.96932e-33	5.17788e-31	0.289812	0.447602
PRMT2	-12.0683	-0.73486	1.5533e-33	4.15969e-31	0.331347	0.490355
TUBA1A	-12.1127	-0.861461	9.04305e-34	2.51484e-31	0.246973	0.404067
PRRC2C	-12.4702	-0.674991	1.08604e-35	3.20516e-33	0.423543	0.586027
UBC	-12.4934	-0.457592	8.1107e-36	2.44352e-33	0.829205	0.927268
RPL27A	-12.5391	-0.364016	4.56231e-36	1.40374e-33	0.89011	0.944995
HNRNPA2B1	-12.6201	-0.451126	1.63712e-36	5.1466e-34	0.795679	0.8939
RSRP1	-12.7883	-0.742827	1.90597e-37	6.26414e-35	0.36301	0.528676
LINC00861	-12.8721	-0.674522	6.45912e-38	2.17222e-35	0.445334	0.610271
PPP1R15A	-13.1499	-1.4696	1.70366e-39	6.00894e-37	0.110263	0.273201
S100A9	-13.36	-1.20495	1.03569e-40	3.84028e-38	0.154032	0.324557
RPS20	-13.6112	-0.465135	3.43666e-42	1.30783e-39	0.786366	0.876955
CD3G	-14.3341	-0.693667	1.34034e-46	6.0571e-44	0.514993	0.686913
RPS29	-16.6604	-0.37918	2.54318e-62	1.67168e-59	0.972434	0.991397
RPL38	-17.6616	-0.469105	8.28638e-70	7.04878e-67	0.8916	0.945255
CD52	-18.4095	-0.512402	1.10221e-75	1.32826e-72	0.91246	0.960375
TXNIP	-19.1728	-0.494385	6.24022e-82	1.128e-78	0.942634	0.980188
KLF6	-21.5886	-0.954096	2.2975e-103	5.53736e-100	0.598994	0.792753
DUSP1	-27.257	-1.74954	1.37468e-163	4.96982e-160	0.286273	0.581595
MALAT1	-49.761	-1.01643	0	0	1	1

[truncated: 14 more sheets: CD8 Tem, CD8 Tn, DC, MAIT, Mono classical, Mono non-classical, NK CD56-high, NK CD56-low, NKT, PC, Tdn, Tgd, Treg, pDC]
