# Supplementary material for: An integrated single-cell atlas of blood immune cells in aging
Source: NPJ Aging. 2024 Nov 29;10(1):59. doi: 10.1038/s41514-024-00185-x (PMC11606963; doi:10.1038/s41514-024-00185-x)
Supplement: Supplementary file 9 — Table S8 [file 41514_2024_185_MOESM9_ESM.xlsx]

## Sheet: Legend
Supplementary table 8	Differentially expressed genes in ageing in HRA003766

## Sheet: B atypical
name	scores	lfc	pval	adj_pval	pct_nz_group	pct_nz_reference
HLA-DQA2	9.82189	4.10948	9.06254e-23	1.31053e-18	0.952756	0.290323
MT-ND4L	5.18	1.3974	2.21885e-07	0.000641736	0.858268	0.580645
HLA-DRB1	-5.69262	-0.660093	1.25105e-08	4.52285e-05	1	1
RPS10	-5.7875	-0.880448	7.14431e-09	3.44379e-05	0.976378	1
HLA-DQA1	-6.79149	-1.05121	1.10979e-11	8.0243e-08	0.952756	1

## Sheet: B memory
name	scores	lfc	pval	adj_pval	pct_nz_group	pct_nz_reference
HLA-DQA2	25.7653	2.58481	2.17422e-146	3.14413e-142	0.863289	0.334888
MALAT1	15.8134	0.461424	2.51682e-56	9.09895e-53	0.999044	1
MT-CO3	11.8708	0.363267	1.67866e-32	1.01146e-29	0.999044	1
MT-ND4L	11.5246	0.817579	9.92166e-31	4.78257e-28	0.851816	0.6875
ATP2B1	9.66523	0.641487	4.23685e-22	1.39248e-19	0.914914	0.831157
VOPP1	9.07165	0.632387	1.17232e-19	3.39057e-17	0.865201	0.791978
CRIP1	8.70377	0.743937	3.21027e-18	8.59699e-16	0.881453	0.781716
IGHA2	8.11801	1.35352	4.73882e-16	1.05428e-13	0.391013	0.195896
AIM2	7.91778	0.67652	2.41782e-15	5.14177e-13	0.699809	0.533582
AHNAK	7.77814	0.638072	7.35993e-15	1.52046e-12	0.726577	0.619403
B4GALT1	7.43123	0.676079	1.07592e-13	1.96948e-11	0.683556	0.530784
MT-ND2	7.36073	0.291255	1.82904e-13	3.30621e-11	0.996176	0.991604
ITGA4	7.34407	0.547172	2.07198e-13	3.69913e-11	0.815488	0.715485
LGALS1	7.32797	0.991737	2.33663e-13	4.12073e-11	0.448375	0.26959
PYHIN1	7.17152	1.16828	7.41699e-13	1.26185e-10	0.364245	0.188433
MTSS1	6.99325	0.581961	2.6859e-12	4.36413e-10	0.806883	0.712687
S100A6	6.98586	0.565814	2.83117e-12	4.54907e-10	0.773423	0.652985
EPSTI1	6.96916	0.745335	3.18841e-12	5.06677e-10	0.580306	0.428172
TFEC	6.87979	1.16386	5.99394e-12	9.12404e-10	0.380497	0.215485
OSBPL10	6.80411	0.342152	1.01677e-11	1.50036e-09	0.975143	0.954291
CAMK1D	6.71336	0.406008	1.90197e-11	2.72321e-09	0.938815	0.88806
PTPRC	6.67203	0.257733	2.52286e-11	3.54204e-09	0.984704	0.978545
CDK14	6.59809	0.460995	4.16495e-11	5.73612e-09	0.874761	0.81903
IGHG2	6.59397	0.988334	4.2823e-11	5.84211e-09	0.41109	0.26306
SOX5	6.58903	0.974329	4.42719e-11	5.98332e-09	0.489484	0.346082
MARCH1	6.42394	0.321769	1.32791e-10	1.76174e-08	0.947419	0.928172
SRPK2	6.40251	0.366956	1.52839e-10	2.00928e-08	0.900574	0.86194
CAST	6.33507	0.459996	2.3723e-10	3.09061e-08	0.749522	0.659515
ANXA4	6.23839	0.666706	4.42105e-10	5.70829e-08	0.539197	0.403918
KLF6	6.23213	0.574341	4.60125e-10	5.88838e-08	0.66826	0.551306
ANKRD12	6.22378	0.361662	4.85308e-10	6.15617e-08	0.899618	0.848881
WDFY4	6.18786	0.411734	6.09867e-10	7.66895e-08	0.837476	0.762127
EMB	6.16594	0.484285	7.00677e-10	8.7349e-08	0.748566	0.635261
CDC14A	5.99953	0.728068	1.97884e-09	2.42509e-07	0.48566	0.353545
RASA3	5.97711	0.645339	2.27127e-09	2.73706e-07	0.527725	0.405784
TUBB6	5.84148	1.48089	5.1738e-09	6.08279e-07	0.244742	0.0998134
DIAPH2	5.81196	0.516921	6.17472e-09	7.14341e-07	0.676864	0.565299
S100A4	5.75414	0.581766	8.70822e-09	9.99441e-07	0.630975	0.514925
AKAP11	5.71794	0.660168	1.07826e-08	1.21818e-06	0.465583	0.330224
ANTXR2	5.71285	0.468364	1.11097e-08	1.24541e-06	0.723709	0.621269
HLA-DPB1	5.70127	0.252167	1.18918e-08	1.32282e-06	0.979924	0.965485
LSP1	5.6953	0.463697	1.23155e-08	1.3595e-06	0.688337	0.57556
CCDC50	5.67245	0.452549	1.40767e-08	1.53055e-06	0.73805	0.633396
ETS1	5.66798	0.412087	1.44494e-08	1.55935e-06	0.800191	0.708022
ESYT2	5.66222	0.792691	1.49427e-08	1.59316e-06	0.399618	0.263993
BIRC3	5.63919	0.393133	1.70848e-08	1.80338e-06	0.788719	0.729478
SRRM2	5.59325	0.395388	2.22858e-08	2.31852e-06	0.745698	0.660448
CRIP2	5.59133	1.09889	2.25335e-08	2.32755e-06	0.289675	0.152052
ADGRE5	5.58472	0.79823	2.34074e-08	2.38377e-06	0.389101	0.250933
HIPK2	5.58106	0.651515	2.39054e-08	2.41746e-06	0.540153	0.423507
MAP3K1	5.5493	0.331354	2.86823e-08	2.86517e-06	0.905354	0.857276
SP140	5.47613	0.328019	4.3472e-08	4.21912e-06	0.829828	0.793843
WNK1	5.47357	0.44669	4.41046e-08	4.22382e-06	0.705545	0.599813
IGHA1	5.42649	0.576218	5.74719e-08	5.43203e-06	0.607075	0.474813
MT-ND6	5.37813	0.545771	7.52621e-08	7.02171e-06	0.546845	0.436567
N4BP2L2	5.33759	0.311989	9.41901e-08	8.62078e-06	0.867113	0.823694
WDFY2	5.32323	0.497726	1.01938e-07	9.21329e-06	0.604207	0.508396
CMTM7	5.25732	0.544453	1.46169e-07	1.29678e-05	0.546845	0.440299
TTN	5.21685	0.590714	1.81993e-07	1.59503e-05	0.493308	0.378731
NEAT1	5.18476	0.415494	2.1629e-07	1.8842e-05	0.795411	0.728545
APBB1IP	5.17968	0.347319	2.22265e-07	1.9132e-05	0.891969	0.826493
TBC1D9	5.17105	0.428071	2.32786e-07	1.99191e-05	0.792543	0.702425
EIF2AK2	5.15619	0.605014	2.5202e-07	2.13056e-05	0.463671	0.339552
MYO1F	5.15516	0.780788	2.5341e-07	2.13056e-05	0.367113	0.241604
PRPF4B	5.13534	0.479261	2.8164e-07	2.34069e-05	0.609943	0.488806
PARP14	5.12887	0.46879	2.91488e-07	2.40869e-05	0.660612	0.570896
HLA-DRB5	5.10982	1.32849	3.2246e-07	2.63452e-05	0.223709	0.0951493
IKZF1	5.06328	0.335913	4.12114e-07	3.34808e-05	0.90153	0.841418
FNBP1	5.05873	0.313697	4.22064e-07	3.40976e-05	0.913958	0.869403
IFITM1	4.99285	1.25395	5.94951e-07	4.77977e-05	0.24283	0.122201
MEGF9	4.991	0.865709	6.00671e-07	4.79907e-05	0.329828	0.209888
JMJD1C	4.9722	0.340328	6.61959e-07	5.25967e-05	0.907266	0.841418
PPP1R14A	4.96037	0.841161	7.03584e-07	5.55985e-05	0.332696	0.210821
MYO5A	4.94161	0.462453	7.748e-07	6.05642e-05	0.600382	0.500933
LPP	4.93589	0.396461	7.97863e-07	6.20317e-05	0.75239	0.676306
MPP7	4.88529	1.16167	1.03276e-06	7.90202e-05	0.243786	0.123134
ANXA2	4.8602	0.566086	1.17265e-06	8.87835e-05	0.468451	0.349813
MAP3K2	4.84318	0.4065	1.27775e-06	9.62372e-05	0.646272	0.552239
TRIO	4.81966	0.32738	1.43802e-06	0.000107747	0.813576	0.771455
NUTM2A-AS1	4.76856	0.469502	1.85543e-06	0.000137597	0.581262	0.482276
SMCHD1	4.75066	0.280922	2.02758e-06	0.000149596	0.953155	0.911381
ANKRD11	4.72983	0.362417	2.24704e-06	0.000164113	0.758126	0.668843
RABGAP1L	4.67284	0.260248	2.97065e-06	0.000214793	0.932122	0.923507
RNF213	4.66687	0.383055	3.05824e-06	0.000220026	0.706501	0.619403
DGKG	4.62427	1.2651	3.75929e-06	0.000266486	0.221797	0.109142
EPB41L4A	4.60653	1.66525	4.09436e-06	0.00028742	0.178776	0.0643657
KYNU	4.59364	0.342017	4.3559e-06	0.000304303	0.809751	0.735075
SETBP1	4.56862	0.329635	4.90945e-06	0.000338074	0.825048	0.773321
TRAF3	4.56546	0.379634	4.98405e-06	0.000341585	0.731358	0.643657
RAPGEF1	4.55601	0.336816	5.21354e-06	0.000355627	0.792543	0.716418
NPIPB4	4.55341	0.823579	5.27827e-06	0.000358352	0.282983	0.170709
CLIC1	4.53806	0.343409	5.67736e-06	0.000381862	0.739006	0.654851
ZNF736	4.53039	0.595108	5.88758e-06	0.000394168	0.390057	0.270522
NUTM2B-AS1	4.50359	0.482344	6.68135e-06	0.000441183	0.511472	0.413246
SP110	4.49482	0.271224	6.96294e-06	0.000457687	0.864245	0.818097
UBA6-AS1	4.45818	0.981472	8.2657e-06	0.000540861	0.268642	0.164179
UCP2	4.4569	0.385282	8.31516e-06	0.000541646	0.667304	0.571828
CDK11A	4.42123	0.791716	9.81409e-06	0.000636419	0.294455	0.181903
XAF1	4.40719	0.642823	1.04718e-05	0.000670059	0.382409	0.283582
C12orf74	4.37152	0.631011	1.23385e-05	0.000782576	0.375717	0.267724
KCNQ1	4.33542	0.552563	1.45484e-05	0.000918709	0.424474	0.320896
HDAC9	4.32966	0.322209	1.49339e-05	0.000938954	0.819312	0.775187
SSPN	4.3255	0.438131	1.52184e-05	0.000952697	0.608987	0.513993
PTPRJ	4.32316	0.478337	1.53811e-05	0.000958735	0.553537	0.464552
SNRNP200	4.31509	0.595519	1.59536e-05	0.000990151	0.35086	0.237873
GALNT10	4.30962	0.434722	1.63535e-05	0.00100633	0.556405	0.458022
VPS13B	4.30223	0.300418	1.69088e-05	0.00103609	0.838432	0.775187
CAB39	4.29679	0.424699	1.73287e-05	0.0010529	0.543977	0.444963
FBXW7	4.29281	0.370597	1.76423e-05	0.00106747	0.705545	0.634328
PITPNC1	4.29011	0.652985	1.78582e-05	0.00107603	0.384321	0.285448
ELMO1	4.28851	0.283649	1.79873e-05	0.00107931	0.869025	0.815299
TAGLN2	4.27874	0.328919	1.87952e-05	0.00111851	0.735182	0.666045
OSBPL9	4.2598	0.463428	2.04607e-05	0.00121263	0.492352	0.390858
IFNAR2	4.23532	0.450152	2.28226e-05	0.00132692	0.518164	0.41791
CLEC17A	4.23507	0.808584	2.28478e-05	0.00132692	0.269598	0.164179
PCM1	4.22246	0.353916	2.41653e-05	0.00139225	0.676864	0.597015
S100A11	4.21333	0.619768	2.51638e-05	0.00144402	0.368069	0.266791
CNTRL	4.20569	0.365897	2.60291e-05	0.00148777	0.667304	0.57556
USP48	4.18142	0.427344	2.89698e-05	0.00164934	0.536329	0.467351
TRAK1	4.17953	0.335858	2.92107e-05	0.00165653	0.746654	0.684701
CAMK4	4.17531	0.919919	2.97586e-05	0.00168101	0.26673	0.165112
FAM107B	4.16045	0.287836	3.17617e-05	0.00178718	0.827916	0.780784
SP100	4.13029	0.267163	3.62313e-05	0.00201516	0.931166	0.878731
STIM2	4.12712	0.364257	3.6733e-05	0.00203524	0.683556	0.587687
ARHGAP30	4.11845	0.441652	3.81425e-05	0.00210211	0.468451	0.362873
STAMBPL1	4.11792	0.479582	3.82308e-05	0.00210211	0.452199	0.349813
RSF1	4.10701	0.350078	4.00812e-05	0.002179	0.67304	0.583955
FXYD1	4.1025	1.06906	4.08713e-05	0.00220385	0.217017	0.116604
ENTPD1-AS1	4.10044	0.365821	4.1237e-05	0.00220385	0.609943	0.532649
ZRSR2	4.10022	0.576858	4.1275e-05	0.00220385	0.380497	0.278918
ERICH1	4.10008	0.453398	4.13003e-05	0.00220385	0.474187	0.369403
MICU2	4.09273	0.385075	4.2633e-05	0.0022666	0.612811	0.525187
S100A10	4.08427	0.42982	4.42156e-05	0.00234213	0.581262	0.483209
KLF3	4.0778	0.720457	4.54633e-05	0.00239943	0.282983	0.180037
HNRNPDL	4.0746	0.292049	4.60925e-05	0.0024238	0.721797	0.662313
UNC93B1	4.06011	0.69501	4.90501e-05	0.0025607	0.307839	0.211754
SAMD9L	4.053	0.484953	5.05648e-05	0.00263028	0.447419	0.351679
ZNF292	4.01661	0.309922	5.904e-05	0.00304921	0.739006	0.66791
NUFIP2	4.01274	0.428014	6.00175e-05	0.00308866	0.501912	0.408582
SNTB1	3.99967	0.555348	6.3432e-05	0.00324131	0.416826	0.320896
CCDC191	3.99874	0.682866	6.368e-05	0.00324252	0.33174	0.242537
TSC22D3	3.99199	0.359065	6.55209e-05	0.00332455	0.66348	0.57556
CD24	3.98901	0.377005	6.63507e-05	0.00335489	0.595602	0.529851
IQSEC1	3.97764	0.341933	6.9604e-05	0.00350712	0.645315	0.568097
ERC1	3.96321	0.333961	7.3949e-05	0.00371311	0.710325	0.637127
ZNF280D	3.96211	0.425535	7.42911e-05	0.00371738	0.496176	0.399254
HSH2D	3.96012	0.382101	7.49128e-05	0.00373557	0.612811	0.516791
SYNE2	3.95063	0.547065	7.79456e-05	0.00386018	0.376673	0.277052
DUSP22	3.93357	0.483318	8.36919e-05	0.00413061	0.418738	0.323694
PPP2R5C	3.92391	0.327668	8.71235e-05	0.00428535	0.735182	0.653918
CAPN2	3.90881	0.599192	9.27526e-05	0.00451615	0.326004	0.226679
CYLD	3.90661	0.424933	9.3602e-05	0.00454221	0.486616	0.399254
ATP2B4	3.90536	0.761265	9.40847e-05	0.00455036	0.277247	0.182836
SKAP1	3.90447	0.764484	9.44309e-05	0.00455189	0.271511	0.173507
FAM49B	3.89829	0.257444	9.68743e-05	0.00465415	0.857553	0.802239
USP3	3.89715	0.298052	9.73301e-05	0.00466056	0.718929	0.661381
ZBTB18	3.89548	0.533105	9.80032e-05	0.00466397	0.372849	0.276119
DAAM1	3.89538	0.426368	9.80463e-05	0.00466397	0.533461	0.446828
SLAMF6	3.89307	0.439815	9.89848e-05	0.00469318	0.503824	0.410448
CDC16	3.88951	0.531157	0.000100445	0.00474686	0.355641	0.257463
SREBF2	3.88578	0.38906	0.000102001	0.00480467	0.58413	0.497201
TTC39C	3.87725	0.398341	0.000105642	0.00494397	0.51434	0.422575
TAOK3	3.87452	0.281847	0.000106836	0.00498371	0.833652	0.770522
NIN	3.8721	0.313195	0.000107901	0.0050172	0.719885	0.64459
RNF38	3.87025	0.346583	0.000108722	0.00503918	0.601338	0.516791
PLCL2	3.86773	0.32412	0.000109852	0.00507532	0.66826	0.588619
TRERF1	3.86226	0.715739	0.000112343	0.00517386	0.289675	0.19403
COL4A3	3.85917	0.398681	0.000113774	0.00519166	0.50478	0.407649
NCOA2	3.8591	0.305434	0.000113807	0.00519166	0.765774	0.690299
BCL2	3.85764	0.259575	0.000114487	0.00520627	0.893881	0.860075
SIK3	3.85508	0.282458	0.000115691	0.00524453	0.85086	0.796642
EPS15	3.8537	0.299196	0.000116348	0.00524526	0.854685	0.767724
ROCK1	3.85352	0.284389	0.000116432	0.00524526	0.777247	0.708022
ITGB1	3.85192	0.464623	0.000117195	0.00525533	0.599426	0.540112
AKT3	3.85153	0.345773	0.000117383	0.00525533	0.656788	0.58209
SPAG9	3.85075	0.503089	0.000117758	0.00525586	0.383365	0.288246
AKAP9	3.84876	0.326654	0.000118719	0.00527693	0.659656	0.580224
ZFC3H1	3.84229	0.423672	0.000121892	0.00537401	0.5	0.420709
FBXL17	3.83959	0.299089	0.00012324	0.00540053	0.750478	0.686567
EMP3	3.83799	0.297042	0.000124045	0.00541558	0.755258	0.683769
PUM3	3.83742	0.535864	0.000124333	0.00541558	0.358509	0.257463
EPHA4	3.83326	0.631003	0.000126454	0.00549143	0.33174	0.241604
BDP1	3.82776	0.388891	0.000129316	0.00559893	0.510516	0.409515
U2SURP	3.82477	0.4201	0.000130893	0.00565028	0.478011	0.396455
TMEM65	3.8199	0.473082	0.000133503	0.00574581	0.436902	0.352612
ZNF207	3.81664	0.336278	0.000135284	0.00580516	0.59847	0.527052
PNN	3.81333	0.358664	0.000137106	0.00586382	0.582218	0.50653
FLNA	3.81269	0.458944	0.000137462	0.00586382	0.424474	0.331157
PPM1L	3.81166	1.01578	0.000138036	0.00587101	0.199809	0.103545
TMEM154	3.81045	0.278125	0.000138713	0.00588247	0.821224	0.751866
VWA8	3.7993	0.436008	0.000145108	0.0061357	0.455067	0.362873
SON	3.78665	0.301736	0.000152695	0.00643766	0.782027	0.693097
CHPT1	3.78451	0.412364	0.00015401	0.00647422	0.489484	0.395522
THUMPD3-AS1	3.77154	0.450125	0.000162241	0.00678081	0.435946	0.343284
MEF2A	3.76781	0.268723	0.000164684	0.00684338	0.844168	0.791045
MYO1E	3.75399	0.517089	0.000174041	0.00721149	0.370937	0.277052
SHOC2	3.74639	0.318963	0.0001794	0.00739222	0.671128	0.591418
IGHG4	3.74635	0.59511	0.000179425	0.00739222	0.329828	0.238806
ZRANB2	3.74116	0.30526	0.00018317	0.00752508	0.693117	0.603545
FUS	3.73686	0.277326	0.00018633	0.00763319	0.736138	0.673507
SMG1	3.73278	0.352037	0.00018938	0.00773622	0.585086	0.512127
JUNB	3.72912	0.519193	0.000192151	0.00782733	0.388145	0.300373
DENND4A	3.72517	0.26075	0.000195181	0.00792069	0.854685	0.8125
YWHAH	3.71661	0.668662	0.000201914	0.00813336	0.278203	0.185634
TFRC	3.71139	0.523119	0.000206127	0.00825707	0.384321	0.294776
ERAP1	3.70893	0.601613	0.000208133	0.00831439	0.292543	0.195896
STAT5B	3.70162	0.44328	0.000214231	0.00853444	0.455067	0.374067
PHTF2	3.69302	0.27354	0.00022161	0.00880413	0.823136	0.775187
MYH9	3.68637	0.311062	0.000227474	0.00901234	0.629063	0.560634
EEA1	3.68463	0.367456	0.000229035	0.00904938	0.51434	0.425373
TNKS	3.67059	0.365028	0.000241987	0.00944801	0.545889	0.453358
SYK	3.67017	0.283616	0.000242391	0.00944801	0.859465	0.791978
GTF2F2	3.66441	0.380323	0.000247907	0.00963707	0.488528	0.401119
DENND1B	3.65876	0.409915	0.000253436	0.00979931	0.458891	0.367537
PICALM	3.65389	0.262298	0.000258293	0.00994497	0.775335	0.720149
SIMC1	3.65361	0.565442	0.000258579	0.00994497	0.3174	0.224813
PARP12	3.65279	0.514182	0.000259404	0.00995023	0.368069	0.278918
ZBTB7A	3.65027	0.399962	0.000261965	0.00999545	0.470363	0.374067
FOXN2	3.64458	0.379231	0.000267824	0.0101921	0.530593	0.452425
DAPK2	3.62213	1.04427	0.00029219	0.0110611	0.194073	0.103545
MBP	3.61854	0.342916	0.000296271	0.0111572	0.576482	0.502799
ARHGEF1	3.61687	0.419023	0.000298188	0.0111712	0.440727	0.349813
HCK	3.61399	0.634436	0.00030152	0.0112669	0.285851	0.197761
BACH1	3.61015	0.437496	0.000306016	0.0114054	0.445507	0.360075
RSRP1	3.6082	0.296716	0.00030833	0.0114621	0.726577	0.653918
KLF12	3.6056	0.267828	0.000311427	0.0115475	0.767686	0.723881
VAV2	3.59139	0.465272	0.000328917	0.0121338	0.42543	0.339552
USP15	3.58496	0.257474	0.00033713	0.0124052	0.799235	0.734142
NOTCH2	3.58251	0.299511	0.000340311	0.0124904	0.745698	0.657649
MAD1L1	3.57291	0.538927	0.00035303	0.0129245	0.3174	0.225746
UBE3C	3.56659	0.369437	0.000361657	0.0132069	0.512428	0.42444
ANKRD36C	3.56432	0.698455	0.000364807	0.0132883	0.26673	0.178172
SKI	3.55984	0.620651	0.000371083	0.013483	0.290631	0.20056
ZNF860	3.55493	0.556456	0.000378073	0.0137025	0.326004	0.246269
FAM102A	3.55124	0.52089	0.000383421	0.0138616	0.347992	0.260261
RPAP3	3.54772	0.526222	0.000388579	0.0140131	0.333652	0.241604
HRK	3.54047	1.06947	0.000399411	0.0143679	0.184512	0.0960821
NBPF14	3.53461	0.488798	0.000408377	0.014654	0.347036	0.253731
GANC	3.52715	0.381225	0.000420062	0.0150359	0.466539	0.374067
FAM172A	3.51588	0.255142	0.000438292	0.0156154	0.764818	0.710821
CWF19L2	3.51581	0.427765	0.00043841	0.0156154	0.443595	0.364739
KIAA1109	3.51347	0.342298	0.000442298	0.0156766	0.542065	0.461754
PIKFYVE	3.51048	0.28161	0.000447293	0.0157764	0.730402	0.663246
P2RX5	3.50288	0.29539	0.000460259	0.0161942	0.648184	0.579291
SRSF7	3.5011	0.277859	0.000463338	0.0162629	0.749522	0.666045
SYNRG	3.49453	0.288344	0.0004749	0.0165882	0.640535	0.563433
URI1	3.49286	0.337988	0.000477879	0.0166121	0.565966	0.478545
ACIN1	3.4854	0.377504	0.000491408	0.0170414	0.464627	0.377799
TULP4	3.47563	0.39796	0.000509664	0.0175274	0.446463	0.360075
CLASRP	3.47531	0.455575	0.000510272	0.0175274	0.398662	0.309701
MIS18BP1	3.4672	0.305688	0.000525903	0.0179789	0.640535	0.572761
OSTN-AS1	3.46219	1.14823	0.000535791	0.0182308	0.164436	0.0774254
SERINC1	3.45416	0.382578	0.000552003	0.0187383	0.444551	0.362873
PRPF38B	3.42947	0.374182	0.000604766	0.0203384	0.475143	0.404851
AP1S3	3.42638	0.454247	0.000611692	0.0204761	0.410134	0.33209
ITGB2	3.42552	0.526818	0.000613616	0.0204931	0.32696	0.238806
VPS8	3.40303	0.385284	0.000666427	0.0221037	0.450287	0.364739
FAM49A	3.3928	0.367101	0.000691827	0.0227893	0.528681	0.45056
GPR183	3.38448	0.315092	0.000713124	0.0234375	0.586042	0.510261
TNRC6A	3.37588	0.272525	0.000735789	0.0241275	0.68738	0.612873
ZNF638	3.36924	0.255978	0.000753759	0.0246609	0.703633	0.655784
TET2	3.36569	0.342242	0.000763536	0.0249244	0.500956	0.418843
UTS2B	3.36455	1.30492	0.000766689	0.0249709	0.155832	0.0727612
C2CD5	3.34156	0.369656	0.000833093	0.027012	0.473231	0.395522
UPF2	3.33868	0.295908	0.000841772	0.0271716	0.604207	0.531716
PTPN1	3.3293	0.28621	0.000870645	0.0279011	0.711281	0.63806
DDX46	3.32749	0.346511	0.000876327	0.0279748	0.521989	0.447761
EZR	3.32376	0.252275	0.000888135	0.0282271	0.82696	0.755597
TMPO	3.31139	0.313509	0.000928332	0.0291206	0.524857	0.439366
CBLB	3.30745	0.323239	0.000941504	0.0294699	0.604207	0.51959
HERC1	3.305	0.286014	0.000949779	0.0296647	0.749522	0.671642
RANBP2	3.30393	0.355149	0.000953397	0.0297135	0.459847	0.374067
ZNHIT6	3.29903	0.473515	0.000970209	0.0301724	0.329828	0.24347
TPR	3.29579	0.356889	0.000981444	0.0303911	0.497132	0.413246
TRAPPC10	3.2916	0.366347	0.000996193	0.0307819	0.456979	0.383396
PTPN22	3.28499	0.414035	0.00101986	0.0313124	0.40153	0.31903
DYNC1H1	3.28332	0.484036	0.00102592	0.0314318	0.344168	0.262127
SLFN5	3.27771	1.43204	0.00104654	0.0319959	0.135755	0.0531716
KPNA4	3.2658	0.383781	0.00109154	0.0332311	0.428298	0.349813
MPHOSPH8	3.2642	0.285301	0.00109772	0.0333418	0.615679	0.541978
TSTD3	3.26367	0.417102	0.00109979	0.0333418	0.410134	0.335821
EPC2	3.263	0.363937	0.00110241	0.0333514	0.49044	0.411381
ENTPD1	3.25923	0.396781	0.00111715	0.0336094	0.413958	0.33209
SMARCA5	3.25891	0.399777	0.00111841	0.0336094	0.407266	0.32556
SFMBT1	3.25845	0.427217	0.00112024	0.0336094	0.416826	0.339552
UBA3	3.25596	0.43436	0.0011301	0.033835	0.378585	0.30597
PIBF1	3.25305	0.319452	0.00114175	0.0341133	0.563098	0.482276
PBXIP1	3.25205	0.592863	0.00114575	0.0341603	0.279159	0.202425
REV3L	3.25148	0.2743	0.00114805	0.0341603	0.645315	0.586754
ZEB2	3.24864	0.292841	0.00115958	0.0344326	0.695985	0.640858
CYTH1	3.24619	0.265818	0.00116961	0.0346594	0.804015	0.742537
HMBOX1	3.23791	0.313497	0.00120409	0.0356081	0.611855	0.532649
CD44	3.23048	0.255177	0.00123581	0.0364716	0.739962	0.671642
NEMF	3.22259	0.27579	0.00127035	0.0371524	0.601338	0.514925
PHIP	3.2221	0.308565	0.00127256	0.0371524	0.608987	0.541045
SP4	3.22206	0.384161	0.00127272	0.0371524	0.42065	0.330224
CSGALNACT1	3.21936	0.312199	0.00128477	0.0373823	0.673996	0.625
SAMD9	3.21709	0.458835	0.00129499	0.0376042	0.33174	0.247201
GRK5	3.21417	0.39756	0.00130821	0.037854	0.412046	0.329291
LBH	3.2109	0.288531	0.00132318	0.0381165	0.549713	0.471082
CBX4	3.20817	0.819657	0.00133583	0.0384045	0.200765	0.120336
TAGAP	3.20742	0.381939	0.0013393	0.0384135	0.458891	0.382463
TMEM168	3.20696	0.548992	0.00134146	0.0384135	0.296367	0.219216
BCLAF1	3.19022	0.317379	0.00142163	0.040429	0.525813	0.453358
UBR4	3.18994	0.474573	0.00142302	0.040429	0.306883	0.222948
IRF2	3.18678	0.328436	0.00143867	0.0407935	0.521033	0.447761
TRAPPC9	3.18543	0.301509	0.0014454	0.0409041	0.580306	0.510261
TRANK1	3.17423	0.380815	0.00150232	0.0422667	0.429254	0.345149
ETV6	3.1731	0.269612	0.00150822	0.0423502	0.661568	0.593284
TCF25	3.16688	0.329033	0.00154084	0.0431727	0.537285	0.462687
PVT1	3.1645	0.293225	0.00155351	0.0433692	0.624283	0.561567
PIAS1	3.15995	0.25028	0.00157796	0.0439671	0.74283	0.671642
KTN1	3.14599	0.26399	0.00165528	0.0460328	0.689293	0.623134
ZDHHC21	3.1451	0.299619	0.00166032	0.0460841	0.618547	0.547575
MT-ATP8	3.13678	0.286633	0.00170813	0.0472299	0.599426	0.524254
NGLY1	3.13479	0.302144	0.00171976	0.0473508	0.571702	0.487873
SCLT1	3.1338	0.403688	0.0017256	0.0473508	0.41587	0.347948
UBE2K	3.13188	0.275419	0.00173692	0.0475711	0.689293	0.616604
TTC37	3.12239	0.362354	0.00179388	0.0488537	0.414914	0.336754
YBEY	3.12001	0.700481	0.00180844	0.0491577	0.221797	0.14459
EHMT1	3.11944	0.297785	0.00181194	0.0491603	0.576482	0.514925
TRIM44	3.11802	0.333025	0.0018207	0.0492311	0.481836	0.408582
BOD1L1	3.11358	0.286706	0.00184833	0.0498669	0.575526	0.512127
TEX14	-3.12289	-0.373309	0.00179085	0.0488537	0.310707	0.391791
CMPK1	-3.1306	-0.34837	0.0017445	0.0476884	0.393881	0.453358
C12orf57	-3.13408	-0.382259	0.00172393	0.0473508	0.378585	0.433769
DEGS1	-3.13511	-0.452232	0.00171788	0.0473508	0.325048	0.379664
GABARAPL2	-3.16638	-0.324353	0.00154348	0.0431727	0.436902	0.499067
CHCHD10	-3.17878	-0.270916	0.00147895	0.0416903	0.581262	0.633396
CLEC2D	-3.21346	-0.270576	0.00131145	0.037854	0.616635	0.636194
KRT10	-3.214	-0.340318	0.00130902	0.037854	0.436902	0.494403
ALOX5AP	-3.22171	-0.617458	0.0012743	0.0371524	0.199809	0.274254
CD96	-3.22537	-0.820242	0.00125812	0.0369789	0.134799	0.214552
SOD1	-3.22867	-0.266519	0.00124367	0.0366287	0.532505	0.583022
UXT	-3.27589	-0.286057	0.00105328	0.0321339	0.532505	0.589552
LRRC75A	-3.31189	-0.491108	0.000926683	0.0291206	0.287763	0.361007
UQCR10	-3.31644	-0.265826	0.00091173	0.0289134	0.606119	0.660448
EDF1	-3.33886	-0.259385	0.000841234	0.0271716	0.611855	0.661381
TIFA	-3.35812	-0.703056	0.000784752	0.0255018	0.170172	0.249067
PLEKHA2	-3.39564	-0.266584	0.000684683	0.0226572	0.640535	0.679104
SDHAF3	-3.46518	-0.727018	0.00052988	0.0180721	0.162524	0.247201
KCNQ5	-3.48238	-0.456218	0.000496985	0.0171525	0.378585	0.45709
SNRPD2	-3.49311	-0.26258	0.000477434	0.0166121	0.66348	0.719216
BTG1	-3.59718	-0.252585	0.000321681	0.0118973	0.855641	0.911381
ODC1	-3.67354	-0.455255	0.000239209	0.00940002	0.345124	0.420709
AUTS2	-3.71416	-0.394957	0.000203881	0.0081898	0.413002	0.522388
HMGN2	-3.72034	-0.276833	0.000198954	0.00803652	0.650096	0.699627
CD22	-3.78238	-0.316	0.000155335	0.00651101	0.58891	0.661381
TSTD1	-3.84098	-0.436278	0.000122546	0.00538645	0.385277	0.458955
TTTY14	-3.84265	-1.0856	0.000121715	0.00537401	0.10325	0.198694
IGHG1	-3.88209	-0.400692	0.000103564	0.00486245	0.472275	0.553172
SELL	-3.91822	-0.37587	8.92037e-05	0.00435802	0.538241	0.586754
SLC15A2	-3.91844	-0.603115	8.91248e-05	0.00435802	0.244742	0.337687
NDUFA4	-4.00187	-0.308583	6.28441e-05	0.00322265	0.651052	0.713619
VAV3	-4.06391	-0.431185	4.82575e-05	0.00252845	0.469407	0.55597
IGHM	-4.11035	-0.559898	3.95058e-05	0.00215582	0.459847	0.554104
SNRPE	-4.11195	-0.461756	3.92331e-05	0.00214905	0.377629	0.456157
ATP6V1G1	-4.15264	-0.267521	3.28668e-05	0.0018422	0.748566	0.801306
POLD4	-4.2329	-0.411458	2.30692e-05	0.00133442	0.479924	0.5625
CD48	-4.24737	-0.263362	2.16298e-05	0.0012715	0.849904	0.897388
OST4	-4.25501	-0.286478	2.09043e-05	0.00123387	0.751434	0.824627
HIST1H4C	-4.28642	-0.323406	1.81578e-05	0.00108504	0.700765	0.766791
UQCRH	-4.29999	-0.281051	1.70805e-05	0.0010422	0.768642	0.817164
ITPR1	-4.3131	-0.322457	1.60979e-05	0.000994839	0.73805	0.794776
JCHAIN	-4.40336	-0.448432	1.06589e-05	0.000679023	0.549713	0.619403
CCT8	-4.40886	-0.544788	1.03914e-05	0.000667869	0.354685	0.429104
PLAC8	-4.60771	-0.366861	4.07135e-06	0.000287199	0.73805	0.808769
SUMO2	-4.6588	-0.303159	3.18053e-06	0.000227691	0.746654	0.804104
BCL2A1	-4.69693	-0.802241	2.64101e-06	0.000191918	0.224665	0.331157
ZFAS1	-4.78409	-0.294824	1.71762e-06	0.000128033	0.82696	0.877799
UBE2D2	-4.88913	-0.302095	1.01284e-06	7.79076e-05	0.729446	0.772388
BCL7A	-4.90181	-0.854378	9.49561e-07	7.3431e-05	0.217973	0.330224
STEAP1B	-4.94921	-0.940856	7.45137e-07	5.85621e-05	0.211281	0.327425
SMIM14	-5.15374	-0.546523	2.55339e-07	2.13437e-05	0.474187	0.566231
TXNRD1	-5.15957	-0.715247	2.47518e-07	2.1055e-05	0.290631	0.396455
MYL12A	-5.18121	-0.290504	2.20452e-07	1.90896e-05	0.863289	0.900187
PPDPF	-5.27537	-0.568635	1.32487e-07	1.18265e-05	0.408222	0.50653
HVCN1	-5.28912	-0.419071	1.22904e-07	1.10392e-05	0.632887	0.718284
VPREB3	-5.33169	-0.591006	9.73021e-08	8.84959e-06	0.412046	0.515858
MTPN	-5.33933	-0.300177	9.32901e-08	8.59279e-06	0.814532	0.847015
CCNI	-5.34402	-0.314097	9.09068e-08	8.42694e-06	0.823136	0.873134
EIF3K	-5.43829	-0.355937	5.37942e-08	5.11788e-06	0.703633	0.760261
EAF2	-5.47723	-0.571735	4.32024e-08	4.21912e-06	0.42065	0.527052
SERF2	-5.52449	-0.282732	3.30437e-08	3.27291e-06	0.894837	0.920709
TSPAN3	-5.63457	-0.679171	1.75491e-08	1.83896e-06	0.351816	0.455224
PHB2	-5.69296	-0.825122	1.24859e-08	1.36787e-06	0.262906	0.387127
RPL36AL	-5.73862	-0.35048	9.54536e-09	1.08689e-06	0.75717	0.790112
FTH1	-5.82496	-0.298562	5.7126e-09	6.66209e-07	0.934034	0.966418
GPM6A	-6.07693	-1.47789	1.22509e-09	1.51419e-07	0.130019	0.277052
RPLP0	-6.69662	-0.300345	2.13294e-11	3.02397e-09	0.969407	0.98694
COMMD6	-6.7146	-0.400387	1.88582e-11	2.72321e-09	0.838432	0.902052
COX4I1	-6.77774	-0.372569	1.22068e-11	1.78306e-09	0.871893	0.916978
LY86	-6.82461	-0.513377	8.81641e-12	1.31437e-09	0.608987	0.693097
RPL14	-6.83484	-0.258992	8.20942e-12	1.23663e-09	0.992352	1
H3F3A	-6.93739	-0.296236	3.99403e-12	6.2105e-10	0.965583	0.98694
RPL5	-7.0318	-0.266366	2.03881e-12	3.35036e-10	0.991396	0.998134
ZFP36L1	-7.0361	-0.508919	1.97691e-12	3.28598e-10	0.676864	0.744403
RPL24	-7.19113	-0.268198	6.42555e-13	1.10619e-10	0.989484	0.996269
RPL35A	-7.3021	-0.325502	2.83304e-13	4.93597e-11	0.988528	1
OAZ1	-7.4517	-0.340791	9.21471e-14	1.70838e-11	0.933078	0.956157
RPS15A	-7.47497	-0.266487	7.72207e-14	1.45025e-11	0.994264	1
EIF1	-7.55403	-0.371416	4.21986e-14	8.02939e-12	0.93499	0.972948
HINT1	-7.57311	-0.405425	3.64384e-14	7.02581e-12	0.863289	0.906716
RPL11	-7.62876	-0.261789	2.37026e-14	4.63193e-12	0.999044	1
FTL	-7.64183	-0.334448	2.14149e-14	4.2422e-12	0.970363	0.990672
RPL23A	-7.64269	-0.301095	2.12735e-14	4.2422e-12	0.99522	0.999067
RPS16	-7.91075	-0.263541	2.55847e-15	5.36203e-13	0.998088	0.998134
OOEP	-8.13667	-1.33482	4.06309e-16	9.18067e-14	0.198853	0.38153
RPSA	-8.18133	-0.333003	2.80724e-16	6.44372e-14	0.986616	0.999067
HLA-DQA1	-8.31735	-0.374225	8.99502e-17	2.09802e-14	0.908222	0.892724
EEF1G	-8.32723	-0.379148	8.27556e-17	1.96185e-14	0.942639	0.976679
RPL7A	-8.33629	-0.308649	7.6657e-17	1.84756e-14	0.989484	1
RPS15	-8.35978	-0.302111	6.28361e-17	1.54012e-14	0.993308	1
TOMM7	-8.36067	-0.396619	6.23647e-17	1.54012e-14	0.940727	0.970149
EIF3E	-8.40178	-0.510015	4.39766e-17	1.1157e-14	0.800191	0.880597
RPL7	-8.63651	-0.40679	5.79565e-18	1.49662e-15	0.966539	0.994403
EEF1B2	-8.67183	-0.460399	4.25232e-18	1.11805e-15	0.958891	0.991604
HLA-B	-8.71287	-0.283936	2.96276e-18	8.08387e-16	0.993308	0.999067
FAU	-8.90542	-0.325479	5.31827e-19	1.47899e-16	0.994264	1
RPS24	-8.97873	-0.28616	2.73915e-19	7.76684e-17	0.997132	1
SMDT1	-9.12388	-0.724882	7.24816e-20	2.1391e-17	0.573614	0.738806
RPL10A	-9.18276	-0.420198	4.20187e-20	1.2659e-17	0.979924	0.996269
RBFOX2	-9.25638	-1.1263	2.11475e-20	6.50668e-18	0.292543	0.490672
RPS19	-9.32144	-0.326891	1.14768e-20	3.60795e-18	0.996176	1
RPL23	-9.35335	-0.358029	8.49128e-21	2.72872e-18	0.99044	0.999067
RPS17	-9.69443	-0.381336	3.18399e-22	1.07078e-19	0.984704	0.995336
UBA52	-9.73736	-0.345641	2.08916e-22	7.19318e-20	0.999044	0.999067
RPLP1	-9.83013	-0.312557	8.35074e-23	2.94537e-20	1	1
RPL32	-9.83944	-0.295432	7.61305e-23	2.75231e-20	0.999044	1
RPL21	-9.97472	-0.440997	1.96659e-23	7.29202e-21	0.99522	1
RPL3	-10.0146	-0.34188	1.31511e-23	5.0047e-21	0.996176	0.999067
RPS18	-10.2496	-0.319092	1.18833e-24	4.64443e-22	1	1
RPL27	-10.5347	-0.429398	5.97846e-26	2.40151e-23	0.983748	0.996269
RPL29	-10.578	-0.366671	3.77071e-26	1.55795e-23	0.994264	1
RPL8	-10.617	-0.370563	2.48289e-26	1.05603e-23	0.994264	0.998134
RPL27A	-10.7173	-0.323852	8.44118e-27	3.69903e-24	0.998088	1
RPS14	-10.7736	-0.362138	4.58852e-27	2.07358e-24	0.998088	1
HLA-DRB1	-11.2868	-0.476268	1.52533e-29	7.1154e-27	0.971319	0.984142
RPS7	-11.5277	-0.402973	9.56788e-31	4.77107e-28	0.99522	0.999067
RPL18	-11.5425	-0.399312	8.0578e-31	4.16156e-28	0.996176	1
RPL28	-11.7085	-0.337246	1.1528e-31	6.17434e-29	0.998088	1
RPS11	-11.7991	-0.323205	3.94726e-32	2.19544e-29	1	1
TMSB4X	-11.8412	-0.402964	2.39021e-32	1.38259e-29	0.998088	0.997201
RPL13A	-11.9058	-0.36518	1.10407e-32	6.94169e-30	0.999044	1
RPL17	-12.0109	-0.46937	3.11299e-33	2.04622e-30	0.989484	1
RPS23	-12.049	-0.401964	1.96419e-33	1.35258e-30	0.997132	1
RPL30	-12.0652	-0.466641	1.61279e-33	1.16612e-30	0.997132	1
RPS5	-12.3752	-0.556826	3.55913e-35	2.70887e-32	0.973231	0.997201
RPL12	-12.4717	-0.404155	1.0649e-35	8.55532e-33	0.997132	1
RPL9	-12.4797	-0.453405	9.63203e-36	8.19346e-33	0.997132	1
RPS2	-12.5216	-0.418716	5.68901e-36	5.1418e-33	0.994264	1
RPS20	-12.5426	-0.387716	4.36343e-36	4.20664e-33	0.99522	0.999067
RPS13	-12.5989	-0.484116	2.14202e-36	2.21256e-33	0.994264	0.999067
RPS12	-12.6301	-0.493484	1.44031e-36	1.60218e-33	0.997132	1
RPL13	-12.89	-0.349911	5.1252e-38	6.17629e-35	1	1
RPS27A	-13.1896	-0.47752	1.00716e-39	1.32404e-36	0.996176	1
RPL15	-13.312	-0.45989	1.97004e-40	2.84888e-37	0.991396	0.998134
RPL41	-13.3399	-0.436953	1.35565e-40	2.17822e-37	0.998088	1
RPS4X	-13.3859	-0.480562	7.31548e-41	1.32237e-37	0.997132	1
RPL10	-13.5329	-0.497531	9.99697e-42	2.06523e-38	0.996176	1
RPS9	-14.3331	-0.49841	1.36006e-46	3.27796e-43	0.991396	0.998134
RPL18A	-14.7646	-0.467036	2.4791e-49	7.17005e-46	0.997132	1
RPS3A	-17.1193	-0.593768	1.06543e-65	5.13571e-62	0.994264	1
RPS10	-25.3377	-1.07938	1.22696e-141	8.8715e-138	0.968451	0.999067

## Sheet: B naive
name	scores	lfc	pval	adj_pval	pct_nz_group	pct_nz_reference
HLA-DQA2	27.0679	3.05127	2.35092e-161	3.39966e-157	0.849861	0.255092
MALAT1	14.361	0.415891	9.09257e-47	2.19146e-43	1	0.99903
MS4A1	11.5608	0.505281	6.51316e-31	3.76747e-28	0.977757	0.950533
MT-CO3	10.9367	0.410766	7.69755e-28	3.97551e-25	1	0.99903
MT-ND4L	9.70168	0.831493	2.96564e-22	1.15909e-19	0.733086	0.552861
HLA-DPB1	9.02691	0.426338	1.76581e-19	6.38385e-17	0.974977	0.947624
RB1	8.50144	0.588923	1.87256e-17	5.52636e-15	0.8443	0.766246
PTPRC	8.12465	0.33751	4.48663e-16	1.2015e-13	0.980538	0.963143
TCL1A	7.76051	0.509276	8.45882e-15	2.07327e-12	0.897127	0.824442
P2RX5	7.5625	0.682727	3.95393e-14	9.22221e-12	0.683967	0.537342
HLA-DPA1	6.88158	0.334826	5.91908e-12	1.11163e-09	0.965709	0.940834
NCF1	6.86714	0.519096	6.54999e-12	1.21435e-09	0.785913	0.677013
PARP14	6.66835	0.618211	2.58698e-11	4.50728e-09	0.648749	0.528613
CDK14	6.63668	0.541468	3.20825e-11	5.45818e-09	0.759963	0.664403
GCNT1	6.58071	0.710119	4.68209e-11	7.7825e-09	0.562558	0.42386
ETS1	6.31962	0.446314	2.62215e-10	4.12162e-08	0.813716	0.734239
PNN	6.28813	0.657957	3.21319e-10	4.99634e-08	0.556997	0.420951
RNF213	6.15166	0.627531	7.66739e-10	1.16714e-07	0.589435	0.444229
FCRL5	6.14981	1.07722	7.75777e-10	1.1686e-07	0.341057	0.189137
ARHGAP24	6.10223	0.669202	1.04596e-09	1.55835e-07	0.60241	0.502425
LUC7L3	6.0429	0.446943	1.51366e-09	2.21102e-07	0.73494	0.649855
NUTM2B-AS1	6.03543	0.783358	1.58538e-09	2.29261e-07	0.439296	0.29195
TAPT1	6.03372	0.527939	1.60231e-09	2.29416e-07	0.68304	0.579049
EBF1	5.96062	0.423717	2.51275e-09	3.52786e-07	0.897127	0.839961
SRSF11	5.90383	0.468094	3.55156e-09	4.89134e-07	0.708063	0.608147
CRIP1	5.84132	0.912931	5.17893e-09	6.8084e-07	0.379981	0.237633
MTSS1	5.81205	0.485636	6.17139e-09	7.96825e-07	0.83874	0.745878
ANXA4	5.80665	1.02536	6.37355e-09	8.15646e-07	0.329008	0.187197
B4GALT1	5.78467	0.589766	7.26558e-09	9.21645e-07	0.574606	0.454898
CBLB	5.6605	0.551201	1.50932e-08	1.89794e-06	0.627433	0.522793
CCDC191	5.57451	0.994688	2.48233e-08	3.09457e-06	0.329935	0.198836
SON	5.55606	0.432495	2.75927e-08	3.41041e-06	0.722892	0.626576
TUBB6	5.52761	1.65722	3.24618e-08	3.94478e-06	0.219648	0.0834142
ITGB2	5.5234	0.829734	3.32511e-08	4.00703e-06	0.375348	0.236663
FCRL2	5.39766	0.492324	6.75173e-08	8.00302e-06	0.677479	0.554801
HNRNPDL	5.38461	0.449535	7.2602e-08	8.46691e-06	0.691381	0.588749
MAD1L1	5.36316	0.790757	8.17764e-08	9.46054e-06	0.370714	0.241513
FAM107B	5.28371	0.447666	1.26593e-07	1.45291e-05	0.718258	0.604268
SRRM2	5.25169	0.457402	1.50713e-07	1.70271e-05	0.644115	0.542192
TBC1D1	5.17852	0.465533	2.2365e-07	2.50713e-05	0.642261	0.553831
UBA6-AS1	5.17373	1.33083	2.29462e-07	2.55102e-05	0.243744	0.117362
THOC3	5.17241	1.49591	2.31093e-07	2.55102e-05	0.215014	0.086324
SEC62	5.15608	0.338611	2.52178e-07	2.76268e-05	0.813716	0.761397
SP140	5.15179	0.45626	2.58015e-07	2.80538e-05	0.706209	0.603298
DDX17	5.13427	0.325558	2.83235e-07	3.05661e-05	0.868397	0.806984
IQSEC1	5.11433	0.499644	3.14856e-07	3.37269e-05	0.607044	0.500485
DPYD	5.07744	0.458979	3.82545e-07	4.06763e-05	0.672845	0.57711
RALGPS2	5.07505	0.284883	3.87394e-07	4.08913e-05	0.97405	0.950533
N4BP2L2	5.06483	0.362613	4.08769e-07	4.28349e-05	0.832252	0.752667
ELOVL5	5.00914	0.399566	5.46732e-07	5.68798e-05	0.745134	0.653734
PTPN6	4.97876	0.52894	6.39924e-07	6.56308e-05	0.547729	0.43453
BIRC3	4.94516	0.396248	7.60796e-07	7.69362e-05	0.807229	0.726479
CNTRL	4.90628	0.462493	9.28213e-07	9.32145e-05	0.594069	0.509214
LSM14A	4.85899	0.420076	1.17986e-06	0.000117668	0.70899	0.601358
TMPO	4.84591	0.502283	1.26033e-06	0.000123984	0.555144	0.437439
MYO1E	4.79058	0.659191	1.66299e-06	0.000160867	0.415199	0.300679
PRPF4B	4.7899	0.476837	1.66863e-06	0.000160867	0.566265	0.461688
MEF2A	4.75341	0.361008	2.00015e-06	0.00019155	0.784986	0.70805
UTRN	4.74701	0.272955	2.06444e-06	0.000196407	0.900834	0.872939
OSBPL10	4.71552	0.343574	2.4109e-06	0.00022639	0.860056	0.799224
NIPBL	4.68872	0.344806	2.74923e-06	0.000256495	0.730306	0.668283
SP100	4.68232	0.262565	2.83647e-06	0.000262111	0.92215	0.895247
XAF1	4.68085	0.711384	2.85683e-06	0.000262111	0.379055	0.269641
MACROD2	4.65348	0.56639	3.26386e-06	0.000294229	0.461538	0.337536
LBR	4.61094	0.578031	4.00847e-06	0.000353454	0.433735	0.319108
IFITM1	4.59936	1.207	4.23786e-06	0.000371416	0.23633	0.125121
IQGAP1	4.58742	0.39218	4.48747e-06	0.000390924	0.696015	0.605238
FCER2	4.55236	0.386616	5.3047e-06	0.000453913	0.755329	0.663434
HLA-A	4.53202	0.260561	5.8421e-06	0.000488339	0.908248	0.875849
HNRNPU	4.52459	0.368873	6.05125e-06	0.000502915	0.664504	0.588749
TPR	4.50361	0.555149	6.68087e-06	0.00054887	0.440222	0.324927
ECHDC1	4.50243	0.473183	6.71807e-06	0.00054887	0.528267	0.42871
KLF2	4.50104	0.285218	6.76228e-06	0.000549378	0.873957	0.831232
WDFY4	4.44775	0.347814	8.67762e-06	0.000693299	0.746988	0.677013
GOLGA8A	4.42505	1.92456	9.64201e-06	0.000766116	0.151993	0.0397672
MT-ND6	4.35553	0.529787	1.32744e-05	0.00104327	0.451344	0.354025
HNRNPA2B1	4.33055	0.257905	1.48738e-05	0.00116265	0.883225	0.838991
ZEB2	4.30456	0.349277	1.67315e-05	0.00129387	0.750695	0.687682
ARHGAP26	4.27118	0.878342	1.9444e-05	0.00148773	0.253939	0.14258
HLA-DRB5	4.25263	1.20054	2.11273e-05	0.00160801	0.189064	0.0795344
PARP15	4.24362	0.365852	2.19938e-05	0.0016652	0.658943	0.580019
CSNK1A1	4.23876	0.439087	2.24754e-05	0.0016928	0.541242	0.443259
PIKFYVE	4.2354	0.440356	2.28142e-05	0.00170941	0.52734	0.419981
SCFD2	4.22575	0.517199	2.38143e-05	0.00176604	0.463392	0.369544
MCTP2	4.22114	0.36208	2.43067e-05	0.00179336	0.686747	0.601358
ZNF860	4.21296	1.03401	2.52048e-05	0.00184084	0.220575	0.113482
MZB1	4.20552	0.953197	2.60479e-05	0.00188697	0.246525	0.14452
MTCH1	4.20509	0.560201	2.60973e-05	0.00188697	0.404078	0.301649
ATP2B1	4.20338	0.312777	2.6296e-05	0.00189187	0.794254	0.730359
LGALS9	4.17564	0.724353	2.97145e-05	0.00210638	0.298424	0.193986
PTPN22	4.17375	0.669412	2.99628e-05	0.00211362	0.334569	0.234724
TRIM22	4.16749	0.330204	3.07966e-05	0.00216189	0.735867	0.669253
SF3B1	4.15788	0.432287	3.21215e-05	0.00224127	0.505097	0.400582
TTC7A	4.15706	0.514228	3.22373e-05	0.00224127	0.452271	0.356935
U2SURP	4.14258	0.484877	3.43417e-05	0.00237615	0.450417	0.343356
LIMD2	4.13447	0.299328	3.55777e-05	0.00243833	0.866543	0.792435
LBH	4.12525	0.374422	3.70336e-05	0.00251429	0.597776	0.507274
PHF3	4.1166	0.413361	3.84506e-05	0.00258621	0.574606	0.479146
LYST	4.10559	0.323277	4.03285e-05	0.00268752	0.754402	0.687682
ZBED5	4.10173	0.51841	4.10074e-05	0.00272022	0.413346	0.311348
SAMD9L	4.09376	0.657801	4.24436e-05	0.00280263	0.338276	0.240543
HDAC9	4.09183	0.2893	4.27985e-05	0.00281322	0.849861	0.819593
SPIB	4.08146	0.529778	4.4753e-05	0.00290212	0.42076	0.318138
SAMD9	4.05487	0.66275	5.01618e-05	0.00322396	0.320667	0.223084
ATF7IP	4.03185	0.279235	5.53385e-05	0.00354093	0.853568	0.815713
ZNF644	4.03078	0.354979	5.55916e-05	0.00354146	0.661724	0.579049
UCP2	4.02417	0.418221	5.71767e-05	0.00362646	0.574606	0.478177
IQGAP2	4.01023	0.99051	6.06596e-05	0.0038191	0.221501	0.120272
PWWP2A	4.00991	0.663287	6.07423e-05	0.0038191	0.317887	0.215325
JMJD1C	4.00355	0.283929	6.23999e-05	0.00390634	0.83874	0.789525
TAP2	3.99972	0.642882	6.34169e-05	0.00395289	0.316033	0.214355
RFC1	3.99869	0.606258	6.36952e-05	0.0039532	0.343837	0.242483
NUTM2A-AS1	3.99393	0.442367	6.49865e-05	0.00401611	0.47544	0.395732
CDCA7L	3.93785	0.445312	8.22139e-05	0.00501643	0.465246	0.367604
IFNAR2	3.92767	0.484469	8.5774e-05	0.00521167	0.41798	0.325897
WASF2	3.91505	0.356093	9.03855e-05	0.0054461	0.606117	0.529583
ARGLU1	3.90862	0.276293	9.28262e-05	0.00556996	0.809082	0.746848
HMBOX1	3.88771	0.380888	0.000101196	0.00602217	0.57924	0.482056
NOTCH2	3.8812	0.355932	0.000103941	0.00616023	0.62836	0.546072
PTPN12	3.8752	0.870196	0.000106538	0.00628836	0.243744	0.1484
UPF2	3.86859	0.408173	0.000109469	0.00642593	0.531047	0.440349
AKAP9	3.86794	0.348533	0.000109758	0.00642593	0.615385	0.543162
PSME1	3.86426	0.34951	0.000111426	0.00647122	0.614458	0.535403
EIF2AK2	3.86208	0.597094	0.000112425	0.00650314	0.353105	0.258972
PPP1R14A	3.85983	1.00478	0.000113467	0.00653721	0.21038	0.113482
NCK2	3.85086	0.325123	0.000117705	0.00675449	0.699722	0.634336
SCAF11	3.84971	0.298745	0.000118256	0.00675928	0.745134	0.675073
COMMD10	3.84203	0.413812	0.000122021	0.00694704	0.532901	0.457808
PTPRJ	3.84053	0.614979	0.00012277	0.00696225	0.359592	0.272551
SKAP1	3.82587	0.365526	0.000130309	0.00733228	0.681186	0.614937
MEGF9	3.81662	1.06488	0.000135294	0.00758249	0.202966	0.109602
THUMPD3-AS1	3.81569	0.468225	0.000135804	0.00758249	0.415199	0.321048
ROCK1	3.80718	0.301307	0.00014056	0.00781783	0.68304	0.630456
PHIP	3.80282	0.363093	0.000143058	0.00792629	0.612604	0.518914
ITGA4	3.80107	0.298385	0.000144073	0.00795206	0.780352	0.71581
GNB4	3.78781	0.448413	0.000151982	0.00835668	0.434662	0.329777
L3MBTL4	3.7728	0.547617	0.000161427	0.00880906	0.39481	0.317168
MTMR10	3.75464	0.476854	0.00017359	0.00943718	0.412419	0.324927
FCRLA	3.74696	0.516712	0.000178993	0.00965829	0.391103	0.306499
ACAP2	3.71622	0.269378	0.000202227	0.0108714	0.782206	0.728419
CD24	3.71129	0.46964	0.000206209	0.0110444	0.410565	0.317168
PKN2	3.70868	0.375204	0.000208345	0.0111176	0.55329	0.474297
MYSM1	3.70771	0.737158	0.000209141	0.0111191	0.26506	0.173618
MMP17	3.69838	1.15937	0.000216977	0.0114934	0.175162	0.0824442
PIAS1	3.68891	0.307531	0.000225216	0.0118421	0.678406	0.608147
TGFBR2	3.68834	0.259141	0.000225722	0.0118421	0.821131	0.761397
DMTF1	3.68795	0.396373	0.000226071	0.0118421	0.480074	0.393792
CDK11A	3.68709	0.828068	0.000226834	0.0118421	0.231696	0.1387
ZRANB2	3.68587	0.3349	0.00022792	0.0118559	0.618165	0.532493
SMG7	3.68001	0.451365	0.000233223	0.0120883	0.436515	0.344326
TRIM56	3.67361	0.585863	0.000239144	0.0123509	0.306766	0.209505
OSBPL8	3.66375	0.335632	0.00024855	0.012791	0.672845	0.590689
LSP1	3.65328	0.402752	0.000258915	0.0132772	0.468953	0.379243
SRSF10	3.65045	0.36739	0.000261778	0.0133766	0.52734	0.4355
RAP1GDS1	3.64559	0.376844	0.000266777	0.013584	0.531974	0.447139
DHX36	3.64295	0.419268	0.000269534	0.0136762	0.478221	0.398642
FBXW11	3.63769	0.332154	0.000275091	0.0138609	0.623726	0.534433
PIP5K1B	3.63158	0.398923	0.00028169	0.0141441	0.512512	0.4258
E2F5	3.62111	0.384971	0.000293343	0.014658	0.534754	0.469447
PRCP	3.62057	0.584479	0.000293951	0.014658	0.377201	0.298739
SKAP2	3.61096	0.338335	0.000305067	0.0151601	0.614458	0.538312
RSF1	3.59895	0.337994	0.000319505	0.0156545	0.609824	0.532493
C1GALT1	3.59856	0.329828	0.000319989	0.0156545	0.630213	0.547042
CWF19L2	3.5982	0.463953	0.000320429	0.0156545	0.424467	0.339476
DNAJC10	3.59588	0.387618	0.000323302	0.0157341	0.489342	0.393792
SEL1L3	3.59512	0.302874	0.000324236	0.0157341	0.716404	0.652764
BTLA	3.58069	0.279192	0.000342694	0.0164641	0.744208	0.681862
BCLAF1	3.57897	0.416508	0.000344951	0.0165177	0.466172	0.379243
GOLGA4	3.56067	0.399306	0.00036991	0.0175963	0.507878	0.420951
PILRB	3.5542	0.823898	0.00037913	0.0178904	0.220575	0.129971
PARP8	3.55288	0.35282	0.000381041	0.0178904	0.594995	0.516974
ZNHIT6	3.54555	0.553895	0.000391793	0.0182765	0.31418	0.220175
FGR	3.54466	0.797929	0.000393123	0.0182796	0.231696	0.14064
STAG2	3.53454	0.307549	0.000408482	0.0188123	0.647822	0.581959
DENND4A	3.53097	0.275837	0.000414041	0.0190078	0.816497	0.763337
RNMT	3.52521	0.59573	0.000423141	0.019303	0.313253	0.225994
HNRNPD	3.52264	0.300843	0.00042727	0.0194301	0.615385	0.5645
CHD4	3.51499	0.506186	0.000439767	0.0199357	0.367006	0.28322
SFSWAP	3.51217	0.484329	0.000444467	0.0200857	0.360519	0.266731
PITPNC1	3.50681	0.629946	0.000453518	0.0204222	0.291937	0.202716
DAAM1	3.50609	0.968736	0.000454738	0.0204222	0.196478	0.109602
RAD21	3.5017	0.397284	0.000462307	0.020634	0.455978	0.367604
ACTR2	3.49326	0.26169	0.00047716	0.0212314	0.755329	0.693501
ATG12	3.49172	0.503522	0.000479914	0.0212885	0.352178	0.264791
EIF4G3	3.48039	0.257331	0.000500677	0.02208	0.759036	0.71096
MIS18BP1	3.47689	0.39528	0.000507264	0.0222965	0.479147	0.406402
PDE7B	3.47339	0.476919	0.000513931	0.0225211	0.402224	0.319108
PET100	3.46896	0.417329	0.000522484	0.0228267	0.447637	0.359845
ADARB1	3.4656	0.341733	0.000529056	0.0230442	0.573679	0.506305
DDX60L	3.46002	0.644806	0.000540133	0.0234561	0.280816	0.193986
CD180	3.45248	0.436562	0.00055546	0.0239776	0.404078	0.316198
WSB1	3.44966	0.393221	0.000561302	0.0241577	0.478221	0.389913
PCGF5	3.44172	0.338649	0.000578026	0.024776	0.544949	0.472357
ADAM10	3.44122	0.358719	0.000579096	0.024776	0.526413	0.444229
RBM39	3.436	0.256161	0.000590366	0.0251837	0.807229	0.740058
ITGB2-AS1	3.42492	0.840172	0.000614975	0.0261563	0.215014	0.129001
UNC93B1	3.41374	0.628932	0.000640788	0.0271743	0.272475	0.186227
EIF5B	3.40551	0.475226	0.000660395	0.0278425	0.383689	0.303589
SLFN5	3.39876	1.58291	0.000676922	0.0283362	0.142725	0.0591659
SCMH1	3.39833	0.582388	0.000677984	0.0283362	0.31696	0.236663
TRIM73	3.39193	0.860143	0.000694014	0.0289226	0.197405	0.109602
C2CD3	3.38428	0.764487	0.000713641	0.0296433	0.226135	0.13967
DDX18	3.38361	0.415204	0.000715408	0.0296433	0.418906	0.333657
EMB	3.35851	0.346937	0.000783627	0.0323772	0.562558	0.485936
PTPRK	3.34894	0.371872	0.000811227	0.0334221	0.541242	0.466537
EPSTI1	3.34708	0.40535	0.000816686	0.0335341	0.473587	0.390883
DEF8	3.34643	0.671901	0.000818583	0.0335341	0.254866	0.169738
TOP2B	3.32724	0.376196	0.000877107	0.0357429	0.459685	0.383123
AKAP17A	3.32713	0.849645	0.000877445	0.0357429	0.196478	0.111542
NKTR	3.31094	0.365747	0.000929825	0.0377702	0.510658	0.420951
USP47	3.30319	0.398932	0.00095593	0.0387219	0.455978	0.375364
CD38	3.30143	0.616057	0.000961918	0.0388556	0.29101	0.213385
PPP4R2	3.29472	0.427477	0.000985215	0.0396858	0.373494	0.28225
GDI2	3.29354	0.286531	0.000989358	0.039742	0.664504	0.592629
RBBP4	3.2856	0.440821	0.00101765	0.0407652	0.387396	0.310378
NGLY1	3.28431	0.364349	0.00102231	0.0408387	0.493976	0.406402
CPED1	3.27978	0.3643	0.0010389	0.0413871	0.521779	0.439379
HECTD1	3.27559	0.334931	0.0010544	0.0418893	0.517146	0.43065
AHNAK	3.26223	0.510579	0.00110541	0.0437955	0.323448	0.245393
SAFB2	3.25547	0.610074	0.00113205	0.0446063	0.263207	0.181377
MFN1	3.25007	0.372983	0.00115375	0.045338	0.442076	0.360815
ARAP2	3.24368	0.333667	0.00117998	0.046243	0.53012	0.443259
ZFAND3	3.23578	0.281229	0.00121312	0.047091	0.779425	0.70902
SENP7	3.23542	0.30853	0.00121464	0.047091	0.566265	0.483026
SLTM	3.23299	0.348022	0.00122502	0.0472934	0.511585	0.449079
MIEN1	3.23267	0.821481	0.0012264	0.0472934	0.205746	0.123181
AP3B1	3.22205	0.29653	0.00127276	0.0489505	0.719184	0.639185
OSBPL9	3.21884	0.461974	0.00128712	0.0493716	0.363299	0.28322
USP6NL	3.21623	0.282176	0.00129888	0.0496909	0.714551	0.635306
SNX22	3.21319	0.479023	0.0013127	0.0499669	0.334569	0.252182
UBE2G2	3.21237	0.475278	0.00131647	0.0499669	0.34569	0.266731
KDM4B	3.21237	0.444396	0.00131647	0.0499669	0.363299	0.28322
MZT2B	-3.2613	-0.363026	0.00110904	0.0438192	0.41798	0.478177
NDUFA4	-3.53483	-0.334271	0.00040804	0.0188123	0.518999	0.57323
UQCRB	-3.55349	-0.253976	0.000380162	0.0178904	0.656163	0.678952
POLR2J3	-3.55567	-0.480982	0.000377023	0.0178758	0.297498	0.370514
PLEKHF2	-3.56339	-0.277461	0.000366101	0.0174726	0.626506	0.676043
SLC15A2	-3.58254	-0.531643	0.000340264	0.0164019	0.276182	0.357905
UQCRH	-3.64012	-0.295352	0.000272507	0.0137787	0.594995	0.654704
UQCR11	-3.78391	-0.365107	0.000154382	0.00845649	0.476367	0.550921
RASGRP3	-3.83281	-0.435093	0.000126689	0.00715643	0.408712	0.485936
ZFAS1	-3.93889	-0.303661	8.18596e-05	0.00501598	0.733086	0.797284
PHB2	-4.07889	-0.768784	4.52512e-05	0.00292133	0.212234	0.299709
SNHG8	-4.08525	-0.461582	4.40289e-05	0.00288101	0.381835	0.467507
MYL12A	-4.11946	-0.298415	3.79766e-05	0.00256626	0.752549	0.804074
IL4R	-4.18612	-0.339205	2.83769e-05	0.00202147	0.736793	0.803104
COMMD6	-4.23119	-0.284382	2.32462e-05	0.0017328	0.768304	0.819593
TP53INP1	-4.28823	-0.482067	1.80103e-05	0.00138535	0.399444	0.488846
CD83	-4.47266	-0.836619	7.72534e-06	0.000620645	0.200185	0.301649
C1orf56	-4.53488	-0.441599	5.76351e-06	0.000486544	0.458758	0.544132
RPL36AL	-4.53642	-0.368424	5.72169e-06	0.000486544	0.632067	0.694471
LY86	-4.64983	-0.446877	3.32209e-06	0.000296548	0.493976	0.57614
BTF3	-4.65272	-0.331555	3.27577e-06	0.000294229	0.729379	0.795344
COL19A1	-4.65862	-0.332817	3.18333e-06	0.000289523	0.805375	0.845781
TIFA	-4.68035	-1.0681	2.86381e-06	0.000262111	0.131603	0.245393
COX4I1	-4.72732	-0.29973	2.27505e-06	0.000215029	0.807229	0.85548
SNX29	-4.8215	-0.254764	1.42484e-06	0.000139221	0.873957	0.899127
EAF2	-4.84684	-0.457645	1.25444e-06	0.000123984	0.528267	0.614937
JUN	-4.99563	-0.621124	5.86435e-07	6.05745e-05	0.360519	0.465567
OST4	-5.40941	-0.414067	6.32311e-08	7.5569e-06	0.640408	0.71775
PFDN5	-5.54559	-0.330826	2.92963e-08	3.59029e-06	0.904541	0.953443
HINT1	-5.86766	-0.343983	4.41988e-09	5.86384e-07	0.81557	0.86227
HIST1H4C	-5.88607	-0.520209	3.95493e-09	5.3955e-07	0.55329	0.655674
MYLIP	-5.92967	-0.897675	3.0354e-09	4.22066e-07	0.245598	0.379243
STEAP1B	-6.17586	-0.766487	6.58035e-10	1.01232e-07	0.365153	0.498545
NDUFAF6	-6.52449	-0.674701	6.82345e-11	1.09638e-08	0.460612	0.57323
PDE4D	-6.55555	-0.809242	5.54383e-11	9.00778e-09	0.456905	0.581959
RPL14	-6.56652	-0.263012	5.15048e-11	8.46376e-09	0.983318	0.99709
EEF1B2	-6.66563	-0.359934	2.63529e-11	4.53678e-09	0.937905	0.970902
EEF1G	-6.66835	-0.32724	2.58698e-11	4.50728e-09	0.910102	0.949564
RBFOX2	-6.77761	-1.15471	1.22179e-11	2.18128e-09	0.203892	0.359845
RPL10A	-6.80724	-0.307493	9.94883e-12	1.82114e-09	0.982391	0.99612
RPL24	-6.98591	-0.287196	2.83007e-12	5.42072e-10	0.981464	0.99515
JCHAIN	-7.02562	-1.16478	2.13113e-12	4.16463e-10	0.231696	0.386033
HLA-DQA1	-7.21323	-0.382687	5.46392e-13	1.09741e-10	0.863763	0.884578
RPS28	-7.22238	-0.251969	5.10848e-13	1.04047e-10	0.999073	0.99806
NACA	-7.23046	-0.300396	4.81363e-13	9.94426e-11	0.960148	0.979631
RPS17	-7.29833	-0.28153	2.91354e-13	6.19599e-11	0.986098	0.99515
RPL29	-7.30269	-0.253128	2.82063e-13	6.08793e-11	0.991659	0.991271
OOEP	-7.35384	-1.55072	1.92592e-13	4.28473e-11	0.146432	0.314258
FTL	-7.39591	-0.319247	1.40445e-13	3.1734e-11	0.961075	0.972842
LINC00910	-7.54731	-1.25284	4.44338e-14	1.01993e-11	0.199259	0.378274
RPS21	-7.62094	-0.253828	2.51838e-14	5.9702e-12	0.998146	1
RPL7	-7.66576	-0.332939	1.77777e-14	4.28472e-12	0.968489	0.988361
RPL28	-7.79607	-0.254067	6.38632e-15	1.59229e-12	0.99722	1
RPS16	-7.81309	-0.268543	5.58042e-15	1.41576e-12	0.993513	0.99709
EIF1	-7.83825	-0.398302	4.56873e-15	1.17979e-12	0.900834	0.935984
RPL17	-7.84239	-0.34458	4.42034e-15	1.16223e-12	0.986098	1
RPL7A	-8.30925	-0.306331	9.63053e-17	2.62768e-14	0.987952	0.99612
RPL36	-8.41241	-0.297476	4.01688e-17	1.11708e-14	0.992586	0.99612
RPS15	-8.41891	-0.285269	3.80003e-17	1.07749e-14	0.992586	0.99612
FAU	-8.48871	-0.298698	2.08936e-17	6.04286e-15	0.994439	0.99903
RPL3	-8.59472	-0.305396	8.34651e-18	2.51456e-15	0.992586	0.99612
RPS15A	-8.6008	-0.291489	7.91622e-18	2.43567e-15	0.991659	0.99612
RPS19	-8.62603	-0.283233	6.35162e-18	1.99676e-15	0.999073	1
TOMM7	-8.77075	-0.496321	1.77476e-18	5.7033e-16	0.880445	0.929195
RPL35	-8.80338	-0.327112	1.3275e-18	4.36296e-16	0.988879	0.99806
SMDT1	-8.80753	-0.850794	1.27933e-18	4.3024e-16	0.448563	0.628516
UBA52	-8.97109	-0.33596	2.93607e-19	1.01092e-16	0.991659	0.99709
RPL35A	-8.99839	-0.341133	2.29048e-19	8.07868e-17	0.988879	0.99806
HLA-DRB1	-9.26385	-0.410379	1.97197e-20	7.31198e-18	0.978684	0.990301
RPL27	-9.27836	-0.372109	1.72111e-20	6.54973e-18	0.983318	0.99515
RPLP2	-9.95309	-0.251727	2.44469e-23	9.82017e-21	0.999073	0.99903
RPL15	-9.98604	-0.344013	1.75442e-23	7.24877e-21	0.993513	0.99709
RPS13	-10.0482	-0.410277	9.35944e-24	3.98079e-21	0.987952	1
RPS2	-10.2541	-0.356349	1.13417e-24	4.97009e-22	0.994439	0.99903
RPS7	-10.3267	-0.389314	5.33449e-25	2.48845e-22	0.985171	0.99612
RPL32	-10.5771	-0.294765	3.8038e-26	1.83356e-23	1	1
RPL21	-10.752	-0.383521	5.79728e-27	2.89085e-24	0.998146	1
RPL18	-10.9638	-0.345925	5.70311e-28	3.05454e-25	0.99722	0.99709
RPS5	-11.3577	-0.446896	6.78747e-30	3.77514e-27	0.987025	0.991271
RPL13	-11.6	-0.303346	4.12068e-31	2.48288e-28	1	1
RPL12	-11.6941	-0.405321	1.36554e-31	8.58568e-29	0.995366	0.99903
RPS4X	-11.7099	-0.443937	1.13355e-31	7.451e-29	0.989805	0.99903
RPL13A	-11.9189	-0.328469	9.43162e-33	6.4948e-30	0.998146	1
RPS11	-12.2933	-0.32776	9.8466e-35	7.11958e-32	0.999073	0.99903
RPS20	-12.2951	-0.416644	9.62698e-35	7.11958e-32	0.991659	0.99709
RPL18A	-12.3442	-0.359402	5.23403e-35	4.20497e-32	0.998146	1
RPS23	-12.9264	-0.395945	3.19362e-38	2.71664e-35	1	0.99903
RPL10	-13.0014	-0.42666	1.20064e-38	1.08515e-35	0.99722	0.99903
TMSB4X	-13.0117	-0.452193	1.04937e-38	1.01166e-35	0.99722	0.99903
RPLP1	-13.0271	-0.436639	8.58466e-39	8.86734e-36	1	0.99903
RPL27A	-13.032	-0.405764	8.04353e-39	8.86734e-36	0.995366	1
RPS14	-13.072	-0.446627	4.75797e-39	5.73375e-36	0.99722	0.99709
RPS12	-13.4912	-0.469859	1.76104e-41	2.31513e-38	0.999073	1
RPS18	-13.7725	-0.445842	3.7328e-43	5.39801e-40	1	1
RPL9	-13.9285	-0.463128	4.24925e-44	6.8276e-41	0.995366	1
RPS27A	-14.1482	-0.4473	1.91658e-45	3.46446e-42	0.998146	1
RPL30	-14.2174	-0.467634	7.14851e-46	1.47678e-42	0.999073	0.99903
RPS9	-15.036	-0.526147	4.26758e-51	1.23427e-47	0.989805	0.99515
RPL41	-15.7532	-0.485307	6.52924e-56	2.36049e-52	0.999073	1
RPS3A	-15.8549	-0.509785	1.29991e-56	6.26602e-53	0.995366	0.99903
RPS10	-24.6715	-1.06716	2.16411e-134	1.56476e-130	0.964782	0.99709

## Sheet: CD4 CTL
name	scores	lfc	pval	adj_pval	pct_nz_group	pct_nz_reference
IFITM1	13.2026	1.99254	8.47316e-40	6.12652e-36	0.826733	0.455128
LAIR2	11.4939	2.10932	1.41537e-30	5.11691e-27	0.69637	0.285256
NKG7	10.9608	0.683161	5.89498e-28	1.42079e-24	1	0.987179
HLA-C	8.95216	0.496949	3.48605e-19	4.58289e-16	0.99835	0.983974
TRBC2	8.68476	1.19266	3.7954e-18	4.57377e-15	0.861386	0.596154
ITGB2	8.63312	0.976777	5.97e-18	6.64093e-15	0.884488	0.721154
CRIP1	7.03085	0.728984	2.05276e-12	1.23687e-09	0.950495	0.86859
HLA-DRB1	6.4707	1.20185	9.75486e-11	4.2747e-08	0.561056	0.339744
FLNA	6.31224	0.816473	2.75033e-10	1.10479e-07	0.813531	0.637821
MTSS1	6.10594	1.48824	1.02197e-09	3.69467e-07	0.440594	0.198718
ADGRG1	6.05601	1.22554	1.3954e-09	4.92167e-07	0.513201	0.25641
ITGB1	5.97375	0.416679	2.31855e-09	7.98299e-07	0.970297	0.951923
HLA-DPB1	5.96495	0.985919	2.44708e-09	8.22959e-07	0.60396	0.410256
RNF213	5.86141	0.658053	4.58956e-09	1.47488e-06	0.884488	0.75
S100A6	5.57825	0.43023	2.42956e-08	7.31956e-06	0.980198	0.955128
ARHGAP10	5.54894	1.36625	2.874e-08	8.48182e-06	0.417492	0.195513
EMP3	5.40874	0.535151	6.34689e-08	1.66877e-05	0.932343	0.842949
IL32	5.25711	0.354799	1.46338e-07	3.58676e-05	0.993399	0.980769
CD74	5.25093	0.984775	1.51331e-07	3.64732e-05	0.561056	0.378205
EPSTI1	5.1918	1.21877	2.08266e-07	4.85764e-05	0.435644	0.230769
CSGALNACT1	4.95082	2.39482	7.39016e-07	0.00015716	0.257426	0.0576923
LGALS1	4.9072	0.69611	9.2388e-07	0.000188172	0.80363	0.666667
SYNE2	4.80287	0.487034	1.56411e-06	0.000297613	0.938944	0.852564
ZNF683	4.67541	1.14298	2.93368e-06	0.000550961	0.409241	0.227564
PTGER4	4.61759	1.1758	3.88215e-06	0.00071063	0.376238	0.192308
ANXA6	4.59342	0.840576	4.36047e-06	0.000776773	0.523102	0.362179
MT-ND4L	4.5632	0.689378	5.0381e-06	0.000877782	0.671617	0.516026
SERPINB6	4.53494	1.31153	5.76186e-06	0.000991932	0.344884	0.153846
CX3CR1	4.52798	0.53012	5.95501e-06	0.00101312	0.762376	0.669872
ERN1	4.50196	0.842675	6.73285e-06	0.00113214	0.513201	0.336538
CSTB	4.46452	1.02728	8.02503e-06	0.00131875	0.419142	0.237179
SPOCK2	4.4222	0.862302	9.76988e-06	0.00158744	0.5033	0.317308
CHST12	4.37346	0.892635	1.22295e-05	0.00194341	0.465347	0.288462
EFHD2	4.29606	0.504754	1.73858e-05	0.00267465	0.79538	0.689103
VOPP1	4.20619	0.707427	2.59716e-05	0.00391225	0.59901	0.435897
SKAP2	4.14495	1.13739	3.39881e-05	0.00496466	0.351485	0.185897
GAS7	4.11684	1.18794	3.8411e-05	0.00555461	0.320132	0.147436
PSMB9	4.10895	0.552897	3.97459e-05	0.00567949	0.709571	0.583333
TBX21	4.10488	0.75576	4.04528e-05	0.00567949	0.516502	0.352564
GZMH	4.04838	0.369862	5.1574e-05	0.00717127	0.973597	0.929487
ZNF600	4.02788	1.39067	5.62823e-05	0.00775141	0.285479	0.125
PSME1	4.02512	0.481532	5.69464e-05	0.00776888	0.767327	0.676282
RAP1GAP2	3.98583	0.524461	6.72442e-05	0.00908802	0.811881	0.689103
JUND	3.95798	0.592334	7.55878e-05	0.0101211	0.656766	0.509615
TRG-AS1	3.94825	0.529339	7.8724e-05	0.0104443	0.721122	0.621795
VIM	3.90331	0.537756	9.48847e-05	0.0124739	0.792079	0.660256
HLA-DRA	3.89871	1.83357	9.67047e-05	0.0125986	0.229373	0.0737179
FGFBP2	3.86219	0.382847	0.000112377	0.0144947	0.909241	0.855769
APBA2	3.85956	1.78252	0.000113592	0.0144947	0.227723	0.0705128
FXYD5	3.85811	0.72677	0.000114266	0.0144947	0.49835	0.339744
SYTL2	3.85562	0.661642	0.000115439	0.0145161	0.59571	0.448718
HLA-DQA1	3.84997	4.16828	0.000118134	0.0147271	0.166667	0.0128205
JAZF1	3.8434	0.564129	0.000121343	0.0149978	0.668317	0.567308
FAM169A	3.8095	3.17128	0.000139251	0.0169219	0.173267	0.0192308
TAGAP	3.80463	0.763715	0.000142014	0.0171139	0.481848	0.330128
TPR	3.79438	0.777134	0.00014801	0.0176891	0.450495	0.298077
LY6E	3.78046	0.679701	0.000156541	0.0183042	0.574257	0.426282
PRR5L	3.7798	0.565329	0.000156955	0.0183042	0.638614	0.516026
TRIM22	3.76245	0.679195	0.000168254	0.0193105	0.526403	0.36859
GPR174	3.72264	0.709217	0.00019715	0.0224487	0.516502	0.355769
PRF1	3.6283	0.452431	0.000285297	0.0312551	0.830033	0.724359
STAT3	3.59203	0.689641	0.00032811	0.035409	0.481848	0.317308
AHNAK	3.57258	0.369828	0.000353476	0.0375854	0.853135	0.788462
LSP1	3.53211	0.567358	0.000412252	0.0435151	0.627063	0.487179
ANK3	3.51621	1.5824	0.000437747	0.0458714	0.221122	0.0769231
TPM3	3.50097	0.409776	0.000463564	0.0477076	0.826733	0.737179
RPL5	-3.62252	-0.292396	0.000291752	0.031722	0.952145	0.980769
EEF1B2	-3.63263	-0.394369	0.000280544	0.030969	0.826733	0.891026
NR3C2	-3.6572	-1.00319	0.000254981	0.0283637	0.227723	0.355769
B4GALT1	-3.76797	-0.644668	0.000164578	0.0190397	0.392739	0.503205
RPSA	-4.10619	-0.284622	4.02235e-05	0.00567949	0.943894	0.958333
TC2N	-4.15244	-0.47166	3.28943e-05	0.00485392	0.711221	0.762821
APRT	-4.35335	-0.577965	1.34071e-05	0.00208474	0.537954	0.641026
AUTS2	-4.38528	-0.894488	1.15836e-05	0.00186122	0.330033	0.480769
PITPNC1	-4.47174	-0.547636	7.7585e-06	0.00128961	0.711221	0.782051
MAP3K5	-4.80562	-0.65281	1.54269e-06	0.000297451	0.582508	0.689103
VAV3	-4.83939	-1.3415	1.30236e-06	0.000254505	0.20297	0.378205
RBFOX2	-4.84268	-1.64841	1.281e-06	0.000253761	0.138614	0.314103
RPS13	-4.88643	-0.335205	1.02678e-06	0.000206227	0.971947	0.990385
RPLP2	-4.95673	-0.258146	7.16886e-07	0.00015473	0.9967	1
RPS5	-4.97684	-0.437146	6.46319e-07	0.000141612	0.89934	0.948718
MT-ND5	-5.06106	-0.314025	4.16926e-07	9.27564e-05	0.986799	0.983974
MT-ND1	-5.09247	-0.320192	3.53435e-07	7.98596e-05	0.985149	0.983974
RPL9	-5.13491	-0.27162	2.82281e-07	6.47948e-05	0.9967	0.996795
MT-ATP6	-5.22518	-0.261382	1.73987e-07	4.12463e-05	1	1
RPL3	-5.27931	-0.28697	1.29668e-07	3.28969e-05	0.990099	0.990385
RPL15	-5.42175	-0.370611	5.90182e-08	1.58049e-05	0.971947	0.99359
UBA52	-5.4818	-0.29526	4.21021e-08	1.14875e-05	0.990099	0.990385
RPS7	-5.48561	-0.313375	4.12045e-08	1.14588e-05	0.988449	0.996795
RPL21	-5.49612	-0.366718	3.88234e-08	1.10083e-05	0.988449	1
RPL29	-5.54329	-0.368405	2.96834e-08	8.58503e-06	0.978548	0.99359
RPL10A	-5.63921	-0.419048	1.70828e-08	5.3703e-06	0.957096	0.990385
RPL17	-5.89176	-0.324684	3.821e-09	1.25581e-06	0.986799	0.990385
COG5	-6.10923	-0.881971	1.00116e-09	3.69467e-07	0.521452	0.657051
FMN1	-6.28714	-1.93866	3.2337e-10	1.23059e-07	0.115512	0.371795
RPS18	-6.3054	-0.292854	2.87445e-10	1.12344e-07	1	1
IL7R	-6.34929	-0.699241	2.16311e-10	8.93734e-08	0.810231	0.865385
TRGC2	-6.41223	-0.951681	1.43406e-10	6.09941e-08	0.49505	0.660256
PLCB1	-6.4824	-1.03955	9.0277e-11	4.07967e-08	0.536304	0.698718
MBNL1	-6.4845	-0.375793	8.90272e-11	4.07967e-08	0.978548	0.967949
RPS2	-6.49711	-0.304535	8.18759e-11	3.94669e-08	0.99835	0.996795
RPL41	-6.5364	-0.276279	6.30168e-11	3.14236e-08	1	1
PAM	-6.60171	-0.89782	4.06453e-11	2.09918e-08	0.577558	0.737179
RPL18A	-6.72246	-0.354082	1.78681e-11	9.57e-09	0.99505	0.996795
RPL12	-6.8281	-0.404289	8.60436e-12	4.78568e-09	0.985149	0.99359
RPS23	-6.92968	-0.336518	4.21806e-12	2.4399e-09	0.99835	1
RPS9	-7.10352	-0.439196	1.21623e-12	7.64689e-10	0.962046	0.964744
RPL30	-7.1089	-0.312068	1.16969e-12	7.64689e-10	1	1
RPL32	-7.13847	-0.339554	9.43772e-13	6.49899e-10	0.99835	1
RPL10	-7.23439	-0.323284	4.67633e-13	3.38122e-10	1	1
RPS20	-7.35422	-0.469808	1.92041e-13	1.46163e-10	0.973597	0.987179
RPS12	-7.69875	-0.364014	1.37405e-14	1.10389e-11	0.99835	1
MT-CYB	-7.88731	-0.447508	3.08781e-15	2.62663e-12	0.99835	1
RPS27A	-7.92988	-0.35085	2.1936e-15	1.98261e-12	1	1
PDE3B	-7.97337	-1.63884	1.54403e-15	1.48855e-12	0.334983	0.592949
RPS14	-8.44956	-0.388149	2.92407e-17	3.02036e-14	1	1
RPL13	-8.99263	-0.388482	2.41391e-19	3.49075e-16	1	1
RPS4X	-9.86077	-0.571797	6.15726e-23	9.89335e-20	0.990099	1
TMSB4X	-10.299	-0.363911	7.1207e-25	1.28716e-21	1	1
TRBC1	-10.6076	-2.07458	2.74593e-26	5.67269e-23	0.328383	0.650641
RPS3A	-11.0614	-0.637376	1.93148e-28	5.58622e-25	0.986799	0.996795
KLRB1	-11.8612	-2.58321	1.88303e-32	9.07681e-29	0.260726	0.676282
RPS10	-16.7209	-1.33509	9.22516e-63	1.33405e-58	0.909241	0.983974

## Sheet: CD4 Tcm
name	scores	lfc	pval	adj_pval	pct_nz_group	pct_nz_reference
MALAT1	20.3417	0.951722	5.49631e-92	1.58964e-88	1	1
MT-CO3	17.043	0.866185	3.93815e-65	2.03391e-62	1	0.998601
MT-CO2	14.8364	0.68103	8.52642e-50	2.16317e-47	1	0.998601
MT-CO1	14.6928	0.603804	7.17097e-49	1.72832e-46	1	1
SYNE2	12.7589	1.10143	2.7818e-37	5.22436e-35	0.880255	0.742657
MYO1F	12.4229	1.64962	1.96423e-35	3.55059e-33	0.678981	0.395804
MT-ATP6	12.3995	0.497076	2.63079e-35	4.6395e-33	1	1
MT-ND4	12.2771	0.565765	1.20271e-34	2.09548e-32	0.997452	0.998601
AHNAK	11.8605	1.04121	1.89858e-32	3.11992e-30	0.853503	0.71049
MT-ND2	11.2956	0.584539	1.37926e-29	2.16799e-27	0.985987	0.991608
MT-ND4L	10.9893	1.17687	4.30458e-28	6.69339e-26	0.681529	0.509091
FLNA	10.1079	1.25598	5.0977e-24	7.15707e-22	0.64586	0.448951
ITGAL	9.96317	1.0194	2.20908e-23	3.01373e-21	0.729936	0.593007
RNF213	9.93029	0.762617	3.07366e-23	4.15404e-21	0.850955	0.767832
ATXN1	9.66098	0.872754	4.41614e-22	5.75332e-20	0.861146	0.724476
MT-ND3	9.45272	0.402458	3.30138e-21	4.18783e-19	1	1
IL32	9.13705	0.597909	6.41811e-20	7.86545e-18	0.941401	0.904895
PARP8	8.85049	0.785277	8.71328e-19	1.04135e-16	0.814013	0.723077
MT-ND1	8.75567	0.446892	2.0289e-18	2.38536e-16	0.989809	0.991608
SAMD3	8.63567	1.24584	5.83844e-18	6.80885e-16	0.580892	0.372028
RAP1GAP2	8.57516	1.09214	9.89493e-18	1.13564e-15	0.63949	0.488112
SYNE1	8.55875	0.897297	1.14098e-17	1.29919e-15	0.722293	0.61958
NKG7	8.48672	2.04643	2.12545e-17	2.36431e-15	0.4	0.159441
CCL5	8.39506	1.49139	4.65637e-17	5.1012e-15	0.501911	0.25035
CHST11	8.2016	0.757097	2.37203e-16	2.54088e-14	0.775796	0.683916
PYHIN1	8.13167	0.96215	4.23432e-16	4.46953e-14	0.634395	0.48951
PRR5L	8.048	1.75904	8.41559e-16	8.81868e-14	0.389809	0.172028
ITGB2	7.96022	0.864523	1.71729e-15	1.7866e-13	0.672611	0.553846
ITGB1	7.95485	0.810114	1.79345e-15	1.83937e-13	0.819108	0.683916
CAST	7.93928	0.842397	2.03362e-15	2.071e-13	0.659873	0.541259
MT-CYB	7.75978	0.30983	8.50773e-15	8.31285e-13	1	1
ST6GAL1	7.69641	0.680878	1.39947e-14	1.34918e-12	0.778344	0.721678
ZEB2	7.69402	1.91097	1.42584e-14	1.3655e-12	0.363057	0.13986
CD2	7.63805	0.538342	2.20544e-14	2.09822e-12	0.834395	0.795804
SLFN12L	7.58923	0.8854	3.21807e-14	3.0416e-12	0.658599	0.482517
IKZF1	7.50563	0.506381	6.11341e-14	5.63096e-12	0.895541	0.85035
PIP4K2A	7.48916	0.560145	6.93161e-14	6.34418e-12	0.830573	0.787413
S100A4	7.4166	0.730507	1.20168e-13	1.09293e-11	0.93758	0.839161
ARHGAP26	7.3651	1.19726	1.77017e-13	1.58996e-11	0.505732	0.344056
THEMIS	7.34362	0.58547	2.079e-13	1.85583e-11	0.824204	0.784615
PTPRC	7.33156	0.255014	2.27487e-13	2.01821e-11	0.992357	0.997203
MBP	7.27302	0.619559	3.51534e-13	3.09972e-11	0.789809	0.709091
RORA	7.26467	0.640084	3.73958e-13	3.27745e-11	0.812739	0.728671
PPP3CA	7.24957	0.908746	4.18097e-13	3.64223e-11	0.610191	0.448951
ACTN4	7.24856	1.30985	4.2124e-13	3.64764e-11	0.435669	0.25035
TGFBR3	7.20547	1.3186	5.78435e-13	4.94956e-11	0.447134	0.26014
DOCK2	7.17313	0.660224	7.33033e-13	6.23552e-11	0.728662	0.634965
GZMA	7.16531	1.31602	7.76103e-13	6.56329e-11	0.43949	0.227972
N4BP2L2	7.13834	0.438397	9.4466e-13	7.85099e-11	0.86879	0.853147
PRF1	7.13744	1.94586	9.50829e-13	7.85711e-11	0.319745	0.116084
IQGAP2	7.08045	0.539477	1.43682e-12	1.1673e-10	0.825478	0.784615
NEAT1	7.07449	0.547388	1.50002e-12	1.21183e-10	0.892994	0.864336
GZMH	6.94488	2.18419	3.78792e-12	2.92926e-10	0.294268	0.0923077
ARAP2	6.92459	0.823251	4.37248e-12	3.36332e-10	0.601274	0.48951
CCDC88C	6.87852	0.668274	6.04779e-12	4.5789e-10	0.69172	0.615385
LPP	6.8747	0.652742	6.21204e-12	4.66037e-10	0.733758	0.640559
S100A6	6.87046	0.474171	6.39937e-12	4.77017e-10	0.903185	0.88951
RABGAP1L	6.82386	0.492326	8.86274e-12	6.53898e-10	0.915924	0.881119
MYO1G	6.82243	1.31224	8.95157e-12	6.571e-10	0.4	0.222378
PTPRJ	6.81646	0.77829	9.3312e-12	6.81508e-10	0.653503	0.537063
HLA-C	6.81509	0.254173	9.42073e-12	6.84589e-10	0.950318	0.969231
CD226	6.7948	0.782547	1.08465e-11	7.84256e-10	0.620382	0.502098
ETS1	6.74921	0.358401	1.48656e-11	1.06951e-09	0.927389	0.921678
MIR4435-2HG	6.68941	1.09062	2.24067e-11	1.5806e-09	0.467516	0.300699
MT-ND6	6.6804	1.01734	2.38286e-11	1.67275e-09	0.475159	0.335664
PREX1	6.61637	0.770841	3.68119e-11	2.55931e-09	0.617834	0.51049
FOXN3	6.54966	0.483354	5.7669e-11	3.9712e-09	0.844586	0.811189
ANKRD11	6.51039	0.537377	7.49546e-11	5.11282e-09	0.780892	0.716084
TRERF1	6.4839	0.736734	8.93829e-11	6.06839e-09	0.630573	0.524476
RNF149	6.44207	0.645092	1.17858e-10	7.96153e-09	0.649682	0.570629
MACF1	6.32839	0.46013	2.47735e-10	1.6065e-08	0.803822	0.767832
MIAT	6.31335	1.33223	2.73058e-10	1.76281e-08	0.368153	0.2
RPS26	6.25356	0.524539	4.01207e-10	2.56719e-08	0.824204	0.8
NLRC5	6.24413	0.586724	4.26168e-10	2.7149e-08	0.704459	0.626573
ATP2B4	6.17294	0.658923	6.70324e-10	4.23299e-08	0.664968	0.567832
CD74	6.12633	0.873126	8.99274e-10	5.60955e-08	0.540127	0.408392
DDX17	6.12621	0.459075	8.99948e-10	5.60955e-08	0.796178	0.755245
LINC00861	6.03497	0.365586	1.58989e-09	9.66028e-08	0.82293	0.841958
INPP4A	6.02704	0.626689	1.66994e-09	1.01042e-07	0.66242	0.579021
UBR2	6.00687	0.681957	1.89143e-09	1.13967e-07	0.601274	0.499301
AKAP13	5.98676	0.410855	2.14067e-09	1.28449e-07	0.877707	0.844755
EMB	5.96068	0.47802	2.51192e-09	1.50103e-07	0.717197	0.697902
PICALM	5.94134	0.539719	2.82693e-09	1.67542e-07	0.710828	0.651748
PIK3R5	5.80606	0.62097	6.39582e-09	3.71446e-07	0.652229	0.574825
RASA3	5.80392	0.575263	6.47835e-09	3.74734e-07	0.695541	0.627972
SOS1	5.7634	0.600142	8.2437e-09	4.74949e-07	0.652229	0.576224
ANXA6	5.74192	0.744256	9.36114e-09	5.30869e-07	0.536306	0.426573
RAPGEF1	5.72491	0.650675	1.03489e-08	5.82319e-07	0.605096	0.513287
SUN2	5.7005	0.703037	1.19455e-08	6.61854e-07	0.573248	0.488112
MYBL1	5.69042	1.33571	1.26729e-08	6.99478e-07	0.326115	0.166434
EVL	5.68857	0.415868	1.28109e-08	7.04407e-07	0.82293	0.786014
ZAP70	5.67305	1.03206	1.40275e-08	7.6548e-07	0.421656	0.290909
LGALS1	5.67108	1.1679	1.41898e-08	7.68532e-07	0.391083	0.241958
FRY	5.57656	1.35727	2.45321e-08	1.31881e-06	0.326115	0.173427
GNLY	5.55854	2.29809	2.72043e-08	1.45704e-06	0.238217	0.0797203
SH3BGRL3	5.49427	0.288654	3.9233e-08	2.07061e-06	0.928662	0.93986
PLEK	5.47315	1.95342	4.42116e-08	2.31647e-06	0.238217	0.0783217
MYH9	5.45984	0.416142	4.76568e-08	2.47901e-06	0.769427	0.744056
JAZF1	5.43609	0.95157	5.4463e-08	2.81282e-06	0.434395	0.309091
DIAPH1	5.43149	0.529326	5.58844e-08	2.87596e-06	0.664968	0.608392
SRRM2	5.42016	0.538363	5.95472e-08	3.05359e-06	0.621656	0.566434
FCRL6	5.39318	2.7378	6.92204e-08	3.52463e-06	0.196178	0.0363636
GBP5	5.38733	1.03354	7.15101e-08	3.62845e-06	0.394904	0.272727
ATP2B1	5.32712	0.555372	9.97799e-08	5.01013e-06	0.649682	0.598601
AKNA	5.30988	0.646014	1.09698e-07	5.48909e-06	0.571975	0.496503
EFHD2	5.3051	1.27276	1.12608e-07	5.61527e-06	0.321019	0.174825
CRIP1	5.28517	0.445217	1.25585e-07	6.21949e-06	0.878981	0.847552
IGF2R	5.24108	0.878222	1.59644e-07	7.85241e-06	0.430573	0.314685
MAP4	5.24024	0.749172	1.60368e-07	7.86131e-06	0.504459	0.394406
TRG-AS1	5.23224	0.814051	1.67465e-07	8.15392e-06	0.477707	0.383217
PRKCH	5.23129	0.33578	1.68333e-07	8.16865e-06	0.894268	0.878322
LUC7L3	5.21571	0.542946	1.83111e-07	8.82655e-06	0.610191	0.538462
RAP1B	5.20533	0.424044	1.93652e-07	9.30365e-06	0.780892	0.751049
RUNX1	5.15145	0.369314	2.58487e-07	1.2296e-05	0.858599	0.833566
STAT4	5.14786	0.710268	2.63468e-07	1.24223e-05	0.527389	0.406993
MTSS1	5.13545	1.62329	2.81466e-07	1.32152e-05	0.263694	0.121678
OSBPL3	5.0932	0.827875	3.52063e-07	1.63179e-05	0.434395	0.316084
UPF2	5.05907	0.761911	4.21305e-07	1.93413e-05	0.456051	0.345455
NR3C1	5.05567	0.519041	4.28885e-07	1.96269e-05	0.664968	0.604196
MT-ATP8	5.02619	0.743753	5.0032e-07	2.2752e-05	0.46242	0.355245
EML4	5.01378	0.343167	5.33715e-07	2.41945e-05	0.770701	0.776224
LCP1	4.9997	0.375478	5.7421e-07	2.58681e-05	0.775796	0.74965
INPP5D	4.99713	0.620527	5.81901e-07	2.61331e-05	0.551592	0.488112
LINC00342	4.95118	1.07051	7.37647e-07	3.26211e-05	0.333758	0.201399
HCST	4.92176	0.441844	8.57688e-07	3.75849e-05	0.770701	0.725874
ADGRE5	4.90804	0.587027	9.19928e-07	4.01906e-05	0.597452	0.517483
CFLAR	4.88775	0.416193	1.01996e-06	4.42933e-05	0.703185	0.66014
WIPF1	4.8236	0.340919	1.40991e-06	5.99669e-05	0.728662	0.732867
P2RY8	4.8088	0.455793	1.5184e-06	6.43916e-05	0.684076	0.644755
TAPBP	4.79776	0.468844	1.6045e-06	6.76464e-05	0.64586	0.595804
RBM6	4.78308	0.445247	1.72629e-06	7.25696e-05	0.680255	0.637762
SPN	4.77192	0.657074	1.82477e-06	7.6487e-05	0.515924	0.422378
ANKRD36	4.77115	0.768293	1.83181e-06	7.65603e-05	0.425478	0.314685
VTI1A	4.75891	0.476342	1.94639e-06	8.11146e-05	0.647134	0.594406
PAM	4.73492	0.718515	2.19138e-06	9.05416e-05	0.464968	0.344056
CMIP	4.69434	0.827001	2.67462e-06	0.00010988	0.410191	0.306294
KAT2B	4.66875	0.669802	3.03045e-06	0.000123446	0.501911	0.406993
DNAJC1	4.625	0.829768	3.7459e-06	0.000150471	0.396178	0.278322
CHD3	4.61892	0.821378	3.85747e-06	0.000154523	0.4	0.306294
DIP2A	4.61826	0.759857	3.86969e-06	0.000154584	0.419108	0.309091
KIAA1109	4.6142	0.588203	3.94606e-06	0.000157201	0.538854	0.471329
ACAP1	4.60215	0.543071	4.18153e-06	0.000165216	0.541401	0.47972
PPP2R2B	4.56402	1.38601	5.01838e-06	0.000196669	0.247134	0.113287
KLRG1	4.55602	0.886893	5.21316e-06	0.000202654	0.389809	0.28951
CARD11	4.53633	0.438917	5.72417e-06	0.00022133	0.682803	0.633566
GRAP2	4.47552	0.512994	7.62249e-06	0.000290076	0.598726	0.534266
FAM172A	4.46908	0.399549	7.85578e-06	0.000298169	0.694268	0.662937
GAB3	4.46162	1.25575	8.13431e-06	0.000307129	0.263694	0.137063
FBXW7	4.45935	0.487083	8.22084e-06	0.000309587	0.607643	0.542657
ZFYVE28	4.45547	0.89484	8.3709e-06	0.00031442	0.355414	0.244755
JAKMIP2	4.4402	1.83758	8.98773e-06	0.000335844	0.203822	0.0755245
FYN	4.43781	0.266833	9.08795e-06	0.000337843	0.875159	0.874126
SP100	4.43673	0.33574	9.1334e-06	0.000338662	0.749045	0.723077
CST7	4.39717	1.16551	1.09671e-05	0.000400494	0.272611	0.146853
IL10RA	4.39425	0.582181	1.11158e-05	0.000404899	0.50828	0.420979
CD44	4.39305	0.328257	1.1177e-05	0.000406106	0.805096	0.774825
RSRP1	4.39108	0.424756	1.12787e-05	0.000408775	0.624204	0.588811
SLCO3A1	4.36829	0.525798	1.25224e-05	0.000450464	0.575796	0.507692
CASP8	4.36083	0.497224	1.2957e-05	0.000464942	0.583439	0.534266
TGFB1	4.35773	0.522956	1.31421e-05	0.000470414	0.547771	0.483916
LINC00299	4.35385	1.59421	1.33769e-05	0.000477637	0.216561	0.0909091
CD247	4.35098	0.251928	1.35528e-05	0.000482728	0.817834	0.847552
ZNF683	4.33666	2.76665	1.44663e-05	0.000511485	0.157962	0.0293706
IQSEC1	4.32867	0.7395	1.50016e-05	0.000527829	0.406369	0.314685
SNRNP70	4.32013	0.702473	1.55936e-05	0.000547328	0.431847	0.342657
C1orf21	4.31124	1.99242	1.62341e-05	0.00056843	0.182166	0.0545455
SLC4A7	4.307	0.406853	1.65481e-05	0.000578024	0.684076	0.644755
DLEU2	4.29226	0.50964	1.7686e-05	0.000616283	0.608917	0.555245
SYTL3	4.26857	1.15402	1.96727e-05	0.000682222	0.281529	0.166434
SYTL2	4.26225	1.46125	2.0238e-05	0.000700149	0.231847	0.111888
FUS	4.26034	0.408637	2.04117e-05	0.000703358	0.621656	0.593007
MEGF9	4.26016	0.949406	2.04281e-05	0.000703358	0.327389	0.216783
TNFRSF1B	4.24834	0.798536	2.15356e-05	0.000737977	0.369427	0.264336
FAM53B	4.24721	0.880051	2.16448e-05	0.000739967	0.364331	0.267133
AKAP9	4.24017	0.468844	2.23351e-05	0.000759973	0.573248	0.525874
SSBP3	4.21934	0.872856	2.45015e-05	0.000831729	0.380892	0.290909
GALNT10	4.19983	0.96654	2.67116e-05	0.000900647	0.324841	0.222378
CLEC2D	4.19977	0.261933	2.67186e-05	0.000900647	0.787261	0.801399
STK10	4.17208	0.362273	3.01829e-05	0.00100803	0.749045	0.716084
PRPF4B	4.15961	0.545548	3.18792e-05	0.00105978	0.512102	0.443357
EPS15	4.12554	0.395519	3.69872e-05	0.00121751	0.649682	0.618182
IKZF3	4.12518	0.454963	3.70448e-05	0.00121751	0.649682	0.594406
CX3CR1	4.10674	1.71187	4.01284e-05	0.00131289	0.193631	0.0741259
RUNX3	4.10465	0.69492	4.04927e-05	0.00131884	0.428025	0.353846
GOLGA4	4.10346	0.484573	4.07022e-05	0.00132269	0.555414	0.499301
TRANK1	4.0991	0.650841	4.14758e-05	0.00134179	0.429299	0.34965
MCOLN2	4.09462	1.03637	4.22852e-05	0.00136188	0.284076	0.174825
AGPAT4	4.09325	1.36838	4.25364e-05	0.00136693	0.230573	0.114685
TAOK3	4.09224	0.333923	4.27229e-05	0.00136988	0.750318	0.716084
PPP1R16B	4.08955	0.597755	4.32205e-05	0.00138277	0.471338	0.374825
FGFBP2	4.08233	1.74125	4.4586e-05	0.00141685	0.182166	0.0601399
ERN1	4.08186	0.652987	4.46777e-05	0.00141685	0.438217	0.338462
TMEM181	4.06336	0.665022	4.83721e-05	0.00152731	0.431847	0.359441
B4GALT5	4.05906	1.14531	4.92707e-05	0.00154892	0.250955	0.134266
MBNL2	4.05488	0.602441	5.01595e-05	0.00157344	0.476433	0.401399
PARP14	4.04211	0.772234	5.29718e-05	0.00164737	0.366879	0.265734
ITPR1	4.02964	0.675653	5.58622e-05	0.00172506	0.419108	0.337063
LCP2	4.02361	0.362882	5.73119e-05	0.00175963	0.682803	0.655944
PCED1B	4.02302	0.304723	5.74574e-05	0.00176036	0.785987	0.788811
NFATC2	4.01944	0.464943	5.83375e-05	0.00177979	0.601274	0.552448
NFATC3	4.01693	0.370098	5.89612e-05	0.00179503	0.70828	0.676923
BTN3A1	4.01162	0.595629	6.03037e-05	0.0018282	0.461146	0.383217
GAS7	4.00941	2.81123	6.08703e-05	0.00184152	0.146497	0.027972
RBM5	4.00816	0.689633	6.11941e-05	0.00184745	0.397452	0.307692
TRGC2	4.00165	1.52674	6.29013e-05	0.00189109	0.208917	0.0951049
FLI1	4.00016	0.383811	6.32992e-05	0.00189911	0.631847	0.615385
HIVEP3	3.98823	0.595677	6.65689e-05	0.00199307	0.501911	0.433566
CD6	3.9526	0.425275	7.7306e-05	0.00230499	0.597452	0.562238
GTDC1	3.94771	0.849098	7.89027e-05	0.00234776	0.335032	0.233566
MCTP2	3.93983	1.29254	8.15387e-05	0.00241625	0.235669	0.125874
GPATCH8	3.93386	0.375292	8.35909e-05	0.002472	0.62293	0.595804
CORO1A	3.91966	0.27618	8.86732e-05	0.00261161	0.784713	0.786014
EIF4G3	3.87449	0.646092	0.000106849	0.00312149	0.448408	0.379021
LAIR2	3.86643	1.41383	0.000110439	0.00320693	0.216561	0.11049
PCM1	3.86434	0.391285	0.000111388	0.00322801	0.591083	0.573427
ANTXR2	3.85151	0.618674	0.000117389	0.00337489	0.417834	0.321678
THEM4	3.83487	0.596473	0.000125633	0.0035693	0.42293	0.335664
ARHGEF1	3.8258	0.484253	0.00013035	0.00368884	0.524841	0.482517
GSE1	3.80998	1.42907	0.000138977	0.00390242	0.221656	0.121678
KLRK1	3.80342	1.50519	0.000142713	0.00399472	0.192357	0.0811189
ACIN1	3.782	0.58899	0.000155576	0.00432652	0.42293	0.344056
NIPBL	3.76224	0.344625	0.000168396	0.00465617	0.686624	0.643357
PRKX	3.75992	0.576327	0.000169971	0.00469073	0.444586	0.367832
GAK	3.75383	1.0407	0.000174154	0.0047879	0.272611	0.177622
SPON2	3.72572	1.35685	0.000194756	0.005284	0.221656	0.12028
FNDC3B	3.72322	0.799495	0.000196701	0.00532676	0.357962	0.276923
LSP1	3.72089	0.509719	0.000198522	0.00535603	0.509554	0.458741
IQGAP1	3.71647	0.367671	0.000202023	0.00542013	0.605096	0.588811
EHMT1	3.68198	0.497272	0.000231428	0.00614069	0.50828	0.447552
TLN1	3.67458	0.611735	0.000238239	0.00630983	0.408917	0.334266
S100A11	3.66623	0.335136	0.000246154	0.00649569	0.717197	0.692308
SFMBT1	3.65686	0.787135	0.000255324	0.00671317	0.318471	0.223776
SP140	3.65477	0.620452	0.000257412	0.00675577	0.406369	0.328671
KTN1	3.65429	0.37222	0.000257891	0.00675609	0.587261	0.560839
PET100	3.63502	0.414931	0.00027796	0.00724249	0.528662	0.506294
RBMS1	3.63389	0.408956	0.000279185	0.00725836	0.583439	0.553846
PLEKHA5	3.63353	1.00731	0.000279573	0.00725836	0.249682	0.145455
PKN2	3.63239	0.530753	0.000280805	0.00727727	0.473885	0.40979
NPC1	3.6247	0.710254	0.000289302	0.00748408	0.374522	0.300699
PRDM1	3.6198	1.08374	0.000294828	0.00761341	0.23949	0.137063
ERICH1	3.59092	0.733859	0.000329513	0.00838923	0.361783	0.290909
C12orf75	3.56795	0.787712	0.000359791	0.00903288	0.335032	0.25035
KCNAB2	3.55428	0.643495	0.000379015	0.00949901	0.394904	0.32028
AGAP1	3.53823	2.08869	0.000402822	0.0100262	0.147771	0.0433566
ADGRG1	3.53453	2.72331	0.000408503	0.0101501	0.128662	0.0237762
TBC1D22A	3.52975	0.361309	0.000415945	0.0102996	0.6	0.569231
ANKRD36C	3.52182	0.875695	0.000428598	0.0105948	0.278981	0.187413
CAB39	3.50893	0.41481	0.000449916	0.0110824	0.543949	0.496503
PTPN7	3.50851	0.943839	0.000450623	0.0110824	0.264968	0.174825
CDC42EP3	3.48953	0.644125	0.000483862	0.0118595	0.36051	0.272727
DGKD	3.4881	0.741412	0.000486462	0.0118868	0.33758	0.255944
SLF1	3.4878	0.783948	0.000487005	0.0118868	0.300637	0.205594
IRF1	3.48757	0.50873	0.00048744	0.0118868	0.456051	0.373427
SFMBT2	3.45134	0.792799	0.000557803	0.0134889	0.31465	0.232168
RALGDS	3.42354	0.866216	0.000618121	0.0148483	0.289172	0.205594
RNF19A	3.39489	0.388828	0.000686556	0.0164376	0.564331	0.495105
PAG1	3.38558	0.268084	0.000710272	0.0168657	0.733758	0.73986
ATP2A3	3.38326	0.770568	0.000716318	0.0169537	0.323567	0.253147
A2M	3.37496	0.81253	0.000738261	0.0174444	0.304459	0.216783
USP47	3.37407	0.462301	0.000740666	0.0174727	0.49172	0.446154
ANXA2	3.36905	0.648013	0.000754268	0.0177357	0.363057	0.293706
CD58	3.35425	0.863208	0.000795791	0.0185612	0.278981	0.194406
TCF25	3.34137	0.429301	0.000833675	0.0193823	0.512102	0.46014
ABHD17A	3.33307	0.558338	0.000858932	0.0199055	0.421656	0.373427
ABR	3.31791	1.02821	0.000906926	0.0208507	0.244586	0.160839
ELF2	3.31535	0.472978	0.000915293	0.0210096	0.478981	0.427972
HLA-DPB1	3.31129	0.688174	0.000928671	0.0212829	0.321019	0.234965
MVB12B	3.30508	1.85117	0.000949481	0.0216873	0.143949	0.0461538
BRD9	3.29858	0.783068	0.000971755	0.0220259	0.300637	0.223776
PARP15	3.29768	0.591861	0.000974858	0.0220366	0.387261	0.318881
MNAT1	3.29548	0.702826	0.000982551	0.0221664	0.322293	0.239161
PLEC	3.29255	0.73632	0.000992825	0.0223285	0.303185	0.220979
PSTPIP1	3.29082	0.905363	0.000998953	0.0224315	0.248408	0.158042
MSC-AS1	3.26534	1.28294	0.00109332	0.0242122	0.17707	0.0811189
BTN3A2	3.25394	0.474472	0.00113815	0.0250896	0.481529	0.427972
CD8A	3.24434	1.65051	0.00117725	0.0258726	0.157962	0.0643357
CCDC12	3.2367	0.679339	0.00120922	0.0264946	0.328662	0.25035
AKT3	3.23222	0.315951	0.00122832	0.0268724	0.656051	0.643357
KATNAL1	3.23168	1.37975	0.00123063	0.0268823	0.174522	0.0811189
SPIDR	3.22578	0.413077	0.00125631	0.0272377	0.532484	0.502098
XYLT1	3.21808	0.505394	0.00129052	0.0278541	0.448408	0.383217
MIRLET7BHG	3.19779	1.48673	0.00138485	0.029581	0.169427	0.0783217
SYTL1	3.1963	0.675346	0.00139203	0.0296468	0.350318	0.286713
WWOX	3.19284	0.455118	0.00140882	0.0299603	0.529936	0.458741
FBXW11	3.19123	0.536735	0.0014167	0.0300836	0.403822	0.342657
MAPK1	3.18102	0.458306	0.00146756	0.0309817	0.473885	0.41958
HERC1	3.16455	0.258099	0.00155322	0.0325523	0.705732	0.697902
CAPN2	3.15071	0.597599	0.00162875	0.0339386	0.37707	0.313287
DGKZ	3.14725	0.671685	0.00164816	0.0342443	0.329936	0.255944
DOCK11	3.14552	0.302118	0.00165794	0.0343487	0.636943	0.60979
LPCAT1	3.1451	1.26397	0.00166031	0.0343487	0.191083	0.104895
PTPN4	3.14211	0.333812	0.00167732	0.0346511	0.598726	0.567832
MPHOSPH8	3.13125	0.346465	0.00174061	0.0359073	0.56051	0.548252
SMYD3	3.12069	0.354067	0.00180427	0.0370092	0.621656	0.604196
NHSL2	3.1158	1.49488	0.00183447	0.0375755	0.159236	0.0685315
CHST12	3.10559	1.0105	0.00189897	0.0387867	0.230573	0.148252
KLC1	3.09426	0.538373	0.00197307	0.0400176	0.405096	0.346853
ERAP1	3.07624	0.775144	0.00209632	0.0422803	0.270064	0.188811
SPG11	3.07015	0.559784	0.00213952	0.0430315	0.387261	0.321678
SKAP2	3.06239	1.43901	0.00219577	0.0438577	0.156688	0.0671329
ITGAM	3.05762	1.84386	0.00223105	0.0445009	0.135032	0.0447552
CDK11A	3.05678	0.841856	0.00223727	0.0445636	0.258599	0.183217
CCM2	3.04807	0.299963	0.00230317	0.0457502	0.69172	0.658741
GCC2	3.04353	0.305448	0.00233817	0.0461744	0.601274	0.583217
MYO9B	3.0433	0.498317	0.00234003	0.0461744	0.433121	0.377622
PARP4	3.03607	0.463387	0.0023968	0.0470286	0.43949	0.384615
MTCH1	3.02581	0.568969	0.00247967	0.0485231	0.364331	0.303497
CD300A	3.02354	1.57114	0.00249833	0.0487563	0.16051	0.0755245
RHBDF2	3.02259	1.95812	0.00250623	0.0488444	0.135032	0.0475524
ADCY7	3.02193	0.742003	0.00251167	0.0488846	0.290446	0.220979
SLAMF6	3.01686	0.403465	0.00255408	0.0495766	0.499363	0.467133
DPY30	-3.02396	-0.502652	0.00249489	0.0487548	0.198726	0.302098
B4GALT1	-3.03118	-0.406986	0.00243599	0.0477328	0.394904	0.511888
GNAS	-3.03792	-0.314574	0.00238214	0.0468681	0.681529	0.784615
ARL6IP4	-3.04067	-0.393388	0.00236053	0.0465062	0.370701	0.478322
SLC12A6	-3.04324	-0.4972	0.00234049	0.0461744	0.304459	0.394406
GTF3C6	-3.04455	-0.676434	0.0023303	0.0461623	0.146497	0.243357
CORO1B	-3.04497	-0.453703	0.00232707	0.0461614	0.317197	0.418182
NDUFB3	-3.05398	-0.456771	0.00225829	0.0449205	0.280255	0.377622
SLC27A4	-3.06579	-0.664991	0.00217094	0.0434218	0.156688	0.254545
PFN1	-3.06884	-0.253261	0.00214895	0.0431012	0.899363	0.956643
RSBN1	-3.06925	-0.441791	0.00214595	0.0431007	0.307006	0.406993
YWHAB	-3.0726	-0.345827	0.00212206	0.0427398	0.602548	0.724476
COX6B1	-3.07976	-0.35994	0.0020717	0.041842	0.570701	0.702098
DYNLL1	-3.08883	-0.3649	0.00200949	0.0406992	0.431847	0.53986
POLR2G	-3.09551	-0.619966	0.00196475	0.0399048	0.168153	0.268531
STT3B	-3.09623	-0.372131	0.00196001	0.0398646	0.482803	0.618182
ERH	-3.09796	-0.394761	0.0019486	0.0396883	0.356688	0.471329
PGLS	-3.10446	-0.670321	0.00190626	0.0388808	0.170701	0.264336
LSM6	-3.12403	-0.551322	0.0017839	0.0366434	0.242038	0.332867
ARPC2	-3.12803	-0.299683	0.00175981	0.0362	0.73758	0.827972
HIVEP2	-3.15071	-0.36051	0.00162875	0.0339386	0.597452	0.71049
MRPL34	-3.15477	-0.649167	0.00160627	0.0335669	0.179618	0.278322
SUB1	-3.15548	-0.348104	0.00160233	0.0335331	0.686624	0.806993
ZCRB1	-3.16998	-0.909679	0.00152448	0.0319964	0.110828	0.206993
EIF3I	-3.17553	-0.585289	0.00149562	0.0314363	0.208917	0.306294
RPS27L	-3.17732	-0.381048	0.00148642	0.0312883	0.375796	0.492308
SPCS1	-3.17869	-0.427098	0.0014794	0.031186	0.336306	0.454545
TMEM156	-3.18365	-0.514749	0.00145432	0.0307469	0.307006	0.401399
TMEM14B	-3.19075	-0.408285	0.00141905	0.0300892	0.37707	0.488112
NIFK	-3.19684	-0.67393	0.00138944	0.0296353	0.173248	0.272727
DDX18	-3.20817	-0.437945	0.00133581	0.028618	0.31465	0.429371
SNU13	-3.21241	-0.417025	0.00131626	0.028283	0.371975	0.499301
SNRPG	-3.21319	-0.41122	0.00131271	0.0282487	0.387261	0.493706
RWDD1	-3.21426	-0.497103	0.00130781	0.0281852	0.289172	0.391608
EIF2S2	-3.21963	-0.407533	0.00128356	0.0277452	0.416561	0.518881
NDUFAB1	-3.21981	-0.613051	0.00128276	0.0277452	0.17707	0.282517
CENPK	-3.22614	-0.51151	0.00125474	0.0272377	0.253503	0.358042
LSM4	-3.22637	-0.576197	0.00125369	0.0272377	0.192357	0.296503
ANP32A	-3.22751	-0.455768	0.00124874	0.0271958	0.303185	0.412587
EIF3G	-3.22995	-0.40342	0.0012381	0.0270048	0.373248	0.490909
TMEM106B	-3.23897	-0.567018	0.00119964	0.0263248	0.211465	0.317483
POMP	-3.25615	-0.47451	0.00112934	0.0249333	0.296815	0.404196
CMPK1	-3.26367	-0.458834	0.00109979	0.0243182	0.338854	0.446154
LAMTOR5	-3.26612	-0.542479	0.00109033	0.024183	0.198726	0.306294
CNIH1	-3.28318	-0.819214	0.00102642	0.0228706	0.119745	0.223776
MRPS24	-3.28485	-0.682837	0.00102035	0.0227705	0.168153	0.272727
FOXP1	-3.28647	-0.259559	0.00101453	0.0226757	0.903185	0.944056
IGBP1	-3.28742	-0.551319	0.0010111	0.0226339	0.228025	0.334266
KRAS	-3.28796	-0.569522	0.00100917	0.0226258	0.238217	0.338462
UFC1	-3.29756	-0.557552	0.000975272	0.0220366	0.235669	0.342657
PSMA5	-3.30067	-0.435665	0.000964551	0.021897	0.351592	0.46993
SSB	-3.3024	-0.471129	0.000958619	0.0217965	0.305732	0.422378
ERCC1	-3.30425	-0.848358	0.000952315	0.0216873	0.129936	0.230769
TMEM219	-3.30473	-0.744461	0.000950695	0.0216873	0.171975	0.26993
VPS28	-3.32191	-0.479844	0.000894031	0.0206197	0.30828	0.41958
POLE4	-3.33188	-0.862154	0.000862624	0.019959	0.135032	0.236364
PRDX2	-3.34053	-0.458196	0.000836188	0.0194095	0.296815	0.416783
CDC42	-3.34709	-0.302005	0.000816636	0.0190167	0.75414	0.847552
TRIB2	-3.36488	-0.680169	0.000765779	0.01789	0.191083	0.293706
RAC2	-3.3678	-0.360979	0.000757704	0.0177588	0.608917	0.714685
STRAP	-3.38457	-0.727222	0.000712902	0.0169004	0.159236	0.267133
DCTN3	-3.3903	-0.755309	0.000698168	0.016633	0.143949	0.251748
PVT1	-3.39054	-0.400819	0.000697561	0.016633	0.533758	0.66993
SAP18	-3.39167	-0.433663	0.000694681	0.0166046	0.371975	0.476923
CCT2	-3.40689	-0.695092	0.000657084	0.015758	0.189809	0.290909
LDLRAP1	-3.43213	-0.639794	0.000598863	0.0144096	0.201274	0.31049
LAT	-3.43434	-0.41817	0.000594006	0.0143165	0.385987	0.509091
CD3G	-3.44138	-0.334234	0.000578759	0.0139724	0.75414	0.858741
LSM3	-3.45301	-0.699304	0.000554359	0.0134281	0.178344	0.282517
VDAC3	-3.45958	-0.632938	0.000541022	0.013127	0.207643	0.316084
SERBP1	-3.47969	-0.380268	0.000501997	0.0122006	0.480255	0.611189
COX5B	-3.50433	-0.410576	0.000457751	0.0112386	0.489172	0.61958
RBM3	-3.51203	-0.412842	0.000444695	0.010974	0.452229	0.587413
JTB	-3.53357	-0.488973	0.000409982	0.0101694	0.301911	0.418182
ANAPC16	-3.53871	-0.408442	0.000402094	0.0100253	0.517197	0.654545
KLHL5	-3.55255	-0.60091	0.000381516	0.00952869	0.236943	0.351049
GABARAP	-3.57099	-0.438519	0.000355636	0.00894408	0.419108	0.546853
NEDD8	-3.57373	-0.425195	0.000351926	0.00886621	0.43949	0.566434
CNN2	-3.57791	-0.397334	0.000346351	0.00874098	0.521019	0.636364
EID1	-3.58078	-0.448153	0.000342576	0.00866082	0.363057	0.492308
PPP1CB	-3.58131	-0.445781	0.000341872	0.00865817	0.4	0.514685
CHRM3-AS2	-3.58155	-0.970666	0.00034156	0.00865817	0.121019	0.229371
DNAJA1	-3.58674	-0.490748	0.000334834	0.00850973	0.31465	0.441958
MZT2B	-3.60339	-0.398077	0.000314091	0.00804092	0.541401	0.66014
CHMP3	-3.60667	-0.504655	0.000310147	0.00796631	0.307006	0.433566
COX14	-3.60691	-0.657872	0.000309862	0.00796631	0.215287	0.328671
CAMLG	-3.61193	-0.591933	0.000303932	0.00783452	0.235669	0.351049
POLR2L	-3.63508	-0.42192	0.000277896	0.00724249	0.440764	0.583217
LINC00910	-3.63591	-0.902039	0.000276997	0.00724249	0.155414	0.262937
GTF3A	-3.67309	-0.449541	0.000239634	0.0063352	0.410191	0.532867
HMGA1	-3.68431	-0.942735	0.000229324	0.00609604	0.127389	0.239161
YY1	-3.69696	-0.431261	0.000218197	0.00581094	0.405096	0.538462
ISG20	-3.70161	-0.43225	0.000214232	0.00571588	0.46879	0.605594
TBCA	-3.71152	-0.42932	0.000206018	0.00550689	0.499363	0.647552
RGS10	-3.71248	-0.463254	0.000205242	0.00549631	0.393631	0.51049
NDUFS5	-3.71868	-0.442951	0.000200265	0.00538297	0.453503	0.584615
CDC26	-3.71916	-0.771531	0.000199887	0.00538281	0.155414	0.26993
EIF1AX	-3.72143	-0.458058	0.000198101	0.00535464	0.407643	0.532867
PAIP2	-3.73521	-0.434602	0.000187558	0.00509826	0.417834	0.552448
EDF1	-3.73569	-0.408635	0.000187202	0.00509818	0.522293	0.66014
CD7	-3.74094	-0.629795	0.000183334	0.00500224	0.224204	0.345455
H3F3B	-3.74183	-0.338203	0.000182682	0.00499387	0.741401	0.834965
GIMAP1	-3.74422	-0.520209	0.000180954	0.00495601	0.363057	0.47972
EIF5A	-3.75687	-0.474437	0.00017205	0.00473908	0.332484	0.476923
SUCLG1	-3.7632	-0.703655	0.000167754	0.00464731	0.196178	0.313287
NDUFB11	-3.76749	-0.475488	0.000164894	0.00457684	0.345223	0.488112
CREM	-3.78289	-0.937415	0.000155018	0.00431929	0.133758	0.25035
CMTM6	-3.79942	-0.668738	0.000145035	0.00404895	0.229299	0.345455
ARL14EP	-3.82102	-0.912595	0.0001329	0.00373904	0.16051	0.272727
UBE2D2	-3.82144	-0.414332	0.000132675	0.00373904	0.593631	0.732867
SLC25A3	-3.8218	-0.521003	0.000132483	0.00373904	0.356688	0.478322
DCK	-3.82956	-0.800793	0.000128375	0.00364007	0.164331	0.283916
NSA2	-3.83493	-0.442559	0.000125602	0.0035693	0.536306	0.67972
OXNAD1	-3.83785	-0.458143	0.000124116	0.00354013	0.471338	0.613986
NUCB2	-3.84412	-0.867017	0.000120988	0.00345772	0.157962	0.274126
SNRPF	-3.84525	-0.508178	0.00012043	0.00344859	0.345223	0.478322
PPIA	-3.84955	-0.356926	0.000118337	0.00339538	0.8	0.893706
MRPL57	-3.85641	-0.662152	0.000115065	0.00332128	0.233121	0.352448
CUTA	-3.86214	-0.54638	0.0001124	0.00325082	0.294268	0.427972
SUMO1	-3.86882	-0.621105	0.000109363	0.0031821	0.256051	0.381818
RNASEK	-3.8718	-0.421147	0.000108033	0.00314972	0.569427	0.711888
PIM2	-3.87562	-0.668608	0.000106352	0.00311328	0.207643	0.334266
NDUFB4	-3.88422	-0.498901	0.000102661	0.00301131	0.382166	0.504895
SS18L2	-3.89096	-0.707695	9.98487e-05	0.00293478	0.210191	0.328671
MRPL51	-3.92951	-0.749875	8.51197e-05	0.00251207	0.212739	0.328671
SRSF3	-3.94317	-0.445466	8.04104e-05	0.00238771	0.53758	0.675524
TMBIM4	-3.98178	-0.488227	6.84004e-05	0.00204367	0.398726	0.545455
CIB1	-4.00356	-0.470423	6.23955e-05	0.00187979	0.450955	0.595804
SSR4	-4.0155	-0.433034	5.93204e-05	0.00180217	0.535032	0.668531
H2AFZ	-4.02141	-0.511751	5.78519e-05	0.0017687	0.382166	0.524476
CCDC167	-4.02379	-0.820094	5.72683e-05	0.00175963	0.178344	0.302098
SLC25A6	-4.02928	-0.450686	5.59473e-05	0.00172506	0.518471	0.646154
COX7A2L	-4.0337	-0.574974	5.49058e-05	0.0017002	0.319745	0.447552
PSMA2	-4.03668	-0.573211	5.42124e-05	0.00168233	0.312102	0.441958
NDUFB9	-4.04605	-0.512222	5.20889e-05	0.0016234	0.364331	0.504895
SATB1	-4.05077	-0.964098	5.10504e-05	0.00159447	0.16051	0.27972
TXNRD1	-4.05106	-0.684169	5.09854e-05	0.00159447	0.250955	0.377622
ABLIM1	-4.06097	-0.490337	4.88694e-05	0.00153965	0.42293	0.567832
WDR74	-4.07392	-0.962197	4.62287e-05	0.00146283	0.132484	0.258741
KLF2	-4.08532	-0.344378	4.40168e-05	0.00140204	0.815287	0.903497
IER2	-4.08681	-0.539473	4.37349e-05	0.00139614	0.345223	0.478322
SEC61B	-4.09558	-0.522039	4.21113e-05	0.00135931	0.382166	0.513287
TOMM5	-4.10507	-0.591266	4.04196e-05	0.00131884	0.276433	0.406993
C1QBP	-4.12076	-0.846326	3.77621e-05	0.00123827	0.168153	0.296503
DUT	-4.14045	-0.688426	3.46618e-05	0.00114439	0.229299	0.363636
SSBP1	-4.1546	-0.505153	3.25861e-05	0.00107832	0.363057	0.513287
PPDPF	-4.15842	-0.55073	3.20462e-05	0.00106289	0.361783	0.497902
RGCC	-4.16617	-0.785582	3.09754e-05	0.00103211	0.210191	0.338462
CD37	-4.17614	-0.452808	2.96498e-05	0.000992514	0.53758	0.66993
EPHA4	-4.18992	-0.744398	2.79048e-05	0.000936267	0.243312	0.367832
SUSD3	-4.19195	-0.769625	2.76563e-05	0.000930089	0.191083	0.324476
ARPC3	-4.20156	-0.43754	2.65082e-05	0.000897739	0.635669	0.765035
UQCR11	-4.24345	-0.468546	2.20108e-05	0.000750704	0.571975	0.73986
HSPE1	-4.25598	-0.560255	2.08133e-05	0.000714919	0.326115	0.465734
RAPGEF6	-4.29095	-0.452059	1.77909e-05	0.000618448	0.592357	0.721678
AFF3	-4.33457	-1.26584	1.46043e-05	0.000515106	0.11465	0.243357
UBE2N	-4.33714	-0.628097	1.44349e-05	0.000511485	0.301911	0.436364
BRK1	-4.33959	-0.598388	1.42752e-05	0.000507207	0.313376	0.453147
COX6C	-4.36877	-0.40064	1.24951e-05	0.000450464	0.732484	0.846154
SSR2	-4.39037	-0.504468	1.13159e-05	0.000409099	0.477707	0.630769
ZFP36L1	-4.40177	-0.534893	1.07374e-05	0.000393096	0.428025	0.572028
LAMTOR4	-4.4143	-0.533203	1.01339e-05	0.000371944	0.419108	0.556643
DDT	-4.42032	-0.764495	9.85531e-06	0.00036264	0.221656	0.358042
FIS1	-4.4328	-0.721182	9.3019e-06	0.00034315	0.229299	0.373427
PGK1	-4.4328	-0.578578	9.3019e-06	0.00034315	0.346497	0.481119
SF3B6	-4.43781	-0.667795	9.08795e-06	0.000337843	0.257325	0.402797
NDUFS6	-4.44557	-0.639527	8.76608e-06	0.00032841	0.298089	0.441958
PPA1	-4.46335	-0.825465	8.06886e-06	0.000305455	0.197452	0.334266
MYC	-4.48173	-1.16959	7.40411e-06	0.000282509	0.129936	0.262937
VAMP8	-4.50685	-0.601054	6.57969e-06	0.000251717	0.342675	0.486713
PSMB1	-4.51091	-0.566352	6.45506e-06	0.000247604	0.345223	0.502098
ACTG1	-4.51252	-0.40667	6.4062e-06	0.000246383	0.819108	0.906294
RPA3	-4.5164	-0.709158	6.29003e-06	0.00024256	0.261146	0.402797
CBX3	-4.53734	-0.574046	5.69672e-06	0.000220859	0.366879	0.518881
GYPC	-4.56163	-0.616266	5.07578e-06	0.000197846	0.341401	0.485315
MTFR1	-4.56205	-0.631674	5.06569e-06	0.000197846	0.33758	0.472727
SNRPD2	-4.5824	-0.470355	4.59675e-06	0.000180635	0.555414	0.697902
EIF4A2	-4.58854	-0.49912	4.46349e-06	0.000175876	0.549045	0.706294
PHB2	-4.60322	-0.961034	4.16001e-06	0.000164816	0.155414	0.297902
PLCL1	-4.61325	-0.86199	3.96423e-06	0.000157491	0.183439	0.332867
SET	-4.62858	-0.504236	3.68173e-06	0.000148305	0.583439	0.732867
TMEM59	-4.65317	-0.585033	3.2687e-06	0.000132035	0.394904	0.544056
PSMA7	-4.65323	-0.521092	3.26775e-06	0.000132035	0.517197	0.68951
SF3B5	-4.66421	-0.698761	3.09805e-06	0.000125845	0.281529	0.427972
PRKCA-AS1	-4.67107	-1.199	2.99631e-06	0.0001224	0.124841	0.261538
EIF3M	-4.67656	-0.610879	2.91724e-06	0.000119508	0.343949	0.499301
FAM117B	-4.73069	-0.841032	2.23762e-06	9.21886e-05	0.243312	0.381818
KRT10	-4.74089	-0.676728	2.12781e-06	8.81669e-05	0.294268	0.444755
HSPA8	-4.74584	-0.502295	2.07639e-06	8.62836e-05	0.598726	0.742657
ATP6V0E1	-4.79889	-0.528866	1.59545e-06	6.74613e-05	0.532484	0.704895
LIMS1	-4.82479	-0.602749	1.4015e-06	5.97848e-05	0.461146	0.616783
DIP2B	-4.84633	-0.625777	1.25764e-06	5.39665e-05	0.382166	0.535664
SNRPE	-4.85934	-0.717224	1.17776e-06	5.06893e-05	0.26242	0.413986
OCIAD2	-4.86048	-0.737261	1.17104e-06	5.05503e-05	0.264968	0.427972
TRAC	-4.88536	-0.514093	1.0324e-06	4.46991e-05	0.712102	0.86014
YBX1	-4.89127	-0.520328	1.00188e-06	4.36393e-05	0.603822	0.755245
PRKCA	-4.93197	-0.590201	8.14063e-07	3.57816e-05	0.513376	0.675524
GPX4	-4.93298	-0.713441	8.09844e-07	3.57048e-05	0.317197	0.46993
LEF1	-4.95733	-0.565357	7.14697e-07	3.17032e-05	0.582166	0.707692
ANP32B	-4.95745	-0.545662	7.14258e-07	3.17032e-05	0.475159	0.639161
SLC25A5	-4.98048	-0.788806	6.34267e-07	2.83091e-05	0.26242	0.411189
NDFIP1	-4.99558	-0.556819	5.86599e-07	2.62626e-05	0.519745	0.674126
MAL	-5.00739	-1.00871	5.51722e-07	2.49327e-05	0.171975	0.327273
ST13	-5.0537	-0.669073	4.33333e-07	1.97679e-05	0.349045	0.513287
CNBP	-5.06826	-0.566059	4.01469e-07	1.84893e-05	0.470064	0.626573
CCT8	-5.07071	-0.788133	3.96341e-07	1.83115e-05	0.256051	0.412587
DAD1	-5.11689	-0.596954	3.10608e-07	1.44428e-05	0.426752	0.613986
PCBP2	-5.11815	-0.513968	3.08552e-07	1.43934e-05	0.587261	0.73986
NDUFB2	-5.12799	-0.599513	2.92847e-07	1.3705e-05	0.412739	0.583217
GABARAPL2	-5.14769	-0.864437	2.6372e-07	1.24223e-05	0.230573	0.386014
PEBP1	-5.14834	-0.711642	2.62799e-07	1.24223e-05	0.286624	0.451748
SRGN	-5.18946	-0.559181	2.10908e-07	1.00658e-05	0.552866	0.693706
PLAC8	-5.20121	-0.70536	1.97992e-07	9.48067e-06	0.338854	0.514685
HSP90AA1	-5.22299	-0.508186	1.76053e-07	8.51474e-06	0.690446	0.825175
CD69	-5.23332	-0.92055	1.66495e-07	8.13404e-06	0.280255	0.423776
SEC61G	-5.27927	-0.62625	1.29702e-07	6.40145e-06	0.442038	0.608392
C4orf3	-5.29245	-0.73433	1.20686e-07	5.99738e-06	0.332484	0.493706
TLK1	-5.3717	-0.61198	7.79976e-08	3.93004e-06	0.513376	0.662937
GMFG	-5.38453	-0.533916	7.26341e-08	3.67259e-06	0.66242	0.813986
SNRPD1	-5.39802	-0.842292	6.73816e-08	3.44313e-06	0.238217	0.40979
FCMR	-5.45638	-0.694153	4.85947e-08	2.51874e-06	0.369427	0.545455
LRRC75A	-5.46974	-1.16382	4.50685e-08	2.35284e-06	0.175796	0.334266
CD3D	-5.48234	-0.463718	4.19747e-08	2.20726e-06	0.838217	0.948252
MYL12B	-5.49648	-0.530372	3.87451e-08	2.05236e-06	0.703185	0.854545
TSHZ2	-5.50973	-0.880525	3.59393e-08	1.91073e-06	0.307006	0.475524
JUN	-5.51271	-1.18265	3.53352e-08	1.88554e-06	0.147771	0.317483
TSTD1	-5.63313	-0.867824	1.76967e-08	9.54897e-07	0.248408	0.427972
OSTC	-5.67108	-0.891229	1.41898e-08	7.68532e-07	0.224204	0.402797
MZT2A	-5.67484	-0.722755	1.38816e-08	7.60387e-07	0.35414	0.546853
ERP29	-5.71059	-0.75009	1.12587e-08	6.26201e-07	0.341401	0.513287
CERS6	-5.71954	-1.03165	1.06814e-08	5.96385e-07	0.215287	0.387413
IL6ST	-5.72121	-0.702496	1.05769e-08	5.92838e-07	0.419108	0.6
TXK	-5.72986	-0.778173	1.00513e-08	5.67778e-07	0.342675	0.531469
TMEM258	-5.75206	-0.669933	8.81624e-09	5.01936e-07	0.421656	0.618182
SELL	-5.75833	-0.801657	8.49522e-09	4.85571e-07	0.300637	0.486713
RCAN3	-5.76101	-0.696115	8.36115e-09	4.79804e-07	0.447134	0.65035
HMGN2	-5.82474	-0.633282	5.72007e-09	3.3354e-07	0.472611	0.644755
EIF3L	-5.84682	-0.83291	5.01053e-09	2.9335e-07	0.287898	0.474126
CHCHD2	-5.89922	-0.62131	3.65234e-09	2.14701e-07	0.552866	0.728671
SRSF5	-5.91992	-0.585552	3.22094e-09	1.90114e-07	0.614013	0.762238
MIF	-5.94361	-0.589203	2.78808e-09	1.6592e-07	0.666242	0.837762
ISCU	-6.03748	-1.03121	1.5654e-09	9.5516e-08	0.207643	0.391608
HIST1H4C	-6.04291	-0.673221	1.5136e-09	9.27462e-08	0.453503	0.634965
LEPROTL1	-6.05228	-0.659036	1.42812e-09	8.78807e-08	0.517197	0.700699
RPL36AL	-6.06714	-0.595661	1.30211e-09	8.0469e-08	0.678981	0.837762
NOP10	-6.07853	-0.771614	1.21286e-09	7.52753e-08	0.352866	0.532867
SLC2A3	-6.12878	-1.0713	8.85556e-10	5.56784e-08	0.266242	0.433566
SERP1	-6.20832	-0.708364	5.35524e-10	3.39658e-08	0.435669	0.627972
JUNB	-6.29014	-1.0423	3.17185e-10	2.03859e-08	0.24586	0.433566
CCR7	-6.33179	-1.09805	2.42334e-10	1.57855e-08	0.217834	0.405594
SKP1	-6.33215	-0.567319	2.41772e-10	1.57855e-08	0.673885	0.802797
DISC1	-6.36389	-1.2152	1.96702e-10	1.29296e-08	0.198726	0.387413
EIF3F	-6.37487	-0.782717	1.83114e-10	1.20914e-08	0.379618	0.572028
UQCR10	-6.38251	-0.691177	1.74206e-10	1.1556e-08	0.490446	0.695105
CD27	-6.40453	-0.922624	1.50832e-10	1.00515e-08	0.282803	0.482517
SERINC5	-6.40925	-0.667284	1.46241e-10	9.79071e-09	0.654777	0.812587
SRP9	-6.44141	-0.838354	1.18369e-10	7.96153e-09	0.33121	0.532867
C12orf57	-6.54142	-0.729262	6.09362e-11	4.1763e-09	0.477707	0.654545
NME2	-6.58045	-0.796587	4.69028e-11	3.24527e-09	0.398726	0.595804
TMEM123	-6.66405	-0.728174	2.66379e-11	1.86092e-09	0.515924	0.686713
EEF1D	-6.6949	-0.591993	2.15814e-11	1.52985e-09	0.771975	0.918881
TRBC1	-6.71084	-0.901472	1.93512e-11	1.37851e-09	0.391083	0.595804
SOD1	-6.71173	-0.763117	1.92328e-11	1.37686e-09	0.452229	0.66014
UQCRH	-6.86939	-0.807969	6.44774e-12	4.78158e-10	0.442038	0.644755
ATP6V1G1	-6.87452	-0.807417	6.21984e-12	4.66037e-10	0.430573	0.641958
CALM1	-6.91605	-0.577504	4.64398e-12	3.53455e-10	0.817834	0.934266
RPL36A	-6.92166	-0.426029	4.46371e-12	3.41533e-10	0.947771	0.979021
RBFOX2	-6.95198	-1.36551	3.60201e-12	2.80047e-10	0.175796	0.379021
TCF7	-6.96415	-0.756479	3.3039e-12	2.58258e-10	0.550318	0.756643
NOSIP	-7.02603	-0.860791	2.12489e-12	1.67e-10	0.415287	0.613986
APRT	-7.02776	-0.782713	2.09871e-12	1.65844e-10	0.466242	0.675524
ITM2A	-7.06064	-0.946491	1.65734e-12	1.31685e-10	0.341401	0.545455
C1orf56	-7.06333	-0.831287	1.62561e-12	1.29878e-10	0.453503	0.65035
LCLAT1	-7.06524	-1.32596	1.60341e-12	1.28816e-10	0.180892	0.394406
UXT	-7.1128	-0.919155	1.13714e-12	9.29048e-11	0.345223	0.576224
EIF2S3	-7.11745	-0.839879	1.0994e-12	9.03321e-11	0.420382	0.626573
ABRACL	-7.14669	-0.926215	8.88937e-13	7.43059e-11	0.352866	0.552448
TOMM20	-7.15218	-0.934838	8.54089e-13	7.1808e-11	0.349045	0.560839
RAN	-7.21669	-0.919421	5.32683e-13	4.5852e-11	0.333758	0.562238
H3F3A	-7.37447	-0.552654	1.65004e-13	1.49133e-11	0.836943	0.931469
NAP1L1	-7.51327	-0.702354	5.76695e-14	5.34589e-12	0.659873	0.822378
LTB	-7.51464	-0.828598	5.70677e-14	5.32423e-12	0.704459	0.892308
ITM2B	-7.52329	-0.66201	5.34136e-14	5.01568e-12	0.741401	0.896503
OOEP	-7.70208	-1.59301	1.33874e-14	1.2993e-12	0.150318	0.376224
RNASET2	-7.76551	-0.940511	8.13186e-15	7.99965e-13	0.405096	0.623776
SNHG8	-7.80985	-1.13893	5.72581e-15	5.6713e-13	0.28535	0.513287
OAZ1	-7.81892	-0.693867	5.32802e-15	5.31369e-13	0.695541	0.86993
OST4	-7.90306	-0.730181	2.72148e-15	2.73301e-13	0.657325	0.836364
KLRB1	-7.92108	-1.41855	2.35462e-15	2.38113e-13	0.272611	0.486713
NDUFA4	-7.95867	-0.795053	1.73896e-15	1.79622e-13	0.575796	0.776224
COX7A2	-8.13369	-0.850232	4.16402e-16	4.42764e-14	0.517197	0.756643
BTG1	-8.22631	-0.761832	1.93073e-16	2.0836e-14	0.701911	0.881119
COX4I1	-8.25656	-0.791272	1.49928e-16	1.63016e-14	0.66242	0.864336
ZFAS1	-8.46381	-0.88486	2.58784e-17	2.8567e-15	0.540127	0.765035
RPS19	-8.53685	-0.329208	1.37931e-17	1.54622e-15	0.997452	0.997203
SUMO2	-8.55242	-0.871965	1.2053e-17	1.36171e-15	0.536306	0.762238
RPL38	-8.5893	-0.421378	8.74989e-18	1.01226e-15	0.980892	0.997203
HNRNPA1	-8.84715	-0.800246	8.97809e-19	1.0642e-16	0.657325	0.846154
MYL12A	-8.89937	-0.711077	5.61663e-19	6.7685e-17	0.807643	0.931469
UQCRB	-9.00612	-0.84348	2.1347e-19	2.59411e-17	0.64586	0.846154
RPL37	-9.15065	-0.388908	5.65908e-20	6.99453e-18	0.996178	0.998601
RPL4	-9.19565	-0.646748	3.72747e-20	4.64681e-18	0.828025	0.932867
PABPC1	-9.20305	-0.768737	3.47945e-20	4.37533e-18	0.728662	0.875524
RPLP0	-9.54706	-0.688589	1.33424e-21	1.70747e-19	0.850955	0.935664
FTL	-9.64797	-0.721655	5.01373e-22	6.47353e-20	0.819108	0.927273
EEF1G	-9.75073	-0.781982	1.83146e-22	2.4077e-20	0.770701	0.913287
SARAF	-9.80103	-0.908733	1.11438e-22	1.47844e-20	0.636943	0.854545
CD48	-9.84173	-0.870104	7.44181e-23	9.96445e-21	0.682803	0.883916
EIF3K	-9.99384	-1.09182	1.62174e-23	2.23352e-21	0.467516	0.756643
CCNI	-10.0245	-0.967415	1.18945e-23	1.6539e-21	0.584713	0.812587
RPL6	-10.1387	-0.588934	3.7191e-24	5.27274e-22	0.957962	0.991608
PTMA	-10.1835	-0.505263	2.34995e-24	3.36462e-22	0.970701	0.99021
COX7C	-10.2415	-0.866053	1.29236e-24	1.86888e-22	0.764331	0.937063
B2M	-10.297	-0.438387	7.26611e-25	1.06137e-22	1	1
BTF3	-10.3241	-0.96401	5.48111e-25	8.08799e-23	0.621656	0.848951
FTH1	-10.6979	-0.892017	1.04145e-26	1.55261e-24	0.747771	0.932867
PFDN5	-10.8105	-0.811542	3.07079e-27	4.62569e-25	0.794904	0.927273
LDHB	-10.9421	-1.09688	7.24895e-28	1.10344e-25	0.556688	0.8
EIF1	-10.9832	-0.790128	4.60478e-28	7.08401e-26	0.848408	0.966434
RPL35	-11.479	-0.534758	1.68219e-30	2.6732e-28	0.975796	0.986014
NPM1	-11.5306	-1.00485	9.25443e-31	1.48698e-28	0.66879	0.881119
RPS24	-11.6834	-0.598078	1.55007e-31	2.5186e-29	0.968153	0.995804
RPS29	-11.8994	-0.539055	1.19203e-32	1.98138e-30	0.998726	1
COMMD6	-12.1031	-1.0852	1.01667e-33	1.70954e-31	0.642038	0.864336
RPL7A	-12.1352	-0.633875	6.87178e-34	1.16909e-31	0.949045	0.98042
RPL31	-12.248	-0.77131	1.72165e-34	2.9639e-32	0.904459	0.981818
TPT1	-12.4058	-0.531998	2.42925e-35	4.33697e-33	0.994904	0.998601
RPL24	-12.5204	-0.68762	5.77274e-36	1.0567e-33	0.947771	0.993007
NACA	-12.707	-0.785136	5.40544e-37	1.00215e-34	0.899363	0.967832
EIF3E	-12.9257	-1.2515	3.22494e-38	6.13629e-36	0.573248	0.843357
RPS21	-13.203	-0.674307	8.42773e-40	1.62498e-37	0.979618	0.994406
RPL39	-13.2284	-0.693035	6.01624e-40	1.17569e-37	0.982166	0.995804
RPL36	-13.2993	-0.639201	2.33701e-40	4.62953e-38	0.979618	0.994406
RPL14	-13.4012	-0.61224	5.94896e-41	1.19483e-38	0.984713	0.993007
RPL22	-13.58	-0.788171	5.2593e-42	1.07119e-39	0.926115	0.974825
RPSA	-13.8221	-0.849061	1.87408e-43	3.87158e-41	0.899363	0.967832
TOMM7	-13.8495	-1.10202	1.28149e-43	2.68574e-41	0.757962	0.924476
RPLP2	-14.0061	-0.612692	1.43135e-44	3.04394e-42	0.991083	0.998601
RPL34	-14.1349	-0.647609	2.31489e-45	4.99636e-43	0.993631	0.997203
EEF1A1	-14.1642	-0.572988	1.52613e-45	3.34384e-43	0.997452	1
RPL26	-14.3913	-0.808636	5.86744e-47	1.30537e-44	0.959236	0.993007
SMDT1	-14.4174	-1.9063	4.0194e-47	9.08196e-45	0.26242	0.686713
RPS8	-14.5562	-0.682527	5.33512e-48	1.22462e-45	0.996178	0.997203
RPS3	-14.6071	-0.736536	2.52881e-48	5.89824e-46	0.971975	0.987413
FAU	-14.6413	-0.840827	1.53152e-48	3.63071e-46	0.940127	0.988811
RPS15	-14.7787	-0.72215	2.01155e-49	4.93034e-47	0.974522	0.99021
RPL37A	-14.8264	-0.648787	9.88233e-50	2.46394e-47	0.994904	0.995804
RPL19	-14.9499	-0.724989	1.5595e-50	4.02712e-48	0.975796	0.995804
RPS25	-15.0219	-0.821912	5.27409e-51	1.3867e-48	0.96051	0.991608
EEF1B2	-15.0723	-1.24301	2.46366e-51	6.59758e-49	0.746497	0.917483
RPL5	-15.329	-1.03786	4.89307e-53	1.33507e-50	0.887898	0.976224
RPS28	-15.357	-0.751284	3.17913e-53	8.84103e-51	0.987261	0.997203
RPL27A	-15.536	-0.672015	1.98056e-54	5.61585e-52	0.984713	0.994406
RPL8	-15.6497	-0.971742	3.33753e-55	9.6528e-53	0.899363	0.976224
RPL28	-15.7015	-0.617791	1.47699e-55	4.35894e-53	0.996178	0.994406
RPL12	-15.7777	-0.892146	4.42992e-56	1.33461e-53	0.956688	0.993007
HINT1	-15.7895	-1.36652	3.67352e-56	1.13027e-53	0.680255	0.927273
RPL11	-15.9569	-0.738688	2.55063e-57	8.01841e-55	0.989809	0.995804
RPL35A	-16.0513	-0.882747	5.60236e-58	1.80035e-55	0.959236	0.981818
RPS6	-16.0702	-0.892098	4.1297e-58	1.35726e-55	0.969427	0.994406
RPL29	-16.0868	-0.923027	3.15962e-58	1.06259e-55	0.938854	0.993007
RPS27	-16.1269	-0.851318	1.65217e-58	5.68856e-56	0.997452	0.997203
RPL23A	-16.1832	-0.933539	6.62711e-59	2.33743e-56	0.95414	0.995804
RPS18	-16.1914	-0.715993	5.80275e-59	2.09784e-56	0.998726	0.998601
RPS2	-16.2942	-0.721412	1.08546e-59	4.02483e-57	0.991083	0.987413
RPL10A	-16.3484	-1.12168	4.46366e-60	1.69866e-57	0.886624	0.98042
RPS9	-16.3569	-0.877244	3.88408e-60	1.51805e-57	0.940127	0.973427
RPL7	-16.3602	-1.16084	3.68032e-60	1.47836e-57	0.850955	0.972028
RPL23	-16.4369	-1.05623	1.04073e-60	4.3e-58	0.903185	0.972028
RPS20	-16.4522	-0.942491	8.08792e-61	3.43998e-58	0.935032	0.99021
RPL3	-16.5643	-0.898666	1.26314e-61	5.53525e-59	0.952866	0.987413
RPL13	-16.5791	-0.688211	9.8755e-62	4.4628e-59	0.996178	0.997203
RPS15A	-16.7472	-0.81145	5.93903e-63	2.77046e-60	0.983439	0.997203
UBA52	-16.8779	-0.898022	6.54207e-64	3.1535e-61	0.955414	0.984615
TMSB4X	-16.9937	-0.614395	9.14719e-65	4.5613e-62	1	1
RPLP1	-17.0515	-0.808058	3.40677e-65	1.82464e-62	0.996178	1
RPL27	-17.2237	-1.06066	1.76472e-66	9.81523e-64	0.90828	0.973427
RPL32	-17.545	-0.856007	6.49517e-69	3.75707e-66	0.984713	0.995804
RPS11	-17.5788	-0.845855	3.58225e-69	2.15845e-66	0.970701	0.99021
RPL18	-17.7444	-0.939463	1.90523e-70	1.19789e-67	0.96051	0.993007
RPS7	-17.809	-1.00627	6.01784e-71	3.95564e-68	0.941401	0.986014
RPS23	-18.0786	-0.905448	4.69839e-73	3.2354e-70	0.975796	0.994406
RPS16	-18.2564	-1.03612	1.84132e-74	1.33137e-71	0.946497	0.991608
RPS27A	-18.2588	-0.944691	1.76065e-74	1.33137e-71	0.979618	0.995804
RPL41	-18.302	-0.860202	7.9736e-75	6.4059e-72	0.993631	0.995804
RPS14	-18.4312	-0.927431	7.38081e-76	6.27846e-73	0.982166	0.997203
RPS5	-18.4766	-1.49584	3.1884e-76	2.88172e-73	0.780892	0.962238
RPL15	-18.5488	-1.13434	8.34379e-77	8.04397e-74	0.917197	0.983217
RPL21	-18.8899	-1.49464	1.38041e-79	1.42587e-76	0.898089	0.979021
RPS17	-18.8934	-1.28786	1.29281e-79	1.42587e-76	0.890446	0.974825
RPL17	-18.9219	-1.13016	7.53614e-80	9.08168e-77	0.945223	0.983217
RPS12	-19.0703	-1.08772	4.46091e-81	5.86448e-78	0.987261	0.998601
RPL13A	-19.2206	-0.867689	2.48701e-82	3.59646e-79	0.991083	0.997203
RPL18A	-19.4259	-1.03307	4.66018e-84	7.48788e-81	0.969427	0.991608
RPS13	-20.2527	-1.37981	3.36349e-91	6.07993e-88	0.903185	0.976224
RPS4X	-20.2738	-1.15483	2.19263e-91	4.52967e-88	0.963057	0.99021
RPL9	-20.3222	-1.21767	8.18067e-92	1.97168e-88	0.950318	0.988811
RPL30	-20.3691	-1.08632	3.14306e-92	1.1363e-88	0.985987	0.993007
RPL10	-20.442	-1.12223	7.08125e-93	3.4134e-89	0.97707	0.995804
RPS3A	-22.2861	-1.46909	5.03694e-110	3.64196e-106	0.940127	0.991608
RPS10	-23.7039	-1.88758	3.28554e-124	4.75122e-120	0.808917	0.973427

## Sheet: CD4 Tem
name	scores	lfc	pval	adj_pval	pct_nz_group	pct_nz_reference
MALAT1	32.8948	0.803511	2.60632e-237	1.8845e-233	0.99961	1
MT-CO3	22.5622	0.610248	1.01827e-112	4.33096e-110	1	0.998337
MT-ND4L	18.2782	0.995087	1.23332e-74	2.74385e-72	0.747853	0.548628
PTPRC	16.2386	0.405168	2.69115e-59	4.98932e-57	0.992974	0.983375
SYNE2	15.713	0.677679	1.23246e-55	2.20033e-53	0.908275	0.817124
ITGB1	15.6876	0.771879	1.83805e-55	3.24146e-53	0.885636	0.746883
MT-CO2	14.8086	0.34436	1.28814e-49	2.02477e-47	0.99961	0.999584
MT-CO1	14.365	0.30755	8.58613e-47	1.30699e-44	1	1
RPS26	14.3345	0.713207	1.33138e-46	2.00553e-44	0.871585	0.790939
SYNE1	13.9608	0.929551	2.70246e-44	4.0289e-42	0.683841	0.516625
PYHIN1	13.6175	1.04112	3.14957e-42	4.6006e-40	0.548009	0.35453
IFITM1	13.1904	0.718976	9.96809e-40	1.42721e-37	0.768931	0.635495
ITGB2	12.7995	0.776204	1.65069e-37	2.29526e-35	0.657689	0.515794
MBP	12.4635	0.585172	1.18087e-35	1.58116e-33	0.815379	0.703658
THEMIS	12.4055	0.615169	2.43877e-35	3.2355e-33	0.807963	0.732336
ARID5B	12.3759	0.758311	3.52807e-35	4.59635e-33	0.69477	0.552369
ATP2B1	11.9411	0.675752	7.22998e-33	9.09155e-31	0.724044	0.598919
MT-ND2	11.9377	0.320924	7.52845e-33	9.38525e-31	0.995706	0.995012
FOXN3	11.8012	0.50852	3.84804e-32	4.75611e-30	0.894223	0.819618
MT-ND6	11.7576	0.949958	6.45648e-32	7.84782e-30	0.488681	0.324605
NR3C1	11.7576	0.677965	6.45799e-32	7.84782e-30	0.705699	0.572319
ETS1	11.4987	0.407309	1.33864e-30	1.59984e-28	0.927791	0.888612
RASA3	11.4364	0.626016	2.75111e-30	3.26097e-28	0.74356	0.62926
ATXN1	11.384	0.586202	5.02173e-30	5.904e-28	0.827088	0.713633
DDX17	11.249	0.478195	2.34123e-29	2.73036e-27	0.813427	0.73483
AKT3	11.2125	0.528363	3.5388e-29	4.09397e-27	0.833724	0.746052
MT-ND4	11.1873	0.25892	4.70566e-29	5.35815e-27	0.998829	0.997506
ZEB2	11.0901	1.58404	1.40145e-28	1.57104e-26	0.314598	0.135079
JAZF1	10.9824	0.956254	4.64544e-28	5.08922e-26	0.4758	0.320865
IKZF1	10.7753	0.389871	4.5037e-27	4.8603e-25	0.910617	0.87074
RABGAP1L	10.7722	0.46657	4.65986e-27	4.99157e-25	0.889539	0.844555
RNF213	10.4126	0.487394	2.17105e-25	2.24254e-23	0.812256	0.732336
ARGLU1	10.2634	0.513457	1.0298e-24	1.03416e-22	0.75644	0.65212
AHNAK	10.2102	0.465715	1.78517e-24	1.78037e-22	0.851678	0.777224
ARHGAP15	10.1876	0.321979	2.25338e-24	2.21674e-22	0.985948	0.974647
UTRN	10.0803	0.425013	6.75163e-24	6.59698e-22	0.897736	0.836658
SEMA4D	10.0768	0.557646	6.99879e-24	6.79258e-22	0.700625	0.575229
N4BP2L2	10.045	0.404631	9.66249e-24	9.31528e-22	0.88993	0.827515
GPCPD1	10.0058	0.783327	1.43721e-23	1.37639e-21	0.486729	0.338321
NKG7	9.90854	1.31976	3.82196e-23	3.61238e-21	0.356362	0.208645
CLEC2D	9.86936	0.462337	5.65255e-23	5.30789e-21	0.786885	0.715711
PLCL2	9.73742	0.479197	2.08798e-22	1.93553e-20	0.775176	0.683707
PRRC2C	9.7228	0.416546	2.41065e-22	2.22041e-20	0.823185	0.740648
CSGALNACT1	9.63298	0.753784	5.80243e-22	5.3107e-20	0.507806	0.373649
ZNF638	9.56482	0.546964	1.124e-21	1.00957e-19	0.659641	0.545303
SRRM2	9.51143	0.518475	1.88051e-21	1.65817e-19	0.654957	0.554863
PTPRJ	9.49061	0.69765	2.29681e-21	2.01298e-19	0.546058	0.424356
MEGF9	9.47917	1.1173	2.5631e-21	2.23283e-19	0.326698	0.173732
FYN	9.47836	0.422114	2.5831e-21	2.23467e-19	0.857143	0.792186
LAIR2	9.47784	2.35486	2.59612e-21	2.23467e-19	0.201795	0.0477972
LPP	9.46917	0.502401	2.82086e-21	2.41376e-19	0.772053	0.668329
DPYD	9.44212	0.407708	3.65317e-21	3.10756e-19	0.888759	0.835411
SFMBT2	9.3665	0.896291	7.49789e-21	6.26746e-19	0.403201	0.259767
NEAT1	9.32212	0.423901	1.14037e-20	9.47751e-19	0.899297	0.848712
IQGAP2	9.18603	0.422591	4.07598e-20	3.34902e-18	0.860656	0.788861
DOCK2	9.18458	0.477469	4.13145e-20	3.37542e-18	0.738486	0.636741
ARHGAP25	9.12815	0.472523	6.96817e-20	5.66105e-18	0.728337	0.62926
GNLY	9.11171	1.48584	8.10946e-20	6.55145e-18	0.274395	0.127598
SAMD3	9.11016	0.645157	8.22645e-20	6.60904e-18	0.584309	0.467581
EVL	9.08769	0.385512	1.01166e-19	8.08267e-18	0.815379	0.755611
PIK3R5	9.00783	0.515582	2.10168e-19	1.65176e-17	0.678376	0.579385
KIAA1109	8.97871	0.56524	2.73966e-19	2.14153e-17	0.600703	0.472984
PRKCH	8.96978	0.371529	2.97106e-19	2.30992e-17	0.884465	0.835827
AKAP13	8.93197	0.338497	4.18506e-19	3.21916e-17	0.895394	0.852868
CD2	8.92495	0.388416	4.45906e-19	3.41177e-17	0.80523	0.745636
PRR5L	8.90953	1.04913	5.12495e-19	3.8802e-17	0.31694	0.171239
CD226	8.90222	0.517615	5.47426e-19	4.12309e-17	0.647541	0.548628
SLC4A7	8.8781	0.481325	6.80134e-19	5.05099e-17	0.690086	0.599751
DOCK10	8.87794	0.375569	6.81102e-19	5.05099e-17	0.889149	0.840815
MIR4435-2HG	8.8707	1.11317	7.26907e-19	5.36316e-17	0.309914	0.16916
FLNA	8.80054	0.616755	1.36162e-18	9.94465e-17	0.58509	0.479219
ANKRD44	8.77344	0.352064	1.73288e-18	1.25926e-16	0.928962	0.878637
LUC7L3	8.77092	0.494474	1.77217e-18	1.28137e-16	0.664715	0.561513
CD84	8.76864	0.765943	1.80836e-18	1.30103e-16	0.419984	0.283874
RSRP1	8.7562	0.477317	2.01942e-18	1.44568e-16	0.683841	0.584372
GZMH	8.70633	1.56178	3.13868e-18	2.23589e-16	0.243169	0.103907
AKAP9	8.69462	0.531518	3.47981e-18	2.46674e-16	0.628415	0.512884
AOAH	8.65278	1.67815	5.02596e-18	3.54539e-16	0.225215	0.084788
EMB	8.63801	0.39423	5.72032e-18	4.01561e-16	0.781811	0.712801
MBD5	8.62807	0.526331	6.23966e-18	4.35902e-16	0.665105	0.556525
DDX5	8.61453	0.289738	7.02291e-18	4.88261e-16	0.946526	0.916459
STK38	8.59074	0.399004	8.64122e-18	5.95051e-16	0.773224	0.702826
PNISR	8.50341	0.43964	1.84101e-17	1.26175e-15	0.722482	0.63217
PICALM	8.48986	0.46078	2.06883e-17	1.4112e-15	0.734192	0.648379
TRERF1	8.48616	0.524224	2.13577e-17	1.45002e-15	0.635831	0.514547
CHST11	8.45542	0.413083	2.78081e-17	1.87913e-15	0.796253	0.730258
ZRANB2	8.44664	0.500966	2.99799e-17	2.01646e-15	0.624122	0.512053
APBA2	8.42719	1.19627	3.54076e-17	2.35958e-15	0.274395	0.139235
TGFBR3	8.42099	0.799962	3.73313e-17	2.47637e-15	0.444184	0.329593
MYO1F	8.41159	0.548592	4.04493e-17	2.67095e-15	0.622951	0.531588
ANK3	8.38366	0.492815	5.13066e-17	3.37247e-15	0.720921	0.655029
PPP3CC	8.33959	0.459877	7.45481e-17	4.87801e-15	0.685402	0.589776
RFX3	8.2949	0.537723	1.08679e-16	7.04756e-15	0.613193	0.512469
SLAMF6	8.28276	0.651072	1.20349e-16	7.73494e-15	0.47541	0.351621
CASP8	8.27447	0.535794	1.29027e-16	8.25604e-15	0.589383	0.482128
PRF1	8.24301	1.14668	1.67933e-16	1.06512e-14	0.299375	0.174979
SRSF11	8.22313	0.427797	1.98265e-16	1.24956e-14	0.71897	0.623026
CAST	8.22284	0.397765	1.9874e-16	1.24956e-14	0.758392	0.681214
PRDM2	8.20683	0.521031	2.2711e-16	1.42175e-14	0.580016	0.473815
PLEK	8.16967	1.44816	3.09247e-16	1.92759e-14	0.234192	0.103907
SKAP1	8.16585	0.282059	3.19167e-16	1.98089e-14	0.944575	0.92394
HERC1	8.16291	0.410884	3.2706e-16	2.0212e-14	0.750195	0.660432
FTX	8.09941	0.337786	5.5227e-16	3.36978e-14	0.859485	0.812968
SLFN12L	8.0659	0.439636	7.26991e-16	4.41724e-14	0.705308	0.617207
A2M	8.04147	0.643305	8.87644e-16	5.37081e-14	0.507026	0.386949
GNAQ	8.02597	0.490257	1.0073e-15	6.06943e-14	0.639735	0.553616
NLRC5	7.97767	0.43707	1.49122e-15	8.91094e-14	0.703747	0.605154
SESN3	7.9605	0.727776	1.71347e-15	1.01969e-13	0.425059	0.311721
CD44	7.95735	0.347885	1.7576e-15	1.04167e-13	0.847775	0.790939
SON	7.92096	0.37831	2.3568e-15	1.39109e-13	0.73224	0.657523
MT-ATP8	7.91096	0.597297	2.55419e-15	1.50147e-13	0.480484	0.361596
RB1	7.89475	0.581777	2.90908e-15	1.70316e-13	0.502342	0.396509
PRKCQ	7.86232	0.366696	3.7707e-15	2.19872e-13	0.798985	0.73192
ADGRE5	7.85019	0.449022	4.15404e-15	2.41251e-13	0.656128	0.571072
RNF149	7.84583	0.450257	4.30111e-15	2.48794e-13	0.654176	0.56276
SLFN5	7.84077	0.446935	4.47794e-15	2.5799e-13	0.648712	0.559019
SMCHD1	7.82888	0.333496	4.92222e-15	2.81345e-13	0.859875	0.808396
PIP4K2A	7.82597	0.334986	5.03742e-15	2.86796e-13	0.888759	0.838321
KLRK1	7.79654	1.38506	6.36271e-15	3.60828e-13	0.238095	0.115544
CCDC88C	7.78841	0.458959	6.78598e-15	3.81837e-13	0.662373	0.561097
SNRNP70	7.75639	0.627145	8.73808e-15	4.89773e-13	0.446916	0.335827
RUNX1	7.74643	0.355479	9.45088e-15	5.2768e-13	0.851288	0.79468
CFLAR	7.73993	0.409229	9.94698e-15	5.53243e-13	0.728337	0.642976
CD8A	7.73697	1.68947	1.01812e-14	5.61945e-13	0.199844	0.0752286
PRKCB	7.67261	0.393102	1.68538e-14	9.19706e-13	0.760343	0.685786
LINC00342	7.65738	0.84963	1.89758e-14	1.03161e-12	0.32982	0.212386
DIAPH1	7.65588	0.4258	1.91993e-14	1.03985e-12	0.686573	0.603076
STAT4	7.61835	0.438084	2.56935e-14	1.37613e-12	0.687744	0.604323
MTSS1	7.61522	0.923334	2.63234e-14	1.40466e-12	0.323185	0.205736
LRBA	7.60557	0.371911	2.83661e-14	1.5081e-12	0.836846	0.760183
CD96	7.59503	0.385267	3.07732e-14	1.63008e-12	0.750585	0.693682
ARHGAP26	7.59353	0.620809	3.11304e-14	1.64298e-12	0.486729	0.379468
PCED1B	7.58669	0.35311	3.28175e-14	1.72572e-12	0.852849	0.791771
LINC00861	7.53426	0.346085	4.91113e-14	2.57318e-12	0.827869	0.778055
CHD3	7.51164	0.740212	5.8393e-14	3.04845e-12	0.366901	0.248961
ARHGEF3	7.50849	0.356924	5.98138e-14	3.11139e-12	0.818501	0.75478
RNF19A	7.50199	0.490423	6.28577e-14	3.25801e-12	0.559719	0.464672
PPP2R5C	7.46076	0.286871	8.60266e-14	4.44297e-12	0.870804	0.846218
ITGAL	7.45834	0.471617	8.76177e-14	4.50904e-12	0.63427	0.549044
HIVEP3	7.45577	0.59644	8.93449e-14	4.58162e-12	0.490242	0.388612
KMT2E	7.44254	0.35447	9.87694e-14	5.02924e-12	0.771663	0.700748
MCOLN2	7.40668	1.23304	1.29499e-13	6.5708e-12	0.233021	0.114298
HLA-DPB1	7.38533	0.818073	1.5207e-13	7.66233e-12	0.31733	0.196592
CDC14A	7.37186	0.339346	1.68269e-13	8.41987e-12	0.857533	0.811721
ARAP2	7.3586	0.505458	1.85844e-13	9.26718e-12	0.556206	0.46675
LEF1	7.35251	0.4447	1.94522e-13	9.66663e-12	0.660422	0.590607
SRPK2	7.33356	0.404633	2.24126e-13	1.10996e-11	0.733802	0.660848
PREX1	7.30785	0.476245	2.71443e-13	1.33515e-11	0.584699	0.484206
PRPF4B	7.29812	0.52277	2.91826e-13	1.43054e-11	0.51249	0.402328
ANKRD11	7.29616	0.362169	2.96106e-13	1.44662e-11	0.755269	0.688695
TRAF3IP3	7.255	0.32695	4.01674e-13	1.94268e-11	0.757221	0.703242
KLRG1	7.22243	0.592824	5.10682e-13	2.45348e-11	0.458236	0.358271
MDFIC	7.21042	0.352831	5.57791e-13	2.67093e-11	0.806401	0.752286
FGFBP2	7.19077	1.50779	6.44286e-13	3.07492e-11	0.193208	0.0752286
ST6GAL1	7.19002	0.352729	6.47798e-13	3.08152e-11	0.779859	0.730258
MED15	7.18097	0.626558	6.92192e-13	3.2819e-11	0.411788	0.304239
ATP8A1	7.17351	0.705797	7.31007e-13	3.45461e-11	0.387198	0.283458
CA5B	7.1679	0.495786	7.61595e-13	3.58744e-11	0.531226	0.441397
MIRLET7BHG	7.14635	1.64558	8.91155e-13	4.18409e-11	0.180328	0.0631754
FOXP1	7.13278	0.259663	9.83604e-13	4.58835e-11	0.929352	0.912303
ZNF207	7.12885	0.450526	1.01209e-12	4.70605e-11	0.561671	0.460515
MIAT	7.10463	1.14199	1.20649e-12	5.592e-11	0.240827	0.128013
ZFC3H1	7.09707	0.569108	1.27425e-12	5.88721e-11	0.440671	0.334996
ARHGEF1	7.09491	0.485861	1.29438e-12	5.96116e-11	0.533568	0.433915
VOPP1	7.08817	0.392006	1.35899e-12	6.23885e-11	0.68306	0.60266
CNOT6L	7.08232	0.35835	1.41762e-12	6.48741e-11	0.724434	0.658354
NKTR	7.07959	0.404963	1.44584e-12	6.59569e-11	0.628806	0.548213
FAM172A	7.0751	0.376346	1.49337e-12	6.79106e-11	0.740437	0.66542
ELMO1	7.07185	0.340124	1.52884e-12	6.93057e-11	0.800546	0.73483
SAMHD1	7.06676	0.369084	1.58591e-12	7.16685e-11	0.739657	0.661679
ITGB2-AS1	7.0654	0.86453	1.60159e-12	7.21515e-11	0.290788	0.177057
INPP4B	7.06482	0.292166	1.60823e-12	7.22253e-11	0.888759	0.865752
ATM	7.0498	0.30132	1.79177e-12	8.02193e-11	0.842701	0.795511
ATP2B4	7.03673	0.410355	1.96797e-12	8.75655e-11	0.653786	0.571488
CD8B	7.03296	1.64216	2.02191e-12	8.96898e-11	0.181109	0.066916
LINC00243	7.02123	0.815104	2.19929e-12	9.72596e-11	0.306011	0.194098
TNIK	7.01812	0.340008	2.24875e-12	9.91437e-11	0.774395	0.722361
GCC2	7.01496	0.397387	2.30011e-12	1.011e-10	0.631928	0.557772
ANKRD36C	7.00605	0.794908	2.45149e-12	1.07427e-10	0.309133	0.197839
DOCK8	6.97563	0.29768	3.04497e-12	1.33031e-10	0.871194	0.822527
NCOA7	6.94409	0.459706	3.80902e-12	1.65412e-10	0.557767	0.454697
CDK11A	6.94318	0.790139	3.83366e-12	1.65984e-10	0.308743	0.195761
ZNF292	6.93571	0.406966	4.04187e-12	1.74476e-10	0.660422	0.563175
ITK	6.92963	0.312657	4.21933e-12	1.81595e-10	0.859485	0.806733
MPHOSPH8	6.92209	0.395314	4.45023e-12	1.90964e-10	0.631148	0.55611
GPR174	6.88344	0.553789	5.84261e-12	2.4997e-10	0.438329	0.331671
RAP1GAP2	6.87987	0.485412	5.99061e-12	2.55546e-10	0.588993	0.498753
SPOCK2	6.8792	0.419564	6.01897e-12	2.56001e-10	0.603825	0.511222
SMYD3	6.84402	0.400888	7.70027e-12	3.2655e-10	0.696331	0.624688
BIRC3	6.82699	0.504218	8.67118e-12	3.66649e-10	0.508197	0.418953
VTI1A	6.81939	0.396283	9.14252e-12	3.85452e-10	0.67057	0.584372
SUN2	6.81567	0.4472	9.38235e-12	3.94413e-10	0.571429	0.482128
UBR2	6.80165	0.404978	1.03428e-11	4.32275e-10	0.620609	0.533666
CMIP	6.79939	0.590414	1.05061e-11	4.37834e-10	0.431304	0.335411
USP3	6.76561	0.347939	1.32753e-11	5.51648e-10	0.724434	0.65586
TRANK1	6.75779	0.53169	1.40115e-11	5.79983e-10	0.448478	0.347465
PPP6R2	6.71554	0.505121	1.87373e-11	7.71965e-10	0.481265	0.385287
C1orf21	6.70845	1.38971	1.96699e-11	8.08087e-10	0.187744	0.0777224
ZAP70	6.69664	0.647407	2.13272e-11	8.71222e-10	0.374317	0.275561
USP24	6.6956	0.48706	2.14793e-11	8.74964e-10	0.496877	0.407315
ZNF831	6.67141	0.440014	2.53358e-11	1.02628e-09	0.575332	0.486284
FUS	6.64064	0.364368	3.12323e-11	1.26159e-09	0.656909	0.583126
JPX	6.62443	0.383308	3.48591e-11	1.40027e-09	0.623341	0.5532
SP100	6.61872	0.3064	3.62323e-11	1.44739e-09	0.800937	0.745636
USP47	6.61396	0.432236	3.74175e-11	1.49062e-09	0.551132	0.456775
TTC14	6.59255	0.582788	4.32327e-11	1.71755e-09	0.408665	0.311721
IQGAP1	6.59213	0.362263	4.33569e-11	1.71776e-09	0.67018	0.595594
BRD9	6.58803	0.68963	4.45701e-11	1.761e-09	0.330211	0.223608
PRPF38B	6.58109	0.470507	4.67004e-11	1.84015e-09	0.498439	0.412718
RNF125	6.55995	0.440739	5.38247e-11	2.11511e-09	0.551913	0.452203
SLC9A9	6.53971	0.506176	6.16364e-11	2.41551e-09	0.481655	0.389027
SF3B1	6.53905	0.442042	6.19102e-11	2.41969e-09	0.538251	0.441812
NCK2	6.53307	0.360515	6.44334e-11	2.51151e-09	0.675644	0.606401
APBB1IP	6.51152	0.312338	7.43947e-11	2.88424e-09	0.802108	0.738986
ANKRD36	6.49433	0.553779	8.34046e-11	3.2163e-09	0.420765	0.321696
SERPINB9	6.49391	0.506472	8.36352e-11	3.21662e-09	0.450429	0.348296
LSP1	6.47976	0.434694	9.18683e-11	3.52389e-09	0.522248	0.434331
SELL	6.45832	0.590857	1.05869e-10	4.05018e-09	0.406323	0.314214
CARD11	6.4515	0.357639	1.10752e-10	4.2258e-09	0.720531	0.635495
C1orf162	6.44123	0.595181	1.18507e-10	4.50981e-09	0.361436	0.251455
PCM1	6.43622	0.36702	1.22481e-10	4.64883e-09	0.649883	0.571072
ANKRD12	6.42909	0.259351	1.2837e-10	4.84691e-09	0.889149	0.849127
DIAPH2	6.42185	0.428226	1.34623e-10	5.06977e-09	0.558938	0.475894
MACF1	6.41916	0.294407	1.37025e-10	5.14682e-09	0.784543	0.738986
PARP14	6.4154	0.580697	1.40451e-10	5.26183e-09	0.398517	0.297589
CD74	6.41416	0.527865	1.41606e-10	5.29136e-09	0.440671	0.345387
DLEU2	6.40626	0.491902	1.49135e-10	5.52983e-09	0.492194	0.393184
CX3CR1	6.40032	1.52136	1.55052e-10	5.73453e-09	0.171741	0.0673317
ZRSR2	6.38529	0.618337	1.71076e-10	6.31106e-09	0.363388	0.264339
TRAPPC9	6.37978	0.415525	1.77337e-10	6.52539e-09	0.583138	0.508313
PARP8	6.35136	0.278147	2.13418e-10	7.83309e-09	0.874317	0.839568
ABCC1	6.34195	0.510431	2.26876e-10	8.30595e-09	0.432084	0.334165
GPHN	6.33753	0.505333	2.33484e-10	8.50483e-09	0.469555	0.381131
CCL5	6.32905	0.610747	2.46669e-10	8.9625e-09	0.444965	0.358271
UPF2	6.32053	0.513927	2.60662e-10	9.44722e-09	0.445746	0.35079
MGAT4A	6.28211	0.315512	3.33999e-10	1.20448e-08	0.750585	0.682461
INPP4A	6.28158	0.373937	3.3515e-10	1.20562e-08	0.635441	0.561097
CD247	6.27963	0.261928	3.39379e-10	1.21781e-08	0.834504	0.803408
CST7	6.27744	0.861919	3.44186e-10	1.22997e-08	0.278689	0.181214
PTPRA	6.27731	0.368522	3.44471e-10	1.22997e-08	0.636222	0.55611
NIPBL	6.2653	0.332315	3.72109e-10	1.32539e-08	0.714286	0.640898
JAKMIP2	6.23602	1.00494	4.48856e-10	1.59482e-08	0.227166	0.126351
NCOA2	6.22836	0.336437	4.71356e-10	1.67066e-08	0.67096	0.613051
FCRL6	6.21345	1.67655	5.18333e-10	1.8282e-08	0.156518	0.0552785
ATRX	6.20516	0.313054	5.4642e-10	1.92258e-08	0.726386	0.654198
EXOC4	6.17701	0.346918	6.53262e-10	2.29292e-08	0.688134	0.623026
VPS13B	6.13945	0.310634	8.28057e-10	2.8924e-08	0.73185	0.667082
OPTN	6.1181	0.445383	9.46995e-10	3.29988e-08	0.486339	0.388612
IL10RA	6.11702	0.412892	9.53425e-10	3.3143e-08	0.531226	0.448878
NFATC2	6.11275	0.384585	9.79271e-10	3.39598e-08	0.581967	0.506234
TRABD2A	6.10997	0.586282	9.96488e-10	3.44742e-08	0.375878	0.283874
KDM6A	6.09411	0.332773	1.1005e-09	3.78912e-08	0.69516	0.621779
SP140L	6.07356	0.481829	1.25104e-09	4.27689e-08	0.440281	0.34788
MAP4K4	6.06104	0.345908	1.35242e-09	4.59093e-08	0.67018	0.596426
NUTM2A-AS1	6.05997	0.45279	1.36144e-09	4.61071e-08	0.483607	0.394431
NPIPB4	6.05882	1.09172	1.37127e-09	4.63317e-08	0.204137	0.106401
PZP	6.04679	0.517244	1.47759e-09	4.96916e-08	0.430913	0.337905
ELF1	6.03279	0.287251	1.61155e-09	5.40711e-08	0.764637	0.708645
VPS13C	6.03112	0.314411	1.62832e-09	5.43947e-08	0.677596	0.620948
DOCK11	6.03108	0.344246	1.62872e-09	5.43947e-08	0.668228	0.592685
HERC2	6.02866	0.616822	1.65324e-09	5.50864e-08	0.327479	0.230258
WDR70	6.02508	0.40436	1.69028e-09	5.61618e-08	0.527322	0.442643
EML4	6.02479	0.288845	1.69328e-09	5.61618e-08	0.788056	0.736076
MAML2	6.01689	0.306915	1.77796e-09	5.85673e-08	0.798595	0.765586
TBC1D22A	6.01543	0.349026	1.79411e-09	5.89651e-08	0.638173	0.560266
GOLGA8A	6.01236	1.05252	1.82841e-09	5.9956e-08	0.199063	0.099335
RAPGEF1	6.01007	0.388697	1.85438e-09	6.067e-08	0.575722	0.509975
SPON2	6.00784	1.07474	1.88013e-09	6.13738e-08	0.199063	0.100166
HNRNPU	6.00128	0.305929	1.95772e-09	6.36193e-08	0.667838	0.612635
PHC3	5.99525	0.330346	2.03173e-09	6.5729e-08	0.64598	0.581879
FBXW7	5.98493	0.347963	2.16486e-09	6.98797e-08	0.653786	0.589776
DIP2A	5.9735	0.600133	2.32221e-09	7.468e-08	0.35363	0.261845
PHF21A	5.97338	0.428464	2.32391e-09	7.468e-08	0.507416	0.435162
WNK1	5.97072	0.304609	2.36215e-09	7.57407e-08	0.73185	0.663342
ZNF683	5.95899	2.23116	2.53804e-09	8.12005e-08	0.129586	0.032419
TAOK3	5.9539	0.296766	2.61825e-09	8.35816e-08	0.766198	0.70532
RBM6	5.93952	0.326959	2.85855e-09	9.10518e-08	0.677986	0.610557
MYCBP2	5.93626	0.261441	2.91605e-09	9.26791e-08	0.770101	0.730258
PKN2	5.93408	0.424137	2.95501e-09	9.37113e-08	0.498048	0.408562
EPC1	5.93346	0.262322	2.96608e-09	9.38565e-08	0.813817	0.773483
TCF12	5.92764	0.326993	3.07328e-09	9.70363e-08	0.688915	0.620532
RASA2	5.92261	0.333978	3.16875e-09	9.9616e-08	0.672521	0.593932
RBM5	5.92096	0.504567	3.20077e-09	1.00404e-07	0.40242	0.307564
AL592183.1	5.92055	0.717239	3.20867e-09	1.00434e-07	0.26854	0.169576
ERN1	5.92011	0.384643	3.21718e-09	1.00483e-07	0.604215	0.52286
NIN	5.91705	0.427131	3.27775e-09	1.02154e-07	0.497268	0.41064
SLC39A10	5.91064	0.536472	3.40775e-09	1.05977e-07	0.379001	0.283042
R3HCC1L	5.8991	0.555193	3.65482e-09	1.13417e-07	0.363778	0.267664
SETD2	5.89223	0.363547	3.81029e-09	1.17988e-07	0.592116	0.515378
GAB3	5.88527	0.619424	3.97409e-09	1.22798e-07	0.328259	0.236492
P2RY8	5.88254	0.311742	4.04026e-09	1.24576e-07	0.727166	0.65877
SLTM	5.87717	0.374356	4.17333e-09	1.28133e-07	0.559329	0.474647
CYTH1	5.87417	0.251698	4.24957e-09	1.30197e-07	0.86534	0.820449
NCOR1	5.87181	0.332439	4.31066e-09	1.3179e-07	0.67018	0.594347
NAP1L4	5.86658	0.36246	4.44867e-09	1.35722e-07	0.594067	0.514547
RFTN1	5.86385	0.417192	4.52252e-09	1.37684e-07	0.5	0.409393
EFHD2	5.85882	0.703182	4.66156e-09	1.41027e-07	0.321233	0.238155
CNTRL	5.85366	0.402706	4.80877e-09	1.45177e-07	0.511319	0.425603
GZMB	5.84787	1.70167	4.97912e-09	1.49792e-07	0.147151	0.0519534
IGF2R	5.84776	0.484628	4.98238e-09	1.49792e-07	0.425059	0.342062
GOLGA4	5.84098	0.370372	5.18945e-09	1.55455e-07	0.591725	0.509975
DENND4A	5.84089	0.32893	5.19223e-09	1.55455e-07	0.669399	0.603491
THUMPD3-AS1	5.83521	0.506659	5.37226e-09	1.60513e-07	0.388368	0.292186
PNN	5.82162	0.465669	5.8279e-09	1.7341e-07	0.420375	0.325852
SAMD9	5.81084	0.64605	6.21619e-09	1.84584e-07	0.306011	0.214048
BCLAF1	5.80927	0.421356	6.27453e-09	1.85934e-07	0.477361	0.392352
PTK2B	5.8073	0.470677	6.34875e-09	1.87749e-07	0.419984	0.33084
PRKCA	5.7965	0.324509	6.77112e-09	1.99831e-07	0.700234	0.660848
SLCO3A1	5.79529	0.352325	6.82042e-09	2.00876e-07	0.626854	0.553616
FBXL17	5.79125	0.34753	6.98646e-09	2.05348e-07	0.639735	0.56941
SUCLG2	5.76145	0.328357	8.33939e-09	2.44121e-07	0.608509	0.5532
AUH	5.73379	0.575711	9.82111e-09	2.86337e-07	0.34192	0.251039
WWP1	5.7298	0.330732	1.00548e-08	2.92561e-07	0.638173	0.567747
ASH1L	5.72884	0.283315	1.01119e-08	2.93631e-07	0.766979	0.705736
ASCC3	5.71026	0.388182	1.12807e-08	3.25982e-07	0.5484	0.45719
NPC1	5.71004	0.514832	1.12951e-08	3.25982e-07	0.374707	0.283042
WIPF1	5.69572	0.274244	1.22854e-08	3.52499e-07	0.741998	0.690773
KLRD1	5.69489	1.28812	1.23454e-08	3.5352e-07	0.176815	0.0852037
UBA3	5.69312	0.549537	1.24736e-08	3.56482e-07	0.359485	0.272652
SPIDR	5.68256	0.394704	1.3269e-08	3.78467e-07	0.542155	0.467997
KAT6A	5.68161	0.298287	1.33429e-08	3.79827e-07	0.718189	0.653367
KLF12	5.67037	0.266258	1.42488e-08	4.04023e-07	0.861827	0.815877
AGTPBP1	5.65626	0.384239	1.54708e-08	4.37814e-07	0.544106	0.469244
RNF166	5.65271	0.609637	1.57941e-08	4.46091e-07	0.318891	0.224439
PPP1R16B	5.64489	0.448855	1.65289e-08	4.65028e-07	0.449258	0.358271
MAP4	5.63038	0.405586	1.79814e-08	5.02956e-07	0.502342	0.415628
TTC39C	5.62667	0.261142	1.83724e-08	5.12901e-07	0.761905	0.735661
PTPN22	5.62296	0.52143	1.87716e-08	5.23037e-07	0.371585	0.284705
ITGA4	5.61952	0.372872	1.91486e-08	5.32514e-07	0.633099	0.589776
TLN1	5.61627	0.444504	1.95127e-08	5.41306e-07	0.428181	0.340815
CCM2	5.61603	0.310278	1.95396e-08	5.41306e-07	0.685012	0.612635
TPR	5.61345	0.410999	1.98336e-08	5.48401e-07	0.47619	0.394015
MON2	5.61025	0.385296	2.02035e-08	5.57042e-07	0.514832	0.431837
GRAP2	5.61008	0.336566	2.02231e-08	5.57042e-07	0.632709	0.561513
USP34	5.59745	0.268072	2.17523e-08	5.9678e-07	0.760734	0.703242
CMTM8	5.59716	0.745959	2.17896e-08	5.9678e-07	0.28025	0.196176
OTULIN	5.5962	0.677861	2.19105e-08	5.98957e-07	0.270101	0.178304
CCNH	5.59129	0.343357	2.25392e-08	6.13821e-07	0.592506	0.534497
GNG2	5.58528	0.341064	2.33323e-08	6.34228e-07	0.641686	0.5798
SLF1	5.58419	0.660803	2.3479e-08	6.35822e-07	0.295082	0.207398
ABCD2	5.58351	0.585742	2.35714e-08	6.37132e-07	0.321233	0.233167
SETBP1	5.5738	2.05973	2.49242e-08	6.72441e-07	0.125683	0.0349127
MAD1L1	5.56359	0.628957	2.64285e-08	7.09582e-07	0.306011	0.219451
ZNF107	5.56346	0.659911	2.6448e-08	7.09582e-07	0.282982	0.193267
SH3KBP1	5.56006	0.259215	2.69676e-08	7.22183e-07	0.770882	0.726517
HEATR5B	5.55103	0.385317	2.83995e-08	7.57763e-07	0.509758	0.434746
IQSEC1	5.5447	0.46663	2.94452e-08	7.84174e-07	0.413739	0.32419
SP140	5.53455	0.445476	3.12028e-08	8.29456e-07	0.432865	0.349127
PTPN4	5.52961	0.300282	3.2094e-08	8.51582e-07	0.692037	0.624688
LINC00623	5.51899	0.409327	3.40949e-08	8.99719e-07	0.47541	0.396509
ACAP1	5.51348	0.373693	3.51807e-08	9.26681e-07	0.539813	0.462178
HNRNPLL	5.50731	0.458819	3.64349e-08	9.57973e-07	0.42701	0.344971
GPATCH8	5.50057	0.328439	3.78576e-08	9.93574e-07	0.627635	0.540732
STAG1	5.49545	0.296518	3.89719e-08	1.02096e-06	0.736534	0.67581
BTBD9	5.47666	0.339801	4.33418e-08	1.13135e-06	0.623731	0.561929
TRG-AS1	5.47386	0.426235	4.40328e-08	1.14525e-06	0.4879	0.424356
PXN	5.47335	0.546747	4.41609e-08	1.14652e-06	0.354801	0.269327
KDM5A	5.45672	0.3529	4.85003e-08	1.25467e-06	0.556596	0.479634
CYLD	5.45483	0.308603	4.9019e-08	1.26583e-06	0.630757	0.580216
ZFAND3	5.45231	0.266803	4.972e-08	1.28108e-06	0.758002	0.709892
MED23	5.45183	0.583545	4.9853e-08	1.28108e-06	0.310304	0.221945
HCLS1	5.45175	0.31421	4.98752e-08	1.28108e-06	0.605777	0.536991
CXCR4	5.45036	0.375804	5.02682e-08	1.28888e-06	0.517564	0.451372
DGKD	5.44946	0.530162	5.05234e-08	1.29313e-06	0.359485	0.275977
BRWD1	5.4454	0.352726	5.16888e-08	1.32062e-06	0.557377	0.484622
LYST	5.4434	0.586435	5.22725e-08	1.33318e-06	0.330601	0.248961
SYTL3	5.43846	0.57551	5.3742e-08	1.36825e-06	0.376269	0.306318
BIRC6	5.43309	0.272182	5.53866e-08	1.40764e-06	0.814208	0.747298
PRSS23	5.42409	1.99513	5.82494e-08	1.4778e-06	0.124122	0.035744
SENP7	5.42211	0.357364	5.88983e-08	1.49164e-06	0.544106	0.480881
ACIN1	5.41971	0.469688	5.96961e-08	1.5092e-06	0.408665	0.330008
ITPR1	5.41198	0.454521	6.23317e-08	1.57309e-06	0.404762	0.317124
FNDC3B	5.40301	0.413914	6.55305e-08	1.64806e-06	0.508197	0.444306
CLASP1	5.38943	0.349209	7.06833e-08	1.77149e-06	0.540593	0.47714
NRDC	5.3668	0.445294	8.01451e-08	1.99824e-06	0.418423	0.332918
MYO1G	5.3653	0.550048	8.0816e-08	2.0115e-06	0.338017	0.254364
IKBKB	5.36274	0.531429	8.19671e-08	2.03664e-06	0.336846	0.250623
CEP85L	5.35081	0.285442	8.75621e-08	2.17193e-06	0.691257	0.633416
TESPA1	5.34863	0.387739	8.86218e-08	2.19445e-06	0.494536	0.435578
OGT	5.33336	0.308075	9.64115e-08	2.37919e-06	0.62178	0.548213
CWF19L2	5.32969	0.443192	9.8381e-08	2.42366e-06	0.417252	0.339568
PSME4	5.32817	0.482136	9.92099e-08	2.43992e-06	0.395394	0.316293
NF1	5.29921	0.52875	1.16306e-07	2.85069e-06	0.338407	0.253948
FMNL1	5.29353	0.428884	1.1998e-07	2.93575e-06	0.436378	0.356193
PAXBP1	5.29285	0.57705	1.20422e-07	2.9416e-06	0.299766	0.209892
HERC4	5.29018	0.283786	1.22195e-07	2.97987e-06	0.715457	0.650457
SRSF2	5.27844	0.33948	1.30285e-07	3.17181e-06	0.54879	0.469659
TMPO	5.27028	0.419392	1.36216e-07	3.31063e-06	0.435207	0.354115
AP3B1	5.26394	0.341272	1.41004e-07	3.42123e-06	0.542935	0.472153
PLEKHA1	5.26325	0.46636	1.41529e-07	3.42822e-06	0.379391	0.296342
GOLGB1	5.24694	0.521688	1.54644e-07	3.72717e-06	0.350117	0.270574
EIF4G3	5.24578	0.437846	1.55626e-07	3.74461e-06	0.442233	0.366584
TBX21	5.24487	1.30511	1.56389e-07	3.7567e-06	0.156909	0.0723192
CD6	5.23928	0.339399	1.61202e-07	3.8659e-06	0.569087	0.5
MAP4K5	5.23535	0.548032	1.64669e-07	3.93726e-06	0.323966	0.239817
CAB39	5.23529	0.338425	1.64722e-07	3.93726e-06	0.552693	0.477556
SMARCA2	5.23479	0.33586	1.65172e-07	3.94152e-06	0.568696	0.510391
LGALS1	5.21467	0.386821	1.84145e-07	4.37979e-06	0.516784	0.443475
ERICH1	5.15364	0.45323	2.55482e-07	6.04668e-06	0.37744	0.295096
RNPC3	5.15052	0.600162	2.59765e-07	6.13801e-06	0.282982	0.19867
NUTM2B-AS1	5.14802	0.435366	2.63256e-07	6.21035e-06	0.401249	0.320449
PET100	5.14177	0.349704	2.7216e-07	6.40995e-06	0.534348	0.461347
GLCCI1	5.12552	0.431668	2.96716e-07	6.97693e-06	0.448868	0.386949
ZNF600	5.12247	1.04736	3.01555e-07	7.06771e-06	0.178376	0.09601
RSF1	5.12198	0.315371	3.02347e-07	7.07482e-06	0.588993	0.522028
CEP192	5.11834	0.46518	3.08243e-07	7.18952e-06	0.362998	0.280549
MBNL2	5.11484	0.386376	3.14003e-07	7.31207e-06	0.473068	0.399002
STX2	5.11149	0.621163	3.19632e-07	7.43118e-06	0.270101	0.186617
GNPTAB	5.10946	0.571062	3.23083e-07	7.49936e-06	0.311866	0.232336
FGL2	5.09634	1.46559	3.46291e-07	7.99954e-06	0.128415	0.0436409
CMTM7	5.08975	0.432675	3.58527e-07	8.269e-06	0.400859	0.319202
TBC1D19	5.08464	0.635015	3.68328e-07	8.48152e-06	0.286105	0.209061
EPC2	5.07965	0.345227	3.78131e-07	8.6796e-06	0.516003	0.440565
ESCO1	5.07292	0.518725	3.91757e-07	8.94975e-06	0.321233	0.241064
ATF7IP	5.07245	0.258785	3.92716e-07	8.95751e-06	0.760734	0.704904
TLE4	5.07185	0.329926	3.93964e-07	8.97183e-06	0.574551	0.5133
GATAD2B	5.06715	0.32886	4.03815e-07	9.1673e-06	0.578454	0.504988
HMBOX1	5.06461	0.425006	4.09244e-07	9.27597e-06	0.405152	0.325852
NFATC3	5.06419	0.267922	4.10137e-07	9.28169e-06	0.729508	0.669576
MPP7	5.05659	0.335891	4.26818e-07	9.64408e-06	0.538642	0.467165
PPP3CA	5.05289	0.279729	4.35176e-07	9.81759e-06	0.701405	0.646717
SCML4	5.05086	0.283892	4.39824e-07	9.907e-06	0.68306	0.618869
SPG11	5.04826	0.42106	4.45857e-07	1.00273e-05	0.431304	0.355777
GZMA	5.04759	0.509108	4.47407e-07	1.00465e-05	0.379001	0.302993
SHOC2	5.04284	0.45188	4.58662e-07	1.02833e-05	0.380952	0.30133
RASA1	5.04182	0.301865	4.61137e-07	1.03228e-05	0.619438	0.559435
HLA-DRB1	5.03742	0.94034	4.71846e-07	1.05299e-05	0.19477	0.114713
DMTF1	5.0347	0.411076	4.78599e-07	1.06477e-05	0.409446	0.330008
PARP15	5.03202	0.390703	4.85345e-07	1.07812e-05	0.435207	0.35453
RAB11A	5.03165	0.293543	4.86273e-07	1.07853e-05	0.629196	0.583541
CHD6	5.02647	0.378495	4.99603e-07	1.10639e-05	0.453552	0.374896
FAM214A	5.02608	0.409984	5.00609e-07	1.10683e-05	0.418813	0.335411
R3HDM2	5.0258	0.285986	5.01332e-07	1.10683e-05	0.67057	0.610973
DGKZ	5.02392	0.44943	5.06268e-07	1.11603e-05	0.357533	0.274314
RSRC2	5.01489	0.391444	5.30649e-07	1.16799e-05	0.429352	0.35453
DGKA	4.99677	0.358901	5.82999e-07	1.28127e-05	0.47619	0.41729
RBM25	4.99457	0.310369	5.89675e-07	1.29397e-05	0.565964	0.504156
BTN3A1	4.9912	0.361632	6.00042e-07	1.31274e-05	0.47502	0.401496
TRAPPC10	4.97934	0.402316	6.38023e-07	1.39162e-05	0.422717	0.343724
IRF3	4.97636	0.505845	6.47916e-07	1.41107e-05	0.327869	0.249792
EPS15	4.97332	0.285589	6.58158e-07	1.43122e-05	0.664325	0.601829
RC3H2	4.97	0.444227	6.69546e-07	1.4538e-05	0.376659	0.297589
TBC1D5	4.96375	0.280929	6.91449e-07	1.49569e-05	0.672912	0.622195
NFAT5	4.96127	0.34126	7.00352e-07	1.51161e-05	0.514442	0.445137
ARHGAP4	4.96034	0.467168	7.03714e-07	1.5166e-05	0.356362	0.277224
EHMT1	4.95998	0.355032	7.05006e-07	1.51713e-05	0.505074	0.42685
DYNC1H1	4.94303	0.422641	7.6919e-07	1.65279e-05	0.406714	0.332918
VPS13D	4.94268	0.352624	7.70558e-07	1.65327e-05	0.48751	0.411056
ESYT2	4.93736	0.267855	7.91889e-07	1.69652e-05	0.68345	0.626766
RBM33	4.93543	0.319795	7.9976e-07	1.71085e-05	0.526542	0.455112
ATR	4.93424	0.385539	8.04641e-07	1.71875e-05	0.448478	0.377805
CDC16	4.93289	0.748127	8.10208e-07	1.72809e-05	0.212334	0.130507
SERINC1	4.9319	0.33788	8.14325e-07	1.73431e-05	0.494145	0.421446
SFPQ	4.93028	0.336375	8.2112e-07	1.74364e-05	0.496877	0.426018
PCAT1	4.9217	0.544414	8.5796e-07	1.81654e-05	0.348165	0.279717
EPSTI1	4.91983	0.40666	8.66199e-07	1.8313e-05	0.396565	0.317539
MAPK1	4.91288	0.349952	8.97476e-07	1.89466e-05	0.496487	0.418121
BOD1L1	4.9052	0.398455	9.33315e-07	1.96458e-05	0.404762	0.325852
KCNAB2	4.90134	0.436518	9.51843e-07	2.00067e-05	0.369243	0.288446
KLHDC4	4.88798	0.725805	1.01875e-06	2.13201e-05	0.225995	0.145885
MYBL1	4.88682	0.459052	1.02476e-06	2.14148e-05	0.429742	0.368662
RNF216	4.88118	0.331674	1.05452e-06	2.20049e-05	0.497658	0.427265
DCAF6	4.88078	0.429357	1.05669e-06	2.20184e-05	0.37744	0.298005
STIM2	4.87911	0.312041	1.06563e-06	2.21699e-05	0.546448	0.48005
TTC17	4.87886	0.296988	1.06703e-06	2.21699e-05	0.605386	0.546966
STK39	4.87248	0.356428	1.10204e-06	2.28319e-05	0.495316	0.432668
TPK1	4.86801	0.36948	1.12728e-06	2.33031e-05	0.477361	0.406068
FGD3	4.86788	0.298	1.12801e-06	2.33031e-05	0.582358	0.512469
PPP1R12A	4.86752	0.257039	1.1301e-06	2.3313e-05	0.712334	0.651704
KRIT1	4.86473	0.462545	1.14611e-06	2.36095e-05	0.342701	0.261014
ZNF800	4.86432	0.435398	1.14852e-06	2.36255e-05	0.37783	0.300914
NBPF15	4.86102	0.635371	1.16781e-06	2.39882e-05	0.254879	0.177889
CYSLTR1	4.85922	1.00623	1.17848e-06	2.41731e-05	0.172131	0.0931006
ZC3H13	4.85795	0.418696	1.18604e-06	2.42937e-05	0.408665	0.339152
CBLB	4.85329	0.280545	1.21428e-06	2.48369e-05	0.696331	0.635495
SP110	4.84983	0.343491	1.23568e-06	2.52388e-05	0.511319	0.441812
ATP1A1	4.84823	0.410345	1.2457e-06	2.54077e-05	0.411397	0.340399
NBPF12	4.84773	0.605551	1.24881e-06	2.54353e-05	0.254879	0.174564
PHACTR2	4.84329	0.280599	1.27708e-06	2.59745e-05	0.665105	0.617623
BDP1	4.84222	0.391919	1.28397e-06	2.60779e-05	0.401249	0.325021
RC3H1	4.83537	0.312841	1.32898e-06	2.69164e-05	0.540203	0.474231
SYTL2	4.82838	0.558342	1.37646e-06	2.78391e-05	0.327869	0.259767
NPAT	4.82064	0.454599	1.43095e-06	2.88605e-05	0.342701	0.264755
AKNA	4.81657	0.318746	1.46049e-06	2.94153e-05	0.550742	0.485869
ANKMY1	4.81311	0.643461	1.48597e-06	2.98453e-05	0.250195	0.172485
SACM1L	4.79285	0.478586	1.64425e-06	3.29785e-05	0.348556	0.275561
IFNAR2	4.78433	0.325913	1.71556e-06	3.4361e-05	0.506245	0.43724
MCTP2	4.78385	0.560348	1.7197e-06	3.43964e-05	0.30523	0.232751
BIN2	4.78191	0.297898	1.73638e-06	3.46343e-05	0.581967	0.525769
GAS7	4.77874	1.17206	1.76395e-06	3.51357e-05	0.151444	0.0735661
ADGRG1	4.77702	1.91232	1.77912e-06	3.53891e-05	0.10968	0.0315877
SPATA13	4.77122	0.364196	1.83113e-06	3.63308e-05	0.453942	0.382377
FTO	4.77118	0.345305	1.83149e-06	3.63308e-05	0.483216	0.413134
PTGER4	4.7699	0.570985	1.84313e-06	3.65117e-05	0.274785	0.197007
MSI2	4.76853	0.289117	1.85576e-06	3.67116e-05	0.606948	0.535744
CSGALNACT2	4.7602	0.426556	1.93405e-06	3.81729e-05	0.379781	0.304655
VPS50	4.76011	0.514393	1.93491e-06	3.81729e-05	0.310304	0.235661
TRIM73	4.75649	1.11202	1.96984e-06	3.8809e-05	0.154567	0.0773067
RPTOR	4.73761	0.465203	2.16252e-06	4.23169e-05	0.380562	0.315877
RIN3	4.72405	0.657745	2.3119e-06	4.51789e-05	0.24395	0.168745
RASAL3	4.7185	0.607883	2.37589e-06	4.63667e-05	0.263856	0.187864
MTCH1	4.71201	0.41326	2.45287e-06	4.78045e-05	0.384856	0.305486
NEK7	4.70882	0.303404	2.49152e-06	4.84925e-05	0.547619	0.486284
U2SURP	4.70601	0.361154	2.5261e-06	4.90994e-05	0.446136	0.375727
DHX9	4.70554	0.36492	2.53199e-06	4.91479e-05	0.430523	0.355777
ZBTB38	4.70436	0.419267	2.54665e-06	4.93661e-05	0.374317	0.299252
PPP2R2D	4.70355	0.515009	2.5568e-06	4.94965e-05	0.299375	0.222361
RNF38	4.69501	0.29427	2.66598e-06	5.15412e-05	0.5726	0.511222
LINC00402	4.69005	0.998045	2.73141e-06	5.27355e-05	0.160031	0.0822943
TCF25	4.68498	0.303681	2.79986e-06	5.3985e-05	0.529664	0.468828
DDX24	4.68365	0.273683	2.81804e-06	5.42633e-05	0.57299	0.511638
DENND1B	4.67803	0.340888	2.89639e-06	5.56978e-05	0.473068	0.403159
TMEM131	4.67612	0.353605	2.92349e-06	5.61441e-05	0.461749	0.388612
ST8SIA4	4.65753	0.418557	3.20029e-06	6.13786e-05	0.384075	0.313383
GIMAP5	4.65022	0.286151	3.31575e-06	6.34947e-05	0.583138	0.507897
JMJD1C	4.65	0.256955	3.31941e-06	6.34947e-05	0.756831	0.693682
CLSTN1	4.64436	0.411079	3.4114e-06	6.51681e-05	0.392272	0.319618
AGPAT4	4.64163	0.676325	3.45665e-06	6.59455e-05	0.250195	0.179967
TSC22D3	4.62861	0.261718	3.68129e-06	6.99943e-05	0.678376	0.620948
XPC	4.62849	0.469999	3.6834e-06	6.99943e-05	0.323966	0.251455
SNRNP200	4.62738	0.468637	3.70316e-06	7.02775e-05	0.338798	0.267664
HELB	4.62263	0.294673	3.78901e-06	7.17733e-05	0.541374	0.476309
PPP1R2	4.62201	0.276525	3.80042e-06	7.18404e-05	0.605777	0.561929
OSBPL3	4.6209	0.36371	3.82079e-06	7.21311e-05	0.443794	0.37448
SPN	4.62005	0.334387	3.83649e-06	7.23332e-05	0.512881	0.451787
PDGFD	4.61905	1.45118	3.85502e-06	7.25878e-05	0.126854	0.0515378
NCKAP1L	4.6103	0.397104	4.02087e-06	7.5514e-05	0.36612	0.290108
MAPK14	4.60802	0.405676	4.06513e-06	7.61474e-05	0.393443	0.324605
KTN1	4.60441	0.25952	4.13632e-06	7.73808e-05	0.640906	0.584372
ZNF83	4.5953	0.437594	4.32132e-06	8.06331e-05	0.373927	0.305486
LCOR	4.59465	0.317584	4.33468e-06	8.0778e-05	0.509368	0.441812
RANBP2	4.58888	0.39087	4.45621e-06	8.2664e-05	0.415301	0.351621
SUPT6H	4.58877	0.552074	4.45875e-06	8.2664e-05	0.261905	0.186201
TPST2	4.58272	0.67886	4.58969e-06	8.47657e-05	0.224824	0.150873
USP28	4.55982	0.923763	5.1198e-06	9.40755e-05	0.17096	0.0972569
FBXW4	4.55901	0.42646	5.13962e-06	9.43199e-05	0.366511	0.300914
MECP2	4.55696	0.295486	5.18999e-06	9.51234e-05	0.562451	0.496259
PAFAH1B1	4.55348	0.260294	5.27647e-06	9.65861e-05	0.613193	0.559435
PHIP	4.55279	0.297081	5.29388e-06	9.67823e-05	0.562061	0.491272
CDK5RAP2	4.55169	0.522303	5.3216e-06	9.71663e-05	0.284543	0.211139
COMMD10	4.53364	0.361802	5.79755e-06	0.000105457	0.459407	0.398171
EZR	4.51735	0.299961	6.2618e-06	0.000113601	0.523419	0.46384
ERAP1	4.51676	0.474593	6.27937e-06	0.00011365	0.308743	0.236908
RAB3GAP2	4.50335	0.406447	6.68914e-06	0.000120463	0.376659	0.311305
DEF6	4.4951	0.375224	6.95361e-06	0.000124914	0.395394	0.322527
STT3B	4.49288	0.259879	7.02674e-06	0.000125933	0.622951	0.581879
CNOT1	4.49285	0.303882	7.02772e-06	0.000125933	0.505074	0.432668
ANXA6	4.49172	0.314224	7.06506e-06	0.000126445	0.502342	0.444306
A2M-AS1	4.48815	0.648946	7.18456e-06	0.000128344	0.223653	0.151288
USP25	4.48802	0.280812	7.1889e-06	0.000128344	0.586651	0.526185
TRIM22	4.48003	0.287821	7.46322e-06	0.000133077	0.557377	0.496675
TTC39C-AS1	4.47943	1.47936	7.48436e-06	0.00013329	0.116706	0.0428096
BACH1	4.47878	0.504281	7.50694e-06	0.000133528	0.286105	0.21197
CPQ	4.47498	0.53795	7.64171e-06	0.000135758	0.272443	0.200748
SLC20A1	4.47279	0.52961	7.72068e-06	0.000136824	0.275176	0.203658
MICAL3	4.46461	0.955356	8.0214e-06	0.000141806	0.161202	0.0885287
RSRC1	4.46206	0.339705	8.1176e-06	0.000143332	0.457845	0.398587
ZNF644	4.45923	0.272991	8.22553e-06	0.00014506	0.5726	0.509975
NELL2	4.45874	0.43104	8.24416e-06	0.000145212	0.405152	0.346218
MLLT3	4.45763	0.287363	8.28689e-06	0.000145787	0.575332	0.520781
RTF1	4.45584	0.376028	8.35639e-06	0.000146831	0.404762	0.336658
AEBP2	4.43923	0.334004	9.02825e-06	0.000158444	0.476581	0.416459
TVP23C	4.43264	0.636399	9.3088e-06	0.000163169	0.224434	0.151704
PSAP	4.4317	0.454655	9.34949e-06	0.000163599	0.320062	0.24522
DLG1	4.43155	0.279124	9.35593e-06	0.000163599	0.565964	0.509975
XRN1	4.42197	0.261799	9.78063e-06	0.000170612	0.596799	0.535744
PHF20L1	4.41936	0.426725	9.89916e-06	0.000172472	0.328259	0.254364
TCHP	4.41894	0.377148	9.91867e-06	0.000172604	0.375098	0.300499
NEMF	4.41552	0.305684	1.00765e-05	0.00017514	0.485948	0.415628
TRIP12	4.41433	0.311934	1.01325e-05	0.000175901	0.505855	0.441397
ZNF365	4.41242	1.15087	1.02223e-05	0.000177248	0.140906	0.0689942
CEP78	4.40894	0.803551	1.03876e-05	0.000179683	0.194379	0.125104
ITGAM	4.40839	1.20275	1.04142e-05	0.000179929	0.137393	0.0656692
S100A9	4.4036	1.71195	1.0647e-05	0.000183511	0.102654	0.0299252
NCOA1	4.39626	0.265141	1.10134e-05	0.000189601	0.618267	0.564838
ARL15	4.39144	0.271729	1.12604e-05	0.000193623	0.626073	0.569825
RALGAPA1	4.38924	0.29677	1.13748e-05	0.000194895	0.529664	0.46675
ATG12	4.3884	0.455549	1.14189e-05	0.000195187	0.323966	0.256442
PTPN1	4.38492	0.316726	1.16026e-05	0.000198094	0.457845	0.388196
ZNF44	4.38334	0.473734	1.16873e-05	0.000199305	0.324356	0.256442
STAT5B	4.37441	0.252902	1.21759e-05	0.000207392	0.649493	0.582294
XPO1	4.36998	0.353357	1.24258e-05	0.000211151	0.443794	0.386534
HLA-DRA	4.36502	1.4621	1.2711e-05	0.000215307	0.116706	0.0453034
BAZ2B	4.36495	0.454415	1.2715e-05	0.000215307	0.305621	0.231505
IRAK4	4.35748	0.434207	1.31568e-05	0.000222008	0.315769	0.243973
HLA-DPA1	4.34988	0.594435	1.36212e-05	0.000229576	0.233411	0.160848
MARCH7	4.34197	0.31514	1.41209e-05	0.000237721	0.493365	0.435578
STX8	4.34147	0.30853	1.41534e-05	0.000237991	0.497658	0.428512
TSTD3	4.33545	0.551697	1.45462e-05	0.000244312	0.26815	0.200748
NSMCE2	4.33473	0.314011	1.4594e-05	0.000244831	0.51249	0.455943
PHF3	4.33352	0.271013	1.46743e-05	0.000245893	0.566745	0.489194
ITPKB	4.32837	0.315574	1.50214e-05	0.000251126	0.476971	0.414796
SUGP2	4.3242	0.561438	1.53088e-05	0.00025534	0.244731	0.174148
CDK11B	4.32286	0.629646	1.54018e-05	0.000256596	0.222482	0.151704
NLRP1	4.31928	0.304714	1.56539e-05	0.000260497	0.512881	0.452618
ARMC8	4.3168	0.387434	1.58311e-05	0.000262839	0.362217	0.29468
NBEAL2	4.31182	0.803464	1.61918e-05	0.000268213	0.179547	0.10931
FNDC3A	4.30918	0.263957	1.63865e-05	0.000271127	0.569477	0.508313
ITCH	4.30597	0.294451	1.66257e-05	0.00027477	0.523029	0.46675
CD300A	4.30502	0.933841	1.66972e-05	0.000275637	0.162373	0.092685
ACVR2A	4.30441	0.477308	1.67428e-05	0.000276074	0.307182	0.240233
IRF1	4.30404	0.313539	1.67712e-05	0.000276229	0.489071	0.422693
PVT1	4.30269	0.325287	1.68735e-05	0.000277597	0.521077	0.478387
PARP4	4.30197	0.31981	1.69286e-05	0.000278187	0.45121	0.384456
FBXL20	4.2897	0.3208	1.78916e-05	0.000293013	0.446526	0.380299
IVNS1ABP	4.2812	0.459903	1.85891e-05	0.000304091	0.311866	0.246467
LUC7L	4.28044	0.460267	1.86528e-05	0.000304789	0.298205	0.227348
PRKAG2	4.2699	0.384815	1.95565e-05	0.000318476	0.387198	0.32419
TIAM1	4.26931	0.342555	1.96077e-05	0.000318951	0.420765	0.346218
DNAJC1	4.26721	0.394957	1.9793e-05	0.000320882	0.399297	0.338321
FAM133B	4.2655	0.342919	1.99454e-05	0.00032299	0.398517	0.32793
ERCC5	4.26491	0.465418	1.99985e-05	0.000323488	0.287666	0.216542
PRKX	4.2625	0.2964	2.0215e-05	0.000325955	0.487119	0.427265
TMEM259	4.26246	0.465986	2.02186e-05	0.000325955	0.28064	0.210723
CTSW	4.26215	0.900166	2.02473e-05	0.000326054	0.177205	0.110557
USP33	4.26066	0.314634	2.03823e-05	0.000327862	0.452381	0.382377
RALGDS	4.25867	0.463049	2.05645e-05	0.000330425	0.294692	0.223608
GPRIN3	4.25334	0.278095	2.10607e-05	0.000338023	0.566354	0.517456
TPP2	4.24412	0.343348	2.19449e-05	0.000351434	0.41413	0.351205
TCP11L2	4.24244	0.509946	2.21101e-05	0.000352907	0.265808	0.197007
NAA50	4.24192	0.481203	2.21618e-05	0.000353343	0.288837	0.219867
CPSF6	4.24067	0.344228	2.22853e-05	0.000354921	0.408665	0.339983
SECISBP2	4.23867	0.325643	2.24847e-05	0.000357702	0.430523	0.366168
ZNF217	4.23839	0.343172	2.25124e-05	0.00035775	0.394223	0.321696
LAMP1	4.23737	0.517831	2.26148e-05	0.000358983	0.263466	0.195345
SFMBT1	4.23504	0.372795	2.28512e-05	0.000362337	0.425059	0.366999
THOC3	4.2332	0.406379	2.30391e-05	0.000364916	0.348946	0.284705
SLC14A1	4.22623	0.768825	2.37638e-05	0.000375294	0.191647	0.125104
SCLT1	4.22615	0.425392	2.37722e-05	0.000375294	0.336066	0.268911
KPNA5	4.21852	0.393892	2.45909e-05	0.000387374	0.344262	0.275561
FAM53B	4.20925	0.519036	2.56222e-05	0.000401868	0.306011	0.251039
DOK6	4.20864	0.541032	2.56907e-05	0.000402506	0.264247	0.198254
ST8SIA1	4.20815	0.675817	2.5747e-05	0.000402952	0.214676	0.147963
TMEM87A	4.20654	0.331155	2.59314e-05	0.000405399	0.446136	0.381962
IQCB1	4.20494	0.451583	2.61148e-05	0.000407824	0.301717	0.233583
GATA3	4.20102	0.305005	2.6571e-05	0.000414055	0.471507	0.408146
GAK	4.19144	0.612783	2.77184e-05	0.00043147	0.225995	0.15877
SYNE3	4.19001	0.631112	2.78943e-05	0.000433741	0.215066	0.146301
CCNT2	4.17685	0.417623	2.95578e-05	0.000459114	0.311475	0.239401
SPPL2A	4.17298	0.410222	3.00645e-05	0.000465984	0.323575	0.253117
HUWE1	4.17175	0.293065	3.02269e-05	0.000467999	0.492584	0.436825
RRBP1	4.16488	1.01565	3.11514e-05	0.000481283	0.141686	0.0731505
DDX58	4.16207	0.440569	3.15374e-05	0.000486726	0.311866	0.24813
BTRC	4.15539	0.368065	3.24732e-05	0.000500634	0.355582	0.284289
IFI16	4.15454	0.251436	3.25943e-05	0.000501966	0.604996	0.552785
RNF111	4.15426	0.259191	3.26338e-05	0.00050204	0.574161	0.512884
DDX46	4.15146	0.286931	3.30358e-05	0.000507685	0.503123	0.442228
DNAJB14	4.15087	0.284558	3.31217e-05	0.000508463	0.508197	0.450125
HTT	4.14906	0.425386	3.33848e-05	0.000511959	0.313817	0.243973
ITPR2	4.1466	0.282202	3.37445e-05	0.000516927	0.500781	0.445137
WDR7	4.14179	0.301795	3.44602e-05	0.000527332	0.489071	0.431837
CREBRF	4.13734	0.259399	3.51356e-05	0.0005371	0.5484	0.501247
SCFD2	4.13228	0.328553	3.59179e-05	0.000548478	0.449649	0.392768
BTN3A3	4.13002	0.596347	3.62738e-05	0.000553329	0.224044	0.157523
EXOC6B	4.11992	0.331653	3.79002e-05	0.000575709	0.446916	0.381546
NFKB1	4.11338	0.25668	3.89909e-05	0.000591655	0.57338	0.523275
PPP2R2B	4.11012	0.524197	3.95448e-05	0.000598177	0.301327	0.244805
RIC3	4.10973	0.880488	3.96126e-05	0.000598577	0.160812	0.0939318
PRMT2	4.10527	0.265104	4.03836e-05	0.00060959	0.540984	0.482959
UCP2	4.10374	0.31	4.06524e-05	0.000613008	0.441842	0.370324
HS3ST3B1	4.10141	0.694928	4.10632e-05	0.000618558	0.190476	0.122195
VAV3	4.09568	0.633765	4.20923e-05	0.000632084	0.233411	0.170407
ANKRD13D	4.0939	0.411188	4.24172e-05	0.000636302	0.31733	0.250208
TRAPPC8	4.0904	0.404055	4.30631e-05	0.000645011	0.325137	0.260599
ZDHHC20	4.08844	0.315388	4.34284e-05	0.00064945	0.453552	0.396924
TRRAP	4.08738	0.335401	4.3627e-05	0.000650847	0.394223	0.32793
ZNF91	4.08729	0.347606	4.36438e-05	0.000650847	0.398126	0.334165
ZC3H18	4.08432	0.524	4.42055e-05	0.000658348	0.238486	0.16916
NNT	4.08137	0.424182	4.47703e-05	0.000666013	0.318501	0.252702
WDR26	4.08116	0.312169	4.48123e-05	0.000666013	0.441062	0.376974
TTN	4.07987	0.863837	4.5061e-05	0.000669022	0.163934	0.0985037
GOLGA8B	4.07265	0.5838	4.64803e-05	0.000687975	0.213895	0.14547
TAP2	4.07155	0.539903	4.67021e-05	0.000690551	0.238876	0.171239
ZMYND8	4.07118	0.339433	4.67756e-05	0.000690931	0.399688	0.337074
FAM120B	4.06853	0.381963	4.73111e-05	0.000697417	0.348556	0.284289
ARHGAP35	4.06751	0.357172	4.75185e-05	0.000699761	0.369633	0.303824
IL17RA	4.06587	0.367059	4.78545e-05	0.000703992	0.343482	0.276808
VPS13A	4.06378	0.335689	4.82849e-05	0.000709601	0.405933	0.344555
ATXN7	4.06306	0.322042	4.84346e-05	0.000711079	0.43911	0.372402
TRAK2	4.05965	0.389177	4.91462e-05	0.000720795	0.351288	0.288861
IWS1	4.05354	0.455676	5.04475e-05	0.000738165	0.29235	0.225686
SRSF4	4.05301	0.296322	5.05629e-05	0.000738576	0.502732	0.444306
SNX14	4.05232	0.344127	5.07129e-05	0.000740019	0.397346	0.33458
CNOT4	4.04981	0.285622	5.12585e-05	0.000747227	0.496487	0.435578
CCSAP	4.04671	0.887716	5.19435e-05	0.00075645	0.159251	0.0935162
ANKRD55	4.04213	1.10085	5.29671e-05	0.00077058	0.132319	0.0665004
NSD1	4.04144	0.274602	5.31238e-05	0.000772084	0.5363	0.472984
KIDINS220	4.0406	0.356208	5.33148e-05	0.000774081	0.36612	0.300914
WSB1	4.02968	0.302042	5.5852e-05	0.000808485	0.427791	0.369077
TRPS1	4.0291	0.475924	5.59909e-05	0.000809685	0.284153	0.221114
PPP2R5A	4.02469	0.332974	5.70515e-05	0.000824197	0.425449	0.362843
NUP210	4.02203	0.329133	5.76979e-05	0.000832704	0.42623	0.369493
RAP1GDS1	4.02141	0.26614	5.78509e-05	0.000834079	0.532787	0.468412
ANKIB1	4.02098	0.290211	5.79555e-05	0.000834755	0.471897	0.407315
ZNF780B	4.01917	0.638123	5.84027e-05	0.00084036	0.203357	0.137573
LINC01588	4.01844	0.544308	5.85845e-05	0.000841761	0.238876	0.173732
ARHGAP12	4.01831	0.414005	5.86165e-05	0.000841761	0.310304	0.247298
FXR1	4.01223	0.28183	6.0149e-05	0.000862706	0.455113	0.389027
ADCY7	4.01205	0.490112	6.01944e-05	0.000862706	0.256831	0.190357
CCL4	4.01122	0.977697	6.04068e-05	0.000864038	0.147541	0.0822943
TMEM181	4.00925	0.316277	6.09127e-05	0.000869555	0.454723	0.394015
NBPF11	4.0085	0.651356	6.11045e-05	0.000871432	0.193599	0.127598
ABHD17A	4.00586	0.338043	6.17917e-05	0.000880364	0.411007	0.349958
GBP2	3.99424	0.342609	6.49012e-05	0.000921941	0.391881	0.329177
DENND5A	3.99381	0.464261	6.50205e-05	0.00092273	0.276737	0.212801
PPM1L	3.98997	0.916938	6.60822e-05	0.000936877	0.147931	0.0827099
RNF20	3.98728	0.751529	6.68362e-05	0.000946639	0.169789	0.104738
GPATCH2L	3.98281	0.417453	6.81044e-05	0.000961775	0.303279	0.239401
SHPRH	3.98175	0.373616	6.84086e-05	0.000965129	0.355582	0.292602
TFDP2	3.98098	0.450513	6.86312e-05	0.000967325	0.300546	0.236908
BICD1	3.98	0.491081	6.89146e-05	0.000970375	0.275176	0.214464
TMEM260	3.97898	0.50961	6.92107e-05	0.000973596	0.245511	0.180382
MT2A	3.97756	0.37571	6.96267e-05	0.000978496	0.357533	0.293017
HOOK3	3.96969	0.354823	7.19663e-05	0.00100746	0.367291	0.301746
LLGL2	3.96924	0.788774	7.21009e-05	0.00100837	0.168228	0.103491
TLK2	3.96771	0.318511	7.25664e-05	0.0010139	0.408275	0.34788
SS18	3.96549	0.408033	7.32442e-05	0.00102238	0.312256	0.246883
UBXN7	3.95982	0.39716	7.50054e-05	0.00104595	0.311475	0.246052
SAFB2	3.95935	0.462454	7.51547e-05	0.00104703	0.26776	0.202826
SFSWAP	3.93474	0.346932	8.32852e-05	0.00115695	0.354801	0.289277
ANKRD10	3.93223	0.368601	8.41611e-05	0.001168	0.340359	0.274314
DMXL1	3.93056	0.398504	8.47488e-05	0.00117503	0.310695	0.24522
EFR3A	3.9279	0.321053	8.56922e-05	0.00118583	0.387588	0.324605
FAM13B	3.92441	0.300803	8.69416e-05	0.00120082	0.449258	0.389443
UBR5	3.92376	0.257035	8.71778e-05	0.00120294	0.513661	0.446384
KLF3	3.92187	0.30285	8.78647e-05	0.00121126	0.453162	0.398587
GIT2	3.92125	0.303574	8.80924e-05	0.00121324	0.460578	0.402743
AKAP10	3.91611	0.325294	8.99895e-05	0.00123701	0.399688	0.337074
TNKS2	3.91526	0.318789	9.03075e-05	0.00124021	0.405543	0.34414
FBXO32	3.9104	0.55071	9.21438e-05	0.00126422	0.221311	0.156692
VPS54	3.89711	0.481814	9.73483e-05	0.00132682	0.261514	0.200748
TAF3	3.89664	0.277907	9.75354e-05	0.00132812	0.4879	0.420615
RBM12B	3.88869	0.608039	0.000100789	0.00137112	0.19516	0.130507
PDE4B	3.88721	0.414101	0.000101403	0.00137818	0.322404	0.263924
MYO9A	3.88683	0.358989	0.000101564	0.00137908	0.393833	0.339983
PHACTR4	3.88397	0.300395	0.000102763	0.00139404	0.435597	0.373649
PPWD1	3.88097	0.367927	0.000104042	0.00140876	0.322404	0.256858
ORMDL1	3.87374	0.272871	0.000107177	0.00144843	0.462139	0.406068
STX7	3.87352	0.538939	0.000107273	0.00144843	0.221702	0.157523
ETNK1	3.87303	0.301463	0.000107491	0.00144867	0.420375	0.360349
EWSR1	3.86879	0.375097	0.000109375	0.00146937	0.332162	0.27182
MRPS31	3.86302	0.332189	0.000111992	0.00150094	0.359875	0.295927
NCOR2	3.86274	0.535	0.000112124	0.00150132	0.234192	0.171654
NSF	3.86134	0.430872	0.000112766	0.00150852	0.288056	0.226101
SAFB	3.85763	0.407464	0.000114492	0.00153019	0.307963	0.24522
MCU	3.85456	0.483354	0.000115937	0.00154808	0.249024	0.184954
NEDD9	3.84853	0.292283	0.000118826	0.00158227	0.446526	0.389027
PTPN12	3.834	0.668472	0.000126078	0.00167729	0.188915	0.126351
TRIM56	3.82738	0.411514	0.000129517	0.00172145	0.294692	0.232751
BTN3A2	3.81856	0.256863	0.000134234	0.00178088	0.496877	0.443059
SPECC1L	3.812	0.397908	0.000137849	0.00182716	0.313037	0.253533
TSC22D1	3.80795	0.465874	0.000140124	0.00185562	0.270101	0.209061
FOCAD	3.8046	0.406096	0.000142031	0.00187916	0.306401	0.244805
PIK3C3	3.80225	0.344125	0.000143389	0.00189538	0.332162	0.270158
MNAT1	3.79949	0.367639	0.000144996	0.00191487	0.345043	0.284289
JAK3	3.79653	0.348367	0.000146737	0.0019358	0.357923	0.296758
KIAA2026	3.79634	0.257218	0.000146848	0.0019358	0.51249	0.459684
PPP6R1	3.79233	0.447489	0.000149239	0.00196553	0.28103	0.221114
EZH1	3.79135	0.37499	0.000149829	0.0019715	0.279469	0.211554
LBH	3.79109	0.285603	0.000149985	0.00197175	0.449258	0.391106
NR2C2	3.79052	0.381907	0.000150332	0.00197452	0.333724	0.275561
PPIL2	3.78993	0.533147	0.000150692	0.00197745	0.225605	0.163342
SGSM3	3.78862	0.664208	0.000151486	0.00198607	0.172131	0.108063
ADD1	3.78586	0.292627	0.000153178	0.0020059	0.432084	0.376559
SELPLG	3.78432	0.269079	0.000154132	0.00201529	0.465262	0.401081
ZNHIT6	3.78195	0.438978	0.000155605	0.0020327	0.266979	0.20532
IPCEF1	3.77407	0.273956	0.000160604	0.00209612	0.4637	0.413134
MCM9	3.76678	0.367166	0.000165368	0.0021544	0.323966	0.264339
SARS	3.76643	0.321865	0.000165597	0.00215544	0.36534	0.300914
TSPAN14	3.76598	0.261549	0.000165899	0.00215743	0.50039	0.451787
KCTD7	3.7649	0.516815	0.000166617	0.00216482	0.204918	0.140067
AGPAT3	3.76407	0.37698	0.000167172	0.00217009	0.316159	0.256027
SLAMF7	3.76183	1.28964	0.000168675	0.00218763	0.110851	0.0494597
PSMD1	3.76107	0.391544	0.000169189	0.00219037	0.275176	0.207814
LPCAT1	3.75599	0.769768	0.000172657	0.00222928	0.165886	0.105154
SLC12A7	3.75186	1.3919	0.000175524	0.00226025	0.103825	0.0428096
ZHX2	3.74534	0.298869	0.000180148	0.00231772	0.445746	0.401496
CD58	3.742	0.433257	0.000182563	0.00234282	0.281421	0.223192
KIF13B	3.73319	0.403856	0.00018907	0.00242174	0.309914	0.250623
ZC3H12D	3.73153	0.599779	0.000190323	0.00243563	0.20765	0.148795
ABHD18	3.73013	0.358391	0.00019138	0.00244699	0.338407	0.280133
CREBZF	3.72914	0.531924	0.000192133	0.00245445	0.224824	0.163342
YTHDC2	3.72855	0.444816	0.000192586	0.0024559	0.286105	0.229011
XRRA1	3.72701	0.284749	0.000193762	0.00246871	0.432865	0.375727
MIATNB	3.72625	0.375257	0.000194348	0.00247319	0.304059	0.241064
ATP9B	3.72611	0.265389	0.000194455	0.00247319	0.488681	0.439318
XAF1	3.72581	0.399312	0.000194692	0.00247402	0.291569	0.230258
TRGC2	3.72289	0.488547	0.000196958	0.00249843	0.248634	0.188279
FAM192A	3.71274	0.39065	0.000205025	0.00259621	0.302108	0.240648
AL450992.2	3.7124	0.465895	0.000205306	0.00259749	0.245121	0.183707
HERPUD2	3.7118	0.307236	0.000205788	0.00260132	0.405933	0.349127
VWA8	3.70932	0.26597	0.000207818	0.00262468	0.485168	0.431421
PPIL4	3.70733	0.37414	0.000209456	0.00264306	0.302498	0.240648
PSTPIP2	3.70012	0.644753	0.000215494	0.00271687	0.193208	0.134663
SLC30A9	3.69974	0.416108	0.000215822	0.00271864	0.297424	0.243973
TM2D3	3.69947	0.472205	0.000216049	0.00271913	0.248634	0.187448
FAR1	3.69226	0.406645	0.000222273	0.00279018	0.285324	0.224439
PLEC	3.69084	0.406772	0.000223513	0.00280089	0.281811	0.218204
KLF7	3.68356	0.581003	0.000230001	0.0028797	0.210773	0.150873
PRKRIP1	3.68159	0.333815	0.000231786	0.00289953	0.344653	0.282211
ZNF407	3.6789	0.286413	0.000234246	0.00292524	0.45082	0.396509
PHYKPL	3.67847	0.376593	0.000234637	0.00292723	0.322014	0.264755
USP48	3.67828	0.297189	0.00023481	0.00292723	0.408665	0.351205
SFI1	3.67707	0.310853	0.000235933	0.00293869	0.384075	0.325436
ANKLE2	3.67593	0.518633	0.000236987	0.00294929	0.215457	0.153782
PIKFYVE	3.67172	0.335125	0.000240922	0.00299568	0.340359	0.279302
PPIP5K2	3.67088	0.396015	0.000241717	0.0030004	0.279859	0.219036
FAM169A	3.66664	0.824557	0.000245754	0.0030479	0.148322	0.0881131
PRR12	3.65831	0.543802	0.000253883	0.00313795	0.20726	0.147132
ZNF276	3.65763	0.391754	0.00025456	0.00314363	0.290398	0.230258
MVP	3.6574	0.435292	0.000254786	0.00314374	0.260734	0.199501
TSPAN32	3.65281	0.735808	0.000259388	0.00319506	0.167838	0.10931
PDCD6IP	3.65171	0.283569	0.0002605	0.00320603	0.411788	0.349958
UGGT1	3.64338	0.344101	0.000269084	0.00330426	0.301327	0.236492
TTC33	3.6433	0.386428	0.000269167	0.00330426	0.307572	0.248961
MBNL1-AS1	3.64068	0.291994	0.000271924	0.00333528	0.441452	0.395262
PRKAA1	3.63956	0.33379	0.000273108	0.00334696	0.330211	0.266833
SERPINB6	3.63605	0.693455	0.000276847	0.00338704	0.189696	0.133001
GSE1	3.63546	0.695557	0.000277485	0.00339198	0.189696	0.133832
MYO6	3.63522	1.29737	0.000277741	0.00339198	0.108899	0.0498753
C2CD3	3.63502	0.564441	0.000277954	0.00339198	0.208821	0.14921
USP46	3.63324	0.650633	0.000279881	0.00341262	0.192428	0.136326
PIEZO1	3.63107	0.470173	0.000282253	0.00343864	0.241218	0.180798
ZNF721	3.62931	0.266051	0.000284175	0.0034565	0.448478	0.396093
TBC1D2B	3.62864	0.355889	0.000284917	0.00346234	0.322404	0.263508
AP2B1	3.62343	0.265253	0.000290727	0.00352742	0.488681	0.439318
LMF1	3.6234	0.5302	0.00029076	0.00352742	0.222482	0.164173
BRWD3	3.62285	0.398656	0.000291373	0.00353069	0.290788	0.234414
ZNF611	3.62272	0.459179	0.000291518	0.00353069	0.251366	0.192436
CFDP1	3.62162	0.291792	0.000292759	0.00354275	0.413349	0.356193
C1orf112	3.61443	0.577633	0.00030101	0.00362662	0.199454	0.139651
EXOG	3.61435	0.510653	0.000301102	0.00362662	0.217408	0.157938
FAM126B	3.61427	0.336845	0.000301194	0.00362662	0.318501	0.257689
RAB27A	3.61314	0.316471	0.000302508	0.00363941	0.406714	0.354115
TMF1	3.6064	0.343271	0.000310471	0.0037321	0.355191	0.300914
SRBD1	3.60403	0.428379	0.000313323	0.00376326	0.279859	0.223608
PSMA3-AS1	3.60028	0.282601	0.000317878	0.0038148	0.410617	0.354115
METTL4	3.59905	0.570696	0.000319382	0.00382967	0.197892	0.139235
ATP8B2	3.59037	0.264831	0.000330208	0.00394966	0.470336	0.416459
TSPAN2	3.5899	0.857384	0.000330811	0.0039536	0.14598	0.0885287
SPATA5	3.57862	0.304796	0.000345409	0.00411237	0.399688	0.342062
NIPAL3	3.57833	0.338777	0.000345802	0.00411237	0.333724	0.275977
RNMT	3.57803	0.380789	0.000346194	0.00411366	0.302498	0.24522
MTG1	3.57695	0.450849	0.000347626	0.00412388	0.242389	0.182876
SLC35A3	3.57528	0.441287	0.000349856	0.00414694	0.266979	0.210723
DNAJC15	3.57347	0.319116	0.000352286	0.00417017	0.332943	0.273483
VGLL4	3.57207	0.378643	0.000354169	0.00418776	0.301327	0.243558
GIGYF2	3.56987	0.259071	0.000357152	0.00421959	0.470726	0.413549
ANKS1A	3.56658	0.492522	0.000361672	0.00426254	0.239657	0.184539
TET2	3.56465	0.405018	0.000364343	0.00428898	0.26854	0.210723
DIS3L2	3.56402	0.297296	0.000365224	0.00429391	0.393052	0.335827
FAM111A	3.56171	0.541544	0.000368447	0.00432477	0.20765	0.147963
ZNF37A	3.56023	0.45254	0.000370537	0.00434577	0.23146	0.171239
ZBTB1	3.55292	0.291673	0.000380978	0.00445378	0.385246	0.32419
SKAP2	3.552	0.725957	0.000382313	0.00446217	0.165105	0.107648
ENTPD1-AS1	3.55176	0.552306	0.000382658	0.0044626	0.217799	0.161679
PATL2	3.54738	0.574436	0.000389084	0.00453023	0.20726	0.150873
PRPF8	3.54645	0.33071	0.00039046	0.00453785	0.339578	0.281796
NBAS	3.5463	0.281804	0.00039068	0.00453785	0.424668	0.372402
LINC00944	3.54172	0.580571	0.000397529	0.00461063	0.209602	0.154198
LRCH3	3.54152	0.256289	0.000397828	0.00461063	0.466042	0.421031
DDX39B	3.54147	0.292838	0.000397902	0.00461063	0.403981	0.347465
GON4L	3.53896	0.310996	0.000401711	0.00464818	0.36612	0.310058
TIAL1	3.53891	0.323097	0.000401786	0.00464818	0.357143	0.298421
IL6ST	3.53366	0.297345	0.000409844	0.00473761	0.435207	0.39069
ATF7	3.52824	0.366264	0.000418334	0.00483189	0.298595	0.24148
SH3GLB1	3.52692	0.306711	0.000420419	0.0048521	0.370414	0.314214
TRAF3	3.52646	0.367473	0.000421158	0.00485675	0.330211	0.27473
SKI	3.52624	0.413018	0.000421505	0.00485687	0.299766	0.247714
RNF115	3.52497	0.310747	0.000423525	0.00487627	0.370804	0.315046
STAM	3.52009	0.427627	0.000431393	0.00495897	0.244731	0.184539
FAAH2	3.5157	0.398421	0.000438596	0.00503776	0.325137	0.280549
TMCO4	3.51466	0.66596	0.000440316	0.00504949	0.168228	0.110557
COA1	3.5098	0.254212	0.000448441	0.00513452	0.47619	0.4202
RALGAPB	3.50546	0.356553	0.000455824	0.0052108	0.324746	0.27182
LY9	3.50441	0.339533	0.000457623	0.00522312	0.337627	0.282627
NUMA1	3.49939	0.475169	0.000466323	0.00530984	0.244731	0.190357
RIC1	3.49489	0.35215	0.000474262	0.00538751	0.298205	0.237323
MBTPS1	3.49366	0.385117	0.000476447	0.00540808	0.284934	0.227764
RALBP1	3.48235	0.356193	0.000497036	0.00563295	0.308353	0.252286
PLEKHA5	3.48049	0.500753	0.000500501	0.00565891	0.252147	0.200748
PEX14	3.47996	0.410661	0.000501482	0.00566557	0.260343	0.203658
TRIP11	3.47776	0.36354	0.000505629	0.00570328	0.299375	0.243973
CAPN2	3.47164	0.308655	0.000517289	0.00582595	0.392272	0.340815
SCFD1	3.46953	0.254193	0.000521365	0.00586273	0.451991	0.399002
SAMD9L	3.46804	0.426758	0.000524273	0.00589084	0.247463	0.189526
PPFIA1	3.46395	0.348602	0.000532304	0.00597644	0.289227	0.229842
NUMB	3.46349	0.31864	0.000533225	0.00598214	0.375098	0.322943
CCDC82	3.45982	0.42097	0.000540529	0.00604999	0.24395	0.184954
RALGPS2	3.45881	0.941282	0.000542559	0.00606333	0.117877	0.0606816
CCDC88B	3.45589	0.932214	0.00054847	0.00612465	0.12217	0.0652535
ROCK2	3.45475	0.365755	0.00055081	0.00614604	0.301717	0.246883
SNAPC3	3.449	0.447308	0.000562674	0.00626828	0.247463	0.192851
TPD52	3.44881	0.285823	0.000563065	0.00626828	0.38993	0.329593
ZNRF2	3.4482	0.343023	0.000564326	0.00627747	0.346214	0.291771
CDC37	3.44753	0.311485	0.000565733	0.00628829	0.361436	0.304239
APOBEC3G	3.44717	0.498722	0.000566501	0.00629199	0.226386	0.171654
TRDMT1	3.44586	0.672239	0.000569246	0.00631763	0.155738	0.0980881
DTNBP1	3.44268	0.432585	0.000575975	0.00638391	0.256831	0.202826
SYMPK	3.44103	0.441024	0.000579504	0.0064167	0.254879	0.199917
ELMOD3	3.43697	0.592222	0.000588256	0.00648876	0.176034	0.119285
GALNT10	3.43221	0.349216	0.000598679	0.00659871	0.347385	0.298005
CHIC2	3.42768	0.287423	0.000608764	0.00670475	0.393052	0.337074
RARS2	3.42333	0.298601	0.000618579	0.00680766	0.348556	0.294264
DNM1L	3.42241	0.39723	0.000620677	0.00682037	0.278298	0.22527
RNASEH2B	3.41958	0.298833	0.00062717	0.00687605	0.389149	0.338736
TSEN54	3.41841	0.570732	0.00062989	0.00689968	0.178376	0.121363
SUCO	3.41296	0.360437	0.000642607	0.0070293	0.299766	0.246052
AP3M2	3.40965	0.455123	0.000650469	0.00710992	0.264247	0.214048
ZC3H7A	3.40829	0.367733	0.00065371	0.00712794	0.277908	0.221114
ZNF862	3.40813	0.455621	0.000654089	0.00712794	0.229508	0.171654
GK5	3.40376	0.700085	0.000664653	0.00723217	0.162763	0.108063
CDK12	3.4015	0.282992	0.000670165	0.0072825	0.388368	0.332918
KDM3A	3.40145	0.438599	0.000670286	0.0072825	0.258782	0.204489
STAU2	3.39649	0.267092	0.000682548	0.00741016	0.416472	0.359933
TMEM173	3.39355	0.370197	0.00068994	0.00747358	0.275956	0.217373
LATS1	3.39027	0.318848	0.000698238	0.0075578	0.34192	0.28803
MSL3	3.38865	0.396252	0.000702384	0.00759699	0.259173	0.202826
CD200R1	3.38622	0.418303	0.00070862	0.00765299	0.257221	0.202826
ZDHHC17	3.38258	0.36612	0.000718083	0.00773191	0.282201	0.226517
ZNF141	3.38238	0.402437	0.000718601	0.00773191	0.249024	0.191189
RNF138	3.37747	0.380506	0.00073155	0.00785954	0.272443	0.216126
CCDC14	3.37692	0.661864	0.000733025	0.00786955	0.168228	0.113051
SLF2	3.37571	0.398787	0.00073625	0.0078983	0.271663	0.216958
UBA6-AS1	3.3696	0.714885	0.000752785	0.00805179	0.169009	0.11596
TDRD3	3.36758	0.319018	0.000758319	0.00810499	0.328649	0.273899
MSH2	3.36431	0.545036	0.00076735	0.00818941	0.198283	0.144638
ZNF251	3.35819	0.528009	0.000784561	0.00836165	0.192818	0.137988
TTN-AS1	3.35816	0.541636	0.000784645	0.00836165	0.185792	0.130091
SLC25A24	3.35089	0.450527	0.00080552	0.00856516	0.230289	0.17581
ASAP1	3.34895	0.264127	0.00081118	0.00861884	0.441842	0.394846
APC	3.34665	0.325914	0.000817958	0.00867827	0.327869	0.273483
PPP3CB	3.34361	0.293018	0.000826967	0.00875678	0.406323	0.363259
CPNE8	3.34354	1.13523	0.000827174	0.00875678	0.104215	0.0494597
TNFRSF1B	3.3391	0.30788	0.00084049	0.0088672	0.359094	0.306733
ACTN4	3.33904	0.284681	0.00084067	0.0088672	0.40281	0.349127
PDS5B	3.33769	0.254467	0.000844783	0.00890408	0.444184	0.391521
FAM193B	3.33437	0.532112	0.000854917	0.00899779	0.188915	0.133832
ADIPOR2	3.33196	0.392819	0.00086237	0.00906497	0.263466	0.209892
CTSS	3.31917	0.268003	0.000902847	0.00946092	0.41491	0.363259
CHST12	3.31821	0.464241	0.000905956	0.00948662	0.237705	0.18537
NCOA6	3.31022	0.33892	0.000932241	0.0097407	0.304059	0.248961
RBL1	3.30141	0.309846	0.000962009	0.0100156	0.342701	0.291355
PCCA	3.29858	0.380044	0.000971761	0.0101025	0.257221	0.201164
DNAJC5	3.29663	0.417578	0.000978531	0.0101589	0.245121	0.190773
TOM1L2	3.29644	0.38605	0.000979186	0.0101589	0.260343	0.20532
RAD50	3.29641	0.389803	0.00097929	0.0101589	0.273614	0.221945
CEP57	3.2961	0.317148	0.00098036	0.0101627	0.31694	0.260599
SLC35E2B	3.28355	0.475533	0.00102507	0.0105958	0.217018	0.165004
PAM	3.28277	0.252241	0.00102792	0.0106176	0.434817	0.382377
GPR89B	3.27839	0.575756	0.00104402	0.0107763	0.179938	0.126766
CCDC12	3.27525	0.341416	0.00105568	0.0108889	0.311475	0.260599
DPP8	3.27408	0.291	0.00106005	0.0109262	0.352849	0.297174
ELP3	3.2712	0.345172	0.00107091	0.0110262	0.278689	0.223192
SLC38A6	3.2711	0.740618	0.00107128	0.0110262	0.138564	0.084788
APMAP	3.26854	0.588065	0.00108104	0.0111187	0.176425	0.123026
FAS	3.26641	0.534105	0.00108919	0.0111842	0.189696	0.136326
DCAF8	3.26287	0.316246	0.0011029	0.0113064	0.311866	0.257273
TGFBR1	3.26278	0.337576	0.00110325	0.0113064	0.321624	0.271405
YTHDF3	3.2584	0.324939	0.00112044	0.0114587	0.313817	0.262677
RFC1	3.25776	0.311415	0.00112294	0.0114696	0.348556	0.300083
SF3B2	3.25753	0.310782	0.00112388	0.0114696	0.337627	0.285121
FUT11	3.25613	0.629678	0.00112942	0.011518	0.175644	0.124273
TRIM4	3.24783	0.354315	0.0011629	0.0118235	0.274005	0.220283
NFE2L2	3.24769	0.271635	0.00116346	0.0118235	0.404372	0.354115
STAMBPL1	3.24254	0.334015	0.00118468	0.0120222	0.283372	0.227348
DDB2	3.238	0.480406	0.00120371	0.0121811	0.20726	0.153367
EDARADD	3.23686	0.76391	0.00120852	0.0122213	0.136222	0.0831255
R3HDM1	3.23556	0.29261	0.00121406	0.0122602	0.356362	0.302993
AP1G1	3.23106	0.313202	0.00123331	0.0124285	0.335675	0.283458
HERC3	3.23051	0.309323	0.0012357	0.012444	0.372365	0.327515
TAF1	3.22608	0.296315	0.00125496	0.0126282	0.332943	0.280964
KLHL20	3.22591	0.301502	0.00125575	0.0126282	0.340749	0.290524
SLC16A1-AS1	3.22453	0.514257	0.00126179	0.0126802	0.205699	0.153782
KANSL3	3.22363	0.548484	0.00126577	0.0127113	0.197502	0.146301
RAP2A	3.22289	0.656603	0.00126905	0.0127354	0.161983	0.109726
RPS6KC1	3.22066	0.336006	0.00127895	0.012817	0.29274	0.237323
NLRC3	3.21955	0.293447	0.00128391	0.0128578	0.357533	0.30798
CHD8	3.21624	0.311696	0.00129883	0.0129892	0.325527	0.275145
SLC12A6	3.21027	0.324028	0.00132611	0.0132437	0.321624	0.27182
ESR2	3.2054	0.291841	0.00134875	0.0134605	0.362607	0.312552
PURA	3.20385	0.259832	0.00135605	0.0135235	0.38993	0.337905
EDRF1	3.20366	0.524724	0.00135693	0.0135235	0.181499	0.128845
TMEM71	3.1992	0.327754	0.00137812	0.0136875	0.32982	0.28138
XIAP	3.1983	0.280563	0.00138238	0.013711	0.359875	0.308811
KMT2B	3.19784	0.626878	0.00138461	0.0137237	0.151835	0.0980881
NFATC2IP	3.19574	0.3163	0.00139472	0.013805	0.297814	0.242311
TOP2B	3.19515	0.250544	0.00139759	0.013824	0.415691	0.366999
KDM4B	3.19273	0.493182	0.00140933	0.013921	0.210383	0.15877
TBCD	3.19208	0.438839	0.00141253	0.013943	0.230289	0.178304
ORC2	3.18772	0.3095	0.00143397	0.014145	0.324746	0.272236
ALG13	3.18399	0.257205	0.00145258	0.0143189	0.415691	0.369077
SMG7	3.18368	0.283351	0.00145417	0.0143248	0.371585	0.321696
SRGAP2	3.18318	0.564482	0.00145666	0.0143395	0.176425	0.124273
FXYD7	3.18014	0.706608	0.00147202	0.014471	0.137393	0.0843724
KIAA0825	3.17728	0.545134	0.00148661	0.0146046	0.208041	0.15877
TMEM161B-AS1	3.17092	0.432371	0.00151957	0.0148979	0.216628	0.164589
FLOT2	3.16983	0.304532	0.00152527	0.0149437	0.309133	0.255195
TBRG1	3.16705	0.276345	0.00153993	0.0150772	0.362607	0.312552
MTERF1	3.16629	0.479943	0.00154397	0.0150963	0.208431	0.157523
PYROXD1	3.16244	0.307999	0.00156454	0.0152618	0.301327	0.24522
ATP2C1	3.16233	0.317692	0.00156512	0.0152618	0.317721	0.266002
METTL15	3.15975	0.280507	0.00157906	0.015377	0.36573	0.315461
OGFR	3.15672	0.624302	0.00159555	0.0155271	0.167838	0.117207
LFNG	3.15611	0.34263	0.00159886	0.0155488	0.261905	0.207398
CABIN1	3.15571	0.308975	0.00160108	0.01556	0.307182	0.25478
GPS2	3.15312	0.303715	0.00161537	0.0156883	0.331382	0.280549
SAMD12	3.15133	0.362495	0.00162526	0.0157531	0.275566	0.224023
SYT11	3.15132	0.815142	0.00162532	0.0157531	0.120999	0.0685786
PILRB	3.15107	0.55184	0.00162675	0.0157565	0.17057	0.118454
KIF21A	3.14377	0.435491	0.00166784	0.0161329	0.227947	0.176226
IL4R	3.1405	0.407909	0.00168661	0.0162922	0.262685	0.213633
GALK2	3.14031	0.31029	0.00168769	0.0162922	0.335285	0.286367
LPGAT1	3.13981	0.293796	0.0016906	0.0163094	0.336846	0.283874
SSBP4	3.13669	0.317302	0.00170868	0.0164728	0.326308	0.273899
FBXW11	3.13505	0.252441	0.00171822	0.0165538	0.416862	0.366584
PSD4	3.13258	0.533782	0.00173277	0.0166828	0.176815	0.124273
UPF3A	3.13067	0.326628	0.00174408	0.0167805	0.302888	0.255195
PTMS	3.12391	1.0211	0.00178464	0.0171366	0.10929	0.0586035
REXO4	3.11978	0.586835	0.00180984	0.017344	0.166276	0.115129
LINC01184	3.11926	0.398914	0.00181306	0.0173634	0.270882	0.223192
KLC1	3.11358	0.259931	0.00184833	0.0176323	0.406714	0.353699
CHD9	3.11117	0.266839	0.00186345	0.0177519	0.393443	0.345387
AP2A2	3.10854	0.400653	0.00188013	0.0178872	0.234582	0.183292
ICE1	3.10219	0.340219	0.00192096	0.0182397	0.271272	0.220283
TTC13	3.101	0.45214	0.00192868	0.0183009	0.218579	0.168329
ERP44	3.09983	0.279014	0.0019363	0.0183414	0.357533	0.307149
CHKB	3.09976	0.438116	0.00193675	0.0183414	0.199844	0.147132
ANAPC4	3.0987	0.541215	0.00194369	0.0183951	0.177986	0.127182
MICAL1	3.09835	0.768554	0.00194603	0.0184052	0.120219	0.0681629
PREP	3.09778	0.390877	0.00194973	0.0184282	0.233411	0.181214
CTC1	3.09588	0.508327	0.00196227	0.0185225	0.19555	0.145885
MYSM1	3.09218	0.393002	0.00198691	0.0187305	0.248634	0.199501
SMC5	3.09181	0.262525	0.00198943	0.0187421	0.376269	0.322527
TNK2	3.09036	0.508821	0.00199913	0.018809	0.199063	0.150042
RAD23B	3.08907	0.30989	0.00200781	0.0188661	0.314598	0.264339
GBP5	3.085	0.298972	0.00203554	0.0191142	0.330601	0.28138
PPP2R3C	3.08393	0.315055	0.00204287	0.0191706	0.284543	0.232336
YIPF4	3.08084	0.254868	0.00206417	0.0193579	0.37783	0.326683
PTPRE	3.07654	0.459952	0.00209421	0.0195902	0.199063	0.147963
ZNF33B	3.0747	0.327446	0.00210718	0.019672	0.295472	0.247298
STRADB	3.07105	0.39454	0.00213305	0.019863	0.235753	0.18537
APOL2	3.07102	0.706142	0.00213326	0.019863	0.138564	0.0885287
PEX13	3.07071	0.628539	0.00213553	0.019863	0.151835	0.101829
EXOC1	3.06919	0.328203	0.00214638	0.019935	0.298205	0.248961
ANKRD26	3.06679	0.651441	0.00216373	0.0200832	0.143247	0.092685
FBXL5	3.06357	0.288384	0.00218712	0.0202613	0.348165	0.300083
CBR4	3.06073	0.464606	0.00220797	0.0204414	0.205308	0.156276
ATP10A	3.06005	0.308708	0.00221302	0.0204714	0.349336	0.30798
ITGA5	3.05991	0.504252	0.00221404	0.0204714	0.189696	0.140067
LINC01089	3.05892	0.561082	0.00222137	0.020526	0.157689	0.105985
GLUD1	3.05839	0.288928	0.00222533	0.0205495	0.31694	0.266002
FBXL4	3.05708	0.395674	0.00223505	0.0206211	0.235753	0.185786
VAV1	3.05696	0.315527	0.00223594	0.0206211	0.30445	0.257689
PI4KA	3.05558	0.25804	0.00224622	0.0207025	0.379001	0.330008
GPR155	3.05282	0.277282	0.00226699	0.0208676	0.364559	0.313383
SLC38A9	3.04772	0.392517	0.00230587	0.0211716	0.229508	0.179135
LINC01550	3.04504	0.29536	0.00232646	0.0213335	0.312646	0.261014
TBCK	3.0437	0.280165	0.00233689	0.0214156	0.388759	0.34788
SLC22A23	3.03963	0.913526	0.00236868	0.0216657	0.115144	0.0656692
KIAA0319L	3.03854	0.281453	0.00237726	0.0217304	0.35324	0.305486
UNC13D	3.03276	0.522735	0.00242326	0.022117	0.177596	0.127598
LENG8	3.03242	0.265972	0.00242604	0.0221204	0.345433	0.298836
RMDN1	3.03195	0.313947	0.00242978	0.0221406	0.306792	0.258105
PI4K2B	3.02705	0.427303	0.00246951	0.022446	0.213115	0.16251
PCF11	3.02136	0.281922	0.0025164	0.0228435	0.345824	0.295927
WDR60	3.02097	0.632733	0.0025197	0.022859	0.156909	0.108063
ADARB1	3.0157	0.32778	0.00256386	0.0231938	0.291569	0.243142
ATG14	3.01561	0.487064	0.00256461	0.0231938	0.203747	0.15586
OPA1	3.01513	0.292219	0.00256872	0.0232049	0.321233	0.270989
TARSL2	3.01509	0.290348	0.00256905	0.0232049	0.324356	0.273899
WDR37	3.00693	0.26021	0.00263898	0.0238217	0.386807	0.341646
TBC1D32	3.00599	0.45705	0.00264716	0.0238657	0.200625	0.151288
CCNL2	3.00599	0.468546	0.00264716	0.0238657	0.202576	0.153782
C6orf89	3.00275	0.365659	0.00267555	0.0240767	0.245511	0.195345
PUM3	3.00091	0.339305	0.00269178	0.0242044	0.281811	0.233998
CRNKL1	2.99824	0.558755	0.00271541	0.0243898	0.154176	0.103907
LIMA1	2.99388	0.610486	0.00275455	0.02468	0.147541	0.0980881
MINK1	2.99154	0.341915	0.00277571	0.0248235	0.279079	0.231089
STAM2	2.99122	0.574364	0.00277868	0.0248347	0.166667	0.118869
ABCC4	2.98705	0.601773	0.00281683	0.0251291	0.168228	0.120948
UBE2G2	2.9842	0.261259	0.00284321	0.0253331	0.362998	0.315461
C19orf25	2.98199	0.411516	0.00286379	0.0255007	0.218189	0.168745
ENTPD4	2.97406	0.330699	0.00293892	0.0261215	0.269321	0.21862
DHRSX	2.95492	0.376473	0.00312754	0.0277129	0.246682	0.199917
NT5C2	2.95461	0.28317	0.00313066	0.0277235	0.336066	0.290939
NPLOC4	2.95269	0.406582	0.00315019	0.0278794	0.223263	0.174148
APPL2	2.94667	0.399421	0.00321214	0.0283929	0.229899	0.182876
SNX1	2.94484	0.276217	0.00323121	0.0285091	0.334114	0.28803
MRPS5	2.9439	0.323425	0.00324104	0.0285656	0.278298	0.233167
SMC1A	2.94361	0.304562	0.00324405	0.0285701	0.295472	0.246883
DDX50	2.9426	0.305145	0.00325464	0.0286286	0.322014	0.273483
TMX3	2.94003	0.325783	0.00328179	0.0288498	0.265808	0.214464
TRPC4AP	2.93705	0.271696	0.00331348	0.0290754	0.349336	0.305071
CDK19	2.93535	0.296987	0.00333172	0.029173	0.300937	0.253117
RIF1	2.92669	0.277635	0.0034259	0.0298985	0.339969	0.295096
CEP290	2.92636	0.40397	0.0034295	0.0299119	0.237705	0.19202
CCDC18	2.92253	0.400123	0.00347196	0.0302094	0.212334	0.163342
NAIP	2.92021	0.547709	0.00349798	0.0303809	0.152615	0.103907
KRR1	2.9119	0.254114	0.00359243	0.0311265	0.350117	0.300499
NBPF19	2.90931	0.464724	0.00362225	0.0313286	0.191257	0.143807
C21orf91	2.90514	0.373247	0.00367094	0.0316442	0.232631	0.18537
ITGB7	2.90506	0.334023	0.00367187	0.0316442	0.262295	0.212801
MTMR8	2.90449	0.685191	0.00367849	0.0316635	0.136222	0.0893599
DCAF10	2.90396	0.283531	0.00368478	0.0316987	0.319672	0.27473
NUDCD3	2.90359	0.258931	0.00368909	0.031717	0.347385	0.301746
MICU1	2.90202	0.325812	0.00370767	0.0318578	0.310695	0.269327
PLEKHM1	2.90129	0.603271	0.00371635	0.0319134	0.14637	0.0980881
ZBTB37	2.90065	0.7231	0.00372387	0.0319541	0.133489	0.0864505
PTAR1	2.90051	0.294066	0.00372551	0.0319541	0.311866	0.266833
SCAMP2	2.8956	0.333939	0.0037844	0.0324016	0.269321	0.222776
OSBPL9	2.89114	0.269355	0.00383845	0.032806	0.355972	0.312136
ATP2A3	2.88986	0.273524	0.00385419	0.0329017	0.315769	0.263092
SLC35C2	2.8893	0.542173	0.00386099	0.032924	0.160812	0.113051
MARK2	2.88793	0.285021	0.00387792	0.0330457	0.307572	0.258936
FER	2.88645	0.44399	0.00389614	0.0331814	0.223263	0.179551
ATG2B	2.88555	0.438625	0.0039073	0.0332569	0.210383	0.163342
RNF34	2.88287	0.267244	0.00394072	0.0335217	0.322795	0.270989
RUBCN	2.86966	0.447856	0.00410919	0.0347503	0.19555	0.148795
WDR20	2.8671	0.259163	0.00414249	0.0349632	0.35402	0.30798
HNRNPUL2	2.86649	0.363393	0.00415052	0.0349975	0.216628	0.167498
ZSWIM6	2.86608	0.27919	0.00415585	0.035022	0.335675	0.292602
WWP2	2.86208	0.25044	0.00420877	0.0354267	0.383685	0.338321
CPEB4	2.85992	0.37924	0.00423751	0.0356478	0.240437	0.194514
CYTH4	2.85862	0.535242	0.00425486	0.035773	0.172521	0.126351
TRNT1	2.85623	0.377625	0.0042871	0.0360021	0.220531	0.173317
SENP5	2.8557	0.286145	0.00429418	0.0360407	0.330211	0.285536
AGK	2.85458	0.393317	0.00430933	0.036105	0.21897	0.17207
KIF1B	2.85368	0.36748	0.00432157	0.0361757	0.213115	0.163757
CYB5R4	2.85359	0.356805	0.00432278	0.0361757	0.235753	0.187448
UBTF	2.8529	0.263473	0.00433221	0.0362337	0.294692	0.244389
DGCR2	2.8525	0.328003	0.00433775	0.036259	0.277908	0.231089
PPP1R21	2.84789	0.270474	0.00440097	0.0367175	0.348556	0.305071
PIGB	2.84776	0.515735	0.00440275	0.0367175	0.164715	0.117623
USP7	2.84625	0.299007	0.00442374	0.0368713	0.314208	0.269327
NXPE3	2.8452	0.454886	0.00443834	0.0369291	0.193208	0.146717
CASC4	2.84365	0.258535	0.00446003	0.0370244	0.363388	0.317955
AKTIP	2.84035	0.427442	0.00450638	0.0373448	0.191257	0.143392
TPRG1	2.8397	0.725284	0.00451561	0.0373785	0.133099	0.0876974
SREBF2	2.83552	0.324333	0.00457508	0.0378058	0.279469	0.234414
FAR2	2.83455	0.402251	0.00458899	0.0378991	0.215847	0.16916
ZNF718	2.83139	0.315614	0.00463468	0.0382328	0.26776	0.221945
PFKL	2.82993	0.48797	0.00465581	0.0383852	0.171741	0.124273
ICOS	2.82932	0.339504	0.00466474	0.038437	0.249805	0.203242
SOCS4	2.82799	0.578558	0.00468411	0.0385746	0.151054	0.104738
EEFSEC	2.8268	0.334172	0.00470152	0.0386959	0.260734	0.214464
TRIM13	2.82651	0.345086	0.00470588	0.0387033	0.23185	0.182876
SECISBP2L	2.8232	0.339233	0.00475467	0.0390445	0.275566	0.23192
CYB5B	2.81826	0.341774	0.00482843	0.0396052	0.249805	0.202411
ALMS1	2.81363	0.361669	0.00489854	0.040044	0.252927	0.209061
TTBK2	2.81085	0.336631	0.00494108	0.0403233	0.261905	0.216126
UBN1	2.81011	0.447322	0.00495249	0.0403937	0.181499	0.134248
PLEKHM3	2.80773	0.46481	0.00498916	0.0406698	0.199063	0.155445
ELP4	2.80559	0.264309	0.00502238	0.0408727	0.344653	0.30133
INO80D	2.80558	0.256258	0.00502253	0.0408727	0.373146	0.33084
MAP4K1	2.80269	0.414053	0.00506791	0.0412188	0.198673	0.15212
MATK	2.79981	0.763964	0.00511334	0.0415416	0.125293	0.0802161
AUP1	2.79899	0.518373	0.00512621	0.0415994	0.153396	0.106401
SUPT20H	2.79645	0.276985	0.00516673	0.0418578	0.314208	0.269327
ABL1	2.79146	0.38075	0.00524704	0.0424608	0.238876	0.195345
CPNE1	2.78487	0.274746	0.0053549	0.0432368	0.299375	0.250208
CTDSP1	2.78315	0.378214	0.0053834	0.0434427	0.220141	0.172485
VPS41	2.7818	0.328153	0.00540578	0.0435747	0.276737	0.232751
CTBP1	2.78021	0.259609	0.00543238	0.0437403	0.346214	0.302577
AGFG2	2.77813	0.587919	0.00546725	0.0439721	0.153005	0.108479
KIFAP3	2.77683	0.340489	0.00548927	0.0441002	0.271663	0.22818
ILF3	2.77528	0.265111	0.0055154	0.0442855	0.328259	0.284289
FAM13A	2.7746	0.46192	0.00552699	0.0443539	0.21936	0.17581
CERS5	2.77195	0.354744	0.00557222	0.0446674	0.248634	0.204073
GDPD5	2.77135	0.662512	0.0055824	0.0447241	0.137393	0.0922693
WRN	2.77043	0.350181	0.0055982	0.0448259	0.242389	0.197839
FAM168A	2.76674	0.306045	0.00566198	0.0452628	0.264247	0.219867
FRS2	2.76673	0.295621	0.00566215	0.0452628	0.286885	0.24148
RPAP2	2.76566	0.29755	0.00568074	0.045386	0.295472	0.250208
ZFYVE16	2.76548	0.55195	0.00568384	0.045386	0.154176	0.108479
BROX	2.76407	0.384295	0.00570855	0.0455582	0.229899	0.18537
SNX24	2.76347	0.679995	0.00571895	0.045616	0.136612	0.0922693
LANCL1	2.76173	0.455175	0.00574955	0.0458095	0.185012	0.140482
PCYT1A	2.7595	0.394997	0.00578905	0.0460989	0.226386	0.182461
NBPF26	2.75925	0.700375	0.00579344	0.0461084	0.124902	0.0798005
BMPR1A	2.75632	0.325632	0.00584559	0.0464481	0.24434	0.198254
PCMTD2	2.75562	0.372273	0.00585816	0.0464955	0.227947	0.182461
NPTN	2.75295	0.427513	0.00590601	0.0468239	0.198283	0.152951
DNAJC13	2.75198	0.352755	0.00592353	0.0469114	0.248244	0.20532
AATF	2.75046	0.296664	0.00595115	0.0470786	0.293521	0.249792
LINC01004	2.74813	0.259205	0.00599353	0.0473362	0.340359	0.295511
C11orf65	2.74616	0.295852	0.00602982	0.0475937	0.270882	0.224855
RASSF1	2.746	0.396486	0.00603273	0.0475937	0.237315	0.195761
PDXDC1	2.74453	0.263463	0.00605972	0.0477545	0.343872	0.300914
ANGEL2	2.74309	0.360397	0.00608644	0.047939	0.227947	0.181629
MOGS	2.73832	0.45011	0.00617544	0.0485607	0.176425	0.130507
ABCA7	2.73785	0.623198	0.00618418	0.048603	0.133489	0.0881131
ABCA5	2.7372	0.289771	0.00619648	0.0486731	0.28025	0.235245
ACSS1	2.73675	0.570385	0.00620487	0.0487096	0.148322	0.103907
ZNF106	2.73568	0.286443	0.00622525	0.0488196	0.270882	0.223192
IL2RB	2.73368	0.510594	0.00626317	0.0490534	0.164325	0.119701
BTBD1	2.73357	0.324105	0.00626524	0.0490534	0.228337	0.180382
CYCS	-2.72886	-0.328719	0.00635544	0.0497058	0.227557	0.265586
RGS19	-2.74251	-0.367875	0.00609709	0.0479707	0.204528	0.243558
NUCB2	-2.75162	-0.454926	0.00593016	0.0469381	0.161202	0.202826
MIB1	-2.75609	-0.275478	0.00584966	0.0464535	0.311085	0.349543
NIFK	-2.7737	-0.339534	0.00554231	0.0444522	0.233411	0.272236
TMED2	-2.77768	-0.297677	0.00547491	0.0440093	0.266589	0.305071
CAMLG	-2.7819	-0.293236	0.00540413	0.0435747	0.274785	0.312552
SNX9	-2.79758	-0.490103	0.00514872	0.0417587	0.149883	0.19202
IFI44L	-2.81752	-0.392977	0.0048396	0.0396743	0.167447	0.215295
ARF4	-2.82535	-0.343805	0.00472292	0.0388058	0.242389	0.281796
MPC2	-2.83423	-0.456007	0.00459368	0.0379162	0.163154	0.205736
UFC1	-2.83911	-0.286644	0.00452403	0.0374267	0.313817	0.350374
SVIP	-2.83973	-0.256759	0.00451519	0.0373785	0.337627	0.375727
EIF3D	-2.84184	-0.256608	0.00448545	0.0371927	0.350117	0.383209
CITED2	-2.84525	-0.391876	0.00443765	0.0369291	0.204528	0.244805
PFKFB3	-2.85485	-0.462792	0.00430571	0.0360956	0.13466	0.181214
CHCHD5	-2.86698	-0.597773	0.00414404	0.0349632	0.11007	0.155445
PRDX3	-2.86893	-0.558197	0.00411858	0.034789	0.135441	0.177889
CACYBP	-2.86907	-0.339969	0.00411678	0.034789	0.241608	0.280549
PDE4D	-2.87639	-0.335484	0.00402258	0.0340976	0.263076	0.305071
MRPS24	-2.89252	-0.342424	0.00382168	0.032682	0.214676	0.258105
ZCRB1	-2.90657	-0.409953	0.00365414	0.031529	0.15886	0.205736
CDKN2D	-2.90708	-0.337666	0.00364825	0.0315158	0.250976	0.290108
RPL22L1	-2.93684	-0.325895	0.0033157	0.0290773	0.261514	0.300914
LSM3	-2.94385	-0.365411	0.00324156	0.0285656	0.222873	0.264755
ZNHIT3	-2.94617	-0.395791	0.00321739	0.0284219	0.209602	0.252702
TMEM120B	-2.94787	-0.340737	0.00319972	0.0283004	0.24434	0.285121
NDUFAB1	-2.95815	-0.331368	0.0030949	0.0274572	0.253708	0.294264
CDC26	-2.97023	-0.404672	0.00297581	0.0264331	0.202966	0.244805
ATP6V1F	-2.97599	-0.297482	0.00292048	0.0259896	0.28025	0.322111
CHRM3-AS2	-3.01725	-0.503756	0.00255084	0.0230981	0.13466	0.182461
PDCD5	-3.07066	-0.286997	0.00213588	0.019863	0.287666	0.335411
PRDX6	-3.07539	-0.34846	0.00210229	0.0196517	0.263856	0.306318
ANAPC11	-3.07907	-0.329646	0.00207648	0.0194608	0.253708	0.297589
SATB1	-3.08912	-0.303099	0.00200747	0.0188661	0.315769	0.35744
DUSP1	-3.09103	-0.502079	0.0019946	0.0187786	0.144809	0.193267
VDAC2	-3.10253	-0.406864	0.00191871	0.0182303	0.20726	0.250623
C1QBP	-3.11392	-0.313904	0.00184622	0.0176323	0.261124	0.306318
ETFB	-3.12784	-0.51301	0.00176096	0.0169204	0.15886	0.206151
COX14	-3.128	-0.293468	0.00176001	0.0169204	0.287666	0.334165
POMP	-3.17128	-0.257087	0.00151771	0.0148898	0.350898	0.396509
VPS28	-3.19678	-0.277571	0.00138971	0.0137648	0.348556	0.389859
HIGD2A	-3.20288	-0.258146	0.00136062	0.0135509	0.384465	0.425603
ERCC1	-3.23586	-0.46653	0.00121276	0.0122556	0.163934	0.214879
SIVA1	-3.24087	-0.33376	0.00119166	0.0120845	0.260734	0.307564
NDUFB9	-3.24769	-0.268545	0.00116346	0.0118235	0.370804	0.41064
NDUFB5	-3.29331	-0.49222	0.000990144	0.0102494	0.174473	0.222361
SS18L2	-3.29453	-0.370089	0.000985866	0.0102125	0.25566	0.300083
TMED10	-3.30222	-0.259958	0.00095923	0.00999383	0.380562	0.422693
SDHD	-3.3025	-0.342296	0.000958283	0.00999115	0.258782	0.307564
HNRNPA0	-3.32184	-0.392675	0.000894245	0.00938439	0.236534	0.283042
RWDD1	-3.3319	-0.277496	0.000862554	0.00906497	0.371194	0.414796
EPB41L4A-AS1	-3.34153	-0.570288	0.000833183	0.0088075	0.155347	0.204073
ARL14EP	-3.35271	-0.411624	0.000800239	0.00851527	0.226386	0.275145
NDUFB10	-3.3832	-0.277948	0.000716455	0.00772606	0.330991	0.381131
HOPX	-3.39441	-0.36219	0.000687775	0.00746002	0.191647	0.252702
NDUFB7	-3.40927	-0.292629	0.000651366	0.00711435	0.325137	0.369909
FIS1	-3.41824	-0.331135	0.00063028	0.00689968	0.26815	0.320449
EBPL	-3.44262	-0.690012	0.000576101	0.00638391	0.115535	0.169576
ISCU	-3.4614	-0.290827	0.000537379	0.00602406	0.352069	0.39734
MAL	-3.47939	-0.312359	0.000502558	0.00567329	0.357533	0.402328
PYURF	-3.48121	-0.36504	0.000499153	0.00564809	0.260343	0.308811
BLOC1S4	-3.48167	-0.520553	0.000498306	0.00564291	0.162763	0.216126
MGST3	-3.49636	-0.260446	0.000471648	0.00536203	0.406714	0.458437
CHCHD10	-3.49829	-0.419668	0.000468248	0.00532757	0.21936	0.271405
ZBTB16	-3.50476	-0.852369	0.000457011	0.00522026	0.113193	0.16542
RANBP1	-3.54662	-0.408347	0.000390211	0.00453785	0.224434	0.276392
SUSD3	-3.56671	-0.464897	0.000361494	0.00426254	0.198283	0.251039
LIMS1	-3.57738	-0.333334	0.00034706	0.00412056	0.34114	0.391106
CMPK1	-3.58072	-0.267929	0.000342647	0.00408493	0.396565	0.436825
MAF	-3.58536	-0.280198	0.00033661	0.00401958	0.364949	0.427265
DUT	-3.61593	-0.349052	0.000299267	0.00361546	0.313817	0.361596
LDHA	-3.65324	-0.291241	0.000258948	0.00319237	0.400078	0.438487
TIMP1	-3.68067	-0.301815	0.000232624	0.0029075	0.363778	0.41729
ERH	-3.69675	-0.273861	0.000218377	0.00274366	0.412959	0.454697
ANXA2R	-3.76135	-0.546167	0.000169002	0.00218991	0.178767	0.23483
TOMM5	-3.85376	-0.32996	0.000116317	0.00155172	0.330991	0.389027
TSTD1	-3.86866	-0.31	0.000109433	0.00146937	0.354411	0.411887
SPCS1	-3.89745	-0.265532	9.72092e-05	0.00132617	0.434426	0.4867
MZT2A	-3.90409	-0.285226	9.45787e-05	0.00129272	0.42662	0.478803
TRMT112	-3.92512	-0.25289	8.66882e-05	0.00119847	0.471507	0.520781
HMGA1	-3.94833	-0.643437	7.86973e-05	0.00109532	0.141296	0.203242
CCDC85B	-3.97665	-0.384565	6.98937e-05	0.000981295	0.29313	0.347049
SLC25A3	-4.00151	-0.303127	6.29402e-05	0.000895844	0.416472	0.458022
LAMTOR5	-4.0696	-0.445194	4.70946e-05	0.000694934	0.252537	0.308396
SNRPF	-4.08722	-0.292947	4.36568e-05	0.000650847	0.432084	0.482544
RCAN3	-4.09756	-0.259246	4.1752e-05	0.000627625	0.563622	0.637573
KDSR	-4.11048	-0.58188	3.94838e-05	0.00059788	0.181889	0.243558
LRRC75A	-4.16948	-0.450761	3.05291e-05	0.000472172	0.25566	0.315461
LSM5	-4.21029	-0.464913	2.55046e-05	0.000400581	0.256831	0.315877
NDUFB3	-4.21825	-0.343043	2.46201e-05	0.000387412	0.318891	0.385287
PSMA2	-4.24384	-0.315339	2.1973e-05	0.000351494	0.385636	0.444306
TXN	-4.26757	-0.305289	1.97614e-05	0.000320729	0.423107	0.481297
ZFP36L1	-4.26828	-0.280699	1.96984e-05	0.000320066	0.482436	0.538653
DDT	-4.27531	-0.396647	1.90873e-05	0.000311185	0.301327	0.365337
CAMTA1	-4.29042	-0.378904	1.78335e-05	0.000292392	0.316159	0.380715
PGK1	-4.29688	-0.304109	1.73216e-05	0.000284322	0.421155	0.475062
PEBP1	-4.31254	-0.33024	1.6139e-05	0.000267644	0.407104	0.463425
CCDC167	-4.31882	-0.622427	1.56863e-05	0.000260734	0.181889	0.244805
GIMAP1	-4.35972	-0.333348	1.30231e-05	0.000220008	0.412959	0.463425
RAN	-4.36604	-0.2842	1.26519e-05	0.00021474	0.471507	0.52286
CCR6	-4.39085	-0.634464	1.12907e-05	0.000193914	0.135441	0.208645
NDUFB11	-4.42971	-0.33305	9.43614e-06	0.000164802	0.400859	0.454697
VAMP2	-4.47364	-0.30999	7.69e-06	0.000136448	0.455113	0.509559
DCK	-4.51046	-0.658352	6.46862e-06	0.000116782	0.181889	0.246883
BRK1	-4.51623	-0.344665	6.29494e-06	0.000113789	0.375098	0.433084
RBX1	-4.56026	-0.27563	5.10895e-06	9.39956e-05	0.514052	0.578554
PRDX2	-4.5768	-0.339252	4.72141e-06	8.69762e-05	0.379781	0.443059
NEDD8	-4.58823	-0.284703	4.47017e-06	8.27462e-05	0.517174	0.564422
OCIAD2	-4.59171	-0.455036	4.39619e-06	8.17137e-05	0.286105	0.347049
UQCR10	-4.59257	-0.258324	4.37829e-06	8.14858e-05	0.567525	0.626766
MRPL51	-4.60366	-0.475168	4.1513e-06	7.75606e-05	0.260343	0.325021
ANP32B	-4.60918	-0.281076	4.04255e-06	7.58228e-05	0.540593	0.608479
EID1	-4.61492	-0.323025	3.93242e-06	7.39489e-05	0.447697	0.501247
EIF5A	-4.63737	-0.338798	3.52874e-06	6.72319e-05	0.401639	0.460515
SF3B6	-4.7503	-0.390829	2.03116e-06	3.99628e-05	0.334895	0.406068
TUBA1B	-4.81325	-0.418624	1.48494e-06	2.98453e-05	0.320453	0.387781
SLC27A4	-4.82272	-0.7469	1.41612e-06	2.86012e-05	0.154176	0.226933
NOP10	-4.83883	-0.368437	1.30603e-06	2.64887e-05	0.37744	0.444306
VAMP8	-4.87366	-0.310568	1.09549e-06	2.27287e-05	0.467994	0.523691
HSPE1	-4.8953	-0.345039	9.81534e-07	2.0571e-05	0.412568	0.472569
B4GALT1	-4.90051	-0.363352	9.55879e-07	2.00624e-05	0.395785	0.459684
PPP1R14B	-4.92963	-0.765062	8.2387e-07	1.74692e-05	0.159251	0.231505
SRSF3	-4.93048	-0.267918	8.20288e-07	1.74364e-05	0.607728	0.651288
SOD1	-4.96361	-0.280485	6.91942e-07	1.49569e-05	0.557767	0.620948
KRTCAP2	-4.98366	-0.280902	6.23919e-07	1.36292e-05	0.555816	0.614713
PLEKHA7	-4.99384	-0.997969	5.91917e-07	1.29692e-05	0.104606	0.183292
EIF3M	-5.03549	-0.357189	4.76625e-07	1.06202e-05	0.418033	0.484622
OSTC	-5.07433	-0.419043	3.88873e-07	8.91203e-06	0.328649	0.399002
GABARAPL2	-5.1026	-0.460623	3.35018e-07	7.76393e-06	0.300156	0.37074
SERBP1	-5.18874	-0.278192	2.11721e-07	5.02741e-06	0.569087	0.620116
LCLAT1	-5.23051	-0.581856	1.69039e-07	4.02713e-06	0.229508	0.310889
EIF4A1	-5.25499	-0.350573	1.48033e-07	3.5738e-06	0.464091	0.5266
SSR2	-5.31279	-0.301707	1.07962e-07	2.65066e-06	0.560109	0.61596
SF3B5	-5.38816	-0.4413	7.11832e-08	1.78093e-06	0.337627	0.411471
SLC25A5	-5.40611	-0.535448	6.44078e-08	1.62265e-06	0.253318	0.335827
C1orf56	-5.46456	-0.333604	4.64054e-08	1.20263e-06	0.54918	0.61596
PHB2	-5.47446	-0.688812	4.38854e-08	1.14347e-06	0.194379	0.275977
GABARAP	-5.48909	-0.329151	4.03999e-08	1.05646e-06	0.510929	0.568994
SSR4	-5.52555	-0.283475	3.28447e-08	8.68314e-07	0.639735	0.694514
SLC2A3	-5.52839	-0.582367	3.23175e-08	8.5594e-07	0.307182	0.377805
SKP1	-5.55102	-0.270949	2.84011e-08	7.57763e-07	0.757611	0.822943
CCT8	-5.58423	-0.535399	2.34736e-08	6.35822e-07	0.288837	0.363674
PRELID1	-5.59476	-0.564232	2.20925e-08	6.02793e-07	0.265808	0.345802
C12orf57	-5.63452	-0.324453	1.7555e-08	4.91983e-07	0.577674	0.641313
LINC00910	-5.65232	-0.77442	1.58296e-08	4.46222e-07	0.169009	0.257273
DAD1	-5.69894	-0.32285	1.20552e-08	3.46581e-07	0.544887	0.613882
CNN2	-5.70972	-0.385414	1.13162e-08	3.25982e-07	0.456674	0.519119
COX7A2L	-5.72709	-0.430248	1.02168e-08	2.96083e-07	0.380562	0.455943
SRP9	-5.75776	-0.387373	8.52377e-09	2.49015e-07	0.434817	0.514963
GPX4	-5.76156	-0.427724	8.33402e-09	2.44121e-07	0.40242	0.485037
SEC61B	-5.82715	-0.360478	5.63837e-09	1.68116e-07	0.503513	0.576475
EIF2S3	-5.86321	-0.333757	4.54008e-09	1.37929e-07	0.556987	0.620532
SERP1	-5.87903	-0.329489	4.1267e-09	1.26971e-07	0.564012	0.633832
IER2	-5.92436	-0.452034	3.13516e-09	9.87747e-08	0.403201	0.474647
ACTG1	-6.00565	-0.268405	1.90566e-09	6.20669e-08	0.821233	0.867415
PSMB4	-6.01826	-0.510741	1.76303e-09	5.8208e-08	0.323966	0.409393
SNRPE	-6.0196	-0.504908	1.74854e-09	5.78617e-08	0.32904	0.408978
NDUFB2	-6.0476	-0.362996	1.47017e-09	4.95573e-08	0.511319	0.588944
C4orf3	-6.06456	-0.430277	1.32319e-09	4.50226e-08	0.416862	0.490856
EIF4A2	-6.07078	-0.299436	1.2729e-09	4.34136e-08	0.635831	0.689526
H2AFZ	-6.07904	-0.397263	1.20901e-09	4.143e-08	0.455113	0.532835
PPA1	-6.10844	-0.629648	1.00611e-09	3.4724e-08	0.247073	0.336243
PLCB1	-6.14811	-0.551524	7.84099e-10	2.74549e-08	0.343091	0.436409
TXNRD1	-6.22285	-0.642143	4.88195e-10	1.72611e-08	0.255269	0.342062
NDUFA11	-6.31429	-0.423686	2.71408e-10	9.81206e-09	0.445355	0.533666
RNASEK	-6.33899	-0.336017	2.31276e-10	8.44565e-09	0.612802	0.679551
TRBC1	-6.40742	-0.470553	1.48007e-10	5.50212e-09	0.428962	0.527431
COG5	-6.40952	-0.352145	1.45975e-10	5.44057e-09	0.612022	0.67581
RNASET2	-6.43191	-0.456319	1.2601e-10	4.77025e-09	0.41452	0.495844
MYL12B	-6.50941	-0.304381	7.54461e-11	2.91718e-09	0.78025	0.85453
TOMM20	-6.51783	-0.41608	7.13304e-11	2.77287e-09	0.484778	0.564422
EIF3G	-6.62053	-0.489221	3.57912e-11	1.43373e-09	0.397346	0.487116
NDUFB4	-6.63668	-0.459479	3.20823e-11	1.29232e-09	0.429742	0.517041
SLC25A6	-6.6946	-0.386041	2.16266e-11	8.78491e-10	0.563232	0.650042
ISG20	-6.70378	-0.412766	2.03094e-11	8.31995e-10	0.515222	0.596426
HSP90AA1	-6.75752	-0.307574	1.40373e-11	5.79983e-10	0.772443	0.832918
ITM2A	-6.80621	-0.546	1.00202e-11	4.20007e-10	0.369243	0.459268
EEF1D	-6.95163	-0.292563	3.61081e-12	1.57277e-10	0.843872	0.903159
JUN	-7.13723	-0.958241	9.52336e-13	4.45687e-11	0.173302	0.283874
ITM2B	-7.22248	-0.310183	5.10497e-13	2.45348e-11	0.852069	0.916043
ZFP36L2	-7.289	-0.338364	3.12262e-13	1.52041e-11	0.746682	0.797174
H3F3B	-7.31256	-0.312563	2.62091e-13	1.29355e-11	0.802108	0.859933
KRT10	-7.38376	-0.588824	1.53879e-13	7.72656e-12	0.343872	0.445968
EEF2	-7.40425	-0.331542	1.31896e-13	6.66907e-12	0.727947	0.790524
GMFG	-7.45331	-0.368045	9.10236e-14	4.65121e-12	0.676425	0.755195
ABRACL	-7.61982	-0.510958	2.54037e-14	1.36566e-12	0.43911	0.540732
MYC	-7.65447	-0.894843	1.94104e-14	1.04737e-12	0.203357	0.318371
LDHB	-7.67591	-0.42003	1.64247e-14	8.99691e-13	0.64637	0.745636
SNRPD2	-7.70261	-0.391231	1.33313e-14	7.33017e-13	0.637783	0.71862
UQCR11	-7.73855	-0.366523	1.0056e-14	5.57162e-13	0.674473	0.744805
JUNB	-7.79146	-0.738412	6.62371e-15	3.74162e-13	0.294301	0.401081
CHCHD2	-7.83714	-0.385879	4.60934e-15	2.64507e-13	0.645199	0.723608
TMEM258	-8.13898	-0.48983	3.98636e-16	2.44266e-14	0.525761	0.623857
DISC1	-8.15032	-0.833718	3.62971e-16	2.23359e-14	0.240047	0.363674
RPL4	-8.29122	-0.303407	1.12097e-16	7.23674e-15	0.883685	0.927681
UQCRB	-8.30139	-0.369846	1.02901e-16	6.70291e-15	0.765808	0.830424
SEC61G	-8.44305	-0.473817	3.09161e-17	2.06981e-15	0.545277	0.645054
MZT2B	-8.61177	-0.466254	7.19418e-18	4.97775e-16	0.576112	0.667498
UXT	-8.86509	-0.594124	7.64398e-19	5.61115e-17	0.436768	0.552369
SUMO2	-8.89182	-0.442407	6.01136e-19	4.50416e-17	0.649102	0.744805
UQCRH	-8.91574	-0.54076	4.84592e-19	3.68825e-17	0.499219	0.605569
APRT	-8.96055	-0.496813	3.23072e-19	2.49836e-17	0.580406	0.677057
OAZ1	-9.04531	-0.41748	1.49239e-19	1.17931e-17	0.753708	0.84123
HNRNPA1	-9.40068	-0.381529	5.42109e-21	4.55781e-19	0.794301	0.857855
HIST1H4C	-9.40811	-0.562065	5.0512e-21	4.27167e-19	0.526542	0.636326
AUTS2	-9.53151	-0.958404	1.55019e-21	1.37529e-19	0.240047	0.387365
SNHG8	-9.53684	-0.728098	1.47251e-21	1.31445e-19	0.363388	0.492519
OST4	-9.6136	-0.40922	7.00572e-22	6.33186e-20	0.774395	0.845802
NME2	-9.85101	-0.569331	6.78592e-23	6.33105e-21	0.5363	0.640898
NOSIP	-9.94533	-0.633559	2.64286e-23	2.51436e-21	0.500781	0.610973
CALM1	-10.1932	-0.377746	2.12699e-24	2.10674e-22	0.899297	0.947215
ATP6V1G1	-10.2745	-0.580602	9.1822e-25	9.28558e-23	0.535909	0.654613
COX7C	-10.3005	-0.384187	7.01136e-25	7.14023e-23	0.887978	0.938487
MIF	-10.3601	-0.451101	3.76516e-25	3.86156e-23	0.745511	0.819618
CCNI	-10.4219	-0.512544	1.9688e-25	2.04826e-23	0.67057	0.772236
ZFAS1	-10.463	-0.517756	1.27787e-25	1.33908e-23	0.65847	0.754364
RPL6	-10.4973	-0.306672	8.89228e-26	9.38622e-24	0.978923	0.994181
COX4I1	-10.8355	-0.485134	2.33611e-27	2.54004e-25	0.752927	0.838321
PABPC1	-11.0521	-0.466015	2.14246e-28	2.36505e-26	0.798205	0.874896
BTF3	-11.0867	-0.478644	1.45629e-28	1.61995e-26	0.754489	0.842477
LTB	-11.135	-0.614145	8.47525e-29	9.57504e-27	0.779079	0.88404
COX7A2	-11.1929	-0.562913	4.41905e-29	5.07174e-27	0.624122	0.751039
RPL36AL	-11.6378	-0.463851	2.64904e-31	3.19232e-29	0.799766	0.871571
FTH1	-11.9957	-0.465515	3.74173e-33	4.74642e-31	0.85402	0.92394
RPL39	-12.1473	-0.293564	5.93116e-34	7.59031e-32	0.996877	0.998337
EIF3K	-12.2295	-0.657299	2.16282e-34	2.79255e-32	0.578845	0.716126
CD48	-12.394	-0.502765	2.81616e-35	3.70223e-33	0.812256	0.895262
H3F3A	-12.5615	-0.443755	3.43637e-36	4.64424e-34	0.870414	0.92685
OOEP	-12.5732	-1.43408	2.96384e-36	4.0434e-34	0.175254	0.366999
NPM1	-12.6873	-0.523151	6.95741e-37	9.58201e-35	0.78064	0.865752
NDUFA4	-13.0315	-0.632114	8.1e-39	1.13722e-36	0.661593	0.798421
RBFOX2	-13.0523	-1.24962	6.16396e-39	8.73893e-37	0.241608	0.426434
RPL31	-13.3268	-0.403702	1.61673e-40	2.33795e-38	0.955504	0.980881
MYL12A	-13.8954	-0.509392	6.75181e-44	9.96306e-42	0.894614	0.9601
EEF1G	-14.391	-0.546154	5.89426e-47	9.06775e-45	0.84192	0.911056
RPS24	-14.4792	-0.34598	1.64106e-47	2.55175e-45	0.98751	0.997091
FTL	-14.9013	-0.528754	3.23154e-50	5.13531e-48	0.900859	0.9468
EIF3E	-14.9481	-0.711943	1.60192e-50	2.57394e-48	0.677986	0.811721
COMMD6	-14.9821	-0.646666	9.60708e-51	1.56099e-48	0.763076	0.873649
TPT1	-15.1418	-0.341611	8.57875e-52	1.40974e-49	0.997268	0.999169
KLRB1	-15.2759	-1.67508	1.10649e-52	1.83918e-50	0.238486	0.455112
RPS19	-15.4071	-0.32402	1.46704e-53	2.46685e-51	0.998439	0.998337
EIF1	-15.4076	-0.496319	1.45563e-53	2.46685e-51	0.911788	0.962594
PFDN5	-15.5301	-0.55422	2.16974e-54	3.73532e-52	0.891491	0.955943
RPLP0	-15.5335	-0.546772	2.05755e-54	3.58484e-52	0.910617	0.958853
RPS8	-15.9544	-0.406248	2.65389e-57	4.79724e-55	0.996097	0.997922
RPS27	-15.9864	-0.451057	1.58916e-57	2.90898e-55	0.998829	1
RPL23	-16.2675	-0.527736	1.67845e-59	3.15222e-57	0.956674	0.985869
RPL36	-16.2863	-0.408678	1.23529e-59	2.35047e-57	0.989071	0.997091
PTMA	-16.4693	-0.388457	6.09587e-61	1.17537e-58	0.984778	0.995844
B2M	-16.5809	-0.319498	9.58501e-62	1.87309e-59	0.99961	1
RPS21	-16.6625	-0.411815	2.45438e-62	4.86203e-60	0.994145	0.996675
RPL22	-16.8181	-0.46066	1.79741e-63	3.61005e-61	0.971507	0.987116
RPL24	-17.1711	-0.493832	4.3702e-66	8.90105e-64	0.967994	0.995012
RPL37A	-17.4487	-0.386333	3.52361e-68	7.27927e-66	0.994536	0.997922
RPLP2	-17.684	-0.36844	5.56618e-70	1.16656e-67	0.997658	0.998337
HINT1	-17.716	-0.758799	3.15594e-70	6.71148e-68	0.777908	0.905237
NACA	-17.8902	-0.536012	1.40537e-71	3.03328e-69	0.948087	0.983375
SMDT1	-18.1921	-1.22921	5.96288e-74	1.3065e-71	0.373536	0.621363
RPSA	-18.3283	-0.560102	4.92205e-75	1.11215e-72	0.955113	0.983375
RPL5	-18.6333	-0.585159	1.72399e-77	3.95724e-75	0.954333	0.987531
RPL7A	-18.7452	-0.482878	2.11839e-78	4.94097e-76	0.978142	0.993766
EEF1A1	-19.213	-0.391385	2.88321e-82	6.8351e-80	0.998829	1
RPL19	-19.2179	-0.474271	2.62252e-82	6.32071e-80	0.988681	0.997922
RPL35	-19.2183	-0.433838	2.6016e-82	6.32071e-80	0.992974	0.994181
RPS3	-19.2699	-0.472129	9.61764e-83	2.39794e-80	0.9879	0.994597
RPS25	-19.2907	-0.503451	6.4244e-83	1.62988e-80	0.98751	0.996675
RPL26	-19.3962	-0.481224	8.31528e-84	2.14727e-81	0.989071	0.998337
RPS28	-19.5433	-0.456041	4.7008e-85	1.23597e-82	0.998439	0.999584
RPL34	-19.9817	-0.455388	7.94273e-89	2.12703e-86	0.997268	1
RPL10A	-20.0492	-0.645855	2.05186e-89	5.59849e-87	0.951991	0.986284
RPL28	-20.1473	-0.432317	2.84376e-90	7.90838e-88	0.999219	0.999169
RPL23A	-20.3984	-0.532558	1.72718e-92	4.89741e-90	0.983216	0.995012
RPL35A	-20.6341	-0.566843	1.3552e-94	3.91952e-92	0.982045	0.995844
TOMM7	-20.7477	-0.775244	1.2852e-95	3.79291e-93	0.861827	0.953865
EEF1B2	-20.8875	-0.788701	6.96394e-97	2.09803e-94	0.876659	0.955943
RPL8	-21.027	-0.612429	3.7177e-98	1.14386e-95	0.961358	0.987116
RPS15A	-21.1915	-0.463971	1.14501e-99	3.59958e-97	0.996097	0.997506
RPS6	-21.2224	-0.56304	5.93641e-100	1.9077e-97	0.991803	0.998337
RPL11	-21.3905	-0.52177	1.63906e-101	5.38693e-99	0.995706	0.999169
RPS20	-21.4316	-0.554924	6.77973e-102	2.28004e-99	0.980094	0.990441
RPL7	-21.7564	-0.688408	6.00882e-105	2.06889e-102	0.937158	0.978803
RPL14	-21.7668	-0.505057	4.79352e-105	1.69071e-102	0.991803	0.997506
RPL3	-21.9297	-0.590216	1.35354e-106	4.89337e-104	0.977752	0.996675
RPS15	-22.1269	-0.517208	1.74152e-108	6.45746e-106	0.994145	0.997091
RPLP1	-22.132	-0.55276	1.55473e-108	5.91655e-106	0.997268	0.999169
FAU	-22.1425	-0.583589	1.23222e-108	4.81598e-106	0.976581	0.993766
TMSB4X	-22.4273	-0.443144	2.13417e-111	8.57285e-109	0.998829	0.998753
RPS16	-22.4638	-0.601411	9.37899e-112	3.87513e-109	0.982436	0.994597
RPL29	-22.7633	-0.616736	1.06051e-114	4.6473e-112	0.974629	0.991272
RPS5	-23.3042	-0.909427	4.01592e-120	1.81482e-117	0.889539	0.975478
RPL27A	-23.3548	-0.493861	1.23214e-120	5.74773e-118	0.995706	0.999169
RPS17	-23.5148	-0.751689	2.87668e-122	1.38665e-119	0.946526	0.985037
RPL12	-23.6007	-0.644284	3.79268e-123	1.89124e-120	0.980484	0.997091
RPL32	-23.6309	-0.535524	1.85526e-123	9.58175e-121	0.999219	0.998753
RPS7	-24.1087	-0.637861	2.02487e-128	1.08451e-125	0.976971	0.995428
RPL13A	-24.2629	-0.538593	4.83826e-130	2.69101e-127	0.997268	0.998753
RPL27	-24.3923	-0.663566	2.06505e-131	1.19451e-128	0.969945	0.988362
RPS2	-24.508	-0.611663	1.21304e-132	7.30905e-130	0.989461	0.998753
UBA52	-24.5494	-0.653129	4.38892e-133	2.75948e-130	0.97541	0.992103
RPL13	-24.8218	-0.556459	5.21012e-136	3.42471e-133	0.998829	0.999584
RPS9	-25.5249	-0.723733	1.04447e-143	7.1924e-141	0.96292	0.990441
RPL15	-25.905	-0.690127	5.84527e-148	4.22642e-145	0.972678	0.99335
RPS11	-25.9943	-0.602546	5.7464e-149	4.37361e-146	0.990632	0.996259
RPS18	-26.0382	-0.573829	1.82794e-149	1.46854e-146	1	1
RPL17	-26.4315	-0.80619	5.96108e-154	5.07077e-151	0.974629	0.997922
RPS23	-26.532	-0.631609	4.13927e-155	3.74113e-152	0.994926	0.999169
RPL21	-26.8414	-0.958456	1.06196e-158	1.0238e-155	0.961749	0.996259
RPL41	-26.9473	-0.614979	6.128e-160	6.32978e-157	0.999219	0.999584
RPL18	-27.1366	-0.694751	3.64563e-162	4.05534e-159	0.985558	0.998337
RPS27A	-27.4981	-0.674033	1.85174e-166	2.2315e-163	0.996877	0.999584
RPS12	-28.0887	-0.733815	1.3474e-173	1.77134e-170	0.998048	0.999169
RPS14	-28.4621	-0.675139	3.45421e-178	4.99514e-175	0.995316	0.997506
RPS4X	-28.4758	-0.768708	2.33508e-178	3.75196e-175	0.988681	0.997506
RPS13	-28.656	-0.901196	1.35134e-180	2.44271e-177	0.967213	0.992103
RPL18A	-28.6655	-0.7875	1.02625e-180	2.12008e-177	0.985558	0.997506
RPL9	-29.8089	-0.802717	2.99502e-195	7.2185e-192	0.989071	0.998337
RPL30	-29.8874	-0.765564	2.86774e-196	8.29409e-193	0.995706	0.999169
RPL10	-30.7653	-0.78916	7.63897e-208	2.76168e-204	0.998048	1
RPS3A	-31.7332	-0.927119	5.41113e-221	2.60835e-217	0.983216	0.997922
RPS10	-38.9941	-1.40799	0	0	0.908275	0.987116

## Sheet: CD4 Tn
name	scores	lfc	pval	adj_pval	pct_nz_group	pct_nz_reference
MALAT1	41.9761	0.810905	0	0	1	1
MT-CO3	37.2267	1.04049	2.52184e-303	9.35084e-301	1	0.997453
SYNE2	36.0732	2.20236	5.96917e-285	1.8366e-282	0.833333	0.47708
MT-CO1	32.7875	0.865317	8.87211e-236	2.00468e-233	1	0.998727
MT-CO2	32.6028	0.826248	3.74324e-233	8.20166e-231	1	0.998727
MT-ATP6	32.5936	0.757519	5.06102e-233	1.09235e-230	1	0.999363
MT-ND4	31.0843	0.758255	3.92421e-212	7.46684e-210	0.998371	0.997241
MT-ND2	29.6755	0.853221	1.58825e-193	2.76718e-191	0.994571	0.983234
AHNAK	28.3468	2.82583	9.1696e-177	1.54188e-174	0.57329	0.170204
S100A4	27.1596	1.95642	1.9479e-162	3.16501e-160	0.722584	0.424873
PYHIN1	27.0689	3.04227	2.29064e-161	3.68055e-159	0.529859	0.129032
IQGAP2	26.394	1.59461	1.6051e-153	2.4693e-151	0.760586	0.498514
ITGB1	26.1245	2.66803	1.91877e-150	2.89034e-148	0.550489	0.192487
MYO1F	26.0258	3.99994	2.52936e-149	3.77083e-147	0.462541	0.0626061
ATXN1	25.2064	2.13349	3.40989e-140	4.98085e-138	0.605863	0.27483
CCL5	24.762	3.94249	2.30463e-135	3.26738e-133	0.447883	0.0657895
ITGAL	23.8242	1.81421	1.87529e-125	2.53444e-123	0.640608	0.368209
MT-ND1	23.279	0.630196	7.22883e-120	9.67927e-118	0.991314	0.988115
RNF213	23.0585	1.21956	1.20876e-117	1.60366e-115	0.769273	0.606537
RABGAP1L	23.0531	1.18888	1.37035e-117	1.80151e-115	0.842562	0.691426
MT-ND3	23.0436	0.510545	1.70669e-117	2.22346e-115	0.999457	0.998939
MT-ND4L	23.0262	1.3792	2.54528e-117	3.28636e-115	0.710098	0.480263
NKG7	23.0164	3.95413	3.19477e-117	4.08845e-115	0.419653	0.0681239
MT-CYB	22.9547	0.530641	1.32181e-116	1.66214e-114	0.995657	0.998302
SLFN12L	22.8944	1.62203	5.27755e-116	6.5792e-114	0.640065	0.367572
SYNE1	22.8422	1.59426	1.74592e-115	2.15792e-113	0.683496	0.462649
HLA-C	22.5449	0.58066	1.50738e-112	1.83179e-110	0.942997	0.94843
RAP1GAP2	22.5059	2.64066	3.63208e-112	4.37696e-110	0.479913	0.157683
ZEB2	22.1133	4.34499	2.35507e-108	2.7465e-106	0.384365	0.0382003
NEAT1	22.0971	1.10992	3.36952e-108	3.89813e-106	0.828447	0.683786
PTPRC	21.9733	0.495925	5.19081e-107	5.95749e-105	0.987514	0.984508
PREX1	21.3884	2.72995	1.71302e-101	1.90554e-99	0.432139	0.109083
CHST11	21.0887	1.41764	1.01035e-98	1.11532e-96	0.671553	0.44461
PIP4K2A	20.8781	1.0028	8.47074e-97	9.21018e-95	0.820304	0.685272
STAT4	20.8336	1.34601	2.1486e-96	2.31873e-94	0.684039	0.44652
MACF1	20.7641	1.19675	9.14914e-96	9.75928e-94	0.714441	0.531834
LPP	20.651	1.42663	9.56144e-95	1.00194e-92	0.639522	0.405985
IL32	20.5619	0.946679	6.01777e-94	6.26064e-92	0.840391	0.730688
PARP8	20.454	1.10085	5.53476e-93	5.71701e-91	0.771987	0.624151
FLNA	20.0919	2.2162	8.68553e-90	8.78331e-88	0.465798	0.185484
CAST	19.9887	1.43545	6.90585e-89	6.9351e-87	0.598263	0.36545
RAPGEF1	19.8073	1.88337	2.57626e-87	2.56933e-85	0.504343	0.23472
JAZF1	19.6776	2.23041	3.35727e-86	3.3253e-84	0.45114	0.169992
MYBL1	19.6746	3.54454	3.55933e-86	3.50146e-84	0.359392	0.0564516
MAP3K5	19.5916	1.72671	1.82369e-85	1.78192e-83	0.520087	0.245968
MT-ND5	19.5535	0.696102	3.85288e-85	3.73936e-83	0.957655	0.919567
TGFBR3	19.511	3.38277	8.84506e-85	8.52722e-83	0.365907	0.0683362
PPP2R5C	19.3504	0.944996	2.02118e-83	1.93565e-81	0.811618	0.691638
GNLY	19.311	3.72092	4.33777e-83	4.0999e-81	0.356678	0.0600594
MBP	18.7771	1.08792	1.16152e-78	1.0564e-76	0.700869	0.530772
UTRN	18.7651	0.827337	1.45857e-78	1.31827e-76	0.839305	0.748939
GZMH	18.5699	4.47692	5.63248e-77	4.99702e-75	0.315961	0.0233447
RORA	18.4961	1.09811	2.22058e-76	1.94617e-74	0.704669	0.54202
SAMD3	18.225	1.54684	3.26886e-74	2.7971e-72	0.557003	0.353141
KLRK1	18.2034	2.92231	4.84995e-74	4.12559e-72	0.35722	0.0780985
ATP2B4	18.1804	1.91252	7.38351e-74	6.24403e-72	0.453855	0.195883
KLRD1	18.1404	3.97118	1.5297e-73	1.27867e-71	0.318675	0.0348048
PRF1	17.9777	3.33277	2.91403e-72	2.40799e-70	0.338219	0.0636672
CFLAR	17.6473	1.15142	1.0679e-69	8.72481e-68	0.624864	0.43039
ARAP2	17.584	1.70301	3.26885e-69	2.65566e-67	0.470141	0.22899
IKZF3	17.5008	1.17001	1.41323e-68	1.13537e-66	0.628664	0.440153
CRIP1	17.4449	1.10545	3.767e-68	3.00964e-66	0.663409	0.48472
HLA-A	17.3328	0.453888	2.65893e-67	2.10113e-65	0.966341	0.960314
CD2	16.8854	0.941345	5.76219e-64	4.45599e-62	0.687296	0.551358
GZMA	16.7691	3.18055	4.10767e-63	3.14291e-61	0.316504	0.0566638
ANXA1	16.6738	1.55859	2.03393e-62	1.54803e-60	0.465798	0.230475
EMB	16.5194	0.938743	2.66028e-61	1.99328e-59	0.668295	0.514643
CYBA	16.4783	0.958927	5.2541e-61	3.91647e-59	0.69924	0.557088
PPP2R2B	16.1467	3.86348	1.19794e-58	8.74921e-57	0.283931	0.030348
ITGA4	16.0375	0.970275	6.99392e-58	5.0318e-56	0.68241	0.547538
KLF6	15.9321	1.35438	3.79503e-57	2.71683e-55	0.498914	0.289686
ANKRD12	15.6922	0.655056	1.7089e-55	1.21139e-53	0.832248	0.753608
AKAP13	15.6126	0.66138	5.97804e-55	4.19653e-53	0.821933	0.747241
SOS1	15.4979	1.02421	3.58564e-54	2.48095e-52	0.611292	0.435272
PRKCB	15.3637	0.802762	2.86913e-53	1.97574e-51	0.745385	0.638158
STK10	15.267	0.876115	1.26903e-52	8.69737e-51	0.687839	0.567699
ARHGAP26	15.1798	1.26757	4.80997e-52	3.28099e-50	0.526602	0.347411
ARHGEF3	15.0793	0.791447	2.21611e-51	1.50456e-49	0.755157	0.628608
DIAPH1	15.0596	1.0422	2.98794e-51	2.0097e-49	0.583062	0.423599
CD226	15.0313	1.33904	4.57679e-51	3.06412e-49	0.478827	0.28247
PICALM	14.9328	0.921543	2.01538e-50	1.3369e-48	0.647666	0.506579
CST7	14.8628	3.59451	5.74562e-50	3.7767e-48	0.265472	0.0316214
ADGRE5	14.8398	1.18552	8.10416e-50	5.30291e-48	0.520087	0.341044
SLCO3A1	14.8153	1.38057	1.16618e-49	7.59647e-48	0.453855	0.248302
TRG-AS1	14.7644	1.39892	2.48619e-49	1.60504e-47	0.465255	0.275891
ITGB2	14.7301	1.08834	4.13228e-49	2.65586e-47	0.561889	0.401316
EFHD2	14.7264	2.70627	4.36221e-49	2.79123e-47	0.298046	0.0749151
A2M	14.5631	2.34537	4.82464e-48	3.03344e-46	0.316504	0.094652
NFATC2	14.5474	1.1974	6.06779e-48	3.79854e-46	0.514658	0.341044
MT-ND6	14.5367	1.30482	7.08886e-48	4.39966e-46	0.458198	0.267402
EML4	14.4293	0.745683	3.38575e-47	2.08346e-45	0.726927	0.607173
IQGAP1	14.4119	1.07913	4.35649e-47	2.66946e-45	0.536916	0.368846
GNG2	14.3285	1.0375	1.45204e-46	8.85988e-45	0.572204	0.416171
PTPRJ	14.2842	1.13191	2.74517e-46	1.66798e-44	0.538002	0.368209
MDFIC	14.2345	0.956763	5.59544e-46	3.38559e-44	0.610206	0.466256
PRR5L	14.0417	4.22959	8.66344e-45	5.15564e-43	0.239957	0.0184635
PLEK	13.9815	3.91822	2.02088e-44	1.1977e-42	0.241585	0.0203735
CASP8	13.8668	1.07808	1.00688e-43	5.94304e-42	0.509229	0.33871
PIK3R5	13.7825	0.922569	3.24979e-43	1.91038e-41	0.597177	0.458829
CD99	13.7746	1.29933	3.62267e-43	2.12095e-41	0.441368	0.262733
CCDC88C	13.7563	0.864251	4.66984e-43	2.72301e-41	0.631379	0.512733
VOPP1	13.6888	0.90057	1.18414e-42	6.84956e-41	0.59392	0.441002
ST6GAL1	13.6818	0.726571	1.30346e-42	7.50972e-41	0.717698	0.626486
FAM49B	13.659	0.741309	1.78457e-42	1.02407e-40	0.70304	0.605263
MIR4435-2HG	13.5927	2.73961	4.42667e-42	2.5302e-40	0.271987	0.063455
C1orf21	13.5076	4.13365	1.41053e-41	8.03057e-40	0.232356	0.0193124
KLRG1	13.4292	1.9607	4.07749e-41	2.30331e-39	0.323018	0.126273
EMP3	13.4026	0.712743	5.83744e-41	3.27191e-39	0.689468	0.589559
PRKCH	13.3826	0.511208	7.64003e-41	4.26573e-39	0.875136	0.836587
SPN	13.2935	1.16474	2.52347e-40	1.39816e-38	0.466341	0.287351
SH3BGRL3	13.2745	0.688147	3.25272e-40	1.79533e-38	0.720955	0.66511
LGALS1	13.2666	2.83081	3.61649e-40	1.98852e-38	0.260586	0.054966
MTSS1	13.259	2.80859	4.0009e-40	2.19155e-38	0.263844	0.0602716
NLRC5	13.2453	0.843426	4.80618e-40	2.62272e-38	0.620521	0.493633
ZAP70	13.1422	1.49997	1.88542e-39	1.025e-37	0.384365	0.20034
TNFRSF1B	13.1253	2.21432	2.35917e-39	1.27775e-37	0.287731	0.0865874
GPRIN3	13.1113	1.25989	2.83724e-39	1.53094e-37	0.43051	0.250424
SYTL3	13.0282	1.41391	8.4557e-39	4.52881e-37	0.397394	0.219228
SPON2	13.0209	3.00914	9.30579e-39	4.96572e-37	0.249186	0.0469015
GZMB	12.9992	3.98037	1.23554e-38	6.54475e-37	0.225299	0.0203735
PTPN22	12.933	1.58571	2.93125e-38	1.54704e-36	0.358306	0.173812
TMEM181	12.9185	1.4127	3.53813e-38	1.86054e-36	0.394137	0.219015
RAB27A	12.9121	1.63575	3.84876e-38	2.01655e-36	0.344191	0.155136
ARID5B	12.8077	0.877288	1.48465e-37	7.72285e-36	0.586319	0.451613
IL10RA	12.7915	1.49772	1.82955e-37	9.48284e-36	0.363192	0.179329
MYO1G	12.7822	2.22739	2.06154e-37	1.06471e-35	0.280673	0.0853141
IFI16	12.7312	1.00512	3.96792e-37	2.03475e-35	0.502714	0.356324
MT-ATP8	12.668	1.11531	8.90045e-37	4.54804e-35	0.45114	0.281409
GBP5	12.6469	1.89485	1.16392e-36	5.9058e-35	0.306732	0.116935
FAM53B	12.6207	2.25412	1.62362e-36	8.20952e-35	0.281216	0.091893
SLAMF6	12.5809	1.2433	2.68836e-36	1.3452e-34	0.416938	0.251486
RNF149	12.5649	0.838241	3.29383e-36	1.64249e-34	0.579262	0.439304
N4BP2L2	12.5595	0.447978	3.52566e-36	1.75205e-34	0.855049	0.82343
HCST	12.5558	0.667271	3.69525e-36	1.83004e-34	0.70684	0.627334
CD74	12.5301	1.42728	5.10919e-36	2.51306e-34	0.377307	0.201188
NCALD	12.5079	1.64066	6.75654e-36	3.30089e-34	0.348534	0.174236
CD8A	12.4947	2.66795	7.97649e-36	3.88377e-34	0.252443	0.0604839
PPP3CA	12.4815	1.0144	9.41593e-36	4.56926e-34	0.501086	0.353141
SRPK2	12.4476	0.660312	1.44066e-35	6.9677e-34	0.71987	0.641553
FCRL6	12.4009	4.73916	2.58246e-35	1.24483e-33	0.20684	0.0106112
CARD11	12.3975	0.714412	2.69677e-35	1.29561e-33	0.669381	0.55539
TRGC2	12.372	3.03088	3.70424e-35	1.76789e-33	0.235613	0.0428693
INPP5D	12.3655	0.979788	4.01565e-35	1.90395e-33	0.514115	0.385399
LCP1	12.2475	0.739521	1.73257e-34	8.18779e-33	0.63355	0.523981
RNF19A	12.2173	1.11839	2.51252e-34	1.17966e-32	0.441911	0.284805
SP100	12.1819	0.613035	3.88139e-34	1.81061e-32	0.713355	0.632428
ACTN4	12.1813	2.32264	3.91018e-34	1.81817e-32	0.263844	0.0785229
EPS15	12.177	0.868925	4.124e-34	1.91145e-32	0.549403	0.412351
DNAJC1	12.1459	1.44391	6.02966e-34	2.78578e-32	0.355049	0.174873
TAOK3	12.082	0.622659	1.31421e-33	6.01416e-32	0.737242	0.641341
IGF2R	12.0534	1.22757	1.86064e-33	8.46125e-32	0.407166	0.247029
PAM	12.0435	1.54883	2.09966e-33	9.51823e-32	0.334962	0.157683
ANKRD11	11.8891	0.584724	1.34898e-32	6.07715e-31	0.754615	0.672326
FGFBP2	11.8586	3.62017	1.94309e-32	8.72639e-31	0.210641	0.0237691
MCTP2	11.835	1.78368	2.57315e-32	1.15202e-30	0.300217	0.126273
DOCK2	11.8344	0.645175	2.59215e-32	1.15695e-30	0.653094	0.569822
KAT2B	11.7375	1.0582	8.18763e-32	3.63194e-30	0.45114	0.300085
EIF4G3	11.6843	1.14391	1.53278e-31	6.77846e-30	0.425624	0.270798
WIPF1	11.6663	0.581879	1.89545e-31	8.35675e-30	0.711726	0.625424
DDX17	11.6587	0.396119	2.07182e-31	9.10656e-30	0.815961	0.79202
KIAA1109	11.6486	0.864821	2.33262e-31	1.02218e-29	0.512486	0.36736
RASA3	11.5662	0.597563	6.11132e-31	2.66996e-29	0.737785	0.650679
PPP1R16B	11.5433	1.56283	7.97836e-31	3.47515e-29	0.317047	0.145586
AKT3	11.5364	0.608733	8.65039e-31	3.75655e-29	0.711183	0.627334
DIAPH2	11.521	1.11487	1.03369e-30	4.47552e-29	0.419653	0.264431
S100A11	11.5135	1.05512	1.1276e-30	4.86751e-29	0.428882	0.273132
CLIC1	11.4962	1.42361	1.3793e-30	5.91872e-29	0.337134	0.173387
SMAD3	11.4908	1.22286	1.46785e-30	6.28005e-29	0.380022	0.214771
MAF	11.4796	2.30564	1.6709e-30	7.08588e-29	0.241042	0.0613328
IFITM1	11.4716	0.707506	1.83225e-30	7.7474e-29	0.636265	0.531834
HIVEP3	11.4305	1.16183	2.94385e-30	1.23753e-28	0.413681	0.260187
S100A6	11.4125	0.537742	3.62296e-30	1.5186e-28	0.787188	0.737903
PHF21A	11.4016	0.991699	4.10441e-30	1.71543e-28	0.454397	0.305178
AKNA	11.3372	0.829507	8.58508e-30	3.56749e-28	0.525516	0.410229
NPC1	11.2832	1.50981	1.5886e-29	6.56365e-28	0.319761	0.155348
MIAT	11.2795	3.91503	1.65774e-29	6.82977e-28	0.195983	0.0182513
ARHGAP25	11.2159	0.66603	3.40786e-29	1.40003e-27	0.619435	0.523769
MYH9	11.1886	0.605825	4.63751e-29	1.8998e-27	0.679696	0.59253
CAPN2	11.1619	1.69425	6.26409e-29	2.5589e-27	0.289902	0.122666
CLEC2D	11.1536	0.468144	6.88031e-29	2.80271e-27	0.788817	0.740238
PZP	11.1067	2.22269	1.16379e-28	4.71417e-27	0.243214	0.0717317
GAB3	11.0817	2.41194	1.53909e-28	6.21697e-27	0.232356	0.0611205
ARHGAP15	11.069	0.324007	1.77441e-28	7.14755e-27	0.967427	0.960951
RUNX3	11.0448	1.13076	2.32404e-28	9.33553e-27	0.407709	0.27483
CX3CR1	11.0201	3.81298	3.0579e-28	1.22155e-26	0.191097	0.0165535
OSBPL3	11.0196	1.67057	3.07497e-28	1.22499e-26	0.282845	0.114389
APBB1IP	10.9903	0.486547	4.25579e-28	1.68611e-26	0.770358	0.708616
GPR174	10.9631	1.04397	5.75151e-28	2.26013e-26	0.413681	0.265917
C12orf75	10.9568	1.8899	6.16092e-28	2.41445e-26	0.270901	0.109932
ZNF831	10.9021	0.900946	1.12599e-27	4.40078e-26	0.470141	0.331919
RPS26	10.8898	0.583839	1.28881e-27	5.01009e-26	0.777416	0.720713
OPTN	10.8582	1.24449	1.82238e-27	7.04637e-26	0.351792	0.196307
LAIR2	10.8337	3.9243	2.38312e-27	9.18996e-26	0.187839	0.0169779
SH3BP5	10.8319	1.11312	2.43105e-27	9.34984e-26	0.382193	0.230051
CMIP	10.8209	1.14989	2.74063e-27	1.05125e-25	0.394137	0.253608
TPST2	10.7927	2.24522	3.7259e-27	1.4254e-25	0.237785	0.0727929
NCOA2	10.7307	0.661779	7.30458e-27	2.76522e-25	0.612921	0.514219
MAP4	10.7011	1.22322	1.00558e-26	3.7869e-25	0.354506	0.203098
CD247	10.6567	0.407896	1.6223e-26	6.09351e-25	0.875679	0.846138
SP140	10.6474	1.35391	1.79365e-26	6.70233e-25	0.318675	0.163413
STK39	10.6408	0.981115	1.92388e-26	7.17041e-25	0.433768	0.296902
SUN2	10.6402	0.782735	1.93802e-26	7.20456e-25	0.526059	0.410654
GOLGA4	10.6368	0.706864	2.00844e-26	7.44718e-25	0.558632	0.450552
MYO5A	10.6139	1.21791	2.56723e-26	9.47058e-25	0.351249	0.200127
CYTH1	10.6064	0.427373	2.78183e-26	1.02362e-24	0.847448	0.801358
SETX	10.5824	0.75092	3.59518e-26	1.3162e-24	0.52823	0.4132
SSBP3	10.5719	1.04683	4.02422e-26	1.46955e-24	0.434853	0.314092
JAKMIP2	10.4969	3.54179	8.92684e-26	3.25166e-24	0.186754	0.0212224
PRKCQ	10.4789	0.522103	1.08033e-25	3.92529e-24	0.733985	0.654924
PARP15	10.3998	0.991385	2.48394e-25	8.95768e-24	0.405537	0.2691
TRERF1	10.3899	0.748868	2.75694e-25	9.91744e-24	0.542888	0.440789
VPS13C	10.3855	0.560667	2.88621e-25	1.03567e-23	0.634636	0.561121
VAV3	10.3439	1.55101	4.45898e-25	1.59213e-23	0.290988	0.138795
LPCAT1	10.3314	2.51041	5.08339e-25	1.80616e-23	0.214984	0.0562394
FNDC3B	10.3153	0.905772	6.00622e-25	2.12882e-23	0.462541	0.341681
KLF12	10.3105	0.461536	6.3158e-25	2.23308e-23	0.814332	0.759975
LYST	10.2873	1.19297	8.0364e-25	2.8276e-23	0.354506	0.213285
CD300A	10.2859	3.71287	8.15911e-25	2.86381e-23	0.180782	0.0186757
PRSS23	10.2692	4.1974	9.7032e-25	3.39753e-23	0.17481	0.012309
NFATC3	10.2199	0.518996	1.61524e-24	5.62843e-23	0.701412	0.629669
SRRM2	10.2018	0.598091	1.94715e-24	6.7687e-23	0.608578	0.514643
ERN1	10.198	1.49374	2.02374e-24	7.01806e-23	0.287188	0.137097
TBC1D5	10.1633	0.652304	2.89032e-24	9.95165e-23	0.590662	0.498939
PTPN4	10.1355	0.536255	3.845e-24	1.32073e-22	0.672638	0.592954
CBLB	10.1065	0.570378	5.16783e-24	1.7709e-22	0.668838	0.589559
CTSW	10.0535	2.91526	8.87007e-24	3.01812e-22	0.195983	0.0405348
ADGRG1	10.0339	3.94391	1.08213e-23	3.67339e-22	0.172638	0.0137946
ANKRD44	9.98923	0.320931	1.69899e-23	5.74045e-22	0.90228	0.884975
SKAP1	9.986	0.352849	1.75528e-23	5.9168e-22	0.925624	0.904711
MSN	9.96556	0.653256	2.15649e-23	7.25231e-22	0.586862	0.504457
NCOA7	9.95933	1.09065	2.29599e-23	7.70354e-22	0.357763	0.219015
EZR	9.94918	1.05092	2.54267e-23	8.51147e-22	0.368078	0.231749
TBC1D22A	9.87024	0.62493	5.60297e-23	1.86693e-21	0.584691	0.488115
MCOLN2	9.86547	3.50632	5.87584e-23	1.94877e-21	0.175896	0.0203735
IQSEC1	9.86524	1.05929	5.88904e-23	1.94877e-21	0.37025	0.238328
B4GALT5	9.8644	2.38059	5.9391e-23	1.96085e-21	0.209555	0.057725
TGFB1	9.85241	0.848198	6.69218e-23	2.20446e-21	0.449511	0.331706
ANXA6	9.85167	0.978029	6.74169e-23	2.21572e-21	0.395765	0.266129
CHST12	9.83754	2.14758	7.75827e-23	2.54404e-21	0.217698	0.0662139
VCL	9.81654	1.48627	9.55653e-23	3.11957e-21	0.283931	0.141766
ATF7IP	9.73406	0.47819	2.15806e-22	7.01297e-21	0.70684	0.644949
ZFYVE28	9.72779	1.68547	2.29537e-22	7.44245e-21	0.254072	0.108871
MBNL1	9.72283	0.254569	2.40983e-22	7.77869e-21	0.987514	0.983234
PARP14	9.71108	1.13608	2.70447e-22	8.71032e-21	0.330076	0.189092
DOCK8	9.70881	0.377504	2.76545e-22	8.88693e-21	0.782302	0.755518
INPP4A	9.70806	0.544357	2.78582e-22	8.93253e-21	0.641694	0.568548
FYN	9.69816	0.367877	3.06969e-22	9.7777e-21	0.832248	0.812182
BTN3A1	9.68592	0.777808	3.46071e-22	1.0999e-20	0.461998	0.350594
IL2RG	9.68275	0.612874	3.56985e-22	1.1321e-20	0.579262	0.489177
RNF166	9.60112	1.3366	7.90841e-22	2.49158e-20	0.295331	0.153226
PRDM1	9.5874	2.81075	9.03342e-22	2.83983e-20	0.184039	0.0335314
ZBTB38	9.58292	1.21715	9.43346e-22	2.95916e-20	0.315418	0.178268
LINC00342	9.56639	1.11614	1.10703e-21	3.4651e-20	0.333876	0.196732
LRRFIP1	9.56485	0.512381	1.12363e-21	3.50946e-20	0.662324	0.591256
PRRC2C	9.55519	0.373782	1.23362e-21	3.83642e-20	0.749186	0.724321
GSE1	9.52575	2.42652	1.63846e-21	5.07362e-20	0.197611	0.049236
SYTL2	9.51576	1.51497	1.80384e-21	5.57377e-20	0.27633	0.139643
UBR2	9.4943	0.668903	2.21699e-21	6.82126e-20	0.530945	0.426358
PTPRM	9.48997	2.50646	2.311e-21	7.0954e-20	0.19164	0.0428693
IRF1	9.47094	0.983128	2.77342e-21	8.46126e-20	0.376764	0.245756
SETBP1	9.42359	3.99039	4.3594e-21	1.32719e-19	0.162866	0.0140068
CDC42EP3	9.36283	1.55559	7.76299e-21	2.33876e-19	0.247557	0.103565
PPP3CC	9.34481	0.557748	9.20583e-21	2.76768e-19	0.617264	0.536078
SLC9A3R1	9.33508	0.961543	1.00913e-20	3.02759e-19	0.383822	0.263158
RASSF1	9.31622	1.93957	1.20554e-20	3.60938e-19	0.22367	0.082343
PRPF4B	9.31103	0.677594	1.26604e-20	3.7827e-19	0.499457	0.38837
RALGDS	9.28567	1.66612	1.60696e-20	4.79139e-19	0.239957	0.098472
MAPK1	9.28181	0.840736	1.6662e-20	4.95781e-19	0.429425	0.321095
CD84	9.24629	1.40382	2.32423e-20	6.88742e-19	0.264929	0.125
AGTPBP1	9.23297	0.658273	2.63227e-20	7.7843e-19	0.523344	0.427419
NCOA1	9.23012	0.554157	2.70335e-20	7.9782e-19	0.606949	0.533107
ANXA2	9.22363	2.66861	2.87201e-20	8.45868e-19	0.181325	0.0365025
BIN2	9.21407	0.590167	3.1399e-20	9.22887e-19	0.565689	0.479626
GALNT10	9.1857	1.4116	4.08864e-20	1.19931e-18	0.270358	0.133277
SLC4A7	9.17447	0.636272	4.53821e-20	1.32848e-18	0.541802	0.442063
SPIDR	9.14741	0.712803	5.83154e-20	1.70364e-18	0.493485	0.38455
FBXW7	9.10006	0.62517	9.02787e-20	2.6321e-18	0.554832	0.45798
ATP2B1	9.08836	0.775955	1.00546e-19	2.91966e-18	0.446797	0.338922
MYO9B	9.08282	0.948865	1.05793e-19	3.06587e-18	0.377307	0.258913
NKTR	9.07622	0.528232	1.12414e-19	3.24475e-18	0.587948	0.516766
EVA1C	9.05612	1.65805	1.35177e-19	3.88627e-18	0.233985	0.0957131
NR3C1	9.05191	0.577839	1.40495e-19	4.03114e-18	0.576004	0.488752
DOCK11	9.04631	0.502459	1.47876e-19	4.23451e-18	0.630836	0.559211
MED15	9.04231	0.912323	1.53401e-19	4.38406e-18	0.376764	0.254032
PTPN12	9.00205	1.88271	2.21546e-19	6.31908e-18	0.216612	0.0787351
TGFBR1	8.99405	1.07516	2.38277e-19	6.78293e-18	0.328447	0.200976
PHACTR2	8.98663	0.919863	2.54923e-19	7.24251e-18	0.393594	0.279499
FUS	8.94039	0.438185	3.87797e-19	1.0996e-17	0.661238	0.613115
HLA-DPB1	8.93309	1.78469	4.14262e-19	1.17234e-17	0.222584	0.088073
EPSTI1	8.93024	1.10129	4.2509e-19	1.20063e-17	0.314875	0.182513
USP28	8.9211	2.0974	4.61663e-19	1.30139e-17	0.199783	0.0621817
PXN	8.90787	1.14448	5.20207e-19	1.46356e-17	0.313246	0.190153
SH3KBP1	8.84991	0.432677	8.75882e-19	2.45944e-17	0.708469	0.657046
ARL15	8.83434	0.582537	1.00694e-18	2.82198e-17	0.591748	0.504032
RSRP1	8.80119	0.493976	1.35376e-18	3.7866e-17	0.612921	0.544992
FAM172A	8.76541	0.478289	1.86098e-18	5.17532e-17	0.672096	0.602504
CD58	8.76126	2.77281	1.93086e-18	5.35934e-17	0.166667	0.0282258
PPM1L	8.75145	2.20753	2.10636e-18	5.83526e-17	0.194354	0.059635
LLGL2	8.75054	2.35438	2.12337e-18	5.87114e-17	0.184039	0.0477504
PLEKHA2	8.72529	1.08662	2.65499e-18	7.31311e-17	0.312161	0.188667
PPP1R12A	8.70069	0.505682	3.29878e-18	9.05192e-17	0.607492	0.530348
FLI1	8.69627	0.553999	3.42984e-18	9.39374e-17	0.567861	0.487267
CTSC	8.68886	1.1356	3.66097e-18	1.00078e-16	0.30836	0.186333
TANK	8.66735	0.814407	4.42292e-18	1.20679e-16	0.406623	0.298599
VTI1A	8.63943	0.515944	5.64941e-18	1.53853e-16	0.608035	0.545628
FOXN3	8.63319	0.308251	5.96667e-18	1.61884e-16	0.863735	0.851868
AGAP1	8.63041	3.69744	6.11318e-18	1.65548e-16	0.151466	0.0150679
LINC00299	8.6201	3.45373	6.68957e-18	1.80818e-16	0.15418	0.018039
CCL4	8.59204	3.47663	8.54375e-18	2.29649e-16	0.152552	0.0167657
PDGFD	8.58213	4.01745	9.31327e-18	2.49869e-16	0.147666	0.0118846
CD96	8.57809	0.446542	9.64597e-18	2.58315e-16	0.68241	0.630306
DIP2A	8.56182	0.8444	1.111e-17	2.94793e-16	0.397937	0.290323
TBX21	8.54906	3.73409	1.24094e-17	3.28668e-16	0.149837	0.0148557
ABHD17A	8.52649	0.973546	1.50853e-17	3.98808e-16	0.357763	0.249788
SMYD3	8.51612	0.49658	1.64984e-17	4.35372e-16	0.685668	0.606112
LPGAT1	8.51576	1.66968	1.65502e-17	4.35943e-16	0.216612	0.0853141
STX8	8.48457	0.762793	2.16516e-17	5.69279e-16	0.427796	0.318336
P2RY8	8.45089	0.505168	2.89085e-17	7.58704e-16	0.627036	0.565365
LRBA	8.42092	0.343767	3.73526e-17	9.76775e-16	0.774701	0.744694
CEP78	8.41053	1.83288	4.08178e-17	1.06546e-15	0.207926	0.0793718
DLEU2	8.39396	0.793005	4.70028e-17	1.2203e-15	0.410966	0.302419
TLN1	8.38759	1.04082	4.96194e-17	1.28592e-15	0.314332	0.197368
RBM6	8.38026	0.462671	5.28111e-17	1.36619e-15	0.65418	0.585739
SAMSN1	8.37275	0.949298	5.62884e-17	1.45355e-15	0.334962	0.21944
USP24	8.37097	0.642456	5.71448e-17	1.47303e-15	0.486971	0.397284
SLAMF7	8.3268	3.99575	8.30566e-17	2.13716e-15	0.14278	0.0110357
VPS13B	8.3194	0.397395	8.8409e-17	2.27084e-15	0.714441	0.65747
FNBP1	8.30527	0.338218	9.95927e-17	2.55356e-15	0.786645	0.762309
RUNX1	8.29395	0.329072	1.09549e-16	2.80388e-15	0.836591	0.808998
UST	8.28932	2.10839	1.13894e-16	2.90994e-15	0.18241	0.053056
ADCY9	8.24673	2.30391	1.62781e-16	4.15163e-15	0.176439	0.0479626
ZFAND3	8.21439	0.413919	2.13242e-16	5.42902e-15	0.721498	0.669779
PIEZO1	8.20519	2.20962	2.30223e-16	5.84079e-15	0.176439	0.0483871
GAPDH	8.18991	0.572046	2.61414e-16	6.62049e-15	0.518458	0.436757
AKAP9	8.18267	0.501918	2.7763e-16	7.0189e-15	0.578719	0.512097
CD53	8.17002	0.390426	3.08327e-16	7.78136e-15	0.675353	0.632003
BTN3A2	8.15178	0.654918	3.58617e-16	9.01907e-15	0.451683	0.352504
ACTB	8.1473	0.276974	3.7213e-16	9.34266e-15	0.95494	0.956282
ZNF683	8.14634	4.79412	3.75113e-16	9.40122e-15	0.135722	0.00679117
MEGF9	8.09992	1.36024	5.49945e-16	1.37591e-14	0.239957	0.117572
ESR2	8.09068	1.21583	5.933e-16	1.48182e-14	0.256786	0.134762
TPD52	8.084	1.19832	6.26777e-16	1.56273e-14	0.255157	0.129881
BMPR1A	8.03482	1.9267	9.37146e-16	2.33254e-14	0.182953	0.0566638
FCGR3A	8.02124	3.90367	1.04686e-15	2.60115e-14	0.137894	0.0108234
SEL1L3	8.00311	1.22315	1.21314e-15	2.99884e-14	0.250814	0.12882
BTBD9	8.00073	0.517979	1.23684e-15	3.05221e-14	0.589577	0.50955
SLC14A1	7.99037	2.26566	1.34537e-15	3.31438e-14	0.170467	0.0460526
PHTF2	7.98306	0.769822	1.42747e-15	3.51065e-14	0.383279	0.276104
LYN	7.98127	3.62023	1.44837e-15	3.556e-14	0.140608	0.0144312
IKZF1	7.96248	0.265918	1.6862e-15	4.11895e-14	0.896308	0.881154
STOM	7.89852	2.33868	2.82242e-15	6.87122e-14	0.165581	0.0424448
ARHGAP35	7.87821	1.23411	3.32095e-15	8.04427e-14	0.261129	0.147284
ACTR2	7.86777	0.436608	3.61014e-15	8.73015e-14	0.617264	0.565789
ITCH	7.86636	0.625346	3.65101e-15	8.81424e-14	0.482085	0.3941
HERC4	7.85808	0.41374	3.90052e-15	9.38526e-14	0.678067	0.62118
ATRX	7.85091	0.366701	4.13029e-15	9.92161e-14	0.688925	0.652801
AOAH	7.83818	1.17805	4.57121e-15	1.09444e-13	0.309989	0.208829
LINC00944	7.82486	3.53524	5.08239e-15	1.21281e-13	0.137894	0.0140068
EIF3A	7.81891	0.609075	5.32832e-15	1.2694e-13	0.47177	0.383701
RBM39	7.81818	0.319685	5.35914e-15	1.27465e-13	0.739414	0.711375
LSP1	7.81502	0.686247	5.49558e-15	1.30495e-13	0.434853	0.351231
TCF25	7.78972	0.586947	6.71592e-15	1.58687e-13	0.486971	0.410017
MARK3	7.78951	0.558813	6.72674e-15	1.58687e-13	0.505429	0.423387
GNB1	7.78725	0.509129	6.84842e-15	1.61295e-13	0.553746	0.486205
FAM13B	7.77759	0.677985	7.39188e-15	1.73405e-13	0.422367	0.316638
ANKRD36C	7.77727	1.05007	7.41056e-15	1.73405e-13	0.279045	0.164686
OGDH	7.76776	0.969474	7.98871e-15	1.8633e-13	0.302932	0.189941
ZNF600	7.73979	1.89	9.95833e-15	2.31523e-13	0.184039	0.0649406
RB1	7.7391	0.694656	1.00125e-14	2.32409e-13	0.406623	0.306876
UPF2	7.73698	0.682118	1.01808e-14	2.35938e-13	0.414767	0.316638
ADGRG5	7.73335	2.14969	1.0475e-14	2.42366e-13	0.172638	0.0532683
FMNL1	7.7295	0.816831	1.07972e-14	2.49422e-13	0.357763	0.255518
PTPRA	7.71075	0.474965	1.25082e-14	2.88486e-13	0.586319	0.522284
MAN1A1	7.67146	1.48151	1.70044e-14	3.91563e-13	0.213355	0.0963497
LUC7L3	7.67001	0.36787	1.71981e-14	3.95392e-13	0.664495	0.620331
SSBP4	7.66865	1.33061	1.73821e-14	3.98988e-13	0.229099	0.113752
ELOVL5	7.64852	0.810026	2.03298e-14	4.6591e-13	0.344734	0.238752
RAP1A	7.63753	0.433717	2.21427e-14	5.06655e-13	0.61835	0.554966
SMG1	7.60797	0.50602	2.78436e-14	6.34089e-13	0.515201	0.442699
ITGAM	7.60705	3.94565	2.80429e-14	6.37624e-13	0.130836	0.010399
TRAPPC10	7.59917	0.716968	2.9804e-14	6.76603e-13	0.389794	0.291596
MPHOSPH8	7.56327	0.445303	3.93047e-14	8.85335e-13	0.595005	0.528226
XKR6	7.55626	0.634824	4.14824e-14	9.32935e-13	0.436482	0.339559
PSMB9	7.54233	0.610244	4.61665e-14	1.03506e-12	0.445168	0.362479
EVL	7.53915	0.283453	4.73038e-14	1.05892e-12	0.792617	0.779075
CLASP1	7.52614	0.521416	5.22626e-14	1.16811e-12	0.521716	0.447368
SAMD9L	7.51464	1.29064	5.70691e-14	1.27357e-12	0.228013	0.114389
BIRC6	7.50686	0.319333	6.05625e-14	1.34945e-12	0.746471	0.71753
DENND1B	7.48205	0.70858	7.31736e-14	1.62544e-12	0.382193	0.28056
TRANK1	7.45219	0.765734	9.18048e-14	2.02995e-12	0.361564	0.264219
KMT2E	7.43494	0.333898	1.04614e-13	2.30613e-12	0.695983	0.666171
ASH1L	7.43285	0.327863	1.06282e-13	2.33933e-12	0.743214	0.703523
NFAT5	7.43221	0.595278	1.06797e-13	2.34709e-12	0.471227	0.38264
KCNAB2	7.4281	0.861754	1.10167e-13	2.4175e-12	0.331705	0.231749
SMCHD1	7.40363	0.254859	1.32511e-13	2.89026e-12	0.827362	0.820883
BCL2	7.38039	0.470987	1.57822e-13	3.43198e-12	0.720413	0.660229
GSAP	7.35211	1.10413	1.95102e-13	4.2173e-12	0.261129	0.154075
AGPAT4	7.3394	2.2992	2.14561e-13	4.63101e-12	0.159066	0.045416
SYNRG	7.32623	0.44889	2.36718e-13	5.09401e-12	0.577633	0.506791
WNK1	7.31698	0.386653	2.53616e-13	5.44954e-12	0.622693	0.58298
HELZ	7.30398	0.50916	2.79377e-13	5.99416e-12	0.517372	0.441214
KMT2C	7.29633	0.372321	2.9573e-13	6.33562e-12	0.68241	0.628396
SRGN	7.29583	0.594276	2.96832e-13	6.34984e-12	0.461455	0.388795
GLCCI1	7.29536	0.670767	2.97859e-13	6.36239e-12	0.411509	0.323642
MBNL2	7.29493	0.725709	2.98824e-13	6.3736e-12	0.368078	0.271647
ATP8B2	7.29319	0.735196	3.02701e-13	6.44677e-12	0.356135	0.261036
SIK3	7.29103	0.418909	3.07587e-13	6.54119e-12	0.626493	0.569822
ATP8A1	7.28742	0.576183	3.15953e-13	6.70926e-12	0.477742	0.40365
DYNC1H1	7.28717	0.812572	3.16533e-13	6.7117e-12	0.337134	0.235993
PPP6R2	7.26785	0.585957	3.65241e-13	7.73317e-12	0.464169	0.37691
ANKRD36	7.26238	0.746544	3.80339e-13	8.04106e-12	0.355592	0.258277
ARHGAP10	7.25462	1.86774	4.02779e-13	8.49064e-12	0.17481	0.0628183
NRDC	7.25269	0.646027	4.08567e-13	8.60012e-12	0.395223	0.292233
HNRNPLL	7.2475	1.48437	4.24532e-13	8.9232e-12	0.195983	0.0834041
NLRC3	7.2358	0.822691	4.6281e-13	9.71363e-12	0.326276	0.227929
LCOR	7.20169	0.542966	5.94717e-13	1.2428e-11	0.484799	0.403438
IL2RB	7.19968	2.09977	6.03524e-13	1.25939e-11	0.156895	0.0439304
SON	7.19308	0.32117	6.33478e-13	1.3162e-11	0.671553	0.64983
ARID4B	7.19053	0.333361	6.45384e-13	1.33901e-11	0.716069	0.67466
MYO6	7.18223	4.05366	6.85849e-13	1.41889e-11	0.122693	0.00891341
PARP4	7.16586	0.725958	7.73e-13	1.59691e-11	0.368621	0.272496
MECP2	7.15803	0.500463	8.18437e-13	1.68596e-11	0.507058	0.43039
GLIPR1	7.15638	1.12117	8.28378e-13	1.70401e-11	0.239957	0.132428
SLC20A1	7.15052	1.08379	8.64523e-13	1.77583e-11	0.259501	0.155985
PRR5	7.14643	1.82997	8.90605e-13	1.82682e-11	0.178067	0.0696095
ST8SIA6	7.14569	3.44672	8.95421e-13	1.83409e-11	0.127579	0.0146435
RC3H1	7.1375	0.52508	9.50413e-13	1.94398e-11	0.496743	0.425085
KMT2A	7.1292	0.384196	1.00957e-12	2.06206e-11	0.620521	0.569822
CAPZA1	7.10574	0.469042	1.19678e-12	2.43756e-11	0.526059	0.467954
SRSF11	7.08183	0.331644	1.42264e-12	2.8935e-11	0.684039	0.650467
A2M-AS1	7.08092	2.5516	1.43199e-12	2.90843e-11	0.140608	0.0292869
SERPINB6	7.07165	1.14643	1.53104e-12	3.10523e-11	0.235071	0.127759
STAT3	7.07137	0.630897	1.53408e-12	3.10706e-11	0.42291	0.345076
NCOR1	7.06755	0.393529	1.57698e-12	3.18946e-11	0.614007	0.565789
PCM1	7.06073	0.417772	1.65633e-12	3.34528e-11	0.578719	0.529499
PRPF38B	7.05474	0.534807	1.72919e-12	3.48756e-11	0.467427	0.389431
PLCB1	7.03371	1.19475	2.01106e-12	4.03916e-11	0.238871	0.13455
SGCD	7.03129	4.45583	2.04634e-12	4.10431e-11	0.118893	0.00764007
PLEKHG3	7.02743	4.3131	2.10378e-12	4.20785e-11	0.118893	0.00764007
TOX	7.0019	1.04453	2.52511e-12	5.03663e-11	0.281216	0.185696
SPOCK2	6.99089	0.497907	2.73141e-12	5.44062e-11	0.5076	0.439092
LYAR	6.99002	1.42516	2.74843e-12	5.46699e-11	0.198697	0.0916808
TBK1	6.97097	2.08039	3.14752e-12	6.25223e-11	0.153637	0.0445671
NSD1	6.96615	0.488799	3.25741e-12	6.46164e-11	0.513572	0.442275
TSPAN5	6.96589	1.07107	3.26329e-12	6.46445e-11	0.241585	0.134975
ACAP1	6.96472	0.507207	3.29051e-12	6.50944e-11	0.488599	0.409805
MVB12B	6.94951	2.09786	3.66557e-12	7.2415e-11	0.154723	0.0464771
HLA-DRB1	6.92476	2.8362	4.36729e-12	8.60427e-11	0.132465	0.0233447
RAB10	6.92086	0.547737	4.48899e-12	8.83201e-11	0.44734	0.36354
SLA	6.91957	0.720428	4.53014e-12	8.90086e-11	0.356135	0.266553
GAS7	6.91428	3.64336	4.70255e-12	9.22707e-11	0.12215	0.0129457
APOBEC3G	6.90657	1.97042	4.96527e-12	9.71622e-11	0.156352	0.0483871
APOL6	6.89074	0.682758	5.55018e-12	1.08461e-10	0.361564	0.270798
CAMK2D	6.86915	0.446495	6.45836e-12	1.25868e-10	0.54506	0.478353
DHRS7	6.8568	1.0209	7.04225e-12	1.37063e-10	0.251357	0.149618
TNIK	6.84488	0.307564	7.65405e-12	1.4877e-10	0.722041	0.70034
GSTK1	6.83394	0.480726	8.26159e-12	1.59934e-10	0.497828	0.427207
MAN1A2	6.82527	0.538091	8.77583e-12	1.69436e-10	0.449511	0.369058
GOLGA8A	6.80293	1.2951	1.02513e-11	1.97395e-10	0.195983	0.0891341
PTPN7	6.79037	1.27209	1.11849e-11	2.15086e-10	0.205755	0.101868
GK5	6.78059	1.68903	1.19684e-11	2.29847e-10	0.174267	0.0704584
GPR65	6.76915	1.33282	1.29542e-11	2.4845e-10	0.202497	0.0999576
KIF21A	6.76654	1.79059	1.31897e-11	2.5263e-10	0.160695	0.0545416
DTHD1	6.75839	4.13214	1.39536e-11	2.66557e-10	0.115635	0.00870119
NIPBL	6.75606	0.308255	1.41791e-11	2.70507e-10	0.675353	0.650467
SLAMF1	6.75257	1.08163	1.45248e-11	2.76373e-10	0.241042	0.141129
TRAPPC9	6.73901	0.457445	1.59466e-11	3.03026e-10	0.54126	0.475382
CD63	6.73638	1.31799	1.62376e-11	3.08152e-10	0.201412	0.0997453
PTK2B	6.71392	0.637007	1.89467e-11	3.59094e-10	0.401737	0.32343
SAMD9	6.69954	0.880479	2.09077e-11	3.94707e-10	0.276873	0.17848
AP2B1	6.69303	0.572513	2.18602e-11	4.12151e-10	0.427796	0.345925
ST8SIA4	6.68581	0.739164	2.29653e-11	4.31386e-10	0.330076	0.236205
THRAP3	6.67514	0.449002	2.46994e-11	4.63266e-10	0.520087	0.438667
ABR	6.67444	1.28438	2.48183e-11	4.64893e-10	0.206298	0.105263
LCP2	6.67243	0.352348	2.51597e-11	4.70679e-10	0.614007	0.572581
APOBEC3C	6.6584	1.59745	2.76818e-11	5.15859e-10	0.172638	0.0696095
EHMT1	6.6553	0.508189	2.82731e-11	5.262e-10	0.485342	0.413837
CD8B	6.63507	1.46486	3.24343e-11	6.02096e-10	0.183496	0.0812818
ARNTL	6.58697	1.13912	4.48887e-11	8.29036e-10	0.22747	0.129457
ST8SIA1	6.58386	2.01067	4.58376e-11	8.45481e-10	0.144408	0.0403226
EDA	6.5762	1.48633	4.82636e-11	8.89096e-10	0.179696	0.0770374
PLEKHA5	6.56506	2.55148	5.2013e-11	9.55731e-10	0.130836	0.0273769
PTGER4	6.5561	1.45172	5.52319e-11	1.01359e-09	0.185125	0.0844652
ZNRF2	6.55065	0.780599	5.72872e-11	1.04865e-09	0.305646	0.210951
NBEAL2	6.54938	2.52122	5.77767e-11	1.05627e-09	0.131922	0.0290747
FGR	6.54637	3.78656	5.89541e-11	1.07643e-09	0.113464	0.00976231
ADAM19	6.54247	2.43629	6.05095e-11	1.10344e-09	0.132465	0.0294992
TTC14	6.53928	0.544194	6.18163e-11	1.12585e-09	0.413138	0.328098
ADCY7	6.53877	0.959851	6.20267e-11	1.12826e-09	0.261672	0.166596
ZNF292	6.53461	0.346162	6.37758e-11	1.15717e-09	0.626493	0.585102
HECTD1	6.53264	0.540396	6.46197e-11	1.17101e-09	0.438111	0.359932
GTDC1	6.53044	1.28554	6.55762e-11	1.18686e-09	0.201954	0.102929
KDM5A	6.52869	0.451783	6.63469e-11	1.1993e-09	0.505429	0.439728
KIF13B	6.49	0.956704	8.58353e-11	1.54964e-09	0.2557	0.159593
PRDM2	6.48413	0.422179	8.92468e-11	1.60922e-09	0.522801	0.457555
YPEL1	6.48003	2.05787	9.17033e-11	1.6494e-09	0.14658	0.045416
RBM25	6.46667	0.404881	1.00186e-10	1.7975e-09	0.544517	0.486842
ZNF638	6.45879	0.334476	1.05542e-10	1.89126e-09	0.623779	0.585102
ITPR1	6.45365	0.570464	1.09187e-10	1.9538e-09	0.40608	0.32343
RAP1GDS1	6.44659	0.557551	1.14393e-10	2.04226e-09	0.416938	0.339134
PATL2	6.44542	1.02366	1.15284e-10	2.05563e-09	0.2481	0.155985
NEDD9	6.44034	0.635586	1.19206e-10	2.12295e-09	0.372421	0.29202
ASCC3	6.43971	0.488087	1.19703e-10	2.12918e-09	0.476656	0.407258
GOLGB1	6.43823	0.84231	1.20871e-10	2.14468e-09	0.288817	0.199066
TRAF1	6.4379	1.1276	1.21137e-10	2.14677e-09	0.211726	0.112691
STAG1	6.43741	0.303458	1.21532e-10	2.15113e-09	0.702497	0.676995
ELF2	6.42519	0.478642	1.31709e-10	2.32273e-09	0.490771	0.420628
ARHGAP30	6.42437	0.527512	1.32421e-10	2.33217e-09	0.449511	0.388582
XRN1	6.4242	0.393097	1.32566e-10	2.33217e-09	0.562432	0.513795
SKAP2	6.38685	2.55886	1.69343e-10	2.96474e-09	0.127579	0.0271647
PPP3CB	6.37672	0.626055	1.80927e-10	3.15607e-09	0.379479	0.301358
ARL4C	6.37265	0.343114	1.85791e-10	3.23634e-09	0.628122	0.593803
RNF38	6.36908	0.449822	1.9017e-10	3.30138e-09	0.516287	0.44652
FNBP4	6.36204	0.403135	1.99092e-10	3.44799e-09	0.547774	0.488752
NF1	6.35483	0.741645	2.08659e-10	3.60073e-09	0.308903	0.217742
FRY	6.33865	1.31185	2.31787e-10	3.99507e-09	0.213898	0.125212
PDIA3	6.30696	0.610693	2.84567e-10	4.88733e-09	0.372421	0.289474
PCYT1A	6.28762	1.32326	3.22362e-10	5.52332e-09	0.188925	0.0927419
TIGIT	6.2842	2.65766	3.29554e-10	5.63986e-09	0.121607	0.0222835
ZBP1	6.28074	2.17476	3.36966e-10	5.75988e-09	0.135179	0.0367148
LRIG1	6.27942	1.18992	3.39842e-10	5.8022e-09	0.19924	0.103141
SNRNP70	6.26686	0.485652	3.68394e-10	6.28225e-09	0.459283	0.386672
GRAP2	6.26597	0.381441	3.70512e-10	6.31092e-09	0.588491	0.547538
SUSD6	6.26474	0.766214	3.73459e-10	6.35364e-09	0.297503	0.206919
CLIP1	6.26259	0.759336	3.78627e-10	6.43399e-09	0.305646	0.219864
GLIPR2	6.25798	1.38542	3.90008e-10	6.61962e-09	0.17481	0.0772496
SUSD1	6.25752	2.06103	3.91154e-10	6.63127e-09	0.137894	0.0396859
RCSD1	6.25256	0.402895	4.03784e-10	6.82938e-09	0.549946	0.496817
ROCK1	6.25106	0.359104	4.07671e-10	6.88707e-09	0.592291	0.537776
GBP2	6.2449	0.644233	4.2406e-10	7.15558e-09	0.345277	0.262309
NABP1	6.2331	1.34134	4.57303e-10	7.69891e-09	0.18241	0.0870119
APMAP	6.23309	1.51563	4.57324e-10	7.69891e-09	0.164495	0.067275
FBXW5	6.22044	1.12927	4.95762e-10	8.3363e-09	0.215527	0.122666
MT2A	6.20165	0.796558	5.58726e-10	9.36238e-09	0.291531	0.205008
NEK7	6.20073	0.453742	5.62036e-10	9.40694e-09	0.492942	0.428268
ANXA4	6.18663	1.79896	6.14638e-10	1.02755e-08	0.148208	0.0515705
SCAF11	6.1609	0.329187	7.23312e-10	1.20505e-08	0.599349	0.566002
LINC00402	6.15702	0.899367	7.41273e-10	1.23355e-08	0.243214	0.149618
TRPM7	6.14427	0.441408	8.03336e-10	1.33376e-08	0.470141	0.398769
IKBKB	6.14024	0.747743	8.23948e-10	1.36641e-08	0.29316	0.206919
MXD4	6.13664	1.16333	8.42838e-10	1.39614e-08	0.199783	0.106112
TTC38	6.13342	3.29946	8.60106e-10	1.42311e-08	0.110749	0.0137946
SNX14	6.12855	0.58718	8.86859e-10	1.4657e-08	0.376221	0.293506
SPG11	6.11924	0.516632	9.40247e-10	1.55216e-08	0.433225	0.370331
STIM1	6.11868	0.335549	9.43552e-10	1.55584e-08	0.649837	0.606324
TPM4	6.09853	0.887476	1.07046e-09	1.76308e-08	0.252986	0.162776
GSK3B	6.09789	0.403367	1.07479e-09	1.76821e-08	0.531488	0.478141
KTN1	6.09629	0.366375	1.08558e-09	1.78393e-08	0.560261	0.517827
CCND2	6.09473	0.507755	1.09623e-09	1.79939e-08	0.431053	0.358659
KDM2B	6.08471	0.714539	1.16704e-09	1.91127e-08	0.318132	0.236205
VPS45	6.0844	0.859587	1.16931e-09	1.91283e-08	0.249186	0.157258
GLS	6.07702	0.301528	1.22438e-09	2.00065e-08	0.631379	0.606324
THEMIS	6.07372	0.250037	1.24979e-09	2.03987e-08	0.743214	0.761036
EIF4E3	6.06466	0.611188	1.32234e-09	2.15584e-08	0.351792	0.269312
MBNL1-AS1	6.06275	0.648301	1.33814e-09	2.17915e-08	0.356678	0.283531
ARHGEF1	6.05006	0.417586	1.44789e-09	2.35257e-08	0.516287	0.464771
RAB8B	6.04266	0.630249	1.51597e-09	2.45767e-08	0.34582	0.265492
CA5B	6.03073	0.558941	1.63225e-09	2.64026e-08	0.387079	0.313455
S1PR5	6.0164	3.28872	1.7834e-09	2.8751e-08	0.107492	0.0120968
TPR	6.01553	0.460521	1.79294e-09	2.88727e-08	0.463626	0.391766
GIT2	6.01217	0.612571	1.83053e-09	2.94453e-08	0.368078	0.296053
ITSN2	6.00935	0.397234	1.86271e-09	2.99296e-08	0.521173	0.476443
MATK	5.99289	2.69598	2.0614e-09	3.30853e-08	0.11835	0.0241935
PCGF5	5.98874	0.461256	2.11473e-09	3.39037e-08	0.45874	0.394737
SACM1L	5.98659	0.686346	2.14285e-09	3.43165e-08	0.319761	0.237479
SLC39A10	5.98577	0.556076	2.15368e-09	3.44518e-08	0.384908	0.307088
SELPLG	5.98511	0.607948	2.16245e-09	3.45537e-08	0.360478	0.282258
SERPINB9	5.97545	0.528454	2.29454e-09	3.65433e-08	0.403909	0.330008
TMC6	5.9499	0.619071	2.68309e-09	4.26376e-08	0.346906	0.272284
TACC1	5.93605	0.745875	2.9197e-09	4.62451e-08	0.281216	0.193124
GNPTAB	5.9336	0.653183	2.96357e-09	4.68374e-08	0.356135	0.285017
LINC00243	5.91694	0.687507	3.2799e-09	5.17237e-08	0.303474	0.220713
CKLF	5.91476	0.663119	3.3236e-09	5.23558e-08	0.314875	0.231324
RASAL3	5.91179	0.904207	3.3841e-09	5.32508e-08	0.250814	0.167233
SPAG9	5.9085	0.645458	3.45236e-09	5.42659e-08	0.319761	0.237267
RHBDF2	5.90069	2.31304	3.61991e-09	5.68377e-08	0.124321	0.0318336
AUTS2	5.89226	1.76733	3.80958e-09	5.97508e-08	0.141151	0.0485993
LILRB1	5.88792	3.94054	3.91083e-09	6.12726e-08	0.100434	0.0070034
CPQ	5.8873	0.848975	3.92546e-09	6.14352e-08	0.255157	0.169992
ATP10A	5.8828	0.426891	4.03379e-09	6.29942e-08	0.495114	0.436969
LRCH3	5.88189	0.48692	4.05598e-09	6.32724e-08	0.434311	0.369694
HNRNPU	5.88012	0.317716	4.09981e-09	6.38873e-08	0.609121	0.570246
TPM3	5.87943	0.328862	4.11693e-09	6.39558e-08	0.582519	0.566638
EWSR1	5.8794	0.696273	4.11748e-09	6.39558e-08	0.309446	0.230051
FGL2	5.8724	2.633	4.29541e-09	6.6648e-08	0.112378	0.0191002
NUTM2A-AS1	5.8701	0.51058	4.35528e-09	6.75046e-08	0.404995	0.33298
NUP210	5.85953	0.524368	4.64183e-09	7.18688e-08	0.412052	0.348896
OSTF1	5.85837	0.61752	4.67441e-09	7.22597e-08	0.347448	0.275255
FAM107B	5.85827	0.254544	4.67707e-09	7.22597e-08	0.674267	0.667657
RNF115	5.85578	0.636695	4.74771e-09	7.32729e-08	0.331162	0.254032
TSPAN32	5.85349	1.19628	4.8135e-09	7.4209e-08	0.188382	0.0988964
EXOC2	5.84951	0.552521	4.93008e-09	7.59254e-08	0.37405	0.300297
TRIM22	5.8461	0.418322	5.03225e-09	7.73341e-08	0.491857	0.439092
SETD2	5.844	0.372206	5.09609e-09	7.8232e-08	0.546688	0.502334
ETV6	5.80886	0.540874	6.29004e-09	9.63563e-08	0.379479	0.303693
SIDT1	5.80551	0.487493	6.41702e-09	9.81974e-08	0.42671	0.357598
ABCC1	5.79868	0.529249	6.68371e-09	1.0217e-07	0.386536	0.312818
OSBPL5	5.79569	2.26215	6.80427e-09	1.03794e-07	0.123779	0.0328947
TNRC6A	5.78668	0.326788	7.17906e-09	1.08832e-07	0.599349	0.556452
IDS	5.78667	0.69584	7.17968e-09	1.08832e-07	0.306732	0.227504
HIPK3	5.78357	0.644554	7.31334e-09	1.10742e-07	0.314332	0.231537
WDR37	5.78233	0.501683	7.36723e-09	1.11441e-07	0.396308	0.317487
SLC15A4	5.77901	1.72712	7.51401e-09	1.13542e-07	0.14278	0.0526316
TYROBP	5.77878	3.01606	7.52439e-09	1.13581e-07	0.107492	0.016129
CHD9	5.77426	0.66612	7.72901e-09	1.16548e-07	0.317047	0.239813
PTGDR	5.77273	3.58998	7.79965e-09	1.17368e-07	0.102063	0.0108234
OGT	5.77111	0.325529	7.87532e-09	1.18384e-07	0.592291	0.549236
KDM2A	5.76347	0.36998	8.24002e-09	1.23737e-07	0.565147	0.512733
ANKRD13D	5.75986	0.798572	8.41815e-09	1.26281e-07	0.262215	0.179329
TTC17	5.75125	0.343033	8.85886e-09	1.32754e-07	0.587405	0.542657
ZNF207	5.74229	0.391342	9.34038e-09	1.39681e-07	0.513029	0.45989
HSP90B1	5.74009	0.455242	9.46254e-09	1.41216e-07	0.446254	0.378396
BIRC3	5.73901	0.609563	9.52319e-09	1.41974e-07	0.350706	0.278014
GPBP1L1	5.73045	0.521852	1.00166e-08	1.49022e-07	0.400651	0.333192
RIPK1	5.72189	0.835623	1.05343e-08	1.56564e-07	0.247557	0.162351
GOLGA8B	5.71709	0.896067	1.08361e-08	1.60884e-07	0.228556	0.14219
PCSK7	5.71069	0.499037	1.12519e-08	1.66545e-07	0.417481	0.349533
RAP2A	5.70306	1.53558	1.17672e-08	1.73816e-07	0.155266	0.0679117
ZC3H12D	5.67888	1.50604	1.35576e-08	1.99854e-07	0.15038	0.0619694
PTGER2	5.67817	2.15927	1.36141e-08	2.00279e-07	0.121064	0.0316214
EHD1	5.66782	0.900775	1.44622e-08	2.12538e-07	0.236156	0.153862
USP47	5.66367	0.403701	1.48168e-08	2.17529e-07	0.5038	0.445034
RGS3	5.66298	2.44504	1.48765e-08	2.18184e-07	0.115092	0.0258913
CYFIP2	5.65718	0.293143	1.53881e-08	2.2523e-07	0.637894	0.602929
TSEN54	5.65321	1.28999	1.57481e-08	2.30266e-07	0.174267	0.0882852
HDAC4	5.64758	0.550065	1.62722e-08	2.3769e-07	0.37785	0.307088
CDK17	5.63853	0.383502	1.71506e-08	2.50267e-07	0.508686	0.462861
CEP350	5.63476	0.379455	1.75299e-08	2.55544e-07	0.515201	0.464983
DOK2	5.6237	1.19592	1.86914e-08	2.71927e-07	0.175896	0.0884975
SLFN5	5.61841	0.332221	1.92722e-08	2.79534e-07	0.566775	0.536503
KIAA2026	5.61668	0.435312	1.94659e-08	2.82061e-07	0.458198	0.400042
FRYL	5.6161	0.289377	1.95314e-08	2.82727e-07	0.624321	0.591256
SF3B1	5.60175	0.392489	2.12204e-08	3.06562e-07	0.504343	0.458829
JMJD1C	5.59799	0.289239	2.1685e-08	3.12961e-07	0.698697	0.659168
IFITM2	5.58455	0.313345	2.34306e-08	3.36809e-07	0.595005	0.578735
ZC3H13	5.58288	0.524039	2.36568e-08	3.39723e-07	0.385993	0.317699
HLA-DPA1	5.57019	1.50437	2.54467e-08	3.64341e-07	0.151466	0.065365
TET2	5.56479	0.812492	2.62466e-08	3.75423e-07	0.245928	0.164049
CAB39	5.54452	0.417548	2.94766e-08	4.20791e-07	0.464712	0.405985
FAM169A	5.53338	1.038	3.14121e-08	4.47538e-07	0.203583	0.121604
ANO6	5.52329	0.680957	3.32706e-08	4.7355e-07	0.293702	0.217954
TMEM259	5.52146	0.658595	3.36191e-08	4.78039e-07	0.301846	0.224533
CLSTN1	5.5136	0.634993	3.51572e-08	4.99418e-07	0.31759	0.24045
CHD3	5.51191	0.479233	3.54969e-08	5.03749e-07	0.399023	0.333829
ZNF276	5.49168	0.696871	3.98139e-08	5.63907e-07	0.287731	0.210526
UBE2K	5.48297	0.362517	4.18247e-08	5.91229e-07	0.542345	0.503608
DDHD1	5.4812	0.502391	4.22441e-08	5.96574e-07	0.372964	0.30157
KDM4C	5.481	0.266938	4.22927e-08	5.96677e-07	0.65798	0.628183
CDC16	5.46659	0.944073	4.58784e-08	6.46005e-07	0.20684	0.123727
LUC7L	5.45391	0.604222	4.92747e-08	6.91807e-07	0.320304	0.246604
QKI	5.45173	0.509241	4.98822e-08	6.99658e-07	0.372964	0.297114
TAPBP	5.44591	0.363213	5.15424e-08	7.21543e-07	0.528773	0.484508
ADD1	5.44566	0.519858	5.16139e-08	7.21846e-07	0.391965	0.326188
CCSER2	5.43923	0.287774	5.35127e-08	7.46957e-07	0.638436	0.602716
AP3B1	5.4336	0.38522	5.5229e-08	7.70171e-07	0.494028	0.438455
CTSS	5.43098	0.579704	5.60443e-08	7.80787e-07	0.332248	0.260611
STX7	5.4257	0.931965	5.77288e-08	8.0348e-07	0.205755	0.12309
UHRF2	5.41833	0.540921	6.01594e-08	8.36505e-07	0.356135	0.286078
HERPUD2	5.41539	0.564959	6.11567e-08	8.49555e-07	0.340934	0.269312
GBF1	5.40681	0.546576	6.41571e-08	8.9038e-07	0.362649	0.29775
TFDP2	5.39333	0.596796	6.91655e-08	9.58824e-07	0.34582	0.276316
ZBTB7A	5.39318	0.66226	6.92215e-08	9.58824e-07	0.305103	0.233022
BATF	5.3814	1.38316	7.39079e-08	1.0208e-06	0.156895	0.0744907
ACIN1	5.37944	0.491178	7.47173e-08	1.031e-06	0.388165	0.319822
CCM2	5.37758	0.274746	7.54927e-08	1.0407e-06	0.648208	0.614601
GPCPD1	5.37645	0.420873	7.59689e-08	1.04627e-06	0.450597	0.391553
PIK3R1	5.37018	0.376408	7.86568e-08	1.08226e-06	0.489685	0.448854
GAK	5.36018	0.981288	8.31406e-08	1.14178e-06	0.209555	0.13073
ITGB7	5.35781	1.00638	8.42371e-08	1.15574e-06	0.202497	0.123727
ZFC3H1	5.35317	0.514978	8.64269e-08	1.18466e-06	0.378393	0.311757
SND1	5.34983	0.432891	8.80374e-08	1.2056e-06	0.439197	0.384762
SENP6	5.3448	0.337944	9.0515e-08	1.23835e-06	0.568947	0.511885
CDK19	5.33681	0.68557	9.45966e-08	1.29175e-06	0.276873	0.199703
DEK	5.33022	0.38904	9.80962e-08	1.33701e-06	0.476656	0.42275
PTPRE	5.32674	1.15164	9.99926e-08	1.36158e-06	0.176439	0.0948642
GPHN	5.32227	0.564984	1.02479e-07	1.39413e-06	0.343105	0.270374
ERAP1	5.31095	0.700511	1.09055e-07	1.48079e-06	0.264929	0.186757
HTT	5.29079	0.665519	1.21787e-07	1.64903e-06	0.289902	0.215195
OFD1	5.28836	0.612891	1.23418e-07	1.66954e-06	0.300217	0.226655
ODF2L	5.28182	0.503962	1.27908e-07	1.72706e-06	0.371878	0.304542
CPT1A	5.27727	1.0043	1.31121e-07	1.76879e-06	0.200326	0.122241
ZRSR2	5.264	0.638434	1.40956e-07	1.89615e-06	0.292074	0.218379
GATAD2A	5.25471	0.481881	1.48258e-07	1.99067e-06	0.411509	0.354839
KLC1	5.24774	0.526043	1.53977e-07	2.06363e-06	0.363192	0.298387
DNAJB14	5.23431	0.403413	1.65606e-07	2.21744e-06	0.458198	0.403438
YWHAQ	5.22675	0.721227	1.72512e-07	2.30564e-06	0.285016	0.218166
BCLAF1	5.22385	0.391624	1.75242e-07	2.33995e-06	0.45494	0.398345
ATR	5.22139	0.457132	1.77588e-07	2.36909e-06	0.414767	0.353353
CANX	5.21807	0.59886	1.80798e-07	2.40899e-06	0.311618	0.240662
ANKMY1	5.21505	0.843829	1.8377e-07	2.44479e-06	0.228556	0.152589
NCOR2	5.2103	0.878054	1.88536e-07	2.50591e-06	0.21987	0.143463
TBC1D2B	5.2075	0.782169	1.91406e-07	2.54171e-06	0.243757	0.16893
RPTOR	5.20717	0.516229	1.91743e-07	2.54331e-06	0.40608	0.356112
ZNF83	5.20704	0.519943	1.91878e-07	2.54331e-06	0.356135	0.287564
NPIPB4	5.18518	1.02449	2.15805e-07	2.8474e-06	0.188382	0.110781
ZFR	5.18011	0.396923	2.2176e-07	2.92331e-06	0.460912	0.403014
CLEC2B	5.17518	0.483549	2.27688e-07	2.99327e-06	0.390337	0.332131
PBRM1	5.17093	0.427078	2.32926e-07	3.05658e-06	0.427796	0.368846
BAZ2B	5.16934	0.742511	2.34926e-07	3.08002e-06	0.2481	0.173387
TLE4	5.16344	0.391389	2.42452e-07	3.17068e-06	0.474484	0.427632
ATP2A3	5.1634	0.703409	2.42499e-07	3.17068e-06	0.275244	0.206706
PSTPIP2	5.15738	1.18259	2.50423e-07	3.27134e-06	0.172096	0.0952886
ARID2	5.15461	0.346572	2.54159e-07	3.31415e-06	0.534202	0.491723
AGO4	5.15309	0.969388	2.56235e-07	3.33821e-06	0.195983	0.117997
DCAF5	5.14461	0.449403	2.68075e-07	3.48932e-06	0.40228	0.337649
CALR	5.14297	0.53647	2.70428e-07	3.51678e-06	0.368621	0.308998
CCDC88B	5.14065	1.72851	2.73784e-07	3.55722e-06	0.127579	0.0475382
ERICH1	5.13341	0.578544	2.84533e-07	3.69025e-06	0.324104	0.256367
PAXBP1	5.12698	0.604172	2.94426e-07	3.81514e-06	0.29316	0.222411
SNTB1	5.11989	0.560204	3.0572e-07	3.9544e-06	0.339848	0.275042
MAP4K1	5.1183	1.13831	3.08297e-07	3.98417e-06	0.168838	0.0897708
ZMYND11	5.11755	0.520856	3.09534e-07	3.99658e-06	0.349077	0.285654
PNN	5.11328	0.407333	3.16616e-07	4.08437e-06	0.436482	0.377334
PANK2	5.09754	0.754776	3.44105e-07	4.43107e-06	0.2481	0.175085
TRIM56	5.08428	0.618352	3.69018e-07	4.74344e-06	0.285559	0.212861
HPS3	5.08168	1.03379	3.74119e-07	4.80474e-06	0.184582	0.107598
STIM2	5.07828	0.356399	3.80872e-07	4.88712e-06	0.500543	0.449066
RSU1	5.06873	0.491104	4.00482e-07	5.12964e-06	0.365907	0.298812
DMTF1	5.06827	0.468487	4.01445e-07	5.13743e-06	0.365907	0.29966
ATXN7L1	5.06379	0.453472	4.11e-07	5.25042e-06	0.404995	0.33871
VMP1	5.05452	0.464155	4.31479e-07	5.50717e-06	0.385451	0.320671
LITAF	5.04647	0.362264	4.50042e-07	5.73903e-06	0.536374	0.511885
APLP2	5.04323	1.17775	4.5773e-07	5.82679e-06	0.160152	0.082343
RBM5	5.04015	0.493057	4.65173e-07	5.91633e-06	0.364278	0.304966
PHYKPL	5.03954	0.534851	4.66641e-07	5.92978e-06	0.318132	0.247029
YARS	5.0347	0.951334	4.78595e-07	6.07634e-06	0.188382	0.111418
ACBD5	5.02382	1.08156	5.06528e-07	6.42535e-06	0.174267	0.0976231
KIAA1671	5.02121	2.50389	5.13471e-07	6.50772e-06	0.102063	0.0231324
XAF1	5.01797	0.747462	5.22201e-07	6.60678e-06	0.260043	0.190365
ANKHD1	5.01593	0.282832	5.27775e-07	6.67146e-06	0.578176	0.540323
FBXW4	5.01417	0.537758	5.3262e-07	6.72096e-06	0.343648	0.28247
ATAD2B	5.01346	0.413233	5.34595e-07	6.74e-06	0.419653	0.357385
HLA-F	5.00373	0.260612	5.62312e-07	7.08327e-06	0.592291	0.575127
SMARCA2	5.00212	0.301005	5.67036e-07	7.13656e-06	0.553746	0.51719
MAP3K14	4.99535	0.815655	5.87288e-07	7.38502e-06	0.212269	0.135399
ABI1	4.985	0.328721	6.1963e-07	7.77819e-06	0.526602	0.485144
SNTB2	4.98425	1.14684	6.22032e-07	7.80156e-06	0.161238	0.0838285
KIAA0232	4.98128	0.774838	6.31656e-07	7.91211e-06	0.226384	0.151528
CDK13	4.97943	0.271058	6.37705e-07	7.97738e-06	0.607492	0.58298
GATAD2B	4.9739	0.336463	6.56189e-07	8.20152e-06	0.533116	0.491723
PTBP3	4.96448	0.364778	6.88871e-07	8.59513e-06	0.486428	0.441214
CELF1	4.9597	0.275691	7.06032e-07	8.80166e-06	0.588491	0.564304
RPS6KA3	4.95833	0.330622	7.1101e-07	8.85608e-06	0.535288	0.49809
PSTPIP1	4.9418	1.09548	7.74027e-07	9.59143e-06	0.169924	0.094652
MIRLET7BHG	4.93006	1.35684	8.22062e-07	1.01779e-05	0.141151	0.0647284
WWOX	4.92857	0.404472	8.28349e-07	1.0247e-05	0.47177	0.400679
IFNG-AS1	4.92775	1.35558	8.31803e-07	1.02809e-05	0.144951	0.0679117
VPS13D	4.92494	0.406793	8.43878e-07	1.04124e-05	0.416395	0.359083
TRPV2	4.91944	1.05254	8.67925e-07	1.07e-05	0.172096	0.096562
SREBF2	4.91826	0.730101	8.73155e-07	1.07553e-05	0.243757	0.171265
AC016831.7	4.91273	0.720176	8.9817e-07	1.1054e-05	0.247557	0.17848
AGPAT3	4.91248	0.659268	8.99336e-07	1.10589e-05	0.269273	0.198642
ANTXR2	4.90685	0.590291	9.25517e-07	1.13712e-05	0.306189	0.244907
NCOA6	4.90092	0.648348	9.53912e-07	1.17002e-05	0.258958	0.185059
MDM2	4.90028	0.72259	9.56985e-07	1.17279e-05	0.243214	0.172114
RBM33	4.89855	0.344478	9.65475e-07	1.1812e-05	0.484256	0.444185
STK24	4.89792	0.448632	9.68583e-07	1.18361e-05	0.39468	0.335314
SMAD7	4.89781	2.34717	9.69084e-07	1.18361e-05	0.10152	0.0244058
HSPA5	4.89357	0.823167	9.90211e-07	1.20839e-05	0.216612	0.143888
PTCH1	4.89274	1.78872	9.94423e-07	1.21251e-05	0.119435	0.0432937
MBD5	4.89073	0.27223	1.0046e-06	1.22389e-05	0.637894	0.614813
DYM	4.88251	0.340334	1.04741e-06	1.27283e-05	0.507058	0.467317
RSF1	4.87345	0.290714	1.09669e-06	1.33047e-05	0.557546	0.519312
POLR2B	4.87154	0.557459	1.10734e-06	1.34115e-05	0.312704	0.249363
UBA6	4.86846	0.687783	1.12473e-06	1.36107e-05	0.247014	0.176783
EPG5	4.86042	0.673754	1.17138e-06	1.41515e-05	0.262215	0.195883
SPTAN1	4.85958	0.489294	1.17633e-06	1.41876e-05	0.362106	0.302844
FAM13A	4.84847	0.94648	1.24416e-06	1.49806e-05	0.242671	0.178268
SEL1L	4.84155	0.627042	1.28833e-06	1.5489e-05	0.260043	0.187606
BCR	4.84152	0.841192	1.28852e-06	1.5489e-05	0.222584	0.155348
ANXA5	4.83347	1.60065	1.34173e-06	1.6086e-05	0.121064	0.0452037
SFMBT2	4.8333	0.357064	1.34286e-06	1.6086e-05	0.481542	0.444397
AEBP2	4.83327	0.405382	1.34306e-06	1.6086e-05	0.434853	0.383701
FAM214A	4.83317	0.464027	1.34374e-06	1.6086e-05	0.363735	0.300722
SFMBT1	4.83282	0.522463	1.34615e-06	1.61014e-05	0.327362	0.261885
ARHGAP12	4.83258	0.510301	1.34777e-06	1.61075e-05	0.33279	0.266766
NCKAP1L	4.82988	0.532721	1.36613e-06	1.63135e-05	0.322476	0.258277
IL12RB1	4.82634	1.65241	1.39065e-06	1.65926e-05	0.124864	0.0498727
ATG5	4.82451	0.518741	1.40348e-06	1.67181e-05	0.323018	0.256579
HIST1H1E	4.82229	1.16817	1.41916e-06	1.68909e-05	0.152552	0.0774618
PRKX	4.81966	0.494255	1.43804e-06	1.70875e-05	0.342562	0.279287
LY75	4.81901	0.528976	1.44276e-06	1.71295e-05	0.302932	0.231324
CMC1	4.80851	0.620744	1.52057e-06	1.7994e-05	0.29696	0.233659
FBXL17	4.80835	0.279667	1.52179e-06	1.7994e-05	0.608035	0.56961
VAV1	4.80619	0.526856	1.53835e-06	1.81749e-05	0.319761	0.256791
SLC38A10	4.80284	1.07348	1.5643e-06	1.84513e-05	0.175896	0.104202
UNC13D	4.79961	1.13181	1.58975e-06	1.87362e-05	0.164495	0.0914686
JAK2	4.79821	0.872051	1.60091e-06	1.88524e-05	0.19544	0.122666
CDK11B	4.7979	0.821942	1.60335e-06	1.88658e-05	0.195983	0.121817
KLHDC4	4.79387	0.835324	1.63592e-06	1.92021e-05	0.215527	0.146222
ARHGAP4	4.78858	0.531639	1.67966e-06	1.96836e-05	0.327904	0.264007
TMEM156	4.78093	0.686405	1.74483e-06	2.03977e-05	0.242128	0.170628
MAP4K5	4.77735	0.605606	1.77624e-06	2.07481e-05	0.277959	0.211163
SLC39A11	4.77701	0.575691	1.77919e-06	2.07658e-05	0.306732	0.240662
DDX24	4.76906	0.317052	1.85087e-06	2.15676e-05	0.509772	0.472199
CDK11A	4.7643	0.77549	1.89513e-06	2.20478e-05	0.225841	0.157258
CCNT2	4.75505	0.561967	1.98394e-06	2.3044e-05	0.292617	0.224321
LIMS1	4.7486	0.575996	2.04832e-06	2.37536e-05	0.304017	0.238964
RABL6	4.7409	0.895155	2.1277e-06	2.4615e-05	0.193811	0.12309
SGK3	4.73276	0.439922	2.21487e-06	2.56029e-05	0.391965	0.338073
RCBTB2	4.72707	1.41395	2.27786e-06	2.6289e-05	0.128122	0.0539049
CNOT1	4.72661	0.366228	2.28299e-06	2.63272e-05	0.457655	0.406621
UBA6-AS1	4.72161	0.968328	2.3398e-06	2.69567e-05	0.181868	0.110357
TAGAP	4.72082	0.41045	2.34901e-06	2.70236e-05	0.412595	0.358234
ABHD3	4.72066	0.57108	2.35086e-06	2.70236e-05	0.294788	0.227929
SRSF4	4.71963	0.381676	2.36272e-06	2.71384e-05	0.434853	0.382852
FOXO3	4.71091	0.632232	2.46612e-06	2.82812e-05	0.288817	0.227504
CSK	4.70971	0.59833	2.48075e-06	2.84264e-05	0.295331	0.235357
ZBTB1	4.70432	0.507661	2.54717e-06	2.91644e-05	0.333333	0.27292
ACSL4	4.70368	0.716672	2.55516e-06	2.92327e-05	0.223127	0.152377
MCU	4.6921	0.80981	2.7042e-06	3.09134e-05	0.206298	0.135187
STX2	4.69103	0.791686	2.71835e-06	3.10506e-05	0.203583	0.131579
CCNL1	4.68848	0.418776	2.75242e-06	3.1415e-05	0.385993	0.323854
XPO1	4.68426	0.405259	2.80972e-06	3.19932e-05	0.420195	0.369907
SLC25A24	4.67855	1.31763	2.88916e-06	3.28461e-05	0.138436	0.0660017
FAM117A	4.67773	0.46785	2.90064e-06	3.29507e-05	0.362649	0.309211
NAA50	4.6742	0.706755	2.95096e-06	3.34697e-05	0.242128	0.177207
FUT11	4.66378	1.08919	3.10459e-06	3.51295e-05	0.15798	0.0859508
KDM6A	4.6628	0.255351	3.11942e-06	3.52697e-05	0.628664	0.599745
CLDND1	4.65266	0.660287	3.27682e-06	3.69915e-05	0.244843	0.17657
GATA3	4.65024	0.665495	3.31548e-06	3.73695e-05	0.252986	0.188031
REL	4.64999	0.781266	3.31945e-06	3.73852e-05	0.211183	0.141766
PRKAA1	4.64693	0.536529	3.36912e-06	3.79151e-05	0.294788	0.226655
BRWD1	4.64334	0.308709	3.42818e-06	3.85497e-05	0.526059	0.492148
SPATA13	4.64111	0.391502	3.4655e-06	3.89088e-05	0.433225	0.380093
NPEPPS	4.635	0.462362	3.5694e-06	4.00132e-05	0.341477	0.279075
PRKCE	4.62989	0.777284	3.65853e-06	4.09489e-05	0.222584	0.155985
SASH3	4.62263	0.760961	3.78914e-06	4.22799e-05	0.225299	0.159805
MYSM1	4.62025	0.618533	3.83277e-06	4.27337e-05	0.2557	0.186545
BTN3A3	4.61741	0.760776	3.88556e-06	4.3289e-05	0.212269	0.143463
GTF3C1	4.61056	1.09063	4.01578e-06	4.46366e-05	0.163952	0.0942275
PAFAH1B1	4.60801	0.29686	4.06545e-06	4.51194e-05	0.543431	0.514856
CYTH4	4.59844	0.932032	4.25657e-06	4.715e-05	0.185668	0.118421
PHIP	4.59836	0.324087	4.2582e-06	4.715e-05	0.495114	0.466044
BRD9	4.59783	0.620026	4.2692e-06	4.72356e-05	0.256786	0.188667
C20orf194	4.58911	1.22306	4.45133e-06	4.91379e-05	0.142237	0.0713073
SPPL2A	4.58377	0.628823	4.56669e-06	5.03345e-05	0.248643	0.179754
RALGAPB	4.5824	0.531989	4.59677e-06	5.0589e-05	0.295331	0.231324
TTC13	4.57576	0.697604	4.74496e-06	5.20613e-05	0.228556	0.160866
TTC39C	4.57041	0.250946	4.86776e-06	5.32874e-05	0.614549	0.603778
SH3BP2	4.56795	1.49923	4.92527e-06	5.38762e-05	0.119435	0.0477504
PET100	4.55965	0.396092	5.12381e-06	5.59211e-05	0.425624	0.379669
HCLS1	4.55884	0.320137	5.14369e-06	5.60534e-05	0.500543	0.466893
PFKP	4.55489	1.30885	5.2413e-06	5.70312e-05	0.132465	0.061545
DGKD	4.55392	0.447242	5.26562e-06	5.72527e-05	0.382736	0.334253
PSME4	4.5401	0.469661	5.6228e-06	6.10009e-05	0.371878	0.322156
PPP2R5A	4.54009	0.457078	5.623e-06	6.10009e-05	0.354506	0.301358
UBR4	4.53655	0.605072	5.71807e-06	6.19393e-05	0.265472	0.201401
ULK4	4.53215	0.539173	5.83872e-06	6.31989e-05	0.30076	0.239813
ARHGDIA	4.52977	0.590858	5.90473e-06	6.38656e-05	0.270358	0.206706
TMCO4	4.51327	1.05235	6.38344e-06	6.88888e-05	0.15798	0.0884975
DTD1	4.51025	0.678575	6.47502e-06	6.9773e-05	0.229099	0.161927
RNPEPL1	4.50909	0.737014	6.51058e-06	7.01039e-05	0.228556	0.163837
TAP1	4.50447	0.691922	6.65401e-06	7.15417e-05	0.233442	0.169143
ADAM10	4.50114	0.331043	6.75899e-06	7.26165e-05	0.477742	0.433574
PI4KA	4.49539	0.451743	6.94429e-06	7.44965e-05	0.370793	0.31961
BDP1	4.48882	0.454707	7.16197e-06	7.66044e-05	0.354506	0.296689
ASXL2	4.48241	0.40814	7.38038e-06	7.88823e-05	0.396851	0.348684
RAPGEF2	4.47928	0.811914	7.48942e-06	7.99032e-05	0.194897	0.127547
PSPC1	4.4792	0.332767	7.49247e-06	7.99032e-05	0.473398	0.432513
ATXN7	4.47892	0.385623	7.50217e-06	7.99475e-05	0.404452	0.352929
PILRB	4.47389	0.977941	7.68101e-06	8.17931e-05	0.173181	0.106112
NCK1	4.46774	0.406155	7.90486e-06	8.40531e-05	0.394137	0.341681
ZNF644	4.46676	0.2896	7.94116e-06	8.43608e-05	0.542345	0.496604
RNF34	4.46582	0.559695	7.97626e-06	8.46256e-05	0.273616	0.210314
RALBP1	4.46442	0.564407	8.02864e-06	8.51189e-05	0.273616	0.209253
GLB1	4.45878	0.994658	8.2426e-06	8.73233e-05	0.163952	0.096562
MAST3	4.45552	1.10338	8.36888e-06	8.85961e-05	0.151466	0.0829796
DERL1	4.44743	0.952476	8.69051e-06	9.18665e-05	0.17101	0.103353
DENND4A	4.44693	0.263624	8.71079e-06	9.20137e-05	0.578176	0.54966
VPS13A	4.44581	0.481545	8.75623e-06	9.23931e-05	0.333333	0.280348
ARIH2	4.44573	0.461984	8.75949e-06	9.23931e-05	0.364821	0.315365
TNFRSF1A	4.44555	1.18207	8.76689e-06	9.24038e-05	0.140065	0.0710951
DYNC1I2	4.43904	0.571696	9.03611e-06	9.51028e-05	0.274701	0.212649
TDRD3	4.43586	0.522813	9.17058e-06	9.63777e-05	0.288274	0.22517
MAP3K4	4.43319	0.532182	9.28503e-06	9.75096e-05	0.289902	0.227504
CCNH	4.42923	0.270479	9.45704e-06	9.9244e-05	0.555375	0.537988
OTULIN	4.41633	0.655669	1.00393e-05	0.000105125	0.229642	0.1632
ABCA5	4.41575	0.616742	1.00659e-05	0.000105252	0.256786	0.194397
ROCK2	4.41247	0.602564	1.02198e-05	0.000106784	0.252443	0.188667
CASP8AP2	4.40676	0.569368	1.04927e-05	0.000109477	0.261672	0.197368
VRK2	4.39976	0.59963	1.08373e-05	0.000112828	0.236699	0.16893
PIK3C3	4.39733	0.508455	1.09591e-05	0.000113932	0.306189	0.248302
DOK6	4.39049	0.958997	1.13096e-05	0.000117323	0.155266	0.086163
RPS6KA1	4.38987	1.01352	1.13417e-05	0.000117492	0.161781	0.0950764
TMEM50A	4.38986	0.461549	1.13421e-05	0.000117492	0.339848	0.287776
RNF125	4.38599	0.349603	1.15461e-05	0.000119519	0.449511	0.406197
IFNAR2	4.38485	0.322243	1.16063e-05	0.000120057	0.45874	0.42084
SDHA	4.38434	0.695124	1.16339e-05	0.000120173	0.230727	0.168718
MPRIP	4.38433	0.571737	1.16342e-05	0.000120173	0.271444	0.2118
DNAJC5	4.38272	0.757369	1.17207e-05	0.00012098	0.220955	0.160229
UBA3	4.3819	0.500104	1.17649e-05	0.00012135	0.300217	0.239389
USO1	4.3806	0.47693	1.18353e-05	0.000121989	0.295331	0.227504
DENND4C	4.37445	0.354577	1.2174e-05	0.000125301	0.433225	0.39028
PRPF8	4.37378	0.504251	1.22113e-05	0.000125596	0.307275	0.247029
ANKIB1	4.37311	0.364919	1.22492e-05	0.000125896	0.42671	0.376273
BST2	4.36794	0.681273	1.25423e-05	0.000128725	0.224213	0.158956
RC3H2	4.36681	0.454481	1.26075e-05	0.000129302	0.332248	0.273132
SH3GLB1	4.36533	0.560013	1.26932e-05	0.000129997	0.273073	0.212224
UBXN4	4.36126	0.348185	1.29315e-05	0.000132344	0.439739	0.397071
DGKZ	4.36013	0.496341	1.29986e-05	0.000132937	0.332248	0.279287
ELP3	4.34943	0.761263	1.3649e-05	0.000139293	0.197068	0.131579
PDE4D	4.34853	0.615306	1.37052e-05	0.000139768	0.240499	0.175722
KPNB1	4.3449	0.368125	1.39338e-05	0.000141799	0.42291	0.375637
MTCH1	4.34232	0.45333	1.40984e-05	0.000143373	0.329533	0.270586
MGAT5	4.33533	0.340491	1.45541e-05	0.000147904	0.459283	0.417445
C21orf91	4.33499	0.840228	1.45767e-05	0.000148029	0.177524	0.110357
DUSP16	4.3336	0.527151	1.46689e-05	0.000148861	0.288274	0.22899
SLTM	4.32859	0.319554	1.5007e-05	0.000152186	0.473398	0.429117
SHOC2	4.31925	0.470175	1.56563e-05	0.000158215	0.315418	0.25573
ZHX2	4.30803	0.353688	1.64717e-05	0.000166339	0.441368	0.402801
AMMECR1	4.30753	0.580751	1.65085e-05	0.000166483	0.253529	0.192063
SYTL1	4.30644	0.602442	1.65899e-05	0.000167183	0.263301	0.204372
BTAF1	4.30428	0.478413	1.67529e-05	0.000168707	0.301303	0.239601
PTPN1	4.29218	0.394439	1.76931e-05	0.000177434	0.380022	0.328311
CBFA2T2	4.2841	0.391662	1.8348e-05	0.000183619	0.387079	0.331706
TAF15	4.28247	0.262508	1.84832e-05	0.000184845	0.554289	0.526316
BORCS5	4.27475	0.686656	1.91353e-05	0.000191234	0.224756	0.162776
JARID2	4.27341	0.316958	1.92504e-05	0.000192252	0.474484	0.429754
BCL2L1	4.26972	0.679056	1.95716e-05	0.000195189	0.230727	0.168718
HUWE1	4.26652	0.376755	1.98545e-05	0.000197874	0.407166	0.367997
TMX4	4.26616	0.740494	1.98868e-05	0.00019806	0.205212	0.142402
GNA13	4.26094	0.53015	2.03572e-05	0.000202605	0.289359	0.233234
SLC16A1-AS1	4.25941	0.873648	2.04966e-05	0.000203712	0.179153	0.115874
XYLT1	4.25262	0.447589	2.11282e-05	0.000209557	0.364278	0.316638
TBCD	4.25057	0.822278	2.13223e-05	0.000211338	0.200869	0.141341
ARSG	4.24996	0.979774	2.13804e-05	0.000211769	0.165038	0.101443
FTO	4.24939	0.37209	2.14353e-05	0.000212166	0.407166	0.35972
ZFPM1	4.24178	1.10239	2.21753e-05	0.000218892	0.151466	0.0878608
KLRB1	4.24069	1.11362	2.22832e-05	0.000219807	0.138436	0.0723684
STAT5B	4.23607	0.271572	2.2747e-05	0.000224229	0.543974	0.510187
PCCA	4.23486	0.617684	2.28693e-05	0.000225282	0.245928	0.185908
CORO7	4.23268	0.71435	2.30921e-05	0.000227321	0.216612	0.156409
REEP5	4.22784	0.730527	2.35947e-05	0.000232111	0.198154	0.134762
SNRNP200	4.22663	0.534988	2.37221e-05	0.000233206	0.289359	0.234508
SURF4	4.22533	0.894069	2.38587e-05	0.000234389	0.167752	0.102929
RNF168	4.22364	0.657538	2.40386e-05	0.00023592	0.235613	0.176995
IRF3	4.22296	0.534324	2.41116e-05	0.000236391	0.267644	0.206919
TAGLN2	4.21971	0.437668	2.44613e-05	0.000239496	0.354506	0.301358
MOB3A	4.21236	0.568335	2.52711e-05	0.000246756	0.279587	0.223684
CYB5R4	4.2112	0.707909	2.54023e-05	0.000247869	0.212812	0.150467
RAB11FIP1	4.20951	0.830153	2.55924e-05	0.000249556	0.166124	0.100382
RANBP2	4.20239	0.387225	2.64115e-05	0.00025685	0.380565	0.330221
SYNE3	4.20146	0.97953	2.65202e-05	0.000257734	0.154723	0.0897708
CSGALNACT2	4.1964	0.434235	2.71195e-05	0.000263382	0.341477	0.294143
SFSWAP	4.19286	0.450683	2.75459e-05	0.000267343	0.327362	0.275679
RAB37	4.18948	1.16709	2.7959e-05	0.000271171	0.138436	0.0744907
SPTLC2	4.18686	0.570562	2.82838e-05	0.000274136	0.2481	0.185908
WSB1	4.18379	0.376902	2.86688e-05	0.000277665	0.385451	0.336587
ZDHHC14	4.18365	1.76787	2.86862e-05	0.000277665	0.100977	0.0354414
CSNK1G3	4.18147	0.60227	2.89625e-05	0.000280152	0.235071	0.173812
MICU2	4.17996	0.347777	2.91565e-05	0.000281714	0.42671	0.380518
KIF5B	4.17868	0.428049	2.93208e-05	0.000283049	0.339305	0.283107
SLC16A7	4.17499	0.323982	2.98e-05	0.000287483	0.438654	0.394312
S100A10	4.17311	0.278941	3.00471e-05	0.000289481	0.53203	0.508701
ZNF721	4.17272	0.330159	3.0098e-05	0.000289778	0.460912	0.423599
CHD1	4.16723	0.332147	3.08327e-05	0.000296458	0.438111	0.395161
ITGB2-AS1	4.16159	0.518288	3.16037e-05	0.00030365	0.266558	0.20416
USP9X	4.1575	0.331124	3.21754e-05	0.000308547	0.441368	0.402801
CARD8	4.15101	0.304198	3.31008e-05	0.000316791	0.448426	0.407046
DDX39B	4.15051	0.373523	3.31734e-05	0.000317275	0.390337	0.340195
CEP128	4.14622	0.771755	3.3801e-05	0.000322851	0.186211	0.12309
LASP1	4.14533	0.717101	3.39319e-05	0.000323888	0.212812	0.153438
CAPNS1	4.14443	0.722163	3.40666e-05	0.000324959	0.207926	0.145798
PRKAG2	4.14393	0.382795	3.41401e-05	0.000325445	0.393051	0.34635
LUZP1	4.14162	0.973479	3.44868e-05	0.000328533	0.154723	0.0914686
BCAS3	4.14017	0.300384	3.47048e-05	0.000330175	0.526059	0.493846
THUMPD3-AS1	4.13873	0.3833	3.4924e-05	0.000332042	0.37025	0.320246
ADAM8	4.13623	1.74695	3.53062e-05	0.000335455	0.103149	0.0386248
ADIPOR2	4.13427	0.6433	3.56078e-05	0.000338099	0.235613	0.178693
ANKRD36B	4.13012	0.611027	3.62573e-05	0.000343814	0.233985	0.175722
RAP2B	4.1239	0.600474	3.72515e-05	0.000352548	0.261129	0.207343
FAR1	4.10965	0.578668	3.96258e-05	0.000374284	0.247014	0.187182
TBC1D1	4.10718	0.411982	4.00516e-05	0.000378059	0.344191	0.286503
CHFR	4.1067	0.582989	4.01361e-05	0.000378609	0.255157	0.198005
CEP192	4.10471	0.450803	4.04818e-05	0.000381621	0.316504	0.264007
CASP1	4.10391	1.2617	4.06231e-05	0.000382503	0.121064	0.0566638
RRBP1	4.10388	1.3999	4.06282e-05	0.000382503	0.112921	0.0483871
GALM	4.10275	0.616546	4.08265e-05	0.00038387	0.234528	0.177207
ATP1B3	4.09863	0.74192	4.15607e-05	0.00039052	0.19544	0.134126
COMMD10	4.09487	0.313683	4.22399e-05	0.000396129	0.466341	0.435484
PPP4R3B	4.08734	0.311753	4.36355e-05	0.000408159	0.456569	0.416596
ELK3	4.08432	0.481817	4.4207e-05	0.00041297	0.295331	0.24045
CARD16	4.08199	0.664819	4.46514e-05	0.000416584	0.216069	0.156409
STAU1	4.08107	0.391481	4.4829e-05	0.000417701	0.359392	0.308362
PSAP	4.07978	0.552432	4.5079e-05	0.00041976	0.273073	0.220713
CSNK1D	4.07916	0.668167	4.51988e-05	0.000420605	0.217155	0.15747
HMBOX1	4.06382	0.38411	4.82769e-05	0.000447808	0.369164	0.322156
GALC	4.05996	1.1064	4.90811e-05	0.000454633	0.134636	0.0717317
SPECC1L	4.05984	0.458009	4.91071e-05	0.000454633	0.314332	0.258701
CTBP1	4.05913	0.50867	4.92554e-05	0.000455715	0.30836	0.259975
UBR5	4.05753	0.314156	4.95935e-05	0.000458256	0.463626	0.425297
MINK1	4.05596	0.741826	4.9929e-05	0.000460997	0.19164	0.130093
HERC2	4.05584	0.460119	4.99539e-05	0.000460997	0.307818	0.25382
IRAK4	4.05323	0.526237	5.05156e-05	0.000465884	0.269815	0.214134
UGGT1	4.05166	0.541927	5.08555e-05	0.00046872	0.263844	0.207555
MCPH1	4.04784	0.370813	5.16923e-05	0.000475826	0.370793	0.316426
AXIN1	4.04376	0.832749	5.26009e-05	0.000483881	0.186754	0.129669
STRN	4.03903	0.426908	5.36722e-05	0.000493109	0.336048	0.28247
CASC3	4.02812	0.667063	5.62251e-05	0.000515581	0.210098	0.150255
SMARCA5	4.02407	0.384073	5.72e-05	0.000523857	0.344734	0.290323
MCM9	4.01296	0.496699	5.9963e-05	0.000548466	0.290445	0.235569
CDK5RAP2	4.00458	0.532426	6.21287e-05	0.000567916	0.263301	0.208192
EHBP1L1	4.00408	1.06383	6.22605e-05	0.000568761	0.141151	0.0800085
ZNF700	4.00392	0.650553	6.23007e-05	0.000568769	0.215527	0.156834
BAZ1B	4.00319	0.46026	6.24942e-05	0.000570176	0.316504	0.264219
SLC9A9	4.00036	0.373481	6.32449e-05	0.000576661	0.393051	0.348048
CDYL	3.99902	0.402861	6.36049e-05	0.000579578	0.340391	0.287564
WDR70	3.99708	0.278043	6.41299e-05	0.000583994	0.485342	0.44461
CWF19L2	3.98908	0.334992	6.63299e-05	0.000603361	0.396851	0.349321
TES	3.98904	0.335982	6.63401e-05	0.000603361	0.42291	0.38073
SRGAP2C	3.98664	0.817514	6.70154e-05	0.00060912	0.16721	0.106537
NUP153	3.98435	0.407526	6.76642e-05	0.000614245	0.344191	0.290959
KCTD7	3.97667	0.890227	6.98869e-05	0.00063323	0.147123	0.0844652
BSG	3.97495	0.837793	7.03942e-05	0.000637427	0.179153	0.122029
EYA3	3.96992	0.507717	7.18976e-05	0.000650226	0.267644	0.212224
GON4L	3.96411	0.425578	7.36709e-05	0.000664328	0.32519	0.272708
UVRAG	3.96213	0.353182	7.42854e-05	0.000668892	0.408795	0.362691
SRGAP2	3.95806	1.07136	7.55612e-05	0.000679112	0.128122	0.0660017
SIPA1L3	3.95544	0.526033	7.63946e-05	0.000686175	0.278502	0.225806
LINC00623	3.94733	0.327014	7.90263e-05	0.000709372	0.41911	0.383065
DENND4B	3.94403	0.898976	8.01236e-05	0.000718657	0.162866	0.103565
USP4	3.94392	0.575826	8.016e-05	0.000718657	0.254615	0.202886
RRAS2	3.94315	0.966804	8.04179e-05	0.000720522	0.155266	0.0961375
HNRNPUL2	3.94116	0.699061	8.10879e-05	0.000725627	0.191097	0.132003
VIM-AS1	3.94046	1.13861	8.13239e-05	0.000727289	0.126493	0.0651528
IFFO2	3.93843	1.29877	8.2016e-05	0.000733025	0.117807	0.0566638
RAB6A	3.93556	0.399858	8.30044e-05	0.0007414	0.343105	0.296477
TTC37	3.92687	0.462076	8.60581e-05	0.000767727	0.314875	0.266978
AKAP10	3.9239	0.351825	8.71265e-05	0.00077678	0.376764	0.32725
C11orf80	3.92075	0.856874	8.82739e-05	0.00078604	0.161238	0.101019
GPS2	3.92054	0.504247	8.83511e-05	0.000786243	0.270358	0.214983
RIN3	3.90394	0.555843	9.46395e-05	0.000840653	0.277416	0.230475
CERK	3.90021	0.557763	9.61105e-05	0.000852672	0.248643	0.194185
BRD2	3.89946	0.433994	9.64079e-05	0.000854785	0.319218	0.268676
RFX3-AS1	3.89354	0.4342	9.87916e-05	0.000874312	0.317047	0.263795
PIKFYVE	3.8889	0.402509	0.000100699	0.00089065	0.319761	0.263795
TP53BP2	3.87918	0.88264	0.00010481	0.000924747	0.152552	0.0925297
PPP6R1	3.8734	0.6159	0.000107329	0.00094639	0.231813	0.178905
ADARB1	3.87155	0.60143	0.000108144	0.000953	0.220413	0.162776
GSR	3.87102	0.903568	0.000108383	0.000954509	0.15418	0.0955008
ZSWIM5	3.86662	0.839349	0.000110353	0.000969512	0.161781	0.102716
SMAP1	3.86631	0.361671	0.000110494	0.000970164	0.395223	0.360781
FOXN2	3.8656	0.408062	0.000110817	0.000972407	0.323018	0.270374
CNTRL	3.85552	0.292367	0.000115484	0.00101152	0.450597	0.415959
ARHGAP5	3.85213	0.486094	0.000117096	0.00102439	0.273616	0.218591
NBPF12	3.84478	0.587037	0.000120661	0.00105431	0.22367	0.167233
EP300	3.84055	0.342478	0.000122761	0.00107201	0.40608	0.368209
TVP23C	3.83453	0.799671	0.000125803	0.00109791	0.17101	0.113964
PTPN18	3.83125	0.915081	0.000127493	0.00111199	0.151466	0.0929542
PRR14L	3.83033	0.501484	0.000127972	0.00111549	0.262758	0.208404
ZBTB8OS	3.82516	0.498689	0.000130688	0.00113848	0.262215	0.208829
SEC61A1	3.82348	0.874892	0.00013158	0.00114556	0.161781	0.104202
CREBBP	3.81341	0.255373	0.000137062	0.00118971	0.525516	0.504457
RFC1	3.80931	0.431871	0.000139357	0.0012089	0.307818	0.258277
RNPC3	3.80847	0.503366	0.000139828	0.00121226	0.264387	0.213497
THOC3	3.80547	0.474082	0.000141537	0.00122635	0.285016	0.237903
EXOC6B	3.80265	0.33524	0.000143157	0.0012389	0.40228	0.360144
AP3M2	3.79961	0.660289	0.000144922	0.00125342	0.205755	0.150467
PPP3R1	3.79528	0.28953	0.000147478	0.00127324	0.452226	0.413413
CERS4	3.79203	1.03489	0.00014942	0.00128847	0.139522	0.0819185
CASP4	3.78911	0.484354	0.000151191	0.00130296	0.250814	0.194397
CREB3L2	3.78599	1.08905	0.000153097	0.00131861	0.125407	0.0666384
MTMR3	3.78232	0.460079	0.000155376	0.00133643	0.305103	0.259975
TBC1D19	3.78224	0.646519	0.000155421	0.00133643	0.205212	0.149618
LINC00649	3.78221	0.454308	0.000155444	0.00133643	0.281759	0.229202
HOOK3	3.78155	0.430864	0.000155853	0.00133915	0.304017	0.253608
UPF3A	3.78013	0.483869	0.000156746	0.00134603	0.281759	0.233022
ECE1	3.7776	0.564915	0.000158349	0.00135898	0.237785	0.185484
KCMF1	3.77669	0.403084	0.000158927	0.00136314	0.343648	0.302419
MON2	3.76738	0.266549	0.00016497	0.00140995	0.476656	0.439941
PPP4R1	3.76519	1.25294	0.000166425	0.0014207	0.111292	0.0522071
ANKRD28	3.76347	0.446153	0.000167575	0.00142883	0.302932	0.251698
SNX25	3.76034	0.776972	0.000169681	0.00144593	0.169924	0.112691
TCHP	3.75892	0.424458	0.000170649	0.00145333	0.298588	0.245756
RALGAPA1	3.75042	0.27494	0.000176541	0.00150263	0.465255	0.437606
RORA-AS1	3.74884	0.313483	0.000177654	0.00151121	0.44734	0.411078
PDE4B	3.7429	0.535607	0.000181908	0.00154558	0.263844	0.214559
NRBP1	3.73987	0.586689	0.000184119	0.00156344	0.218241	0.161927
DDB2	3.7397	0.800813	0.000184241	0.00156356	0.172638	0.116299
TCIRG1	3.73602	1.29815	0.000186953	0.00158564	0.107492	0.0485993
HERPUD1	3.73205	0.877216	0.000189926	0.00160803	0.144951	0.0870119
SAFB2	3.72914	0.566121	0.000192134	0.00162578	0.225841	0.171265
BAZ1A	3.72793	0.285373	0.000193055	0.00163262	0.439739	0.40556
TNRC18	3.72132	0.919973	0.000198184	0.00167227	0.148208	0.091893
ZC3H18	3.72129	0.668786	0.000198207	0.00167227	0.204126	0.150042
RAB11FIP3	3.71399	0.93579	0.000204015	0.00171527	0.147123	0.0910441
SNHG22	3.70707	1.40336	0.000209669	0.00175973	0.100977	0.042657
FAM160B1	3.70619	1.11557	0.000210397	0.00176482	0.121064	0.063455
ANAPC5	3.70459	0.32689	0.000211734	0.00177398	0.377307	0.328523
DDX60L	3.69737	0.426675	0.000217844	0.001822	0.294245	0.243846
CDC27	3.69633	0.434872	0.000218743	0.00182846	0.296417	0.245331
WDFY1	3.69525	0.71175	0.00021967	0.00183515	0.185668	0.131367
PCNT	3.69474	1.1975	0.000220116	0.00183739	0.122693	0.0660017
ILK	3.69465	0.828589	0.000220192	0.00183739	0.150923	0.0933786
GABPB2	3.69197	0.489887	0.000222525	0.00185472	0.277959	0.2309
MBOAT1	3.68721	1.2548	0.000226731	0.00188542	0.105863	0.0475382
INO80	3.68665	0.497936	0.000227223	0.00188735	0.260586	0.210314
PPP4R3A	3.68177	0.301111	0.000231617	0.00192274	0.427796	0.391766
PRKAR2A	3.67937	0.448453	0.000233811	0.00193984	0.283388	0.23281
CAPN7	3.67728	0.366319	0.000235736	0.00195469	0.336048	0.288413
MFSD10	3.67521	0.990383	0.000237655	0.00196609	0.131379	0.0744907
TAP2	3.67135	0.609734	0.00024127	0.00199485	0.208469	0.15365
FERMT3	3.66989	0.577519	0.000242658	0.00200519	0.209555	0.153862
TRIM14	3.6684	0.409531	0.000244075	0.0020146	0.318132	0.270374
PSMB10	3.66709	0.498627	0.000245326	0.00202376	0.269815	0.222835
PPP1CA	3.65213	0.405623	0.000260072	0.00213931	0.341477	0.300297
CUL4A	3.649	0.428544	0.000263261	0.00216185	0.299674	0.252547
MAPK8IP3	3.64766	0.564193	0.000264641	0.00217195	0.214441	0.15938
GIGYF2	3.64698	0.291407	0.000265337	0.00217643	0.429425	0.392402
MFSD14C	3.64624	0.317034	0.000266103	0.00218147	0.382736	0.339134
PKD2	3.64273	0.979076	0.000269764	0.00221023	0.12975	0.0730051
SPG7	3.6408	0.420311	0.000271796	0.00222562	0.322476	0.279499
RSRC1	3.64059	0.308688	0.000272018	0.00222618	0.418567	0.379881
AGK	3.63539	0.640962	0.000277556	0.00226765	0.19544	0.142402
DNM2	3.63293	0.465585	0.000280226	0.00228688	0.30836	0.268676
XPC	3.6314	0.486263	0.000281888	0.00229914	0.2557	0.204372
CDC37	3.63091	0.439117	0.00028242	0.00230218	0.289902	0.240662
RMND5A	3.63054	0.61258	0.000282833	0.00230328	0.209555	0.157683
LPAR6	3.62886	0.48273	0.000284677	0.00231666	0.273616	0.228141
CDC73	3.62614	0.332988	0.000287694	0.0023399	0.371878	0.326401
ACSL5	3.61649	0.716091	0.00029863	0.0024234	0.173181	0.118421
MED27	3.6138	0.529734	0.000301744	0.00244592	0.247557	0.198217
WDR26	3.60825	0.349093	0.000308269	0.00249378	0.370793	0.328947
CCPG1	3.60808	0.536718	0.000308476	0.00249378	0.225841	0.173175
XPNPEP1	3.6054	1.1794	0.000311676	0.00251796	0.114007	0.0579372
APOL3	3.60368	0.679236	0.000313748	0.0025318	0.185668	0.131791
PRRC2B	3.60354	0.265165	0.000313915	0.0025318	0.485342	0.458829
PKN2	3.60208	0.264714	0.000315683	0.00254323	0.459826	0.428905
CLTC	3.60071	0.439188	0.000317346	0.0025552	0.292617	0.247453
TRIP12	3.59989	0.260405	0.000318349	0.00256042	0.470684	0.437182
TMF1	3.5979	0.440727	0.000320802	0.00257872	0.275787	0.224745
AGFG2	3.59585	1.29097	0.000323337	0.00259621	0.108578	0.0526316
TMEM62	3.59544	0.969771	0.000323842	0.00259882	0.129207	0.0732173
LPIN1	3.59199	0.582837	0.00032816	0.00263055	0.212812	0.160229
UBE3C	3.59051	0.296026	0.000330031	0.00264262	0.427253	0.391766
HEATR5B	3.58596	0.310533	0.000335843	0.0026847	0.410423	0.371817
LBR	3.58317	0.387	0.00033945	0.00271054	0.32139	0.271647
PARP9	3.57971	0.729403	0.000343981	0.00274218	0.178067	0.125212
SFT2D2	3.57939	0.524822	0.000344393	0.00274395	0.243214	0.194185
GZMM	3.57782	0.400952	0.000346475	0.00275554	0.342562	0.308362
CSNK1G1	3.57563	0.409233	0.000349383	0.00277492	0.309989	0.264856
GPR107	3.5756	0.703405	0.000349431	0.00277492	0.178067	0.124576
ANAPC4	3.57411	0.685395	0.000351425	0.00278922	0.166667	0.110569
GPR132	3.57219	0.996596	0.000354008	0.00280818	0.127036	0.0717317
TRAF6	3.56877	0.951361	0.000358661	0.00284353	0.135179	0.0802207
PDS5B	3.56565	0.302627	0.000362959	0.00287603	0.413138	0.366723
RECQL	3.56485	0.507665	0.000364066	0.00288164	0.244843	0.194185
SIGIRR	3.56323	0.397203	0.00036632	0.0028979	0.340934	0.301146
TRAF5	3.55293	0.543477	0.000380962	0.00300715	0.214441	0.162139
ABHD2	3.55238	0.668836	0.000381762	0.00301182	0.182953	0.129457
RAB29	3.55043	0.567144	0.000384606	0.00302765	0.215527	0.163837
MGA	3.54774	0.396276	0.000388551	0.00305537	0.32899	0.29011
CCDC92	3.54492	0.879969	0.000392739	0.00308328	0.142237	0.0874363
MAP3K3	3.54277	0.434644	0.000395953	0.00310683	0.285559	0.235569
NSUN2	3.53779	0.775653	0.000403487	0.0031608	0.158523	0.104414
MIDN	3.53725	0.808521	0.000404309	0.00316552	0.157438	0.104202
CMTM3	3.5298	0.857902	0.000415867	0.00324897	0.138436	0.0831919
AFF4	3.52908	0.343171	0.00041701	0.00325614	0.376221	0.337436
KIF1B	3.52742	0.941334	0.000419626	0.0032748	0.140065	0.0865874
TULP4	3.5267	0.477081	0.000420767	0.0032784	0.2519	0.200127
CGGBP1	3.52407	0.265696	0.000424975	0.00330407	0.43051	0.389007
WWP2	3.51927	0.366208	0.000432739	0.00336082	0.334419	0.288413
NDUFAF6	3.51619	0.574993	0.000437789	0.00339821	0.204126	0.151316
TMEM165	3.51549	0.386153	0.00043894	0.00340532	0.317047	0.27101
ZNFX1	3.51279	0.523479	0.000443426	0.0034346	0.230185	0.179329
SP4	3.51125	0.439464	0.000446002	0.0034527	0.306189	0.263158
NLRP1	3.51087	0.264193	0.000446649	0.00345585	0.490771	0.47708
AATF	3.51	0.500153	0.000448103	0.00346525	0.251357	0.203523
PHACTR4	3.50645	0.330076	0.000454124	0.00350994	0.390337	0.351231
CDC14B	3.5055	1.22472	0.00045575	0.00352062	0.109121	0.0547538
APOBEC3D	3.50167	1.33206	0.000462358	0.00356786	0.10152	0.0466893
CHSY1	3.49992	1.01217	0.000465392	0.00358935	0.123236	0.0687606
SPATA5	3.4997	0.354236	0.000465785	0.00359047	0.360478	0.320034
SP140L	3.49788	0.339009	0.000468967	0.00361252	0.353963	0.308998
CARS	3.49778	0.847434	0.000469146	0.00361252	0.146037	0.0921053
PMS1	3.496	0.730525	0.000472298	0.00363352	0.166667	0.114177
SUGP2	3.49554	0.551923	0.000473108	0.00363722	0.22747	0.177419
RFFL	3.48984	0.353247	0.000483302	0.00370771	0.358306	0.31961
CCDC12	3.4883	0.517232	0.000486106	0.00372725	0.250271	0.203947
TMEM131	3.48759	0.297075	0.000487389	0.0037351	0.39848	0.360993
CD244	3.48705	1.3388	0.000488382	0.00374073	0.100977	0.0466893
TRAK2	3.48383	0.402154	0.00049429	0.00378397	0.295874	0.249788
HACD4	3.48195	0.61594	0.000497774	0.00380662	0.179153	0.124576
DTNBP1	3.4795	0.511345	0.000502343	0.00383952	0.242671	0.194397
TOPBP1	3.4788	0.651098	0.000503665	0.00384759	0.17481	0.120968
RBL1	3.47717	0.415979	0.00050673	0.00386897	0.29316	0.246392
MYO9A	3.47476	0.380814	0.000511306	0.00390185	0.331162	0.289686
SEC31A	3.47449	0.311857	0.000511818	0.0039037	0.394137	0.359932
ZNF718	3.47407	0.429313	0.000512623	0.00390777	0.27633	0.230688
EED	3.47262	0.643555	0.000515404	0.00392483	0.180782	0.127547
RIC8B	3.46968	0.592886	0.00052108	0.00396388	0.192725	0.140492
GCH1	3.46763	0.676752	0.000525067	0.0039913	0.175353	0.12309
EIF4G1	3.46649	0.898623	0.000527298	0.00400487	0.142237	0.0897708
TARSL2	3.46235	0.440442	0.000535476	0.0040627	0.275244	0.230688
RANBP9	3.46161	0.299872	0.000536951	0.00407176	0.407166	0.369482
PPP2R5E	3.46106	0.299097	0.000538053	0.00407798	0.421281	0.38837
SERINC1	3.4606	0.268823	0.000538968	0.00408278	0.438654	0.402801
ENTPD4	3.45958	0.420703	0.000541022	0.00409618	0.271444	0.220289
ITGA5	3.45815	0.81087	0.000543903	0.00411524	0.152552	0.100806
SENP5	3.45464	0.40658	0.000551027	0.00416539	0.29696	0.251273
TAF1B	3.45079	0.653298	0.000558944	0.00422303	0.181868	0.130093
RTF1	3.4484	0.408498	0.000563912	0.00425271	0.319218	0.279075
PURA	3.44835	0.352342	0.000564018	0.00425271	0.34962	0.311545
SCLT1	3.43989	0.409227	0.000581961	0.00437636	0.295331	0.251698
DPP9	3.43828	0.916898	0.000585421	0.00440009	0.13355	0.0806452
GBP3	3.43743	0.841007	0.000587261	0.00441162	0.143322	0.0904075
PIGB	3.43431	0.788002	0.000594068	0.00445813	0.147123	0.0942275
BOD1L1	3.43263	0.351867	0.000597755	0.00448347	0.350706	0.311969
ATF6B	3.42925	0.650424	0.000605242	0.00453727	0.179696	0.127971
TRPC4AP	3.42698	0.408497	0.00061033	0.00456832	0.309446	0.269525
SFPQ	3.42554	0.28285	0.00061357	0.00458782	0.433225	0.400891
SLC9A8	3.42424	0.645066	0.000616529	0.00460665	0.18241	0.131367
CTSD	3.42415	0.707677	0.000616727	0.00460665	0.184582	0.135187
LAX1	3.4182	0.990771	0.000630362	0.00470365	0.120521	0.0670628
FBXL5	3.41703	0.361472	0.000633092	0.00472158	0.319218	0.270161
CBFB	3.41674	0.394895	0.000633768	0.00472418	0.314332	0.273769
SIPA1L1	3.4165	0.309804	0.000634309	0.00472578	0.383822	0.342105
RUBCN	3.41498	0.715358	0.000637871	0.00474987	0.164495	0.112691
SQSTM1	3.41418	0.405854	0.000639744	0.00476137	0.281216	0.233871
ST6GALNAC6	3.41352	1.30817	0.000641297	0.00476815	0.10152	0.0483871
MAPKAPK2	3.41351	0.949952	0.000641315	0.00476815	0.14278	0.0925297
UIMC1	3.41263	0.430631	0.000643403	0.00478122	0.287188	0.243846
KIAA0319L	3.41239	0.358148	0.000643969	0.00478296	0.320304	0.275042
R3HCC1L	3.40682	0.421064	0.000657253	0.00487662	0.288274	0.242784
TRAK1	3.40086	0.623535	0.000671737	0.00497388	0.185668	0.13455
STRN3	3.39743	0.315898	0.000680227	0.00502902	0.388708	0.352504
WDR7	3.39682	0.261429	0.000681727	0.00503753	0.447883	0.411715
MED23	3.39552	0.407871	0.00068499	0.00505648	0.289902	0.243633
ESCO1	3.39433	0.393944	0.000687976	0.00507593	0.295874	0.248514
BTN2A1	3.38969	0.719501	0.000699707	0.00515985	0.160152	0.10781
TSC22D4	3.38643	0.532089	0.000708075	0.00521623	0.232899	0.186333
CSNK1G2	3.38574	0.616503	0.000709876	0.00522684	0.196526	0.147496
XPR1	3.3838	0.342781	0.000714907	0.00526121	0.336591	0.294143
TMEM116	3.38134	0.540502	0.000721343	0.00530587	0.200869	0.148345
FKBP11	3.37628	0.666732	0.000734726	0.00539334	0.17861	0.129244
CDV3	3.35617	0.329729	0.000790286	0.00578943	0.368621	0.333192
CPB2-AS1	3.35597	0.419633	0.000790868	0.00579075	0.259501	0.213073
S100PBP	3.34862	0.457638	0.000812143	0.00593751	0.266015	0.220713
SPOPL	3.34843	0.842228	0.000812718	0.00593871	0.138979	0.0874363
NEMF	3.34175	0.273311	0.00083251	0.00607107	0.439197	0.407683
DENND1C	3.33984	0.624083	0.000838256	0.00610681	0.187296	0.137946
ZBTB44	3.33622	0.352307	0.000849259	0.00618074	0.355049	0.31961
YWHAH	3.32899	1.2071	0.0008716	0.00633696	0.103692	0.0515705
VGLL4	3.32738	0.463666	0.000876659	0.00637053	0.263844	0.220501
CD46	3.32499	0.291763	0.000884205	0.00642215	0.391422	0.356961
SLC12A7	3.32003	1.12343	0.000900064	0.00653405	0.107492	0.0556027
HIST2H2AC	3.31643	0.737225	0.00091177	0.00661571	0.156352	0.106112
RPAP2	3.31428	0.394855	0.000918809	0.00666344	0.300217	0.25955
LAMP1	3.31363	0.53474	0.000920935	0.00667551	0.21987	0.173175
ZNF267	3.31014	0.775298	0.000932504	0.00674584	0.144951	0.0942275
PLCB2	3.30969	1.21417	0.000934005	0.00675333	0.103692	0.0522071
VPS41	3.30818	0.463413	0.000939033	0.0067829	0.2481	0.203311
NDEL1	3.30361	0.479757	0.00095449	0.00688423	0.235613	0.188879
YTHDF3	3.30311	0.359609	0.000956197	0.0068931	0.295874	0.245968
SSH1	3.30151	0.984456	0.000961659	0.00692902	0.123236	0.0727929
ZNF107	3.30079	0.461371	0.000964126	0.00694334	0.241585	0.195458
SMC3	3.29633	0.378262	0.00097956	0.00704747	0.288274	0.240662
CDK12	3.29519	0.326719	0.000983543	0.00707261	0.343648	0.302419
LATS1	3.29184	0.396773	0.00099535	0.00713976	0.30076	0.259762
PIK3CG	3.29034	0.713734	0.00100066	0.00717427	0.161781	0.112479
PARP12	3.28816	0.677668	0.00100846	0.00722662	0.173724	0.124788
THADA	3.28416	0.270932	0.00102286	0.00732256	0.436482	0.408531
FAR2	3.28307	0.8122	0.00102682	0.00734728	0.140608	0.0904075
KANSL3	3.2806	0.686321	0.00103588	0.00740109	0.17481	0.127759
STX12	3.27726	0.497583	0.00104821	0.00748256	0.224213	0.177844
ZBTB37	3.27709	0.735076	0.00104883	0.00748256	0.144951	0.0935908
TRIP4	3.27547	0.695314	0.00105486	0.00752188	0.166667	0.117148
ZZEF1	3.2745	0.357851	0.00105847	0.00754391	0.329533	0.287988
NBAS	3.27338	0.281885	0.0010627	0.00756656	0.391965	0.35781
U2SURP	3.27232	0.291415	0.00106669	0.00758753	0.395765	0.364601
MYO18A	3.2719	1.10447	0.00106826	0.00759491	0.110749	0.0600594
TUBB4B	3.26295	0.872773	0.00110258	0.00781209	0.128664	0.0780985
ZSWIM6	3.26056	0.368196	0.00111192	0.00787434	0.333876	0.296265
SIRT2	3.25287	0.908737	0.00114248	0.00806831	0.130836	0.0812818
PBX4	3.25194	0.587853	0.00114619	0.00808517	0.197068	0.150467
ERCC5	3.24861	0.419284	0.0011597	0.00816877	0.264387	0.219864
GALNT11	3.24728	0.425481	0.00116513	0.00820301	0.26873	0.224958
SAT1	3.24592	0.443201	0.00117073	0.00823844	0.275244	0.237691
PRPF6	3.24116	0.378621	0.00119045	0.00836449	0.275787	0.229202
TRIM37	3.24104	0.620333	0.00119096	0.00836449	0.181868	0.133489
SRPK1	3.23868	0.444293	0.00120083	0.0084256	0.248643	0.203947
ATL3	3.23322	0.655157	0.00122405	0.00858023	0.172096	0.123514
NPIPB5	3.23237	1.00546	0.0012277	0.00860161	0.116178	0.0662139
CD81	3.22842	0.418977	0.00124478	0.00870997	0.277959	0.236418
RIF1	3.2271	0.349883	0.00125051	0.00874451	0.322476	0.282895
GCLM	3.22586	0.914673	0.00125595	0.00877829	0.125407	0.075764
MAN2B2	3.22563	0.711676	0.00125697	0.00878118	0.147123	0.0969864
ABHD18	3.22138	0.342479	0.00127575	0.00889949	0.322476	0.285229
SPAG1	3.21918	0.929208	0.00128558	0.00896374	0.116178	0.0655772
LANCL1	3.21796	0.563717	0.00129106	0.00899762	0.182953	0.133701
CHD8	3.21254	0.37839	0.00131566	0.00915139	0.298046	0.259338
ATG7	3.21068	0.345998	0.00132423	0.00920333	0.347448	0.312606
GNAI3	3.20711	0.458649	0.00134076	0.00930358	0.252986	0.211375
RABGEF1	3.20327	0.384496	0.00135877	0.00941954	0.307275	0.266766
VPS26A	3.202	0.48199	0.00136478	0.00944761	0.229099	0.183362
LMF2	3.20058	1.02616	0.00137154	0.00948985	0.116178	0.0668506
TMBIM1	3.19384	0.925842	0.00140396	0.00970025	0.122693	0.0734295
FBXL20	3.19259	0.275634	0.00141001	0.0097374	0.41911	0.389856
GPR171	3.18968	0.555242	0.00142429	0.00982838	0.200869	0.155348
DNAJC13	3.18713	0.587206	0.00143694	0.00989974	0.202497	0.157895
MAPKAP1	3.18682	0.327025	0.00143845	0.00990547	0.369164	0.337012
DCAF10	3.18615	0.347386	0.00144178	0.00992365	0.303474	0.260823
ADAM17	3.18408	0.376708	0.00145213	0.00998536	0.284473	0.239813
STARD3NL	3.18339	0.862505	0.00145559	0.0100044	0.127036	0.077674
UBR1	3.18265	0.281332	0.00145932	0.0100253	0.39468	0.358447
SCAMP2	3.17682	0.465336	0.00148902	0.0102147	0.231813	0.185908
CPEB4	3.17601	0.513483	0.00149316	0.0102383	0.210641	0.163413
NUTM2B-AS1	3.17372	0.328968	0.00150498	0.0103144	0.354506	0.317487
VTI1B	3.17092	0.59081	0.00151957	0.0104046	0.191097	0.145161
MFSD14A	3.16993	0.43319	0.00152475	0.0104351	0.250814	0.206919
DIDO1	3.16777	0.329912	0.00153614	0.0105081	0.359935	0.328311
HIST1H1C	3.16685	0.686106	0.00154098	0.0105363	0.161238	0.114389
MRPS5	3.16629	0.451752	0.00154399	0.0105479	0.225299	0.178056
FAM193B	3.16624	0.648112	0.00154426	0.0105479	0.169924	0.122453
AL592183.1	3.16337	0.522242	0.00155956	0.0106381	0.198697	0.15174
TANGO2	3.15825	0.891103	0.00158717	0.0108162	0.132465	0.0848896
ABCC4	3.15122	0.775327	0.00162591	0.0110696	0.135722	0.0872241
WDR11	3.1476	0.625484	0.00164615	0.0111761	0.172096	0.125212
FBXO32	3.14658	0.537236	0.00165193	0.0112073	0.202497	0.157046
CDK6	3.13896	0.305627	0.00169548	0.0114411	0.35342	0.309211
CISH	3.13896	0.691276	0.00169548	0.0114411	0.156352	0.108871
EPM2AIP1	3.12901	0.610251	0.00175395	0.0118021	0.166667	0.119058
ANKRD13C	3.12376	0.328832	0.00178554	0.0119953	0.31759	0.273557
WDR44	3.1237	0.46377	0.0017859	0.0119953	0.218241	0.171689
GFPT1	3.11609	0.498209	0.00183268	0.0122981	0.208469	0.162776
APOL2	3.11227	1.14358	0.00185656	0.012441	0.102606	0.0545416
PREP	3.11151	0.535738	0.00186136	0.0124674	0.201954	0.15747
PPP1R18	3.10892	0.450784	0.00187772	0.0125712	0.257329	0.216469
PEX14	3.10424	0.414987	0.00190771	0.0127601	0.277959	0.239601
MVP	3.10223	0.511564	0.00192072	0.0128353	0.209555	0.165959
RAD54L2	3.09891	0.56486	0.00194236	0.0129657	0.200869	0.157258
CCSAP	3.09504	0.983008	0.00196789	0.0131262	0.106949	0.0583616
VCP	3.09432	0.506949	0.00197261	0.0131517	0.217155	0.172538
CYB5B	3.09324	0.523561	0.00197982	0.0131936	0.197068	0.150255
ATP2A2	3.08104	0.502262	0.00206277	0.0137085	0.201954	0.156409
ZDHHC21	3.07839	0.775116	0.0020812	0.0138247	0.136265	0.0891341
TMCO1	3.07772	0.310669	0.00208592	0.0138433	0.35722	0.329372
ERO1B	3.07735	0.510934	0.00208847	0.0138538	0.212812	0.168294
DTNB	3.07539	0.323864	0.0021023	0.0139328	0.322476	0.280348
N4BP1	3.07352	0.359161	0.00211549	0.0140138	0.315961	0.279711
CCDC7	3.069	0.307562	0.00214774	0.0142209	0.361021	0.328311
DENND1A	3.06219	0.329067	0.00219727	0.0145223	0.330619	0.291384
UBN2	3.06146	0.525736	0.00220261	0.0145509	0.192182	0.147284
ADNP	3.06027	0.264535	0.00221139	0.0145956	0.415309	0.381154
ARFGAP3	3.06003	0.744618	0.00221316	0.0146006	0.153637	0.108871
RER1	3.05698	0.375953	0.0022358	0.0147298	0.269273	0.224745
ENSA	3.05572	0.310615	0.00224524	0.0147853	0.356678	0.326825
FBXW11	3.05418	0.310907	0.0022568	0.0148546	0.358306	0.319822
NAPB	3.05123	0.93135	0.00227908	0.014974	0.117264	0.0702462
PCAT1	3.0461	0.367622	0.0023183	0.0152109	0.313789	0.276528
KRIT1	3.04596	0.334637	0.00231942	0.0152114	0.299674	0.255518
XIAP	3.04337	0.347197	0.00233944	0.0153357	0.318132	0.279924
IP6K1	3.043	0.361697	0.00234232	0.0153477	0.299131	0.259975
DDX58	3.04282	0.4174	0.00234373	0.01535	0.2557	0.214134
UHMK1	3.0389	0.366528	0.00237446	0.0155441	0.296417	0.261036
NDRG1	3.03694	0.840022	0.00238995	0.0156314	0.127579	0.0810696
SCFD1	3.03293	0.311631	0.00242193	0.0158191	0.362649	0.333616
IP6K2	3.02996	0.446078	0.00244587	0.0159611	0.231813	0.189516
TSC22D1	3.02948	0.480916	0.00244976	0.0159792	0.21987	0.175934
DYNLT1	3.02863	0.421498	0.00245666	0.016017	0.235613	0.191426
BANP	3.02791	0.444562	0.00246251	0.0160407	0.242671	0.199703
CDYL2	3.02093	0.967362	0.00252003	0.016408	0.111835	0.0651528
VCPIP1	3.02016	0.650625	0.00252639	0.016442	0.170467	0.126061
HLCS	3.01477	0.581705	0.0025717	0.0167068	0.183496	0.139856
SLF1	3.0143	0.607339	0.00257577	0.0167257	0.161781	0.115025
STAMBPL1	3.01302	0.491226	0.00258664	0.0167888	0.222041	0.181027
SLC25A13	3.00962	0.536013	0.00261575	0.0169701	0.17861	0.132216
SBF1	3.00616	1.00907	0.00264567	0.0171565	0.110749	0.0640917
ZNF91	3.00461	0.263236	0.00265923	0.0172367	0.402823	0.374576
VPS4B	3.00379	0.352859	0.00266641	0.0172755	0.302389	0.264007
MLLT6	2.99853	0.335276	0.00271285	0.0175632	0.340934	0.310908
CTDSP1	2.99836	0.623269	0.00271433	0.0175632	0.171553	0.127759
TMEM135	2.99675	0.355374	0.00272873	0.0176476	0.284473	0.242784
USP48	2.99252	0.28067	0.00276686	0.0178783	0.362649	0.323854
CASC4	2.99074	0.334612	0.00278303	0.0179587	0.309446	0.272496
AKAP17A	2.989	0.691564	0.00279889	0.0180449	0.144408	0.0980475
GPR183	2.98502	0.352486	0.00283562	0.0182655	0.337676	0.310696
MBD2	2.98266	0.388916	0.00285758	0.018366	0.273616	0.235993
PPIP5K2	2.98184	0.35843	0.00286525	0.0184071	0.282845	0.241511
COMMD1	2.97832	0.320906	0.00289831	0.0185865	0.34582	0.311545
TNKS2	2.97752	0.315558	0.00290588	0.0186267	0.320304	0.28247
SPEN	2.97538	0.316387	0.00292625	0.0187407	0.337676	0.302419
CEP250	2.97505	0.621244	0.00292944	0.0187528	0.169381	0.125637
ATG12	2.97435	0.363142	0.0029361	0.0187871	0.274159	0.233022
FKBP15	2.97262	0.597868	0.00295268	0.0188828	0.161781	0.115874
CABIN1	2.97092	0.352671	0.00296907	0.0189645	0.289902	0.252334
PRPF40A	2.96722	0.271943	0.00300507	0.019186	0.390337	0.360781
SAMD12	2.96555	0.371223	0.00302143	0.0192735	0.257872	0.21562
VASP	2.96508	0.631069	0.003026	0.0192941	0.161238	0.116087
SMG7	2.96455	0.291445	0.00303129	0.0193193	0.344191	0.304542
GRIPAP1	2.96201	0.711698	0.00305635	0.0194533	0.134636	0.088073
ZC3H7A	2.96063	0.417781	0.00307015	0.0195325	0.236699	0.193336
DPP8	2.96005	0.316852	0.00307587	0.0195603	0.319761	0.28056
CEBPZ	2.95907	0.345756	0.00308567	0.0196054	0.285559	0.245756
PHF11	2.95875	0.322019	0.00308895	0.0196176	0.305103	0.263582
NSF	2.953	0.425247	0.00314701	0.0199688	0.257329	0.219228
PSD4	2.95151	0.635512	0.00316229	0.020057	0.172096	0.129881
CYP4V2	2.95047	0.682701	0.00317287	0.0201152	0.139522	0.0933786
TRIM52	2.94901	0.521834	0.00318789	0.0202016	0.186754	0.143463
MDN1	2.94756	0.305449	0.00320298	0.0202883	0.324104	0.287351
PPP2R3C	2.94677	0.414545	0.00321111	0.0203309	0.233442	0.189728
SETDB2	2.94443	0.523462	0.00323555	0.0204767	0.198154	0.155348
WDTC1	2.94248	0.478454	0.00325596	0.0205878	0.206298	0.161927
TMEM43	2.93825	0.809496	0.00330067	0.0208342	0.124321	0.0791596
RUNX2	2.93558	0.411703	0.00332924	0.0209847	0.267101	0.230263
LPXN	2.93512	0.266703	0.00333423	0.0210001	0.37785	0.344864
PHLPP1	2.93136	0.955705	0.00337479	0.0212279	0.105863	0.0600594
FAM222B	2.93027	0.3394	0.00338665	0.0212932	0.298046	0.259338
NAIP	2.93012	0.575858	0.00338831	0.0212944	0.165581	0.120756
KDM4B	2.92972	0.575611	0.00339267	0.0213125	0.197068	0.157683
NT5C2	2.92737	0.325731	0.00341844	0.0214651	0.322476	0.291384
DLGAP4	2.92634	0.793474	0.00342971	0.0215172	0.138979	0.0950764
SLK	2.92194	0.433763	0.00347863	0.0217862	0.21987	0.176783
DHX36	2.91875	0.250179	0.00351439	0.0219912	0.419653	0.395586
TRIM26	2.91358	0.691252	0.00357312	0.0223393	0.141151	0.096562
CHPT1	2.91235	1.00528	0.00358719	0.0224176	0.102063	0.0566638
CCDC93	2.91102	0.460652	0.00360257	0.022504	0.211183	0.16893
FYCO1	2.90502	0.845816	0.00367233	0.0229101	0.129207	0.0853141
UBXN2A	2.90457	0.564305	0.00367762	0.0229332	0.170467	0.126061
CERS5	2.89765	0.456591	0.00375974	0.023415	0.23127	0.192275
RPS6KC1	2.89721	0.395204	0.00376496	0.0234374	0.256243	0.216469
TRNAU1AP	2.88962	0.591602	0.00385704	0.0239591	0.167752	0.124151
RAB4B	2.88872	0.749251	0.0038681	0.0240175	0.140065	0.0963497
KIF21B	2.88805	0.726763	0.00387642	0.0240588	0.142237	0.0988964
SGPL1	2.88399	0.856233	0.00392674	0.0243397	0.122693	0.0789474
ARHGAP17	2.88369	0.463545	0.00393045	0.0243486	0.216069	0.174873
TMEM173	2.8836	0.469209	0.00393154	0.0243486	0.204126	0.161715
ELL	2.88185	1.07771	0.00395344	0.0244624	0.103149	0.0589983
MUS81	2.88178	0.845369	0.00395435	0.0244624	0.111292	0.0657895
TRPS1	2.88173	0.345633	0.00395499	0.0244624	0.300217	0.264643
TRIM38	2.87922	0.369473	0.00398655	0.0246365	0.256243	0.214559
MIB1	2.8761	0.407494	0.0040262	0.0248709	0.247557	0.208404
KPNA4	2.87167	0.340567	0.00408316	0.0251905	0.283388	0.245968
CPD	2.87105	0.652722	0.00409114	0.025229	0.152009	0.108659
TSTD3	2.87068	0.470327	0.00409584	0.0252472	0.208469	0.166808
ALOX12-AS1	2.87032	0.502584	0.00410054	0.0252654	0.190554	0.149194
INVS	2.86941	0.345093	0.00411243	0.0253279	0.31759	0.284168
PKN1	2.8679	0.456689	0.00413201	0.0254014	0.249186	0.213922
SAFB	2.86729	0.352167	0.00413999	0.0254326	0.289902	0.25
LMF1	2.86484	0.524271	0.00417221	0.0256197	0.184039	0.141341
MMP25-AS1	2.86379	0.677228	0.0041861	0.0256723	0.138979	0.0942275
TTC33	2.86213	0.427742	0.00420803	0.0257958	0.216612	0.174448
NBPF26	2.86076	0.763498	0.00422629	0.0258808	0.123779	0.0791596
NOD1	2.86069	0.877709	0.00422726	0.0258808	0.110749	0.0660017
MFSD14B	2.85873	0.456337	0.00425347	0.0260192	0.220413	0.178905
OPA1	2.8574	0.342992	0.00427132	0.0261063	0.281759	0.241511
TMEM260	2.85667	0.429064	0.00428111	0.026144	0.216612	0.173812
UBE2G1	2.85616	0.313138	0.00428797	0.0261638	0.34202	0.310696
TRIM73	2.85315	0.6032	0.00432884	0.026391	0.158523	0.115025
HERC5	2.84661	0.905255	0.00441881	0.0269054	0.110749	0.0664261
KDM3B	2.84647	0.306242	0.00442072	0.0269058	0.318132	0.280136
CHD4	2.84541	0.376982	0.00443536	0.0269814	0.277416	0.242784
ERP44	2.84531	0.330901	0.00443688	0.0269814	0.285559	0.247029
SNX10	2.8423	1.03885	0.00447894	0.0272143	0.103149	0.0594228
SLC25A20	2.83354	0.842442	0.00460352	0.0279243	0.117264	0.0736418
NSRP1	2.83289	0.260765	0.00461295	0.0279656	0.389794	0.363115
C19orf12	2.83099	0.653231	0.00464047	0.0281131	0.156895	0.11545
COPB1	2.82955	0.316598	0.00466138	0.0282279	0.303474	0.268039
DAZAP1	2.82661	0.545984	0.00470429	0.0284639	0.177524	0.136248
TNK2	2.8233	0.570575	0.00475326	0.0287122	0.175353	0.133913
C6orf89	2.82108	0.518653	0.00478621	0.0288991	0.196526	0.155772
TNPO3	2.81724	0.323923	0.00484383	0.0292226	0.314875	0.280772
CPEB2	2.81585	0.92779	0.0048649	0.0293375	0.109663	0.0660017
RBBP4	2.81382	0.312656	0.00489567	0.0295107	0.327904	0.296053
TBCB	2.81074	0.443033	0.00494276	0.0297698	0.218784	0.17848
NNT	2.80855	0.381042	0.00497655	0.0299608	0.263301	0.224745
WDR20	2.80699	0.351412	0.00500062	0.0300807	0.29316	0.258701
CAPRIN1	2.80678	0.283756	0.00500389	0.0300878	0.324647	0.287139
ARPC1A	2.8044	0.510421	0.00504101	0.0302984	0.203583	0.164049
ICE1	2.80166	0.442799	0.00508398	0.0305313	0.220413	0.181027
MIS18BP1	2.80136	0.557272	0.00508879	0.0305475	0.180782	0.14028
LDAH	2.79996	0.448419	0.00511082	0.0306543	0.19924	0.157683
CLOCK	2.79689	0.375795	0.00515977	0.0309223	0.235613	0.194822
IFNGR1	2.79312	0.723451	0.00522016	0.0312583	0.127579	0.084253
FIP1L1	2.79145	0.282132	0.00524729	0.0313818	0.333333	0.29966
APOLD1	2.78923	0.602573	0.00528343	0.0315848	0.158523	0.116935
MCM3AP	2.78452	0.48741	0.00536071	0.0320071	0.192182	0.151316
ZFYVE16	2.78333	0.616081	0.00538043	0.032098	0.157438	0.116511
OXSR1	2.7832	0.517062	0.00538259	0.032098	0.190554	0.150679
NUMB	2.78183	0.308523	0.00540541	0.0322208	0.318132	0.286503
TMEM87A	2.78134	0.279709	0.00541352	0.0322558	0.364278	0.335102
FAM228B	2.78013	0.763898	0.00543377	0.0323499	0.127036	0.0844652
HGSNAT	2.7782	0.570142	0.00546606	0.032507	0.172638	0.132216
EXOSC10	2.77642	0.636383	0.00549606	0.0326669	0.144408	0.101655
KRCC1	2.77234	0.39326	0.00556545	0.0330657	0.236699	0.197156
SLC35E2B	2.77202	0.519798	0.00557104	0.0330843	0.191097	0.152801
GPD2	2.77189	0.628505	0.00557315	0.0330843	0.149837	0.108234
ATG16L2	2.77016	0.484775	0.00560281	0.0332467	0.194354	0.153438
FAM120B	2.76914	0.291944	0.00562045	0.0333377	0.340934	0.310272
PBXIP1	2.76884	0.34104	0.00562559	0.0333545	0.292074	0.259762
ZNF808	2.76733	0.958699	0.00565172	0.0334854	0.106949	0.0645161
TM9SF2	2.76716	0.295295	0.00565462	0.0334854	0.322476	0.286715
UGP2	2.76601	0.314774	0.00567468	0.0335767	0.311075	0.275467
PDLIM5	2.76585	0.515546	0.00567746	0.0335794	0.188925	0.148557
ACSS1	2.75993	0.755727	0.00578134	0.034138	0.125407	0.0825552
TMED9	2.75758	0.555057	0.00582311	0.0343566	0.165581	0.124151
NPTN	2.74983	0.477058	0.00596259	0.0350651	0.19164	0.150467
YEATS2	2.749	0.45801	0.0059778	0.0351403	0.193811	0.152377
ARMC8	2.74636	0.313905	0.00602605	0.0353807	0.317047	0.285229
LMBRD1	2.7462	0.252089	0.00602899	0.0353836	0.372964	0.339134
CCDC14	2.74446	0.516487	0.00606109	0.0355288	0.169381	0.127122
CEP104	2.74415	0.686881	0.00606686	0.0355482	0.138436	0.0967742
MTG1	2.74114	0.436363	0.00612265	0.035846	0.211183	0.172538
C11orf21	2.73995	0.816325	0.00614488	0.0359471	0.121064	0.0791596
PIM1	2.73933	0.304255	0.00615643	0.0359855	0.30836	0.276528
D2HGDH	2.73685	0.734215	0.0062031	0.036229	0.124321	0.0819185
ITFG2	2.73508	0.352093	0.00623659	0.0364099	0.273073	0.238752
DGKH	2.73478	0.511948	0.00624223	0.0364281	0.185668	0.146222
PDIA6	2.73326	0.513846	0.00627107	0.0365816	0.181868	0.140492
NCBP3	2.73036	0.498445	0.00632646	0.0368691	0.177524	0.135823
NOTCH2	2.72992	0.425637	0.00633496	0.0368948	0.209555	0.169567
MARK4	2.72729	0.825263	0.00638566	0.0371601	0.120521	0.0789474
VPS33A	2.72594	0.5794	0.00641184	0.0372676	0.154723	0.113115
PFKL	2.72427	0.808717	0.00644436	0.0374265	0.11835	0.0764007
MBTPS1	2.72213	0.324119	0.00648629	0.0376397	0.274701	0.236418
ITPK1	2.72185	1.01982	0.0064917	0.037656	0.100977	0.0592105
AP1G1	2.71855	0.350136	0.0065569	0.0379581	0.292617	0.262733
ZNF827	2.71762	0.555495	0.00657534	0.0380496	0.175353	0.136248
PRIM2	2.71721	0.304676	0.00658343	0.0380812	0.317047	0.283319
HEXA	2.71302	0.577968	0.0066674	0.0384592	0.15798	0.116723
MFSD6	2.7123	0.308819	0.00668173	0.038523	0.307818	0.275679
PITPNA	2.7122	0.64807	0.00668378	0.038523	0.144408	0.103778
POC1B	2.70917	0.548722	0.00674524	0.0388462	0.17861	0.140068
ZNF75D	2.70762	0.60203	0.00677675	0.0389656	0.148208	0.106961
TTN-AS1	2.70684	0.493499	0.00679278	0.0390285	0.190011	0.150255
NBPF15	2.70591	0.403701	0.00681167	0.0391198	0.229099	0.191214
SLC6A6	2.70468	0.982251	0.00683703	0.0392343	0.104235	0.0628183
EPS15L1	2.70397	0.464666	0.00685169	0.0393028	0.21987	0.183786
KIAA0040	2.70241	0.489613	0.00688395	0.0394409	0.177524	0.136672
GGA1	2.70204	0.593366	0.00689163	0.0394561	0.148751	0.108022
COG3	2.70189	0.475254	0.00689464	0.0394561	0.193268	0.154287
NDE1	2.70188	0.370226	0.00689479	0.0394561	0.251357	0.212649
NUB1	2.70007	0.378765	0.00693252	0.0396563	0.251357	0.214346
ATP11A	2.69857	0.370808	0.00696391	0.0398201	0.241042	0.20225
MBNL3	2.69689	0.488187	0.00699908	0.0399896	0.197611	0.159168
SNX5	2.69513	0.600066	0.00703611	0.0401694	0.153094	0.112903
ANKLE2	2.69453	0.493427	0.00704884	0.0402263	0.179696	0.138795
PPP4R2	2.69318	0.258543	0.00707731	0.0403728	0.349077	0.310484
FAM50A	2.69201	0.748813	0.00710232	0.0404995	0.124864	0.0834041
KLHL20	2.69116	0.303162	0.00712044	0.0405708	0.305646	0.272284
RNF10	2.69035	0.30557	0.00713781	0.0406378	0.290988	0.252122
ICAM2	2.68771	0.291819	0.0071944	0.0408919	0.311618	0.276528
MTERF1	2.68113	0.491382	0.00733739	0.0416265	0.192182	0.153014
HMGXB3	2.6799	0.647438	0.00736435	0.0417521	0.136265	0.0950764
MOB2	2.67956	0.586556	0.00737186	0.0417729	0.153637	0.112691
SIPA1	2.67707	0.691045	0.00742689	0.0420682	0.135722	0.0952886
HGS	2.67586	0.71248	0.00745381	0.0422042	0.128664	0.0870119
CRACR2A	2.6746	0.4918	0.0074818	0.042313	0.179696	0.139643
GDAP2	2.67165	0.675413	0.00754784	0.0426531	0.136808	0.0961375
UCHL5	2.66792	0.520437	0.00763221	0.0430458	0.172096	0.132216
RNF130	2.66757	0.669076	0.00764013	0.0430736	0.145494	0.106324
PRPF3	2.6664	0.407532	0.00766692	0.0432078	0.2443	0.210314
RAB8A	2.66078	0.495398	0.00779607	0.0439015	0.163952	0.121604
FBXO34	2.66013	0.350776	0.00781105	0.0439516	0.243757	0.20416
C19orf25	2.65983	0.509319	0.00781812	0.0439743	0.192182	0.154287
NUP214	2.65674	0.337055	0.00789005	0.0443013	0.287188	0.253183
P4HB	2.65667	0.590915	0.00789158	0.0443013	0.180239	0.1441
CKAP5	2.6543	0.580636	0.00794734	0.0445451	0.162866	0.125
TBRG1	2.65081	0.286025	0.00802982	0.0449552	0.307818	0.275891
LARP4	2.64574	0.48388	0.0081513	0.0455647	0.19924	0.162564
DNAJB6	2.64517	0.26483	0.00816496	0.0456234	0.378936	0.356537
PUM3	2.64429	0.351839	0.00818636	0.0457254	0.26873	0.234295
CREBZF	2.64214	0.402751	0.0082385	0.0459633	0.212269	0.172963
AUP1	2.6404	0.67297	0.00828081	0.046146	0.128664	0.0874363
CCNL2	2.63906	0.473585	0.0083137	0.0462936	0.193268	0.154499
MAP2K3	2.63512	0.864317	0.00841072	0.0468158	0.110749	0.0702462
VPS54	2.63499	0.400188	0.00841396	0.0468158	0.240499	0.205221
LRRFIP2	2.62463	0.387241	0.00867435	0.048135	0.226927	0.189304
VPS37B	2.62353	0.587064	0.00870233	0.0482666	0.172638	0.136248
SIN3A	2.62154	0.335013	0.00875347	0.0484996	0.261672	0.224321
MIATNB	2.61737	0.306769	0.0088611	0.0490396	0.277416	0.240662
ESYT1	2.61651	0.393491	0.00888337	0.049144	0.205212	0.164686
FAM126B	2.6157	0.32629	0.00890456	0.0492424	0.277416	0.241723
GDI1	2.61331	0.702926	0.00896705	0.0495311	0.119435	0.0785229
TRAPPC8	2.6121	0.300513	0.00899873	0.0496492	0.286645	0.252547
RGL4	-2.61302	-0.474725	0.00897467	0.0495543	0.104777	0.146859
LAMTOR1	-2.63033	-0.34362	0.00853023	0.0474263	0.150923	0.193548
ACP1	-2.64945	-0.315701	0.00806233	0.0451023	0.17481	0.219015
APH1A	-2.65123	-0.504536	0.00801981	0.0449165	0.102063	0.144312
MED10	-2.65486	-0.280661	0.00793418	0.0444886	0.20684	0.248727
C17orf49	-2.65917	-0.315429	0.00783331	0.0440426	0.152552	0.197368
SNRPC	-2.66842	-0.317751	0.007621	0.043016	0.163952	0.207767
IFI6	-2.66977	-0.30517	0.00759025	0.042876	0.167752	0.212861
SGTB	-2.68961	-0.288958	0.00715352	0.0407112	0.212269	0.255518
TIMM9	-2.69697	-0.555614	0.00699725	0.0399896	0.100434	0.143251
TXN2	-2.70546	-0.506823	0.00682106	0.0391581	0.104235	0.147284
ATP6AP2	-2.71491	-0.285807	0.00662936	0.0383162	0.226384	0.268888
SBDS	-2.71951	-0.358296	0.00653778	0.0378777	0.143865	0.188455
FILIP1L	-2.72225	-0.286908	0.00648386	0.0376397	0.214984	0.260611
MRPS18C	-2.72516	-0.349024	0.00642709	0.0373412	0.170467	0.215407
YPEL2	-2.73028	-0.359592	0.00632799	0.0368691	0.148208	0.193761
C14orf119	-2.74765	-0.467138	0.00600235	0.0352559	0.123236	0.16702
MRPS6	-2.75444	-0.262288	0.00587935	0.0346319	0.21987	0.268888
POLE3	-2.75605	-0.341655	0.00585032	0.034475	0.169924	0.214983
ARL14EP	-2.76085	-0.383467	0.00576504	0.0340556	0.15798	0.202886
BTG2	-2.7618	-0.350938	0.0057484	0.0339712	0.209012	0.25
PSMG4	-2.76441	-0.414377	0.00570267	0.0337147	0.125407	0.171477
VDAC3	-2.79235	-0.314419	0.00523259	0.0313068	0.17861	0.224321
DRAM2	-2.80718	-0.356905	0.0049978	0.0300762	0.156352	0.202037
NDUFA5	-2.82682	-0.296775	0.0047013	0.0284577	0.203583	0.252122
DCTN3	-2.83584	-0.496522	0.00457058	0.0277478	0.121064	0.165323
ZFAND1	-2.84126	-0.502344	0.00449355	0.0272916	0.112378	0.157683
TSNAX	-2.84304	-0.326261	0.00446854	0.0271625	0.216612	0.259975
RBM38	-2.84822	-0.427765	0.00439638	0.0267802	0.137351	0.182301
PPT1	-2.85805	-0.466725	0.00426254	0.0260637	0.12975	0.175297
LSM4	-2.86189	-0.315875	0.00421122	0.0258044	0.193811	0.240238
MRPL52	-2.86782	-0.302991	0.00413315	0.0254014	0.197611	0.245543
PXYLP1	-2.87596	-0.470066	0.00402805	0.0248718	0.117807	0.164686
TMEM219	-2.88613	-0.365116	0.00390011	0.024185	0.167752	0.213922
BNIP3	-2.9105	-0.570383	0.00360851	0.0225314	0.106949	0.152377
RYBP	-2.91508	-0.283855	0.00355596	0.0222416	0.233442	0.282683
ZBTB18	-2.92202	-0.518096	0.00347773	0.0217862	0.123236	0.169567
CLN5	-2.92717	-0.399398	0.0034206	0.0214693	0.154723	0.201401
PNKD	-2.9418	-0.413478	0.00326314	0.0206242	0.144408	0.191851
EIF1B	-2.95607	-0.321791	0.00311584	0.0197797	0.225299	0.271647
PGLS	-2.96361	-0.432014	0.00304053	0.0193697	0.136808	0.183998
CDC40	-2.98	-0.272089	0.00288249	0.0185014	0.260043	0.309423
PSMB8-AS1	-2.98161	-0.314862	0.00286736	0.0184124	0.19164	0.241087
STMN3	-2.98313	-0.309969	0.00285318	0.0183458	0.200869	0.250424
EIF3I	-2.99009	-0.386949	0.00278893	0.0179887	0.162866	0.211163
CACYBP	-2.99835	-0.350534	0.00271446	0.0175632	0.205212	0.250849
DNAJA2	-3.01742	-0.37399	0.00254938	0.0165842	0.184039	0.230475
NDUFAF3	-3.0368	-0.477231	0.00239105	0.0156315	0.134636	0.182725
MAPKAPK5-AS1	-3.05081	-0.393603	0.00228228	0.0149882	0.171553	0.220713
ARL2BP	-3.05161	-0.533653	0.00227616	0.0149616	0.13355	0.179542
PLPP1	-3.05792	-0.335347	0.00222882	0.0146905	0.214984	0.265068
CYCS	-3.05858	-0.447562	0.00222386	0.0146645	0.148208	0.195246
SLC27A4	-3.06123	-0.51072	0.00220432	0.0145556	0.107492	0.15747
ZNF331	-3.07811	-0.44842	0.00208318	0.0138314	0.12975	0.181452
OXA1L	-3.08984	-0.586035	0.00200261	0.0133271	0.107492	0.155772
CHCHD7	-3.09147	-0.492248	0.00199168	0.0132604	0.144408	0.191638
DPH5	-3.09179	-0.396891	0.00198953	0.0132522	0.187839	0.235993
C12orf65	-3.102	-0.326937	0.00192218	0.0128391	0.21987	0.270586
CDC37L1	-3.10408	-0.390868	0.00190874	0.0127611	0.157438	0.208829
TRAPPC5	-3.11787	-0.272856	0.00182161	0.0122295	0.220955	0.274618
PPARD	-3.12561	-0.34574	0.00177438	0.011929	0.201954	0.252759
ACOT13	-3.13009	-0.525074	0.00174754	0.011765	0.124321	0.17275
DUT	-3.13222	-0.326458	0.00173488	0.0116852	0.228556	0.279499
CTDSP2	-3.13773	-0.325418	0.00170259	0.0114838	0.217155	0.267615
PDE5A	-3.14095	-0.387572	0.001684	0.0113849	0.17101	0.223684
SNRPB2	-3.14404	-0.270497	0.0016663	0.0112811	0.275787	0.328523
NECAP2	-3.14412	-0.340857	0.00166585	0.0112811	0.200869	0.252547
CCT4	-3.14969	-0.269141	0.00163446	0.0111019	0.282845	0.331706
CD302	-3.151	-0.463924	0.00162712	0.0110696	0.144408	0.194185
GCNT4	-3.16083	-0.551057	0.00157323	0.0107263	0.108035	0.15938
BEX2	-3.17286	-0.501313	0.00150946	0.0103403	0.139522	0.189728
SS18L2	-3.1769	-0.433813	0.00148857	0.0102147	0.158523	0.20798
ADI1	-3.18817	-0.583199	0.00143179	0.00986896	0.100977	0.15174
POLD4	-3.2021	-0.307347	0.0013643	0.00944761	0.217698	0.269949
TMEM106B	-3.20226	-0.28595	0.00136354	0.00944761	0.264929	0.319822
CDC26	-3.2105	-0.474545	0.00132504	0.00920333	0.144951	0.194397
DGUOK	-3.22837	-0.294827	0.00124497	0.00870997	0.259501	0.311333
VMA21	-3.25135	-0.546731	0.00114859	0.00809445	0.117264	0.16893
AP2S1	-3.25252	-0.470815	0.00114388	0.00807303	0.146037	0.197156
MYLIP	-3.25282	-0.371463	0.00114265	0.00806831	0.196526	0.248514
SLC8B1	-3.25376	-0.48582	0.00113889	0.00805355	0.128664	0.181876
ANP32A	-3.27302	-0.268698	0.00106407	0.00757256	0.277959	0.333404
MORF4L2	-3.27387	-0.34489	0.00106087	0.00755727	0.210098	0.262097
SDHD	-3.27712	-0.370041	0.00104872	0.00748256	0.194897	0.245968
DNAJB1	-3.2867	-0.396483	0.0010137	0.00726058	0.160152	0.214771
FUNDC2	-3.29471	-0.658215	0.000985222	0.00707764	0.106406	0.157046
SUMO3	-3.29473	-0.582995	0.000985145	0.00707764	0.115635	0.167657
TPCN1	-3.29708	-0.523642	0.000976955	0.00703223	0.12595	0.179117
TMEM41B	-3.30636	-0.280891	0.000945163	0.00682377	0.238871	0.298387
TTC39B	-3.31141	-0.289168	0.000928279	0.00672201	0.312704	0.366723
EVI2A	-3.32933	-0.31755	0.000870556	0.00633255	0.269815	0.320246
ANAPC11	-3.33997	-0.423937	0.000837884	0.00610681	0.168838	0.22135
RPP38	-3.34573	-0.375122	0.000820676	0.00599081	0.200869	0.253608
NUDT4	-3.35419	-0.485567	0.00079597	0.00582517	0.15038	0.202674
TENM1	-3.37659	-0.534623	0.000733912	0.0053901	0.135722	0.189092
RPIA	-3.38757	-0.577028	0.000705138	0.00519725	0.12595	0.178905
GHITM	-3.39612	-0.371354	0.000683483	0.00504793	0.212269	0.26528
IGBP1	-3.39977	-0.326423	0.000674419	0.00499118	0.237785	0.291171
GLRX5	-3.40114	-0.665865	0.00067106	0.00497141	0.106949	0.159805
NUDCD2	-3.40448	-0.638423	0.000662906	0.00491352	0.117807	0.169355
SNHG9	-3.4213	-0.394856	0.000623218	0.00465274	0.191097	0.245543
RPA3	-3.4284	-0.285396	0.000607156	0.00454691	0.301303	0.35972
PPDPF	-3.44079	-0.259159	0.000580012	0.00436397	0.343648	0.401316
NDUFS6	-3.44207	-0.306796	0.000577279	0.00434567	0.247014	0.304754
ACSL6	-3.44553	-0.728741	0.000569931	0.00429482	0.100977	0.153862
JTB	-3.45805	-0.285713	0.000544108	0.00411524	0.287731	0.344864
NDUFS4	-3.46754	-0.319827	0.000525237	0.0039913	0.2443	0.303905
NDUFC2	-3.47035	-0.326622	0.000519786	0.00395612	0.238871	0.295628
FAM200B	-3.47285	-0.530385	0.000514972	0.00392361	0.12975	0.185059
DIMT1	-3.48321	-0.315543	0.000495444	0.0037908	0.234528	0.29202
OXR1	-3.49202	-0.337111	0.000479377	0.00367955	0.288274	0.339771
NFKBIZ	-3.49385	-0.318939	0.000476116	0.00365646	0.226384	0.288837
SNX3	-3.49595	-0.269518	0.000472375	0.00363352	0.285016	0.344652
EIF2S2	-3.50265	-0.266424	0.00046066	0.00355665	0.36645	0.427844
C11orf65	-3.51324	-0.285403	0.000442676	0.00343062	0.279587	0.342954
SYPL1	-3.52178	-0.51353	0.000428659	0.00333092	0.152552	0.206282
MAGOH	-3.52448	-0.364401	0.000424312	0.00330069	0.207926	0.265068
TMEM230	-3.52458	-0.297634	0.000424149	0.00330069	0.274701	0.334465
RPL22L1	-3.52701	-0.402616	0.000420283	0.00327816	0.193811	0.251061
LSM3	-3.53176	-0.445593	0.000412807	0.00322681	0.173724	0.229414
EPHA1-AS1	-3.53581	-0.458669	0.000406527	0.00318116	0.173181	0.2309
C16orf54	-3.54548	-0.315645	0.000391906	0.00308009	0.271444	0.330221
COX7B	-3.55077	-0.259563	0.000384108	0.00302537	0.306189	0.372241
NRIP1	-3.5518	-0.441007	0.000382606	0.00301683	0.163409	0.221986
SNRPG	-3.56275	-0.269099	0.00036699	0.00290161	0.301846	0.368633
NDUFA7	-3.57772	-0.4927	0.00034661	0.00275554	0.144951	0.202037
LAMTOR5	-3.57796	-0.429267	0.000346283	0.00275554	0.181868	0.238964
BCAS2	-3.57804	-0.509284	0.000346177	0.00275554	0.141694	0.19843
CLPP	-3.58193	-0.616203	0.000341059	0.00272188	0.117807	0.174024
KLHL6	-3.58421	-0.527332	0.000338103	0.00270127	0.150923	0.206706
MRPL20	-3.58636	-0.288968	0.00033532	0.00268201	0.290445	0.35399
BOLA3	-3.58785	-0.70698	0.000333421	0.00266829	0.100977	0.157046
POLR2J3	-3.59058	-0.267921	0.000329948	0.00264262	0.338219	0.398981
JUNB	-3.5927	-0.379024	0.000327274	0.00262491	0.213355	0.270798
NMT2	-3.60805	-0.342453	0.00030851	0.00249378	0.2557	0.312606
NDUFA2	-3.61289	-0.344165	0.000302802	0.00245312	0.229642	0.291596
MRPS28	-3.61556	-0.365452	0.000299704	0.00243075	0.207926	0.268888
FAM118A	-3.61688	-0.453056	0.000298179	0.00242109	0.166124	0.226019
FAAP20	-3.61815	-0.511093	0.000296719	0.00241059	0.145494	0.203311
CD28	-3.6305	-0.278307	0.000282873	0.00230328	0.313246	0.381579
FLT3LG	-3.63456	-0.293892	0.000278456	0.00227372	0.311075	0.374151
LYRM4	-3.63762	-0.544698	0.000275173	0.00224945	0.121064	0.18039
EBPL	-3.6399	-0.677916	0.00027274	0.00223082	0.10532	0.1632
CUTA	-3.65071	-0.27768	0.000261518	0.00214875	0.29696	0.35972
STRBP	-3.66846	-0.519192	0.000244013	0.0020146	0.152552	0.211163
ZFP36	-3.67586	-0.348065	0.000237054	0.00196224	0.243757	0.303693
TTC9	-3.67608	-0.717847	0.000236845	0.00196163	0.10532	0.162988
MRPL33	-3.67701	-0.33226	0.000235984	0.00195562	0.268187	0.324703
NSMCE1	-3.68728	-0.45376	0.00022666	0.00188542	0.168838	0.227292
RALGPS2	-3.68895	-0.530939	0.000225183	0.00187579	0.141151	0.200764
HMGA1	-3.72479	-0.608737	0.000195477	0.00165213	0.124321	0.182301
UBALD2	-3.73281	-0.283383	0.000189352	0.00160411	0.292617	0.360357
POLR2G	-3.73438	-0.521064	0.000188176	0.00159508	0.14658	0.205433
MRPL42	-3.7668	-0.403421	0.000165354	0.0014124	0.211183	0.269949
USP3-AS1	-3.77177	-0.308028	0.000162092	0.00138699	0.337134	0.395161
MRPL54	-3.77299	-0.570986	0.000161301	0.00138104	0.126493	0.186757
MRPS33	-3.79234	-0.511168	0.000149232	0.00128761	0.15418	0.215407
SDCBP	-3.80443	-0.422093	0.000142128	0.00123073	0.198697	0.261672
POLR1D	-3.81808	-0.321582	0.000134495	0.00116921	0.30076	0.364177
SNRPD1	-3.85292	-0.376848	0.000116718	0.0010217	0.233442	0.296053
DNAJC19	-3.86058	-0.417557	0.000113118	0.000991392	0.199783	0.262946
POLR2L	-3.86816	-0.261278	0.000109659	0.000963998	0.357763	0.432513
TUBA1B	-3.87056	-0.348704	0.000108586	0.000955151	0.235071	0.300934
VDAC2	-3.87087	-0.474525	0.000108447	0.000954509	0.173724	0.235781
RANBP1	-3.88619	-0.488155	0.000101829	0.000899541	0.155266	0.218591
ERH	-3.89791	-0.314933	9.70256e-05	0.000859208	0.314875	0.381367
PYURF	-3.89925	-0.463952	9.64918e-05	0.000855005	0.181325	0.241935
GTF2A2	-3.9088	-0.54158	9.27568e-05	0.000824435	0.15798	0.219228
ETFB	-3.91717	-0.664592	8.95947e-05	0.00079682	0.110749	0.172963
DRAP1	-3.9222	-0.331166	8.77434e-05	0.000781798	0.266558	0.338922
CRTC3	-3.93409	-0.272442	8.35128e-05	0.000745481	0.388165	0.454584
KRAS	-3.9415	-0.327388	8.09726e-05	0.000725043	0.27633	0.344652
CD3E	-3.95815	-0.252239	7.55314e-05	0.000679112	0.722584	0.815577
TMEM256	-3.96157	-0.529153	7.44574e-05	0.000670023	0.152009	0.215195
POLR2J	-3.96277	-0.471005	7.40845e-05	0.000667499	0.184582	0.246817
BLOC1S4	-3.96572	-0.61767	7.31747e-05	0.000660536	0.137894	0.199066
LSM7	-3.96851	-0.276397	7.23239e-05	0.000653672	0.38165	0.452674
KCNQ1OT1	-3.97735	-0.505865	6.96888e-05	0.00063183	0.162324	0.227929
PSMB1	-3.98536	-0.298596	6.73772e-05	0.000612023	0.293702	0.365025
SLC7A6OS	-4.02625	-0.367152	5.66729e-05	0.000519358	0.262215	0.326613
STK26	-4.05136	-0.474568	5.09203e-05	0.000469018	0.19544	0.258277
RPP21	-4.05762	-0.694694	4.9575e-05	0.000458256	0.111292	0.175509
SSB	-4.08163	-0.33786	4.47213e-05	0.000416966	0.284473	0.35399
RWDD1	-4.08219	-0.375699	4.46138e-05	0.000416501	0.260043	0.326188
CNST	-4.0928	-0.270935	4.26188e-05	0.000399424	0.425624	0.501273
LDLRAD4	-4.11988	-0.300732	3.79067e-05	0.000358514	0.392508	0.467317
TAF4B	-4.12942	-0.687053	3.63685e-05	0.000344643	0.116721	0.182301
SVIL	-4.13257	-0.326655	3.58733e-05	0.000340396	0.334419	0.401528
PNRC1	-4.14127	-0.268559	3.45392e-05	0.000328816	0.615635	0.714559
BANF1	-4.15305	-0.525317	3.28069e-05	0.000314186	0.166667	0.23281
DPEP2	-4.15946	-0.561576	3.18995e-05	0.000306104	0.14278	0.211163
PECAM1	-4.16943	-0.500151	3.05366e-05	0.000293806	0.160152	0.229414
NDUFB9	-4.17338	-0.371971	3.00107e-05	0.000289324	0.279045	0.345925
NHP2	-4.17991	-0.582654	2.9163e-05	0.000281714	0.147123	0.213497
IPCEF1	-4.20327	-0.268797	2.63091e-05	0.000256027	0.517915	0.599745
C18orf32	-4.20762	-0.495641	2.58071e-05	0.000251311	0.198697	0.261036
GLRX	-4.21263	-0.419378	2.52419e-05	0.000246637	0.228556	0.296689
NIFK	-4.21343	-0.524932	2.51519e-05	0.000245924	0.185668	0.250212
TUBA1A	-4.21671	-0.477554	2.47888e-05	0.000242538	0.204126	0.268676
CMPK1	-4.24468	-0.314253	2.18907e-05	0.000216231	0.346363	0.420204
RNF157	-4.25756	-0.362384	2.0667e-05	0.000205124	0.282845	0.357385
APBB1	-4.28889	-0.655107	1.79565e-05	0.000179951	0.134093	0.201188
WDR74	-4.29709	-0.572073	1.73054e-05	0.000173787	0.14658	0.216044
SNX29	-4.29743	-0.3301	1.72787e-05	0.00017364	0.36645	0.431664
TLK1	-4.30106	-0.282142	1.6998e-05	0.000170938	0.4924	0.577037
COX14	-4.30294	-0.515654	1.68549e-05	0.000169616	0.186211	0.254881
MRPL57	-4.30753	-0.441678	1.6509e-05	0.000166483	0.22367	0.291384
SUMO1	-4.31946	-0.396425	1.56408e-05	0.000158169	0.236699	0.306876
DGKA	-4.32258	-0.297792	1.54215e-05	0.000156061	0.435396	0.522284
OSTC	-4.32373	-0.396745	1.53415e-05	0.00015536	0.253529	0.324066
CNKSR2	-4.34625	-0.669703	1.38483e-05	0.000141029	0.131922	0.200976
FAM162A	-4.34639	-0.521646	1.38396e-05	0.000141029	0.161781	0.233234
MRFAP1	-4.35081	-0.56689	1.35639e-05	0.00013862	0.181325	0.246392
FUT8	-4.3664	-0.307715	1.26309e-05	0.000129451	0.447883	0.52674
KCNQ1	-4.39142	-0.486819	1.12613e-05	0.000116906	0.188382	0.260399
TMEM243	-4.3975	-0.361231	1.09503e-05	0.000113922	0.311618	0.381579
CAMLG	-4.40512	-0.503557	1.05725e-05	0.00011015	0.204126	0.271859
ANXA2R	-4.40628	-0.567522	1.05163e-05	0.000109644	0.163409	0.233234
PPP1R2	-4.40714	-0.260855	1.04745e-05	0.000109365	0.554289	0.634126
RAB43	-4.41598	-0.570054	1.00555e-05	0.000105219	0.169381	0.23854
POLR2I	-4.41724	-0.565476	9.99689e-06	0.000104757	0.151466	0.223048
C9orf16	-4.42236	-0.373242	9.76286e-06	0.000102379	0.284473	0.358659
CNIH1	-4.43668	-0.658419	9.1357e-06	9.6081e-05	0.140065	0.209253
ARHGEF18	-4.44906	-0.260238	8.62467e-06	9.12372e-05	0.528773	0.613752
CBL	-4.47156	-0.327235	7.76496e-06	8.26262e-05	0.355049	0.431876
DCXR	-4.48192	-0.682031	7.39748e-06	7.90066e-05	0.128122	0.199915
VAPA	-4.49288	-0.311215	7.02675e-06	7.52138e-05	0.378393	0.452462
ATP6V1F	-4.49312	-0.540267	7.01861e-06	7.52002e-05	0.177524	0.248514
UQCRQ	-4.49848	-0.381849	6.84402e-06	7.34754e-05	0.262215	0.33871
SIVA1	-4.51852	-0.499289	6.22721e-06	6.73033e-05	0.199783	0.270798
RALA	-4.53937	-0.399329	5.6422e-06	6.11633e-05	0.2519	0.330857
TBCA	-4.54336	-0.296994	5.53649e-06	6.01527e-05	0.46797	0.551995
SAE1	-4.5609	-0.53105	5.09343e-06	5.56314e-05	0.198154	0.268676
SSR4	-4.57203	-0.282075	4.83012e-06	5.29154e-05	0.489685	0.578311
CDC42	-4.57354	-0.253055	4.79541e-06	5.2575e-05	0.690554	0.77101
NDUFB5	-4.57592	-0.634816	4.74134e-06	5.20611e-05	0.146037	0.218591
BZW2	-4.57648	-0.736026	4.72869e-06	5.19617e-05	0.121064	0.193124
TESPA1	-4.58039	-0.309976	4.64121e-06	5.10392e-05	0.387079	0.467742
C12orf42	-4.59001	-0.835995	4.43232e-06	4.89655e-05	0.100434	0.174024
H1FX	-4.5986	-0.361935	4.25331e-06	4.715e-05	0.322476	0.403862
ARL6IP4	-4.60941	-0.338335	4.03815e-06	4.48507e-05	0.359392	0.435059
COX8A	-4.61136	-0.338333	4.00038e-06	4.44996e-05	0.341477	0.421477
RNF144A	-4.61477	-0.350326	3.93534e-06	4.38098e-05	0.318132	0.400679
ZEB1	-4.62501	-0.306772	3.74586e-06	4.18292e-05	0.464169	0.561121
MRPL51	-4.62671	-0.546829	3.71527e-06	4.15197e-05	0.17861	0.252547
MLXIP	-4.62706	-0.456614	3.7089e-06	4.14805e-05	0.236699	0.309635
CALM1	-4.64246	-0.27709	3.44279e-06	3.86839e-05	0.781759	0.874788
CD40LG	-4.65977	-0.535243	3.16566e-06	3.57646e-05	0.19544	0.268463
GPSM3	-4.67069	-0.285233	3.00191e-06	3.39942e-05	0.501086	0.57916
CHMP3	-4.68112	-0.388622	2.85306e-06	3.24612e-05	0.318132	0.39219
ZC3HAV1	-4.68632	-0.265533	2.78157e-06	3.16976e-05	0.70304	0.777801
NDUFAB1	-4.68711	-0.582823	2.77084e-06	3.16002e-05	0.16721	0.240662
ERCC6L2	-4.71882	-0.406224	2.37218e-06	2.72255e-05	0.292617	0.368846
BRI3	-4.72796	-0.4531	2.26786e-06	2.61945e-05	0.253529	0.325976
SRP14	-4.74348	-0.290274	2.10079e-06	2.43231e-05	0.65418	0.762309
RBM3	-4.76791	-0.325298	1.8615e-06	2.16741e-05	0.416395	0.501698
CHCHD10	-4.77592	-0.553373	1.78885e-06	2.08617e-05	0.186754	0.26146
DCK	-4.78105	-0.677811	1.74382e-06	2.03977e-05	0.150923	0.223896
UBL5	-4.79098	-0.289016	1.65972e-06	1.94657e-05	0.567861	0.676995
PSMA2	-4.7971	-0.417946	1.60975e-06	1.89257e-05	0.266558	0.343166
BTF3L4	-4.80363	-0.594974	1.55812e-06	1.83935e-05	0.172096	0.247878
SDHAF3	-4.81161	-0.677058	1.49722e-06	1.7747e-05	0.14278	0.219864
SCAI	-4.81799	-0.439054	1.45012e-06	1.72028e-05	0.26873	0.347199
ARHGDIB	-4.82585	-0.274178	1.39405e-06	1.66195e-05	0.712269	0.803268
TMEM263	-4.8332	-0.576349	1.34355e-06	1.6086e-05	0.188925	0.264643
SESN1	-4.853	-0.440897	1.2161e-06	1.4655e-05	0.240499	0.323854
TOMM22	-4.86006	-0.758215	1.17349e-06	1.41651e-05	0.121607	0.199278
APEX1	-4.86403	-0.568394	1.15021e-06	1.39074e-05	0.198697	0.272708
EIF3D	-4.87295	-0.403778	1.09943e-06	1.33268e-05	0.298588	0.372453
ERP29	-4.88195	-0.344779	1.05043e-06	1.27542e-05	0.375136	0.463922
FIS1	-4.88564	-0.513622	1.03091e-06	1.25383e-05	0.19924	0.278014
UBASH3B	-4.88769	-0.438265	1.02025e-06	1.2419e-05	0.252986	0.334677
SNU13	-4.89893	-0.366829	9.63621e-07	1.17993e-05	0.326819	0.404711
MAT2B	-4.9011	-0.379642	9.53031e-07	1.16993e-05	0.336048	0.411715
RSL1D1	-4.92507	-0.428351	8.43314e-07	1.04124e-05	0.274701	0.352504
SH3YL1	-4.94639	-0.520752	7.56037e-07	9.38459e-06	0.218784	0.29775
SNRPN	-4.94769	-0.580934	7.50979e-07	9.33784e-06	0.192182	0.267402
NDUFB3	-4.98771	-0.481118	6.10985e-07	7.67633e-06	0.238328	0.317699
FKBP1A	-5.02023	-0.567276	5.16099e-07	6.53529e-06	0.209012	0.285017
RAB3GAP1	-5.04525	-0.351371	4.52923e-07	5.77068e-06	0.375679	0.468591
SLC12A6	-5.06519	-0.338842	4.08004e-07	5.21675e-06	0.413138	0.496392
EID1	-5.09417	-0.478284	3.50267e-07	4.50641e-06	0.263301	0.339983
BNIP3L	-5.0999	-0.523727	3.39829e-07	4.37991e-06	0.217155	0.297326
MTA3	-5.124	-0.567286	2.99127e-07	3.87259e-06	0.176982	0.262946
AKAP7	-5.15701	-0.464618	2.50929e-07	3.27498e-06	0.263844	0.349533
ZNF706	-5.17245	-0.429675	2.31042e-07	3.0346e-06	0.296417	0.37882
PEBP1	-5.17751	-0.413188	2.24872e-07	2.95893e-06	0.311075	0.39601
CLNS1A	-5.17963	-0.446953	2.22331e-07	2.92816e-06	0.269815	0.351443
NEDD8	-5.19795	-0.371873	2.01501e-07	2.66597e-06	0.339848	0.427207
TOMM5	-5.27284	-0.546028	1.34327e-07	1.80866e-06	0.215527	0.299236
PAIP2	-5.27651	-0.365843	1.31668e-07	1.77451e-06	0.387622	0.475806
SERTAD2	-5.28582	-0.659596	1.25144e-07	1.69131e-06	0.171553	0.254669
GIMAP2	-5.29293	-0.403476	1.20369e-07	1.63135e-06	0.325733	0.416596
HIGD2A	-5.32019	-0.484111	1.0366e-07	1.40887e-06	0.264387	0.348048
PRDX6	-5.33205	-0.52443	9.71087e-08	1.3248e-06	0.225841	0.312606
SAP18	-5.38169	-0.440334	7.37917e-08	1.02017e-06	0.310532	0.39792
TMEM204	-5.38885	-0.640712	7.09091e-08	9.81259e-07	0.17861	0.264856
KANSL1L	-5.44974	-0.526753	5.04435e-08	7.06844e-07	0.243214	0.329796
FBL	-5.45569	-0.473836	4.87838e-08	6.85581e-07	0.269815	0.353565
PKIA	-5.46137	-0.662428	4.72466e-08	6.64624e-07	0.165581	0.253608
ICA1L	-5.48555	-0.881936	4.12176e-08	5.83217e-07	0.108035	0.19652
LBH	-5.49699	-0.350685	3.86327e-08	5.47713e-07	0.464712	0.560696
SLC7A6	-5.54396	-0.403888	2.9571e-08	4.21722e-07	0.348534	0.441002
PIK3CD-AS2	-5.56237	-0.787839	2.66141e-08	3.80303e-07	0.134636	0.22326
ZFP36L2	-5.57337	-0.31169	2.49862e-08	3.58103e-07	0.670467	0.756579
PRDX2	-5.57382	-0.491346	2.49217e-08	3.57532e-07	0.264387	0.351868
RNASEK	-5.58815	-0.366897	2.29499e-08	3.30557e-07	0.44354	0.546053
LSM6	-5.61142	-0.565573	2.00668e-08	2.90185e-07	0.219327	0.305178
C1orf112	-5.61857	-0.517296	1.92544e-08	2.79534e-07	0.259501	0.346986
NCF1	-5.62109	-0.876118	1.89757e-08	2.75786e-07	0.127036	0.214559
MRPS24	-5.62518	-0.741836	1.85317e-08	2.69876e-07	0.157438	0.244694
NDUFC1	-5.67835	-0.482001	1.35997e-08	2.0027e-07	0.267644	0.36163
LAMTOR4	-5.69897	-0.388821	1.20534e-08	1.77861e-07	0.389794	0.485569
SRSF3	-5.70398	-0.347602	1.17042e-08	1.73062e-07	0.502714	0.598896
BRK1	-5.71523	-0.486188	1.09557e-08	1.62479e-07	0.270358	0.364813
LINC00910	-5.73513	-0.906835	9.74365e-09	1.45111e-07	0.122693	0.213285
RAN	-5.74024	-0.436923	9.45443e-09	1.41216e-07	0.337134	0.42848
EDF1	-5.77288	-0.348425	7.79259e-09	1.17368e-07	0.463626	0.568548
FAM153A	-5.78696	-0.619992	7.16697e-09	1.08832e-07	0.185125	0.280136
TRMT112	-5.79187	-0.417291	6.96057e-09	1.05843e-07	0.351249	0.449915
CIRBP	-5.79489	-0.34817	6.83643e-09	1.04175e-07	0.521716	0.62118
HIPK2	-5.79753	-0.509431	6.72988e-09	1.02767e-07	0.270358	0.364601
CD4	-5.82194	-0.490664	5.81673e-09	8.92002e-08	0.264387	0.36545
TMEM14B	-5.84747	-0.414241	4.99114e-09	7.67839e-08	0.367535	0.466681
HSPB1	-5.88502	-0.621101	3.97997e-09	6.22208e-08	0.217155	0.309423
RSL24D1	-5.9245	-0.433272	3.13254e-09	4.94538e-08	0.344191	0.444185
MLLT3	-5.93422	-0.356983	2.95245e-09	4.67126e-08	0.646037	0.747666
CD7	-5.94209	-0.457722	2.81407e-09	4.4621e-08	0.347448	0.437394
PDK1	-5.94563	-0.580097	2.75398e-09	4.37161e-08	0.225841	0.323005
TMA7	-5.96654	-0.289399	2.42335e-09	3.85523e-08	0.826276	0.900679
MZT2A	-5.97624	-0.464906	2.28353e-09	3.6408e-08	0.314332	0.411715
CBX3	-5.97627	-0.428634	2.28302e-09	3.6408e-08	0.357763	0.458616
SERBP1	-6.02218	-0.363141	1.72084e-09	2.77735e-08	0.494028	0.591681
ALKBH7	-6.02555	-0.755678	1.68537e-09	2.72314e-08	0.164495	0.258701
SF3B5	-6.03822	-0.55207	1.55824e-09	2.52337e-08	0.2443	0.341893
NAA16	-6.0446	-0.487012	1.49785e-09	2.43103e-08	0.290445	0.391766
SNHG7	-6.05719	-0.682129	1.38516e-09	2.25319e-08	0.190011	0.283107
GABARAP	-6.08776	-0.416951	1.14503e-09	1.87735e-08	0.369707	0.473048
UBE2B	-6.15287	-0.434886	7.60923e-10	1.26479e-08	0.368078	0.472199
SVIP	-6.20571	-0.568445	5.44517e-10	9.13487e-09	0.260043	0.357173
SLC25A3	-6.21246	-0.489907	5.21615e-10	8.76083e-09	0.324104	0.420416
SSBP1	-6.25368	-0.465875	4.00902e-10	6.78858e-09	0.337676	0.439941
PSMB4	-6.29308	-0.634663	3.11219e-10	5.33872e-09	0.222041	0.32152
NDUFA11	-6.30698	-0.460704	2.84527e-10	4.88733e-09	0.345277	0.446307
SCML1	-6.3298	-0.90625	2.45482e-10	4.22608e-09	0.140608	0.240238
CNOT7	-6.3556	-0.628334	2.07616e-10	3.58703e-09	0.230727	0.328947
ZNF609	-6.36441	-0.370122	1.96046e-10	3.3993e-09	0.598263	0.687394
SPCS1	-6.3725	-0.488291	1.85976e-10	3.23634e-09	0.32899	0.429117
NELL2	-6.37683	-0.457812	1.80789e-10	3.15607e-09	0.42671	0.542869
PCSK5	-6.37901	-0.52189	1.78237e-10	3.11666e-09	0.274159	0.38455
CRLF3	-6.38789	-0.388394	1.6819e-10	2.94811e-09	0.503257	0.603778
HSPE1	-6.41914	-0.529166	1.37049e-10	2.4081e-09	0.298046	0.401316
COX6B1	-6.42627	-0.384674	1.30769e-10	2.30897e-09	0.483713	0.590195
NDUFB2	-6.43328	-0.444807	1.24877e-10	2.20764e-09	0.372421	0.481324
CHCHD2	-6.43838	-0.395639	1.20756e-10	2.14468e-09	0.4962	0.613964
CNBP	-6.47811	-0.417939	9.28757e-11	1.66842e-09	0.445711	0.557301
HSP90AB1	-6.48294	-0.379362	8.99544e-11	1.61996e-09	0.562432	0.672326
TXNRD1	-6.53538	-0.684895	6.34486e-11	1.15268e-09	0.212812	0.312606
GABARAPL2	-6.55223	-0.664842	5.66858e-11	1.03895e-09	0.218784	0.320246
JUN	-6.56934	-1.16201	5.05384e-11	9.29816e-10	0.100434	0.203523
UBXN1	-6.58962	-0.552678	4.40946e-11	8.15412e-10	0.286645	0.390917
H2AFZ	-6.60778	-0.52188	3.90136e-11	7.22375e-10	0.331705	0.43039
VAMP2	-6.60983	-0.444928	3.84758e-11	7.13332e-10	0.399023	0.503183
SEC61G	-6.64164	-0.492895	3.10219e-11	5.76616e-10	0.345277	0.446732
SNRPF	-6.65953	-0.525597	2.74706e-11	5.12584e-10	0.307275	0.419355
CSGALNACT1	-6.66012	-0.463098	2.73609e-11	5.11197e-10	0.433768	0.541596
CD3D	-6.68578	-0.348763	2.29699e-11	4.31386e-10	0.773616	0.868846
NDUFB11	-6.68746	-0.504309	2.27071e-11	4.27562e-10	0.324104	0.432937
DAD1	-6.71351	-0.441031	1.89996e-11	3.59625e-10	0.420195	0.526528
EIF3M	-6.7611	-0.50003	1.36952e-11	2.61966e-10	0.357763	0.465832
ITM2B	-6.81466	-0.386531	9.44844e-12	1.82178e-10	0.764387	0.881579
CA6	-6.82961	-1.18644	8.51469e-12	1.64614e-10	0.100977	0.209253
EEA1	-6.84168	-0.566394	7.82676e-12	1.5172e-10	0.320304	0.427207
ZFP36L1	-6.84351	-0.448093	7.72777e-12	1.50002e-10	0.450054	0.550085
RNASET2	-6.88047	-0.522921	5.96564e-12	1.16422e-10	0.336591	0.45034
C1QBP	-6.90744	-0.761055	4.93488e-12	9.66983e-11	0.193268	0.301146
CD3G	-6.94043	-0.41188	3.90899e-12	7.71186e-11	0.703583	0.834677
KANK1	-7.01237	-0.932088	2.3431e-12	4.68004e-11	0.154723	0.26528
ST13	-7.02851	-0.479744	2.08754e-12	4.18114e-11	0.409338	0.515068
C19orf53	-7.05172	-0.549331	1.76725e-12	3.55441e-11	0.327362	0.432937
PITPNM2	-7.1256	-1.15999	1.03627e-12	2.11361e-11	0.104777	0.217317
STMN1	-7.15956	-1.16002	8.09385e-13	1.66969e-11	0.102063	0.214771
ANAPC16	-7.18987	-0.417176	6.48549e-13	1.34365e-11	0.578176	0.691851
PRKCA-AS1	-7.19933	-0.671564	6.05101e-13	1.26086e-11	0.238328	0.356324
DIP2B	-7.21124	-0.452675	5.5443e-13	1.16029e-11	0.47937	0.596774
MIF	-7.23329	-0.391536	4.71432e-13	9.88025e-12	0.590119	0.693548
ISG20	-7.26051	-0.507293	3.85645e-13	8.14133e-12	0.380565	0.491935
CENPK	-7.33881	-0.739055	2.15506e-13	4.64447e-12	0.239957	0.349321
EIF1AX	-7.35748	-0.498381	1.8741e-13	4.05708e-12	0.403909	0.516766
PPIA	-7.36838	-0.379604	1.7271e-13	3.74447e-12	0.731813	0.835526
PHB2	-7.37785	-1.01705	1.60864e-13	3.49287e-12	0.145494	0.258065
TRAC	-7.39407	-0.417894	1.42397e-13	3.10121e-12	0.647666	0.771647
SF3B6	-7.42514	-0.709721	1.12662e-13	2.46103e-12	0.214441	0.336375
UQCR11	-7.42631	-0.435532	1.11671e-13	2.44307e-12	0.504886	0.626061
H3F3B	-7.42661	-0.404622	1.1142e-13	2.44128e-12	0.668295	0.783319
EPB41L4A-AS1	-7.44165	-0.948571	9.94342e-14	2.19529e-12	0.147666	0.264856
ATF7IP2	-7.46545	-0.522051	8.30124e-14	1.83835e-12	0.376764	0.504669
SUSD3	-7.47643	-0.83859	7.63663e-14	1.69376e-12	0.190011	0.306452
NDUFA12	-7.49162	-0.619309	6.80297e-14	1.5135e-12	0.29316	0.40938
NDUFS5	-7.54839	-0.506268	4.40677e-14	9.89538e-13	0.392508	0.511885
C1orf56	-7.56357	-0.47604	3.92148e-14	8.84688e-13	0.515744	0.637946
SET	-7.58225	-0.44635	3.39616e-14	7.67373e-13	0.554289	0.672114
PCBP2	-7.58586	-0.425341	3.30294e-14	7.47478e-13	0.565689	0.683362
UBE2D2	-7.58846	-0.418725	3.23718e-14	7.33744e-13	0.585776	0.692912
ANKRD55	-7.6181	-0.723782	2.57439e-14	5.87196e-13	0.233442	0.356961
DDT	-7.63076	-0.832577	2.33368e-14	5.33134e-13	0.198697	0.316851
MAST4	-7.75191	-0.912541	9.05228e-15	2.10797e-13	0.177524	0.297538
DENND5A	-7.7721	-0.703678	7.71948e-15	1.80342e-13	0.250814	0.376698
SMAP2	-7.77737	-0.45098	7.40461e-15	1.73405e-13	0.577633	0.701825
NDUFB4	-7.78373	-0.589117	7.04188e-15	1.65581e-13	0.320304	0.443548
CD37	-7.80797	-0.457564	5.81184e-15	1.37553e-13	0.524973	0.642827
SSR2	-7.81177	-0.493812	5.63901e-15	1.33682e-13	0.441911	0.565789
ISCU	-7.82663	-0.674416	5.01101e-15	1.19776e-13	0.259501	0.382428
TRBC1	-7.8448	-0.582422	4.33658e-15	1.03999e-13	0.412052	0.528862
EIF3L	-7.86443	-0.590391	3.70779e-15	8.93638e-14	0.337676	0.456282
PPA1	-7.88308	-0.815376	3.19412e-15	7.75002e-14	0.187296	0.315577
CHURC1	-7.89131	-0.481652	2.99041e-15	7.26794e-14	0.5	0.629881
CNN2	-7.9534	-0.563351	1.81463e-15	4.42518e-14	0.378936	0.495331
EIF4B	-7.97802	-0.457196	1.48705e-15	3.64477e-14	0.534745	0.64983
EIF3H	-8.02038	-0.471861	1.05419e-15	2.61487e-14	0.530945	0.662351
C4orf3	-8.15939	-0.652084	3.36711e-16	8.48288e-15	0.307818	0.431452
SNRPE	-8.39518	-0.755741	4.65173e-17	1.20987e-15	0.2481	0.377334
SLC16A10	-8.39862	-1.21764	4.51769e-17	1.17712e-15	0.126493	0.25764
[truncated: 229 more rows]

## Sheet: CD8 Tcm
name	scores	lfc	pval	adj_pval	pct_nz_group	pct_nz_reference
MALAT1	23.3051	0.586749	3.932e-120	1.42152e-116	1	1
SYNE1	19.0157	1.16933	1.26487e-80	8.31424e-78	0.931559	0.767241
ZEB2	17.3266	1.56777	2.965e-67	1.12834e-64	0.792776	0.502351
AOAH	16.8672	1.57786	7.83774e-64	2.76443e-61	0.802281	0.507837
PTPRC	15.9606	0.47038	2.40444e-57	6.95413e-55	0.998733	0.992947
NKG7	15.7042	1.20697	1.41634e-55	3.86448e-53	0.946768	0.777429
SYNE2	15.2264	0.830164	2.3626e-52	5.79076e-50	0.924588	0.817398
MT-CO3	15.2082	0.53889	3.11946e-52	7.51841e-50	1	0.996082
TGFBR3	14.2496	1.21497	4.51036e-46	9.59181e-44	0.732573	0.478056
GZMH	13.9379	1.56576	3.72831e-44	7.70216e-42	0.570342	0.289185
PYHIN1	13.3289	0.91276	1.57296e-40	2.99297e-38	0.835234	0.667712
JAZF1	13.2433	1.18917	4.93016e-40	9.02469e-38	0.656527	0.416928
HLA-DQA2	12.9846	3.05488	1.49549e-38	2.63736e-36	0.330798	0.0485893
RABGAP1L	12.6712	0.681007	8.53615e-37	1.48724e-34	0.956274	0.895768
FCRL6	12.2686	1.35837	1.33502e-34	2.19383e-32	0.524081	0.27116
RAP1GAP2	12.257	1.08406	1.54062e-34	2.50325e-32	0.690748	0.463166
PLEK	12.227	1.04043	2.23081e-34	3.58441e-32	0.68251	0.453762
MYO1F	12.1729	0.876886	4.3349e-34	6.88869e-32	0.785171	0.606583
AHNAK	11.7332	0.783963	8.61405e-32	1.33944e-29	0.807351	0.652821
FLNA	11.5121	0.962048	1.14698e-30	1.74594e-28	0.669202	0.466301
EFHD2	11.4367	1.16304	2.74108e-30	4.12903e-28	0.543726	0.321317
LYST	11.2096	0.872923	3.65911e-29	5.45508e-27	0.730038	0.576803
PRF1	11.1992	0.980495	4.11587e-29	6.01208e-27	0.641318	0.438871
ITGB2	11.023	0.778816	2.96055e-28	4.23886e-26	0.731939	0.590125
GAB3	10.8395	1.03621	2.23733e-27	3.14117e-25	0.565272	0.351097
RASA3	10.5482	0.772895	5.17576e-26	7.06101e-24	0.742712	0.582288
PDGFD	10.2787	1.23251	8.79058e-25	1.16624e-22	0.474018	0.252351
CAST	10.2205	0.704184	1.60524e-24	2.0913e-22	0.728137	0.594044
HLA-C	10.1713	0.312306	2.6637e-24	3.43927e-22	0.98289	0.983542
RNF213	10.1466	0.569471	3.43142e-24	4.39131e-22	0.881496	0.784483
CX3CR1	10.1058	1.36091	5.20617e-24	6.60408e-22	0.408745	0.18652
LAIR2	10.0972	2.02387	5.68679e-24	7.15101e-22	0.311787	0.0940439
MT-ND4L	10.0855	0.751925	6.40501e-24	7.98473e-22	0.695184	0.554859
KLRD1	10.0581	0.987327	8.46425e-24	1.04617e-21	0.663498	0.447492
IFITM1	9.91214	0.768312	3.68667e-23	4.44275e-21	0.700887	0.558777
C1orf21	9.90344	1.06051	4.02217e-23	4.80699e-21	0.524081	0.320533
ITGAL	9.85304	0.632311	6.6501e-23	7.88255e-21	0.828264	0.723354
CD8A	9.73649	0.769927	2.10709e-22	2.45731e-20	0.683777	0.534483
PTPRJ	9.6998	0.796889	3.02088e-22	3.49479e-20	0.681242	0.521944
SAMD3	9.68589	0.578488	3.46185e-22	3.97316e-20	0.89924	0.810345
ATP8A1	9.67106	0.711408	4.00201e-22	4.55693e-20	0.719265	0.583856
PPP2R5C	9.63913	0.493413	5.46512e-22	6.1743e-20	0.95057	0.894984
PRKCH	9.61302	0.456551	7.0455e-22	7.89806e-20	0.959442	0.92163
PRR5L	9.53772	1.0448	1.46007e-21	1.61176e-19	0.491128	0.297022
MYBL1	9.49601	0.808476	2.18094e-21	2.37133e-19	0.674271	0.498433
JAKMIP2	9.2979	1.13429	1.43247e-20	1.52315e-18	0.441698	0.241379
KLRK1	9.26151	0.575945	2.01563e-20	2.12759e-18	0.854246	0.747649
CD2	9.11953	0.540586	7.54497e-20	7.68365e-18	0.825095	0.746082
RAPGEF1	9.09662	0.755357	9.31878e-20	9.4237e-18	0.631812	0.485893
CMC1	9.0483	0.665236	1.45208e-19	1.44817e-17	0.828897	0.716301
LPCAT1	9.03782	1.1334	1.59831e-19	1.58309e-17	0.420786	0.231191
APBA2	8.99359	1.00886	2.39282e-19	2.35392e-17	0.486058	0.315831
IQGAP2	8.79345	0.506125	1.45034e-18	1.38897e-16	0.878961	0.802508
RUNX3	8.73177	0.622328	2.50714e-18	2.32409e-16	0.730038	0.59953
KLRG1	8.65449	0.663822	4.95124e-18	4.53164e-16	0.78327	0.628527
FYN	8.64019	0.394678	5.61203e-18	5.10412e-16	0.951838	0.920846
TRERF1	8.60279	0.64965	7.77996e-18	7.03162e-16	0.704056	0.577586
MCOLN2	8.60154	1.06746	7.86562e-18	7.06489e-16	0.425222	0.248433
NCOA1	8.59356	0.599063	8.4313e-18	7.52624e-16	0.78834	0.67163
DIAPH1	8.56307	0.638563	1.09905e-17	9.69106e-16	0.711027	0.574451
SYTL3	8.55448	0.807191	1.18405e-17	1.03773e-15	0.569708	0.416928
CD74	8.54139	0.689106	1.3262e-17	1.15532e-15	0.702788	0.554075
FAM53B	8.52215	1.14213	1.56616e-17	1.35618e-15	0.396071	0.223354
CFLAR	8.51491	0.56011	1.66719e-17	1.42659e-15	0.776299	0.663009
PTPN22	8.42707	0.746449	3.54417e-17	2.97978e-15	0.6109	0.458464
GZMB	8.39324	1.60541	4.7292e-17	3.9304e-15	0.291508	0.107367
AGTPBP1	8.37558	0.599963	5.49514e-17	4.54087e-15	0.742079	0.619906
PPP1R16B	8.3322	0.775837	7.9353e-17	6.52002e-15	0.560837	0.410658
IQGAP1	8.23717	0.555654	1.76334e-16	1.43256e-14	0.737009	0.637931
CD300A	8.20996	1.4231	2.2126e-16	1.77758e-14	0.311153	0.132445
STK39	8.16416	0.658364	3.23685e-16	2.57187e-14	0.670469	0.520376
GNG2	8.15068	0.588057	3.61884e-16	2.85967e-14	0.750951	0.634013
NEAT1	8.14604	0.468599	3.76028e-16	2.95529e-14	0.875158	0.822884
RNF166	8.12302	0.968515	4.54741e-16	3.51658e-14	0.426489	0.25
CST7	8.11232	0.585329	4.96605e-16	3.8199e-14	0.80545	0.673981
CRIP1	8.09437	0.584849	5.75621e-16	4.40426e-14	0.793409	0.695141
NLRC5	8.01462	0.534047	1.10479e-15	8.36458e-14	0.762357	0.659091
SETBP1	7.99477	1.38311	1.29819e-15	9.72699e-14	0.31052	0.137931
IL32	7.94789	0.363002	1.89714e-15	1.41415e-13	0.975919	0.945925
HLA-DQA1	7.88934	1.50975	3.03787e-15	2.24136e-13	0.277567	0.103448
MYO1G	7.82709	1.01709	4.99292e-15	3.6466e-13	0.397338	0.238245
HLA-DPB1	7.80982	0.662487	5.72699e-15	4.16171e-13	0.610266	0.462382
EPS15	7.778	0.509544	7.36816e-15	5.32755e-13	0.764892	0.666144
STAT4	7.74432	0.507222	9.60911e-15	6.87908e-13	0.812421	0.722571
SLAMF7	7.72863	0.84853	1.0871e-14	7.74408e-13	0.46071	0.304075
AKNA	7.67454	0.560174	1.66019e-14	1.16544e-12	0.696451	0.580721
ATXN1	7.64283	0.499426	2.12503e-14	1.47741e-12	0.899873	0.80721
RNF19A	7.61	0.592023	2.74096e-14	1.87853e-12	0.660963	0.532915
PCM1	7.60575	0.564682	2.83254e-14	1.93214e-12	0.700253	0.576803
PIK3R5	7.52888	0.543306	5.11775e-14	3.45831e-12	0.741445	0.633229
SLCO3A1	7.52564	0.741406	5.24644e-14	3.52878e-12	0.519645	0.376959
TIGIT	7.47881	0.798195	7.50015e-14	4.99814e-12	0.474651	0.320533
ATP2B4	7.47303	0.565488	7.83718e-14	5.19878e-12	0.717364	0.584639
CCDC88C	7.4648	0.530847	8.34254e-14	5.50874e-12	0.721166	0.61442
LPP	7.45096	0.512849	9.26651e-14	6.09105e-12	0.770596	0.674765
LGALS1	7.44314	0.995768	9.83161e-14	6.43326e-12	0.391635	0.234326
PICALM	7.44075	0.461378	1.00118e-13	6.50028e-12	0.809252	0.723354
SKAP2	7.44059	1.10692	1.00239e-13	6.50028e-12	0.337769	0.178683
SLFN12L	7.39999	0.495337	1.36193e-13	8.79234e-12	0.757921	0.664577
CEP78	7.37173	1.00894	1.68423e-13	1.08248e-11	0.373257	0.220219
FAM49B	7.36081	0.447393	1.82792e-13	1.16963e-11	0.846008	0.768025
HERC1	7.35245	0.534478	1.94602e-13	1.23971e-11	0.697719	0.594828
DIP2A	7.32088	0.785436	2.46346e-13	1.56246e-11	0.463878	0.318966
RPS26	7.29941	0.496352	2.89036e-13	1.82522e-11	0.852345	0.748433
STK38	7.28641	0.492805	3.18324e-13	2.00143e-11	0.788973	0.680251
PTPN12	7.26713	0.994379	3.67208e-13	2.29878e-11	0.361217	0.203762
RAP1B	7.26263	0.389628	3.79639e-13	2.36636e-11	0.88403	0.832288
HIVEP3	7.25694	0.707579	3.95943e-13	2.4574e-11	0.545627	0.410658
SLAMF6	7.25377	0.568598	4.05342e-13	2.50498e-11	0.66033	0.554075
RASSF1	7.23771	0.851687	4.56338e-13	2.79765e-11	0.425222	0.282132
IFI16	7.23764	0.506438	4.56569e-13	2.79765e-11	0.698986	0.597962
NFATC3	7.18178	0.481826	6.88082e-13	4.19846e-11	0.794043	0.698276
BTN3A1	7.16876	0.633483	7.56793e-13	4.59831e-11	0.567174	0.432602
TBX21	7.16563	0.992391	7.74286e-13	4.68492e-11	0.350444	0.189655
DTHD1	7.15994	0.83242	8.07103e-13	4.86313e-11	0.446768	0.297806
LRRFIP1	7.13022	0.467368	1.00206e-12	6.0128e-11	0.740177	0.657524
IKZF3	7.11393	0.420733	1.1278e-12	6.73932e-11	0.850444	0.780564
ZBTB38	7.10272	0.624508	1.22326e-12	7.27968e-11	0.584918	0.464734
CYTH1	7.0884	0.441778	1.35676e-12	8.04104e-11	0.801014	0.724138
FUS	7.07594	0.508157	1.48434e-12	8.76123e-11	0.698352	0.590909
PTPRM	7.04869	1.22521	1.80608e-12	1.0574e-10	0.297845	0.14185
SENP6	7.03784	0.522241	1.95242e-12	1.13847e-10	0.66033	0.548589
IKZF1	7.02073	0.390468	2.20712e-12	1.28181e-10	0.87706	0.816614
KAT2B	7.01874	0.712901	2.23874e-12	1.29498e-10	0.497465	0.360502
ITGB1	6.9856	0.636373	2.8365e-12	1.62772e-10	0.577313	0.43652
S1PR5	6.96865	1.11328	3.20008e-12	1.82911e-10	0.313688	0.164577
MAPK1	6.95457	0.559825	3.53632e-12	2.01333e-10	0.617871	0.49373
ID2	6.94991	0.641539	3.65513e-12	2.07281e-10	0.560203	0.430251
MT-ND6	6.92033	0.793629	4.50595e-12	2.53543e-10	0.436629	0.297806
ADGRE5	6.90952	0.549216	4.86283e-12	2.72564e-10	0.65526	0.541536
PLCG2	6.87708	0.97504	6.10897e-12	3.41088e-10	0.358682	0.216301
CLEC2D	6.87453	0.392391	6.21962e-12	3.4593e-10	0.846641	0.78605
TMEM181	6.86075	0.603966	6.84994e-12	3.79529e-10	0.569708	0.448276
GSE1	6.85746	0.911979	7.00949e-12	3.86886e-10	0.36692	0.221003
ADGRG1	6.85394	1.38115	7.18415e-12	3.95019e-10	0.256654	0.105799
USP28	6.79727	0.787518	1.06623e-11	5.77479e-10	0.422053	0.271944
MIR4435-2HG	6.79491	0.775135	1.08377e-11	5.84793e-10	0.434094	0.289969
PRKCQ	6.78916	0.456907	1.12791e-11	6.06344e-10	0.764259	0.672414
CHST11	6.77869	0.452923	1.21267e-11	6.49496e-10	0.797212	0.713166
GALNT10	6.77588	0.77196	1.23648e-11	6.59803e-10	0.43853	0.302508
PRKCB	6.76021	0.359556	1.37789e-11	7.32561e-10	0.8891	0.842476
MAP4	6.74788	0.674183	1.50024e-11	7.91786e-10	0.497465	0.360502
UTRN	6.7407	0.381362	1.57621e-11	8.28857e-10	0.939797	0.888715
IGF2R	6.73947	0.641304	1.58965e-11	8.32895e-10	0.51711	0.392633
TRG-AS1	6.73874	0.480391	1.59767e-11	8.34074e-10	0.711027	0.638715
PIP4K2A	6.68926	0.349597	2.24304e-11	1.1626e-09	0.943599	0.901254
TPST2	6.6872	0.671227	2.27477e-11	1.17066e-09	0.497465	0.358934
ITGA4	6.67139	0.425642	2.53384e-11	1.29477e-09	0.852978	0.777429
SRPK2	6.65874	0.445915	2.76188e-11	1.40632e-09	0.807985	0.719436
MIAT	6.6557	0.951467	2.81954e-11	1.43065e-09	0.346641	0.204545
AGPAT4	6.6541	1.26403	2.85037e-11	1.44123e-09	0.259823	0.112853
MBP	6.59886	0.340935	4.14321e-11	2.08038e-09	0.852345	0.811129
CD160	6.59395	1.14433	4.2827e-11	2.14298e-09	0.28834	0.144984
INPP4A	6.58027	0.499696	4.696e-11	2.34169e-09	0.676806	0.565047
RNF115	6.56777	0.707566	5.10735e-11	2.53806e-09	0.454373	0.325235
RUNX1	6.55916	0.446568	5.41117e-11	2.67068e-09	0.832066	0.745298
ACTN4	6.5577	0.66193	5.46447e-11	2.68781e-09	0.486058	0.342476
CMIP	6.54554	0.65641	5.92789e-11	2.89605e-09	0.519645	0.395768
SSBP3	6.52617	0.789542	6.74715e-11	3.27418e-09	0.427123	0.311912
DDX17	6.51272	0.335272	7.38032e-11	3.56946e-09	0.842205	0.79232
DLEU2	6.49289	0.637308	8.42059e-11	4.04552e-09	0.531686	0.405172
EIF4G3	6.49188	0.571302	8.47698e-11	4.05913e-09	0.591255	0.476489
IQSEC1	6.44884	0.755072	1.12706e-10	5.37901e-09	0.415082	0.289185
MTSS1	6.44679	1.50518	1.14245e-10	5.42487e-09	0.242712	0.107367
SUN2	6.4255	0.521199	1.31439e-10	6.21155e-09	0.601394	0.507837
GPR174	6.42171	0.535148	1.34756e-10	6.34757e-09	0.618504	0.5
B4GALT5	6.41195	0.765164	1.43669e-10	6.74544e-09	0.41128	0.276646
TNFRSF1B	6.41058	0.834562	1.44967e-10	6.78434e-09	0.370722	0.23511
VPS13C	6.38639	0.398178	1.69849e-10	7.89772e-09	0.747782	0.6779
RB1	6.36734	0.615914	1.92339e-10	8.88633e-09	0.519011	0.392633
ERN1	6.34732	0.69311	2.19092e-10	1.00581e-08	0.446134	0.323668
TRGC2	6.32672	0.536529	2.50429e-10	1.14603e-08	0.652091	0.531348
KIAA1109	6.29382	0.544361	3.09741e-10	1.41299e-08	0.576046	0.466301
GAS7	6.29263	1.16752	3.12121e-10	1.41937e-08	0.268695	0.132445
SLC4A4	6.28884	1.16849	3.19841e-10	1.44991e-08	0.274398	0.140282
GK5	6.28734	1.05091	3.22962e-10	1.45948e-08	0.290241	0.152038
MACF1	6.28469	0.399035	3.28519e-10	1.47997e-08	0.799747	0.724922
TTC38	6.26081	1.49852	3.82976e-10	1.71994e-08	0.226869	0.0932602
RORA	6.25275	0.44096	4.0329e-10	1.80557e-08	0.743346	0.663009
NCALD	6.2342	0.524087	4.54095e-10	2.02051e-08	0.651458	0.548589
RIN3	6.19929	0.686523	5.67173e-10	2.50822e-08	0.434728	0.307994
CARD11	6.17727	0.455313	6.5219e-10	2.8754e-08	0.719265	0.623824
S100A4	6.12726	0.348042	8.94026e-10	3.92964e-08	0.916984	0.88558
NIN	6.0986	0.448582	1.07005e-09	4.67491e-08	0.683777	0.596395
CD8B	6.09686	0.523081	1.08173e-09	4.71171e-08	0.619138	0.503135
UBR2	6.09473	0.470616	1.09619e-09	4.76037e-08	0.631812	0.543103
PPP2R2B	6.08459	0.539804	1.16789e-09	5.05653e-08	0.590621	0.480408
GPCPD1	6.06483	0.601123	1.32092e-09	5.70205e-08	0.5	0.383229
OSBPL5	6.05782	1.4366	1.3798e-09	5.93849e-08	0.217997	0.0854232
NFAT5	6.05154	0.557857	1.43471e-09	6.1565e-08	0.568441	0.443574
FMNL1	6.04813	0.621948	1.46535e-09	6.26935e-08	0.468948	0.351881
ARHGAP26	6.00071	0.417628	1.9646e-09	8.35591e-08	0.832066	0.734326
GOLGA4	5.95433	0.453015	2.61134e-09	1.10095e-07	0.654626	0.553292
ARHGAP30	5.94622	0.546993	2.744e-09	1.15352e-07	0.528517	0.418495
NCR1	5.93037	1.65706	3.02254e-09	1.26693e-07	0.198986	0.0705329
PARP14	5.92496	0.696542	3.12382e-09	1.3056e-07	0.410013	0.293103
ZNF600	5.91817	1.19486	3.25542e-09	1.35668e-07	0.250951	0.124608
EML4	5.89816	0.376316	3.6758e-09	1.51873e-07	0.748416	0.690439
ANXA6	5.88452	0.56973	3.99209e-09	1.64472e-07	0.503802	0.398903
SERPINB6	5.86494	0.95123	4.49286e-09	1.84578e-07	0.297845	0.172414
AKT3	5.8633	0.45932	4.53762e-09	1.85888e-07	0.706591	0.612853
IL2RG	5.86268	0.395206	4.55451e-09	1.86053e-07	0.709759	0.627743
SPIDR	5.85197	0.540956	4.85791e-09	1.97888e-07	0.547529	0.456113
CTSW	5.84724	0.63364	4.998e-09	2.03023e-07	0.448035	0.332288
RAB27A	5.84166	0.43482	5.16817e-09	2.09347e-07	0.681242	0.584639
KLRF1	5.83778	1.04806	5.29005e-09	2.13686e-07	0.274398	0.144984
FOXN3	5.837	0.3117	5.31476e-09	2.14086e-07	0.885298	0.848746
TAOK3	5.83456	0.351899	5.39326e-09	2.16644e-07	0.801014	0.742947
MSN	5.79794	0.365244	6.71342e-09	2.68927e-07	0.752218	0.690439
FNBP1	5.79323	0.322711	6.90435e-09	2.75811e-07	0.857414	0.804859
N4BP2L2	5.79095	0.306544	6.99892e-09	2.78819e-07	0.888466	0.836207
SPON2	5.78864	0.776249	7.09573e-09	2.81127e-07	0.353612	0.22884
EPB41L4A	5.78202	1.68176	7.38097e-09	2.91629e-07	0.190748	0.065047
ABHD17A	5.77286	0.521732	7.79383e-09	3.07102e-07	0.551331	0.446708
NPC1	5.74359	0.544724	9.26878e-09	3.64228e-07	0.511407	0.392633
LITAF	5.73905	0.374876	9.52102e-09	3.73126e-07	0.744613	0.670063
TNIK	5.73393	0.396413	9.81293e-09	3.83526e-07	0.768695	0.688088
ARID5B	5.71371	0.480176	1.10537e-08	4.29697e-07	0.643219	0.558777
TCF25	5.71223	0.495943	1.11506e-08	4.32303e-07	0.560837	0.454545
PARP15	5.7104	0.5243	1.1271e-08	4.35802e-07	0.530418	0.413793
TLN1	5.69233	0.566655	1.25316e-08	4.83253e-07	0.479721	0.362853
TANK	5.68637	0.512736	1.29769e-08	4.99092e-07	0.539924	0.434953
APMAP	5.67794	0.657627	1.36327e-08	5.22924e-07	0.403676	0.290752
FGFBP2	5.67547	0.97491	1.38307e-08	5.29114e-07	0.278834	0.155172
FGR	5.67173	0.988837	1.41366e-08	5.39392e-07	0.271863	0.146552
PDE4D	5.6635	0.925502	1.48315e-08	5.62934e-07	0.308619	0.194357
SF3B1	5.66019	0.498357	1.51206e-08	5.72406e-07	0.551965	0.440439
BDP1	5.65069	0.647792	1.59809e-08	6.03392e-07	0.413815	0.295455
ANKRD12	5.62969	0.306106	1.80532e-08	6.78095e-07	0.848542	0.807994
NEK7	5.62049	0.424825	1.90421e-08	7.13389e-07	0.695184	0.602665
MEGF9	5.58284	1.0406	2.36625e-08	8.84193e-07	0.273764	0.158307
GNAQ	5.5777	0.77131	2.43722e-08	9.08366e-07	0.356781	0.241379
SACM1L	5.56175	0.649133	2.67078e-08	9.92857e-07	0.398606	0.287618
RNF149	5.54435	0.428657	2.95055e-08	1.09405e-06	0.634981	0.539969
PPP6R2	5.52676	0.524018	3.26207e-08	1.20339e-06	0.516477	0.416928
CHST12	5.52212	0.682851	3.34937e-08	1.23245e-06	0.373257	0.257053
ANKRD36	5.51755	0.619453	3.4376e-08	1.2617e-06	0.427757	0.317398
ITPR1	5.50284	0.589351	3.73727e-08	1.36822e-06	0.444233	0.334639
SOS1	5.49861	0.410296	3.82794e-08	1.39787e-06	0.666667	0.591693
S100A6	5.49221	0.26066	3.96924e-08	1.44424e-06	0.909379	0.893417
ZAP70	5.47095	0.611309	4.47638e-08	1.62238e-06	0.431559	0.326803
HLA-DRA	5.43677	0.843259	5.42546e-08	1.95218e-06	0.299747	0.1779
DOCK11	5.43673	0.407774	5.42685e-08	1.95218e-06	0.659062	0.569749
RBM6	5.42053	0.401769	5.94228e-08	2.12701e-06	0.659696	0.575235
TBK1	5.41936	0.795982	5.98113e-08	2.13563e-06	0.31749	0.202194
TFDP2	5.40378	0.59261	6.52494e-08	2.32407e-06	0.444867	0.330721
NCOA2	5.38629	0.388573	7.19286e-08	2.54941e-06	0.754753	0.664577
LINC00342	5.3557	0.821359	8.52272e-08	3.00603e-06	0.320025	0.213166
EOMES	5.3546	0.60444	8.57456e-08	3.01695e-06	0.403676	0.279781
PRPF4B	5.35216	0.493992	8.69123e-08	3.04512e-06	0.513308	0.409091
MYO6	5.35204	1.39146	8.69672e-08	3.04512e-06	0.205957	0.0916928
CD244	5.32385	0.889469	1.01593e-07	3.54862e-06	0.280735	0.166144
ANKRD11	5.3228	0.338248	1.02181e-07	3.5565e-06	0.777567	0.71395
RAP1A	5.32257	0.339608	1.0231e-07	3.5565e-06	0.73384	0.673981
SPN	5.29228	0.506008	1.208e-07	4.18918e-06	0.525982	0.422414
PRSS23	5.27999	1.41954	1.2919e-07	4.46943e-06	0.192649	0.0775862
ST6GAL1	5.27935	0.347566	1.29642e-07	4.47435e-06	0.793409	0.728056
WIPF1	5.26827	0.321045	1.37714e-07	4.74163e-06	0.815589	0.754702
CCL4	5.25096	0.484129	1.51312e-07	5.18513e-06	0.592522	0.46395
SRRM2	5.24819	0.35092	1.536e-07	5.25107e-06	0.671103	0.612069
ARHGAP12	5.24212	0.613972	1.58746e-07	5.40483e-06	0.397972	0.290752
IRF1	5.23958	0.465506	1.60943e-07	5.46338e-06	0.562104	0.46395
ATR	5.23581	0.477628	1.64263e-07	5.56301e-06	0.543093	0.449843
LLGL2	5.21363	0.945259	1.85183e-07	6.25683e-06	0.261724	0.148903
TGFB1	5.21086	0.436717	1.87963e-07	6.33598e-06	0.565272	0.474922
PTMS	5.20556	1.1132	1.93408e-07	6.49646e-06	0.228771	0.115987
RC3H2	5.17904	0.590779	2.23029e-07	7.44048e-06	0.423321	0.3221
SMG1	5.17881	0.441012	2.23302e-07	7.44048e-06	0.577313	0.489028
DOCK2	5.16707	0.335276	2.37791e-07	7.90503e-06	0.724335	0.672414
HLA-DPA1	5.15348	0.494264	2.55698e-07	8.46143e-06	0.5	0.38558
LINC00944	5.14071	0.773585	2.73704e-07	9.0366e-06	0.294043	0.179467
SMYD3	5.12623	0.396681	2.95608e-07	9.73757e-06	0.731939	0.659875
STK10	5.12396	0.332143	2.99178e-07	9.83276e-06	0.798479	0.732759
ARAP2	5.11752	0.37788	3.09576e-07	1.01514e-05	0.740177	0.648903
CLEC2B	5.11624	0.382897	3.11682e-07	1.01974e-05	0.634347	0.551724
GBF1	5.10994	0.568486	3.22265e-07	1.05198e-05	0.419518	0.307994
EPSTI1	5.10848	0.732897	3.24768e-07	1.05776e-05	0.31749	0.208464
NAA50	5.08974	0.603593	3.58549e-07	1.16516e-05	0.39924	0.300157
A2M	5.08888	0.452096	3.60194e-07	1.16788e-05	0.769962	0.65674
MCTP2	5.07722	0.463517	3.82988e-07	1.23901e-05	0.551331	0.446708
ATF7IP	5.05961	0.288345	4.20112e-07	1.35608e-05	0.814956	0.770376
CD84	5.05242	0.471633	4.36257e-07	1.40506e-05	0.519011	0.415361
PARP4	5.03549	0.501471	4.76633e-07	1.53169e-05	0.482256	0.382445
SPPL2A	5.03496	0.629012	4.77943e-07	1.53249e-05	0.359949	0.249216
CTSC	5.02585	0.427365	5.01214e-07	1.60001e-05	0.580482	0.485893
HEATR5B	5.02272	0.529945	5.09454e-07	1.62273e-05	0.453105	0.351881
PIK3AP1	5.0173	0.772368	5.24017e-07	1.6618e-05	0.280735	0.166928
ZNF638	5.01036	0.387552	5.43286e-07	1.71914e-05	0.64512	0.561129
RSRP1	5.00494	0.382107	5.5878e-07	1.7643e-05	0.638783	0.560345
DDHD1	4.9943	0.492959	5.90497e-07	1.85634e-05	0.487326	0.384796
SLFN5	4.98932	0.387171	6.05924e-07	1.90071e-05	0.642586	0.558777
PLCL1	4.9885	0.791611	6.08508e-07	1.90372e-05	0.30038	0.19279
ZFAND3	4.98818	0.310889	6.09516e-07	1.90372e-05	0.755387	0.715517
NR3C1	4.96876	0.384791	6.73826e-07	2.10004e-05	0.631812	0.565047
SERPINB9	4.9394	0.461943	7.83615e-07	2.43696e-05	0.501901	0.405172
AKAP13	4.92725	0.265092	8.33944e-07	2.58791e-05	0.896705	0.856583
QKI	4.92031	0.588433	8.64087e-07	2.66999e-05	0.385932	0.282915
PRPF38B	4.91446	0.460673	8.90282e-07	2.73923e-05	0.512674	0.418495
ZNF831	4.91297	0.385188	8.97053e-07	2.7542e-05	0.648923	0.551724
CTSS	4.91252	0.562843	8.99147e-07	2.75478e-05	0.418885	0.318182
SLA	4.89929	0.538413	9.61837e-07	2.94062e-05	0.440431	0.34953
AKAP9	4.89746	0.391147	9.70822e-07	2.96183e-05	0.620406	0.539185
TBC1D19	4.89353	0.712705	9.90416e-07	3.01524e-05	0.314322	0.210815
ATXN7L1	4.89056	0.467094	1.00548e-06	3.05467e-05	0.501267	0.408307
GZMA	4.87926	0.447725	1.06487e-06	3.22832e-05	0.863752	0.72884
OGT	4.84554	0.355632	1.2627e-06	3.80413e-05	0.658428	0.586207
AC024028.1	4.81447	1.66469	1.47592e-06	4.4189e-05	0.162231	0.0587774
CBLB	4.8083	0.282266	1.52219e-06	4.548e-05	0.876426	0.834639
SP110	4.80647	0.461237	1.53616e-06	4.58029e-05	0.506337	0.405172
SRSF11	4.80168	0.337649	1.57343e-06	4.68177e-05	0.705323	0.631661
RHBDF2	4.80008	1.06638	1.58605e-06	4.70962e-05	0.225602	0.124608
WDR37	4.79112	0.482099	1.65851e-06	4.90465e-05	0.466413	0.369122
SLC15A4	4.7861	0.766802	1.70057e-06	5.01875e-05	0.282003	0.175549
SGCD	4.77851	1.14538	1.76597e-06	5.20117e-05	0.2218	0.12069
DIAPH2	4.77134	0.441993	1.83006e-06	5.37474e-05	0.538657	0.449843
CAPN2	4.75832	0.501052	1.95213e-06	5.71454e-05	0.439163	0.344828
PPP3CA	4.74838	0.36437	2.05052e-06	5.99043e-05	0.661597	0.586207
SCLT1	4.7346	0.602614	2.19482e-06	6.38618e-05	0.385932	0.29232
STAU1	4.7294	0.549317	2.25188e-06	6.52595e-05	0.401141	0.301724
PHF21A	4.72401	0.409948	2.31244e-06	6.68805e-05	0.595057	0.500784
NCKAP1L	4.71969	0.577638	2.36207e-06	6.81795e-05	0.389734	0.297022
LAG3	4.71354	0.837675	2.43447e-06	7.01292e-05	0.254119	0.151254
ZMYND11	4.7103	0.511397	2.47354e-06	7.11131e-05	0.425856	0.329937
DYNC1H1	4.70815	0.553549	2.49974e-06	7.16859e-05	0.401774	0.304859
ARIH2	4.7063	0.495963	2.52252e-06	7.20913e-05	0.441065	0.340125
ZBTB44	4.70395	0.515892	2.55178e-06	7.27625e-05	0.429658	0.335423
LYN	4.70361	1.05125	2.55607e-06	7.27625e-05	0.197719	0.0916928
GTDC1	4.69588	0.443219	2.65456e-06	7.54178e-05	0.516477	0.424765
SLC20A1	4.6941	0.602535	2.6778e-06	7.59289e-05	0.359316	0.257837
FNDC3B	4.69301	0.523288	2.6922e-06	7.61878e-05	0.39924	0.293887
C12orf75	4.68887	0.40038	2.74717e-06	7.75915e-05	0.576046	0.495298
VTI1A	4.67069	0.359022	3.00195e-06	8.46079e-05	0.663498	0.597179
LCP1	4.65792	0.271683	3.19426e-06	8.95197e-05	0.811153	0.765674
KIF13B	4.65278	0.531147	3.27495e-06	9.14268e-05	0.40621	0.307994
GRAP2	4.64384	0.361532	3.41985e-06	9.5288e-05	0.65526	0.584639
RBM5	4.61476	0.542994	3.93543e-06	0.000109329	0.391635	0.297806
JARID2	4.61458	0.404321	3.9389e-06	0.000109329	0.554499	0.462382
FAM172A	4.61362	0.298254	3.95713e-06	0.000109625	0.742079	0.691223
FBXW7	4.60976	0.350489	4.03133e-06	0.000111467	0.652091	0.580721
USP24	4.60453	0.373124	4.134e-06	0.00011387	0.58365	0.503918
PLEKHA5	4.59914	0.912572	4.24243e-06	0.00011663	0.239544	0.139498
LINC00623	4.59875	0.406853	4.25034e-06	0.00011663	0.538657	0.451411
RNF38	4.59617	0.397576	4.30331e-06	0.00011786	0.585551	0.5
AGK	4.59165	0.618714	4.39766e-06	0.000120217	0.333967	0.238245
ACAP1	4.58952	0.409096	4.44265e-06	0.000121217	0.528517	0.445925
TSEN54	4.5836	0.726381	4.5703e-06	0.000124465	0.283904	0.184953
HLA-DRB1	4.57993	0.415406	4.65141e-06	0.000126436	0.510139	0.402038
LATS1	4.57328	0.572514	4.80152e-06	0.000130028	0.358682	0.257837
PTGDR	4.56078	0.780564	5.09634e-06	0.00013724	0.260456	0.160658
CDK11B	4.55985	0.884481	5.11912e-06	0.000137598	0.237643	0.139498
VPS13D	4.55066	0.440383	5.34773e-06	0.000143476	0.465779	0.365204
SAMSN1	4.54534	0.451683	5.48468e-06	0.000146878	0.474651	0.380878
SFSWAP	4.53488	0.568276	5.76371e-06	0.000153497	0.359316	0.261755
KMT2E	4.53303	0.277938	5.81445e-06	0.000154564	0.785171	0.733542
REL	4.52855	0.552016	5.93901e-06	0.000157585	0.359949	0.266458
F2R	4.52693	0.864067	5.98476e-06	0.000158508	0.232573	0.132445
SFMBT2	4.52487	0.415027	6.04323e-06	0.000159765	0.554499	0.474922
LCOR	4.51985	0.403293	6.18848e-06	0.000163306	0.538657	0.448276
BTBD9	4.51683	0.373576	6.27723e-06	0.000165346	0.638783	0.561912
FCGR3A	4.50879	1.0764	6.51988e-06	0.000171425	0.211027	0.11442
OPTN	4.50529	0.424812	6.62813e-06	0.000173955	0.487959	0.394984
DNAJC1	4.49538	0.390653	6.94461e-06	0.000181602	0.581749	0.496082
ARL15	4.49399	0.354069	6.99024e-06	0.000182465	0.712294	0.630094
XRN1	4.48549	0.331891	7.27474e-06	0.00018955	0.628644	0.569749
KLF6	4.47285	0.308437	7.71823e-06	0.000200743	0.749683	0.681818
NKTR	4.46198	0.360272	8.12056e-06	0.000210828	0.579848	0.505486
ABCC1	4.46159	0.503809	8.13529e-06	0.000210832	0.41128	0.3221
MVB12B	4.45652	0.542702	8.33005e-06	0.000215494	0.385932	0.297022
STIM1	4.44939	0.320341	8.61132e-06	0.000222372	0.701521	0.625392
ZFC3H1	4.4398	0.491166	9.00431e-06	0.000230871	0.410646	0.323668
CDK19	4.43199	0.630483	9.33691e-06	0.000238975	0.320659	0.22884
ANXA2	4.43043	0.479338	9.40443e-06	0.000240278	0.411914	0.311912
SP140	4.41419	0.450475	1.01389e-05	0.000257388	0.435995	0.345611
CDK11A	4.41405	0.709341	1.01453e-05	0.000257388	0.280101	0.185737
PXN	4.39872	0.546207	1.08889e-05	0.000275769	0.368188	0.278997
ZBTB1	4.39697	0.49983	1.09775e-05	0.000277527	0.405577	0.3221
LUC7L3	4.38426	0.316254	1.16379e-05	0.000292687	0.652091	0.594044
EZR	4.36277	0.361904	1.28427e-05	0.000322429	0.583016	0.513323
CASP8	4.36117	0.365022	1.2937e-05	0.000324231	0.619772	0.539185
UBR4	4.34687	0.667483	1.38095e-05	0.000345501	0.290875	0.19906
AUTS2	4.34586	0.601002	1.38729e-05	0.000346488	0.338403	0.246082
XCL2	4.34525	0.630095	1.3912e-05	0.000346864	0.312421	0.216301
RAB10	4.33037	0.411577	1.48856e-05	0.000370501	0.506337	0.425549
AEBP2	4.32341	0.403609	1.53638e-05	0.000381746	0.508238	0.420063
SNX14	4.31786	0.450695	1.57552e-05	0.0003908	0.451838	0.367555
ITGB7	4.31708	0.706411	1.58108e-05	0.000391506	0.277567	0.184169
CCNT2	4.3108	0.618224	1.62667e-05	0.000402108	0.320025	0.231191
BOD1L1	4.30586	0.499582	1.66337e-05	0.000410477	0.395437	0.304075
NUTM2B-AS1	4.3049	0.460688	1.67059e-05	0.000411557	0.432193	0.342476
RBM39	4.29017	0.258871	1.78538e-05	0.000439088	0.802915	0.748433
SCD5	4.28718	1.75448	1.80959e-05	0.000444287	0.133714	0.0399687
MT-ATP8	4.26164	0.436898	2.02936e-05	0.000496558	0.442332	0.354232
VAV1	4.25597	0.532824	2.08144e-05	0.000507584	0.36185	0.275862
MXRA7	4.25366	1.81029	2.10302e-05	0.000511982	0.133714	0.0415361
MECP2	4.25179	0.350166	2.12069e-05	0.000515417	0.581115	0.510188
ADD1	4.24859	0.426406	2.15119e-05	0.000521952	0.467681	0.376176
HERC2	4.24704	0.563753	2.16615e-05	0.000524702	0.337136	0.249216
DGKD	4.23929	0.478606	2.24224e-05	0.000542225	0.41635	0.337774
KLRC4	4.23817	0.696909	2.25345e-05	0.000544025	0.268061	0.177116
SMAD7	4.23674	1.03526	2.26793e-05	0.000546609	0.190114	0.0971787
FAM169A	4.23411	0.96933	2.2946e-05	0.000551201	0.214829	0.125392
MAP3K8	4.2297	0.707619	2.34004e-05	0.000561183	0.261724	0.170063
SYTL2	4.21855	0.525383	2.45877e-05	0.00058868	0.377693	0.293103
GSAP	4.21442	0.624953	2.50425e-05	0.000598578	0.301014	0.209248
PTGER4	4.20978	0.994039	2.55621e-05	0.000609988	0.198352	0.107367
PI4KA	4.20898	0.47482	2.56527e-05	0.000611142	0.392902	0.301724
SON	4.2024	0.260866	2.641e-05	0.000628149	0.747148	0.691223
DENND1B	4.20199	0.44642	2.6458e-05	0.000628258	0.449303	0.366771
VOPP1	4.19038	0.350621	2.78483e-05	0.000660186	0.581749	0.509404
SH2D2A	4.18819	1.00428	2.81187e-05	0.000664419	0.195817	0.104232
SREBF2	4.17348	0.614639	2.99983e-05	0.000706523	0.312421	0.228056
PLEKHA2	4.16697	0.457453	3.08677e-05	0.000724639	0.434094	0.354232
RAB6A	4.16612	0.423949	3.09823e-05	0.000726138	0.455006	0.374608
BIN2	4.16576	0.326171	3.1032e-05	0.000726138	0.634981	0.56348
MARCH7	4.16416	0.401013	3.12503e-05	0.000730065	0.493663	0.413009
PDIA3	4.14732	0.395784	3.36386e-05	0.000784593	0.482256	0.401254
HEG1	4.13933	0.914893	3.48326e-05	0.00080983	0.213561	0.126176
HP1BP3	4.13871	0.307541	3.49264e-05	0.000810707	0.619772	0.562696
TPM3	4.12953	0.255266	3.63511e-05	0.000840568	0.778834	0.730408
RABEP1	4.1293	0.386634	3.63872e-05	0.000840568	0.5	0.425549
USP47	4.1293	0.361215	3.63872e-05	0.000840568	0.53929	0.467085
FAM49A	4.12745	0.803638	3.66811e-05	0.000844659	0.223067	0.131661
CNOT6L	4.12368	0.2558	3.72869e-05	0.000857243	0.773764	0.73511
TTC14	4.11831	0.428911	3.81661e-05	0.000874674	0.423321	0.340125
MON2	4.11662	0.372006	3.8447e-05	0.000878328	0.536122	0.452978
MED15	4.11459	0.406703	3.87874e-05	0.000884707	0.465779	0.389498
BBS9	4.10954	0.433505	3.96452e-05	0.000902848	0.467681	0.387931
CLASP2	4.1091	0.419028	3.97197e-05	0.000903124	0.467047	0.383229
YWHAQ	4.10741	0.394821	4.00115e-05	0.000908329	0.465146	0.387931
EP300	4.10536	0.408216	4.0369e-05	0.00091501	0.47782	0.394984
SETX	4.10337	0.328823	4.07175e-05	0.000921465	0.584284	0.515674
CHD3	4.1012	0.555401	4.11013e-05	0.000928698	0.342205	0.254702
BAZ1A	4.10026	0.380052	4.12681e-05	0.00093101	0.509506	0.423981
EHMT1	4.08409	0.388516	4.425e-05	0.000992092	0.493663	0.412226
MTMR12	4.07772	0.650069	4.54803e-05	0.00101635	0.276933	0.188871
STAG1	4.0572	0.283965	4.96642e-05	0.00110152	0.723701	0.670846
IL18R1	4.05316	0.974158	5.05308e-05	0.00111885	0.186946	0.0979624
SUSD1	4.05284	0.788913	5.06e-05	0.00111885	0.236375	0.149687
UPF2	4.04891	0.433274	5.14569e-05	0.00113606	0.431559	0.351881
KCNAB2	4.03918	0.44056	5.3639e-05	0.00118243	0.425222	0.347962
DAPK2	4.03495	1.80194	5.46136e-05	0.00120208	0.128644	0.0415361
EXOC4	4.03057	0.288335	5.56429e-05	0.00122288	0.68948	0.640282
KDM5A	4.02757	0.327253	5.63557e-05	0.00123666	0.577313	0.510972
ZNF207	4.02568	0.325213	5.68118e-05	0.00124478	0.557668	0.505486
AGO4	4.01654	0.453329	5.90592e-05	0.00129011	0.385932	0.289969
CHFR	4.00893	0.610018	6.09941e-05	0.00133037	0.30038	0.217085
TRBC2	4.00336	0.270142	6.24498e-05	0.00136007	0.81052	0.759404
NBEAL2	3.99395	1.04717	6.49828e-05	0.00141098	0.178074	0.0909091
SAMD9L	3.99294	0.70995	6.5259e-05	0.00141486	0.244613	0.15674
ADCY7	3.99155	0.623298	6.56437e-05	0.00142107	0.295311	0.214734
PIEZO1	3.99027	0.857908	6.59988e-05	0.00142662	0.214195	0.128527
DGKZ	3.98958	0.4743	6.61897e-05	0.00142861	0.384664	0.30094
PZP	3.98419	0.349674	6.77104e-05	0.00145925	0.711027	0.610502
MAP4K5	3.97681	0.458755	6.98452e-05	0.00150302	0.403676	0.320533
RALGDS	3.97526	0.543944	7.03027e-05	0.00151062	0.332066	0.250784
TSPAN32	3.96838	0.786584	7.2362e-05	0.00155256	0.229404	0.144984
RNF125	3.96434	0.353741	7.35995e-05	0.00157677	0.551331	0.487461
ARRB2	3.95961	0.572919	7.50721e-05	0.00160357	0.306717	0.226489
HDAC4	3.95886	0.533164	7.53094e-05	0.00160627	0.340304	0.260972
GBP5	3.95607	0.434151	7.6193e-05	0.00162272	0.42839	0.346395
RAB4B	3.95305	0.885838	7.71599e-05	0.0016409	0.206591	0.121473
GOLGB1	3.94362	0.561742	8.0261e-05	0.00170434	0.318758	0.239028
NCOA7	3.94097	0.438996	8.11529e-05	0.00172075	0.426489	0.351097
SAMD9	3.93471	0.584534	8.32971e-05	0.00176363	0.308619	0.229624
ZHX2	3.93281	0.380234	8.39572e-05	0.00177501	0.504436	0.433386
ESCO1	3.92825	0.526834	8.55679e-05	0.00180619	0.333333	0.248433
IDS	3.92722	0.382084	8.59344e-05	0.0018083	0.474651	0.395768
BPTF	3.92516	0.254583	8.66717e-05	0.0018191	0.707224	0.663793
DECR1	3.92068	0.391893	8.82981e-05	0.00185055	0.466413	0.397335
TBC1D22A	3.90328	0.30748	9.48992e-05	0.00198315	0.617871	0.544671
PTPRA	3.89878	0.276969	9.66801e-05	0.00201745	0.67237	0.624608
UBE2K	3.88948	0.31753	0.00010046	0.00208729	0.617871	0.539969
RBM33	3.88667	0.349617	0.000101629	0.00210855	0.52725	0.451411
MBD5	3.87289	0.26858	0.000107551	0.00222607	0.700253	0.665361
STIM2	3.87278	0.312347	0.000107601	0.00222607	0.581115	0.500784
TRA2A	3.86976	0.269589	0.000108941	0.00225056	0.647655	0.589342
BCAS3	3.86752	0.338052	0.000109946	0.00226808	0.604563	0.540752
SLCO4C1	3.86691	1.4364	0.000110224	0.00227058	0.132446	0.0470219
ZC3H7A	3.86654	0.553152	0.000110389	0.00227075	0.292776	0.205329
KLC1	3.85085	0.430354	0.000117709	0.00241446	0.408112	0.331505
FGL2	3.85014	1.50188	0.00011805	0.00241802	0.129278	0.0446708
PPP3CC	3.84112	0.281172	0.000122476	0.00250512	0.707224	0.637147
GAK	3.83554	0.618424	0.000125287	0.00255901	0.269328	0.185737
SNX5	3.83141	0.697399	0.000127412	0.00259725	0.231305	0.145768
FUT11	3.82894	0.597295	0.000128696	0.00261481	0.282636	0.196708
ACTR2	3.82314	0.259492	0.000131764	0.00266495	0.729404	0.670846
KIF21A	3.81478	0.434801	0.000136306	0.00274912	0.372624	0.286834
LINC00299	3.8121	1.37751	0.000137789	0.00277129	0.139417	0.0564263
SPG11	3.81128	0.372396	0.000138248	0.00277667	0.498099	0.419279
USP15	3.81062	0.295693	0.000138619	0.00278026	0.686946	0.60815
ADIPOR2	3.80651	0.462195	0.000140943	0.00282296	0.340938	0.255486
ATG12	3.80251	0.495201	0.000143238	0.00286152	0.321926	0.238245
HNRNPU	3.80208	0.272492	0.000143489	0.00286206	0.658428	0.602665
CSGALNACT2	3.80141	0.443692	0.000143873	0.00286577	0.398606	0.322884
TBRG1	3.79527	0.458343	0.000147484	0.00292803	0.378327	0.304859
CD58	3.79506	0.57572	0.000147606	0.00292803	0.299113	0.221787
ITCH	3.79403	0.295216	0.000148219	0.00293565	0.657795	0.5721
RGS3	3.79111	0.700987	0.000149975	0.00296069	0.235741	0.152821
SP140L	3.79095	0.509253	0.000150072	0.00296069	0.326362	0.242947
MT2A	3.78924	0.368495	0.00015111	0.00297553	0.490494	0.432602
ASH1L	3.78903	0.256759	0.000151236	0.00297553	0.750317	0.695925
AUH	3.78533	0.439784	0.000153504	0.00301606	0.378327	0.297022
FBXW4	3.78248	0.428412	0.000155276	0.00304457	0.404309	0.340125
RIPK1	3.7769	0.510347	0.000158792	0.00310729	0.30545	0.220219
NFATC2	3.76221	0.29727	0.000168417	0.00329118	0.626109	0.570533
RB1CC1	3.75593	0.391917	0.000172699	0.00336607	0.437262	0.36442
COMMD1	3.75591	0.453339	0.000172714	0.00336607	0.394804	0.322884
P2RY8	3.75488	0.290196	0.000173425	0.00337483	0.658428	0.607367
PTCH1	3.75458	0.92105	0.000173631	0.00337483	0.190114	0.108934
VPS13A	3.75406	0.410964	0.000173995	0.00337738	0.410013	0.336207
PRKCE	3.75182	0.507198	0.000175557	0.00340312	0.319392	0.23511
EWSR1	3.75038	0.462092	0.000176567	0.00341813	0.36185	0.285266
PSMB9	3.74535	0.278472	0.00018014	0.00348263	0.627376	0.56348
TMC8	3.74257	0.329035	0.00018215	0.00351679	0.556401	0.482759
KDM2B	3.74222	0.47636	0.000182399	0.0035169	0.373257	0.295455
ENTPD4	3.74136	0.781723	0.00018303	0.00352437	0.220532	0.14185
ERICH1	3.73992	0.478026	0.000184081	0.0035399	0.356147	0.278213
PTK2B	3.72747	0.382742	0.000193414	0.0037095	0.448669	0.372257
TRPS1	3.7268	0.358155	0.000193923	0.00371434	0.467047	0.380094
BATF	3.72418	0.593077	0.000195954	0.00374826	0.269962	0.189655
ZNF451	3.72203	0.440746	0.000197628	0.00377032	0.380862	0.304859
TRANK1	3.7163	0.367053	0.000202165	0.00385179	0.451838	0.374608
SIPA1L1	3.71305	0.385894	0.000204775	0.00389639	0.45564	0.384013
LPGAT1	3.71141	0.519747	0.000206111	0.00391664	0.328264	0.254702
ZRSR2	3.71077	0.491491	0.000206632	0.0039214	0.328264	0.248433
DNAJB14	3.70972	0.321755	0.000207492	0.00393255	0.570976	0.503918
LRCH3	3.69286	0.342012	0.000221749	0.0041863	0.515209	0.44279
ATP2A3	3.68977	0.503012	0.000224454	0.00423185	0.329531	0.250784
SLC9A3R1	3.68724	0.287602	0.000226702	0.00426867	0.585551	0.52116
MYO5A	3.68251	0.372739	0.00023095	0.004343	0.465146	0.393417
HPS3	3.68201	0.67109	0.000231406	0.00434592	0.246515	0.167712
FNBP4	3.6813	0.315689	0.00023205	0.00435236	0.550063	0.486677
INPP5D	3.67714	0.280248	0.000235863	0.00441245	0.62801	0.5721
PKN1	3.67353	0.530574	0.000239222	0.00446373	0.320025	0.240596
KIAA2026	3.67271	0.337511	0.000239993	0.00447235	0.493663	0.428683
KDM4B	3.67145	0.781578	0.000241176	0.00448861	0.207858	0.127743
MSC-AS1	3.66437	0.573011	0.000247948	0.00460279	0.287706	0.210815
PPP2R5E	3.65496	0.331757	0.000257224	0.0047626	0.528517	0.454545
S100A11	3.65249	0.325373	0.000259709	0.00479648	0.531686	0.460815
KLRC3	3.65135	0.942295	0.000260867	0.00481172	0.187579	0.110502
CDK5RAP2	3.65089	0.472467	0.000261331	0.00481415	0.329531	0.246865
FOXO3	3.64945	0.404944	0.000262799	0.00483504	0.40621	0.333856
SETD2	3.64715	0.288072	0.00026517	0.00487245	0.595057	0.543103
GSK3B	3.6439	0.298224	0.000268536	0.00492805	0.606464	0.535266
THRAP3	3.63945	0.302293	0.000273224	0.00500772	0.564005	0.50627
CWF19L2	3.63527	0.38624	0.000277693	0.0050832	0.426489	0.358934
ZNRF2	3.63259	0.388158	0.000280587	0.00512966	0.413815	0.344044
ANXA4	3.62962	0.789612	0.000283834	0.00518249	0.200887	0.122257
PAXBP1	3.62898	0.551576	0.000284539	0.00518879	0.290875	0.212382
PTPN7	3.62611	0.546499	0.000287727	0.00524033	0.282003	0.201411
PDE4B	3.61663	0.633833	0.000298469	0.0054155	0.247782	0.169279
CREBBP	3.61434	0.288217	0.000301112	0.00545663	0.595057	0.527429
ZNF708	3.6081	0.50949	0.000308442	0.00557548	0.316857	0.241379
PILRB	3.60765	0.636571	0.000308986	0.00557833	0.262357	0.189655
AKIRIN2	3.60671	0.555098	0.000310103	0.00558455	0.2782	0.201411
MAPRE2	3.60484	0.358258	0.000312348	0.00561799	0.454373	0.381661
DDX46	3.60248	0.332673	0.00031519	0.00566206	0.506337	0.438871
SH3GLB1	3.60187	0.441576	0.000315939	0.00566847	0.369455	0.296238
ACSL4	3.60073	0.540323	0.00031733	0.00568638	0.288973	0.210815
CLASP1	3.58844	0.290479	0.000332668	0.00595385	0.572243	0.510188
FAM120B	3.58206	0.465677	0.000340893	0.00609351	0.354246	0.28605
ATP6V1H	3.58151	0.519865	0.000341609	0.00609441	0.301014	0.223354
TAF1	3.58106	0.448477	0.000342207	0.00609441	0.370089	0.301724
UHRF2	3.57848	0.38907	0.000345604	0.00614734	0.419518	0.346395
PIK3R1	3.57804	0.297611	0.000346179	0.00614999	0.594423	0.572884
SYAP1	3.57418	0.614876	0.000351326	0.00623378	0.25602	0.181034
PCYT1A	3.57114	0.66449	0.000355428	0.00629111	0.240177	0.164577
TNRC18	3.56746	0.804983	0.000360452	0.00637225	0.19962	0.123041
PKN2	3.56379	0.320032	0.000365543	0.00645436	0.495564	0.426332
ANKRD36C	3.56246	0.558204	0.000367394	0.00647912	0.277567	0.199843
GNLY	3.5456	0.589989	0.000391717	0.00689126	0.276933	0.197492
VPS26A	3.54435	0.472958	0.000393588	0.00691577	0.325729	0.246865
PPP6R1	3.53996	0.499133	0.000400188	0.00702258	0.313688	0.237461
UBR5	3.53966	0.345898	0.000400638	0.00702258	0.495564	0.423981
ADCY9	3.53569	0.658306	0.000406715	0.00712046	0.257288	0.184169
GPR65	3.53183	0.501064	0.000412699	0.00721089	0.313054	0.238245
VAV3	3.52995	0.320108	0.000415632	0.00725024	0.555133	0.477273
CPQ	3.5284	0.612535	0.000418079	0.00728414	0.26109	0.187304
NBPF12	3.52502	0.631601	0.000423451	0.00736887	0.245247	0.169279
MVP	3.52436	0.716755	0.000424512	0.00737149	0.226869	0.153605
RFX3	3.52429	0.305154	0.000424621	0.00737149	0.588086	0.521944
FBXO32	3.51378	0.5477	0.000441778	0.00766014	0.268695	0.19279
CSNK1D	3.51271	0.574518	0.000443567	0.00768194	0.273764	0.203762
KLF3	3.50681	0.385728	0.000453508	0.00784471	0.43346	0.376176
LSP1	3.50311	0.317196	0.000459856	0.00793554	0.527883	0.458464
RALGAPB	3.49142	0.452958	0.000480468	0.00826455	0.342205	0.27116
PET100	3.491	0.310651	0.000481208	0.00826455	0.539924	0.453762
NRDC	3.48975	0.370477	0.000483476	0.00829365	0.42142	0.354232
ULK4	3.48621	0.501602	0.000489921	0.00839426	0.328897	0.265674
MEF2D	3.48159	0.773545	0.000498441	0.00852005	0.198986	0.123824
SAMHD1	3.48061	0.258176	0.000500273	0.00853337	0.66033	0.596395
LILRB1	3.48054	1.1079	0.000500401	0.00853337	0.136882	0.0595611
ARHGEF1	3.47734	0.315627	0.000506409	0.00862565	0.51711	0.452978
KIF1B	3.47689	0.692433	0.000507272	0.00863019	0.21673	0.141066
NBAS	3.46613	0.396043	0.000528014	0.00897251	0.405577	0.339342
KIAA1671	3.46419	0.782277	0.00053184	0.00902693	0.187579	0.110502
KRCC1	3.46044	0.566506	0.000539296	0.00914274	0.264892	0.191223
BTN3A2	3.45905	0.292443	0.000542094	0.00917801	0.546261	0.484326
KDM3A	3.45877	0.544618	0.000542646	0.00917801	0.270596	0.195925
GPR132	3.45123	0.897168	0.000558033	0.00942723	0.171736	0.096395
EXOC2	3.44765	0.360223	0.000565495	0.00951792	0.430292	0.369906
RC3H1	3.4471	0.284222	0.000566644	0.00951792	0.565272	0.510188
RPS6KC1	3.44634	0.429369	0.000568227	0.00953263	0.325729	0.244514
ZNF292	3.44196	0.267276	0.000577521	0.00967732	0.657161	0.590909
TMX3	3.43805	0.546883	0.000585917	0.00979531	0.272497	0.19906
KDM7A	3.43684	0.421135	0.000588542	0.0098165	0.355513	0.283699
CDK17	3.43371	0.287824	0.000595379	0.00990768	0.610266	0.53605
SSBP4	3.42916	0.450333	0.000605442	0.0100613	0.346641	0.274295
ABCF1	3.42891	0.488365	0.000606003	0.0100613	0.311153	0.239812
MICU2	3.42814	0.335372	0.000607739	0.0100786	0.475919	0.413009
MLLT6	3.41806	0.335712	0.000630686	0.0104233	0.43853	0.369122
ASCC3	3.40159	0.309352	0.000669947	0.0110469	0.536122	0.467868
JAK2	3.39769	0.522414	0.000679585	0.011193	0.285805	0.214734
SFT2D2	3.39702	0.490542	0.000681233	0.0112074	0.31749	0.246865
COPB1	3.39252	0.398134	0.000692522	0.0113802	0.387199	0.317398
YPEL1	3.39099	0.522804	0.000696402	0.0114292	0.270596	0.194357
MKLN1	3.39033	0.273895	0.000698087	0.0114292	0.58365	0.518025
ERCC5	3.38649	0.449428	0.000707924	0.0115676	0.320025	0.24373
KMT2A	3.38487	0.25516	0.000712121	0.011623	0.691381	0.632445
GNPTAB	3.38259	0.372466	0.00071807	0.0116985	0.38403	0.30721
PIKFYVE	3.38185	0.420876	0.000719984	0.0116985	0.337136	0.265674
PSAP	3.3811	0.447637	0.000721962	0.0117175	0.311153	0.232759
VCL	3.38016	0.463107	0.000724427	0.0117443	0.319392	0.249216
TAF15	3.37674	0.274991	0.000733511	0.011865	0.603929	0.538401
NUTM2A-AS1	3.37626	0.331988	0.000734792	0.0118724	0.457541	0.39185
HIPK1	3.37066	0.362767	0.000749882	0.0121027	0.41635	0.344828
BRD7	3.36966	0.376081	0.000752623	0.0121334	0.410013	0.344828
FBXO7	3.36614	0.51791	0.000762288	0.0122755	0.277567	0.204545
ZC3H18	3.36337	0.566961	0.000769962	0.0123716	0.255387	0.181818
MDM2	3.36065	0.517967	0.00077758	0.0124801	0.285171	0.215517
SLC25A24	3.35892	0.749865	0.000782482	0.0125449	0.204056	0.131661
MPHOSPH8	3.35462	0.276637	0.00079473	0.0127271	0.585551	0.524295
ZFYVE28	3.35371	0.536699	0.000797359	0.012741	0.267427	0.194357
UBR1	3.33701	0.344491	0.000846847	0.0134871	0.457541	0.398903
TBC1D5	3.33502	0.25356	0.000852923	0.0135689	0.709759	0.65674
ANKRD13D	3.33306	0.566293	0.000858968	0.01365	0.268695	0.199843
FLI1	3.33242	0.255005	0.000860945	0.0136515	0.629278	0.572884
PPP3CB	3.3308	0.356201	0.000865977	0.0136862	0.42839	0.362853
AP2B1	3.32431	0.30457	0.000886378	0.0139934	0.503802	0.437304
TRPV2	3.32111	0.628708	0.000896599	0.0141393	0.24398	0.174765
PNN	3.31862	0.373561	0.000904631	0.0142194	0.413181	0.344828
LGR6	3.3141	0.72832	0.000919393	0.0144127	0.195184	0.122257
KDM2A	3.31284	0.250098	0.000923533	0.0144537	0.67237	0.609718
WDTC1	3.30713	0.577177	0.00094257	0.0147222	0.264259	0.195925
NAIP	3.30708	0.913191	0.000942724	0.0147222	0.166033	0.0948276
PAFAH1B1	3.30405	0.272703	0.000953001	0.0148666	0.591255	0.533699
CSK	3.30117	0.36304	0.000962832	0.0150038	0.403676	0.340125
VEZT	3.30062	0.507344	0.000964716	0.015017	0.283904	0.216301
OSBPL3	3.29982	0.349615	0.000967468	0.0150436	0.41128	0.336991
NR6A1	3.2932	1.40362	0.000990557	0.0153758	0.116603	0.0446708
HTT	3.2905	0.416167	0.0010001	0.015501	0.333967	0.260972
PTBP3	3.28892	0.273285	0.00100571	0.0155713	0.581749	0.522727
IFNAR2	3.28675	0.327531	0.0010135	0.015675	0.467681	0.40674
TGFBR1	3.28232	0.304934	0.00102956	0.0159065	0.474018	0.398119
UBA6	3.27953	0.476489	0.00103979	0.0160302	0.301648	0.23511
SS18	3.26686	0.417678	0.00108749	0.01673	0.340938	0.273511
SH3BGRL	3.26487	0.282139	0.00109515	0.0168299	0.530418	0.463166
IKBKB	3.26391	0.474211	0.00109887	0.0168691	0.306084	0.239028
NFATC2IP	3.26279	0.415794	0.00110321	0.0169179	0.316857	0.24373
CDK12	3.25968	0.362348	0.00111537	0.0170681	0.387199	0.322884
UBE2F	3.25749	0.504974	0.00112402	0.0171824	0.265526	0.194357
BAZ2B	3.25642	0.397337	0.00112828	0.017187	0.370722	0.310345
CD63	3.25564	0.356428	0.00113137	0.017187	0.430925	0.36442
ZBP1	3.25559	0.817898	0.00113156	0.017187	0.173638	0.101881
RTF1	3.25534	0.375896	0.00113256	0.017187	0.374525	0.306426
SMARCA5	3.25331	0.359356	0.00114069	0.0172798	0.397338	0.331505
ADGRG5	3.25319	0.422943	0.00114115	0.0172798	0.337136	0.268025
XAF1	3.24906	0.544065	0.00115787	0.0174963	0.260456	0.19279
FAR1	3.24812	0.436611	0.00116169	0.0175357	0.309252	0.239028
NUP214	3.24563	0.46696	0.0011719	0.0176713	0.301648	0.23511
PECAM1	3.24531	0.414338	0.00117321	0.0176728	0.378327	0.315831
TRIM37	3.24223	0.624273	0.00118598	0.017828	0.221166	0.15047
SPTAN1	3.23901	0.361236	0.00119946	0.0179931	0.408112	0.340909
ZNF808	3.22836	1.01085	0.00124501	0.0186378	0.145754	0.0752351
KLHDC4	3.22409	0.451217	0.00126373	0.0188595	0.307351	0.240596
UBXN7	3.2224	0.446758	0.00127121	0.0189516	0.30545	0.238245
APOL6	3.22185	0.32733	0.00127365	0.0189639	0.413181	0.344044
HSP90B1	3.22162	0.266939	0.00127466	0.0189639	0.538023	0.480408
PSD4	3.21833	0.614351	0.00128937	0.019163	0.21673	0.144201
TRAPPC10	3.21692	0.308572	0.00129576	0.0192381	0.474018	0.401254
CCAR1	3.21493	0.348994	0.00130476	0.0193519	0.40621	0.336207
PPP2R2D	3.21285	0.457136	0.00131424	0.0194666	0.285805	0.21395
MRPS5	3.21265	0.531845	0.00131518	0.0194666	0.257288	0.189655
TMOD3	3.21032	0.311535	0.00132589	0.0196008	0.463878	0.403605
RPS6KA1	3.20981	0.653211	0.00132821	0.0196008	0.219265	0.15047
CEP120	3.20979	0.492131	0.00132832	0.0196008	0.2782	0.209248
CAB39	3.20869	0.296153	0.00133339	0.0196557	0.485425	0.4279
WDR44	3.20595	0.456919	0.00134616	0.0198237	0.292776	0.223354
LASP1	3.20458	0.434745	0.00135259	0.019898	0.308619	0.239812
EIF3A	3.20164	0.277006	0.0013665	0.0200823	0.553866	0.497649
OGFR	3.19924	0.735228	0.00137792	0.0202296	0.184411	0.112853
UBE2V1	3.19615	0.28676	0.00139273	0.0204263	0.47275	0.402821
SARNP	3.18864	0.348913	0.00142945	0.0209436	0.404309	0.337774
PPFIA1	3.18306	0.504643	0.00145726	0.0212648	0.272497	0.204545
ATE1	3.1795	0.367379	0.0014753	0.0214847	0.370722	0.304075
MAD1L1	3.17648	0.431715	0.00149072	0.0216222	0.325095	0.259404
YAF2	3.17338	0.354496	0.00150677	0.0218331	0.404309	0.345611
ITGB2-AS1	3.16737	0.479728	0.00153825	0.0222639	0.271229	0.202194
KRIT1	3.16712	0.440791	0.00153958	0.0222639	0.320025	0.253918
AATF	3.16081	0.435033	0.0015733	0.0227287	0.308619	0.242947
LUC7L	3.15873	0.457065	0.00158456	0.0228458	0.307985	0.245298
FERMT3	3.15346	0.418181	0.00161349	0.0232166	0.314322	0.244514
ZNF335	3.15286	0.767113	0.00161678	0.0232304	0.185044	0.118339
LINC01588	3.15005	0.648352	0.00163241	0.0234189	0.226869	0.160658
TAGLN2	3.14809	0.307982	0.00164342	0.0235535	0.474651	0.417712
EXOC1	3.14523	0.518031	0.00165955	0.0237611	0.258555	0.191223
DNM2	3.14128	0.363118	0.00168211	0.024006	0.383397	0.326803
ACIN1	3.14107	0.344371	0.00168329	0.024006	0.39417	0.327586
NEDD9	3.13685	0.305366	0.00170774	0.0243068	0.479721	0.412226
UIMC1	3.13292	0.3808	0.00173077	0.0246103	0.34474	0.279781
FAM102B	3.13194	0.617809	0.00173657	0.0246685	0.21673	0.148903
RNPS1	3.12824	0.398099	0.00175859	0.0249568	0.33967	0.272727
GON4L	3.12783	0.356376	0.00176105	0.0249672	0.383397	0.319749
PLEKHG1	3.12488	0.747074	0.00177879	0.025194	0.179975	0.112069
CEP350	3.12337	0.271562	0.00178793	0.0252739	0.531052	0.474922
CCL3	3.12307	1.53374	0.00178973	0.0252747	0.10583	0.0376176
MBNL3	3.12257	0.510512	0.00179279	0.0252932	0.263625	0.197492
BCLAF1	3.1217	0.311334	0.00179808	0.0253432	0.47275	0.410658
NUGGC	3.12063	1.34326	0.00180465	0.025411	0.119138	0.0517241
STX7	3.11926	0.553271	0.00181307	0.0254996	0.236375	0.166928
CFDP1	3.11608	0.359176	0.00183271	0.0257308	0.382763	0.317398
VPS41	3.1149	0.436011	0.0018401	0.0258096	0.304816	0.236677
CHD4	3.11033	0.394234	0.00186881	0.0261869	0.349176	0.279781
CPT1A	3.10873	0.452137	0.00187895	0.0262801	0.287072	0.217868
ARHGAP17	3.1074	0.484034	0.00188739	0.0263706	0.272497	0.205329
RANBP2	3.10514	0.351908	0.00190189	0.0265475	0.404943	0.346395
NGLY1	3.10075	0.365682	0.00193028	0.0269179	0.371356	0.308777
PSME4	3.09767	0.332574	0.00195048	0.0271472	0.432826	0.366771
MED23	3.09685	0.454024	0.0019559	0.0271964	0.313688	0.252351
MLLT10	3.08844	0.273036	0.00201209	0.0279241	0.524715	0.471003
MTG1	3.0857	0.518245	0.00203074	0.0281558	0.252218	0.183386
CPEB3	3.08374	0.551653	0.00204419	0.0283152	0.2218	0.152038
MNAT1	3.07898	0.37633	0.00207708	0.0287432	0.368821	0.304075
ZFYVE16	3.07668	0.68022	0.00209322	0.0289389	0.191381	0.123824
TOP1	3.07569	0.280168	0.00210013	0.0290067	0.484157	0.416928
SNRNP70	3.07199	0.332364	0.00212634	0.0293127	0.41128	0.344828
TRPC4AP	3.07071	0.334689	0.00213547	0.0294106	0.398606	0.327586
WDR20	3.06896	0.406156	0.00214809	0.0295561	0.347909	0.290752
ARF1	3.06589	0.30965	0.0021702	0.0297972	0.439797	0.373824
RBM25	3.06555	0.250461	0.00217269	0.0297972	0.547529	0.503135
PATL2	3.06539	0.401144	0.00217385	0.0297972	0.333333	0.266458
UNC13D	3.06249	0.652121	0.00219504	0.0300582	0.206591	0.141066
DMXL1	3.06222	0.409483	0.00219705	0.0300582	0.323194	0.260972
MAST3	3.06085	0.746656	0.00220713	0.0301676	0.179975	0.113636
CNTRL	3.05712	0.297653	0.00223473	0.030516	0.468314	0.413793
IFNGR1	3.05532	0.525977	0.00224823	0.0306424	0.242712	0.175549
GPBP1L1	3.05367	0.303204	0.00226059	0.0307529	0.448035	0.389498
CCZ1B	3.05328	0.573778	0.00226352	0.0307638	0.214195	0.145768
PI4K2B	3.04972	0.566721	0.00229055	0.0310358	0.220532	0.152038
ZDHHC20	3.04239	0.29971	0.0023471	0.0317209	0.472117	0.412226
BTN3A3	3.04115	0.515209	0.00235674	0.0318014	0.248416	0.182602
CAMK1D	3.04106	0.294684	0.00235745	0.0318014	0.501267	0.444357
PDZD8	3.03325	0.475643	0.00241936	0.0325757	0.270596	0.206897
PPP2R5A	3.02989	0.313474	0.00244642	0.0328788	0.427757	0.37069
EFR3A	3.02845	0.335855	0.0024581	0.0329746	0.400507	0.335423
HIST1H1C	3.02594	0.628254	0.00247862	0.0332046	0.190114	0.123041
HGSNAT	3.02541	0.569819	0.00248293	0.0332046	0.228137	0.163009
AXIN1	3.02014	0.591933	0.00252661	0.0337371	0.225602	0.162226
SPAG9	3.01927	0.323826	0.00253386	0.0338027	0.375792	0.311912
CRADD	3.01719	0.477521	0.0025513	0.034004	0.295311	0.234326
SNX1	3.01685	0.40281	0.00255419	0.0340111	0.328264	0.266458
MIRLET7BHG	3.01107	1.02603	0.00260331	0.0346015	0.134347	0.0689655
OGFRL1	3.00823	0.863261	0.0026277	0.0348616	0.150824	0.0846395
BRD9	3.00773	0.481885	0.00263205	0.0348873	0.265526	0.198276
YTHDC2	3.00577	0.414106	0.00264911	0.0350813	0.311787	0.249216
TAP2	3.0012	0.495725	0.00268919	0.0355469	0.254119	0.188871
PBXIP1	2.99585	0.4782	0.00273678	0.03611	0.275665	0.214734
ST8SIA6	2.99499	0.817026	0.00274458	0.0361799	0.157795	0.0916928
CEP104	2.99297	0.726913	0.00276272	0.0363692	0.176172	0.110502
SHOC2	2.99284	0.327635	0.00276397	0.0363692	0.382763	0.318966
LAMP1	2.98966	0.463751	0.00279286	0.0366826	0.263625	0.199843
RNMT	2.98425	0.456025	0.00284276	0.0372703	0.28834	0.229624
TSC22D1	2.98023	0.435384	0.00288034	0.0377288	0.31749	0.259404
PRPF8	2.97861	0.379101	0.00289563	0.0378948	0.335868	0.275078
MARK4	2.97356	0.694611	0.0029437	0.0384542	0.191381	0.12931
GFI1	2.97235	0.956996	0.00295533	0.0385713	0.137516	0.0721003
ANKMY1	2.97205	0.537158	0.00295819	0.0385738	0.237009	0.173197
VPS37B	2.96833	0.504896	0.00299427	0.0390091	0.255387	0.191223
CLSTN1	2.96791	0.354604	0.00299828	0.0390262	0.34981	0.282915
ZNF518A	2.967	0.480589	0.0030072	0.0391071	0.267427	0.204545
RFC1	2.96643	0.365281	0.00301279	0.0391446	0.330798	0.261755
DENND1A	2.96604	0.364809	0.0030166	0.0391589	0.34474	0.278997
HLA-DQB1	2.96389	0.698869	0.00303773	0.0393625	0.171736	0.105799
SNRNP200	2.96252	0.376682	0.00305129	0.0395028	0.33967	0.276646
GPS2	2.96095	0.375944	0.00306695	0.03967	0.328897	0.26489
XPNPEP1	2.9604	0.66343	0.00307241	0.0397052	0.190114	0.126176
PSTPIP1	2.95677	0.429411	0.00310883	0.0401042	0.286439	0.220219
SLC4A7	2.95295	0.252276	0.00314751	0.0405309	0.615336	0.551724
ST8SIA4	2.95254	0.308488	0.00315171	0.0405488	0.461977	0.411442
DIS3L	2.94941	0.763067	0.00318381	0.0409253	0.164766	0.101097
SF3B2	2.94745	0.356815	0.00320411	0.0411132	0.319392	0.25
EED	2.94717	0.54238	0.00320695	0.0411132	0.224335	0.159091
FOCAD	2.94345	0.42814	0.00324578	0.0415742	0.294043	0.232759
CAPNS1	2.94311	0.374177	0.00324937	0.0415834	0.31749	0.253135
GTF3C1	2.94128	0.715382	0.00326861	0.0417925	0.175539	0.111285
ARHGAP9	2.93849	0.522853	0.00329814	0.0421298	0.232573	0.169279
ABL1	2.93824	0.458939	0.00330082	0.0421298	0.251584	0.184953
GLUL	2.93685	1.07506	0.00331568	0.0422823	0.123574	0.0587774
THUMPD3-AS1	2.93591	0.33953	0.00332571	0.0423728	0.361217	0.297022
STX2	2.93559	0.676618	0.00332914	0.0423792	0.181876	0.117555
POLR2B	2.9318	0.335386	0.00337006	0.0428623	0.363118	0.29232
SUPT6H	2.92976	0.452347	0.00339219	0.0431058	0.273131	0.210815
ALOX5AP	2.92561	0.436857	0.00343785	0.0436477	0.278834	0.214734
HSPA5	2.92446	0.442098	0.00345049	0.0437698	0.289607	0.229624
PANK2	2.92044	0.454028	0.00349533	0.0442997	0.286439	0.225705
ACBD3	2.91745	0.417865	0.00352905	0.0446879	0.275665	0.208464
XKR6	2.91546	0.319948	0.0035516	0.0448948	0.415082	0.358934
DDX58	2.9106	0.402133	0.00360738	0.0455203	0.304183	0.241379
FAM126B	2.9045	0.355007	0.00367842	0.0462956	0.352345	0.293103
ARHGAP10	2.90352	0.538738	0.00368998	0.0464007	0.230038	0.167712
ZMYM6	2.89774	0.510527	0.00375866	0.0471146	0.231305	0.166928
PRDM1	2.89742	0.354196	0.00376249	0.0471146	0.304816	0.234326
MAP4K1	2.89493	0.466073	0.00379247	0.0474009	0.258555	0.195925
TACC1	2.8944	0.39083	0.00379882	0.0474393	0.32256	0.26489
PHRF1	2.89264	0.829842	0.00382016	0.0476235	0.15019	0.0869906
TYROBP	2.88981	1.13154	0.00385475	0.048	0.137516	0.0768025
CLIP4	2.88684	0.327525	0.00389132	0.0483165	0.369455	0.308777
IL15	2.88675	0.78522	0.00389245	0.0483165	0.153992	0.0909091
FTO	2.88314	0.303784	0.00393733	0.0487481	0.442332	0.388715
TOX	2.8799	0.266988	0.00397807	0.0491825	0.610266	0.53605
RAB1A	2.87926	0.27891	0.00398615	0.0492261	0.467681	0.410658
PRRC2B	2.87766	0.250276	0.00400641	0.0493919	0.52725	0.481191
SPATA13	2.87665	0.251046	0.00401919	0.0495073	0.53929	0.496865
CRK	2.87574	0.610048	0.00403085	0.0496086	0.203422	0.142633
NOL4L	2.87423	0.400894	0.00405014	0.0498036	0.30545	0.244514
ETFA	2.87306	0.342957	0.00406511	0.0499452	0.368821	0.30721
UBA3	2.87277	0.418473	0.00406893	0.0499497	0.295311	0.237461
DDT	-2.8798	-0.417911	0.00397922	0.0491825	0.257921	0.312696
RNASET2	-2.88483	-0.497932	0.00391625	0.0485287	0.2218	0.274295
EIF1AX	-2.91106	-0.264915	0.00360211	0.0454935	0.445501	0.488245
MGAT5	-2.96421	-0.345849	0.00303457	0.0393569	0.371356	0.416928
STT3B	-2.97365	-0.303032	0.00294282	0.0384542	0.3891	0.451411
DAD1	-2.9898	-0.254173	0.00279161	0.0366826	0.467681	0.523511
IER2	-2.99638	-0.291767	0.00273207	0.0360808	0.43346	0.473354
SDHAF3	-3.0054	-0.616986	0.0026523	0.0350914	0.129911	0.195925
SF3B6	-3.01623	-0.355076	0.00255939	0.034049	0.296578	0.358934
EIF3F	-3.02567	-0.315855	0.00248087	0.0332046	0.367554	0.4279
MRPS24	-3.02989	-0.536452	0.00244642	0.0328788	0.171736	0.235893
TMEM258	-3.04015	-0.258083	0.00236462	0.0318683	0.500634	0.549373
ANXA2R	-3.04705	-0.537956	0.00231101	0.0312624	0.183777	0.246865
LRRC8D	-3.04951	-0.538555	0.00229211	0.0310358	0.186946	0.25
EIF3G	-3.13922	-0.316961	0.00169396	0.0241343	0.378327	0.438871
ABLIM1	-3.14379	-0.360809	0.00166773	0.0238547	0.318758	0.383229
SF3B5	-3.1527	-0.35128	0.00161767	0.0232304	0.340304	0.398119
ERP29	-3.15652	-0.32359	0.00159665	0.0229972	0.382129	0.44279
ATP6V0E1	-3.17756	-0.254569	0.00148521	0.0215639	0.603295	0.673981
NDFIP1	-3.17795	-0.315783	0.00148323	0.0215639	0.422053	0.466301
SNRPN	-3.18226	-0.560629	0.00146129	0.0213021	0.180608	0.246082
RGS10	-3.22453	-0.416748	0.00126182	0.0188595	0.293409	0.351881
LSM5	-3.23195	-0.54298	0.00122949	0.0184245	0.19962	0.264107
POLR2J3	-3.25128	-0.418421	0.00114888	0.0173787	0.292142	0.351881
AKAP7	-3.25532	-0.585758	0.00113265	0.017187	0.153359	0.225705
SNRPE	-3.25712	-0.39294	0.00112547	0.0171863	0.30038	0.366771
BTF3L4	-3.26092	-0.673057	0.00111053	0.017012	0.153992	0.221003
B4GALT1	-3.2683	-0.281714	0.00108198	0.0166629	0.49493	0.544671
CCT8	-3.28054	-0.478521	0.00103609	0.0159902	0.239544	0.302508
CHURC1	-3.29308	-0.278038	0.000990959	0.0153758	0.519645	0.567398
TMEM59	-3.31394	-0.293539	0.000919919	0.0144127	0.465779	0.52116
IKZF2	-3.31969	-0.525026	0.000901159	0.0141803	0.228137	0.30094
DCK	-3.32015	-0.610957	0.000899686	0.0141725	0.171103	0.239812
SLC7A6	-3.33087	-0.577324	0.000865764	0.0136862	0.176806	0.248433
TXNRD1	-3.33249	-0.501943	0.000860733	0.0136515	0.235741	0.300157
SSR2	-3.34121	-0.289348	0.000834129	0.0132992	0.49493	0.55721
RPA3	-3.36404	-0.417002	0.000768116	0.0123557	0.303549	0.368339
TOMM5	-3.37754	-0.43057	0.000731382	0.0118438	0.282636	0.347962
PPP1R2	-3.38206	-0.311267	0.000719445	0.0116985	0.455006	0.500784
ARL6IP4	-3.41406	-0.343032	0.000640014	0.0105653	0.391001	0.452194
IL6ST	-3.43903	-0.754387	0.000583795	0.00977113	0.13308	0.205329
NDUFAB1	-3.44707	-0.557567	0.000566692	0.00951792	0.205957	0.274295
COX7A2L	-3.44954	-0.36963	0.000561538	0.00947539	0.336502	0.402821
SLC27A4	-3.5062	-0.768828	0.00045456	0.00785352	0.140051	0.212382
C4orf3	-3.53171	-0.337108	0.000412877	0.00721089	0.398606	0.470219
TMEM14B	-3.57165	-0.410148	0.000354746	0.00628674	0.332066	0.396552
CIRBP	-3.61377	-0.287051	0.000301777	0.00546182	0.542459	0.601881
CASK	-3.61742	-0.300446	0.000297548	0.00540559	0.557034	0.608934
GIMAP1	-3.65464	-0.352191	0.000257545	0.0047626	0.420152	0.489028
TRAT1	-3.66291	-0.442132	0.000249368	0.00462322	0.318124	0.390282
PRELID1	-3.68041	-0.465709	0.000232862	0.00436194	0.297845	0.367555
PSMA1	-3.70761	-0.38759	0.000209221	0.00396013	0.377693	0.446708
ABRACL	-3.78232	-0.44301	0.000155376	0.00304457	0.309252	0.386364
MZT2A	-3.79851	-0.451645	0.000145567	0.00289553	0.298479	0.373041
ITGA6	-3.80246	-0.636017	0.000143264	0.00286152	0.180608	0.262539
SEC61G	-3.81441	-0.321008	0.000136508	0.00274936	0.487326	0.553292
UBE2D2	-3.82063	-0.283365	0.000133114	0.00268849	0.577313	0.626959
LINC00402	-3.82714	-0.835388	0.000129643	0.00262572	0.107731	0.194357
CHCHD10	-3.82853	-0.597091	0.000128911	0.00261481	0.207858	0.286834
JUNB	-3.8312	-0.511748	0.000127519	0.00259725	0.282003	0.355799
C1orf56	-3.85304	-0.327176	0.00011666	0.00239633	0.553866	0.598746
ANP32B	-3.89773	-0.374052	9.71005e-05	0.00202058	0.42142	0.483542
RERE	-3.92694	-0.343072	8.60323e-05	0.0018083	0.515843	0.577586
GMFG	-4.01741	-0.27783	5.88421e-05	0.00128732	0.631179	0.689655
HMGN1	-4.05825	-0.37946	4.94413e-05	0.00109827	0.45057	0.525078
ATP10A	-4.07445	-0.642112	4.61234e-05	0.00102614	0.200887	0.287618
TTC39C	-4.0768	-0.309425	4.56593e-05	0.00101738	0.56147	0.62931
NOP10	-4.08185	-0.448131	4.46785e-05	0.00100015	0.346641	0.422414
LDLRAP1	-4.08667	-0.837623	4.37607e-05	0.000984174	0.143219	0.22884
PHB2	-4.09956	-0.771793	4.13945e-05	0.000932409	0.153992	0.240596
PEBP1	-4.11708	-0.500746	3.83709e-05	0.000877976	0.288973	0.372257
ANAPC16	-4.12055	-0.310351	3.77971e-05	0.000867593	0.564005	0.628527
RAB3GAP1	-4.12749	-0.953294	3.66739e-05	0.000844659	0.124208	0.210815
CHCHD2	-4.1423	-0.288542	3.43845e-05	0.000800699	0.652725	0.726489
NUCB2	-4.16976	-0.559837	3.04926e-05	0.000716998	0.263625	0.347179
SLC25A6	-4.17761	-0.39044	2.94583e-05	0.000694937	0.458809	0.527429
PVT1	-4.23566	-0.645639	2.2788e-05	0.000548314	0.176806	0.272727
PRDX6	-4.25871	-0.562971	2.05609e-05	0.000502248	0.246515	0.334639
DGKA	-4.38497	-0.599093	1.16001e-05	0.000292245	0.230672	0.325235
UQCR11	-4.38675	-0.304983	1.15055e-05	0.000290368	0.652725	0.714734
COX6C	-4.42822	-0.284665	9.50155e-06	0.000242331	0.735741	0.804859
EIF3H	-4.44051	-0.367149	8.97472e-06	0.000230521	0.488593	0.567398
RAPGEF6	-4.44791	-0.347255	8.67105e-06	0.000223117	0.548796	0.607367
UQCRH	-4.44857	-0.402923	8.64435e-06	0.000222827	0.480989	0.559561
NME2	-4.53807	-0.423346	5.67701e-06	0.000151467	0.413815	0.49373
SNRPD2	-4.54248	-0.351074	5.55952e-06	0.000148607	0.558302	0.623824
FAM117B	-4.56448	-0.70824	5.00726e-06	0.000135093	0.203422	0.300157
H2AFZ	-4.57093	-0.438125	4.85575e-06	0.000131251	0.403042	0.488245
OXNAD1	-4.57613	-0.441234	4.73648e-06	0.000128507	0.422053	0.495298
NOSIP	-4.60579	-0.706024	4.10911e-06	0.000113401	0.237009	0.326803
SELL	-4.65316	-0.71138	3.26879e-06	9.14268e-05	0.220532	0.315047
TMEM123	-4.65922	-0.491105	3.17412e-06	8.9128e-05	0.354246	0.446708
NAP1L1	-4.67032	-0.317612	3.00729e-06	8.46079e-05	0.634347	0.687304
ZC3HAV1	-4.70785	-0.295134	2.50338e-06	7.16859e-05	0.657795	0.694357
EIF2S3	-4.73378	-0.429043	2.20374e-06	6.39925e-05	0.45057	0.524295
EEF2	-4.73815	-0.323966	2.15683e-06	6.28828e-05	0.615336	0.670063
HIST1H4C	-4.79651	-0.397172	1.61451e-06	4.78432e-05	0.525349	0.595611
GPX4	-4.82155	-0.569938	1.42447e-06	4.27369e-05	0.299747	0.395768
TSTD1	-4.8284	-0.589622	1.37632e-06	4.13782e-05	0.276299	0.373824
CD28	-4.84995	-0.946903	1.23495e-06	3.72831e-05	0.144487	0.246865
PRKCA	-4.8547	-0.770495	1.20571e-06	3.64764e-05	0.231305	0.324451
EIF4A2	-4.91597	-0.337673	8.83456e-07	2.72402e-05	0.607098	0.660658
CD37	-4.92643	-0.386314	8.3746e-07	2.59326e-05	0.534854	0.61442
PDE7A	-5.00387	-0.408589	5.61903e-07	1.7703e-05	0.541191	0.623041
TNFSF8	-5.02164	-1.02481	5.1231e-07	1.62825e-05	0.13815	0.244514
CD3G	-5.03186	-0.321197	4.85755e-07	1.55409e-05	0.764892	0.833856
UXT	-5.15878	-0.537437	2.48566e-07	8.24429e-06	0.375792	0.462382
KRT10	-5.20536	-0.52164	1.93623e-07	6.49646e-06	0.363118	0.458464
MZT2B	-5.242	-0.4284	1.58845e-07	5.40483e-06	0.500634	0.583856
OCIAD2	-5.25338	-0.737055	1.49335e-07	5.12954e-06	0.231939	0.334639
H3F3B	-5.39533	-0.314317	6.8397e-08	2.43019e-06	0.804816	0.862069
CLDND1	-5.42279	-0.654915	5.86756e-08	2.10548e-06	0.324461	0.415361
OST4	-5.4497	-0.330067	5.04544e-08	1.82405e-06	0.761724	0.827586
COTL1	-5.49196	-0.550075	3.97489e-08	1.44424e-06	0.387199	0.492947
FCMR	-5.54021	-0.509244	3.02108e-08	1.11733e-06	0.422053	0.512539
MIF	-5.64493	-0.356421	1.65249e-08	6.22309e-07	0.688213	0.75627
FAM102A	-5.66848	-0.974716	1.44068e-08	5.48256e-07	0.164132	0.283699
SOD1	-5.72879	-0.490372	1.01149e-08	3.94263e-07	0.456274	0.550157
C12orf57	-5.78937	-0.453629	7.06492e-09	2.80675e-07	0.540558	0.637147
OAZ1	-5.90387	-0.340688	3.55072e-09	1.47126e-07	0.813054	0.877743
COX7A2	-5.90917	-0.430923	3.43836e-09	1.4288e-07	0.605196	0.699843
RNASEK	-5.95721	-0.442855	2.56578e-09	1.0849e-07	0.576046	0.670063
LEF1	-5.99155	-0.998574	2.07855e-09	8.81463e-08	0.224968	0.336207
CD3D	-6.02506	-0.379906	1.69048e-09	7.2112e-08	0.835234	0.920063
TCF7	-6.10654	-0.500142	1.01811e-09	4.46148e-08	0.52218	0.619906
PAG1	-6.20167	-0.541552	5.58675e-10	2.47822e-08	0.483523	0.579154
TRBC1	-6.36565	-0.648912	1.9447e-10	8.95615e-09	0.418251	0.539185
LEPROTL1	-6.37213	-0.525395	1.86417e-10	8.64029e-09	0.496198	0.586207
RPL36AL	-6.40482	-0.372733	1.50543e-10	7.0226e-09	0.760456	0.822884
SUMO2	-6.44656	-0.446476	1.14417e-10	5.42487e-09	0.619138	0.721787
HNRNPA1	-6.5089	-0.417985	7.57018e-11	3.64908e-09	0.695184	0.772727
MAML2	-6.53309	-0.532763	6.44244e-11	3.13684e-09	0.624842	0.712382
COG5	-6.55167	-0.486338	5.68983e-11	2.78917e-09	0.588086	0.688871
ATP6V1G1	-6.56371	-0.549293	5.24866e-11	2.59935e-09	0.460076	0.56348
JUN	-6.62979	-1.1222	3.36154e-11	1.69377e-09	0.181242	0.316614
APRT	-6.67489	-0.560714	2.47418e-11	1.26877e-09	0.461977	0.583856
NELL2	-6.68766	-0.86702	2.26768e-11	1.17066e-09	0.252852	0.401254
TOMM20	-6.69246	-0.652423	2.19454e-11	1.14156e-09	0.382129	0.501567
LINC00910	-6.74968	-1.3283	1.4817e-11	7.84865e-10	0.131812	0.273511
CAMK4	-6.80549	-0.596617	1.00705e-11	5.47482e-10	0.513942	0.637931
CCNI	-6.82717	-0.465644	8.66061e-12	4.72608e-10	0.624842	0.710031
RPL4	-6.85269	-0.347452	7.24755e-12	3.96996e-10	0.816857	0.854232
GABARAPL2	-6.94516	-0.804768	3.78029e-12	2.13542e-10	0.287072	0.424765
BTG1	-7.05909	-0.471993	1.67602e-12	9.85239e-11	0.750951	0.850313
PABPC1	-7.49475	-0.413787	6.64247e-14	4.44707e-12	0.740177	0.785266
SARAF	-7.5838	-0.503305	3.35585e-14	2.27835e-12	0.643219	0.725705
PDE3B	-7.61962	-0.771246	2.54429e-14	1.75204e-12	0.38403	0.549373
SRSF5	-7.62446	-0.483702	2.45057e-14	1.69558e-12	0.668568	0.759404
CNN2	-7.67193	-0.712808	1.69426e-14	1.18361e-12	0.408112	0.546238
SKP1	-7.703	-0.474881	1.32909e-14	9.3756e-13	0.692015	0.779781
ITM2B	-7.70387	-0.412939	1.32009e-14	9.35774e-13	0.775032	0.832288
UQCRB	-7.769	-0.496378	7.91103e-15	5.69161e-13	0.709125	0.801724
H3F3A	-7.85514	-0.379921	3.99317e-15	2.93123e-13	0.886565	0.934953
FTH1	-8.00496	-0.461362	1.19509e-15	9.00118e-14	0.776933	0.85815
ZFAS1	-8.08144	-0.612501	6.40071e-16	4.87161e-14	0.551965	0.664577
IFNG-AS1	-8.13094	-1.19054	4.25965e-16	3.32967e-14	0.25602	0.410658
COX7C	-8.19673	-0.395915	2.47006e-16	1.97345e-14	0.847275	0.884013
RBFOX2	-8.2257	-1.20477	1.94053e-16	1.56771e-14	0.188213	0.357367
SNHG8	-8.4138	-1.11899	3.96933e-17	3.31795e-15	0.240811	0.404389
GZMK	-8.44725	-0.771933	2.98257e-17	2.52227e-15	0.545627	0.674765
EIF3K	-8.44752	-0.666004	2.97557e-17	2.52227e-15	0.511407	0.641066
SERINC5	-8.51731	-1.15676	1.63303e-17	1.40567e-15	0.258555	0.416928
COX4I1	-8.57003	-0.532179	1.03455e-17	9.17828e-16	0.703422	0.79232
EIF1	-8.70571	-0.383294	3.15603e-18	2.90697e-16	0.924588	0.962382
NDUFA4	-8.73837	-0.579028	2.3649e-18	2.20638e-16	0.633714	0.747649
NPM1	-8.75416	-0.527062	2.05631e-18	1.93093e-16	0.69455	0.778213
PFDN5	-8.75772	-0.43918	1.99234e-18	1.88309e-16	0.868821	0.924765
RPL6	-8.77623	-0.276689	1.69051e-18	1.60832e-16	0.981622	0.985893
RPL38	-8.79633	-0.267804	1.41364e-18	1.36284e-16	0.992395	0.996865
RPS19	-8.80076	-0.256186	1.35891e-18	1.31887e-16	0.996198	0.999216
[truncated: 95 more rows]

## Sheet: CD8 Tem
name	scores	lfc	pval	adj_pval	pct_nz_group	pct_nz_reference
[truncated: 783 more rows]

[truncated: 9 more sheets: CD8 Tn, MAIT, Mono classical, Mono non-classical, NK CD56-high, NK CD56-low, NKT, Tgd, Treg]
