# Supplementary material for: An integrated single-cell atlas of blood immune cells in aging
Source: NPJ Aging. 2024 Nov 29;10(1):59. doi: 10.1038/s41514-024-00185-x (PMC11606963; doi:10.1038/s41514-024-00185-x)
Supplement: Supplementary file 10 — Table S9 [file 41514_2024_185_MOESM10_ESM.xlsx]

## Sheet: Legend
Supplementary table 9	Differentially expressed genes in ageing in syn22255433

## Sheet: B memory
name	scores	lfc	pval	adj_pval	pct_nz_group	pct_nz_reference
HLA-DQB1	9.8096	0.460206	1.02377e-22	4.93493e-19	0.984962	0.9509
MT-ND1	9.08134	0.292589	1.07244e-19	3.87714e-16	1	0.993453
RPL21	9.02305	0.270552	1.82922e-19	5.29048e-16	0.994629	0.99018
MT-ND2	6.26224	0.255827	3.79497e-10	6.09767e-07	0.995704	0.98527
SH3BGRL3	6.12665	0.280787	8.9746e-10	1.29782e-06	0.972073	0.957447
GAPDH	5.48899	0.298482	4.04247e-08	4.49678e-05	0.974221	0.941899
LGALS1	4.82487	0.628192	1.40097e-06	0.00119173	0.458647	0.351064
FCER2	-3.98181	-0.51104	6.83911e-05	0.0366298	0.331901	0.422259
ZFP36L2	-4.23832	-0.266447	2.25202e-05	0.0130266	0.854995	0.884615
SNHG8	-4.50773	-0.318854	6.55251e-06	0.00411982	0.657358	0.707856
ITM2B	-4.60041	-0.353091	4.21652e-06	0.00290357	0.644468	0.702946
HLA-C	-10.7262	-0.389769	7.6719e-27	1.10943e-22	0.997852	0.997545

## Sheet: B naive
name	scores	lfc	pval	adj_pval	pct_nz_group	pct_nz_reference
HLA-DQB1	14.2668	0.655527	3.5236e-46	5.09547e-42	0.978202	0.945255
MT-ND1	11.4638	0.343965	2.00574e-30	1.45025e-26	0.998183	0.992701
RPS26	7.1299	0.490452	1.00439e-12	2.42074e-09	0.954587	0.923358
HLA-DRB5	6.98041	0.523018	2.94316e-12	6.08015e-09	0.711172	0.672445
MT-ND2	6.84552	0.295415	7.6201e-12	1.37743e-08	0.988193	0.972628
FOS	3.93695	0.331333	8.25232e-05	0.0411506	0.934605	0.888686
ITM2B	-5.33438	-0.36849	9.5872e-08	7.29687e-05	0.714805	0.785584
HLA-C	-5.6447	-0.362928	1.65471e-08	1.49555e-05	0.928247	0.961679

## Sheet: CD34+
name	scores	lfc	pval	adj_pval	pct_nz_group	pct_nz_reference
RPS2	5.17178	0.570668	2.31875e-07	0.00255107	1	0.988235
RPL21	5.0928	0.641943	3.52821e-07	0.00255107	1	0.964706
RBFOX2	4.97761	0.953364	6.43736e-07	0.00310302	1	0.882353

## Sheet: CD4 CTL
name	scores	lfc	pval	adj_pval	pct_nz_group	pct_nz_reference
GNLY	5.10267	4.11382	3.34893e-07	0.00393188	0.680982	0.228571
CCL5	4.93686	2.30125	7.93893e-07	0.00393188	0.822086	0.542857
KLRB1	-4.64426	-2.2358	3.41298e-06	0.00987102	0.349693	0.828571
RPL12	-4.87509	-0.449094	1.08758e-06	0.00393188	1	1
RPS29	-4.92386	-0.511148	8.48543e-07	0.00393188	1	1

## Sheet: CD4 Tcm
name	scores	lfc	pval	adj_pval	pct_nz_group	pct_nz_reference
IFITM2	12.8549	0.400842	8.07124e-38	5.83591e-34	0.892318	0.834903
SH3BGRL3	11.2183	0.25445	3.31762e-29	9.59522e-26	0.992566	0.985086
S100A4	10.9402	0.418918	7.39985e-28	1.78349e-24	0.893444	0.853218
IL32	10.0061	0.334527	1.43333e-23	1.88431e-20	0.939851	0.907902
S100A6	9.27117	0.269783	1.84123e-20	1.90186e-17	0.93895	0.91235
AHNAK	7.73143	0.33109	1.06345e-14	4.96082e-12	0.706916	0.637101
TPI1	6.72996	0.280423	1.69709e-11	6.29273e-09	0.668619	0.606227
PLP2	6.72253	0.306575	1.78595e-11	6.45666e-09	0.615904	0.542648
INPP4B	6.65193	0.283101	2.89276e-11	9.96003e-09	0.679432	0.60832
LGALS1	6.43358	0.77178	1.24634e-10	3.9181e-08	0.235413	0.156463
CD74	6.20431	0.252693	5.49387e-10	1.62137e-07	0.860104	0.818943
EMB	6.13843	0.399072	8.33395e-10	2.31764e-07	0.399414	0.327316
HLA-DQB1	5.79244	1.26273	6.93694e-09	1.70026e-06	0.133138	0.0596546
ZYX	5.65038	0.252004	1.60097e-08	3.79535e-06	0.625366	0.573783
BTN3A2	5.31576	0.322755	1.06214e-07	2.16332e-05	0.421041	0.355311
ALOX5AP	5.14816	0.270788	2.63056e-07	4.94033e-05	0.495157	0.442439
MGST3	4.83158	0.329957	1.35454e-06	0.000208384	0.382293	0.327316
CTSA	4.80177	0.463514	1.57268e-06	0.000234459	0.269655	0.212454
XBP1	4.61606	0.29027	3.91085e-06	0.000514135	0.398288	0.342491
KANSL1-AS1	4.53842	0.530348	5.66767e-06	0.000706554	0.206803	0.147305
CASP1	4.49742	0.409063	6.87817e-06	0.00085013	0.267853	0.212977
CD82	4.43374	0.266087	9.26127e-06	0.00108884	0.425321	0.374411
CST7	4.42956	0.765331	9.44249e-06	0.00110119	0.14305	0.0863422
CARD16	4.36579	0.251259	1.26662e-05	0.00143099	0.440865	0.388278
MT1X	4.20572	0.297623	2.60258e-05	0.0028512	0.343546	0.293302
CDKN2D	4.11601	0.3424	3.85492e-05	0.00403956	0.279342	0.227106
HLA-DPB1	4.0944	0.500405	4.23266e-05	0.00434103	0.218518	0.170068
HLA-DRB1	4.06486	0.592886	4.80605e-05	0.0048157	0.154314	0.102041
GBP5	3.84456	0.356414	0.000120768	0.0102941	0.246902	0.198587
STAT4	3.81201	0.355583	0.000137843	0.0113906	0.246001	0.197279
CXCR3	3.786	0.523915	0.00015309	0.0123708	0.18743	0.141549
VAMP5	3.71609	0.271438	0.000202329	0.0159015	0.322145	0.273417
NENF	3.5827	0.284302	0.000340065	0.024345	0.297815	0.252224
NPDC1	3.55254	0.394802	0.000381527	0.0264091	0.20793	0.16248
TMEM204	3.45009	0.290891	0.000560391	0.0363474	0.2861	0.24359
MAP4K1	3.45004	0.262777	0.000560506	0.0363474	0.299166	0.254579
A1BG	3.42468	0.54953	0.00061553	0.0393857	0.149583	0.106489
SH2D2A	3.39838	0.33452	0.000677869	0.0424358	0.227529	0.184458
CCDC167	3.39255	0.257182	0.000692446	0.0431615	0.316738	0.274987
GOLGA8B	-3.53849	-0.405008	0.000402425	0.0274503	0.178869	0.21978
IPCEF1	-3.95843	-0.314814	7.54448e-05	0.00686168	0.258392	0.305599
SERTAD1	-3.97548	-0.473256	7.02374e-05	0.00655702	0.168056	0.215332
TXK	-4.04138	-0.30475	5.31383e-05	0.00522744	0.292183	0.339613
SESN1	-4.06377	-0.556053	4.82869e-05	0.0048157	0.138995	0.188121
PLAC8	-4.6398	-0.330074	3.48743e-06	0.000471325	0.33093	0.382522
C16orf54	-4.64207	-0.35174	3.4493e-06	0.000470569	0.285875	0.338043
ACTN1	-4.983	-0.42097	6.26056e-07	0.000106511	0.238567	0.296442
CITED2	-5.59298	-0.283724	2.23201e-08	5.20599e-06	0.532327	0.584772
KLF3	-5.93514	-0.342846	2.93593e-09	7.71936e-07	0.417887	0.481162
KLRB1	-6.46238	-0.376476	1.03071e-10	3.38751e-08	0.440415	0.525379
ITGA4	-7.49902	-0.390786	6.42986e-14	2.81764e-11	0.488624	0.577446
CD247	-7.82293	-0.276691	5.16084e-15	2.66539e-12	0.717954	0.767399
PASK	-8.06996	-0.461893	7.03203e-16	3.7663e-13	0.43253	0.505233
SNHG8	-10.4408	-0.378432	1.61405e-25	3.3344e-22	0.664564	0.729723

## Sheet: CD4 Tem
name	scores	lfc	pval	adj_pval	pct_nz_group	pct_nz_reference
MT-CO3	28.6416	0.273691	2.04019e-180	2.95032e-176	0.99989	0.999709
C1orf162	10.5244	0.447128	6.66879e-26	4.38352e-23	0.470887	0.374346
BTN3A2	9.32085	0.396853	1.15414e-20	5.38387e-18	0.448169	0.370855
GCC2	8.45133	0.353273	2.88009e-17	1.09603e-14	0.454124	0.383653
CTSW	7.9972	0.427817	1.27279e-15	4.09019e-13	0.366343	0.29523
ERAP2	7.75999	0.475597	8.49328e-15	2.40826e-12	0.300397	0.230512
EMB	7.69093	0.337023	1.46074e-14	3.98561e-12	0.438685	0.376382
HLA-DPB1	7.66314	0.504671	1.81442e-14	4.85896e-12	0.277018	0.207097
KANSL1-AS1	7.47338	0.69761	7.81605e-14	2.05505e-11	0.196074	0.126818
PRDX6	6.55829	0.267721	5.44282e-11	1.04945e-08	0.464711	0.409831
ALKBH7	6.54997	0.26022	5.75468e-11	1.09498e-08	0.464049	0.410268
FBLN5	6.27014	0.617066	3.60723e-10	6.36148e-08	0.1824	0.125073
HLA-DRB1	6.25898	0.760932	3.87501e-10	6.75138e-08	0.144354	0.0859511
HLA-DQB1	6.1819	0.956493	6.33343e-10	1.06497e-07	0.121637	0.064427
HLA-DPA1	5.9818	0.466527	2.20679e-09	3.43144e-07	0.228165	0.173647
RRP7A	5.9082	0.398894	3.45873e-09	5.32093e-07	0.2618	0.208406
STAT3	5.86792	0.251633	4.41287e-09	6.51168e-07	0.451147	0.402414
NELL2	5.64673	0.291476	1.63528e-08	2.18961e-06	0.361601	0.314718
KRT1	5.43007	1.02308	5.63335e-08	6.96272e-06	0.104433	0.0545375
TSHZ2	5.3109	0.427563	1.09085e-07	1.32561e-05	0.223864	0.175974
CEACAM21	4.98654	0.509385	6.14707e-07	6.68367e-05	0.169497	0.124346
FHIT	4.82821	0.33098	1.37764e-06	0.000142301	0.261469	0.218005
HAGH	4.79587	0.315296	1.61972e-06	0.000162658	0.258822	0.214951
VAMP5	4.67499	0.282502	2.93961e-06	0.0002853	0.280657	0.237347
NFKBIZ	4.62957	0.306029	3.66429e-06	0.000350923	0.260146	0.218732
OXLD1	4.53484	0.256171	5.76475e-06	0.000517789	0.307124	0.266434
CASP1	4.52255	0.266259	6.10989e-06	0.000538751	0.288377	0.2468
CST7	4.3924	0.443772	1.12109e-05	0.000926403	0.1867	0.147615
SLC40A1	4.35414	0.38775	1.3359e-05	0.00107924	0.202029	0.163903
SESN3	4.34576	0.419943	1.38796e-05	0.00110619	0.179312	0.139471
S100A9	4.28121	0.587425	1.85883e-05	0.00144927	0.120313	0.0798429
EDA	4.2491	0.724805	2.14633e-05	0.00163358	0.104985	0.0660268
NEFL	4.15799	0.566904	3.21054e-05	0.00235673	0.12285	0.0842059
LINC00402	3.6834	0.441605	0.000230141	0.0133123	0.139391	0.105294
RIC3	3.51447	0.299917	0.000440632	0.0237761	0.189457	0.156923
NBPF15	3.49808	0.254811	0.000468629	0.0250936	0.234341	0.202298
L3MBTL3	3.45122	0.5527	0.000558061	0.0290292	0.109727	0.0782432
PI16	3.35268	0.284039	0.000800327	0.0403259	0.184054	0.152269
A1BG	3.34009	0.285581	0.000837519	0.0419078	0.187803	0.155468
XAF1	-3.46812	-0.302356	0.000524105	0.0274604	0.17479	0.205061
GOLGA8B	-3.66127	-0.333033	0.000250973	0.014402	0.15483	0.187173
LMNA	-3.73901	-0.257694	0.000184748	0.0110399	0.218461	0.251163
CARHSP1	-3.78075	-0.378924	0.000156359	0.00958095	0.147	0.178883
ESYT2	-3.90559	-0.260056	9.3995e-05	0.00626388	0.211513	0.246364
TRIM28	-3.91671	-0.336483	8.97672e-05	0.00600983	0.165196	0.199098
RBM38	-4.22883	-0.254035	2.34914e-05	0.00177808	0.256727	0.293048
IER5	-4.53976	-0.406136	5.63183e-06	0.000509012	0.151632	0.191972
H2AFX	-4.6725	-0.524229	2.9756e-06	0.000286868	0.127261	0.167976
SIK3	-4.8673	-0.264427	1.13136e-06	0.00011942	0.293119	0.332752
HOPX	-4.8798	-0.404622	1.06192e-06	0.000112915	0.160895	0.205643
ISG15	-5.049	-0.357868	4.44134e-07	5.01768e-05	0.217027	0.261198
LYAR	-5.38526	-0.311719	7.23414e-08	8.8655e-06	0.271614	0.318208
PLAC8	-5.58385	-0.313378	2.35246e-08	3.03741e-06	0.280216	0.326353
CCR6	-5.62912	-0.466207	1.81134e-08	2.39067e-06	0.158139	0.209133
SERTAD1	-5.88102	-0.530279	4.07743e-09	6.07873e-07	0.163101	0.213351
CBLL1	-5.89276	-0.351879	3.79788e-09	5.72096e-07	0.242281	0.292321
ERN1	-6.18394	-0.30824	6.25204e-10	1.06366e-07	0.317711	0.367656
DNAJA1	-6.24136	-0.272638	4.33787e-10	7.46786e-08	0.371306	0.418121
BRD2	-6.66591	-0.260951	2.63023e-11	5.21038e-09	0.429312	0.474404
TIMP1	-7.42015	-0.258143	1.16986e-13	3.02095e-11	0.500662	0.544357
FOSB	-7.83995	-0.36984	4.50719e-15	1.33017e-12	0.336678	0.399215
TUBB4B	-7.89641	-0.387538	2.87061e-15	8.83232e-13	0.340869	0.402414
ITM2A	-8.2004	-0.279474	2.39592e-16	8.05754e-14	0.513233	0.57039
CITED2	-8.27047	-0.307118	1.33431e-16	4.59415e-14	0.519188	0.567336
NSG1	-8.40589	-0.670457	4.24616e-17	1.57445e-14	0.161888	0.236475
TNFAIP3	-8.80972	-0.254239	1.25458e-18	5.18357e-16	0.695633	0.734148
ZFP36	-9.77416	-0.258032	1.45361e-22	7.50736e-20	0.771725	0.803374
ITGA4	-9.98978	-0.470851	1.68958e-23	9.3973e-21	0.324438	0.412449
GADD45B	-10.1668	-0.408015	2.78957e-24	1.6136e-21	0.522386	0.569953
KLRB1	-10.7003	-0.593087	1.01436e-26	6.9851e-24	0.295434	0.388743
SNHG8	-11.3744	-0.290124	5.60916e-30	5.06963e-27	0.70225	0.755963
IER2	-12.4479	-0.344495	1.43592e-35	1.88772e-32	0.750441	0.790867
FOS	-16.3616	-0.377569	3.59594e-60	1.04002e-56	0.953683	0.976003

## Sheet: CD4 Tn
name	scores	lfc	pval	adj_pval	pct_nz_group	pct_nz_reference
MT-ND1	32.3194	0.287239	3.73607e-229	2.70137e-225	0.9977	0.995095
S100A4	27.8553	0.733826	9.28169e-171	2.23704e-167	0.656964	0.515274
TSHZ2	27.5932	0.871672	1.34381e-167	2.77612e-164	0.505314	0.327771
PLP2	19.7535	0.610264	7.48063e-87	5.40887e-84	0.494607	0.368023
KLF6	19.4559	0.493012	2.59864e-84	1.78947e-81	0.637294	0.529029
AHNAK	19.35	0.915088	2.03665e-83	1.33872e-80	0.31599	0.189956
IL32	18.5057	0.345667	1.8574e-76	1.03307e-73	0.857392	0.804713
IFITM2	16.6142	0.286504	5.49865e-62	2.56503e-59	0.848985	0.800501
INPP4B	16.421	0.45469	1.35375e-60	5.93231e-58	0.553379	0.457909
ANK3	16.3002	0.69335	9.8437e-60	4.06714e-57	0.329632	0.222264
CRIP1	16.2585	0.360155	1.94493e-59	7.81266e-57	0.724699	0.649411
ANXA1	15.7219	0.424966	1.06984e-55	3.96692e-53	0.570669	0.476942
SOCS3	15.3439	0.61866	3.88819e-53	1.37139e-50	0.361199	0.264808
BCL2	15.3171	0.466201	5.87398e-53	2.02247e-50	0.495162	0.396759
GSTK1	15.1759	0.303721	5.10678e-52	1.71742e-49	0.759359	0.68785
XBP1	14.9627	0.485328	1.28736e-50	4.13701e-48	0.443924	0.345045
EDA	14.4497	2.00344	2.51626e-47	7.58077e-45	0.132376	0.0364664
SYNE2	14.219	0.61571	6.98059e-46	1.97934e-43	0.323921	0.230581
CTSW	13.7767	0.71765	3.52037e-43	9.09074e-41	0.261025	0.167937
CYBA	13.5297	0.263382	1.04497e-41	2.51855e-39	0.796954	0.735672
ANKRD12	13.0378	0.311622	7.45946e-39	1.73986e-36	0.639039	0.568321
CLIC1	12.0714	0.415501	1.49539e-33	3.04575e-31	0.411168	0.332516
ENO1	11.5706	0.281531	5.80504e-31	1.11929e-28	0.627538	0.558991
TSPO	11.2929	0.311061	1.42267e-29	2.67185e-27	0.550365	0.47401
PIM1	11.1863	0.322498	4.76092e-29	8.60596e-27	0.530536	0.462121
SH3BP5	10.9348	0.547323	7.8622e-28	1.29199e-25	0.263325	0.188036
PRDX6	10.909	0.324884	1.04355e-27	1.67675e-25	0.499524	0.427787
EIF5A	10.7753	0.255967	4.50262e-27	7.15521e-25	0.643322	0.579624
S100A11	10.7378	0.386772	6.76516e-27	1.05195e-24	0.39118	0.320947
CAPN2	10.4674	0.502125	1.21883e-25	1.70776e-23	0.269987	0.199019
GCC2	10.4348	0.311972	1.71988e-25	2.34633e-23	0.483978	0.416378
BTG2	10.3853	0.296938	2.89278e-25	3.87337e-23	0.530695	0.464467
SYTL3	10.3308	0.336728	5.11286e-25	6.78322e-23	0.422192	0.350269
CISH	10.1962	0.636417	2.06216e-24	2.66258e-22	0.219464	0.15237
SLC40A1	10.0261	0.652657	1.17028e-23	1.45891e-21	0.207091	0.141014
PTGER2	9.97426	1.26518	1.97572e-23	2.40092e-21	0.119131	0.0530469
USP10	9.53683	0.488191	1.47268e-21	1.62568e-19	0.266022	0.203231
LDHA	9.51177	0.258907	1.87452e-21	2.03815e-19	0.555996	0.495815
TPI1	9.26483	0.253822	1.95385e-20	2.03271e-18	0.542989	0.482806
STAT4	9.24002	0.397616	2.46444e-20	2.54559e-18	0.30441	0.24215
NBPF15	9.09978	0.465104	9.05136e-20	9.08971e-18	0.251745	0.189369
ARID5B	8.99848	0.414782	2.28854e-19	2.23612e-17	0.288706	0.229514
PIK3R1	8.76611	0.334227	1.84944e-18	1.75952e-16	0.347954	0.286986
STAT3	8.71145	0.253659	3.00006e-18	2.81713e-16	0.501586	0.444048
LINC00402	8.64984	0.66103	5.15712e-18	4.78059e-16	0.165609	0.107213
FLNA	8.5658	0.364437	1.07325e-17	9.76116e-16	0.308058	0.248707
MGST3	8.46471	0.350104	2.56796e-17	2.32096e-15	0.318607	0.259317
SYNGR2	8.38499	0.302621	5.07314e-17	4.52856e-15	0.372462	0.315402
CAST	8.37596	0.380483	5.47755e-17	4.85956e-15	0.283629	0.226849
GPR183	8.34153	0.324176	7.33338e-17	6.38843e-15	0.336374	0.277816
CMTM8	8.1722	0.531448	3.02803e-16	2.56072e-14	0.193607	0.138242
HIST1H1E	7.87984	0.396796	3.27812e-15	2.66319e-13	0.278633	0.227328
CORO7	7.8304	0.268275	4.86323e-15	3.88548e-13	0.404426	0.349203
DPP4	7.8092	0.513495	5.75514e-15	4.54782e-13	0.189007	0.136269
MDFIC	7.74737	0.413128	9.38165e-15	7.21639e-13	0.234296	0.181266
GBP5	7.72604	0.705532	1.10943e-14	8.48865e-13	0.142211	0.0910593
ZNF101	7.69912	0.432719	1.3701e-14	1.04279e-12	0.222478	0.17071
SESN3	7.69119	0.395663	1.45774e-14	1.10369e-12	0.246827	0.194914
S100A8	7.6831	0.944639	1.5529e-14	1.16961e-12	0.107471	0.0553927
UGP2	7.65786	0.32352	1.89052e-14	1.40745e-12	0.306869	0.25132
CASP1	7.65736	0.551604	1.89789e-14	1.40745e-12	0.171954	0.120382
PYHIN1	7.65467	0.851698	1.93816e-14	1.42998e-12	0.116831	0.0654156
TOB1	7.55469	0.373416	4.19851e-14	3.03573e-12	0.254362	0.201578
RIC3	7.38914	0.410098	1.47785e-13	1.00807e-11	0.220971	0.17007
S100A9	7.09999	0.659805	1.24764e-12	7.81043e-11	0.131662	0.0827958
DHRS7	7.01614	0.289724	2.28075e-12	1.41553e-10	0.312262	0.261876
NFKBIZ	7.01548	0.293359	2.29157e-12	1.41617e-10	0.311865	0.263422
ADGRE5	6.99893	0.255202	2.57917e-12	1.58712e-10	0.377855	0.327611
CARD16	6.89941	0.305721	5.22179e-12	3.12034e-10	0.281409	0.234046
NENF	6.57242	0.275617	4.95027e-11	2.78544e-09	0.297906	0.250307
EMB	6.52734	0.336374	6.69477e-11	3.73796e-09	0.246589	0.201418
LSR	6.17835	0.523762	6.47762e-10	3.35745e-08	0.141815	0.100016
DOK2	6.08561	0.273569	1.16049e-09	5.92998e-08	0.265784	0.221091
BIRC3	5.94931	0.328514	2.69281e-09	1.29371e-07	0.219702	0.178173
CPQ	5.94484	0.432566	2.76719e-09	1.32504e-07	0.16553	0.12518
RRP7A	5.94041	0.302479	2.84305e-09	1.3512e-07	0.243734	0.203177
TAB2	5.94002	0.405368	2.84983e-09	1.3512e-07	0.174175	0.133603
SERPINB6	5.8447	0.407072	5.07479e-09	2.34462e-07	0.173065	0.13339
SP140	5.8085	0.399851	6.30356e-09	2.89383e-07	0.169575	0.129018
IRF3	5.71592	0.274229	1.09114e-08	4.99333e-07	0.256821	0.216079
MACF1	5.60493	0.26514	2.08341e-08	9.3276e-07	0.264911	0.225462
HAGH	5.51792	0.305135	3.43041e-08	1.50781e-06	0.217798	0.178653
MPRIP	5.5102	0.425784	3.58417e-08	1.56588e-06	0.155378	0.118089
FBLN5	5.49913	0.398511	3.81668e-08	1.65745e-06	0.162595	0.12502
ITGB1	5.49177	0.546867	3.97918e-08	1.72284e-06	0.135866	0.100176
SUPT3H	5.46544	0.262017	4.61764e-08	1.98737e-06	0.260945	0.22221
PCGF5	5.39109	0.263987	7.00327e-08	2.93796e-06	0.240641	0.202005
DYNLL2	5.24004	0.539469	1.60544e-07	6.52142e-06	0.118655	0.0836488
TCEA3	5.08868	0.258047	3.6057e-07	1.40545e-05	0.230885	0.193101
IFITM3	4.93575	0.550828	7.98416e-07	2.97575e-05	0.103664	0.0699472
MT1F	4.8404	0.554067	1.29577e-06	4.71992e-05	0.107313	0.0750653
BCL2A1	4.76022	0.36951	1.9338e-06	6.90487e-05	0.150539	0.117823
ANKRD36	4.7134	0.407356	2.4362e-06	8.63478e-05	0.135628	0.103695
SORBS3	4.68227	0.283384	2.83716e-06	9.98252e-05	0.192418	0.159034
CTSA	4.60814	0.372147	4.06286e-06	0.000138896	0.145305	0.113771
IFI27L2	4.5728	0.331244	4.81246e-06	0.000162678	0.158947	0.127419
ABHD14A	4.48974	0.266942	7.13112e-06	0.000234905	0.185041	0.152423
TNFSF12	4.4824	0.323514	7.38098e-06	0.000242033	0.158629	0.127419
AREG	4.46903	0.46368	7.85746e-06	0.000254768	0.110961	0.0806099
NR3C2	4.36871	0.30602	1.24984e-05	0.000390367	0.160216	0.129818
STEAP1B	4.35797	0.274363	1.31273e-05	0.000408245	0.186231	0.155355
CAPN1	4.28974	0.302239	1.78884e-05	0.000549222	0.157836	0.127472
SFMBT1	4.23269	0.352585	2.30916e-05	0.000700057	0.138246	0.109399
HIST1H1D	4.22271	0.295444	2.41385e-05	0.000724205	0.164737	0.135469
CD63	4.13682	0.38352	3.5216e-05	0.00103298	0.119765	0.091166
ATXN1	4.09855	0.457431	4.15753e-05	0.00120485	0.103347	0.075865
RELB	4.09644	0.374982	4.19555e-05	0.00121344	0.124048	0.0959109
CRTAP	3.9988	0.264373	6.36653e-05	0.00177051	0.169734	0.141547
NFKB2	3.92734	0.358654	8.58911e-05	0.00232122	0.120638	0.0936184
REEP5	3.92524	0.273855	8.66441e-05	0.00233326	0.162119	0.13451
GPRIN3	3.9219	0.355437	8.78522e-05	0.00236139	0.127538	0.101296
DNAJC1	3.90027	0.334522	9.60841e-05	0.0025731	0.131821	0.105241
GLIPR2	3.81706	0.288338	0.000135052	0.00350627	0.142925	0.116117
CEACAM21	3.74978	0.260651	0.000176988	0.00448236	0.157122	0.130511
TRAF1	3.7081	0.356061	0.000208819	0.00523349	0.113579	0.0880205
AP3M2	3.68442	0.254914	0.000229226	0.00571524	0.160295	0.134723
NT5C3B	3.64827	0.329439	0.000264016	0.00649309	0.12381	0.0984166
ANK2	3.64608	0.355213	0.00026627	0.0065374	0.122938	0.09831
WWP1	3.63393	0.259211	0.000279133	0.00679553	0.160692	0.13515
L3MBTL3	3.57164	0.372209	0.000354758	0.0084656	0.102395	0.077571
TNFRSF1B	3.56933	0.330799	0.000357893	0.00849833	0.119448	0.0951112
ENO2	3.56197	0.275203	0.000368082	0.00871168	0.138642	0.113398
MAPKAPK3	3.52856	0.290985	0.000417832	0.00970078	0.136263	0.111852
FAAH2	3.47098	0.269848	0.000518566	0.011828	0.141418	0.117396
LPAR6	3.29823	0.336627	0.000972976	0.0205105	0.111199	0.0889268
KANSL1-AS1	3.20547	0.262636	0.00134842	0.0272339	0.139515	0.117343
NDUFV2-AS1	3.17258	0.308727	0.00151093	0.029931	0.110644	0.0887669
HIST1H1C	3.15534	0.284218	0.00160311	0.031498	0.118338	0.096444
TRAK2	3.13936	0.262999	0.00169318	0.033027	0.124921	0.103055
LINC00649	-3.08783	-0.25032	0.00201625	0.0383644	0.135311	0.153543
ITGAE	-3.25302	-0.299924	0.00114186	0.0235556	0.116355	0.135896
STK26	-3.26574	-0.25948	0.00109177	0.0227166	0.136104	0.154982
MTA1	-3.26775	-0.291943	0.00108405	0.0225886	0.116989	0.136802
PLIN2	-3.49127	-0.258087	0.000480726	0.0110521	0.139832	0.160953
JAML	-3.72116	-0.320901	0.000198306	0.00499599	0.121272	0.143893
ITPRIP	-3.96439	-0.387199	7.35843e-05	0.00200396	0.107234	0.131471
TMEM263	-4.01541	-0.292725	5.93426e-05	0.00165667	0.143798	0.16847
SERPINB9	-4.04297	-0.364704	5.27783e-05	0.00148488	0.112706	0.137815
FAM117B	-4.38179	-0.271298	1.1771e-05	0.000370383	0.17822	0.202911
GOLGA8B	-4.57853	-0.33423	4.68256e-06	0.000158954	0.139277	0.167138
NAA16	-5.06313	-0.306985	4.12424e-07	1.60324e-05	0.179093	0.208509
ZNF22	-5.2144	-0.284755	1.84412e-07	7.46999e-06	0.193449	0.223756
ARRDC2	-5.31604	-0.271985	1.06048e-07	4.36912e-06	0.220495	0.250093
FAM153B	-5.45638	-0.532828	4.85931e-08	2.06678e-06	0.101602	0.136322
AK5	-5.98573	-0.251192	2.15416e-09	1.05598e-07	0.273556	0.302394
SH2D1A	-6.28777	-0.567114	3.22059e-10	1.71856e-08	0.10422	0.144213
CSGALNACT1	-6.42039	-0.271253	1.35929e-10	7.36206e-09	0.261739	0.298235
IPCEF1	-6.68802	-0.265761	2.26215e-11	1.30852e-09	0.280774	0.317801
CD40LG	-6.94862	-0.314625	3.68865e-12	2.23187e-10	0.244686	0.283361
C16orf54	-7.10874	-0.2945	1.17106e-12	7.36288e-11	0.26737	0.305806
RNF125	-7.33808	-0.294391	2.16683e-13	1.44399e-11	0.280298	0.319667
ATF7IP2	-7.36524	-0.321491	1.76823e-13	1.18932e-11	0.257852	0.296263
BBC3	-7.42633	-0.527233	1.11656e-13	7.80027e-12	0.136025	0.182865
FCGRT	-7.63428	-0.43294	2.27089e-14	1.65855e-12	0.186628	0.231753
STMN1	-7.7795	-0.349997	7.28092e-15	5.65191e-13	0.243655	0.28656
PECAM1	-8.19012	-0.654515	2.60957e-16	2.21983e-14	0.112072	0.164419
PDE7A	-8.20136	-0.290848	2.37674e-16	2.03373e-14	0.325825	0.366103
NOG	-8.65605	-0.607986	4.88395e-18	4.55657e-16	0.132852	0.18745
SESN1	-8.90349	-0.614352	5.41156e-19	5.21711e-17	0.140546	0.195234
MAPRE2	-8.95072	-0.299334	3.53165e-19	3.42759e-17	0.338674	0.385616
GZMM	-9.51594	-0.296955	1.80077e-21	1.9728e-19	0.370796	0.414672
CENPK	-10.1378	-0.800973	3.75429e-24	4.76235e-22	0.109296	0.173695
CHMP7	-10.1651	-0.308527	2.83866e-24	3.63273e-22	0.391735	0.440689
ID2	-10.6184	-0.535851	2.44705e-26	3.53868e-24	0.215339	0.277443
ACTN1	-10.761	-0.28686	5.25847e-27	8.26552e-25	0.431393	0.478008
MARCKSL1	-10.9284	-0.360777	8.43264e-28	1.37016e-25	0.357234	0.410993
SATB1	-10.9408	-0.282527	7.357e-28	1.22287e-25	0.45368	0.502746
AIF1	-11.2333	-0.409947	2.79804e-29	5.12183e-27	0.303617	0.368449
CITED2	-12.7775	-0.334999	2.18944e-37	4.94711e-35	0.487072	0.545556
STK17A	-14.3661	-0.329346	8.45031e-47	2.49388e-44	0.524112	0.576478
LBH	-14.9729	-0.296086	1.10363e-50	3.62718e-48	0.629045	0.682465
IL7R	-18.7071	-0.254776	4.3304e-78	2.50488e-75	0.909264	0.918857
ITM2A	-19.1017	-0.527758	2.44344e-81	1.53629e-78	0.430203	0.520766
FCMR	-20.1503	-0.346688	2.67382e-90	2.27448e-87	0.738103	0.791331
LRRN3	-20.8218	-1.15465	2.74412e-96	2.48017e-93	0.150698	0.282348
LEF1	-22.0126	-0.318052	2.18301e-107	2.42834e-104	0.845733	0.880365
SELL	-23.0471	-0.308666	1.5736e-117	2.27558e-114	0.900857	0.927174
HLA-C	-34.5925	-0.403882	3.2802e-262	4.7435e-258	0.991513	0.997228

## Sheet: CD8 Tcm
name	scores	lfc	pval	adj_pval	pct_nz_group	pct_nz_reference
MT-CO3	14.1685	0.258485	1.43561e-45	2.07604e-41	1	1
CTSW	13.1571	0.770899	1.54862e-39	1.11973e-35	0.811471	0.671509
IL32	11.2004	0.417055	4.06003e-29	1.17424e-25	0.990524	0.964855
SH3BGRL3	10.4061	0.299622	2.32518e-25	4.80349e-22	0.993516	0.985473
S100A4	9.55345	0.435824	1.25451e-21	1.86757e-18	0.9202	0.888004
HCST	8.82363	0.320671	1.10808e-18	1.23261e-15	0.94414	0.923149
GAPDH	8.71517	0.267362	2.90316e-18	2.62392e-15	0.979551	0.965323
CD8A	8.06579	0.453653	7.27615e-16	4.38418e-13	0.750623	0.678538
S100A6	8.01576	0.29575	1.09462e-15	6.33172e-13	0.935162	0.912371
IFITM2	7.63468	0.3759	2.26375e-14	1.0912e-11	0.846384	0.785848
CD74	7.612	0.394695	2.69885e-14	1.21963e-11	0.903242	0.879569
CST7	7.45274	0.544126	9.14233e-14	3.77735e-11	0.708229	0.590909
S100A10	7.22129	0.334358	5.14983e-13	1.86179e-10	0.905736	0.846767
GZMK	7.20169	0.55555	5.94722e-13	2.09763e-10	0.743142	0.629803
AOAH	7.18355	0.901849	6.79264e-13	2.33877e-10	0.333167	0.214152
AHNAK	7.16894	0.402539	7.55785e-13	2.54172e-10	0.751122	0.684161
ANXA1	7.00882	0.393847	2.40334e-12	7.72327e-10	0.83591	0.750703
NKG7	6.53307	0.521845	6.44334e-11	1.86354e-08	0.710723	0.62746
ALOX5AP	6.45919	0.629419	1.05262e-10	2.81888e-08	0.404489	0.309278
CLIC1	6.39095	0.334964	1.64859e-10	4.25719e-08	0.755611	0.700094
HLA-DRB1	6.26202	0.729123	3.80019e-10	9.47493e-08	0.343142	0.233365
SRGN	6.24548	0.286617	4.22499e-10	1.03555e-07	0.86384	0.819588
S100A11	6.00085	0.394838	1.96292e-09	4.30088e-07	0.614963	0.524367
CD2	5.49752	0.293412	3.85165e-08	7.84489e-06	0.727182	0.675726
ITGB2	5.20049	0.292177	1.9876e-07	3.63831e-05	0.770075	0.712746
APOBEC3G	5.16753	0.518471	2.37208e-07	4.28784e-05	0.374564	0.289597
DUSP2	5.07019	0.312968	3.97427e-07	6.92433e-05	0.767581	0.725867
LGALS1	5.01715	0.675635	5.24424e-07	8.71689e-05	0.293267	0.207123
GZMA	4.8756	0.392056	1.08477e-06	0.000168675	0.612968	0.526242
HLA-DQB1	4.77247	0.931119	1.81982e-06	0.000268535	0.198005	0.112465
CMC1	4.44756	0.424015	8.68496e-06	0.00114176	0.432419	0.366448
ANK3	4.38493	0.681708	1.16024e-05	0.00145898	0.243392	0.171978
CD8B	4.33375	0.263721	1.46594e-05	0.00179652	0.73616	0.693065
HLA-DPA1	4.32572	0.347948	1.52038e-05	0.00184758	0.475312	0.406748
EMB	4.24002	0.343966	2.23501e-05	0.00262768	0.45187	0.387067
CCL5	4.23213	0.331241	2.31486e-05	0.00267801	0.895761	0.845361
DCXR	4.19015	0.423739	2.7877e-05	0.00317425	0.349127	0.283037
FLNA	4.18532	0.25954	2.84762e-05	0.00321257	0.621446	0.575445
ARPC5L	4.18388	0.375475	2.86579e-05	0.00321257	0.406484	0.347235
INPP4B	4.03674	0.389057	5.41985e-05	0.00572091	0.410474	0.35895
HLA-DPB1	3.92108	0.292021	8.81547e-05	0.00910575	0.527182	0.466261
STAT4	3.82352	0.337454	0.000131558	0.0131204	0.420449	0.364574
EOMES	3.81601	0.509679	0.000135625	0.0134333	0.269327	0.202905
ITGB1	3.69876	0.346519	0.000216656	0.0206122	0.395511	0.330834
TLN1	3.5396	0.330995	0.000400734	0.0351213	0.366584	0.318182
NINJ1	3.47712	0.503899	0.00050683	0.0423657	0.250374	0.194939
SERINC5	-3.54533	-0.371204	0.000392127	0.0350034	0.260848	0.328491
LDLRAP1	-3.6946	-0.313507	0.000220237	0.020816	0.387531	0.453608
DDT	-3.78157	-0.3807	0.000155844	0.0152275	0.274813	0.344892
ADD3	-3.7842	-0.293755	0.000154206	0.0151699	0.440898	0.50328
LEF1	-3.96579	-0.392331	7.31529e-05	0.00761054	0.355112	0.412371
AIF1	-4.35038	-0.80678	1.35904e-05	0.00169423	0.119202	0.197282
C16orf54	-4.39501	-0.532888	1.10766e-05	0.00141751	0.212968	0.293346
PLAC8	-4.443	-0.428413	8.87147e-06	0.00115577	0.315711	0.397844
PASK	-4.50291	-0.63878	6.70287e-06	0.000897501	0.185536	0.264292
ARPC5	-4.69147	-0.318138	2.71249e-06	0.00038837	0.479302	0.552015
NOSIP	-4.77762	-0.319412	1.77381e-06	0.000264444	0.562594	0.623243
EIF3E	-4.95275	-0.260823	7.31723e-07	0.00011628	0.701247	0.757263
CCR7	-4.98191	-0.462166	6.29587e-07	0.000101161	0.330175	0.410028
NSG1	-4.98298	-0.707472	6.26124e-07	0.000101161	0.173067	0.261949
FCMR	-5.32631	-0.323623	1.00227e-07	1.98546e-05	0.624439	0.702437
TMEM123	-5.36184	-0.414896	8.23787e-08	1.65455e-05	0.413466	0.499531
TCF7	-6.33957	-0.380927	2.30406e-10	5.84545e-08	0.623441	0.697282
SNHG8	-6.42415	-0.367261	1.3261e-10	3.48669e-08	0.624938	0.702905
SELL	-8.46939	-0.655147	2.46676e-17	1.87746e-14	0.458853	0.592784

## Sheet: CD8 Tem
name	scores	lfc	pval	adj_pval	pct_nz_group	pct_nz_reference
GNLY	10.6008	0.829962	2.95401e-26	4.2718e-23	0.795095	0.685634
IL7R	10.1163	0.979672	4.6766e-24	4.50855e-21	0.504343	0.347948
HLA-G	7.93784	3.48304	2.05739e-15	6.91904e-13	0.161983	0.020056
XBP1	7.14689	0.581661	8.8766e-13	2.3339e-10	0.517629	0.395989
HOPX	6.95149	0.50173	3.61439e-12	8.43028e-10	0.603986	0.516791
HLA-DQB1	6.62267	1.48615	3.52761e-11	7.28754e-09	0.200307	0.0820896
AHNAK	6.51101	0.349952	7.4649e-11	1.47877e-08	0.822177	0.754198
NFKBIA	6.39358	0.517487	1.62042e-10	3.08328e-08	0.561574	0.459888
GZMK	6.35889	1.15742	2.0322e-10	3.71995e-08	0.245784	0.135728
CD2	6.04636	0.344663	1.48156e-09	2.38054e-07	0.761369	0.686101
CTSW	6.00179	0.412895	1.95157e-09	3.00231e-07	0.925907	0.83209
CXCR3	5.08782	0.792306	3.62202e-07	4.19024e-05	0.248339	0.157649
LTB	5.03776	0.533705	4.7102e-07	5.32142e-05	0.374042	0.280317
RORA	4.98256	0.460942	6.27494e-07	6.82271e-05	0.440981	0.358209
EMB	4.70211	0.415187	2.57486e-06	0.00024659	0.447624	0.369403
SPOCK2	4.66215	0.334615	3.12928e-06	0.000293848	0.571283	0.500933
CD4	4.55872	1.70514	5.14667e-06	0.00045942	0.125703	0.0443097
MZT2A	4.55346	0.399093	5.27697e-06	0.000465307	0.449157	0.364739
ANXA5	4.31612	0.472773	1.58793e-05	0.00120226	0.334185	0.252799
CNN2	4.25791	0.281347	2.06344e-05	0.00151469	0.665304	0.601679
FLT3LG	4.22753	0.386104	2.36266e-05	0.0017169	0.433316	0.358675
IKZF1	4.15776	0.296116	3.21384e-05	0.0022782	0.57537	0.510261
HLA-DRB1	4.08623	0.363417	4.38442e-05	0.00297667	0.451201	0.374534
PROK2	4.04271	1.84328	5.28362e-05	0.00355379	0.103219	0.0298507
ANK3	4.02752	1.28311	5.63689e-05	0.00375646	0.125703	0.0522388
C1orf162	4.02385	0.764903	5.72551e-05	0.00378337	0.20184	0.130597
EML4	3.92677	0.398	8.60945e-05	0.00543674	0.368421	0.304571
PLP2	3.84709	0.426772	0.000119528	0.00733636	0.335207	0.267724
KIR3DL1	3.84149	1.25448	0.000122287	0.00743025	0.125703	0.0564366
PIM1	3.83844	0.405142	0.000123816	0.00749165	0.367399	0.293377
LGALS1	3.7842	0.287534	0.000154206	0.00888437	0.637711	0.561567
TMEM14B	3.77968	0.398705	0.00015703	0.00897552	0.355135	0.284049
CAMK4	3.74953	0.52345	0.000177169	0.00989205	0.257537	0.1875
ARHGAP15	3.7302	0.253741	0.000191329	0.0106416	0.5907	0.547108
SYTL2	3.72053	0.654492	0.000198802	0.0108897	0.209504	0.14319
S1PR1	3.71849	0.363381	0.000200419	0.0109369	0.38835	0.321828
PBXIP1	3.62063	0.375763	0.000293886	0.0155105	0.365355	0.296175
VAMP5	3.55979	0.3555	0.000371146	0.0190324	0.386817	0.311567
INPP4B	3.43269	0.628599	0.000597617	0.0288071	0.199796	0.13806
CD82	3.38181	0.981209	0.000720096	0.0337	0.130301	0.0685634
TRG-AS1	-3.27737	-0.265216	0.0010478	0.0467663	0.398058	0.443097
ARHGAP9	-3.31577	-0.285498	0.000913902	0.0414293	0.350537	0.398321
RHOB	-3.36419	-0.731983	0.000767698	0.0356967	0.122637	0.180037
ELF1	-3.3657	-0.255589	0.000763485	0.0356154	0.416454	0.461754
LAG3	-3.39676	-0.417927	0.000681896	0.0323308	0.2279	0.281716
DNAJB6	-3.41755	-0.298486	0.000631874	0.0301569	0.329586	0.377799
SLAMF6	-3.42714	-0.422718	0.000609985	0.0293056	0.225345	0.284515
RAD21	-3.44537	-0.265539	0.000570283	0.027674	0.391926	0.431903
LILRB1	-3.44546	-0.622098	0.000570088	0.027674	0.138477	0.196828
RAB37	-3.49138	-0.413396	0.000480535	0.023556	0.230455	0.287313
ODC1	-3.50213	-0.330197	0.000461563	0.0228584	0.329586	0.380597
TCF25	-3.54719	-0.252526	0.000389371	0.0197568	0.492591	0.521922
FCRL3	-3.54761	-0.766205	0.000388747	0.0197568	0.106796	0.169776
STMN1	-3.61031	-0.529672	0.000305836	0.0160825	0.173735	0.23694
XAF1	-3.68935	-0.672497	0.000224828	0.0120864	0.131323	0.194963
HLA-DQA1	-3.70295	-0.675965	0.000213109	0.0114991	0.118038	0.185634
PRDX5	-3.70303	-0.269415	0.000213042	0.0114991	0.420542	0.47528
SASH3	-3.72172	-0.259383	0.000197869	0.0108798	0.462443	0.504198
KLRC4	-3.76107	-0.380975	0.000169191	0.00955733	0.28513	0.353545
G6PD	-3.76291	-0.43501	0.000167945	0.00952414	0.234032	0.295243
RNPEPL1	-3.77971	-0.318705	0.000157013	0.00897552	0.366377	0.421175
PRR5	-3.80116	-0.421757	0.00014402	0.00843185	0.249872	0.306903
MRPS6	-3.80176	-0.322738	0.000143675	0.00843185	0.354624	0.409049
TOX	-3.80583	-0.569102	0.000141327	0.00834174	0.178334	0.24347
ARHGAP25	-3.83056	-0.30307	0.00012785	0.00761127	0.384773	0.430504
PPP1R12A	-3.8329	-0.30294	0.000126642	0.00759902	0.38835	0.446362
CMC1	-3.87249	-0.346372	0.000107727	0.00665746	0.42463	0.472015
ITM2A	-3.90727	-0.281218	9.33451e-05	0.00579341	0.458866	0.495802
RAB1B	-3.91301	-0.307149	9.11519e-05	0.00568167	0.388861	0.447761
TNFRSF1B	-3.92376	-0.311384	8.71779e-05	0.00548122	0.37813	0.435634
IQGAP1	-3.93226	-0.269746	8.41504e-05	0.00536079	0.468063	0.517724
FCRL6	-3.94335	-0.269366	8.03507e-05	0.00514138	0.475217	0.528451
TECR	-3.99716	-0.280966	6.41057e-05	0.00417582	0.437915	0.486474
ASCL2	-4.00577	-0.444651	6.1815e-05	0.00404483	0.249361	0.320896
BANF1	-4.13102	-0.314792	3.6115e-05	0.00249885	0.391415	0.450093
SH3KBP1	-4.14571	-0.252395	3.38769e-05	0.00236663	0.514052	0.55084
NSG1	-4.14645	-0.658038	3.37677e-05	0.00236663	0.163005	0.232276
CLIC3	-4.15933	-0.525595	3.19181e-05	0.00227374	0.23301	0.302239
PTPN22	-4.18814	-0.653836	2.81252e-05	0.00201346	0.166582	0.234608
LYST	-4.27439	-0.553286	1.91661e-05	0.00141409	0.208993	0.279851
HLA-DRB5	-4.30808	-0.74029	1.64676e-05	0.00123387	0.137966	0.21222
SH2D2A	-4.33581	-0.358239	1.45226e-05	0.00111117	0.369954	0.429571
TPST2	-4.33712	-0.326007	1.44365e-05	0.00111046	0.437404	0.497668
STK38	-4.38583	-0.364063	1.15543e-05	0.000920123	0.365355	0.431903
OSTF1	-4.41254	-0.288237	1.02165e-05	0.000820779	0.474195	0.52472
MED15	-4.47233	-0.468118	7.73702e-06	0.000639343	0.283597	0.353078
SMS	-4.47441	-0.675516	7.66235e-06	0.000636812	0.167603	0.243937
DUSP2	-4.48803	-0.33646	7.1884e-06	0.000604369	0.505365	0.568563
CARD16	-4.54183	-0.353778	5.57673e-06	0.000480031	0.401124	0.464552
RAC1	-4.54387	-0.295248	5.52319e-06	0.000478268	0.484415	0.535914
TUBB	-4.54623	-0.26213	5.46156e-06	0.000475781	0.568728	0.61194
PRSS23	-4.60241	-0.457885	4.17639e-06	0.000379842	0.313235	0.380131
TAX1BP1	-4.62638	-0.357117	3.7211e-06	0.000342744	0.380685	0.45056
SLA2	-4.64703	-0.660948	3.36749e-06	0.000314176	0.176801	0.256063
WDR1	-4.71673	-0.277965	2.39671e-06	0.000231058	0.591722	0.644123
CD69	-4.71731	-0.311536	2.38988e-06	0.000231058	0.539601	0.605877
TRGC2	-4.72314	-0.836055	2.32229e-06	0.000226909	0.12979	0.213153
CIB1	-4.73733	-0.27395	2.16547e-06	0.000214486	0.572816	0.633396
ABI3	-4.78057	-0.441964	1.74797e-06	0.000174326	0.324987	0.390392
VPS28	-4.83281	-0.296842	1.34616e-06	0.000136132	0.518651	0.571828
ANXA2	-4.87038	-0.300425	1.11386e-06	0.000113434	0.535514	0.579291
S1PR5	-4.88085	-0.390023	1.05632e-06	0.000108337	0.387328	0.461287
FGR	-4.91071	-0.448696	9.07475e-07	9.44101e-05	0.328053	0.398321
TUBA1A	-4.97141	-0.299332	6.64663e-07	7.09993e-05	0.562085	0.615205
ZAP70	-4.99353	-0.26826	5.92861e-07	6.49497e-05	0.625958	0.672108
GNG2	-5.00133	-0.279558	5.69358e-07	6.28511e-05	0.625958	0.678172
PYHIN1	-5.03146	-0.389415	4.86761e-07	5.45663e-05	0.432805	0.503265
DNAJB1	-5.0623	-0.287052	4.14228e-07	4.75409e-05	0.607052	0.664646
HLA-DPA1	-5.12496	-0.297628	2.97603e-07	3.52757e-05	0.572305	0.630131
TUBA1B	-5.19021	-0.300768	2.10062e-07	2.53142e-05	0.59581	0.644123
SSB	-5.22818	-0.418116	1.71191e-07	2.08033e-05	0.360245	0.437034
HLA-DPB1	-5.28463	-0.307594	1.25959e-07	1.58391e-05	0.616249	0.679571
MAT2B	-5.32863	-0.379151	9.89545e-08	1.26636e-05	0.42463	0.494869
MFSD10	-5.38284	-0.479604	7.33186e-08	9.46661e-06	0.33674	0.416511
EZR	-5.51212	-0.326758	3.54535e-08	4.79152e-06	0.592233	0.65625
MAPRE2	-5.54876	-0.445235	2.87706e-08	3.9624e-06	0.382218	0.460354
TBC1D10C	-5.58645	-0.316921	2.31757e-08	3.22253e-06	0.61676	0.686101
FYN	-5.75965	-0.326236	8.42864e-09	1.22077e-06	0.626469	0.698694
PRKCH	-5.89222	-0.319228	3.81041e-09	5.68066e-07	0.6372	0.696362
CALR	-6.0171	-0.29325	1.77567e-09	2.79108e-07	0.749106	0.780317
ZEB2	-6.10312	-0.371339	1.0402e-09	1.69015e-07	0.580991	0.64972
RAP1B	-6.11497	-0.275199	9.65739e-10	1.60524e-07	0.79816	0.842817
CSK	-6.1702	-0.359588	6.82045e-10	1.16036e-07	0.534492	0.591418
TSC22D3	-6.2318	-0.252038	4.61104e-10	7.93812e-08	0.92744	0.959888
PLAC8	-6.5329	-0.461871	6.45099e-11	1.31391e-08	0.473173	0.548974
ADGRG1	-6.79871	-0.448007	1.05557e-11	2.42295e-09	0.527849	0.604478
CD8A	-6.97064	-0.492956	3.15509e-12	7.47963e-10	0.688809	0.792444
CD247	-6.97452	-0.334168	3.0692e-12	7.39729e-10	0.733265	0.791045
CX3CR1	-7.13336	-0.562623	9.79498e-13	2.52938e-10	0.419009	0.514925
CD3G	-7.16833	-0.308814	7.59177e-13	2.03305e-10	0.775677	0.815299
APMAP	-7.23362	-0.456388	4.70297e-13	1.30788e-10	0.509964	0.598414
ARPC2	-7.659	-0.27782	1.87386e-14	5.89085e-12	0.932039	0.958489
TTC38	-7.88202	-0.749535	3.2214e-15	1.05874e-12	0.307103	0.42444
CD3D	-8.09196	-0.27249	5.87113e-16	2.07079e-13	0.933572	0.954757
PRF1	-8.10181	-0.377315	5.4147e-16	1.95755e-13	0.817067	0.852612
CD27	-8.48577	-1.04056	2.14304e-17	8.37582e-15	0.199796	0.344683
FGFBP2	-8.53386	-0.509644	1.41542e-17	5.68567e-15	0.707716	0.777052
TIGIT	-8.67171	-1.07332	4.25684e-18	1.75881e-15	0.190087	0.341418
SPON2	-8.95469	-0.782682	3.40691e-19	1.5396e-16	0.392948	0.515858
MT2A	-8.97284	-0.552064	2.88956e-19	1.39287e-16	0.61676	0.716884
FCMR	-9.48806	-0.643714	2.35382e-21	1.36154e-18	0.463464	0.590951
LITAF	-9.54962	-0.370083	1.30173e-21	8.55654e-19	0.864078	0.898787
KLRK1	-10.0033	-0.602511	1.47329e-23	1.18363e-20	0.631579	0.767257
PLEK	-10.4428	-0.617532	1.58134e-25	2.07889e-22	0.593255	0.703825
PPDPF	-10.8159	-0.354816	2.89372e-27	4.64957e-24	0.941748	0.96875
GZMB	-12.0765	-0.820401	1.40523e-33	4.06421e-30	0.593766	0.705224
CST7	-12.9621	-0.383242	2.00781e-38	9.67831e-35	0.933061	0.935634
FCGR3A	-15.3533	-1.44665	3.36803e-53	4.87051e-49	0.291773	0.541511

[truncated: 12 more sheets: CD8 Tn, DC, MAIT, Mono classical, Mono non-classical, NK CD56-high, NK CD56-low, NKT, Tdn, Tgd, Treg, pDC]
