# Supplementary material for: An integrated single-cell atlas of blood immune cells in aging
Source: NPJ Aging. 2024 Nov 29;10(1):59. doi: 10.1038/s41514-024-00185-x (PMC11606963; doi:10.1038/s41514-024-00185-x)
Supplement: Supplementary file 11 — Table S10 [file 41514_2024_185_MOESM11_ESM.xlsx]

## Sheet: Legend
Supplementary table 10	Differentially expressed genes detected by pseudobulk in ageing in GSE213516

## Sheet: CD4 CTL
name	pval	adj_pval	f_statistic	df1	df2	lfc
DESI2	1.07586e-05	0.0281188	20.4503	1	189.906	3.63583
SUCLG1	2.20875e-05	0.0303066	18.9327	1	189.906	0.970429
DBI	4.34834e-05	0.0449152	17.5182	1	189.906	0.794747
HIGD1A	1.01243e-05	0.0281188	20.5793	1	189.906	1.32631
INTS12	1.92959e-05	0.0303066	19.2166	1	189.906	10
GLO1	8.90315e-06	0.0281188	20.8523	1	189.906	1.38542
MRPL2	2.35672e-05	0.0303066	18.7967	1	189.906	1.91833
EXT2	1.27905e-05	0.0281188	20.0839	1	189.906	10
TMBIM6	2.40313e-05	0.0303066	18.7558	1	189.906	0.66477
ARPC3	2.80915e-06	0.0281188	23.325	1	189.906	0.611582
FKBP3	1.36112e-05	0.0281188	19.9524	1	189.906	1.37885
SUMO2	4.21018e-06	0.0281188	22.4532	1	189.906	0.540393
DYM	3.57972e-05	0.0398203	17.9229	1	189.906	3.2992
RPL36	4.87645e-05	0.0470123	17.2803	1	189.906	-0.484281
RPL39	2.51489e-05	0.0303066	18.6605	1	189.906	-0.552761

## Sheet: CD8 Tem
name	pval	adj_pval	f_statistic	df1	df2	lfc
TMEM14B	1.61473e-06	0.0116753	24.5256	1	189.906	0.519449
TSPO	8.69527e-07	0.0116753	25.8782	1	189.906	0.606268
PRR34-AS1	3.07125e-06	0.0148044	23.1324	1	189.906	1.24267

## Sheet: CD8 Tn
name	pval	adj_pval	f_statistic	df1	df2	lfc
UBE4B	0.000157515	0.0171265	14.8711	1	189.906	0.991593
EXOSC10	0.000486662	0.0390979	12.5983	1	189.906	1.04996
EFHD2	2.91519e-06	0.000772684	23.2449	1	189.906	2.42813
FGR	0.000345725	0.0303001	13.2823	1	189.906	1.73932
ZCCHC17	0.000137424	0.0156479	15.1491	1	189.906	0.740224
HIVEP3	1.14435e-05	0.00217743	20.3195	1	189.906	1.81153
SH3GLB1	7.57866e-06	0.00154359	21.1952	1	189.906	0.966013
TGFBR3	8.13225e-05	0.0100513	16.2239	1	189.906	2.17733
CD53	0.000257715	0.024044	13.8735	1	189.906	0.553716
RHOC	8.98337e-08	9.41852e-05	30.931	1	189.906	2.16891
PTPN22	5.06247e-06	0.00112628	22.0576	1	189.906	1.28299
TSPAN2	2.93878e-06	0.000772684	23.2275	1	189.906	1.97604
S100A11	2.20542e-05	0.00362416	18.9359	1	189.906	1.51217
S100A6	7.37068e-05	0.00960247	16.4263	1	189.906	0.54996
S100A4	3.36409e-11	1.6216e-07	49.5985	1	189.906	1.45335
SYT11	2.54461e-07	0.000153245	28.5955	1	189.906	2.70894
PYHIN1	4.79743e-09	8.67195e-06	37.6633	1	189.906	2.91349
FCRL6	0.000136076	0.0156174	15.1692	1	189.906	2.51882
SLAMF7	4.83383e-06	0.00111094	22.1567	1	189.906	2.63536
FCGR3A	1.04209e-07	9.41852e-05	30.5962	1	189.906	3.32395
SH2D1B	0.00025053	0.0235254	13.9306	1	189.906	4.12857
CD247	4.43789e-05	0.00668503	17.4758	1	189.906	1.41048
GLUL	0.000221225	0.022063	14.182	1	189.906	1.39518
C1orf21	7.81309e-05	0.00992499	16.3063	1	189.906	2.58583
ATP2B4	0.000249253	0.0235254	13.9409	1	189.906	1.87809
DESI2	0.000231977	0.0223642	14.086	1	189.906	0.994768
NCOA1	0.000621448	0.0465636	12.1119	1	189.906	1.28372
PLEK	2.65962e-11	1.6216e-07	50.1807	1	189.906	3.50675
ANXA4	2.08081e-06	0.000590013	23.9746	1	189.906	1.95412
GNLY	3.16575e-07	0.000161486	28.1094	1	189.906	3.58246
ANKRD36B	3.02909e-07	0.000161486	28.2075	1	189.906	1.76355
MIR4435-2HG	2.88495e-06	0.000772684	23.2674	1	189.906	2.38202
DBI	2.071e-05	0.00348824	19.0679	1	189.906	0.582847
ZEB2	3.23843e-07	0.000161486	28.059	1	189.906	3.25281
CFLAR	0.000191353	0.0196252	14.4758	1	189.906	1.10343
ARPC2	6.37437e-09	1.02422e-05	37	1	189.906	0.604858
EPHA4	0.000105554	0.0123098	15.6885	1	189.906	3.47084
SP140	9.74315e-05	0.0115488	15.8526	1	189.906	1.07231
NMUR1	0.000308542	0.0280618	13.5109	1	189.906	3.29098
RPL32	0.000402093	0.0334176	12.9796	1	189.906	-0.318119
RFTN1	1.34172e-06	0.000452246	24.9292	1	189.906	1.46021
EOMES	8.24023e-05	0.0100985	16.1967	1	189.906	2.12274
CMC1	2.64928e-07	0.000153245	28.5057	1	189.906	1.9847
CX3CR1	0.000174786	0.0185851	14.6596	1	189.906	3.60562
RHOA	0.000101661	0.0119523	15.7655	1	189.906	0.41976
TIGIT	3.83826e-07	0.000185017	27.6818	1	189.906	2.79216
SPON2	0.000361463	0.0307478	13.193	1	189.906	2.25301
FGFBP2	7.48331e-07	0.000309189	26.2079	1	189.906	3.8684
DTHD1	2.39454e-05	0.00389073	18.7633	1	189.906	3.73763
HOPX	3.60001e-06	0.000921582	22.79	1	189.906	2.89944
NUDT9	0.00017451	0.0185851	14.6628	1	189.906	0.974297
GZMA	1.69199e-08	2.44679e-05	34.7382	1	189.906	3.15338
F2R	5.49816e-07	0.000248465	26.8869	1	189.906	2.74804
RHOBTB3	0.000569126	0.0440114	12.2866	1	189.906	3.19384
REEP5	0.000231652	0.0223642	14.0888	1	189.906	0.629717
PPP2R2B	2.24451e-09	4.63683e-06	39.4472	1	189.906	2.70587
PDGFRB	0.000150203	0.016515	14.9679	1	189.906	2.73463
SLU7	0.000313278	0.0282803	13.4803	1	189.906	0.66713
SERPINB1	0.000229078	0.0223642	14.1114	1	189.906	0.540673
GFOD1	9.85834e-06	0.0019529	20.6358	1	189.906	3.14441
PPP1R18	1.36215e-05	0.00249343	19.9508	1	189.906	0.85316
CLIC1	9.47978e-12	1.37087e-07	52.7553	1	189.906	1.44128
HLA-DRB1	5.26769e-06	0.00115418	21.9724	1	189.906	2.00003
PSMB9	3.82084e-05	0.005878	17.7871	1	189.906	0.767624
HLA-DPA1	2.9216e-05	0.00469436	18.3469	1	189.906	1.2
HLA-DPB1	9.66685e-08	9.41852e-05	30.7655	1	189.906	1.33548
ENPP4	0.000618167	0.0465589	12.1224	1	189.906	1.61644
MYO6	1.1197e-05	0.00215894	20.3657	1	189.906	2.91953
SRSF12	0.000563722	0.0438278	12.3056	1	189.906	10
PRDM1	4.45573e-06	0.0010563	22.3314	1	189.906	2.71174
ARHGAP18	0.000360645	0.0307478	13.1975	1	189.906	1.97978
SAMD3	7.90269e-05	0.00992499	16.2828	1	189.906	1.18683
SYNE1	0.000264707	0.024538	13.8195	1	189.906	1.55019
CHST12	1.86978e-06	0.000560203	24.2068	1	189.906	1.20553
EIF2AK1	5.01725e-05	0.00725545	17.2212	1	189.906	0.78061
KDELR2	0.000410739	0.0339411	12.937	1	189.906	0.670566
JAZF1	4.06032e-07	0.000189407	27.5572	1	189.906	2.03601
STARD3NL	4.16913e-06	0.00102186	22.4742	1	189.906	1.26299
VOPP1	6.76535e-06	0.00139762	21.4374	1	189.906	0.845048
ASL	0.000363682	0.0307556	13.1807	1	189.906	1.07034
GSAP	1.38574e-05	0.0025049	19.9145	1	189.906	1.60028
DOK2	9.81742e-07	0.000383702	25.6121	1	189.906	1.3686
TOX	2.08821e-05	0.00348824	19.0505	1	189.906	2.4048
EIF3E	0.000140971	0.0156906	15.0972	1	189.906	-0.523066
MRPL13	0.000650231	0.0482205	12.0221	1	189.906	0.848582
MTSS1	0.000660893	0.0487611	11.9898	1	189.906	1.6018
FAM49B	4.11516e-05	0.00626413	17.6327	1	189.906	0.554851
CDKN2A	0.000461278	0.0374749	12.7051	1	189.906	2.43213
ANXA1	1.02255e-07	9.41852e-05	30.6388	1	189.906	1.4909
OSTF1	0.000592738	0.0451136	12.2058	1	189.906	0.657274
CEP78	1.33374e-05	0.00247272	19.9954	1	189.906	2.12389
TXN	7.96141e-05	0.00992499	16.2675	1	189.906	0.580579
STOM	2.03242e-06	0.000587816	24.0257	1	189.906	1.4556
ARPC5L	4.57172e-05	0.00681564	17.4141	1	189.906	1.08218
RALGDS	0.000563376	0.0438278	12.3068	1	189.906	0.966959
OPTN	5.10553e-05	0.00731	17.1851	1	189.906	0.86137
DNAJC1	0.000513858	0.0408291	12.4899	1	189.906	0.749782
ITGB1	5.81896e-07	0.000254994	26.7618	1	189.906	1.8919
SRGN	1.17235e-06	0.0004347	25.2239	1	189.906	1.23924
PRF1	2.50957e-07	0.000153245	28.6264	1	189.906	3.13437
PIK3AP1	0.000355129	0.0306308	13.2285	1	189.906	2.05914
CTBP2	1.21644e-05	0.00228453	20.1901	1	189.906	3.14963
PTPRE	4.99644e-06	0.00112628	22.0857	1	189.906	1.377
RPS13	1.72324e-05	0.00296665	19.4546	1	189.906	-0.345301
PRR5L	1.55545e-07	0.000107111	29.6958	1	189.906	2.95349
AHNAK	1.4712e-06	0.000468789	24.7284	1	189.906	2.20048
FKBP2	7.78658e-06	0.00156391	21.1376	1	189.906	0.792981
CFL1	0.000185488	0.0192974	14.5389	1	189.906	0.387222
PPP1CA	4.83986e-06	0.00111094	22.154	1	189.906	0.565819
GSTP1	9.44264e-05	0.0114748	15.9169	1	189.906	0.65212
SYTL2	5.31357e-05	0.00746015	17.1023	1	189.906	1.8444
CTSC	0.000178274	0.0188176	14.6195	1	189.906	0.961267
MTMR2	0.000224295	0.022216	14.1541	1	189.906	1.27128
USP28	1.89821e-06	0.000560203	24.174	1	189.906	2.49554
B3GAT1	0.00018466	0.0192974	14.548	1	189.906	4.48453
PTMS	5.47473e-06	0.00118164	21.8899	1	189.906	3.18083
LAG3	3.68998e-05	0.00580008	17.8597	1	189.906	2.40118
KLRF1	2.92779e-06	0.000772684	23.2356	1	189.906	3.29486
KLRD1	6.75822e-06	0.00139762	21.4396	1	189.906	2.82904
TMBIM6	4.75732e-05	0.00694904	17.3316	1	189.906	0.451514
CD63	2.09614e-10	7.57809e-07	45.1173	1	189.906	1.48873
MYL6	1.80896e-07	0.000118906	29.3576	1	189.906	0.572532
GLIPR1	9.66031e-05	0.0115453	15.8701	1	189.906	1.02857
GNPTAB	4.68386e-05	0.00691157	17.3638	1	189.906	1.36893
C12orf75	3.68247e-06	0.000921582	22.7412	1	189.906	1.2925
CMKLR1	0.000603502	0.0456924	12.1701	1	189.906	3.2984
LCP1	1.64301e-05	0.00286259	19.5551	1	189.906	1.13852
LRP10	0.000492337	0.0393353	12.5751	1	189.906	0.555733
GZMH	3.69627e-06	0.000921582	22.7331	1	189.906	3.17532
GZMB	1.45377e-05	0.00259543	19.8133	1	189.906	3.28216
SPTSSA	0.000201182	0.0203701	14.3742	1	189.906	0.938022
GNG2	6.72676e-05	0.00892438	16.6148	1	189.906	0.812541
KTN1	0.000335216	0.0295583	13.3443	1	189.906	0.648122
DHRS7	1.32605e-06	0.000452246	24.9548	1	189.906	0.774461
SYNE2	2.09859e-05	0.00348824	19.0401	1	189.906	1.91731
PLEKHG3	0.000627555	0.0467787	12.0925	1	189.906	1.61766
GALC	0.000314856	0.0282803	13.4702	1	189.906	1.09926
PPP2R5C	3.76184e-05	0.00584946	17.8195	1	189.906	0.898504
PDIA3	8.16437e-08	9.41852e-05	31.1469	1	189.906	0.937623
B2M	0.000227093	0.0223401	14.129	1	189.906	0.392436
RAB27A	9.52711e-05	0.011481	15.8986	1	189.906	1.11121
CCPG1	0.000437056	0.0357077	12.8129	1	189.906	1.32535
ANXA2	1.09512e-09	2.63942e-06	41.1471	1	189.906	2.47343
PPIB	0.000161589	0.0174383	14.8192	1	189.906	0.467279
PIF1	1.08674e-06	0.000413562	25.3897	1	189.906	10
PLEKHO2	0.000249178	0.0235254	13.9415	1	189.906	1.60749
ZFAND6	0.00020938	0.0210267	14.2933	1	189.906	0.756705
GTF3C1	1.4912e-06	0.000468789	24.6989	1	189.906	2.22077
SPN	0.00055916	0.0438278	12.3217	1	189.906	1.20586
ITGAL	7.8616e-05	0.00992499	16.2935	1	189.906	1.37848
ADGRG1	0.000201433	0.0203701	14.3717	1	189.906	2.91458
PLCG2	0.000588048	0.0449935	12.2216	1	189.906	2.56901
CYBA	4.2767e-06	0.00103076	22.4195	1	189.906	0.831445
UBE2G1	0.000348078	0.0303226	13.2687	1	189.906	0.688344
CCL5	1.44658e-07	0.000107111	29.8586	1	189.906	2.63163
CCL4	1.04257e-05	0.00203739	20.517	1	189.906	2.99027
ERBB2	0.000465599	0.0376147	12.6865	1	189.906	2.18271
PSME3	6.04343e-05	0.00840327	16.836	1	189.906	0.832563
TBX21	0.000371234	0.0312117	13.1395	1	189.906	2.68008
RGS9	1.52957e-05	0.00269745	19.706	1	189.906	3.27904
CD300A	0.000331661	0.0294243	13.3657	1	189.906	1.78514
MYL12A	0.000188865	0.0195084	14.5023	1	189.906	0.507319
MYL12B	1.68833e-06	0.000519466	24.4287	1	189.906	0.550428
SETBP1	6.93096e-05	0.0091117	16.5531	1	189.906	3.52748
ACAA2	0.000522207	0.0412658	12.4578	1	189.906	0.787857
SEC11C	0.000150749	0.016515	14.9605	1	189.906	0.584185
MBP	3.52148e-05	0.00559606	17.9571	1	189.906	1.20955
MYO1F	3.04564e-07	0.000161486	28.1954	1	189.906	2.0858
S1PR5	6.37454e-06	0.00135562	21.5644	1	189.906	3.64838
CALR	6.6929e-05	0.00892438	16.6252	1	189.906	0.625426
TYROBP	7.55896e-05	0.00975984	16.3743	1	189.906	2.54199
ACTN4	6.10756e-05	0.00841157	16.8142	1	189.906	1.69752
EMP3	1.14826e-07	9.76764e-05	30.3777	1	189.906	0.710757
NKG7	1.52151e-07	0.000107111	29.7453	1	189.906	3.06278
LAIR2	0.000122633	0.0141871	15.3816	1	189.906	4.70927
LILRB1	5.22508e-05	0.00740783	17.1371	1	189.906	3.08072
NCR1	0.000139523	0.0156906	15.1182	1	189.906	3.25592
TMX4	1.48455e-07	0.000107111	29.8005	1	189.906	1.2794
CST7	7.21083e-07	0.000306694	26.2894	1	189.906	2.89047
APMAP	6.53061e-05	0.00882609	16.6759	1	189.906	0.908907
B4GALT5	0.000242408	0.023215	13.9971	1	189.906	1.94656
MIR646HG	0.000322512	0.0287892	13.4219	1	189.906	10
OSBPL2	0.000374851	0.0313336	13.1201	1	189.906	1.04104
ITGB2	0.000289053	0.0264556	13.6422	1	189.906	0.863164
MPST	1.34476e-06	0.000452246	24.9243	1	189.906	1.68053
LGALS1	8.75286e-10	2.5315e-06	41.6807	1	189.906	2.33647
APOBEC3C	6.32126e-05	0.00862375	16.7432	1	189.906	1.06572
APOBEC3G	9.73681e-07	0.000383702	25.6302	1	189.906	1.53208
NDUFA6	0.000355852	0.0306308	13.2244	1	189.906	0.438349
TTC38	1.47788e-06	0.000468789	24.7185	1	189.906	2.35922
CD99	6.35804e-08	8.35851e-05	31.7129	1	189.906	0.967376
SH3KBP1	0.000272124	0.0250648	13.7638	1	189.906	0.661745
UBE2A	1.24679e-06	0.000450746	25.0894	1	189.906	1.02447
FLNA	0.000141054	0.0156906	15.096	1	189.906	1.16262
GAB3	0.000418204	0.0343616	12.901	1	189.906	1.95325

## Sheet: Mono classical
name	pval	adj_pval	f_statistic	df1	df2	lfc
C12orf57	2.71115e-07	0.00392059	28.4543	1	189.906	-0.960927

## Sheet: NK CD56-high
name	pval	adj_pval	f_statistic	df1	df2	lfc
ZMPSTE24	7.92728e-07	0.0114636	26.0812	1	189.906	2.39607
PHF7	2.98057e-06	0.021551	23.197	1	189.906	10

## Sheet: NK CD56-low
name	pval	adj_pval	f_statistic	df1	df2	lfc
LY96	3.25522e-06	0.0145165	23.0069	1	189.906	-1.68763
LGMN	4.01535e-06	0.0145165	22.555	1	189.906	-4.43911
GNG7	5.86927e-07	0.00424378	26.7428	1	189.906	-1.85016
SPINT2	1.39725e-08	0.000202056	35.1796	1	189.906	-1.44216

## Sheet: NKT
name	pval	adj_pval	f_statistic	df1	df2	lfc
CA6	2.75703e-05	0.0199347	18.4681	1	189.906	-5.44929
RPS8	1.40964e-05	0.0154825	19.8784	1	189.906	-0.369023
BEND5	8.5573e-06	0.0137497	20.9366	1	189.906	-3.59699
RPL5	3.97981e-05	0.0230208	17.7023	1	189.906	-0.333692
EPAS1	1.40401e-06	0.00406066	24.8303	1	189.906	-6.30033
DBI	1.60596e-05	0.0154825	19.6032	1	189.906	0.543982
ARPC2	2.61204e-05	0.0198804	18.5812	1	189.906	0.413851
RPL32	3.22317e-05	0.0202653	18.1417	1	189.906	-0.376341
RPL14	4.86695e-05	0.026067	17.2843	1	189.906	-0.267346
EFCC1	4.15556e-05	0.0231129	17.6124	1	189.906	-10
SPINK2	1.84575e-05	0.0166821	19.31	1	189.906	-3.97853
LEF1	2.99016e-05	0.0202653	18.2984	1	189.906	-2.0449
IL7R	2.07362e-05	0.0176392	19.0653	1	189.906	-2.07358
SERPINB1	1.16863e-05	0.0153632	20.275	1	189.906	0.605024
TMEM14B	3.09005e-05	0.0202653	18.2297	1	189.906	0.502314
EIF3E	8.66132e-05	0.0447326	16.0943	1	189.906	-0.549357
SUSD3	3.60532e-05	0.0217236	17.908	1	189.906	-1.56734
BLNK	2.64828e-07	0.00127656	28.5066	1	189.906	-2.55288
RPS13	1.03621e-05	0.0149846	20.53	1	189.906	-0.355697
CD5	2.21714e-09	3.2062e-05	39.4762	1	189.906	-2.32875
NELL2	8.49239e-06	0.0137497	20.9528	1	189.906	-3.26037
RPL13	1.00075e-06	0.00361796	25.5701	1	189.906	-0.385311
RPS28	2.50717e-05	0.0198804	18.667	1	189.906	-0.353508
SPINT2	3.71938e-08	0.00026893	32.9324	1	189.906	-1.50526
KIR2DL4	7.12752e-06	0.0137497	21.3261	1	189.906	-3.97271
UBASH3A	1.57913e-05	0.0154825	19.6387	1	189.906	-1.89783
BEX2	4.33229e-06	0.0104415	22.3918	1	189.906	-1.67062
RPL39	1.32569e-05	0.0154825	20.0081	1	189.906	-0.487814

## Sheet: pDC
name	pval	adj_pval	f_statistic	df1	df2	lfc
ARHGEF2	4.7535e-06	0.0307003	22.1926	1	189.906	2.2301
PDCL3	1.48608e-05	0.0307003	19.7669	1	189.906	1.58315
HDLBP	3.39183e-05	0.0455242	18.0353	1	189.906	1.60182
CMSS1	4.08848e-05	0.0458446	17.6463	1	189.906	1.63364
RUBCN	1.17783e-05	0.0307003	20.2584	1	189.906	-1.24246
SSR1	2.20023e-05	0.0353529	18.9408	1	189.906	0.924146
RAB2A	8.67733e-06	0.0307003	20.907	1	189.906	0.996919
MTDH	3.46287e-05	0.0455242	17.9921	1	189.906	0.569298
HNRNPK	2.07247e-05	0.0353529	19.0664	1	189.906	0.495286
COQ9	1.39416e-05	0.0307003	19.9017	1	189.906	2.61053
COIL	1.40114e-05	0.0307003	19.8912	1	189.906	1.5368
SAFB	4.12129e-05	0.0458446	17.6296	1	189.906	1.69921
ZNF146	7.16808e-07	0.0103658	26.3025	1	189.906	1.96065
PSMC4	4.48479e-05	0.0463246	17.454	1	189.906	1.35217

## Sheet: Tgd
name	pval	adj_pval	f_statistic	df1	df2	lfc
EPAS1	1.59422e-06	0.0188387	24.5535	1	189.906	-10
CREM	2.60545e-06	0.0188387	23.4877	1	189.906	-1.66541

[truncated: 1 more sheets: Treg]
