# Supplementary material for: An integrated single-cell atlas of blood immune cells in aging
Source: NPJ Aging. 2024 Nov 29;10(1):59. doi: 10.1038/s41514-024-00185-x (PMC11606963; doi:10.1038/s41514-024-00185-x)
Supplement: Supplementary file 12 — Table S11 [file 41514_2024_185_MOESM12_ESM.xlsx]

## Sheet: Legend
Supplementary table 11	Differentially expressed genes detected by pseudobulk in ageing in GSE214546

## Sheet: B atypical
name	pval	adj_pval	f_statistic	df1	df2	lfc
PSMD4	4.79585e-06	0.0138706	21.3637	1	520.771	-0.505412
COA5	1.85511e-05	0.0386515	18.6772	1	520.771	-0.962464
RPA3	2.77092e-06	0.0133567	22.4609	1	520.771	0.716872
ACAD8	2.13825e-05	0.0386515	18.3968	1	520.771	2.05717
C12orf76	7.33802e-08	0.00106115	29.8238	1	520.771	-1.76948
RBBP6	9.05321e-07	0.00654593	24.7111	1	520.771	0.875889
CLPP	4.19999e-06	0.0138706	21.6287	1	520.771	-0.845475
TMEM205	2.011e-05	0.0386515	18.5179	1	520.771	1.00399

## Sheet: B memory
name	pval	adj_pval	f_statistic	df1	df2	lfc
STK3	5.57067e-06	0.0402788	21.065	1	520.771	0.995988
ATF5	4.94297e-06	0.0402788	21.3034	1	520.771	0.754225

## Sheet: B naive
name	pval	adj_pval	f_statistic	df1	df2	lfc
PCDHGA6	8.8958e-08	0.00100733	29.4294	1	520.771	2.85962
UBE2J1	1.39317e-07	0.00100733	28.512	1	520.771	0.618871

## Sheet: CD4 CTL
name	pval	adj_pval	f_statistic	df1	df2	lfc
RPL22	3.90708e-06	0.0134457	21.7732	1	520.771	-0.430048
CDC42	2.07252e-05	0.032251	18.4584	1	520.771	0.46106
CFAP36	5.68298e-05	0.0464114	16.4763	1	520.771	-0.804222
SERP1	3.66731e-05	0.0407946	17.3348	1	520.771	-0.314359
FAM131A	5.57874e-06	0.0134457	21.0621	1	520.771	3.3615
NR3C1	2.23021e-05	0.032251	18.3137	1	520.771	0.596816
PMPCB	2.45894e-09	3.55587e-05	36.8506	1	520.771	0.694297
EIF3H	1.65224e-06	0.00796437	23.4988	1	520.771	-0.33706
RPL35	7.20614e-06	0.0148869	20.5522	1	520.771	-0.340035
RPS24	1.87393e-05	0.032251	18.6573	1	520.771	-0.282598
HARBI1	9.7115e-07	0.0070219	24.5694	1	520.771	10
EMSY	6.41883e-05	0.0464114	16.2382	1	520.771	1.05506
RPS25	6.787e-05	0.0467366	16.1293	1	520.771	-0.34191
RPL41	5.2208e-05	0.0464114	16.6423	1	520.771	-0.337521
RAP1B	5.03699e-06	0.0134457	21.2658	1	520.771	0.550341
EMC7	2.48093e-05	0.0326153	18.1037	1	520.771	0.509391
NFATC3	4.84066e-05	0.0464114	16.7903	1	520.771	0.688782
TANC2	6.38679e-05	0.0464114	16.248	1	520.771	1.79595
CAPNS1	6.03812e-05	0.0464114	16.3577	1	520.771	0.570758
PISD	2.99754e-05	0.0361228	17.7312	1	520.771	1.46766
MT-CO1	3.95743e-05	0.0408774	17.1853	1	520.771	0.444425

## Sheet: CD4 Tn
name	pval	adj_pval	f_statistic	df1	df2	lfc
CDKN2C	0.000203327	0.0288266	13.9981	1	520.771	-0.532407
CACHD1	1.476e-05	0.00402725	19.1292	1	520.771	-1.02663
SLC44A5	0.00035493	0.0417287	12.9257	1	520.771	-1.63653
LMO4	2.71208e-05	0.00653656	17.9282	1	520.771	-0.398183
VANGL1	6.06209e-06	0.00228309	20.8964	1	520.771	-1.43826
TTC24	1.00886e-06	0.000521042	24.4925	1	520.771	-1.33451
MIR181A1HG	0.000112001	0.0199957	15.1534	1	520.771	-0.760821
CR2	6.47304e-06	0.00228309	20.7658	1	520.771	-1.27612
GREM2	0.000258471	0.0330774	13.5354	1	520.771	1.22275
EFCAB2	0.0003489	0.0413561	12.9586	1	520.771	0.622796
MYT1L	7.18275e-05	0.0140365	16.0186	1	520.771	-1.3663
ALK	0.000322831	0.0389038	13.1077	1	520.771	2.93092
BCL11A	0.000286837	0.0360691	13.3349	1	520.771	-1.15092
AC133644.2	2.27514e-05	0.00557641	18.2744	1	520.771	1.12491
AFF3	7.78298e-05	0.0148092	15.862	1	520.771	-0.727975
RPRM	1.56315e-06	0.000706395	23.6103	1	520.771	3.32231
CALCRL	0.000166431	0.0264479	14.3852	1	520.771	-1.10325
IKZF2	2.09616e-05	0.0052263	18.436	1	520.771	-1.18544
SERPINE2	6.39768e-08	5.13982e-05	30.105	1	520.771	-1.44006
CCRL2	0.000443339	0.0496987	12.4995	1	520.771	-1.15914
LRRC2	4.81455e-05	0.0103915	16.8009	1	520.771	-2.21275
FLNB	1.00101e-06	0.000521042	24.5083	1	520.771	-0.75042
DPPA4	3.22289e-08	3.32901e-05	31.5144	1	520.771	-2.19632
FAM13A	5.90094e-07	0.000355556	25.5764	1	520.771	0.86256
SPRY1	0.000338037	0.0403996	13.0193	1	520.771	-0.797704
ANKRD50	1.97204e-05	0.0050031	18.5565	1	520.771	-1.3172
HPGD	6.3281e-12	1.83021e-08	49.482	1	520.771	-2.03723
CARD6	1.18329e-06	0.000570384	24.171	1	520.771	-1.04767
RGMB	4.06739e-05	0.00933627	17.1316	1	520.771	0.806766
STARD4-AS1	4.08567e-09	5.90829e-06	35.7919	1	520.771	-1.65692
NREP	7.90178e-18	1.14268e-13	79.5706	1	520.771	-1.79287
REEP5	0.000221462	0.0300697	13.8332	1	520.771	0.262899
PCDHGA10	1.55852e-05	0.00409778	19.0216	1	520.771	1.40496
SOX4	1.05873e-15	7.65512e-12	68.5277	1	520.771	-2.52909
CASC15	2.4403e-14	1.17631e-10	61.5723	1	520.771	-3.07045
PTK7	6.73668e-06	0.0023195	20.6863	1	520.771	-1.63767
RNF217	4.95604e-08	4.47933e-05	30.6292	1	520.771	2.00127
PTPRK	8.72958e-05	0.0163946	15.6383	1	520.771	-1.01193
ZC3H12D	0.000253773	0.0330482	13.5707	1	520.771	0.545559
SCRN1	6.42083e-06	0.00228309	20.7819	1	520.771	-1.25864
NUPR2	0.000378215	0.043755	12.8038	1	520.771	0.857354
GNAI1	0.000277173	0.0351597	13.4009	1	520.771	-0.77763
ABCB1	0.000215543	0.0299708	13.8855	1	520.771	-0.752628
NRCAM	1.24706e-08	1.50281e-05	33.475	1	520.771	-1.97219
NCAPG2	7.0692e-05	0.0140038	16.0497	1	520.771	-1.51744
DPYSL2	1.88052e-05	0.0048561	18.6504	1	520.771	-0.430782
AP3M2	0.000314633	0.0382346	13.1571	1	520.771	0.36776
TOX	5.28946e-10	9.56136e-07	40.0711	1	520.771	-1.32773
SGK3	6.22995e-05	0.0130567	16.2966	1	520.771	0.2983
FSBP	4.27167e-05	0.00950349	17.0354	1	520.771	-1.07219
LRP12	5.62661e-09	7.39694e-06	35.126	1	520.771	-1.99926
ANGPT1	6.17021e-06	0.00228309	20.8612	1	520.771	-3.45769
KANK1	0.00020601	0.0289234	13.9728	1	520.771	0.871942
ANKRD18A	4.32956e-07	0.000272216	26.2039	1	520.771	1.11262
FAM201A	1.17444e-05	0.00353143	19.5819	1	520.771	0.946953
ZNF618	5.89314e-08	5.01299e-05	30.2736	1	520.771	-1.74839
ST6GALNAC4	0.000231231	0.0305139	13.75	1	520.771	0.391513
LAMC3	0.000141918	0.0238637	14.6939	1	520.771	1.46018
ABO	3.65407e-08	3.52276e-05	31.2559	1	520.771	3.43892
KLF6	0.000133734	0.0228601	14.809	1	520.771	0.552279
IL2RA	0.00015307	0.0249529	14.5473	1	520.771	0.911239
PARD3	1.16793e-07	8.44469e-05	28.8723	1	520.771	-2.89312
ARID5B	0.000255957	0.0330482	13.5542	1	520.771	0.492492
BMPR1A	0.000180796	0.0272343	14.2251	1	520.771	0.651675
SORCS3	0.000173307	0.0269482	14.3069	1	520.771	1.01682
ZNF215	2.21781e-09	3.56352e-06	37.0661	1	520.771	-3.44932
MPPED2	6.99821e-07	0.000404804	25.2314	1	520.771	-1.66747
C11orf74	1.75232e-10	3.62005e-07	42.4017	1	520.771	-1.16265
PLCB3	0.000294041	0.036595	13.2872	1	520.771	0.629971
PAK1	7.62431e-06	0.00256407	20.4399	1	520.771	-0.563167
CASP1	0.000180397	0.0272343	14.2294	1	520.771	0.363048
SLC35F2	4.6627e-05	0.0102163	16.8637	1	520.771	0.622524
CADM1	1.36295e-06	0.000635794	23.8862	1	520.771	2.07227
CRTAM	1.00829e-10	2.43015e-07	43.5723	1	520.771	-1.38978
TMEM45B	1.27358e-05	0.00361123	19.4213	1	520.771	0.893332
ENO2	4.08374e-06	0.00173691	21.6848	1	520.771	0.455343
BCL2L14	1.1966e-05	0.00353143	19.5449	1	520.771	1.27305
APOLD1	8.67413e-06	0.00285083	20.1835	1	520.771	-0.608753
PLEKHA5	2.85741e-05	0.00677394	17.8255	1	520.771	-1.03967
RASSF8	1.01173e-05	0.00314353	19.8778	1	520.771	-4.77913
KIF21A	3.01722e-05	0.00703741	17.7184	1	520.771	0.611569
ASIC1	1.02168e-05	0.00314353	19.8584	1	520.771	-1.97806
POU6F1	0.000222039	0.0300697	13.8282	1	520.771	0.627569
KRT2	9.60955e-05	0.0175903	15.4513	1	520.771	-0.946066
HVCN1	4.97954e-06	0.0020574	21.2887	1	520.771	-0.601451
BCL7A	5.83441e-06	0.00228031	20.9727	1	520.771	-0.94691
FLT1	1.34416e-05	0.00373806	19.3145	1	520.771	-1.28641
DACH1	2.27767e-12	8.23433e-09	51.6824	1	520.771	-2.98623
LINC00402	0.000383519	0.0440165	12.7771	1	520.771	0.830958
DHRS7	5.72509e-05	0.0121751	16.4618	1	520.771	0.276079
FOS	0.000202353	0.0288266	14.0074	1	520.771	1.45679
LPCAT4	0.000232109	0.0305139	13.7427	1	520.771	0.469315
RAD51	0.000177918	0.0272343	14.2561	1	520.771	2.54076
NEDD4	0.000359693	0.0419478	12.9001	1	520.771	-0.872569
MEX3B	0.000232036	0.0305139	13.7433	1	520.771	-2.02161
RHBDL1	6.71646e-05	0.0136798	16.1497	1	520.771	1.10172
HAGH	0.000199242	0.0288266	14.0373	1	520.771	0.326145
USP10	0.000100076	0.0180899	15.3723	1	520.771	0.400433
CBFA2T3	7.39186e-05	0.0142525	15.9626	1	520.771	-1.09867
ABHD15	0.000222492	0.0300697	13.8243	1	520.771	0.460853
TP53I13	6.94201e-05	0.0139428	16.0852	1	520.771	0.283011
MEOX1	5.62907e-06	0.00226117	21.0442	1	520.771	1.01167
VMP1	0.000154893	0.0249529	14.5244	1	520.771	0.306753
SOCS3	0.000119366	0.0210507	15.0297	1	520.771	0.827964
TIMP2	9.74872e-06	0.0031328	19.9515	1	520.771	-1.13413
SGSH	0.000195762	0.0288266	14.0714	1	520.771	0.388387
GTSCR1	0.000134369	0.0228601	14.7999	1	520.771	1.19951
ZNF208	1.54364e-05	0.00409778	19.0406	1	520.771	1.17824
FOSB	0.000155298	0.0249529	14.5193	1	520.771	1.12871
PPP1R15A	0.000441357	0.0496987	12.5081	1	520.771	0.713356
CLEC11A	2.49609e-08	2.77661e-05	32.0411	1	520.771	-1.30672
ZNF274	0.000312169	0.0382346	13.1722	1	520.771	0.340777
PLCB1	1.24996e-05	0.00361123	19.4584	1	520.771	-1.1396
TOX2	1.61925e-07	0.000110137	28.205	1	520.771	-1.62126
CACNA1I	0.000133785	0.0228601	14.8083	1	520.771	0.674889
CENPM	8.32833e-07	0.000463215	24.8796	1	520.771	0.721746
ASB9	0.000144361	0.0239954	14.6608	1	520.771	-1.08633
PCSK1N	0.00029608	0.036595	13.2739	1	520.771	1.24666
EDA	1.0773e-06	0.000537203	24.3601	1	520.771	1.17939
ZNF711	1.67555e-07	0.000110137	28.1352	1	520.771	-1.41537
NAP1L3	9.06776e-05	0.0168114	15.5643	1	520.771	0.661757
ARMCX1	1.13856e-07	8.44469e-05	28.9244	1	520.771	-1.33263
TBC1D8B	4.1627e-05	0.00940574	17.0861	1	520.771	0.89778
LONRF3	0.000187779	0.0279945	14.1518	1	520.771	0.798074
MIR503HG	3.99276e-06	0.00173691	21.7298	1	520.771	-2.12243
AFF2	0.000172234	0.0269482	14.3189	1	520.771	-1.07889

## Sheet: CD8 Tcm
name	pval	adj_pval	f_statistic	df1	df2	lfc
TNF	8.7344e-07	0.0126308	24.7835	1	520.771	1.3377

## Sheet: CD8 Tem
name	pval	adj_pval	f_statistic	df1	df2	lfc
RBM44	2.26113e-05	0.049871	18.2866	1	520.771	1.31191
TNF	1.03835e-06	0.00750776	24.4344	1	520.771	1.30046
TBRG1	9.83108e-06	0.0284334	19.9348	1	520.771	0.291565
DYRK4	2.75415e-05	0.049871	17.8979	1	520.771	0.423089
C1R	3.44865e-05	0.049871	17.4556	1	520.771	2.66006
ARHGAP9	5.50262e-06	0.0265244	21.0895	1	520.771	0.471715
FOS	3.3623e-05	0.049871	17.5054	1	520.771	1.75602
GSDMA	9.47325e-07	0.00750776	24.6195	1	520.771	-3.78102
HOXB7	3.30046e-05	0.049871	17.5419	1	520.771	1.32802
NAP1L2	9.32743e-06	0.0284334	20.0392	1	520.771	0.965673

## Sheet: CD8 Tn
name	pval	adj_pval	f_statistic	df1	df2	lfc
KCNAB2	0.000822799	0.0420441	11.3211	1	520.771	0.505979
PLOD1	0.0010177	0.0471699	10.9183	1	520.771	1.37842
TNFRSF1B	7.20735e-06	0.00208451	20.5518	1	520.771	0.820079
EFHD2	2.97072e-13	1.43199e-09	56.0989	1	520.771	1.50897
SESN2	0.000471365	0.0291299	12.3823	1	520.771	1.15626
GMEB1	0.0010226	0.0472453	10.9092	1	520.771	0.333931
MACF1	0.000930816	0.0457841	11.0872	1	520.771	0.5213
SCMH1	0.000234683	0.0195043	13.7214	1	520.771	0.749171
KTI12	0.000268609	0.0209965	13.4613	1	520.771	0.402648
MCOLN2	1.05777e-05	0.00254941	19.7895	1	520.771	1.55637
TGFBR3	7.50022e-06	0.00208578	20.4726	1	520.771	1.47252
GFI1	0.000685173	0.0371097	11.6689	1	520.771	0.91559
PRPF38B	0.000406056	0.027145	12.6677	1	520.771	0.251013
RHOC	0.000417694	0.0274558	12.6136	1	520.771	0.93341
CD58	0.000763623	0.039953	11.4628	1	520.771	0.753958
CD160	0.000402343	0.027145	12.6853	1	520.771	1.47358
S100A4	4.50869e-05	0.00672167	16.9295	1	520.771	0.60394
CHTOP	5.04666e-05	0.00729797	16.7087	1	520.771	0.34884
PYHIN1	5.66398e-11	1.1701e-07	44.7971	1	520.771	1.61372
SLAMF6	0.000956169	0.0458102	11.0364	1	520.771	0.471226
SLAMF7	7.75879e-06	0.00211698	20.4052	1	520.771	1.66223
FCGR3A	2.31443e-07	0.000125834	27.4768	1	520.771	2.31015
ATF6	0.000171173	0.016302	14.3309	1	520.771	0.371282
XCL2	0.000176653	0.0164278	14.2699	1	520.771	1.97614
C1orf21	3.98085e-05	0.00619001	17.1738	1	520.771	1.89174
LGR6	0.000511353	0.0304195	12.2267	1	520.771	2.36401
ATP2B4	0.000283005	0.0217688	13.3608	1	520.771	0.725001
CAPN2	0.000801218	0.04138	11.3716	1	520.771	0.468336
IAH1	0.000668957	0.0366014	11.7145	1	520.771	0.256211
PDIA6	2.54002e-05	0.00479191	18.0573	1	520.771	0.392723
YPEL5	0.000628387	0.0352124	11.8336	1	520.771	0.361077
SRSF7	0.00103485	0.0475076	10.8867	1	520.771	0.32893
PLEK	1.01112e-08	1.12968e-05	33.9094	1	520.771	1.89881
ANXA4	0.000765262	0.039953	11.4588	1	520.771	0.903197
GNLY	2.44756e-07	0.000126407	27.363	1	520.771	2.17736
DUSP2	0.000596679	0.0338375	11.9323	1	520.771	1.13391
CIAO1	0.000413867	0.0274538	12.6312	1	520.771	0.354944
CNNM3	0.000206252	0.0176486	13.9706	1	520.771	0.62796
ANKRD36B	0.000679009	0.0369141	11.6861	1	520.771	0.701389
PTPN18	0.000287295	0.0219008	13.3319	1	520.771	0.324421
ZEB2	6.58147e-10	1.0575e-06	39.6116	1	520.771	2.16439
GALNT3	0.000239648	0.0196906	13.681	1	520.771	1.52944
CFLAR	8.88124e-06	0.00229342	20.1366	1	520.771	0.464762
CXCR1	4.85935e-05	0.00709809	16.7828	1	520.771	3.05949
CNPPD1	5.92108e-05	0.00831308	16.396	1	520.771	0.382882
SP140	0.000467146	0.0289932	12.3995	1	520.771	0.544275
INPP5D	2.85592e-05	0.00497584	17.8265	1	520.771	0.560059
ARL4C	0.00025963	0.0206292	13.5267	1	520.771	0.50798
RNPEPL1	0.00035535	0.0249452	12.9234	1	520.771	0.30104
FBLN2	4.70767e-07	0.000226926	26.0341	1	520.771	-1.61624
EOMES	7.03448e-05	0.00941904	16.0593	1	520.771	1.33506
CMC1	0.000166513	0.01624	14.3843	1	520.771	0.864107
CRTAP	4.80105e-06	0.0015093	21.3616	1	520.771	0.493857
CX3CR1	4.40867e-05	0.00664102	16.9735	1	520.771	2.14474
NKTR	0.000427366	0.0277013	12.5698	1	520.771	0.401184
NBEAL2	0.000245859	0.0198624	13.6317	1	520.771	0.783609
P4HTM	0.000740102	0.0392037	11.5223	1	520.771	0.326593
UBA7	0.00108989	0.0494072	10.7887	1	520.771	0.443176
RASSF1	8.69834e-05	0.0105423	15.6453	1	520.771	0.480819
FLNB	0.000500041	0.0302556	12.2694	1	520.771	-0.673514
EOGT	9.09259e-05	0.0107777	15.5589	1	520.771	1.09203
CLDND1	0.00108175	0.0493478	10.8029	1	520.771	0.413027
TIGIT	2.34944e-07	0.000125834	27.4463	1	520.771	1.89518
KALRN	0.000696408	0.0374377	11.638	1	520.771	1.21841
ZBTB38	7.23851e-05	0.00943027	16.0035	1	520.771	0.594577
GK5	0.000194647	0.0167547	14.0824	1	520.771	0.747285
GYG1	7.63128e-05	0.00968034	15.9004	1	520.771	0.578594
POLN	5.5915e-05	0.00792732	16.508	1	520.771	1.79074
LYAR	4.23922e-05	0.00652163	17.0504	1	520.771	0.683015
FIP1L1	0.000380785	0.0260973	12.7909	1	520.771	0.27431
HOPX	1.81057e-07	0.000109095	27.9771	1	520.771	1.89737
POLR2B	0.000956467	0.0458102	11.0358	1	520.771	0.324745
SLC4A4	0.000219307	0.0184384	13.8521	1	520.771	1.84758
DNAJB14	0.000173956	0.0163349	14.2997	1	520.771	0.34259
ELF2	0.000579405	0.0333816	11.9883	1	520.771	0.276823
DCTD	0.0005875	0.0335789	11.9618	1	520.771	0.286947
LPCAT1	2.32057e-06	0.00079196	22.8165	1	520.771	0.985492
GZMA	1.49025e-14	1.07752e-10	62.6594	1	520.771	2.36771
FOXD1	1.26354e-05	0.00288889	19.437	1	520.771	4.16288
NSA2	0.000857606	0.0435152	11.2425	1	520.771	-0.334431
IQGAP2	9.89161e-05	0.0116295	15.395	1	520.771	0.574336
F2R	8.33588e-06	0.00219173	20.2625	1	520.771	2.01758
CAST	3.14726e-05	0.00517188	17.6354	1	520.771	0.465141
SLCO4C1	0.00080977	0.0416729	11.3514	1	520.771	2.0848
STARD4-AS1	0.000424624	0.0277013	12.5821	1	520.771	-1.40795
NREP	1.39195e-05	0.00297175	19.2453	1	520.771	-1.20404
REEP5	0.000191914	0.016723	14.1097	1	520.771	0.313529
PCDHGA6	1.71754e-05	0.0035482	18.8295	1	520.771	2.28083
PCDHGB6	2.74999e-05	0.00492706	17.9009	1	520.771	3.10468
PCDHGA10	0.000427034	0.0277013	12.5713	1	520.771	1.91275
PPP2R2B	7.19949e-05	0.00943027	16.0141	1	520.771	1.27495
SGCD	0.000328639	0.0241241	13.0734	1	520.771	3.54484
RANBP17	0.000632959	0.0352124	11.8198	1	520.771	10
DUSP1	0.000277502	0.021575	13.3986	1	520.771	1.04178
SQSTM1	7.19098e-05	0.00943027	16.0164	1	520.771	0.325861
ATXN1	9.95285e-06	0.00244655	19.9103	1	520.771	0.775052
SOX4	0.00016733	0.01624	14.3748	1	520.771	-1.40319
CASC15	0.000866242	0.04369	11.2235	1	520.771	-2.2463
PRL	0.000558149	0.0328105	12.0596	1	520.771	-2.2081
CLIC1	1.12858e-10	2.04005e-07	43.3334	1	520.771	0.669322
LMBRD1	0.000979985	0.0461614	10.9898	1	520.771	0.333522
MYO6	3.64083e-05	0.00578572	17.3491	1	520.771	1.46636
KLHL32	0.000749927	0.0395792	11.4972	1	520.771	1.05406
PRDM1	7.42798e-05	0.00950585	15.9531	1	520.771	1.74469
ARHGAP18	2.41725e-05	0.00472376	18.1549	1	520.771	1.17933
TBPL1	0.00100429	0.0468483	10.9434	1	520.771	0.281445
CITED2	0.000511896	0.0304195	12.2247	1	520.771	0.524229
FUCA2	0.000141031	0.0147786	14.706	1	520.771	0.660353
UTRN	0.000633775	0.0352124	11.8173	1	520.771	0.527639
SYNE1	2.79385e-05	0.00492706	17.8697	1	520.771	0.751113
TMEM181	0.000960943	0.0458102	11.0269	1	520.771	0.527571
SYTL3	0.000702334	0.0376165	11.6219	1	520.771	0.800357
ZNF316	0.000109756	0.0123037	15.1927	1	520.771	0.546952
ARL4A	1.39741e-05	0.00297175	19.2375	1	520.771	0.651221
JAZF1	0.000480281	0.0293074	12.3465	1	520.771	0.952571
TRGC1	1.89117e-07	0.000109393	27.8883	1	520.771	1.87393
TMED4	0.000191966	0.016723	14.1092	1	520.771	0.259361
MAGI2	0.000473715	0.0291506	12.3728	1	520.771	1.26138
SRRT	0.000186294	0.0165276	14.1672	1	520.771	0.402225
AGAP3	0.000867093	0.04369	11.2216	1	520.771	0.660155
PRKAG2	0.000774583	0.0402923	11.4358	1	520.771	0.308098
DOK2	4.40452e-05	0.00664102	16.9754	1	520.771	0.728427
PPP3CC	0.000181357	0.0164278	14.2191	1	520.771	0.492581
THAP1	0.000612201	0.0345822	11.8833	1	520.771	0.367515
MYBL1	7.06506e-07	0.000329574	25.2121	1	520.771	1.36315
SGK3	3.58275e-05	0.00575668	17.3806	1	520.771	0.404965
TERF1	0.00010241	0.0118476	15.3274	1	520.771	0.313397
RNF19A	0.000575376	0.0333246	12.0016	1	520.771	0.564433
FAM49B	0.000162568	0.016102	14.4307	1	520.771	0.283372
CDKN2A	0.000166506	0.01624	14.3844	1	520.771	1.59559
CCDC107	0.000179556	0.0164278	14.2384	1	520.771	0.368155
TLN1	7.95283e-05	0.0099143	15.8199	1	520.771	0.50276
ANXA1	2.75065e-11	6.62952e-08	46.3358	1	520.771	1.17479
CEP78	1.17195e-05	0.00274608	19.5862	1	520.771	0.921799
TRAF1	6.07782e-05	0.00845108	16.3449	1	520.771	0.518255
STOM	1.26396e-06	0.000481002	24.0381	1	520.771	1.09435
ARPC5L	4.11547e-06	0.00132253	21.6693	1	520.771	0.477578
HSPA5	0.000480316	0.0293074	12.3463	1	520.771	0.453501
TTC16	7.71753e-05	0.00970462	15.8785	1	520.771	1.08312
SURF4	0.000347755	0.0247353	12.9649	1	520.771	0.304764
RABL6	0.000218537	0.0184384	13.8589	1	520.771	0.324535
KLF6	5.32732e-08	4.27991e-05	30.4808	1	520.771	0.928941
OPTN	0.000360904	0.0250915	12.8937	1	520.771	0.617967
ST8SIA6	0.000172083	0.016302	14.3206	1	520.771	2.75014
DNAJC1	1.07419e-07	7.06086e-05	29.0434	1	520.771	0.61271
ITGB1	1.34941e-05	0.00295665	19.3068	1	520.771	0.817725
CREM	0.000347058	0.0247353	12.9687	1	520.771	0.572515
RASGEF1A	2.58376e-05	0.00479191	18.0237	1	520.771	1.69405
SRGN	1.01555e-08	1.12968e-05	33.9003	1	520.771	0.713876
PRF1	1.1261e-06	0.000440124	24.2708	1	520.771	1.46037
SEC24C	0.000249652	0.0200567	13.6022	1	520.771	0.503206
RPS24	1.0599e-06	0.000437922	24.393	1	520.771	-0.281783
TMEM254-AS1	0.000878003	0.0440861	11.1979	1	520.771	1.42822
ADAM8	0.000359232	0.0250915	12.9026	1	520.771	0.762732
ASCL2	0.000341267	0.0245526	13.001	1	520.771	2.06586
CD81	0.000572769	0.0333246	12.0102	1	520.771	0.399862
UEVLD	0.000399013	0.0270898	12.7012	1	520.771	0.851218
PRR5L	8.83613e-05	0.0105603	15.6147	1	520.771	1.70598
C11orf74	0.000182897	0.0164278	14.2028	1	520.771	-1.30931
PHF21A	3.03772e-05	0.00511315	17.705	1	520.771	0.588407
DGKZ	0.000245623	0.0198624	13.6336	1	520.771	0.273821
AHNAK	8.92133e-08	6.1434e-05	29.4235	1	520.771	1.04964
SLC3A2	0.000190085	0.016723	14.1282	1	520.771	0.311489
SF1	0.000888858	0.0444767	11.1746	1	520.771	0.265257
NEAT1	0.000264377	0.020778	13.4918	1	520.771	0.498507
CDK2AP2	0.00094155	0.0458102	11.0655	1	520.771	0.40217
CREBZF	0.0011008	0.0495908	10.7699	1	520.771	0.415308
CCDC89	0.000817355	0.0419141	11.3337	1	520.771	3.74444
RAB38	1.61001e-06	0.000582058	23.5509	1	520.771	3.52756
CTSC	0.000106267	0.0120057	15.2555	1	520.771	0.490368
CCDC82	0.000159457	0.0160963	14.4681	1	520.771	0.33735
CASP1	0.000670725	0.0366014	11.7095	1	520.771	0.411753
IL10RA	2.35491e-06	0.00079196	22.7871	1	520.771	0.668666
LAG3	0.000256651	0.0205052	13.549	1	520.771	1.54268
ENO2	0.000148213	0.0152763	14.6097	1	520.771	0.494684
KLRG1	3.19954e-05	0.00519872	17.603	1	520.771	1.22025
CD69	0.00043113	0.0277092	12.553	1	520.771	0.846279
KLRF1	1.23629e-08	1.19187e-05	33.4929	1	520.771	2.57886
CLEC2B	7.43794e-07	0.000334459	25.1081	1	520.771	0.453715
KLRD1	1.59704e-08	1.44343e-05	32.9632	1	520.771	1.93016
APOLD1	0.000456478	0.0287005	12.4437	1	520.771	-0.694007
KLHL42	0.000171078	0.016302	14.332	1	520.771	0.52557
KIF21A	1.45062e-07	9.12064e-05	28.4294	1	520.771	1.0425
CD63	7.11349e-08	5.41411e-05	29.8875	1	520.771	0.691959
BAZ2A	0.000193604	0.0167547	14.0928	1	520.771	0.358775
ARHGAP9	2.79334e-05	0.00492706	17.8701	1	520.771	0.456458
GLIPR1	2.13573e-06	0.000753287	22.9831	1	520.771	0.570134
NUAK1	0.000244386	0.0198624	13.6433	1	520.771	3.09029
UNG	0.00035234	0.0248546	12.9398	1	520.771	0.515753
GLTP	0.000336215	0.0243101	13.0297	1	520.771	0.342627
CLIP1	0.000379183	0.0260973	12.7989	1	520.771	0.431147
UPF3A	2.16973e-05	0.00435784	18.368	1	520.771	0.35359
GZMH	3.20999e-09	4.64197e-06	36.2945	1	520.771	2.74634
GZMB	8.23283e-06	0.00219173	20.2872	1	520.771	2.06548
ARF6	0.000946435	0.0458102	11.0557	1	520.771	0.291799
SAV1	0.00106778	0.0488642	10.8275	1	520.771	0.685108
PTGDR	4.81304e-05	0.00709809	16.8015	1	520.771	1.47163
DHRS7	1.43223e-06	0.000531065	23.7864	1	520.771	0.365256
TMEM30B	1.17735e-05	0.00274608	19.577	1	520.771	1.08582
SYNE2	6.35169e-05	0.00874779	16.2588	1	520.771	0.837848
PLEKHG3	0.000576111	0.0333246	11.9991	1	520.771	1.67264
FOS	0.000104561	0.011906	15.287	1	520.771	1.57339
GPR65	0.0010965	0.0495516	10.7773	1	520.771	0.423374
CCDC88C	0.000935096	0.0458102	11.0786	1	520.771	0.434827
PPP2R5C	2.5813e-07	0.000128718	27.2547	1	520.771	0.689498
HSP90AA1	0.000133171	0.0142651	14.8172	1	520.771	0.284426
EMC7	0.000125096	0.0136016	14.9386	1	520.771	0.258141
PDIA3	0.000327041	0.0241241	13.0828	1	520.771	0.340151
RAB27A	0.000184728	0.0164898	14.1835	1	520.771	0.498425
ANXA2	4.03131e-08	3.42922e-05	31.0538	1	520.771	1.12449
IQGAP1	1.09344e-06	0.000439229	24.3301	1	520.771	0.581052
SLCO3A1	3.02466e-05	0.00511315	17.7135	1	520.771	0.592002
MCTP2	0.000161398	0.0160963	14.4447	1	520.771	0.953273
CCNF	0.000993315	0.0464865	10.9642	1	520.771	1.13688
RBBP6	2.37781e-05	0.00471035	18.1874	1	520.771	0.32311
ITGAL	0.000512909	0.0304195	12.2209	1	520.771	0.432509
ADGRG1	6.79095e-05	0.00926453	16.1281	1	520.771	2.03203
NFATC3	0.000437186	0.0278264	12.5263	1	520.771	0.316143
TMEM170A	0.000963678	0.0458102	11.0215	1	520.771	0.270455
MAF	0.000765298	0.039953	11.4587	1	520.771	1.40888
CYBA	9.25678e-06	0.00234846	20.0543	1	520.771	0.357233
CBFA2T3	0.000172478	0.016302	14.3162	1	520.771	-10
RAP1GAP2	0.000112098	0.0124696	15.1517	1	520.771	0.93812
DERL2	3.76888e-05	0.00592411	17.2812	1	520.771	0.314041
TMEM107	0.000279794	0.0216369	13.3828	1	520.771	0.449342
RPL26	0.00100999	0.0469631	10.9327	1	520.771	-0.308693
ABHD15	8.10992e-08	5.86388e-05	29.6188	1	520.771	0.976527
TP53I13	0.000127779	0.0137896	14.8974	1	520.771	0.359337
GIT1	0.00096828	0.0458102	11.0125	1	520.771	0.483058
CCL5	3.30546e-12	9.56006e-09	50.8793	1	520.771	2.02779
CCL4	9.98176e-06	0.00244655	19.9046	1	520.771	2.23433
MLLT6	0.000460659	0.0287137	12.4262	1	520.771	0.294997
TBX21	3.84173e-06	0.00126262	21.8069	1	520.771	1.76138
GNGT2	0.000407002	0.027145	12.6633	1	520.771	0.786746
PPP1R9B	0.000969359	0.0458102	11.0104	1	520.771	0.455122
DDX5	0.000104479	0.011906	15.2885	1	520.771	0.280237
RGS9	0.000712655	0.0378886	11.5941	1	520.771	1.48635
KIF19	0.000502611	0.0302844	12.2596	1	520.771	2.62326
LLGL2	1.30705e-05	0.00290788	19.3699	1	520.771	0.868593
H3F3B	2.58467e-05	0.00479191	18.023	1	520.771	0.321279
MXRA7	0.000416763	0.0274558	12.6179	1	520.771	1.04553
SRSF2	0.000429091	0.0277013	12.5621	1	520.771	0.365278
CBX2	0.00108738	0.0494072	10.7931	1	520.771	-2.68325
HGS	7.48546e-06	0.00208578	20.4765	1	520.771	0.43799
P4HB	2.54239e-05	0.00479191	18.0555	1	520.771	0.328191
METRNL	0.000991447	0.0464865	10.9678	1	520.771	1.59352
ANKRD12	9.68113e-07	0.000411761	24.5757	1	520.771	0.331208
RAB27B	0.00018267	0.0164278	14.2052	1	520.771	1.84407
GTSCR1	0.000943759	0.0458102	11.0611	1	520.771	1.23132
MBP	2.11924e-05	0.00431638	18.4144	1	520.771	0.450548
ABHD17A	3.14699e-05	0.00517188	17.6355	1	520.771	0.428164
ZBTB7A	0.000649447	0.035846	11.7708	1	520.771	0.301932
DPP9	6.8306e-06	0.00201586	20.6587	1	520.771	0.526383
MYO1F	1.14159e-08	1.17918e-05	33.658	1	520.771	1.32264
S1PR5	0.000437477	0.0278264	12.525	1	520.771	1.81392
CDKN2D	0.000293757	0.0222033	13.2891	1	520.771	0.384769
JUNB	0.000135411	0.0143983	14.7849	1	520.771	0.736583
IER2	0.000217758	0.0184384	13.8658	1	520.771	0.623959
ADGRE5	0.000181062	0.0164278	14.2222	1	520.771	0.455207
DNAJB1	0.000407334	0.027145	12.6617	1	520.771	0.501876
SMIM7	0.000438863	0.0278264	12.519	1	520.771	0.251717
JUND	0.00014453	0.0150363	14.6585	1	520.771	0.517956
TYROBP	5.81529e-06	0.00175198	20.9793	1	520.771	1.65332
TBCB	0.000589796	0.0335789	11.9544	1	520.771	0.288444
ACTN4	6.82857e-09	8.97708e-06	34.7238	1	520.771	0.835632
TGFB1	0.00103352	0.0475076	10.8891	1	520.771	0.336683
FOSB	0.000294795	0.0222033	13.2823	1	520.771	1.17133
PPP1R15A	8.15074e-05	0.0100742	15.772	1	520.771	0.933165
IRF3	0.000385834	0.0263186	12.7656	1	520.771	0.284735
NKG7	1.64249e-15	2.37521e-11	67.5486	1	520.771	2.50186
PTPRA	0.000378799	0.0260973	12.8009	1	520.771	0.270095
PANK2	0.000458634	0.0287113	12.4347	1	520.771	0.315975
TMX4	0.000348939	0.0247353	12.9584	1	520.771	0.427189
CST7	2.41387e-12	8.72673e-09	51.5571	1	520.771	2.28755
APMAP	2.71988e-05	0.00492706	17.9226	1	520.771	0.627151
NFATC2	0.000909936	0.0452185	11.1302	1	520.771	0.532794
ZBP1	0.0004968	0.0301858	12.2819	1	520.771	0.817629
RAB22A	0.000306768	0.0227496	13.2058	1	520.771	0.331705
ADAMTS1	0.000708581	0.037811	11.605	1	520.771	2.43095
YWHAH	0.000634738	0.0352124	11.8144	1	520.771	0.427622
HMGXB4	9.99696e-05	0.0116586	15.3744	1	520.771	0.331501
IL2RB	0.000161037	0.0160963	14.449	1	520.771	0.740684
MAFF	0.000897315	0.0447451	11.1567	1	520.771	0.867228
APOBEC3C	0.000223176	0.0186552	13.8184	1	520.771	0.589085
APOBEC3G	3.04081e-05	0.00511315	17.703	1	520.771	0.744452
CACNA1I	8.73637e-05	0.0105423	15.6368	1	520.771	1.30077
CENPM	0.000148949	0.0152763	14.6001	1	520.771	1.01136
ARFGAP3	0.000850423	0.0433027	11.2585	1	520.771	0.305693
TTC38	5.47459e-05	0.00783842	16.5494	1	520.771	1.56155
CD99	5.1968e-06	0.00159896	21.2035	1	520.771	0.645281
RAB9A	6.95998e-05	0.00940638	16.0801	1	520.771	0.491285
OFD1	0.000925685	0.0457513	11.0977	1	520.771	0.322991
SH3KBP1	0.000264204	0.020778	13.4931	1	520.771	0.311314
GPR174	0.000584807	0.0335591	11.9706	1	520.771	0.496991
ARMCX3	0.000113378	0.0125157	15.1296	1	520.771	0.412618
TCEAL8	0.000513267	0.0304195	12.2196	1	520.771	-0.277676
AFF2	0.000518654	0.0306133	12.1996	1	520.771	-2.14529
IDS	1.27854e-05	0.00288889	19.4136	1	520.771	0.419919
FLNA	1.43092e-05	0.00299892	19.1906	1	520.771	0.512005
G6PD	0.000114301	0.012522	15.1139	1	520.771	0.54006
GAB3	0.000332868	0.0243101	13.0489	1	520.771	0.819203

## Sheet: DC
name	pval	adj_pval	f_statistic	df1	df2	lfc
LAMP3	4.90206e-06	0.0354443	21.32	1	520.771	-10
ZCRB1	1.32611e-05	0.0479423	19.3412	1	520.771	-0.583886
IER2	3.51146e-06	0.0354443	21.9867	1	520.771	0.935019
KLF2	7.61855e-06	0.0367239	20.4415	1	520.771	0.542029

[truncated: 8 more sheets: Mono classical, Mono non-classical, NK CD56-high, NKT, pDC, Tdn, Tgd, Treg]
