# Supplementary material for: An integrated single-cell atlas of blood immune cells in aging
Source: NPJ Aging. 2024 Nov 29;10(1):59. doi: 10.1038/s41514-024-00185-x (PMC11606963; doi:10.1038/s41514-024-00185-x)
Supplement: Supplementary file 13 — Table S12 [file 41514_2024_185_MOESM13_ESM.xlsx]

## Sheet: Legend
Supplementary table 12	Differentially expressed genes detected by pseudobulk in ageing in HRA000203

## Sheet: B atypical
name	pval	adj_pval	f_statistic	df1	df2	lfc
S100A10	7.44433e-06	0.0272143	21.0485	1	224.621	1.17652
CDC40	1.68343e-05	0.03043	19.3468	1	224.621	-1.18995
LSM1	1.22136e-05	0.0302706	20.0139	1	224.621	1.81047
RPS3	5.43676e-06	0.0272143	21.7086	1	224.621	0.364983
RAB2B	1.63543e-05	0.03043	19.4068	1	224.621	-10
TARSL2	1.25596e-05	0.0302706	19.9557	1	224.621	-2.8716
WDR83OS	6.43404e-08	0.000930427	31.2883	1	224.621	0.719335
C19orf53	7.52763e-06	0.0272143	21.0252	1	224.621	0.824037

## Sheet: B memory
name	pval	adj_pval	f_statistic	df1	df2	lfc
SDF4	0.000574763	0.0469453	12.2022	1	224.621	0.486308
RERE	0.000151841	0.0300006	14.8514	1	224.621	-0.800686
EMC1	0.000569797	0.0468173	12.2193	1	224.621	-1.09153
SRRM1	0.000443583	0.0420108	12.7132	1	224.621	-0.365701
RSRP1	0.000266909	0.036454	13.7217	1	224.621	-0.581594
UBXN11	0.000206148	0.0320549	14.2378	1	224.621	0.873219
LCK	1.08831e-05	0.00954313	20.2544	1	224.621	-0.76174
BSDC1	0.000179684	0.0305696	14.5131	1	224.621	-0.617407
SNIP1	0.000177889	0.0305696	14.5333	1	224.621	-0.901778
EFCAB14	0.000196682	0.0315273	14.3319	1	224.621	-0.754421
USP1	0.000248776	0.0345919	13.862	1	224.621	-0.768075
LRRC40	0.000143344	0.0296128	14.9673	1	224.621	-1.00606
SRSF11	0.00021353	0.0325038	14.1673	1	224.621	-0.456615
ZRANB2	0.000378968	0.0395699	13.0248	1	224.621	-0.594232
DPYD	0.000298203	0.0379331	13.5008	1	224.621	-1.23847
RNPC3	3.30567e-05	0.0148541	17.953	1	224.621	-0.928151
PTPN22	0.000598291	0.0477765	12.1233	1	224.621	-0.832548
SEC22B	0.000379321	0.0395699	13.0229	1	224.621	-0.655193
NBPF14	0.000515325	0.0446234	12.4172	1	224.621	-1.39311
S100A10	1.18101e-05	0.00954313	20.0839	1	224.621	0.676253
LMNA	0.000125434	0.0279496	15.2363	1	224.621	2.18437
POU2F1	0.000447724	0.0420108	12.6948	1	224.621	-0.904219
SFT2D2	8.10775e-05	0.0221219	16.1195	1	224.621	-0.723181
PIGC	0.000472095	0.0421417	12.5901	1	224.621	0.562234
KDM5B	3.41104e-06	0.00548078	22.6924	1	224.621	-1.19634
MDM4	0.000192537	0.0312841	14.3746	1	224.621	-0.659044
TRAF5	3.44806e-05	0.0148541	17.8663	1	224.621	-0.641304
C1orf131	0.000383084	0.0395699	13.0034	1	224.621	-0.709678
DESI2	9.6012e-05	0.0235327	15.7767	1	224.621	-0.922797
RPS7	1.70079e-05	0.0106935	19.3255	1	224.621	0.257531
LBH	0.000408107	0.0402159	12.8781	1	224.621	-0.524606
PRKD3	0.000468008	0.0420365	12.6072	1	224.621	-0.785107
PSME4	0.000402713	0.0402159	12.9044	1	224.621	-0.93291
PPP4R3B	0.00013335	0.0285398	15.1129	1	224.621	-0.582651
BCL11A	0.000137698	0.0288587	15.0482	1	224.621	-0.71693
REL	0.000541005	0.0455481	12.3214	1	224.621	-0.550848
GMCL1	1.18786e-05	0.00954313	20.0718	1	224.621	-1.04731
TIA1	0.000506795	0.0441492	12.4501	1	224.621	-0.588206
RGPD2	0.000153097	0.0300006	14.8348	1	224.621	-10
TMEM131	2.10535e-05	0.0117098	18.8835	1	224.621	-0.998308
SPOPL	0.000594848	0.0477765	12.1346	1	224.621	-0.869596
SF3B1	0.000230546	0.0333392	14.014	1	224.621	-0.404294
BZW1	0.000367752	0.0395699	13.0844	1	224.621	-0.335171
CCNYL1	0.000190545	0.0312841	14.3954	1	224.621	-2.05033
WDFY1	0.000158416	0.0300006	14.7662	1	224.621	-0.764359
NR2C2	0.00031204	0.0380345	13.4106	1	224.621	-1.08611
RPL14	0.000391253	0.0400642	12.9616	1	224.621	0.302848
PSMD6-AS2	0.00017488	0.0305696	14.5675	1	224.621	-2.82672
TMF1	0.000315617	0.0380345	13.3879	1	224.621	-0.744582
FOXP1	7.12653e-05	0.0215555	16.3817	1	224.621	-0.614404
GPR15	2.47373e-05	0.0132491	18.5503	1	224.621	2.42399
CBLB	0.000345338	0.0390863	13.2091	1	224.621	-1.00326
CD200	0.000466086	0.0420365	12.6154	1	224.621	-1.42643
MBNL1	0.000297253	0.0379331	13.5072	1	224.621	-0.47653
DHX36	0.000302827	0.0379331	13.4702	1	224.621	-0.863474
SLC33A1	9.53617e-05	0.0235327	15.7904	1	224.621	-0.972718
TRIM59	0.000344339	0.0390863	13.2149	1	224.621	-0.950523
TTC14	0.000160345	0.0300006	14.7418	1	224.621	-0.677881
PPP1R2	3.28143e-07	0.00237264	27.7151	1	224.621	-0.480198
ATP10D	0.00036007	0.0395699	13.1262	1	224.621	-0.953114
USO1	6.37843e-05	0.0204974	16.6075	1	224.621	-0.84344
HNRNPD	3.49242e-05	0.0148541	17.84	1	224.621	-0.569315
PPM1K	0.000241912	0.033964	13.9179	1	224.621	-0.588724
DAPP1	0.000413132	0.0403669	12.8538	1	224.621	-0.631495
DNAJB14	0.000561516	0.0466672	12.2481	1	224.621	-0.733998
RAB33B	0.000339348	0.0390863	13.2439	1	224.621	-1.10848
SPCS3	0.000308	0.0380345	13.4365	1	224.621	-0.510066
RASA1	0.000604598	0.0477765	12.1026	1	224.621	-1.07068
CCNH	0.000462999	0.0420365	12.6285	1	224.621	-0.602613
FAM172A	0.00016977	0.0305696	14.6271	1	224.621	-0.944683
CPEB4	1.12816e-06	0.00326287	25.0492	1	224.621	-1.4539
HIGD2A	1.93382e-05	0.011186	19.0594	1	224.621	0.367702
GCNT2	0.000456102	0.0420108	12.6582	1	224.621	-1.40734
HLA-B	0.000525543	0.0452374	12.3785	1	224.621	-0.499944
HLA-DOB	0.000237313	0.033673	13.9562	1	224.621	-0.617524
IBTK	0.000456008	0.0420108	12.6586	1	224.621	-0.695618
SEC63	1.02197e-05	0.00954313	20.3856	1	224.621	-0.710847
CDC40	1.81763e-05	0.010952	19.1878	1	224.621	-0.63183
REV3L	0.000161818	0.0300006	14.7234	1	224.621	-1.07067
STX7	7.96492e-05	0.0221219	16.1556	1	224.621	-0.675458
SLC18B1	0.000448825	0.0420108	12.6899	1	224.621	-0.957561
PDE7B	2.70884e-05	0.0139902	18.363	1	224.621	-2.18118
BCLAF1	8.03173e-05	0.0221219	16.1387	1	224.621	-0.479011
SHPRH	0.000408805	0.0402159	12.8747	1	224.621	-0.900287
TSPAN13	5.96999e-05	0.0196209	16.7424	1	224.621	-0.76603
IKZF1	0.000618579	0.0482255	12.0577	1	224.621	-0.511241
AKAP9	0.000627275	0.0485081	12.0303	1	224.621	-0.770599
FAM133B	0.00028217	0.0370951	13.6109	1	224.621	-0.502908
FIS1	3.19013e-05	0.0148541	18.0261	1	224.621	0.398978
ZNF800	0.000538503	0.0455481	12.3305	1	224.621	-0.554805
CNOT4	0.000405612	0.0402159	12.8902	1	224.621	-0.801399
MTPN	0.00027841	0.0370951	13.6376	1	224.621	-0.55349
TMEM71	1.66193e-05	0.0106935	19.3735	1	224.621	-2.26444
JAK2	0.000567056	0.0468173	12.2288	1	224.621	-0.93013
KIAA2026	0.00037961	0.0395699	13.0214	1	224.621	-0.902525
CD72	4.14944e-05	0.0160127	17.4862	1	224.621	-0.89573
BICD2	2.95188e-06	0.00548078	22.9986	1	224.621	-1.18784
NINJ1	7.9897e-05	0.0221219	16.1493	1	224.621	1.62379
STX17	0.000100312	0.024177	15.6879	1	224.621	-0.838661
RBM17	0.000363986	0.0395699	13.1048	1	224.621	-0.349389
CELF2	6.93604e-06	0.00771554	21.1969	1	224.621	-0.547234
UPF2	0.00060457	0.0477765	12.1027	1	224.621	-0.645164
EPC1	0.000127562	0.0279496	15.2024	1	224.621	-0.489681
JMJD1C	0.00017836	0.0305696	14.528	1	224.621	-0.692561
AP3M1	0.000127341	0.0279496	15.2059	1	224.621	-0.736915
COMTD1	0.000237511	0.033673	13.9546	1	224.621	1.06183
BTAF1	0.000134203	0.0285398	15.1	1	224.621	-0.844803
ENTPD1-AS1	4.91962e-05	0.0182417	17.1376	1	224.621	-0.979173
ADD3	0.000158362	0.0300006	14.7668	1	224.621	-0.49594
RAB11FIP2	0.000450832	0.0420108	12.6811	1	224.621	-1.22296
RNH1	0.000278903	0.0370951	13.6341	1	224.621	0.476634
TPP1	0.000644831	0.0496006	11.9761	1	224.621	-0.535608
FNBP4	6.3678e-06	0.00771554	21.3763	1	224.621	-0.710937
CYB561A3	0.000120396	0.0279496	15.319	1	224.621	-0.470757
ARL2	0.000577848	0.0469453	12.1917	1	224.621	0.468814
MALAT1	0.000396181	0.0400642	12.9368	1	224.621	-0.854352
UVRAG	0.000198395	0.0315273	14.3145	1	224.621	-0.575477
PCF11	0.000285627	0.0372113	13.5866	1	224.621	-0.594355
UBE4A	0.00022939	0.0333392	14.0241	1	224.621	-0.961798
APLP2	8.47361e-07	0.00306342	25.6638	1	224.621	-1.24177
KDM5A	0.000383031	0.0395699	13.0037	1	224.621	-0.758613
GAPDH	1.50412e-05	0.0103577	19.5806	1	224.621	0.382802
TPI1	8.75711e-05	0.0228925	15.9632	1	224.621	0.385962
CLEC2D	2.33354e-07	0.00237264	28.4575	1	224.621	-1.01696
ETNK1	0.000446611	0.0420108	12.6997	1	224.621	-0.640674
FGFR1OP2	0.000228124	0.0333392	14.0351	1	224.621	-0.513893
YAF2	0.000304283	0.0379331	13.4607	1	224.621	-0.789355
PUS7L	0.000319683	0.0382061	13.3625	1	224.621	-0.816766
NR4A1	5.32417e-05	0.0183316	16.9761	1	224.621	3.24949
NACA	0.000325715	0.038294	13.3253	1	224.621	0.25167
SLC16A7	0.000110523	0.0262013	15.4919	1	224.621	-1.12394
NAP1L1	3.1901e-06	0.00548078	22.8342	1	224.621	-0.592431
RPL6	9.46656e-05	0.0235327	15.8053	1	224.621	0.282221
BCL7A	7.11787e-05	0.0215555	16.3842	1	224.621	-1.15478
RAN	0.000598909	0.0477765	12.1212	1	224.621	0.291705
ZNF10	0.000153021	0.0300006	14.8358	1	224.621	-1.23447
N4BP2L2	0.000501529	0.0441492	12.4707	1	224.621	-0.474445
RFXAP	0.00042033	0.0407946	12.8196	1	224.621	-1.00187
NAA16	0.000488443	0.0433336	12.5229	1	224.621	-0.938236
DLEU2	0.000373594	0.0395699	13.0531	1	224.621	-1.14178
ARGLU1	0.000368023	0.0395699	13.0829	1	224.621	-0.410066
SCFD1	5.28516e-05	0.0183316	16.9911	1	224.621	-0.691321
HIF1A	0.000620285	0.0482255	12.0523	1	224.621	-0.620982
NUMB	0.000530778	0.0454176	12.359	1	224.621	-0.560066
DDX24	4.10411e-05	0.0160127	17.5088	1	224.621	-0.557762
ATG2B	7.15487e-05	0.0215555	16.3737	1	224.621	-1.37512
MTMR10	0.00022932	0.0333392	14.0247	1	224.621	-1.15165
KATNBL1	0.000349009	0.0391242	13.1881	1	224.621	-0.63106
MGA	0.000153948	0.0300006	14.8237	1	224.621	-0.978616
TP53BP1	0.000541752	0.0455481	12.3186	1	224.621	-0.943293
FAM214A	0.000505555	0.0441492	12.4549	1	224.621	-0.77398
CALML4	4.20775e-05	0.0160127	17.4576	1	224.621	-10
ARIH1	0.00061958	0.0482255	12.0545	1	224.621	-0.875951
AKAP13	0.000212748	0.0325038	14.1747	1	224.621	-0.585874
CHD2	4.99083e-07	0.00240575	26.8058	1	224.621	-0.76579
UBE2I	3.23965e-05	0.0148541	17.9945	1	224.621	0.43039
USP7	5.25306e-05	0.0183316	17.0036	1	224.621	-0.86167
SOCS1	0.000460126	0.0420365	12.6408	1	224.621	1.67924
SRCAP	1.33847e-05	0.0101803	19.8233	1	224.621	-1.07827
ITFG1	0.000190037	0.0312841	14.4008	1	224.621	-0.665916
NFAT5	0.000429626	0.0414188	12.7764	1	224.621	-0.837564
SPG7	0.00026721	0.036454	13.7194	1	224.621	-0.577728
AKAP10	5.78306e-05	0.0194486	16.8073	1	224.621	-0.941938
WSB1	0.00037683	0.0395699	13.036	1	224.621	-0.595863
ATP6V0A1	0.000345171	0.0390863	13.2101	1	224.621	-1.0617
LUC7L3	0.000345968	0.0390863	13.2055	1	224.621	-0.647267
MSI2	8.8651e-05	0.0228925	15.9383	1	224.621	-0.879167
SMCHD1	6.54507e-06	0.00771554	21.3186	1	224.621	-0.780691
RNMT	2.37317e-06	0.00548078	23.4618	1	224.621	-0.770036
PIK3C3	0.000190246	0.0312841	14.3986	1	224.621	-0.898354
TCF4	0.000394977	0.0400642	12.9428	1	224.621	-0.665339
VPS4B	0.000280733	0.0370951	13.621	1	224.621	-0.674908
ZNF516	0.000554074	0.0463148	12.2744	1	224.621	-2.22158
TPGS1	3.48915e-05	0.0148541	17.8419	1	224.621	0.777002
KDM4B	8.49459e-05	0.0227482	16.0249	1	224.621	-1.05955
PTPRS	0.000313953	0.0380345	13.3984	1	224.621	-10
PIK3R2	0.000177013	0.0305696	14.5432	1	224.621	1.34715
ATF5	0.000164839	0.0301738	14.6863	1	224.621	1.23344
LILRB4	0.000122801	0.0279496	15.2791	1	224.621	-10
NFATC2	4.11694e-05	0.0160127	17.5024	1	224.621	-0.811981
FAM217B	7.79698e-05	0.0221219	16.1989	1	224.621	-0.914144
NRIP1	9.26873e-06	0.00954313	20.5897	1	224.621	-1.63643
LTN1	0.000301443	0.0379331	13.4793	1	224.621	-0.940925
RUNX1	0.000229888	0.0333392	14.0197	1	224.621	-1.13059
EP300	0.000205331	0.0320549	14.2457	1	224.621	-0.747287
SMDT1	0.000323247	0.038294	13.3404	1	224.621	0.528027
STAG2	1.40796e-05	0.0101803	19.718	1	224.621	-0.872606
MTM1	4.95964e-06	0.00717213	21.902	1	224.621	-1.02746

## Sheet: B naive
name	pval	adj_pval	f_statistic	df1	df2	lfc
SKI	0.000146893	0.0124954	14.9181	1	224.621	-1.29939
RERE	0.000114256	0.0107991	15.4247	1	224.621	-0.746871
H6PD	0.000144533	0.012441	14.9507	1	224.621	-1.07983
MTHFR	0.0011989	0.0367315	10.7653	1	224.621	-0.809452
PRDM2	0.000225083	0.0154997	14.062	1	224.621	-0.764491
SPEN	0.00203036	0.04947	9.74864	1	224.621	-0.745495
CDC42	5.63059e-05	0.00687178	16.8618	1	224.621	-0.58343
RPL11	1.85263e-06	0.00157775	23.9889	1	224.621	0.276352
SRRM1	5.54342e-08	0.000267211	31.6182	1	224.621	-0.578247
RSRP1	2.88799e-05	0.00511963	18.231	1	224.621	-0.660844
ARID1A	0.00196012	0.0488591	9.81624	1	224.621	-0.539937
GPATCH3	0.00161238	0.0434204	10.1921	1	224.621	-0.715498
STX12	8.96696e-05	0.00919654	15.9152	1	224.621	-0.630738
SRSF4	0.001629	0.0435987	10.1723	1	224.621	-0.369932
KPNA6	0.00173761	0.0453567	10.048	1	224.621	-0.597461
LCK	9.37083e-05	0.00947633	15.8259	1	224.621	-0.550643
KIAA0319L	0.000459345	0.0221419	12.6442	1	224.621	-0.886936
MTF1	0.0013388	0.0387207	10.5514	1	224.621	-0.793814
AKIRIN1	0.000228887	0.0155483	14.0285	1	224.621	-0.588612
MACF1	0.000420169	0.0213895	12.8204	1	224.621	-0.75462
RLF	7.01738e-05	0.00818374	16.4131	1	224.621	-0.750233
SCMH1	0.00136517	0.0390926	10.5137	1	224.621	-0.969946
EFCAB14	0.00195332	0.0488591	9.82292	1	224.621	-0.60067
NRDC	0.000154633	0.0128475	14.8147	1	224.621	-0.636054
SSBP3	3.19045e-06	0.00169379	22.8339	1	224.621	-2.95013
OMA1	0.00101655	0.0337606	11.086	1	224.621	-0.643344
ROR1	0.00046879	0.022295	12.604	1	224.621	-10
SRSF11	9.10423e-07	0.00109713	25.5095	1	224.621	-0.610251
ZRANB2	0.000546398	0.0238486	12.3018	1	224.621	-0.563605
PRKACB	0.000659619	0.0263848	11.9316	1	224.621	-0.532322
HS2ST1	2.32666e-05	0.00438384	18.6768	1	224.621	-0.951749
LMO4	0.000967833	0.033009	11.1817	1	224.621	-0.891173
ZNF644	0.000406402	0.0209637	12.8863	1	224.621	-0.712388
RPAP2	0.000257321	0.0162494	13.7946	1	224.621	-0.782384
RPL5	0.000183413	0.0137006	14.4719	1	224.621	0.319533
DR1	2.93778e-05	0.00511963	18.1958	1	224.621	-0.628224
DPYD	0.00155266	0.0426864	10.2649	1	224.621	-0.695795
RNPC3	0.000856636	0.030356	11.4198	1	224.621	-0.721729
PRPF38B	7.55556e-07	0.000993281	25.9106	1	224.621	-0.837251
CAPZA1	8.3104e-05	0.00901161	16.0694	1	224.621	-0.423221
SIKE1	0.000802938	0.0294703	11.5463	1	224.621	-0.846138
MAN1A2	0.0010454	0.0338957	11.0316	1	224.621	-0.906603
NBPF20	0.000643821	0.0261525	11.9791	1	224.621	-1.91749
NBPF14	0.00173499	0.0453567	10.0509	1	224.621	-1.36593
RPRD2	0.000490474	0.0228063	12.5147	1	224.621	-0.645199
GOLPH3L	0.000502472	0.022848	12.467	1	224.621	-1.07815
POGZ	0.000573465	0.0246237	12.2066	1	224.621	-0.694917
ASH1L	0.000249448	0.0161307	13.8566	1	224.621	-0.992008
GON4L	0.000986149	0.0332452	11.1452	1	224.621	-0.68705
ISG20L2	0.000986723	0.0332452	11.144	1	224.621	-0.619055
FCRL5	0.00012778	0.0115327	15.1989	1	224.621	-1.35886
ARHGAP30	4.355e-05	0.00611433	17.3872	1	224.621	-0.666183
UHMK1	3.71183e-06	0.00173151	22.5136	1	224.621	-0.820031
SFT2D2	0.000348232	0.019281	13.1926	1	224.621	-0.621767
PRRC2C	0.000195018	0.0143155	14.3489	1	224.621	-0.730549
SUCO	1.72077e-05	0.00382831	19.3013	1	224.621	-1.18076
RC3H1	0.000365854	0.0198895	13.0946	1	224.621	-0.593086
RABGAP1L	3.97763e-06	0.00176304	22.3675	1	224.621	-0.782431
KIAA0040	0.00199852	0.0493912	9.77899	1	224.621	-0.596468
TOR1AIP1	0.00161489	0.0434204	10.1891	1	224.621	-0.59607
GLUL	0.0015984	0.0434204	10.2089	1	224.621	-0.811584
TRMT1L	0.00161539	0.0434204	10.1885	1	224.621	-0.862599
NEK7	0.000224055	0.0154997	14.0711	1	224.621	-0.841779
MDM4	3.44351e-07	0.000817005	27.6104	1	224.621	-0.828821
RBBP5	0.00023595	0.0156397	13.9677	1	224.621	-1.16384
NUCKS1	0.000362369	0.0198493	13.1136	1	224.621	-0.559383
RASSF5	5.40825e-05	0.00674213	16.9441	1	224.621	-0.434655
TRAF5	0.000715903	0.0278619	11.771	1	224.621	-0.518774
TAF1A	0.000252094	0.0161307	13.8356	1	224.621	-1.1022
DNAH14	0.0018281	0.0467783	9.95026	1	224.621	-10
NUP133	0.00155938	0.0427088	10.2566	1	224.621	-0.693237
TTC13	7.16509e-05	0.00828915	16.3707	1	224.621	-0.909817
ARID4B	0.000843427	0.0301901	11.4502	1	224.621	-0.522479
LYST	0.000449289	0.021876	12.6879	1	224.621	-0.671017
ERO1B	0.000361531	0.0198493	13.1182	1	224.621	-0.840219
MTR	0.00148749	0.0412131	10.3477	1	224.621	-0.723979
DESI2	0.000527916	0.0232323	12.3696	1	224.621	-0.763265
RNASEH1	0.00113592	0.0357097	10.8701	1	224.621	-0.562958
RPS7	5.57855e-07	0.000831166	26.565	1	224.621	0.301802
CPSF3	0.000499665	0.022848	12.4781	1	224.621	-0.828456
ITSN2	0.000125039	0.0114443	15.2426	1	224.621	-0.698666
DNAJC27	0.00201372	0.04947	9.76444	1	224.621	-1.02029
PPP1CB	1.69676e-05	0.00382831	19.3304	1	224.621	-0.790787
LBH	0.000436969	0.0214204	12.7429	1	224.621	-0.496938
MTA3	0.00130131	0.0380167	10.6064	1	224.621	-1.08648
RHOQ	0.000965827	0.033009	11.1857	1	224.621	-0.919715
RTN4	4.94398e-05	0.00638348	17.1275	1	224.621	-0.606655
PPP4R3B	2.19609e-06	0.00158788	23.6267	1	224.621	-0.702887
SERTAD2	0.000468169	0.022295	12.6066	1	224.621	-0.759397
ACTR2	1.2974e-05	0.00329152	19.8881	1	224.621	-0.696066
TIA1	0.000396373	0.020768	12.9358	1	224.621	-0.581599
HK2	0.000341768	0.0191562	13.2298	1	224.621	-2.10386
C2orf68	0.00133604	0.0387184	10.5554	1	224.621	-0.641796
RGPD2	0.000407357	0.0209637	12.8817	1	224.621	-10
EIF2AK3	1.27769e-05	0.00329152	19.92	1	224.621	-0.871963
RPIA	0.000658452	0.0263848	11.935	1	224.621	-0.471241
MRPS5	0.00199503	0.0493912	9.78234	1	224.621	-0.481539
ANKRD36	0.00122295	0.0371534	10.7268	1	224.621	-1.19351
TMEM131	0.00139238	0.0397146	10.4755	1	224.621	-0.721109
REV1	0.00192976	0.0487019	9.84623	1	224.621	-0.761851
GCC2	5.21661e-06	0.00203885	21.7956	1	224.621	-0.795693
ZC3H6	0.00142015	0.0403277	10.4373	1	224.621	-0.898998
TTL	0.000433585	0.0213895	12.7582	1	224.621	-1.77241
MAP3K2	0.000140703	0.0122572	15.0047	1	224.621	-0.963666
IWS1	0.000982278	0.0332452	11.1528	1	224.621	-0.690574
WDR33	1.69545e-06	0.00157775	24.1779	1	224.621	-0.59233
RAB3GAP1	0.00124128	0.0371639	10.698	1	224.621	-0.604505
UBXN4	0.000706775	0.0277736	11.7961	1	224.621	-0.551079
SPOPL	0.00155607	0.0426989	10.2607	1	224.621	-0.741952
ARHGAP15	0.000990949	0.0332452	11.1357	1	224.621	-0.514434
PRPF40A	0.00174793	0.0455439	10.0366	1	224.621	-0.439607
BAZ2B	0.000599927	0.0251894	12.1179	1	224.621	-1.07653
PDK1	0.00040671	0.0209637	12.8848	1	224.621	-0.861012
ATF2	0.00103429	0.0337627	11.0524	1	224.621	-0.653927
CCDC141	3.65233e-06	0.00173151	22.5478	1	224.621	-1.74732
ANKAR	0.00206417	0.0497205	9.71696	1	224.621	-0.646976
PMS1	0.000761186	0.0283699	11.6508	1	224.621	-0.658441
SLC39A10	0.00125746	0.037416	10.6728	1	224.621	-0.85822
STK17B	9.84236e-06	0.0030283	20.4642	1	224.621	-0.618309
SF3B1	2.90113e-07	0.000817005	27.9831	1	224.621	-0.571127
CASP8	4.25792e-05	0.00603665	17.4333	1	224.621	-0.732548
EEF1B2	0.000577717	0.0246917	12.1921	1	224.621	0.390296
WDFY1	1.0203e-05	0.00307386	20.389	1	224.621	-1.07568
MFF	8.76113e-05	0.00917425	15.9623	1	224.621	-0.364881
DIS3L2	8.08111e-05	0.0089893	16.1262	1	224.621	-0.866069
GIGYF2	2.65938e-05	0.00486802	18.401	1	224.621	-1.08611
DGKD	4.04071e-05	0.00584327	17.5407	1	224.621	-0.746653
THUMPD3	0.000273659	0.0169845	13.6719	1	224.621	-1.07008
ARPC4	0.000623954	0.0257065	12.0407	1	224.621	-0.445796
RAF1	0.000221167	0.0154071	14.0971	1	224.621	-0.606277
PLCL2	0.000422772	0.0213895	12.8082	1	224.621	-0.725383
PDCD6IP	0.00202251	0.04947	9.75608	1	224.621	-0.438929
LRRFIP2	0.000990204	0.0332452	11.1372	1	224.621	-0.608893
RPL14	2.98174e-06	0.00169379	22.9773	1	224.621	0.403259
CTNNB1	0.00203492	0.04947	9.74434	1	224.621	-0.525494
ULK4	0.00169018	0.0446017	10.1013	1	224.621	-1.09443
NKTR	3.4231e-05	0.0052595	17.8812	1	224.621	-0.837476
SNRK	0.000388895	0.0204502	12.9736	1	224.621	-0.733037
RBM6	0.00114876	0.0358796	10.8483	1	224.621	-0.561323
RBM5	4.64683e-05	0.00618695	17.2543	1	224.621	-0.812759
ABHD14B	4.48381e-05	0.00618695	17.3275	1	224.621	0.477103
RPL29	2.84101e-06	0.00169379	23.0798	1	224.621	0.326294
SLMAP	0.00203545	0.04947	9.74384	1	224.621	-0.727575
SENP7	4.79667e-06	0.00192679	21.9724	1	224.621	-1.01936
CD96	1.61533e-05	0.00375072	19.4325	1	224.621	-2.21691
ATP6V1A	0.00108428	0.034844	10.9605	1	224.621	-0.78414
CCDC191	0.000773129	0.0286672	11.6203	1	224.621	-0.841705
IQCB1	7.39447e-06	0.00252718	21.0626	1	224.621	-0.817818
OSBPL11	0.00206639	0.0497205	9.7149	1	224.621	-0.755855
MSL2	0.000430809	0.0213895	12.7709	1	224.621	-0.79436
SLC25A36	1.47619e-05	0.00361818	19.6196	1	224.621	-0.776316
XRN1	0.000629549	0.0257901	12.0232	1	224.621	-0.825184
MBNL1	6.29587e-06	0.00239591	21.4002	1	224.621	-0.579831
RAP2B	0.000182042	0.0137006	14.487	1	224.621	-0.92368
CCNL1	4.33593e-06	0.00179148	22.1854	1	224.621	-0.699483
RSRC1	1.63402e-05	0.00375072	19.4086	1	224.621	-0.709075
PDCD10	5.80409e-05	0.00699441	16.7999	1	224.621	-0.4684
RPL22L1	0.000118232	0.0110625	15.3556	1	224.621	0.497623
ZMAT3	4.52921e-05	0.00618695	17.3068	1	224.621	-0.953466
TTC14	1.15462e-05	0.00329152	20.131	1	224.621	-0.786005
ACAP2	8.90492e-05	0.00919654	15.9292	1	224.621	-0.569633
PPP1R2	7.40983e-06	0.00252718	21.0583	1	224.621	-0.410406
PAK2	0.000332152	0.0189852	13.2865	1	224.621	-0.61774
ZNF141	0.00185756	0.047376	9.91951	1	224.621	-0.726086
UVSSA	0.000752907	0.02828	11.6722	1	224.621	-1.22996
FAM193A	0.000504211	0.022848	12.4602	1	224.621	-1.03308
DHX15	0.000283107	0.0171509	13.6043	1	224.621	-0.641256
RBPJ	0.00069116	0.027234	11.8399	1	224.621	-0.743828
STIM2	0.000462189	0.022205	12.632	1	224.621	-0.759545
WDR19	0.000433678	0.0213895	12.7578	1	224.621	-1.46052
TMEM33	0.000782491	0.0289401	11.5968	1	224.621	-0.96654
GNPDA2	0.00129481	0.0380037	10.6161	1	224.621	-0.742752
ATP10D	2.93845e-05	0.00511963	18.1953	1	224.621	-0.846967
FRYL	0.00109968	0.0349191	10.9331	1	224.621	-0.698528
CEP135	0.000384933	0.0203158	12.9938	1	224.621	-0.727754
YTHDC1	0.00144144	0.0405966	10.4085	1	224.621	-0.514962
GRSF1	0.000128399	0.0115327	15.1892	1	224.621	-0.42772
MOB1B	0.000433548	0.0213895	12.7584	1	224.621	-1.47011
HELQ	0.00150802	0.0416173	10.3213	1	224.621	-0.591539
PKD2	0.00146488	0.040895	10.3773	1	224.621	-2.15568
PPM1K	0.000417127	0.0213147	12.8348	1	224.621	-0.543352
DAPP1	0.000598769	0.0251894	12.1217	1	224.621	-0.599514
MANBA	4.70621e-05	0.00618695	17.2284	1	224.621	-0.622119
CAMK2D	0.00127193	0.0376915	10.6507	1	224.621	-0.569371
NAA15	0.000746773	0.028196	11.6882	1	224.621	-0.697988
SMARCA5	2.15412e-05	0.00426721	18.8361	1	224.621	-0.702333
NIPBL	8.81834e-05	0.00917425	15.9491	1	224.621	-0.783891
PRKAA1	0.000134723	0.0118611	15.0922	1	224.621	-0.789182
EMB	0.000159286	0.0129406	14.7551	1	224.621	-0.747359
SNX18	2.25074e-05	0.00437301	18.7454	1	224.621	-0.976115
SLC38A9	4.09464e-05	0.00586263	17.5135	1	224.621	-1.24482
GPBP1	1.26549e-05	0.00329152	19.94	1	224.621	-0.678426
KIF2A	0.00121216	0.0369031	10.744	1	224.621	-0.731336
SREK1	0.000132644	0.0117678	15.1236	1	224.621	-0.603162
BTF3	2.09976e-05	0.0042173	18.889	1	224.621	0.286297
POC5	0.00065206	0.0262807	11.9542	1	224.621	-1.04984
SERINC5	0.00160491	0.0434204	10.2011	1	224.621	-1.87631
MSH3	0.00049779	0.022848	12.4855	1	224.621	-0.971673
RASA1	0.000547626	0.0238486	12.2974	1	224.621	-0.989501
CCNH	0.000721512	0.0278619	11.7557	1	224.621	-0.591112
MEF2C	0.00110359	0.0349214	10.9262	1	224.621	-0.632971
APC	0.000471639	0.022295	12.592	1	224.621	-0.898901
YTHDC2	0.000628769	0.0257901	12.0256	1	224.621	-0.728398
PGGT1B	7.90919e-05	0.00891857	16.1699	1	224.621	-0.75366
FAM13B	0.000553167	0.0238786	12.2776	1	224.621	-0.676886
IGIP	0.000938334	0.0324236	11.242	1	224.621	-10
TAF7	0.000178585	0.0136641	14.5255	1	224.621	-0.472326
NR3C1	0.000174771	0.0135519	14.5688	1	224.621	-0.617545
LARS	0.00073548	0.0280119	11.7181	1	224.621	-0.686223
RBM27	0.000119049	0.0110625	15.3417	1	224.621	-0.668573
CSNK1A1	0.000549172	0.0238486	12.2918	1	224.621	-0.493544
TCOF1	0.00178997	0.0463884	9.99081	1	224.621	-0.651485
G3BP1	0.00125279	0.0373539	10.6801	1	224.621	-0.489122
LARP1	0.000660486	0.0263848	11.929	1	224.621	-0.729036
UBLCP1	0.000854946	0.030356	11.4237	1	224.621	-0.497383
LCP2	0.000854323	0.030356	11.4251	1	224.621	-1.54425
CPEB4	0.000338933	0.0190712	13.2463	1	224.621	-1.05912
SIMC1	0.00194985	0.0488591	9.82633	1	224.621	-0.781359
HIGD2A	0.000216161	0.0153231	14.1428	1	224.621	0.333237
NSD1	5.56268e-05	0.00687178	16.8866	1	224.621	-0.788322
HNRNPH1	0.000191169	0.0141045	14.3889	1	224.621	-0.547282
JARID2	0.00163052	0.0435987	10.1705	1	224.621	-0.747234
MYLIP	0.00131348	0.0382178	10.5884	1	224.621	-1.06027
DEK	3.32369e-05	0.0052424	17.9418	1	224.621	-0.525918
SOX4	0.00134831	0.0388653	10.5377	1	224.621	-1.25886
TRIM38	0.00207346	0.0498078	9.70835	1	224.621	-0.535581
HLA-B	0.00129663	0.0380037	10.6134	1	224.621	-0.464003
BRD2	0.000279494	0.0171261	13.6298	1	224.621	-0.517145
RXRB	0.00182397	0.0467783	9.9546	1	224.621	-0.613863
DEF6	0.000169363	0.0134569	14.6319	1	224.621	-0.478095
OARD1	0.00116724	0.0362746	10.8173	1	224.621	-0.567999
MED20	0.000203652	0.014725	14.2622	1	224.621	-1.4783
POLH	0.000482125	0.0224904	12.5486	1	224.621	-1.08758
CD2AP	0.000368736	0.0198966	13.0791	1	224.621	-0.868805
MCM3	0.000652427	0.0262807	11.9531	1	224.621	-0.701196
ICK	0.00043486	0.0213895	12.7524	1	224.621	-1.19016
FBXO9	0.000100675	0.00983687	15.6806	1	224.621	-0.666458
PHF3	0.000730259	0.0280119	11.732	1	224.621	-0.74603
SNX14	0.000301361	0.0176437	13.4799	1	224.621	-0.692053
ZNF292	8.21157e-05	0.00899602	16.0937	1	224.621	-0.756482
UBE2J1	0.00033097	0.0189852	13.2935	1	224.621	-0.510723
PNISR	2.77479e-05	0.00501578	18.3134	1	224.621	-0.442296
HACE1	2.03783e-05	0.00418023	18.9509	1	224.621	-1.55224
SEC63	0.000105105	0.0101328	15.5935	1	224.621	-0.591877
OSTM1	2.05195e-05	0.00418023	18.9366	1	224.621	-0.83191
AK9	0.000851605	0.030356	11.4313	1	224.621	-0.945979
WASF1	0.000299972	0.0176437	13.4891	1	224.621	-1.36975
CDC40	2.03755e-06	0.00157775	23.7862	1	224.621	-0.688231
CDK19	8.78463e-05	0.00917425	15.9568	1	224.621	-1.03738
GOPC	0.000382277	0.0203158	13.0076	1	224.621	-0.699359
L3MBTL3	0.000217487	0.0153419	14.1306	1	224.621	-0.894056
MED23	0.000286525	0.0171927	13.5804	1	224.621	-0.854498
STX7	0.000509606	0.0229184	12.4392	1	224.621	-0.54974
RPS12	0.00104443	0.0338957	11.0334	1	224.621	0.270728
BCLAF1	1.92031e-05	0.00408377	19.0739	1	224.621	-0.525904
SHPRH	0.000183798	0.0137006	14.4677	1	224.621	-0.914401
TAB2	0.000376092	0.0200689	13.0399	1	224.621	-1.05215
ARID1B	0.000153609	0.0128401	14.8281	1	224.621	-0.739569
HNRNPA2B1	6.03673e-05	0.00721464	16.7198	1	224.621	-0.425806
TAX1BP1	0.00112385	0.0354074	10.8909	1	224.621	-0.454808
AVL9	0.000245118	0.0160763	13.8916	1	224.621	-0.777644
VPS41	2.87491e-06	0.00169379	23.0546	1	224.621	-1.03649
CDK13	0.000261654	0.0164512	13.7613	1	224.621	-0.7743
SUGCT	3.87958e-05	0.00572286	17.6241	1	224.621	-4.1541
IKZF1	0.0010907	0.0349191	10.9491	1	224.621	-0.479882
CRCP	0.000603055	0.0251894	12.1077	1	224.621	-0.731422
BAZ1B	0.000505591	0.022848	12.4548	1	224.621	-0.955261
GTF2I	0.000635178	0.0258741	12.0057	1	224.621	-0.592076
PHTF2	4.30848e-06	0.00179148	22.1988	1	224.621	-0.803723
CDK6	0.000751523	0.02828	11.6758	1	224.621	-1.40718
CASD1	0.000939457	0.0324236	11.2397	1	224.621	-1.07565
PEG10	0.00124881	0.0373122	10.6862	1	224.621	-1.56577
TECPR1	0.0020573	0.0497205	9.72335	1	224.621	-0.766196
STAG3	1.44318e-08	0.000116091	34.6212	1	224.621	1.54815
CUX1	0.000473202	0.022295	12.5855	1	224.621	-0.696516
NAPEPLD	0.000812714	0.0297348	11.5227	1	224.621	-0.989056
CDHR3	0.000663566	0.0264348	11.9198	1	224.621	-1.22954
PIK3CG	0.00166435	0.0441619	10.1309	1	224.621	-0.836007
ING3	0.00193766	0.0488162	9.83837	1	224.621	-0.545926
AASS	0.00144747	0.0406444	10.4004	1	224.621	-2.16544
METTL2B	0.00182291	0.0467783	9.95572	1	224.621	-0.948799
NRF1	0.000822482	0.0297348	11.4993	1	224.621	-0.762359
CNOT4	1.19277e-05	0.00329152	20.0633	1	224.621	-0.94687
MTPN	7.508e-05	0.00861692	16.2757	1	224.621	-0.586998
LUC7L2	0.00130969	0.0381843	10.594	1	224.621	-0.432309
PARP12	0.00182643	0.0467783	9.95201	1	224.621	-0.511301
MKRN1	0.000370625	0.0199242	13.0689	1	224.621	-0.446918
CASP2	0.000869339	0.0305876	11.3911	1	224.621	-0.869347
KMT2C	0.000529125	0.0232323	12.3651	1	224.621	-0.82571
WDR60	9.19536e-05	0.00936437	15.8642	1	224.621	-1.44277
ENTPD4	0.000880451	0.0309034	11.3663	1	224.621	-0.756431
SLC25A37	4.60517e-05	0.00618695	17.2728	1	224.621	-0.864774
TRIM35	0.000950412	0.0327236	11.2171	1	224.621	-1.4311
GSR	0.000337446	0.0190618	13.255	1	224.621	-0.925594
AP3M2	0.00118199	0.0364515	10.7929	1	224.621	-1.18895
PCMTD1	0.000402257	0.0209246	12.9066	1	224.621	-0.56779
OTUD6B	0.000283042	0.0171509	13.6047	1	224.621	-1.10373
DCAF13	0.000524099	0.0232323	12.3839	1	224.621	-0.628809
EIF3H	0.000149681	0.0126581	14.8802	1	224.621	0.345806
RAD21	8.35043e-05	0.00901161	16.0597	1	224.621	-0.535816
ZHX2	7.89018e-05	0.00891857	16.1748	1	224.621	-0.863538
TBC1D31	0.00106872	0.0344205	10.9886	1	224.621	-1.43058
ASAP1	0.00145233	0.040702	10.3939	1	224.621	-1.15449
EFR3A	3.425e-05	0.0052595	17.8801	1	224.621	-1.00952
TMEM71	0.0012057	0.0368213	10.7544	1	224.621	-1.30772
SLA	0.00142782	0.0403277	10.4269	1	224.621	-0.722369
AGO2	0.00129824	0.0380037	10.611	1	224.621	-0.956172
JAK2	0.00150744	0.0416173	10.322	1	224.621	-0.784594
KIAA2026	0.00100156	0.0333724	11.115	1	224.621	-0.835089
CAAP1	0.000285297	0.0171903	13.5889	1	224.621	-0.776791
TOPORS	0.00109189	0.0349191	10.9469	1	224.621	-0.712358
SMC5	8.54392e-05	0.00915212	16.0132	1	224.621	-0.761243
CEP78	0.00119446	0.0366732	10.7725	1	224.621	-1.19661
UBQLN1	6.49694e-05	0.00770101	16.57	1	224.621	-0.593841
GKAP1	0.00140829	0.0400891	10.4535	1	224.621	-1.18229
SECISBP2	0.000933595	0.0324236	11.2519	1	224.621	-0.476047
BICD2	1.84591e-06	0.00157775	23.9966	1	224.621	-1.15192
ZNF169	3.10878e-05	0.00516736	18.0793	1	224.621	-1.1743
INVS	0.00135455	0.0388653	10.5288	1	224.621	-0.921137
UGCG	0.0018039	0.0464995	9.97589	1	224.621	-0.633588
PTBP3	0.000146236	0.0124954	14.9271	1	224.621	-0.593943
RC3H2	0.000229015	0.0155483	14.0273	1	224.621	-0.684721
GAPVD1	0.00158658	0.0432898	10.2232	1	224.621	-0.727253
RPL12	0.000228187	0.0155483	14.0346	1	224.621	0.353085
RPL7A	1.16981e-05	0.00329152	20.1037	1	224.621	0.312904
ZMYND11	0.000196939	0.0143835	14.3293	1	224.621	-0.909863
CELF2	5.15798e-07	0.000831166	26.7345	1	224.621	-0.59298
UPF2	0.00128365	0.0378493	10.6329	1	224.621	-0.594152
TRDMT1	0.000349328	0.019281	13.1863	1	224.621	-0.982718
KIF5B	0.000173699	0.0135519	14.5811	1	224.621	-0.544955
EPC1	2.02414e-06	0.00157775	23.8002	1	224.621	-0.599626
JMJD1C	0.00023685	0.0156397	13.9601	1	224.621	-0.677188
SRGN	0.000819523	0.0297348	11.5064	1	224.621	-0.822048
EIF4EBP2	0.000221608	0.0154071	14.0931	1	224.621	-0.59907
VDAC2	0.00103093	0.0337627	11.0587	1	224.621	0.306206
ATAD1	0.000513836	0.0230049	12.4229	1	224.621	-0.606661
KIF20B	0.000826143	0.0297927	11.4906	1	224.621	-0.788677
BTAF1	0.00148655	0.0412131	10.3489	1	224.621	-0.674098
TCTN3	0.000220367	0.0154071	14.1043	1	224.621	-0.800529
ENTPD1-AS1	0.000764473	0.0284191	11.6424	1	224.621	-0.764668
ZNF518A	0.000231741	0.0156397	14.0037	1	224.621	-1.07061
ADD3	0.00102783	0.0337627	11.0646	1	224.621	-0.429669
SMNDC1	1.28274e-05	0.00329152	19.9118	1	224.621	-0.685213
SHOC2	1.73418e-07	0.00062695	29.1063	1	224.621	-0.761559
CCDC186	0.000428078	0.0213895	12.7835	1	224.621	-0.784782
EIF3A	0.000330604	0.0189852	13.2957	1	224.621	-0.727437
TIAL1	0.0013773	0.0393618	10.4965	1	224.621	-0.370151
BUB3	2.05239e-05	0.00418023	18.9362	1	224.621	-0.455883
ZRANB1	0.00123529	0.0371639	10.7073	1	224.621	-1.12672
PTPRE	0.000604434	0.0251894	12.1032	1	224.621	-1.25092
FAM160A2	0.000519648	0.0231933	12.4007	1	224.621	-0.94463
TPP1	0.000529018	0.0232323	12.3655	1	224.621	-0.526679
TMEM41B	0.000842537	0.0301901	11.4522	1	224.621	-0.70646
RNF141	0.000156363	0.0128475	14.7924	1	224.621	-0.485588
EIF4G2	2.67289e-06	0.00169379	23.2092	1	224.621	-0.474244
USP47	0.000830475	0.0298744	11.4804	1	224.621	-0.760309
FBXO3	0.000209718	0.0150135	14.2034	1	224.621	-0.782306
ATG13	0.00202192	0.04947	9.75664	1	224.621	-0.555763
FNBP4	2.01042e-06	0.00157775	23.8147	1	224.621	-0.736477
TIMM10	0.000300416	0.0176437	13.4861	1	224.621	0.620362
TMX2	0.0020658	0.0497205	9.71545	1	224.621	-0.559602
FAM111A	5.74764e-07	0.000831166	26.5005	1	224.621	-1.2009
OSBP	0.000477396	0.0223418	12.568	1	224.621	-1.11592
STX3	0.000526176	0.0232323	12.3761	1	224.621	-1.32853
CYB561A3	0.00101788	0.0337606	11.0835	1	224.621	-0.381046
MALAT1	3.29585e-05	0.0052424	17.9591	1	224.621	-1.01331
CCDC85B	2.54483e-05	0.00471805	18.4918	1	224.621	0.455004
RBM14	0.00191806	0.0485308	9.8579	1	224.621	-0.53125
NUMA1	0.000249201	0.0161307	13.8586	1	224.621	-0.643945
ATG16L2	0.00103363	0.0337627	11.0536	1	224.621	-0.499219
RPS3	3.9088e-05	0.00572286	17.6087	1	224.621	0.293756
UVRAG	1.89514e-05	0.00408377	19.1012	1	224.621	-0.663577
PCF11	0.00122887	0.0371639	10.7174	1	224.621	-0.512985
CREBZF	0.000957863	0.0328238	11.2019	1	224.621	-0.631977
TMEM135	0.000175244	0.0135519	14.5634	1	224.621	-1.38167
TMEM123	0.00117116	0.0362746	10.8108	1	224.621	-0.521556
CUL5	0.00160191	0.0434204	10.2047	1	224.621	-0.608959
PCSK7	0.00188269	0.0479322	9.89368	1	224.621	-0.480594
BCL9L	0.000647896	0.0262443	11.9668	1	224.621	-1.04969
KDM5A	5.1086e-05	0.0064803	17.0606	1	224.621	-0.89391
WNK1	9.81713e-05	0.00979073	15.7316	1	224.621	-1.03863
GAPDH	0.00201641	0.04947	9.76188	1	224.621	0.280967
CLEC4C	2.07298e-06	0.00157775	23.7495	1	224.621	-2.94014
FOXJ2	0.000573831	0.0246237	12.2054	1	224.621	-1.15098
CLEC2D	0.000164537	0.0132187	14.69	1	224.621	-0.596539
ETNK1	0.00081742	0.0297348	11.5114	1	224.621	-0.583428
FGFR1OP2	5.65481e-05	0.00687178	16.8531	1	224.621	-0.568459
KLHL42	0.00123932	0.0371639	10.701	1	224.621	-1.23604
IPO8	0.00165139	0.0438984	10.146	1	224.621	-0.844374
DDX11-AS1	0.00104245	0.0338957	11.0371	1	224.621	-10
BICD1	0.00208401	0.0498955	9.69861	1	224.621	-0.786081
FGD4	0.00074551	0.028196	11.6916	1	224.621	-2.4016
DNM1L	0.00142552	0.0403277	10.43	1	224.621	-0.724776
YAF2	0.000718049	0.0278619	11.7651	1	224.621	-0.706752
PUS7L	0.00102823	0.0337627	11.0638	1	224.621	-0.713759
SCAF11	0.000190993	0.0141045	14.3907	1	224.621	-0.678387
RPAP3	7.95585e-05	0.00891857	16.158	1	224.621	-0.628257
ATF1	0.00031523	0.0182341	13.3904	1	224.621	-0.619115
CALCOCO1	0.000127997	0.0115327	15.1955	1	224.621	-0.655846
NCKAP1L	0.00059798	0.0251894	12.1243	1	224.621	-0.507573
NACA	9.39542e-06	0.00297539	20.5613	1	224.621	0.312259
R3HDM2	0.00127689	0.0377608	10.6431	1	224.621	-1.07757
SLC16A7	0.00021442	0.0152745	14.159	1	224.621	-0.862119
MON2	0.000236162	0.0156397	13.9659	1	224.621	-0.818229
LEMD3	0.000908465	0.0317326	11.3051	1	224.621	-0.704671
RAP1B	0.000100504	0.00983687	15.6841	1	224.621	-0.43647
RAB3IP	0.000365771	0.0198895	13.0951	1	224.621	-0.890174
NAP1L1	1.57765e-05	0.00375072	19.4815	1	224.621	-0.561174
PPP1R12A	0.00205187	0.0497205	9.72843	1	224.621	-0.481355
CDK17	0.00100027	0.0333724	11.1175	1	224.621	-0.670091
APPL2	0.000427195	0.0213895	12.7876	1	224.621	-1.2784
PPP1CC	0.0001587	0.0129406	14.7625	1	224.621	-0.330933
RPL6	6.7534e-06	0.00250413	21.2529	1	224.621	0.326887
RPLP0	1.32325e-05	0.00329923	19.847	1	224.621	0.472078
MPHOSPH9	0.00197012	0.0489518	9.80646	1	224.621	-0.911968
ZNF605	0.000893806	0.0312962	11.3369	1	224.621	-1.12713
ZNF10	0.000756855	0.0283546	11.662	1	224.621	-0.934225
ZMYM2	0.000235617	0.0156397	13.9706	1	224.621	-0.615951
NUP58	0.000602636	0.0251894	12.109	1	224.621	-0.758405
HMGB1	3.22086e-05	0.0052424	18.0064	1	224.621	-0.29364
B3GLCT	0.00191364	0.0485308	9.86234	1	224.621	-1.39887
N4BP2L2	5.17755e-05	0.00651065	17.0332	1	224.621	-0.546612
PDS5B	0.000295188	0.0174947	13.5211	1	224.621	-0.865391
SUPT20H	0.000858558	0.030356	11.4154	1	224.621	-0.541971
ELF1	0.000376079	0.0200689	13.04	1	224.621	-0.484255
RNASEH2B	0.00055172	0.0238786	12.2827	1	224.621	-0.377918
PCDH9	0.00105501	0.0340546	11.0138	1	224.621	-1.10216
ARGLU1	2.268e-05	0.00437301	18.7296	1	224.621	-0.48773
ANKRD10	0.00049667	0.022848	12.4899	1	224.621	-0.404378
RASA3	0.000720282	0.0278619	11.759	1	224.621	-0.741972
HNRNPC	0.000815854	0.0297348	11.5151	1	224.621	-0.258545
CHD8	3.71095e-05	0.00559001	17.7154	1	224.621	-0.993332
OXA1L	0.0001309	0.0116848	15.1503	1	224.621	0.36299
SCFD1	0.00180195	0.0464995	9.97797	1	224.621	-0.523508
ARHGAP5	0.00202979	0.04947	9.74919	1	224.621	-0.957221
RALGAPA1	0.00151239	0.0416583	10.3157	1	224.621	-0.799393
MIS18BP1	1.83069e-05	0.00401115	19.1729	1	224.621	-0.668792
SOS2	0.000473312	0.022295	12.585	1	224.621	-1.13436
PSMC6	8.42817e-06	0.00276999	20.7885	1	224.621	-0.614329
GMFB	0.000347755	0.019281	13.1953	1	224.621	-0.617893
KTN1	0.00159594	0.0434204	10.2119	1	224.621	-0.43489
ARID4A	0.000510319	0.0229184	12.4364	1	224.621	-0.601218
HIF1A	0.00099315	0.0332452	11.1314	1	224.621	-0.555327
FUT8	3.33519e-05	0.0052424	17.9347	1	224.621	-1.16138
ATP6V1D	0.00117144	0.0362746	10.8103	1	224.621	-0.736976
DCAF5	0.00110098	0.0349191	10.9308	1	224.621	-0.664047
SUSD6	0.000135335	0.0118611	15.0831	1	224.621	-0.84081
RBM25	0.000674953	0.0267411	11.8865	1	224.621	-0.501104
DICER1	0.00199494	0.0493912	9.78242	1	224.621	-0.743943
HSP90AA1	0.00061921	0.025584	12.0557	1	224.621	-0.409274
IGHE	0.000289904	0.0173236	13.557	1	224.621	2.07685
UBE3A	0.00144296	0.0405966	10.4065	1	224.621	-0.673381
AQR	0.00066977	0.0266087	11.9016	1	224.621	-0.856167
RASGRP1	0.000174758	0.0135519	14.5689	1	224.621	-1.6566
DTWD1	0.00170235	0.0448409	10.0874	1	224.621	-0.701184
USP8	0.00072251	0.0278619	11.7529	1	224.621	-0.646858
TRPM7	0.00114875	0.0358796	10.8483	1	224.621	-0.667066
FAM214A	0.000334895	0.0189918	13.2701	1	224.621	-0.83464
CCPG1	3.0779e-05	0.00516736	18.0998	1	224.621	-0.896011
TCF12	1.21821e-05	0.00329152	20.0193	1	224.621	-0.932915
RNF111	0.00114219	0.0358292	10.8594	1	224.621	-0.796777
SLTM	0.00177375	0.0461335	10.0083	1	224.621	-0.478313
CSNK1G1	0.000794411	0.0292315	11.5672	1	224.621	-0.972903
ZNF609	0.00132469	0.0384666	10.5719	1	224.621	-1.71593
ARIH1	0.000457921	0.0221419	12.6503	1	224.621	-0.919725
BTBD1	0.000305033	0.0177866	13.4558	1	224.621	-0.710699
CHD2	3.27959e-06	0.00169379	22.7756	1	224.621	-0.680309
MEF2A	9.45611e-05	0.00949617	15.8075	1	224.621	-0.675815
LUC7L	0.00123844	0.0371639	10.7024	1	224.621	-0.493186
TIGD7	0.00076018	0.0283699	11.6534	1	224.621	-1.31878
CREBBP	0.00116318	0.0362515	10.8241	1	224.621	-0.769095
USP7	0.00109728	0.0349191	10.9374	1	224.621	-0.633283
SOCS1	0.00105395	0.0340546	11.0157	1	224.621	1.24271
PARN	0.000718703	0.0278619	11.7633	1	224.621	-0.655292
SMG1	0.000733843	0.0280119	11.7225	1	224.621	-0.619493
CCP110	0.0012257	0.0371591	10.7224	1	224.621	-1.09778
THUMPD1	3.05889e-05	0.00516736	18.1126	1	224.621	-0.713599
CDR2	0.00103195	0.0337627	11.0568	1	224.621	-1.4494
UBFD1	0.00179928	0.0464995	9.98082	1	224.621	-1.34418
NFATC2IP	0.00173011	0.0453244	10.0563	1	224.621	-0.708391
LONP2	0.00206134	0.0497205	9.71959	1	224.621	-0.577448
CHD9	0.000164141	0.0132187	14.6948	1	224.621	-0.690479
RBL2	0.000120989	0.0111441	15.3091	1	224.621	-0.620893
FAM192A	0.000743081	0.028196	11.698	1	224.621	-0.460308
CHTF8	0.0011822	0.0364515	10.7926	1	224.621	0.473858
NFAT5	0.000611412	0.025407	12.0806	1	224.621	-0.838035
AP1G1	0.00041632	0.0213147	12.8386	1	224.621	-0.760804
TMEM170A	5.00762e-05	0.00640843	17.1014	1	224.621	-0.845405
TERF2IP	0.000251864	0.0161307	13.8374	1	224.621	-0.425506
ZC3H18	0.00157108	0.0429477	10.2422	1	224.621	-0.786975
SPG7	0.000790039	0.0291448	11.578	1	224.621	-0.504347
TCF25	0.00058054	0.0246917	12.1825	1	224.621	-0.675005
P2RX1	2.73496e-06	0.00169379	23.1605	1	224.621	-1.27741
POLR2A	0.000502288	0.022848	12.4677	1	224.621	-0.662273
AKAP10	0.000400624	0.0209149	12.9147	1	224.621	-0.788394
WSB1	0.000107248	0.010271	15.5527	1	224.621	-0.642097
RPL23A	0.00110111	0.0349191	10.9306	1	224.621	0.308326
NUFIP2	0.000933909	0.0324236	11.2512	1	224.621	-0.821592
ATAD5	0.00194651	0.0488591	9.82962	1	224.621	-1.21114
RHOT1	9.46463e-06	0.00297539	20.546	1	224.621	-1.1514
ZNF207	0.000283456	0.0171509	13.6018	1	224.621	-0.389087
RPL19	0.000334778	0.0189918	13.2708	1	224.621	0.317399
CDK12	0.00183089	0.0467783	9.94732	1	224.621	-0.707403
WIPF2	0.000293174	0.0174469	13.5347	1	224.621	-0.912624
SMARCE1	0.000143597	0.0124345	14.9637	1	224.621	-0.412949
EZH1	0.00120692	0.0368213	10.7524	1	224.621	-0.696777
NPEPPS	0.000988965	0.0332452	11.1396	1	224.621	-0.619749
KPNB1	8.69327e-05	0.00917425	15.978	1	224.621	-0.54884
LUC7L3	0.000476495	0.0223418	12.5718	1	224.621	-0.627372
NME2	0.0019596	0.0488591	9.81675	1	224.621	0.374317
PCTP	0.000457768	0.0221419	12.651	1	224.621	-1.34874
MSI2	3.07028e-06	0.00169379	22.9153	1	224.621	-1.02371
VEZF1	0.00018355	0.0137006	14.4704	1	224.621	-0.731679
SRSF1	0.000274897	0.0169884	13.6629	1	224.621	-0.535115
VMP1	0.000504734	0.022848	12.4581	1	224.621	-0.723492
APPBP2	0.000176633	0.0135866	14.5475	1	224.621	-0.792744
PPM1D	0.00072018	0.0278619	11.7593	1	224.621	-0.765935
MAP3K3	0.000686645	0.02713	11.8528	1	224.621	-1.09467
TEX2	0.000236634	0.0156397	13.9619	1	224.621	-3.05555
AXIN2	1.60558e-08	0.000116091	34.3818	1	224.621	10
HELZ	3.01934e-05	0.00516736	18.1394	1	224.621	-0.87296
BPTF	0.00119265	0.0366732	10.7755	1	224.621	-0.730789
THOC1	0.000428753	0.0213895	12.7804	1	224.621	-0.851114
SMCHD1	6.76002e-05	0.00794769	16.4892	1	224.621	-0.679992
CHMP1B	0.000467158	0.022295	12.6108	1	224.621	-0.606544
MPPE1	0.00168525	0.0445528	10.1069	1	224.621	-0.505866
RNMT	7.51462e-06	0.00252718	21.0288	1	224.621	-0.678881
ROCK1	2.33425e-05	0.00438384	18.6701	1	224.621	-0.720998
RIOK3	0.00161432	0.0434204	10.1898	1	224.621	-0.417348
TRAPPC8	0.000171342	0.0135398	14.6086	1	224.621	-0.995907
GALNT1	0.000821393	0.0297348	11.5019	1	224.621	-1.04635
TCF4	0.000265057	0.0165215	13.7356	1	224.621	-0.714297
WDR7	0.00196301	0.0488591	9.8134	1	224.621	-0.927217
VPS4B	0.000632776	0.0258491	12.0131	1	224.621	-0.600009
LSM7	0.000987934	0.0332452	11.1416	1	224.621	0.280777
CARM1	3.91787e-05	0.00572286	17.604	1	224.621	-1.93021
SLC35E1	0.00147474	0.0410911	10.3644	1	224.621	-1.17752
RPL18A	0.000589806	0.0250123	12.1514	1	224.621	0.304929
LRRC25	3.41657e-06	0.00170369	22.689	1	224.621	-1.5673
ZNF14	0.00145868	0.0408006	10.3855	1	224.621	1.15331
ZNF254	0.000256567	0.0162494	13.8005	1	224.621	-1.07707
USF2	4.02325e-06	0.00176304	22.3434	1	224.621	-0.941538
ZNF529	0.00135044	0.0388653	10.5346	1	224.621	-0.82017
RPS19	0.000119339	0.0110625	15.3368	1	224.621	0.281658
RPL18	1.06923e-05	0.00315553	20.2913	1	224.621	0.289322
IRF3	0.000736084	0.0280119	11.7165	1	224.621	-0.506577
ZNF615	0.000439679	0.0214804	12.7306	1	224.621	-1.67916
RPS9	0.00163412	0.0435996	10.1663	1	224.621	0.33945
LENG8	0.000251717	0.0161307	13.8386	1	224.621	-0.616811
LILRA1	7.33662e-06	0.00252718	21.0791	1	224.621	-10
TRIM28	0.000615272	0.0254941	12.0683	1	224.621	0.775264
CSNK2A1	0.000344087	0.0192118	13.2163	1	224.621	-0.538252
TMX4	0.000278802	0.0171261	13.6348	1	224.621	-0.652541
KIF3B	0.000198677	0.0144375	14.3117	1	224.621	-1.05008
CDK5RAP1	0.000156349	0.0128475	14.7925	1	224.621	-0.776824
RBM39	3.9548e-07	0.000817005	27.3098	1	224.621	-0.526023
SAMHD1	3.45518e-05	0.0052595	17.862	1	224.621	-1.45882
RALGAPB	0.00202814	0.04947	9.75074	1	224.621	-0.805294
CHD6	0.00163107	0.0435987	10.1699	1	224.621	-0.81653
ARFGEF2	0.00135271	0.0388653	10.5314	1	224.621	-0.758479
NFATC2	8.19421e-05	0.00899602	16.098	1	224.621	-0.76551
STX16	0.000383943	0.0203158	12.9989	1	224.621	-0.782078
ARFGAP1	0.000579071	0.0246917	12.1875	1	224.621	-1.14133
C21orf91	0.000530162	0.0232323	12.3612	1	224.621	-1.023
IFNAR2	4.94045e-05	0.00638348	17.129	1	224.621	-0.77489
IFNAR1	0.000112764	0.0107282	15.4513	1	224.621	-0.57043
SON	0.00126061	0.0374327	10.668	1	224.621	-0.389938
BRWD1	0.000939193	0.0324236	11.2402	1	224.621	-0.467305
PRDM15	0.000501055	0.022848	12.4726	1	224.621	-1.7046
PRR14L	0.00172235	0.0452031	10.0649	1	224.621	-0.951561
HMGXB4	0.00148767	0.0412131	10.3475	1	224.621	-0.730354
DDX17	0.00191098	0.0485308	9.86501	1	224.621	-0.771904
APOBEC3D	0.000181256	0.0137006	14.4957	1	224.621	-1.30081
TNRC6B	0.00111404	0.035175	10.9079	1	224.621	-0.621056
EP300	1.59183e-05	0.00375072	19.4629	1	224.621	-0.897274
SMDT1	0.000105047	0.0101328	15.5946	1	224.621	0.570644
POLDIP3	0.00208284	0.0498955	9.69969	1	224.621	-0.499536
C22orf34	0.00167991	0.044493	10.113	1	224.621	1.07593
IL3RA	9.97509e-05	0.00983687	15.6993	1	224.621	-2.02135
MSL3	0.000869137	0.0305876	11.3915	1	224.621	-0.573996
SH3KBP1	0.00163773	0.0436155	10.162	1	224.621	-0.535637
SAT1	0.000152032	0.0127822	14.8489	1	224.621	-0.476745
PDK3	0.00200147	0.0493912	9.77616	1	224.621	-0.652331
CLCN5	0.000308719	0.0179293	13.4319	1	224.621	-2.91026
OGT	0.000732802	0.0280119	11.7252	1	224.621	-0.63711
BRWD3	0.00128511	0.0378493	10.6307	1	224.621	-0.877859
ZMAT1	3.23924e-05	0.0052424	17.9947	1	224.621	-1.11467
AMMECR1	0.0014234	0.0403277	10.4329	1	224.621	-0.927828
WDR44	4.55074e-05	0.00618695	17.2971	1	224.621	-1.50437
DOCK11	0.000256856	0.0162494	13.7982	1	224.621	-0.883877
STAG2	0.00194374	0.0488591	9.83235	1	224.621	-0.58531
ELF4	0.00102188	0.0337627	11.0759	1	224.621	-1.00136
FMR1	0.000426929	0.0213895	12.7888	1	224.621	-0.919625
IDS	0.000264678	0.0165215	13.7384	1	224.621	-0.603934
HCFC1	0.00191962	0.0485308	9.85634	1	224.621	-0.757236
RPL10	4.67896e-05	0.00618695	17.2402	1	224.621	0.258798
AC233755.1	0.0017146	0.0450814	10.0736	1	224.621	-3.93246

## Sheet: CD4 CTL
name	pval	adj_pval	f_statistic	df1	df2	lfc
ARPC5	1.00644e-06	0.0145542	25.2941	1	224.621	-0.713764
RPS7	1.8987e-05	0.0347766	19.0973	1	224.621	0.273255
RPL24	1.11253e-05	0.0321766	20.2084	1	224.621	0.319872
TTC14	6.41232e-06	0.0231821	21.3617	1	224.621	-1.42619
SNX14	1.92388e-05	0.0347766	19.07	1	224.621	-1.43019
GLE1	1.59592e-05	0.0347766	19.4576	1	224.621	-1.89987
PRH1	3.04201e-05	0.0439905	18.124	1	224.621	-2.10047
NACA	2.99519e-05	0.0439905	18.1559	1	224.621	0.32682
RPL6	2.91706e-06	0.0210918	23.0238	1	224.621	0.365411
PIAS1	3.48489e-05	0.0458136	17.8444	1	224.621	-0.998728
RBM39	4.87668e-06	0.0231821	21.9376	1	224.621	-0.654824

## Sheet: CD4 Tcm
name	pval	adj_pval	f_statistic	df1	df2	lfc
PADI4	0.000701567	0.0361116	11.8106	1	224.621	-2.44639
OTUD3	0.000362032	0.0256635	13.1154	1	224.621	-1.36083
PINK1-AS	5.75454e-06	0.0026844	21.5891	1	224.621	-10
CDC42	0.000528248	0.0326453	12.3684	1	224.621	-0.465184
ZBTB40	0.000689001	0.0361001	11.846	1	224.621	-0.864636
HNRNPR	0.000122164	0.0148455	15.2896	1	224.621	-0.447882
SRRM1	9.22726e-05	0.0121305	15.8572	1	224.621	-0.381332
RSRP1	5.31533e-05	0.00949115	16.9795	1	224.621	-0.600513
SH3BGRL3	0.000632734	0.0349235	12.0133	1	224.621	0.322853
SMIM12	0.000797498	0.0379362	11.5596	1	224.621	0.459969
AGO3	0.00124131	0.0472383	10.6979	1	224.621	-0.648443
SNIP1	0.000220974	0.0204512	14.0988	1	224.621	-0.712118
RLF	3.17077e-06	0.00196404	22.847	1	224.621	-0.811569
EIF2B3	0.000417476	0.0279243	12.8331	1	224.621	-0.737007
NSUN4	8.65352e-05	0.0121305	15.9873	1	224.621	-1.04243
JUN	0.000787346	0.0379362	11.5847	1	224.621	-2.38631
SRSF11	3.06999e-07	0.000634217	27.86	1	224.621	-0.584932
ANKRD13C	0.000110621	0.0140324	15.4901	1	224.621	-0.619217
ZRANB2	0.000386101	0.0267149	12.9878	1	224.621	-0.536599
PRKACB	8.54044e-06	0.00348309	20.7608	1	224.621	-0.593013
BCL10	0.000304833	0.0238182	13.4571	1	224.621	-0.589161
ZNHIT6	9.1415e-05	0.0121305	15.8761	1	224.621	-0.797277
RPAP2	3.66073e-06	0.00202793	22.5429	1	224.621	-0.790073
RNPC3	0.00126487	0.0480085	10.6615	1	224.621	-0.610357
STXBP3	0.000778272	0.0379362	11.6074	1	224.621	-0.57088
CEPT1	0.00116222	0.0462997	10.8257	1	224.621	-0.782551
RSBN1	0.00119857	0.0468447	10.7659	1	224.621	-0.438375
SEC22B	0.000769764	0.0378624	11.6289	1	224.621	-0.51098
PPIAL4G	0.000175984	0.018049	14.5549	1	224.621	-2.12067
GABPB2	0.000979048	0.0423802	11.1592	1	224.621	-0.719235
POGZ	1.17315e-05	0.00402465	20.0978	1	224.621	-0.809931
S100A10	0.000828793	0.038414	11.4844	1	224.621	0.486556
ASH1L	0.00122994	0.0472307	10.7158	1	224.621	-0.783928
PYHIN1	0.00090981	0.040851	11.3022	1	224.621	-0.672197
IFI16	0.000569985	0.0333707	12.2186	1	224.621	-0.505743
DCAF8	1.4921e-05	0.00479494	19.5973	1	224.621	-0.571025
CENPL	0.000938412	0.0414996	11.2419	1	224.621	-1.10743
RC3H1	5.68215e-05	0.00989995	16.8432	1	224.621	-0.627759
SOAT1	0.000670681	0.0360571	11.8989	1	224.621	-0.620662
CEP350	0.00121213	0.0471201	10.744	1	224.621	-0.727559
ARPC5	0.000753048	0.037294	11.6719	1	224.621	-0.339311
EDEM3	0.00100117	0.0427078	11.1157	1	224.621	-0.638836
PTPRC	0.00103325	0.0430601	11.0543	1	224.621	-0.566357
KDM5B	0.000333251	0.0241926	13.2799	1	224.621	-0.703671
MDM4	5.3034e-08	0.000383462	31.7163	1	224.621	-0.886878
NUCKS1	0.000271503	0.0227497	13.6877	1	224.621	-0.521907
ANGEL2	4.23257e-05	0.00874388	17.4456	1	224.621	-0.727358
GPATCH2	0.000204956	0.0194991	14.2494	1	224.621	-1.03982
GUK1	0.00108672	0.0446782	10.9562	1	224.621	0.272081
ARID4B	0.000272159	0.0227497	13.6828	1	224.621	-0.523299
MTR	8.78509e-06	0.00348309	20.7018	1	224.621	-0.863284
CHRM3-AS2	8.24523e-05	0.0120107	16.0854	1	224.621	-0.821475
EFCAB2	0.000220242	0.0204512	14.1054	1	224.621	-1.34649
CNST	0.000490874	0.0312085	12.5131	1	224.621	-0.475533
NOL10	0.000162687	0.0174268	14.7127	1	224.621	-0.791821
ATAD2B	0.000399413	0.027117	12.9207	1	224.621	-0.793705
LBH	0.000222034	0.0204512	14.0892	1	224.621	-0.505433
CRIM1	0.000604933	0.0341716	12.1016	1	224.621	-4.13953
ATL2	0.00127772	0.0481175	10.6419	1	224.621	-0.881418
MTA3	0.00117738	0.0467749	10.8005	1	224.621	-0.770212
PPP4R3B	1.38951e-07	0.000502343	29.5919	1	224.621	-0.707051
PNPT1	0.000196033	0.0194322	14.3385	1	224.621	-0.726503
REL	1.04441e-05	0.00370088	20.3403	1	224.621	-0.754557
XPO1	0.000319019	0.0238182	13.3666	1	224.621	-0.656985
WDPCP	0.000139137	0.0160965	15.0273	1	224.621	-1.24275
AAK1	1.64318e-05	0.00505574	19.397	1	224.621	-0.643097
GMCL1	0.000568476	0.0333707	12.2238	1	224.621	-0.639351
MXD1	0.000288344	0.0232946	13.5678	1	224.621	-0.998331
EIF2AK3	6.86288e-05	0.0108804	16.4584	1	224.621	-1.10686
LINC00342	0.00111099	0.0454625	10.9132	1	224.621	-0.886507
ANKRD36C	0.000356824	0.0255447	13.1442	1	224.621	-0.915169
TSGA10	0.000242274	0.0216267	13.9149	1	224.621	-1.14206
GCC2	0.00103105	0.0430601	11.0585	1	224.621	-0.490861
LIMS1	0.000738281	0.0369959	11.7106	1	224.621	-0.566943
IL1RN	0.000327901	0.0240194	13.312	1	224.621	-10
CCNT2	0.000281486	0.0229931	13.6157	1	224.621	-0.691578
RAB3GAP1	8.86042e-05	0.0121305	15.9394	1	224.621	-0.690959
UBXN4	0.000114713	0.0143517	15.4167	1	224.621	-0.56719
MBD5	0.000557009	0.0332847	12.2639	1	224.621	-0.554822
NR4A2	0.00016195	0.0174268	14.7218	1	224.621	-1.70928
BAZ2B	0.000512291	0.0319321	12.4288	1	224.621	-0.965193
SCRN3	0.000155224	0.0170052	14.8071	1	224.621	-0.821346
ITGA4	8.31325e-05	0.0120107	16.0687	1	224.621	-0.704106
PMS1	0.000133318	0.015674	15.1134	1	224.621	-0.739426
HIBCH	0.000858039	0.0395877	11.4166	1	224.621	-0.646609
SLC39A10	0.000123933	0.014935	15.2606	1	224.621	-0.924247
SF3B1	8.91186e-06	0.00348309	20.6718	1	224.621	-0.448227
BZW1	0.000703798	0.0361116	11.8044	1	224.621	-0.280309
FAM117B	1.93134e-05	0.00518848	19.062	1	224.621	-1.06121
CREB1	0.00123554	0.0472307	10.707	1	224.621	-0.486705
DIS3L2	0.00113856	0.0457355	10.8656	1	224.621	-0.599917
GIGYF2	0.000551195	0.033074	12.2846	1	224.621	-0.71794
TRNT1	9.66909e-05	0.0125968	15.7624	1	224.621	-0.755142
CAPN7	3.57372e-05	0.00771336	17.7927	1	224.621	-0.648473
TGFBR2	1.85412e-05	0.00518848	19.1466	1	224.621	-0.824956
CLASP2	0.000789818	0.0379362	11.5786	1	224.621	-0.770566
EPM2AIP1	0.000639634	0.0350369	11.992	1	224.621	-0.681136
OXSR1	0.000866648	0.0396601	11.3971	1	224.621	-0.691904
RPL14	0.000234379	0.0213167	13.9811	1	224.621	0.312911
NKTR	0.00020354	0.0194926	14.2633	1	224.621	-0.639745
SNRK	0.000149478	0.0165969	14.8829	1	224.621	-0.617002
KLHL18	0.00133171	0.0491272	10.5617	1	224.621	-0.859959
ARF4	0.000296429	0.0236832	13.5127	1	224.621	-0.387225
FOXP1	9.78091e-06	0.00362671	20.4773	1	224.621	-0.654619
EBLN2	0.00105682	0.0439157	11.0104	1	224.621	-2.10305
TBC1D23	0.000631054	0.0349235	12.0185	1	224.621	-0.649971
ZBTB11	0.000729166	0.0367403	11.735	1	224.621	-0.783908
NFKBIZ	8.16966e-05	0.0120107	16.1041	1	224.621	-1.0014
ZBTB20	0.000758904	0.0374557	11.6567	1	224.621	-0.622338
SLC25A36	3.25959e-06	0.00196404	22.7885	1	224.621	-0.742213
RNF7	0.000683813	0.0361001	11.8609	1	224.621	0.344298
ATR	0.000801481	0.0379409	11.5499	1	224.621	-0.683965
MBNL1	1.58685e-05	0.00498856	19.4694	1	224.621	-0.532547
RAP2B	0.00020335	0.0194926	14.2651	1	224.621	-0.567179
CCNL1	1.26761e-05	0.00416611	19.9365	1	224.621	-0.600875
IFT80	1.9958e-05	0.0052475	18.9941	1	224.621	-0.990197
TRIM59	0.000290628	0.0233487	13.552	1	224.621	-0.691834
TNIK	0.000451269	0.0297029	12.6792	1	224.621	-0.641712
TTC14	4.02907e-06	0.00208087	22.3403	1	224.621	-0.745287
DCUN1D1	0.000797073	0.0379362	11.5607	1	224.621	-0.617056
LSG1	0.000283022	0.0229931	13.6049	1	224.621	-0.665068
ACAP2	0.000207962	0.0196558	14.2202	1	224.621	-0.518379
PPP1R2	1.70377e-06	0.00165646	24.1675	1	224.621	-0.395143
UBXN7	0.000750801	0.037294	11.6777	1	224.621	-0.600721
UVSSA	4.75021e-05	0.00915903	17.2093	1	224.621	-1.1122
CENPC	0.000255184	0.0222302	13.8113	1	224.621	-0.541622
UBA6	3.89975e-05	0.00817308	17.6135	1	224.621	-0.822898
PLAC8	0.000261603	0.0225181	13.7617	1	224.621	-0.667395
GPAT3	0.00126834	0.0480142	10.6562	1	224.621	-1.51365
KLHL8	0.0010198	0.0430601	11.0798	1	224.621	-0.916437
PPM1K	0.000419029	0.0279243	12.8258	1	224.621	-0.587567
RAB33B	2.68219e-05	0.00615668	18.3833	1	224.621	-1.17353
TMEM154	0.000254345	0.0222302	13.8178	1	224.621	-0.718756
ARFIP1	0.000413328	0.0279217	12.8529	1	224.621	-0.864194
CEP44	0.000145671	0.0163298	14.9349	1	224.621	-1.05634
LMBRD2	0.000145465	0.0163298	14.9377	1	224.621	-0.930778
SNX18	4.94993e-05	0.00930211	17.1251	1	224.621	-0.913753
IL6ST	0.000465343	0.0301764	12.6185	1	224.621	-0.689626
SREK1	4.58412e-05	0.00908095	17.2822	1	224.621	-0.563902
SLC30A5	0.00123293	0.0472307	10.7111	1	224.621	-0.511006
MCCC2	0.000739354	0.0369959	11.7078	1	224.621	-0.567526
GCNT4	0.000745358	0.0371677	11.692	1	224.621	-1.06525
CCNH	2.89846e-06	0.00196404	23.0373	1	224.621	-0.650618
GLRX	0.00132167	0.0488816	10.5763	1	224.621	0.465711
LNPEP	0.000398652	0.027117	12.9245	1	224.621	-0.610622
PPIP5K2	0.000802843	0.0379409	11.5466	1	224.621	-0.652007
APC	0.000995463	0.0425899	11.1268	1	224.621	-0.748183
YTHDC2	0.000271743	0.0227497	13.6859	1	224.621	-0.669734
TAF7	8.00951e-06	0.00347202	20.8952	1	224.621	-0.551962
CNOT8	0.000328874	0.0240194	13.3062	1	224.621	-0.404629
PWWP2A	8.47167e-05	0.0120107	16.0304	1	224.621	-0.948858
SLU7	0.000984699	0.0423802	11.148	1	224.621	-0.391099
CREBRF	4.6775e-05	0.00914073	17.2409	1	224.621	-0.623421
HIGD2A	7.87043e-05	0.0117334	16.1799	1	224.621	0.323881
ZNF346	0.000109153	0.0140324	15.5171	1	224.621	-0.962447
NSD1	0.000873858	0.0397514	11.3809	1	224.621	-0.560257
HNRNPH1	0.000271061	0.0227497	13.6909	1	224.621	-0.476228
CDYL	4.97356e-06	0.00248009	21.8961	1	224.621	-1.84695
MYLIP	0.000862327	0.0395877	11.4069	1	224.621	-1.05532
HIST1H4E	2.3169e-05	0.00563391	18.6855	1	224.621	-2.71851
HIST1H2BG	6.72185e-05	0.0108804	16.5007	1	224.621	-1.9889
HIST1H2BJ	0.00119157	0.0468447	10.7772	1	224.621	-1.33637
HIST1H2BN	9.02468e-05	0.0121305	15.9022	1	224.621	-1.28773
HIST1H2AK	0.00032819	0.0240194	13.3103	1	224.621	-1.66199
PSMB8	0.000248508	0.0220471	13.8642	1	224.621	0.342466
ZNF451	0.000982301	0.0423802	11.1528	1	224.621	-0.607108
IBTK	3.879e-05	0.00817308	17.6245	1	224.621	-0.634394
SLC35A1	0.000497908	0.0314421	12.485	1	224.621	-0.691278
FBXL4	0.000463243	0.0301755	12.6275	1	224.621	-0.822257
PNISR	0.000539442	0.0327768	12.3271	1	224.621	-0.35405
USP45	5.31625e-05	0.00949115	16.9792	1	224.621	-1.11374
SEC63	0.000173109	0.0178809	14.588	1	224.621	-0.540422
CDC40	1.23069e-06	0.00148309	24.8628	1	224.621	-0.706706
MED23	0.00113638	0.0457355	10.8693	1	224.621	-0.634741
PDE7B	0.00107745	0.0446352	10.9728	1	224.621	-2.30062
BCLAF1	0.000304094	0.0238182	13.4619	1	224.621	-0.40484
TNFAIP3	0.000451879	0.0297029	12.6765	1	224.621	-1.14585
IPCEF1	2.25333e-06	0.0018523	23.572	1	224.621	-0.722888
C6orf99	5.24202e-05	0.00949115	17.0079	1	224.621	-2.68151
TCTE3	2.32345e-05	0.00563391	18.6797	1	224.621	-1.48785
TRA2A	0.000116116	0.0143517	15.3921	1	224.621	-0.598709
HNRNPA2B1	0.000550858	0.033074	12.2858	1	224.621	-0.357062
AVL9	5.51772e-06	0.00265973	21.6775	1	224.621	-0.905508
CDK13	0.00114642	0.0457965	10.8522	1	224.621	-0.669008
RBM48	0.000258748	0.0224057	13.7836	1	224.621	-0.571081
MOSPD3	0.000316719	0.0238182	13.381	1	224.621	0.556573
IFRD1	0.00111917	0.0454849	10.899	1	224.621	-0.543499
TMEM168	0.000874142	0.0397514	11.3803	1	224.621	-0.859388
GCC1	0.000170298	0.0178809	14.6208	1	224.621	-1.00728
CALU	0.00101078	0.0428648	11.0971	1	224.621	-0.614929
CNOT4	6.4532e-05	0.0107264	16.5838	1	224.621	-0.762472
LUC7L2	0.000536165	0.0327151	12.3391	1	224.621	-0.419816
HIPK2	6.84683e-05	0.0108804	16.4632	1	224.621	-1.22702
FZD3	0.000713332	0.0361947	11.778	1	224.621	-1.35373
KAT6A	3.28103e-05	0.00718893	17.9684	1	224.621	-0.725625
AP3M2	0.000620112	0.0345113	12.0529	1	224.621	-0.741442
PCMTD1	0.000818093	0.0382862	11.5098	1	224.621	-0.520585
PDE7A	0.000700856	0.0361116	11.8126	1	224.621	-0.790802
TERF1	9.1556e-05	0.0121305	15.873	1	224.621	-0.628556
OXR1	0.00100791	0.0428648	11.1027	1	224.621	-0.562851
UTP23	3.00444e-06	0.00196404	22.9612	1	224.621	-0.663961
RAD21	0.000718056	0.036307	11.7651	1	224.621	-0.417239
RIC1	0.000317965	0.0238182	13.3732	1	224.621	-0.701604
RANBP6	1.90684e-05	0.00518848	19.0885	1	224.621	-0.949442
UHRF2	0.000384057	0.0267012	12.9984	1	224.621	-0.578894
MLLT3	0.00113147	0.0457355	10.8777	1	224.621	-0.658213
MTAP	0.000473711	0.0304459	12.5833	1	224.621	-0.777038
MOB3B	0.000776044	0.0379362	11.613	1	224.621	-10
TOPORS	0.000620492	0.0345113	12.0516	1	224.621	-0.647377
B4GALT1	0.000976606	0.0423802	11.1641	1	224.621	-0.595984
RGP1	0.00051609	0.0320308	12.4143	1	224.621	-0.692163
HINT2	0.00122958	0.0472307	10.7163	1	224.621	0.410099
GLIPR2	0.000568178	0.0333707	12.2249	1	224.621	0.420968
UBQLN1	0.000315257	0.0238182	13.3902	1	224.621	-0.455042
SECISBP2	1.93747e-05	0.00518848	19.0555	1	224.621	-0.57017
SEC61B	0.000182422	0.0184475	14.4828	1	224.621	0.303931
STX17	0.000507287	0.031757	12.4482	1	224.621	-0.570771
TXN	0.000115633	0.0143517	15.4005	1	224.621	0.476416
AGPAT2	1.86247e-05	0.00518848	19.1372	1	224.621	0.974623
FUT7	0.000158323	0.0172143	14.7673	1	224.621	1.15406
CELF2	2.33348e-06	0.0018523	23.4977	1	224.621	-0.514022
UPF2	0.000132543	0.015674	15.1251	1	224.621	-0.669948
CAMK1D	0.00123784	0.0472307	10.7033	1	224.621	-0.58076
TRDMT1	0.00133879	0.0492627	10.5514	1	224.621	-0.748871
VIM	0.000693327	0.0361116	11.8338	1	224.621	0.467102
NSUN6	0.000367465	0.0259215	13.0859	1	224.621	-0.759979
YME1L1	1.7182e-06	0.00165646	24.1495	1	224.621	-0.597594
EPC1	7.27306e-06	0.00328674	21.0973	1	224.621	-0.528451
JMJD1C	0.000710286	0.0361671	11.7864	1	224.621	-0.619484
COMTD1	0.000809556	0.0380097	11.5303	1	224.621	0.681305
NOC3L	0.000545949	0.0330333	12.3034	1	224.621	-0.881644
TCTN3	0.000321177	0.0238182	13.3532	1	224.621	-0.587692
ZNF518A	0.00130537	0.0485269	10.6004	1	224.621	-0.821838
COX15	0.000796829	0.0379362	11.5613	1	224.621	-0.710885
SHOC2	5.07781e-05	0.00941413	17.0729	1	224.621	-0.579401
ABLIM1	0.000820827	0.0382902	11.5032	1	224.621	-0.695177
RAB11FIP2	0.000595133	0.0341716	12.1337	1	224.621	-1.01821
EDRF1	0.000687907	0.0361001	11.8492	1	224.621	-0.621153
TIMM10B	0.000598405	0.0341716	12.1229	1	224.621	-0.621259
NUCB2	0.00108031	0.0446352	10.9677	1	224.621	-0.452791
FNBP4	0.00017093	0.0178809	14.6134	1	224.621	-0.539584
FTH1	0.00070455	0.0361116	11.8023	1	224.621	0.296149
MALAT1	1.04928e-05	0.00370088	20.3306	1	224.621	-1.07808
CCDC85B	7.06278e-05	0.0108804	16.4	1	224.621	0.382754
KDM2A	5.65622e-07	0.00102243	26.5352	1	224.621	-0.786602
NUMA1	0.000612037	0.0344384	12.0786	1	224.621	-0.51102
PCF11	1.3702e-07	0.000502343	29.6226	1	224.621	-0.798724
CREBZF	0.000597621	0.0341716	12.1255	1	224.621	-0.603143
MED17	0.000110163	0.0140324	15.4984	1	224.621	-0.705974
BIRC2	0.000807147	0.0380097	11.5361	1	224.621	-0.524431
CUL5	2.23512e-05	0.00563391	18.7598	1	224.621	-0.747995
ATM	2.37652e-05	0.00563391	18.633	1	224.621	-0.769646
MSANTD2	0.00018932	0.0190122	14.4084	1	224.621	-1.49136
ARHGAP32	0.000181577	0.0184475	14.4921	1	224.621	-2.90118
GAPDH	7.60683e-07	0.00122225	25.896	1	224.621	0.43008
BORCS5	0.000168302	0.0178809	14.6445	1	224.621	-0.688764
LRMP	0.000861199	0.0395877	11.4094	1	224.621	-0.662157
DNM1L	0.000336264	0.0241926	13.262	1	224.621	-0.663236
YARS2	0.000396046	0.027117	12.9375	1	224.621	-0.745207
SLC38A2	0.000200578	0.0194926	14.2926	1	224.621	-0.700651
CCNT1	0.000280554	0.0229931	13.6223	1	224.621	-0.792996
LARP4	0.00127425	0.0481122	10.6471	1	224.621	-0.775029
MON2	2.22835e-05	0.00563391	18.7661	1	224.621	-0.822205
CAND1	0.00129745	0.0485087	10.6122	1	224.621	-0.480423
ATXN7L3B	0.00111291	0.0454625	10.9099	1	224.621	-0.541189
NAP1L1	4.39531e-05	0.00882785	17.3683	1	224.621	-0.48884
PAWR	0.00098872	0.0424269	11.1401	1	224.621	-2.62543
TMTC3	0.000675713	0.0360571	11.8842	1	224.621	-1.38835
MRPL42	0.000783737	0.0379362	11.5937	1	224.621	-0.506291
CDK17	0.000925647	0.0413142	11.2686	1	224.621	-0.552362
NEDD1	0.00078352	0.0379362	11.5942	1	224.621	-0.693432
CRY1	0.000143209	0.0163298	14.9692	1	224.621	-0.649247
ATXN2	0.00119716	0.0468447	10.7682	1	224.621	-0.67639
RPL6	0.000422573	0.0280313	12.8091	1	224.621	0.252647
RPLP0	0.00102854	0.0430601	11.0632	1	224.621	0.351368
COX6A1	0.000320047	0.0238182	13.3602	1	224.621	0.285483
ZNF84	0.000635944	0.0349672	12.0033	1	224.621	-0.612644
ZNF10	9.51799e-06	0.0036221	20.5342	1	224.621	-1.13284
ZMYM2	9.16354e-05	0.0121305	15.8712	1	224.621	-0.589757
FGF9	0.000173013	0.0178809	14.5891	1	224.621	-2.76884
NUP58	0.00102538	0.0430601	11.0692	1	224.621	-0.613375
N4BP2L2	6.21649e-05	0.0104531	16.6599	1	224.621	-0.498188
ELF1	0.000535748	0.0327151	12.3406	1	224.621	-0.422814
VWA8	0.000415129	0.0279217	12.8443	1	224.621	-0.820054
LRCH1	0.000128052	0.0153038	15.1946	1	224.621	-0.842703
ITM2B	8.43701e-05	0.0120107	16.0387	1	224.621	-0.39307
PIBF1	0.000145099	0.0163298	14.9428	1	224.621	-0.681103
RBM26	0.000308792	0.0238182	13.4314	1	224.621	-0.707764
ARGLU1	1.68743e-06	0.00165646	24.1881	1	224.621	-0.529062
CDC16	0.000930012	0.0413813	11.2594	1	224.621	-0.597071
HECTD1	0.000241236	0.0216267	13.9235	1	224.621	-0.466913
ARHGAP5	0.000559496	0.0332958	12.2552	1	224.621	-0.914357
SRP54	0.000313744	0.0238182	13.3998	1	224.621	-0.511424
RPL36AL	0.00121777	0.0472121	10.735	1	224.621	0.388917
PTGER2	0.000236466	0.0213721	13.9634	1	224.621	0.797241
KTN1	0.000935676	0.0414996	11.2476	1	224.621	-0.415819
EXOC5	0.000675155	0.0360571	11.8859	1	224.621	-0.618298
PSMA3-AS1	5.76224e-05	0.00991997	16.8147	1	224.621	-0.60327
PPP2R5E	0.00129817	0.0485087	10.6111	1	224.621	-0.496054
NEK9	7.01827e-05	0.0108804	16.4129	1	224.621	-0.635487
PSMC1	0.000311538	0.0238182	13.4138	1	224.621	0.436799
DICER1	0.00130161	0.0485117	10.606	1	224.621	-0.732544
AL109767.1	2.41336e-06	0.0018523	23.4261	1	224.621	-3.21511
PPP2R5C	0.000604474	0.0341716	12.1031	1	224.621	-0.424479
HSP90AA1	1.74779e-05	0.00518848	19.269	1	224.621	-0.490946
SLC12A6	0.00097455	0.0423802	11.1682	1	224.621	-0.749808
CTDSPL2	0.000577542	0.0336768	12.1927	1	224.621	-0.698617
PIAS1	0.000309161	0.0238182	13.429	1	224.621	-0.459093
ARIH1	6.96562e-05	0.0108804	16.4282	1	224.621	-0.848265
UBL7-AS1	0.000457347	0.0299262	12.6528	1	224.621	-0.812707
CHD2	1.97968e-07	0.000572562	28.8167	1	224.621	-0.730731
MEF2A	3.41167e-06	0.00197345	22.692	1	224.621	-0.888577
ZNF75A	0.000534079	0.0327151	12.3467	1	224.621	-0.579454
CREBBP	0.00119649	0.0468447	10.7693	1	224.621	-0.667096
C16orf72	0.00114461	0.0457965	10.8553	1	224.621	-0.902038
ARL6IP1	0.000881387	0.0399553	11.3642	1	224.621	-0.350178
SMG1	0.000788151	0.0379362	11.5827	1	224.621	-0.537042
COQ7	1.19674e-05	0.00402465	20.0563	1	224.621	-1.14993
THUMPD1	3.78632e-06	0.00202793	22.4716	1	224.621	-0.700403
NPIPB4	0.000119136	0.0146002	15.3403	1	224.621	-1.42631
SDR42E2	0.000468933	0.0302734	12.6034	1	224.621	-1.87722
NPIPB5	0.000686411	0.0361001	11.8534	1	224.621	-0.940891
NFATC2IP	0.000269319	0.0227497	13.7038	1	224.621	-0.679147
LONP2	0.000706699	0.0361116	11.7963	1	224.621	-0.54473
N4BP1	0.000614977	0.0344697	12.0692	1	224.621	-0.791195
RBL2	7.14779e-05	0.0108804	16.3757	1	224.621	-0.546544
NFAT5	9.08086e-05	0.0121305	15.8896	1	224.621	-0.816302
SPG7	0.000671368	0.0360571	11.8969	1	224.621	-0.453335
SMG6	3.0472e-05	0.00679534	18.1205	1	224.621	-0.958317
CHD3	0.00132018	0.0488816	10.5785	1	224.621	-0.599406
NDEL1	0.00122902	0.0472307	10.7172	1	224.621	-0.528977
WSB1	0.000336208	0.0241926	13.2623	1	224.621	-0.561037
NLK	0.000644691	0.0350947	11.9765	1	224.621	-1.92429
ZNF830	0.000372285	0.026134	13.0601	1	224.621	-0.619397
TAF15	0.000201192	0.0194926	14.2865	1	224.621	-0.48579
CWC25	0.00049205	0.0312085	12.5084	1	224.621	-0.626125
MED1	0.000912446	0.040851	11.2966	1	224.621	-0.64297
STAT3	0.00120537	0.0469836	10.7549	1	224.621	-0.481037
GPATCH8	1.92641e-05	0.00518848	19.0673	1	224.621	-0.71493
HEXIM1	0.000984292	0.0423802	11.1488	1	224.621	-0.763713
KPNB1	5.47484e-05	0.00965507	16.9191	1	224.621	-0.514121
LUC7L3	0.000282775	0.0229931	13.6066	1	224.621	-0.621022
WIPI1	0.000645542	0.0350947	11.9739	1	224.621	1.72268
TMC8	0.000827533	0.038414	11.4873	1	224.621	-0.372968
SMCHD1	0.000680758	0.0361001	11.8697	1	224.621	-0.546557
CHMP1B	0.00091183	0.040851	11.2979	1	224.621	-0.527495
RNMT	1.21203e-06	0.00148309	24.8955	1	224.621	-0.680813
ESCO1	0.000951591	0.0419541	11.2147	1	224.621	-0.741061
MAPRE2	2.43369e-06	0.0018523	23.4083	1	224.621	-0.678904
RPRD1A	1.03962e-06	0.00148309	25.2245	1	224.621	-0.87864
POLI	0.000300854	0.0238182	13.4832	1	224.621	-1.10221
LONP1	0.000965393	0.0423047	11.1866	1	224.621	-0.863195
CD70	2.71378e-06	0.0019622	23.177	1	224.621	2.4826
ZNF426	0.00108753	0.0446782	10.9547	1	224.621	-0.695933
ZNF439	0.00059823	0.0341716	12.1235	1	224.621	-1.16464
C19orf53	0.000389379	0.0268134	12.9711	1	224.621	0.293948
NR2F6	4.95306e-05	0.00930211	17.1238	1	224.621	-1.92077
MRPL34	0.000221689	0.0204512	14.0923	1	224.621	0.357827
ZNF493	0.000600653	0.0341716	12.1155	1	224.621	-0.633806
ZNF566	0.000591084	0.0341716	12.1471	1	224.621	-0.917474
PPP5D1	0.00118598	0.0468447	10.7864	1	224.621	-3.1597
A1BG	0.000377299	0.0263581	13.0335	1	224.621	0.745528
CSNK2A1	0.000200266	0.0194926	14.2957	1	224.621	-0.516512
SIRPA	0.00119218	0.0468447	10.7763	1	224.621	-3.66073
BCL2L1	0.000490208	0.0312085	12.5158	1	224.621	0.611063
RBM39	2.23353e-09	3.2299e-05	38.8543	1	224.621	-0.600783
PHF20	0.00103021	0.0430601	11.06	1	224.621	-0.323922
SRSF6	0.000304565	0.0238182	13.4588	1	224.621	-0.74856
STK4	5.97872e-05	0.0101716	16.7394	1	224.621	-0.484553
ARFGEF2	0.000565342	0.0333707	12.2347	1	224.621	-0.785223
NRIP1	0.000273819	0.0227569	13.6707	1	224.621	-1.22946
LTN1	0.000150349	0.0165969	14.8713	1	224.621	-0.848545
SON	0.000359524	0.0256112	13.1292	1	224.621	-0.411311
BRWD1	3.0544e-05	0.00679534	18.1156	1	224.621	-0.515339
C2CD2	0.000957593	0.0420904	11.2024	1	224.621	-1.20779
MTMR3	0.00129666	0.0485087	10.6134	1	224.621	-0.706485
LGALS1	0.000667716	0.0360571	11.9076	1	224.621	1.05268
TNRC6B	7.07524e-05	0.0108804	16.3964	1	224.621	-0.702747
SMDT1	2.35889e-05	0.00563391	18.6484	1	224.621	0.604982
TSPO	0.000230544	0.0211006	14.014	1	224.621	0.461704
SCML1	0.00019619	0.0194322	14.3369	1	224.621	-1.46125
PLP2	8.16325e-06	0.00347202	20.8554	1	224.621	0.674116
TSPYL2	0.000501609	0.0315381	12.4704	1	224.621	-0.650898
ZMAT1	0.000134751	0.0157147	15.0918	1	224.621	-1.11812
THOC2	2.43324e-05	0.00567533	18.5843	1	224.621	-0.59226
STAG2	7.55328e-05	0.0113779	16.2635	1	224.621	-0.673177
STK26	2.77376e-07	0.000634217	28.0808	1	224.621	-0.767448
RAP2C	4.34078e-05	0.00882785	17.3939	1	224.621	-0.742651
EMD	0.00111974	0.0454849	10.898	1	224.621	0.37138

## Sheet: CD4 Tem
name	pval	adj_pval	f_statistic	df1	df2	lfc
LINC00115	0.00209795	0.0491709	9.68582	1	224.621	-1.2091
CDK11A	0.00109337	0.0359207	10.9443	1	224.621	-0.605404
TARDBP	0.00153322	0.0433045	10.2892	1	224.621	-0.402603
CDC42	7.63652e-05	0.0084299	16.2412	1	224.621	-0.525037
HNRNPR	0.000191469	0.014593	14.3857	1	224.621	-0.416254
ZNF436-AS1	0.0015273	0.0432217	10.2967	1	224.621	-2.84371
SRRM1	3.16191e-06	0.00189653	22.853	1	224.621	-0.443795
RSRP1	4.43661e-07	0.000641579	27.0606	1	224.621	-0.743019
PAQR7	0.0013844	0.0409402	10.4866	1	224.621	-3.58058
SESN2	0.000440949	0.0234432	12.7249	1	224.621	-1.04374
SRSF4	0.0004969	0.0250372	12.489	1	224.621	-0.353916
KPNA6	0.00186473	0.0470607	9.91211	1	224.621	-0.464464
ZMYM1	0.000397437	0.0221051	12.9305	1	224.621	-0.818994
KIAA0319L	0.000712386	0.0292736	11.7806	1	224.621	-0.615601
AGO1	0.00140171	0.0412834	10.4625	1	224.621	-0.744377
AGO3	0.000812026	0.0307665	11.5243	1	224.621	-0.59904
SNIP1	0.000318065	0.0194792	13.3726	1	224.621	-0.627267
FHL3	0.000130293	0.0117115	15.1596	1	224.621	-1.20683
MACF1	0.000206682	0.0149449	14.2326	1	224.621	-0.653009
RLF	2.29319e-05	0.00421776	18.7068	1	224.621	-0.664182
LEXM	0.000742943	0.0298436	11.6983	1	224.621	-3.73142
JAK1	0.000226148	0.0158167	14.0525	1	224.621	-0.521759
SRSF11	2.31924e-07	0.000419231	28.471	1	224.621	-0.573519
ZRANB2	3.56988e-05	0.00548027	17.7949	1	224.621	-0.595861
USP33	0.000118047	0.0108574	15.3588	1	224.621	-0.566815
FUBP1	0.000716731	0.0292787	11.7687	1	224.621	-0.523272
PRKACB	0.000777804	0.030648	11.6085	1	224.621	-0.41745
BCL10	0.000374119	0.0213318	13.0503	1	224.621	-0.525
ZNHIT6	0.000433389	0.023158	12.7591	1	224.621	-0.639686
GBP4	0.000769437	0.0304165	11.6297	1	224.621	-0.674957
RPAP2	0.000107592	0.0105127	15.5462	1	224.621	-0.594329
GCLM	0.00019678	0.014593	14.3309	1	224.621	-0.67063
SLC35A3	0.00118637	0.0372957	10.7857	1	224.621	-0.610096
DBT	0.00103656	0.0346982	11.0481	1	224.621	-0.917852
RNPC3	0.000102366	0.0100702	15.6469	1	224.621	-0.685674
PRPF38B	0.000374682	0.0213318	13.0473	1	224.621	-0.49422
ST7L	0.0019072	0.0476864	9.86882	1	224.621	-0.610166
CAPZA1	7.71731e-06	0.00256828	20.9731	1	224.621	-0.440072
SLC16A1-AS1	0.00025507	0.0172363	13.8122	1	224.621	-0.841207
HIPK1-AS1	0.00068076	0.0289729	11.8696	1	224.621	-1.4783
SIKE1	0.000357921	0.0209724	13.1381	1	224.621	-0.65806
WARS2	0.00159833	0.0441678	10.209	1	224.621	-0.771264
NBPF11	5.32665e-05	0.00713229	16.9752	1	224.621	-0.821475
PPIAL4G	0.000370349	0.0212524	13.0704	1	224.621	-1.51076
NBPF19	0.000524598	0.0257065	12.382	1	224.621	-1.18736
HIST2H4B	0.00212563	0.0495787	9.66069	1	224.621	-2.22445
ANP32E	0.000729289	0.0295413	11.7346	1	224.621	-0.479659
CTSS	0.00053603	0.0257719	12.3396	1	224.621	-0.375905
POGZ	6.44777e-06	0.00256828	21.3501	1	224.621	-0.760012
PYHIN1	0.00201394	0.0487832	9.76423	1	224.621	-0.612061
IFI16	0.000247295	0.0167894	13.8739	1	224.621	-0.52159
DCAF8	6.05031e-05	0.00771934	16.7152	1	224.621	-0.492731
ARHGAP30	0.00050256	0.0252345	12.4667	1	224.621	-0.457102
UHMK1	0.000836239	0.03141	11.4669	1	224.621	-0.46585
TIPRL	1.0995e-05	0.00297514	20.233	1	224.621	-0.555013
PRRC2C	0.00208521	0.0491709	9.69751	1	224.621	-0.533693
SUCO	0.000312466	0.019393	13.4079	1	224.621	-0.69211
RC3H1	9.39821e-07	0.00101834	25.4412	1	224.621	-0.711286
RABGAP1L	0.00161736	0.0441678	10.1862	1	224.621	-0.434042
SOAT1	0.000952118	0.0330975	11.2136	1	224.621	-0.541057
ARPC5	3.4245e-06	0.00190468	22.684	1	224.621	-0.465706
PTPRC	0.00128455	0.0392991	10.6315	1	224.621	-0.551848
IPO9-AS1	0.000144696	0.0124711	14.9484	1	224.621	-1.94024
PPP1R12B	0.00158135	0.0440339	10.2296	1	224.621	-0.834793
KDM5B	0.00033415	0.0202182	13.2745	1	224.621	-0.672252
ATP2B4	0.00203662	0.0488697	9.74274	1	224.621	-0.548504
ZC3H11A	0.000547035	0.0258238	12.2995	1	224.621	-0.791348
MDM4	7.98333e-06	0.00256828	20.9021	1	224.621	-0.670068
NUCKS1	0.000176347	0.0142467	14.5508	1	224.621	-0.512056
RAB29	0.000476095	0.0247655	12.5734	1	224.621	-0.445815
CR2	0.00208987	0.0491709	9.69323	1	224.621	-1.35666
CR1	2.0946e-07	0.000419231	28.6934	1	224.621	-1.63732
TRAF5	0.000589349	0.0266331	12.1529	1	224.621	-0.493361
BROX	0.00143289	0.0417761	10.42	1	224.621	-0.471974
C1orf131	0.000926594	0.0327615	11.2666	1	224.621	-0.494786
SPRTN	0.00123578	0.0384313	10.7066	1	224.621	-0.529407
RBM34	6.16702e-05	0.00771934	16.6762	1	224.621	-0.767876
ARID4B	0.000463252	0.0243603	12.6274	1	224.621	-0.485058
LYST	0.00079586	0.0307665	11.5636	1	224.621	-0.694562
MTR	0.000220361	0.0156494	14.1044	1	224.621	-0.640469
CHRM3-AS2	0.00103085	0.0346677	11.0588	1	224.621	-0.644503
DESI2	0.00030198	0.0190696	13.4758	1	224.621	-0.590014
EFCAB2	0.000185171	0.0144744	14.4528	1	224.621	-1.11317
CNST	2.02622e-05	0.00395963	18.9627	1	224.621	-0.566994
RNASEH1	0.000471592	0.0246198	12.5922	1	224.621	-0.471396
RPS7	2.61256e-05	0.00460836	18.4376	1	224.621	0.250053
ATAD2B	0.00140014	0.0412834	10.4647	1	224.621	-0.631709
ITSN2	9.99106e-05	0.00990714	15.6961	1	224.621	-0.665977
PPP1CB	1.82306e-05	0.00376619	19.1816	1	224.621	-0.592493
WDR43	0.00206524	0.0490662	9.71596	1	224.621	-0.465404
LBH	0.000868999	0.0320195	11.3918	1	224.621	-0.440535
LCLAT1	0.0017142	0.0452311	10.0741	1	224.621	-0.651137
YIPF4	0.00175601	0.0459197	10.0277	1	224.621	-0.424113
PRKD3	6.48555e-07	0.000852613	26.2398	1	224.621	-1.06777
EML4	0.00034111	0.0205533	13.2336	1	224.621	-0.61818
FOXN2	7.90852e-06	0.00256828	20.9218	1	224.621	-0.599933
PSME4	4.95692e-05	0.00695941	17.1222	1	224.621	-0.851956
PPP4R3B	0.000110367	0.0107071	15.4947	1	224.621	-0.47696
BCL11A	0.00203779	0.0488697	9.74164	1	224.621	-3.84189
REL	7.96894e-07	0.000960324	25.7959	1	224.621	-0.79915
C2orf74	7.97222e-06	0.00256828	20.905	1	224.621	1.03369
USP34	0.00134397	0.0404056	10.544	1	224.621	-0.564421
XPO1	0.000979619	0.0335114	11.1581	1	224.621	-0.544172
ACTR2	5.84805e-05	0.00761879	16.7845	1	224.621	-0.576327
AAK1	1.64044e-05	0.00354065	19.4005	1	224.621	-0.619092
MXD1	0.000541476	0.0258238	12.3196	1	224.621	-0.755222
TIA1	0.00161865	0.0441678	10.1846	1	224.621	-0.441374
KCMF1	0.00180309	0.0462619	9.97676	1	224.621	-0.571013
C2orf68	0.000640754	0.0280547	11.9885	1	224.621	-0.514405
PLGLB2	4.91588e-06	0.00209084	21.9207	1	224.621	-2.88208
ANKRD36	0.00141866	0.0416131	10.4393	1	224.621	-0.721019
ANKRD36B	0.000902551	0.0323498	11.3179	1	224.621	-0.779955
LIMS1	6.40648e-05	0.00772035	16.5986	1	224.621	-0.696202
ACTR3	0.00127527	0.0392377	10.6456	1	224.621	-0.369852
CCDC93	0.000935847	0.0329794	11.2472	1	224.621	-0.61585
INSIG2	0.000344015	0.0206423	13.2168	1	224.621	-0.60124
WDR33	0.00110984	0.0360143	10.9152	1	224.621	-0.328237
UBXN4	0.000192012	0.014593	14.3801	1	224.621	-0.525693
MBD5	0.000131879	0.0117723	15.1352	1	224.621	-0.556843
RIF1	0.00099805	0.0339595	11.1218	1	224.621	-0.68928
RPRM	0.0019187	0.0478386	9.85726	1	224.621	10
NR4A2	0.000487712	0.0248454	12.5258	1	224.621	-1.37397
BAZ2B	5.95827e-05	0.00769308	16.7464	1	224.621	-0.99417
TTC21B	1.33873e-05	0.00313987	19.8229	1	224.621	-0.967425
PHOSPHO2	0.000123914	0.01127	15.2609	1	224.621	-1.31797
CHRNA1	4.05704e-05	0.00604833	17.5324	1	224.621	-3.08311
HNRNPA3	0.000820871	0.0309938	11.5031	1	224.621	-0.288953
AGPS	0.000171337	0.0139983	14.6086	1	224.621	-0.617714
ITGA4	9.79539e-05	0.00983688	15.7361	1	224.621	-0.698925
PMS1	0.00148622	0.0425275	10.3494	1	224.621	-0.525227
HIBCH	0.00187439	0.0472221	9.90218	1	224.621	-0.556588
SLC39A10	0.000144883	0.0124711	14.9458	1	224.621	-0.824226
STK17B	0.000532096	0.0257346	12.3541	1	224.621	-0.435825
SF3B1	0.000145808	0.0124765	14.933	1	224.621	-0.369516
BZW1	1.87608e-06	0.00135198	23.962	1	224.621	-0.38302
NOP58	0.000783177	0.0307128	11.5951	1	224.621	-0.306937
CREB1	8.75555e-05	0.00919481	15.9635	1	224.621	-0.547668
KANSL1L	7.22239e-05	0.00812433	16.3545	1	224.621	-2.43632
LANCL1	0.000911114	0.0323498	11.2994	1	224.621	-0.50821
ACSL3	0.000766587	0.0304165	11.637	1	224.621	-0.616211
SP100	0.00180105	0.0462619	9.97893	1	224.621	-0.311608
INPP5D	6.24279e-05	0.00771934	16.6513	1	224.621	-0.572528
DGKD	0.00161876	0.0441678	10.1845	1	224.621	-0.577072
ARL8B	0.00169676	0.0451875	10.0938	1	224.621	-0.429444
SLC6A6	0.00171928	0.0452311	10.0684	1	224.621	-0.61584
RBSN	0.00106872	0.0356057	10.9886	1	224.621	-0.574479
CAPN7	0.000263116	0.01755	13.7502	1	224.621	-0.509917
SLC4A7	0.00119612	0.0375208	10.7698	1	224.621	-0.588988
ZCWPW2	0.000947457	0.0330487	11.2232	1	224.621	-1.16548
TGFBR2	0.000195706	0.014593	14.3419	1	224.621	-0.664815
CLASP2	0.000264363	0.01755	13.7408	1	224.621	-0.729267
PDCD6IP	0.00137651	0.0408742	10.4976	1	224.621	-0.402498
WDR48	6.78952e-05	0.00798238	16.4803	1	224.621	-0.653857
RPL14	0.00037948	0.0214362	13.0221	1	224.621	0.301309
CTNNB1	0.00183509	0.046475	9.94292	1	224.621	-0.428459
NKTR	2.0712e-05	0.00399354	18.9173	1	224.621	-0.701017
CCR9	2.9768e-05	0.00511533	18.1686	1	224.621	-2.59255
KIF9	0.00011623	0.0107744	15.3901	1	224.621	-1.47494
KLHL18	0.00201736	0.0487843	9.76098	1	224.621	-0.697024
ABHD14B	0.000941445	0.0330209	11.2356	1	224.621	0.323715
PDE12	0.000668882	0.0287024	11.9042	1	224.621	-0.661256
ARF4	0.000411746	0.0226398	12.8605	1	224.621	-0.346152
FOXP1	0.00204334	0.0489218	9.73642	1	224.621	-0.44217
ARL13B	0.000961982	0.0332752	11.1935	1	224.621	-0.747654
SENP7	0.00131876	0.0397304	10.5806	1	224.621	-0.552109
CEP97	0.000903742	0.0323498	11.3153	1	224.621	-1.05276
NFKBIZ	0.000114655	0.0107744	15.4177	1	224.621	-0.926392
SIDT1	0.000307731	0.0193483	13.4383	1	224.621	-0.587339
ARHGAP31	0.000227534	0.0158191	14.0403	1	224.621	-0.967608
LRRC58	0.000581991	0.0264268	12.1776	1	224.621	-0.623865
OSBPL11	0.00150504	0.0429279	10.3251	1	224.621	-0.707695
ARMC8	0.00158984	0.0441279	10.2193	1	224.621	-0.388462
TFDP2	0.00189822	0.0476352	9.87789	1	224.621	-0.520465
ATR	0.000808574	0.0307665	11.5326	1	224.621	-0.631678
TSC22D2	0.000681197	0.0289729	11.8684	1	224.621	-0.625663
MBNL1	0.000692353	0.0291898	11.8365	1	224.621	-0.4054
RAP2B	4.0056e-07	0.000641579	27.2821	1	224.621	-0.746592
CCNL1	1.33701e-05	0.00313987	19.8255	1	224.621	-0.577547
RSRC1	0.00178474	0.0460877	9.99644	1	224.621	-0.415538
TRIM59	0.000157519	0.0132606	14.7776	1	224.621	-0.712852
PLD1	0.00183319	0.046475	9.94491	1	224.621	-1.47605
MFN1	0.000142237	0.0123909	14.9829	1	224.621	-0.688332
GNB4	0.00166089	0.04481	10.135	1	224.621	-1.92516
TTC14	1.60438e-06	0.0012211	24.2958	1	224.621	-0.738364
LPP	0.000803495	0.0307665	11.545	1	224.621	-0.654281
ACAP2	3.69205e-06	0.00190681	22.5249	1	224.621	-0.618165
PPP1R2	3.36256e-05	0.00540289	17.9179	1	224.621	-0.333153
DLG1	0.000527959	0.0257065	12.3695	1	224.621	-0.656791
ARAP2	0.000480561	0.0248192	12.555	1	224.621	-0.687662
DTHD1	0.00171355	0.0452311	10.0748	1	224.621	-1.91301
RELL1	0.00110573	0.0360143	10.9225	1	224.621	-0.769461
TMEM33	3.23526e-05	0.00531648	17.9972	1	224.621	-0.766463
FRYL	0.00114501	0.0363913	10.8546	1	224.621	-0.560622
POLR2B	0.00151766	0.0431176	10.3089	1	224.621	-0.341088
UBA6	0.00198865	0.0487002	9.78849	1	224.621	-0.552672
YTHDC1	0.00167813	0.0449405	10.1151	1	224.621	-0.428316
CNOT6L	0.00203008	0.0488697	9.74892	1	224.621	-0.518915
FAM13A	0.00110879	0.0360143	10.9171	1	224.621	1.23678
DNAJB14	0.00160728	0.0441678	10.1982	1	224.621	-0.509352
SETD7	0.00181642	0.0463836	9.96259	1	224.621	-0.773695
SMARCA5	0.000111062	0.0107071	15.482	1	224.621	-0.516042
ABCE1	0.00193124	0.0479856	9.84475	1	224.621	-0.412531
PRMT9	0.00071924	0.0292984	11.7618	1	224.621	-0.675779
FBXW7	0.00113072	0.0363363	10.879	1	224.621	-0.63898
TMEM154	0.00111323	0.0360143	10.9093	1	224.621	-0.570009
TLR2	0.000221846	0.0156494	14.0909	1	224.621	-1.85882
CEP44	0.00137424	0.0408742	10.5008	1	224.621	-0.721203
SPCS3	0.00196893	0.0484229	9.80763	1	224.621	-0.316006
CFAP97	0.000193078	0.014593	14.369	1	224.621	-0.608059
C4orf47	0.00154034	0.0433362	10.2803	1	224.621	-3.66554
NUP155	0.00145294	0.0421062	10.3931	1	224.621	-0.599882
RICTOR	1.04296e-06	0.00101834	25.2176	1	224.621	-0.727012
HMGCS1	0.000184306	0.0144744	14.4622	1	224.621	-0.875437
SLC38A9	0.00136546	0.0407974	10.5132	1	224.621	-0.703371
SREK1	2.0174e-05	0.00395963	18.9718	1	224.621	-0.555467
SERF1B	0.000704226	0.0292736	11.8032	1	224.621	-1.55576
POLK	0.000971949	0.0333857	11.1734	1	224.621	-0.616619
AP3B1	4.69392e-05	0.00678787	17.2337	1	224.621	-0.653274
SCAMP1	0.000495659	0.0250372	12.4939	1	224.621	-0.648764
MSH3	2.27728e-05	0.00421776	18.7212	1	224.621	-0.83963
CCNH	6.5208e-08	0.000188595	31.2587	1	224.621	-0.700258
MEF2C	5.29188e-05	0.00713229	16.9885	1	224.621	-3.06262
LUCAT1	1.23111e-06	0.00104724	24.8621	1	224.621	-2.84818
LNPEP	0.00194351	0.0481251	9.83259	1	224.621	-0.500692
PPIP5K2	0.000316202	0.0194579	13.3843	1	224.621	-0.631188
FER	0.00209595	0.0491709	9.68766	1	224.621	-0.866393
APC	0.00055217	0.0258412	12.2811	1	224.621	-0.689075
YTHDC2	0.000381608	0.0214725	13.011	1	224.621	-0.605267
CSNK1G3	0.00060776	0.02721	12.0924	1	224.621	-0.585985
FNIP1	1.37925e-05	0.00313987	19.7608	1	224.621	-0.656043
KIF3A	0.000521615	0.0256567	12.3933	1	224.621	-0.699352
AFF4	0.000624502	0.0276121	12.039	1	224.621	-0.591572
PPP2CA	0.00160407	0.0441678	10.2021	1	224.621	-0.277168
MATR3-1	0.00039387	0.0219914	12.9484	1	224.621	-0.569941
TAF7	1.38961e-05	0.00313987	19.7452	1	224.621	-0.497024
LARS	0.00101639	0.0343412	11.0863	1	224.621	-0.544048
RBM27	0.00173456	0.0454411	10.0513	1	224.621	-0.426602
G3BP1	0.000295156	0.0189685	13.5213	1	224.621	-0.447637
MAT2B	0.00079522	0.0307665	11.5652	1	224.621	-0.299031
FBXW11	0.000687475	0.029069	11.8504	1	224.621	-0.504179
CREBRF	0.00100351	0.0339852	11.1112	1	224.621	-0.461011
HIGD2A	0.000805179	0.0307665	11.5409	1	224.621	0.26867
NSD1	0.00020461	0.0149437	14.2528	1	224.621	-0.593823
CANX	0.000433982	0.023158	12.7564	1	224.621	-0.359002
SCGB3A1	0.00117913	0.037149	10.7976	1	224.621	-10
RREB1	0.000710617	0.0292736	11.7855	1	224.621	-0.622981
RIOK1	0.000364943	0.021075	13.0996	1	224.621	-0.569395
ADTRP	0.00176934	0.0460189	10.0131	1	224.621	1.30417
MYLIP	0.00180428	0.0462619	9.97549	1	224.621	-0.907634
NUP153	1.71173e-05	0.0036402	19.3122	1	224.621	-0.721297
HIST1H4B	0.000806313	0.0307665	11.5381	1	224.621	-1.85309
HIST1H2BG	0.000889135	0.0323498	11.3471	1	224.621	-1.50659
HIST1H2BN	1.30702e-05	0.00313987	19.8727	1	224.621	-1.4987
HLA-B	0.000214677	0.0153686	14.1566	1	224.621	-0.531053
NFYA	0.000631524	0.0277583	12.017	1	224.621	-0.722158
UBR2	8.80179e-05	0.00919481	15.9529	1	224.621	-0.512397
ZNF318	0.00195166	0.048162	9.82455	1	224.621	-0.61332
CDC5L	0.000516195	0.0256567	12.4139	1	224.621	-0.476886
PHF3	0.00194793	0.0481521	9.82822	1	224.621	-0.573303
LMBRD1	0.000810495	0.0307665	11.528	1	224.621	-0.36381
IBTK	0.000296444	0.0189685	13.5126	1	224.621	-0.535078
SNX14	7.75505e-05	0.00845737	16.2099	1	224.621	-0.596891
ZNF292	0.00110216	0.0360143	10.9287	1	224.621	-0.53549
MMS22L	0.00121169	0.0378451	10.7448	1	224.621	-0.818128
PNISR	0.000100024	0.00990714	15.6938	1	224.621	-0.393122
SEC63	7.20561e-05	0.00812433	16.3593	1	224.621	-0.516618
FOXO3	0.000358217	0.0209724	13.1365	1	224.621	-0.753655
CDC40	2.30415e-05	0.00421776	18.6969	1	224.621	-0.563345
CDK19	6.48144e-05	0.00774612	16.5749	1	224.621	-0.973001
REV3L	0.000712767	0.0292736	11.7796	1	224.621	-0.710734
NCOA7	0.00064608	0.0281414	11.9723	1	224.621	-0.5652
MED23	0.000862617	0.0319854	11.4062	1	224.621	-0.57945
BCLAF1	6.38707e-05	0.00772035	16.6048	1	224.621	-0.426848
MAP3K5	0.00169023	0.0451801	10.1012	1	224.621	-0.723355
TNFAIP3	1.11265e-06	0.00101834	25.0789	1	224.621	-1.52695
PLAGL1	0.00126569	0.0391929	10.6602	1	224.621	-1.70759
UTRN	0.000581776	0.0264268	12.1783	1	224.621	-0.690301
SHPRH	0.000118627	0.0108574	15.3489	1	224.621	-0.735263
NUP43	0.00108262	0.0359077	10.9635	1	224.621	-0.886677
IPCEF1	2.19403e-05	0.00417473	18.7981	1	224.621	-0.62714
SCAF8	0.000200858	0.0148194	14.2898	1	224.621	-0.574338
ARID1B	0.000140669	0.0123805	15.0052	1	224.621	-0.678377
C6orf99	0.000311917	0.019393	13.4114	1	224.621	-2.10691
MAP3K4	0.00116733	0.0368577	10.8171	1	224.621	-0.665961
FGFR1OP	0.00030135	0.0190696	13.4799	1	224.621	-0.780354
TCTE3	3.2787e-06	0.00189653	22.7761	1	224.621	-1.45171
EIF3B	0.00143093	0.0417761	10.4227	1	224.621	-0.513964
TTYH3	0.000483145	0.024822	12.5444	1	224.621	-2.58009
TMEM106B	0.00146838	0.0422993	10.3727	1	224.621	-0.53987
AHR	0.00182505	0.0464648	9.95347	1	224.621	-0.599401
SP4	0.000668167	0.0287024	11.9063	1	224.621	-0.642289
FAM126A	0.000181053	0.0143858	14.4979	1	224.621	-0.868285
TRA2A	7.24734e-05	0.00812433	16.3475	1	224.621	-0.583474
HNRNPA2B1	0.000353041	0.0208729	13.1653	1	224.621	-0.366074
TAX1BP1	0.000912086	0.0323498	11.2974	1	224.621	-0.38735
SCRN1	1.89119e-05	0.0037984	19.1055	1	224.621	-1.92512
URGCP	0.00181865	0.0463836	9.96023	1	224.621	-0.666062
AUTS2	9.90297e-06	0.00281313	20.4514	1	224.621	-1.25678
PHTF2	0.000912712	0.0323498	11.296	1	224.621	-0.483543
AKAP9	0.00146482	0.0422809	10.3774	1	224.621	-0.583416
GATAD1	0.000301074	0.0190696	13.4818	1	224.621	-0.89511
RBM48	0.0019645	0.0483962	9.81195	1	224.621	-0.434647
SAMD9	0.00144907	0.0420783	10.3983	1	224.621	-0.599747
NAPEPLD	0.00172029	0.0452311	10.0672	1	224.621	-0.733406
MKLN1	0.00129766	0.0393437	10.6119	1	224.621	-0.550179
PLXNA4	8.56587e-05	0.00910817	16.008	1	224.621	2.99571
EXOC4	0.00207293	0.0490957	9.70884	1	224.621	-0.43316
CNOT4	0.000872394	0.0320195	11.3842	1	224.621	-0.564268
MTPN	0.000230086	0.0159199	14.018	1	224.621	-0.526354
PRKAG2	0.00165277	0.0447579	10.1444	1	224.621	-0.533609
NOM1	0.000157723	0.0132606	14.775	1	224.621	-0.944742
AGPAT5	0.000642147	0.0280547	11.9843	1	224.621	-0.728901
BLK	0.00170406	0.0452311	10.0855	1	224.621	-2.57064
LETM2	4.83698e-06	0.00209084	21.9548	1	224.621	-1.92247
KAT6A	0.00156085	0.0436585	10.2548	1	224.621	-0.503885
SPIDR	0.0016281	0.044339	10.1734	1	224.621	-0.494229
PCMTD1	0.000361154	0.0209745	13.1203	1	224.621	-0.511276
ATP6V1H	0.000811051	0.0307665	11.5267	1	224.621	-0.477925
TGS1	0.000163652	0.013601	14.7008	1	224.621	-0.631134
PDE7A	0.000130389	0.0117115	15.1581	1	224.621	-0.826079
CA2	0.00201237	0.0487832	9.76573	1	224.621	1.79309
CPNE3	8.16962e-06	0.00256828	20.8538	1	224.621	-0.580398
NCALD	2.49562e-06	0.00157931	23.3549	1	224.621	-1.09561
UBR5	0.000680144	0.0289729	11.8714	1	224.621	-0.585872
UTP23	4.66573e-06	0.00209084	22.0308	1	224.621	-0.592951
TAF2	0.000848437	0.0317035	11.4386	1	224.621	-0.635369
TBC1D31	0.00199031	0.0487002	9.78689	1	224.621	-0.753947
EFR3A	0.000170319	0.0139942	14.6206	1	224.621	-0.642391
TMEM71	0.000656669	0.0284314	11.9404	1	224.621	-0.625947
PHF20L1	0.00169567	0.0451875	10.095	1	224.621	-0.503049
JAK2	0.000895091	0.0323498	11.3341	1	224.621	-0.721184
DENND4C	0.00177693	0.0460504	10.0049	1	224.621	-0.65325
PLAA	0.00109543	0.0359207	10.9406	1	224.621	-0.45822
TOPORS	3.60021e-05	0.00548027	17.7776	1	224.621	-0.692641
B4GALT1	1.96332e-06	0.00135198	23.8652	1	224.621	-0.803265
VCP	0.000421064	0.0229037	12.8162	1	224.621	-0.373158
DCAF10	0.00163662	0.0444872	10.1633	1	224.621	-0.537261
VPS13A	0.000350275	0.0208729	13.181	1	224.621	-0.648188
TLE4	8.8381e-05	0.00919481	15.9445	1	224.621	-0.817986
UBQLN1	0.000870079	0.0320195	11.3894	1	224.621	-0.387653
NAA35	0.000275074	0.0180811	13.6616	1	224.621	-0.70883
SECISBP2	0.00205991	0.0490662	9.72093	1	224.621	-0.380262
FAM120A	0.00178251	0.0460877	9.99885	1	224.621	-0.4807
PTBP3	4.42013e-06	0.00209084	22.1448	1	224.621	-0.610472
POLE3	0.00209339	0.0491709	9.69	1	224.621	-0.313184
RABGAP1	0.00129776	0.0393437	10.6117	1	224.621	-0.683387
SCAI	7.04724e-05	0.0080881	16.4045	1	224.621	-0.731881
GAPVD1	0.000478769	0.0248154	12.5624	1	224.621	-0.577478
IER5L	0.00135001	0.0405033	10.5353	1	224.621	-3.13821
NUP214	0.0003658	0.021075	13.0949	1	224.621	-0.62534
RPL7A	0.000319244	0.0194792	13.3652	1	224.621	0.253959
CELF2	1.43118e-07	0.000344939	29.5271	1	224.621	-0.562171
UPF2	0.000277105	0.0181322	13.6469	1	224.621	-0.588145
CAMK1D	4.83242e-05	0.00691897	17.1742	1	224.621	-0.637914
NMT2	0.000315283	0.0194579	13.39	1	224.621	-0.618771
YME1L1	5.09032e-05	0.00707799	17.0679	1	224.621	-0.470619
EPC1	0.00011609	0.0107744	15.3926	1	224.621	-0.439749
PARG	0.000812724	0.0307665	11.5226	1	224.621	-0.695652
JMJD1C	0.000859569	0.0319543	11.4131	1	224.621	-0.557325
HERC4	0.000980244	0.0335114	11.1569	1	224.621	-0.54186
CCAR1	0.002125	0.0495787	9.66126	1	224.621	-0.473197
DDX21	0.00112512	0.0362369	10.8887	1	224.621	-0.383125
ADK	0.00200664	0.0487832	9.7712	1	224.621	-0.567249
KAT6B	0.00073876	0.0297924	11.7094	1	224.621	-0.593728
GLUD1	0.000615718	0.0273126	12.0668	1	224.621	-0.347838
ATAD1	0.000263449	0.01755	13.7477	1	224.621	-0.464188
RNLS	0.000226405	0.0158167	14.0502	1	224.621	-1.17445
BTAF1	0.000966179	0.0332752	11.185	1	224.621	-0.575539
HHEX	0.000855727	0.0318935	11.4219	1	224.621	-1.58204
ENTPD1-AS1	1.29628e-05	0.00313987	19.8899	1	224.621	-0.896696
BLNK	0.00054467	0.0258238	12.3081	1	224.621	-10
ADD3	0.000582958	0.0264268	12.1743	1	224.621	-0.401287
SMNDC1	0.000789311	0.0307665	11.5798	1	224.621	-0.412589
SHOC2	1.9582e-08	7.07939e-05	33.9365	1	224.621	-0.735021
VTI1A	0.00200831	0.0487832	9.76961	1	224.621	-0.427594
NHLRC2	0.00207642	0.0490957	9.70561	1	224.621	-0.70426
CCDC186	0.00207777	0.0490957	9.70437	1	224.621	-0.485774
ABLIM1	0.00120666	0.0377696	10.7528	1	224.621	-0.649284
RAB11FIP2	0.000430258	0.02313	12.7735	1	224.621	-0.915186
PLEKHA1	0.00176085	0.0459634	10.0224	1	224.621	-0.406229
EDRF1	0.000427286	0.0230559	12.7872	1	224.621	-0.594803
PTPRE	0.000418408	0.0229037	12.8287	1	224.621	-0.745671
TMEM41B	8.22574e-05	0.00887704	16.0902	1	224.621	-0.685889
PRMT3	0.0008337	0.0313962	11.4728	1	224.621	-0.659479
QSER1	0.0015644	0.0436733	10.2504	1	224.621	-0.942052
CELF1	0.000709119	0.0292736	11.7896	1	224.621	-0.467652
FNBP4	6.89474e-06	0.00256828	21.2094	1	224.621	-0.615514
TIMM10	0.000881999	0.0322901	11.3628	1	224.621	0.483014
FTH1	0.000574888	0.0263084	12.2018	1	224.621	0.299903
CCDC88B	0.000615531	0.0273126	12.0674	1	224.621	-0.5446
MALAT1	5.25246e-05	0.00713229	17.0038	1	224.621	-0.982101
RBM14	1.06297e-05	0.00295608	20.3035	1	224.621	-0.605106
RBM4B	0.00181573	0.0463836	9.96332	1	224.621	-0.650124
KDM2A	1.82802e-10	2.6435e-06	44.6583	1	224.621	-0.945079
RAB6A	0.0019784	0.0485733	9.79841	1	224.621	-0.357567
UVRAG	0.000179732	0.0143597	14.5126	1	224.621	-0.594024
PAK1	0.000550869	0.0258412	12.2858	1	224.621	-0.891671
PCF11	0.000141262	0.0123805	14.9967	1	224.621	-0.527053
SLC36A4	0.00143815	0.0418453	10.4129	1	224.621	-0.702069
MED17	4.92813e-05	0.00695941	17.1341	1	224.621	-0.663718
MAML2	0.000769826	0.0304165	11.6287	1	224.621	-0.696129
CUL5	0.00052782	0.0257065	12.37	1	224.621	-0.559729
ATM	0.000652122	0.0283193	11.954	1	224.621	-0.592942
PCSK7	0.000452861	0.0239884	12.6722	1	224.621	-0.432611
UBE4A	0.00200561	0.0487832	9.77219	1	224.621	-0.559138
KMT2A	0.000558184	0.0259606	12.2598	1	224.621	-0.680928
CBL	9.92114e-06	0.00281313	20.4475	1	224.621	-0.82942
ARHGEF12	0.000758898	0.0304001	11.6567	1	224.621	-1.17825
KDM5A	0.00138131	0.0409327	10.4909	1	224.621	-0.557836
LTBR	0.00142533	0.0417242	10.4302	1	224.621	-2.25079
VAMP1	0.00161363	0.0441678	10.1906	1	224.621	-0.749445
GAPDH	0.00123417	0.0384313	10.7091	1	224.621	0.27599
A2M-AS1	4.36392e-05	0.00637441	17.383	1	224.621	-1.94759
A2M	0.000115092	0.0107744	15.41	1	224.621	-10
PRH1	0.00054357	0.0258238	12.312	1	224.621	-0.60811
HIST4H4	0.000626289	0.0276121	12.0334	1	224.621	-1.14697
ETNK1	0.00179679	0.0462619	9.9835	1	224.621	-0.452313
LRMP	0.000791716	0.0307665	11.5739	1	224.621	-0.657566
CASC1	5.76723e-06	0.00238285	21.5845	1	224.621	-3.83032
BICD1	0.000113262	0.0107744	15.4424	1	224.621	-0.926918
PUS7L	0.00128814	0.0392991	10.6261	1	224.621	-0.541237
IRAK4	0.00172564	0.0452896	10.0613	1	224.621	-0.410466
TMEM117	2.51186e-06	0.00157931	23.3411	1	224.621	-1.19774
ARID2	0.000714584	0.0292736	11.7746	1	224.621	-0.574127
SLC38A2	8.29575e-05	0.00888628	16.073	1	224.621	-0.671365
CSRNP2	0.00147168	0.0423101	10.3684	1	224.621	-1.03019
NCKAP1L	0.000558655	0.0259606	12.2581	1	224.621	-0.4561
BLOC1S1	0.00131482	0.0397117	10.5864	1	224.621	0.297514
ERBB3	0.000521019	0.0256567	12.3955	1	224.621	-10
RNF41	0.00113797	0.0363671	10.8666	1	224.621	-0.502634
R3HDM2	0.000536432	0.0257719	12.3381	1	224.621	-0.939856
MON2	3.12526e-05	0.00519476	18.0684	1	224.621	-0.741045
ZFC3H1	6.2455e-05	0.00771934	16.6504	1	224.621	-0.687999
PAWR	0.00154395	0.0433534	10.2758	1	224.621	-2.1235
CDK17	3.00673e-05	0.00511533	18.148	1	224.621	-0.631519
UHRF1BP1L	0.000898263	0.0323498	11.3272	1	224.621	-0.583536
SCYL2	0.000187156	0.0145509	14.4314	1	224.621	-0.71002
DRAM1	0.00202459	0.0488697	9.75411	1	224.621	-1.23838
CRY1	8.06965e-06	0.00256828	20.8795	1	224.621	-0.687842
RPL6	0.000203386	0.0149298	14.2648	1	224.621	0.265984
MED13L	0.00115291	0.0364912	10.8413	1	224.621	-0.63353
P2RX7	0.00109475	0.0359207	10.9419	1	224.621	-0.937729
ZNF10	9.34707e-06	0.00281313	20.5721	1	224.621	-0.985414
ZMYM2	0.000664616	0.0286896	11.9167	1	224.621	-0.457087
MTMR6	7.77837e-05	0.00845737	16.2038	1	224.621	-0.634999
NUP58	8.10114e-06	0.00256828	20.8714	1	224.621	-0.793645
SLC46A3	0.00192523	0.0479188	9.85073	1	224.621	-0.551027
SLC7A1	0.000561299	0.0259606	12.2488	1	224.621	-0.776406
N4BP2L2	1.1827e-05	0.00306102	20.0809	1	224.621	-0.533287
ELF1	0.000289219	0.0188396	13.5617	1	224.621	-0.431487
VWA8	7.47491e-05	0.00831498	16.2847	1	224.621	-0.752376
GPALPP1	0.000684442	0.0290255	11.8591	1	224.621	-0.593243
ITM2B	1.11097e-05	0.00297514	20.2114	1	224.621	-0.437797
INTS6	0.00127294	0.0392377	10.6491	1	224.621	-0.589638
WDFY2	0.00148279	0.0425275	10.3538	1	224.621	-0.595202
VPS36	0.000206693	0.0149449	14.2325	1	224.621	-0.483554
PIBF1	0.000352322	0.0208729	13.1694	1	224.621	-0.55
KLF12	0.00128312	0.0392991	10.6337	1	224.621	-0.542742
TBC1D4	0.000164876	0.0136244	14.6858	1	224.621	-0.755934
BIVM	0.00167038	0.0448984	10.124	1	224.621	-0.904995
ARGLU1	1.77294e-05	0.00371572	19.2394	1	224.621	-0.46165
ARHGEF7	0.00205912	0.0490662	9.72165	1	224.621	-0.573462
HECTD1	0.0013742	0.0408742	10.5009	1	224.621	-0.374782
SRP54	6.373e-05	0.00772035	16.6093	1	224.621	-0.52043
RALGAPA1	0.000903353	0.0323498	11.3161	1	224.621	-0.640578
TRAPPC6B	0.000893854	0.0323498	11.3368	1	224.621	-0.642531
NIN	0.00129488	0.0393437	10.616	1	224.621	-0.629782
PYGL	0.00061477	0.0273126	12.0699	1	224.621	-2.14181
EXOC5	0.00166543	0.0448488	10.1297	1	224.621	-0.512342
PSMA3-AS1	0.000326575	0.0198429	13.3201	1	224.621	-0.51084
HIF1A	0.000911579	0.0323498	11.2984	1	224.621	-0.517409
PPP2R5E	9.48655e-05	0.00962892	15.801	1	224.621	-0.56046
SLC39A9	0.000532051	0.0257346	12.3542	1	224.621	-0.652284
SIPA1L1	0.000995344	0.0339473	11.1271	1	224.621	-0.708388
RBM25	0.000965156	0.0332752	11.1871	1	224.621	-0.426765
SEL1L	0.0016177	0.0441678	10.1858	1	224.621	-0.513449
NRDE2	0.000948427	0.0330487	11.2212	1	224.621	-0.697841
TRIP11	1.18538e-05	0.00306102	20.0762	1	224.621	-0.632398
CPSF2	0.00113922	0.0363671	10.8645	1	224.621	-0.620542
DICER1	3.58289e-05	0.00548027	17.7875	1	224.621	-0.843072
PAPOLA	0.000468859	0.0245658	12.6037	1	224.621	-0.360332
BCL11B	0.00103342	0.0346734	11.054	1	224.621	-0.650917
AL109767.1	9.24171e-05	0.00947833	15.854	1	224.621	-2.48288
PPP2R5C	1.12979e-08	5.44598e-05	35.1721	1	224.621	-0.719828
DYNC1H1	4.13506e-05	0.00610175	17.4933	1	224.621	-0.557712
HSP90AA1	3.68361e-06	0.00190681	22.5298	1	224.621	-0.524234
ATP10A	0.000840304	0.0314809	11.4574	1	224.621	-1.13492
PGBD4	6.94099e-05	0.00807321	16.4354	1	224.621	-1.35499
AQR	6.64132e-05	0.00787215	16.5252	1	224.621	-0.743502
FAM98B	0.000264567	0.01755	13.7392	1	224.621	-0.796263
MGA	0.000266089	0.0175704	13.7278	1	224.621	-0.702468
TMEM87A	3.07917e-05	0.00517767	18.099	1	224.621	-0.526927
SPG11	0.00160151	0.0441678	10.2052	1	224.621	-0.571985
USP8	0.000765184	0.0304165	11.6406	1	224.621	-0.581289
FAM214A	0.00190067	0.0476352	9.87541	1	224.621	-0.633627
PIGB	9.14397e-05	0.00944507	15.8755	1	224.621	-0.630108
CCPG1	0.000424617	0.0229977	12.7996	1	224.621	-0.527259
ZNF280D	0.000603185	0.027089	12.1073	1	224.621	-0.585292
RORA	0.000162754	0.013601	14.7118	1	224.621	-0.646514
RPS27L	0.00108977	0.0359207	10.9507	1	224.621	0.320258
HERC1	0.000457557	0.0241486	12.6519	1	224.621	-0.514429
ARIH1	3.48608e-05	0.00547959	17.8437	1	224.621	-0.777325
BTBD1	0.00151262	0.043059	10.3154	1	224.621	-0.47573
WDR73	0.00128777	0.0392991	10.6267	1	224.621	-0.660596
CHD2	1.50571e-05	0.00334985	19.5784	1	224.621	-0.568171
MEF2A	9.52172e-05	0.00962892	15.7935	1	224.621	-0.668312
SNRNP25	0.00102231	0.0344608	11.075	1	224.621	0.615713
PARN	0.000700895	0.0292736	11.8125	1	224.621	-0.528984
ARL6IP1	0.0011532	0.0364912	10.8408	1	224.621	-0.331885
SMG1	0.000360832	0.0209745	13.122	1	224.621	-0.544603
COQ7	6.97844e-05	0.00807321	16.4245	1	224.621	-0.870246
THUMPD1	2.6549e-05	0.00462561	18.4044	1	224.621	-0.58181
SDR42E2	3.32684e-05	0.00540289	17.9398	1	224.621	-2.09769
NPIPB5	0.00124443	0.0386172	10.6931	1	224.621	-0.833862
NFATC2IP	0.000761928	0.0304165	11.6489	1	224.621	-0.583097
TMEM219	0.000147351	0.0125344	14.9118	1	224.621	0.301482
PHKB	0.00167816	0.0449405	10.115	1	224.621	-0.567022
CHD9	0.00114274	0.0363913	10.8585	1	224.621	-0.562482
RBL2	3.40598e-05	0.00541251	17.8915	1	224.621	-0.555509
SLC7A6OS	0.000292469	0.0188812	13.5395	1	224.621	-0.607185
NFAT5	2.61313e-05	0.00460836	18.4371	1	224.621	-0.827968
TERF2IP	0.000548226	0.0258238	12.2952	1	224.621	-0.334777
PLCG2	0.000242451	0.0165618	13.9134	1	224.621	-3.14506
SPG7	0.000421298	0.0229037	12.8151	1	224.621	-0.440029
DBNDD1	8.0674e-06	0.00256828	20.8801	1	224.621	3.22548
VPS53	0.0021256	0.0495787	9.66072	1	224.621	-0.600044
SMYD4	0.00050664	0.0253513	12.4507	1	224.621	-0.693971
NCBP3	0.00019229	0.014593	14.3772	1	224.621	-0.540406
TNFSF13	0.00200179	0.0487832	9.77584	1	224.621	-1.39715
AKAP10	0.0019093	0.0476864	9.8667	1	224.621	-0.546091
WSB1	2.49315e-05	0.00450668	18.5341	1	224.621	-0.626937
ADAP2	0.000353632	0.0208729	13.162	1	224.621	-1.84604
TAF15	1.60219e-05	0.00351049	19.4495	1	224.621	-0.540845
RPL19	0.00108972	0.0359207	10.9508	1	224.621	0.287391
MED1	0.00186164	0.0470607	9.9153	1	224.621	-0.542737
IKZF3	0.000517504	0.0256567	12.4089	1	224.621	-0.628966
NBR1	0.00188011	0.047284	9.89631	1	224.621	-0.421871
DHX8	0.00103937	0.0347121	11.0428	1	224.621	-0.598189
GPATCH8	0.000233786	0.0160989	13.9861	1	224.621	-0.565414
KANSL1	5.29686e-05	0.00713229	16.9866	1	224.621	-0.59945
ARL17B	0.00107105	0.0356057	10.9844	1	224.621	-1.38159
NSF	0.00182886	0.046475	9.94946	1	224.621	-0.869196
KPNB1	0.000405344	0.0223728	12.8915	1	224.621	-0.428121
ZNF652	0.000220852	0.0156494	14.0999	1	224.621	-0.747195
LUC7L3	0.000242798	0.0165618	13.9106	1	224.621	-0.603361
APPBP2	0.000790383	0.0307665	11.5772	1	224.621	-0.552024
PPM1D	0.000711313	0.0292736	11.7836	1	224.621	-0.642325
HELZ	0.00127144	0.0392377	10.6514	1	224.621	-0.504651
ABCA5	0.00111102	0.0360143	10.9132	1	224.621	-0.625502
MAP2K6	0.000487939	0.0248454	12.5249	1	224.621	-0.64085
YES1	0.00171975	0.0452311	10.0678	1	224.621	-0.999163
SMCHD1	5.84606e-05	0.00761879	16.7852	1	224.621	-0.639426
CHMP1B	9.57885e-06	0.00281313	20.5209	1	224.621	-0.642148
RNMT	1.85098e-05	0.00377001	19.1501	1	224.621	-0.542222
ROCK1	0.000542907	0.0258238	12.3144	1	224.621	-0.505146
RIOK3	0.00112253	0.0362341	10.8932	1	224.621	-0.39363
MAPRE2	3.87611e-05	0.00583879	17.626	1	224.621	-0.559829
GALNT1	1.12672e-06	0.00101834	25.0519	1	224.621	-1.15727
RPRD1A	0.00113481	0.0363671	10.872	1	224.621	-0.505884
KIAA1328	0.000571908	0.0263084	12.212	1	224.621	-0.695727
SMAD7	0.000708284	0.0292736	11.7919	1	224.621	-1.18042
TCF4	0.000311717	0.019393	13.4127	1	224.621	-10
ATP9B	0.00145688	0.0421358	10.3879	1	224.621	-0.623043
C19orf25	0.000561902	0.0259606	12.2467	1	224.621	-0.44215
ZNF557	0.000937317	0.0329794	11.2441	1	224.621	-0.837101
PRAM1	4.91178e-06	0.00209084	21.9224	1	224.621	-2.49949
ZNF426	4.27762e-06	0.00209084	22.214	1	224.621	-0.879306
COL5A3	0.0015834	0.0440339	10.2271	1	224.621	-1.94966
ILF3	0.000889343	0.0323498	11.3466	1	224.621	-0.374689
C19orf53	0.000176076	0.0142467	14.5538	1	224.621	0.301275
NR2F6	1.37031e-05	0.00313987	19.7743	1	224.621	-1.79064
COLGALT1	0.000702712	0.0292736	11.8074	1	224.621	-0.635569
ZNF529	0.000943063	0.0330209	11.2322	1	224.621	-0.670671
C19orf54	0.00176652	0.0460189	10.0162	1	224.621	-1.05716
ZNF233	0.00204837	0.0489611	9.7317	1	224.621	-3.16716
PNKP	0.000484048	0.024822	12.5407	1	224.621	-0.424663
LENG8	0.000211215	0.0151959	14.1892	1	224.621	-0.530596
LILRA1	0.000871993	0.0320195	11.3851	1	224.621	-2.02679
CSNK2A1	1.4235e-06	0.00114363	24.5514	1	224.621	-0.620417
TMX4	0.00131539	0.0397117	10.5856	1	224.621	-0.422645
PLCB1	0.000177355	0.0142485	14.5393	1	224.621	-1.28773
TM9SF4	0.000496891	0.0250372	12.489	1	224.621	-0.490275
RBM39	5.28185e-09	3.81904e-05	36.8916	1	224.621	-0.571936
RALGAPB	0.000376735	0.0213646	13.0365	1	224.621	-0.665718
STK4	6.21663e-05	0.00771934	16.6599	1	224.621	-0.473441
ZSWIM3	0.00148807	0.0425275	10.347	1	224.621	-1.24733
PREX1	0.000193121	0.014593	14.3685	1	224.621	-0.563113
SLC9A8	0.00177665	0.0460504	10.0052	1	224.621	-0.637033
NFATC2	0.000739609	0.0297924	11.7071	1	224.621	-0.477513
STX16	0.00154033	0.0433362	10.2803	1	224.621	-0.508599
NRIP1	6.77252e-06	0.00256828	21.2469	1	224.621	-1.18094
C21orf91	0.000291176	0.0188812	13.5483	1	224.621	-0.684731
LTN1	1.23814e-05	0.00313987	19.9855	1	224.621	-0.87381
SON	0.000113336	0.0107744	15.4411	1	224.621	-0.436203
RUNX1	0.00135822	0.0406651	10.5235	1	224.621	-0.603431
BRWD1	0.00155987	0.0436585	10.256	1	224.621	-0.364845
AGPAT3	0.002036	0.0488697	9.74333	1	224.621	-0.643837
DIP2A	0.00165867	0.04481	10.1375	1	224.621	-0.747317
VPREB3	0.00206634	0.0490662	9.71495	1	224.621	-3.84334
TNRC6B	0.000182877	0.0144513	14.4778	1	224.621	-0.622276
SMDT1	9.77809e-06	0.00281313	20.4779	1	224.621	0.617238
TLR8	0.000195263	0.014593	14.3464	1	224.621	-3.17629
PCSK1N	5.631e-05	0.00747063	16.8617	1	224.621	1.06145
KLF8	0.00140964	0.0414326	10.4516	1	224.621	-1.04515
ARHGEF9	0.000133063	0.011805	15.1172	1	224.621	-0.721078
CHIC1	0.000596223	0.0268598	12.1301	1	224.621	-0.832548
ZMAT1	0.000392204	0.0219832	12.9568	1	224.621	-0.851114
THOC2	0.000196507	0.014593	14.3337	1	224.621	-0.489513
STAG2	0.000518496	0.0256567	12.4051	1	224.621	-0.539237
RAP2C	0.000403621	0.0223631	12.8999	1	224.621	-0.562047

## Sheet: CD4 Tn
name	pval	adj_pval	f_statistic	df1	df2	lfc
PRDM2	0.00158452	0.0353367	10.2257	1	224.621	-0.601551
SPEN	0.000671318	0.0219636	11.8971	1	224.621	-0.727533
EIF4G3	0.00110268	0.0285769	10.9278	1	224.621	-0.888335
CDC42	5.36721e-05	0.00520908	16.9597	1	224.621	-0.545301
HNRNPR	0.000142589	0.00954619	14.9779	1	224.621	-0.435332
NIPAL3	0.000358146	0.0153713	13.1369	1	224.621	-0.580929
SRRM1	4.51644e-05	0.00463207	17.3126	1	224.621	-0.390533
RSRP1	8.21832e-06	0.00151635	20.8413	1	224.621	-0.661372
ARID1A	2.04291e-05	0.00279844	18.9458	1	224.621	-0.654777
EYA3	0.00266146	0.0476919	9.23082	1	224.621	-0.735408
PHACTR4	0.00132577	0.0318734	10.5703	1	224.621	-0.660157
SNHG12	0.000736218	0.0230486	11.7161	1	224.621	0.469257
SRSF4	0.000683281	0.0222543	11.8624	1	224.621	-0.35577
PUM1	0.000758927	0.0233012	11.6566	1	224.621	-0.550284
KPNA6	0.000690214	0.0223746	11.8426	1	224.621	-0.527894
ZMYM4	0.00160123	0.0354373	10.2055	1	224.621	-0.934654
KIAA0319L	0.000228384	0.0120976	14.0329	1	224.621	-0.700281
AGO3	0.000873768	0.0256201	11.3811	1	224.621	-0.616044
MACF1	0.00179845	0.037652	9.98171	1	224.621	-0.583961
RLF	5.98125e-07	0.000305575	26.4145	1	224.621	-0.827823
SCMH1	0.00262117	0.0472039	9.25991	1	224.621	-0.746435
CCDC30	0.00108329	0.0284309	10.9623	1	224.621	-1.95631
SLC2A1	0.00256726	0.0468969	9.29957	1	224.621	0.758356
IPP	0.00225053	0.0435675	9.5513	1	224.621	-0.750586
TCEANC2	0.000600189	0.0204767	12.117	1	224.621	-0.747981
MYSM1	0.00191409	0.0392618	9.86189	1	224.621	-0.564429
CACHD1	0.000183691	0.0110222	14.4689	1	224.621	-2.20673
JAK1	0.000328646	0.014721	13.3075	1	224.621	-0.515871
MIER1	0.000639901	0.0214204	11.9911	1	224.621	-0.505171
SLC35D1	0.000682862	0.0222543	11.8636	1	224.621	-0.969609
SRSF11	1.90901e-07	0.00017711	28.8962	1	224.621	-0.58547
ZRANB2	0.000905476	0.0258776	11.3116	1	224.621	-0.476276
USP33	0.00166153	0.0361314	10.1342	1	224.621	-0.471128
GIPC2	0.000995112	0.0273061	11.1275	1	224.621	3.1489
PRKACB	3.54719e-06	0.000967849	22.6096	1	224.621	-0.589095
CTBS	5.6373e-05	0.00536322	16.8594	1	224.621	-0.56614
ZNHIT6	0.00139161	0.0324581	10.4765	1	224.621	-0.585999
HS2ST1	0.00204867	0.0408631	9.73142	1	224.621	-0.644026
RPAP2	3.65307e-06	0.000978279	22.5474	1	224.621	-0.733548
RPL5	0.00243478	0.0455489	9.40078	1	224.621	0.255895
ABCD3	0.000140184	0.00942887	15.0122	1	224.621	-0.694986
SLC35A3	0.000534826	0.019275	12.344	1	224.621	-0.668672
TRMT13	0.00200009	0.0402304	9.77748	1	224.621	-0.646962
RNPC3	0.00146676	0.0332458	10.3748	1	224.621	-0.563068
FAM102B	0.0008248	0.0246434	11.4938	1	224.621	-1.63266
PRPF38B	0.000340902	0.0150298	13.2348	1	224.621	-0.509531
CHI3L2	0.000362509	0.0154183	13.1128	1	224.621	-1.56633
SIKE1	0.00139501	0.0324851	10.4718	1	224.621	-0.613763
SEC22B	9.12588e-05	0.00725106	15.8795	1	224.621	-0.548827
NBPF19	0.00269506	0.04801	9.20689	1	224.621	-1.02319
POGZ	2.42653e-06	0.000716122	23.4146	1	224.621	-0.835889
S100A11	6.51933e-06	0.00134461	21.3269	1	224.621	0.696069
S100A4	0.000576903	0.0199818	12.1949	1	224.621	0.595441
HAX1	0.000168957	0.010623	14.6367	1	224.621	0.402765
RIT1	0.00186566	0.0385048	9.91115	1	224.621	-0.672343
SSR2	0.000114466	0.00836008	15.421	1	224.621	0.261578
TTC24	0.000286431	0.0135838	13.581	1	224.621	-1.72334
DCAF8	7.93174e-05	0.00660667	16.1641	1	224.621	-0.499343
ATF6	0.00164258	0.0358812	10.1563	1	224.621	-0.4467
UHMK1	0.000130613	0.00892901	15.1547	1	224.621	-0.558169
POU2F1	0.000913357	0.0259096	11.2946	1	224.621	-0.755566
TIPRL	0.00245964	0.0458361	9.38136	1	224.621	-0.391749
PRDX6	0.000661967	0.0219289	11.9246	1	224.621	0.360558
RC3H1	2.77105e-07	0.000213386	28.083	1	224.621	-0.778767
SOAT1	0.000308711	0.0141723	13.4319	1	224.621	-0.624351
CEP350	0.00179227	0.037637	9.98834	1	224.621	-0.681257
RGS16	0.000885305	0.0256201	11.3555	1	224.621	2.34966
ARPC5	6.17318e-06	0.001303	21.4415	1	224.621	-0.459867
CDC73	0.00238776	0.0450017	9.43805	1	224.621	-0.514824
MIR181A1HG	0.000283148	0.0135136	13.604	1	224.621	-1.04288
KDM5B	3.30162e-05	0.00371949	17.9555	1	224.621	-0.808476
ZC3H11A	0.00155934	0.0349607	10.2566	1	224.621	-0.731908
ZBED6	9.80676e-05	0.00762449	15.7338	1	224.621	-1.27531
MDM4	1.70901e-06	0.000574744	24.1609	1	224.621	-0.717378
NUCKS1	0.00133777	0.0319892	10.5529	1	224.621	-0.440944
CR2	1.98335e-09	5.73625e-06	39.1265	1	224.621	-2.70319
CR1	1.65887e-07	0.00017135	29.2035	1	224.621	-2.88262
ANGEL2	0.000398092	0.0164663	12.9273	1	224.621	-0.576214
RPS6KC1	0.00103941	0.0279757	11.0428	1	224.621	-0.721547
BROX	0.00135855	0.0322254	10.5231	1	224.621	-0.516574
FBXO28	1.56709e-05	0.0024689	19.4954	1	224.621	-0.774742
LBR	0.00144486	0.0330604	10.4039	1	224.621	-0.443377
NUP133	1.35143e-05	0.00224082	19.8032	1	224.621	-0.782565
GALNT2	0.000231415	0.0121691	14.0065	1	224.621	0.795244
TTC13	6.06397e-07	0.000305575	26.3848	1	224.621	-0.988199
RBM34	4.87708e-05	0.00481793	17.1554	1	224.621	-0.811869
LYST	0.00083291	0.0247834	11.4747	1	224.621	-0.749574
MTR	8.8095e-05	0.00707745	15.9511	1	224.621	-0.694726
GREM2	1.31747e-06	0.00048851	24.7169	1	224.621	3.15945
CHML	8.57424e-05	0.00696584	16.006	1	224.621	-1.43614
CNST	2.34804e-06	0.000707396	23.4844	1	224.621	-0.642877
RPS7	1.73792e-05	0.00253859	19.2807	1	224.621	0.255823
ID2	2.18228e-05	0.00284306	18.8092	1	224.621	-1.16655
KIDINS220	0.00100029	0.0273445	11.1174	1	224.621	-0.540113
DNMT3A	0.000858791	0.0253449	11.4149	1	224.621	-0.591292
PPP1CB	0.0011526	0.0293765	10.8418	1	224.621	-0.46446
LBH	0.00269581	0.04801	9.20636	1	224.621	-0.391289
LCLAT1	0.00147386	0.0333024	10.3655	1	224.621	-0.643239
YIPF4	0.00106285	0.0281286	10.9993	1	224.621	-0.456156
BIRC6	0.000947062	0.0266968	11.224	1	224.621	-0.557354
PRKD3	6.19441e-06	0.001303	21.4343	1	224.621	-1.01456
MTA3	0.00133832	0.0319892	10.5521	1	224.621	-0.655515
THADA	0.00108823	0.0284715	10.9535	1	224.621	-0.677115
FOXN2	0.00097687	0.0272187	11.1636	1	224.621	-0.468793
ASB3	5.88793e-05	0.00549324	16.7707	1	224.621	-0.623082
PSME4	2.86511e-05	0.00336849	18.2474	1	224.621	-0.930063
RTN4	0.00109074	0.0284715	10.949	1	224.621	-0.38897
PPP4R3B	0.000957722	0.0268403	11.2022	1	224.621	-0.41799
PNPT1	0.000309747	0.0141749	13.4253	1	224.621	-0.655411
BCL11A	7.57653e-07	0.000332013	25.9046	1	224.621	-4.76105
PAPOLG	0.000987037	0.0272917	11.1434	1	224.621	-0.73451
REL	3.32995e-05	0.00371949	17.9379	1	224.621	-0.72592
C2orf74	0.000166436	0.0105102	14.6669	1	224.621	0.827473
USP34	0.00169941	0.0366247	10.0908	1	224.621	-0.57323
XPO1	0.000406505	0.0164663	12.8858	1	224.621	-0.614554
AFTPH	0.002781	0.0485701	9.14706	1	224.621	-0.535505
SERTAD2	0.00124086	0.0306974	10.6986	1	224.621	-0.618448
ACTR2	2.22418e-06	0.000684337	23.5997	1	224.621	-0.708321
AAK1	2.60478e-08	4.18531e-05	33.2983	1	224.621	-0.825758
GMCL1	6.70054e-06	0.00134578	21.2693	1	224.621	-0.804047
MXD1	0.00011542	0.00837949	15.4042	1	224.621	-0.968992
TIA1	6.7299e-07	0.000324403	26.16	1	224.621	-0.741533
SFXN5	0.00283112	0.0489955	9.11304	1	224.621	-1.10748
TGOLN2	0.00177051	0.0374866	10.0118	1	224.621	-0.456066
GGCX	0.00237514	0.0448979	9.44818	1	224.621	-0.613564
AC133644.2	8.03611e-05	0.00664058	16.1376	1	224.621	1.54054
ZNF514	0.00271531	0.0481443	9.19262	1	224.621	-1.05827
INPP4A	0.002608	0.0471428	9.26953	1	224.621	-0.654464
AFF3	0.000224434	0.0120736	14.0677	1	224.621	-1.06144
MAP4K4	0.000122286	0.00856968	15.2876	1	224.621	-0.63937
ZC3H8	0.00159581	0.0354373	10.212	1	224.621	-0.523003
TTL	0.000652415	0.0216887	11.9531	1	224.621	-1.43431
EPB41L5	0.00157058	0.0351038	10.2428	1	224.621	-1.00205
MAP3K2	0.000149477	0.00987571	14.883	1	224.621	-0.828267
IWS1	0.000757817	0.0233012	11.6595	1	224.621	-0.597586
WDR33	7.96164e-06	0.00151635	20.9078	1	224.621	-0.467959
CCNT2	0.000737873	0.0230486	11.7117	1	224.621	-0.57664
RAB3GAP1	0.00250263	0.0462203	9.34826	1	224.621	-0.478525
R3HDM1	0.00284757	0.0490032	9.102	1	224.621	-0.55882
UBXN4	0.000758799	0.0233012	11.657	1	224.621	-0.486487
GTDC1	9.45253e-05	0.00738881	15.8083	1	224.621	-1.16053
ORC4	0.00108889	0.0284715	10.9523	1	224.621	-0.470061
MBD5	0.00193409	0.0393131	9.84191	1	224.621	-0.448217
MMADHC	0.00260418	0.0471428	9.27232	1	224.621	-0.300861
RPRM	5.20852e-08	6.84731e-05	31.7563	1	224.621	4.84063
GALNT13	0.00105115	0.0281286	11.0209	1	224.621	10
WDSUB1	3.08911e-05	0.00354537	18.0924	1	224.621	-1.25619
BAZ2B	0.00160864	0.0354373	10.1966	1	224.621	-0.917959
CERS6	0.00173155	0.037083	10.0547	1	224.621	-0.749178
TLK1	0.000210394	0.011702	14.197	1	224.621	-0.698447
SLC25A12	0.0002227	0.0120617	14.0832	1	224.621	-0.618308
HNRNPA3	0.000479966	0.0180709	12.5574	1	224.621	-0.30615
AGPS	0.00069713	0.0224019	11.823	1	224.621	-0.591518
UBE2E3	0.000263911	0.0130699	13.7442	1	224.621	-0.49147
SLC39A10	0.000361285	0.0154131	13.1196	1	224.621	-0.779443
STK17B	0.000884175	0.0256201	11.358	1	224.621	-0.423586
SF3B1	4.21701e-06	0.00105142	22.2441	1	224.621	-0.458464
BZW1	2.11813e-07	0.000180178	28.669	1	224.621	-0.434282
BMPR2	0.00276999	0.0484975	9.15462	1	224.621	-0.759412
FAM117B	7.0043e-05	0.00613873	16.4169	1	224.621	-0.806909
CARF	9.2075e-05	0.00727594	15.8615	1	224.621	-0.765226
INO80D	0.000954244	0.0267948	11.2092	1	224.621	-0.651952
NDUFS1	0.00046244	0.0176914	12.6309	1	224.621	-0.578665
CREB1	0.000187793	0.0110844	14.4246	1	224.621	-0.530735
LANCL1	0.00268384	0.0479741	9.21485	1	224.621	-0.474469
GPBAR1	0.00203236	0.0406501	9.74676	1	224.621	-2.35352
EPHA4	0.000668868	0.0219331	11.9042	1	224.621	-1.13068
SERPINE2	5.53976e-07	0.000305575	26.5801	1	224.621	-2.35972
GPR55	0.000875569	0.0256201	11.3771	1	224.621	-2.18256
INPP5D	5.02191e-06	0.00115273	21.8757	1	224.621	-0.722341
DGKD	0.000233803	0.0122501	13.986	1	224.621	-0.689505
CRBN	0.00126768	0.0309661	10.6572	1	224.621	-0.332266
SETD5	0.00115181	0.0293765	10.8431	1	224.621	-0.688182
VHL	0.000267963	0.0131356	13.7138	1	224.621	-0.504363
VGLL4	0.00276889	0.0484975	9.15537	1	224.621	-0.531852
CAPN7	0.000159782	0.0103993	14.7489	1	224.621	-0.540202
SATB1	0.00124485	0.0306974	10.6924	1	224.621	-0.541791
UBE2E2	1.53318e-06	0.000540762	24.3927	1	224.621	-1.15329
UBE2E1	0.000577582	0.0199818	12.1926	1	224.621	-0.429574
TGFBR2	8.31683e-09	1.50337e-05	35.8633	1	224.621	-1.02834
CLASP2	0.000819389	0.0245325	11.5067	1	224.621	-0.698203
PDCD6IP	0.00160981	0.0354373	10.1952	1	224.621	-0.406545
EPM2AIP1	0.000895888	0.0257563	11.3323	1	224.621	-0.623257
OXSR1	0.000131766	0.00894589	15.137	1	224.621	-0.795022
RPL14	4.33952e-05	0.00451368	17.3944	1	224.621	0.348159
CTNNB1	0.000880771	0.0256201	11.3655	1	224.621	-0.471312
NKTR	0.000180169	0.0109436	14.5077	1	224.621	-0.62724
SNRK	5.72081e-05	0.00537954	16.8294	1	224.621	-0.615918
TCAIM	0.00213734	0.0422242	9.65016	1	224.621	-0.691499
RBM5	0.00179323	0.037637	9.98731	1	224.621	-0.520158
CISH	1.95959e-07	0.00017711	28.839	1	224.621	1.72993
MAPKAPK3	0.000226261	0.0120736	14.0515	1	224.621	0.564071
PDE12	0.00275182	0.0484112	9.16716	1	224.621	-0.607263
SLMAP	0.000278408	0.0134729	13.6376	1	224.621	-0.668653
FLNB	0.000668162	0.0219331	11.9063	1	224.621	-0.88295
FOXP1	4.60568e-05	0.00469033	17.2726	1	224.621	-0.58548
EBLN2	0.00278593	0.0485798	9.14368	1	224.621	-2.34292
ZNF654	0.00143131	0.0328542	10.4221	1	224.621	-0.728958
C3orf38	0.00192345	0.0393114	9.85252	1	224.621	-0.601235
SENP7	0.000316651	0.0144451	13.3814	1	224.621	-0.631057
ZBTB11	0.000632027	0.0213047	12.0155	1	224.621	-0.746879
NFKBIZ	0.00171737	0.0369019	10.0705	1	224.621	-0.722794
DPPA4	0.00160941	0.0354373	10.1957	1	224.621	-3.65432
CD200	0.000499914	0.0183479	12.4771	1	224.621	-1.81332
CD200R1	7.34802e-06	0.00145561	21.0758	1	224.621	-1.28722
ATP6V1A	0.000763237	0.0233838	11.6455	1	224.621	-0.661059
ZBTB20	0.000364875	0.0154735	13.0999	1	224.621	-0.590861
IGSF11	0.00236199	0.0448329	9.4588	1	224.621	-10
B4GALT4	0.000115915	0.00837949	15.3956	1	224.621	-0.978207
ARHGAP31	0.00154575	0.0348179	10.2735	1	224.621	-1.23139
GSK3B	0.000409946	0.0164673	12.8692	1	224.621	-0.708344
LRRC58	0.0011328	0.0290966	10.8755	1	224.621	-0.625035
STAG1	0.00169232	0.0365263	10.0988	1	224.621	-0.608878
ARMC8	0.000600382	0.0204767	12.1164	1	224.621	-0.442217
RASA2	0.00201757	0.0404661	9.76078	1	224.621	-0.496368
TFDP2	0.00055792	0.0196661	12.2607	1	224.621	-0.572208
XRN1	0.00210192	0.0417526	9.6822	1	224.621	-0.566573
ATR	0.000367463	0.0154924	13.0859	1	224.621	-0.690766
MBNL1	0.00106594	0.0281286	10.9937	1	224.621	-0.390456
RAP2B	1.25323e-06	0.000477093	24.8239	1	224.621	-0.78855
SLC33A1	4.34917e-05	0.00451368	17.3899	1	224.621	-0.754974
RSRC1	0.000153809	0.0101102	14.8255	1	224.621	-0.530007
TRIM59	1.65636e-06	0.000570299	24.2277	1	224.621	-1.01309
SKIL	0.00130434	0.031542	10.6019	1	224.621	-1.2058
TNIK	0.000206084	0.0116413	14.2384	1	224.621	-0.675712
ZMAT3	0.000508471	0.0185682	12.4436	1	224.621	-0.630838
TTC14	2.56671e-05	0.00314553	18.4741	1	224.621	-0.640405
ATP11B	0.00257794	0.0469546	9.29165	1	224.621	-0.6258
VPS8	1.23379e-07	0.000148682	29.8529	1	224.621	-0.976359
ATP13A3	9.40397e-05	0.00738881	15.8187	1	224.621	-0.91766
ACAP2	1.8825e-06	0.000604953	23.9548	1	224.621	-0.665157
PPP1R2	3.9481e-06	0.00101953	22.3832	1	224.621	-0.375727
UBXN7	0.000994107	0.0273061	11.1295	1	224.621	-0.548747
DLG1	6.82063e-05	0.00601421	16.471	1	224.621	-0.804612
LRCH3	0.000479957	0.0180709	12.5575	1	224.621	-0.621984
ZNF141	0.00175173	0.0372525	10.0324	1	224.621	-0.611919
UVSSA	0.000785298	0.023831	11.5898	1	224.621	-0.803385
LRPAP1	0.00204267	0.0407998	9.73705	1	224.621	0.38102
GRPEL1	0.000202762	0.0115895	14.2709	1	224.621	0.594646
CD38	0.00185464	0.0383967	9.92253	1	224.621	-1.03978
ARAP2	0.00238837	0.0450017	9.43756	1	224.621	-0.72278
UBE2K	0.000192004	0.0111509	14.3802	1	224.621	-0.442262
ATP10D	0.00011647	0.00837949	15.386	1	224.621	-1.80875
FIP1L1	0.00138414	0.0324408	10.487	1	224.621	-0.404479
TMEM165	0.000169995	0.010642	14.6244	1	224.621	-0.59007
YTHDC1	0.00193132	0.0393131	9.84467	1	224.621	-0.429192
ANKRD17	0.00060034	0.0204767	12.1165	1	224.621	-0.673377
THAP6	0.000357412	0.0153713	13.1409	1	224.621	-0.72761
USO1	0.00138099	0.0324197	10.4914	1	224.621	-0.534432
CNOT6L	0.0002462	0.0127153	13.8828	1	224.621	-0.647485
HNRNPD	2.6184e-05	0.00315539	18.433	1	224.621	-0.493544
COQ2	0.000256278	0.0129022	13.8027	1	224.621	-0.978023
FAM13A	4.93648e-09	1.18977e-05	37.0452	1	224.621	2.17278
SMARCAD1	0.000635491	0.0213717	12.0047	1	224.621	-0.656956
DNAJB14	0.00279268	0.0485798	9.13908	1	224.621	-0.500545
KIAA1109	0.00282135	0.048963	9.11962	1	224.621	-0.544892
NAA15	0.000357924	0.0153713	13.1381	1	224.621	-0.591816
MAML3	0.000344762	0.0151538	13.2125	1	224.621	-1.28448
USP38	0.000569567	0.0197993	12.2201	1	224.621	-0.664568
ZNF827	0.00182486	0.0380249	9.95367	1	224.621	-0.901822
TMEM154	0.000741139	0.0230486	11.7031	1	224.621	-0.61354
CBR4	0.00123516	0.0306974	10.7075	1	224.621	-0.684067
HPGD	6.17301e-05	0.0057223	16.6742	1	224.621	-1.8958
CFAP97	0.000562653	0.019701	12.2441	1	224.621	-0.607224
BRD9	0.00227685	0.0438422	9.52904	1	224.621	-0.454947
SNHG18	0.00186653	0.0385048	9.91025	1	224.621	2.18594
OTULIN	0.00258729	0.0470386	9.28474	1	224.621	-0.847995
NIPBL	0.000876312	0.0256201	11.3755	1	224.621	-0.570676
WDR70	0.000265023	0.0130802	13.7358	1	224.621	-0.574815
RICTOR	5.55851e-05	0.00532329	16.8882	1	224.621	-0.608535
SNX18	0.0010657	0.0281286	10.9942	1	224.621	-0.735489
SLC38A9	0.000701752	0.0224019	11.8101	1	224.621	-0.785876
IL6ST	0.000172577	0.0106775	14.5941	1	224.621	-0.683647
PDE4D	0.000424195	0.0167147	12.8015	1	224.621	-1.01534
ERCC8	0.00230284	0.044225	9.50732	1	224.621	-0.642685
SREK1	6.36742e-05	0.00579114	16.611	1	224.621	-0.532355
SLC30A5	0.00185598	0.0383967	9.92115	1	224.621	-0.45241
SERF1B	0.00123792	0.0306974	10.7032	1	224.621	-1.6159
POLK	0.000290158	0.0137124	13.5553	1	224.621	-0.73067
AGGF1	0.0022916	0.0440675	9.51669	1	224.621	-0.457815
AP3B1	0.00046884	0.0178418	12.6037	1	224.621	-0.582843
JMY	0.0018341	0.0381081	9.94395	1	224.621	-0.704841
MSH3	9.90597e-05	0.00764385	15.7134	1	224.621	-0.808829
CCNH	0.000603919	0.0205007	12.1049	1	224.621	-0.449571
MEF2C	0.000259631	0.0129466	13.7768	1	224.621	-2.62092
LUCAT1	0.000497061	0.018308	12.4884	1	224.621	-3.70531
MCTP1	9.99024e-05	0.00764385	15.6962	1	224.621	-2.84201
TTC37	0.00198632	0.0401175	9.79074	1	224.621	-0.524308
RHOBTB3	0.00200303	0.0402304	9.77466	1	224.621	-1.6939
RGMB	0.00010904	0.0080698	15.5192	1	224.621	1.04871
PPIP5K2	0.000549336	0.0195183	12.2913	1	224.621	-0.62091
SLC25A46	0.000665068	0.0219331	11.9154	1	224.621	-0.558379
WDR36	0.00117063	0.0296471	10.8117	1	224.621	-0.587036
NREP	7.50503e-09	1.50337e-05	36.0955	1	224.621	-3.17024
APC	7.56019e-05	0.0064691	16.2616	1	224.621	-0.836469
MCC	0.00177845	0.0375998	10.0032	1	224.621	-1.93877
CSNK1G3	2.53778e-05	0.00313665	18.4975	1	224.621	-0.771756
2003-03-01	5.01876e-06	0.00115273	21.877	1	224.621	-1.13483
FNIP1	4.06156e-06	0.00103043	22.3234	1	224.621	-0.736807
AFF4	3.60178e-05	0.00391619	17.7767	1	224.621	-0.744835
PPP2CA	0.00024251	0.0126149	13.913	1	224.621	-0.338024
SMAD5	0.00110207	0.0285769	10.9289	1	224.621	-1.33047
FAM13B	0.000415318	0.0165564	12.8434	1	224.621	-0.635397
KDM3B	0.00247027	0.0459749	9.37312	1	224.621	-0.579378
TAF7	1.87756e-06	0.000604953	23.9604	1	224.621	-0.562669
NDFIP1	0.000119704	0.00848551	15.3306	1	224.621	-0.339607
ARHGAP26	0.000501171	0.0183479	12.4721	1	224.621	-1.18504
NR3C1	0.00252891	0.0465275	9.32831	1	224.621	-0.453439
G3BP1	0.00138946	0.0324581	10.4795	1	224.621	-0.405614
ITK	0.000396783	0.0164663	12.9338	1	224.621	-0.48159
HIGD2A	0.000490346	0.0181818	12.5152	1	224.621	0.283198
NSD1	1.46182e-05	0.00237521	19.6399	1	224.621	-0.721331
DOK3	0.000107437	0.0080085	15.5491	1	224.621	-2.9866
HNRNPH1	0.000229867	0.0121318	14.0199	1	224.621	-0.462737
PSMG4	0.00123609	0.0306974	10.7061	1	224.621	0.420536
RREB1	0.00019142	0.0111509	14.3863	1	224.621	-0.72136
ADTRP	0.00167688	0.0363558	10.1165	1	224.621	1.01577
FAM8A1	0.000418901	0.0166421	12.8264	1	224.621	-0.852634
NUP153	0.000841503	0.0249364	11.4546	1	224.621	-0.595174
CDKAL1	0.000748067	0.0231589	11.6849	1	224.621	-0.610636
SOX4	9.36859e-15	1.35479e-10	68.9801	1	224.621	-4.5914
CASC15	0.000350141	0.0152512	13.1817	1	224.621	-3.9376
HIST1H4E	0.00136814	0.0322254	10.5094	1	224.621	-1.66309
RPP21	0.0012733	0.031051	10.6486	1	224.621	0.304365
LTA	0.00032918	0.014721	13.3043	1	224.621	0.682886
MSH5	0.000879912	0.0256201	11.3675	1	224.621	-1.12951
HLA-DRA	0.000638729	0.0214204	11.9947	1	224.621	-1.517
HLA-DOB	0.00145969	0.0331896	10.3842	1	224.621	-3.32446
MAPK14	0.00176324	0.0373875	10.0198	1	224.621	-0.703987
PI16	3.45283e-07	0.000237769	27.6045	1	224.621	2.03826
PIM1	2.6705e-05	0.00319158	18.3924	1	224.621	0.768907
TRERF1	0.000423652	0.0167147	12.8041	1	224.621	-0.83004
UBR2	0.00116593	0.0295798	10.8195	1	224.621	-0.454092
CDC5L	0.00134716	0.0321474	10.5394	1	224.621	-0.465872
ENPP5	0.00103807	0.0279757	11.0453	1	224.621	-2.06827
KIAA1586	0.00238997	0.0450017	9.43628	1	224.621	-0.653387
ZNF451	0.000102784	0.00778197	15.6387	1	224.621	-0.656343
KCNQ5	0.000439173	0.016981	12.7329	1	224.621	-1.43659
SENP6	0.00194651	0.039479	9.82962	1	224.621	-0.54037
IBTK	0.000165777	0.0105102	14.6749	1	224.621	-0.593275
ZNF292	0.00221038	0.0431368	9.58577	1	224.621	-0.511799
MMS22L	0.00132687	0.0318734	10.5688	1	224.621	-0.844676
PNISR	0.00113022	0.0290821	10.8799	1	224.621	-0.327502
HACE1	0.00141133	0.032487	10.4493	1	224.621	-0.845478
SEC63	0.000430908	0.0168415	12.7705	1	224.621	-0.473787
CD164	0.00285056	0.0490032	9.10001	1	224.621	-0.341649
AK9	0.00274138	0.0483452	9.17441	1	224.621	-0.782451
FIG4	1.15348e-05	0.00203421	20.1331	1	224.621	-0.940395
CDC40	3.07249e-07	0.000222157	27.8582	1	224.621	-0.711136
SLC16A10	0.000386154	0.016186	12.9876	1	224.621	-1.26087
REV3L	0.000280721	0.0134867	13.6211	1	224.621	-0.824969
CEP85L	0.00260784	0.0471428	9.26965	1	224.621	-0.567821
TBC1D32	0.000190618	0.0111509	14.3947	1	224.621	-1.21776
THEMIS	0.00212542	0.0420461	9.66088	1	224.621	-0.63123
PTPRK	4.53247e-06	0.00111092	22.0919	1	224.621	-2.47828
MED23	0.0021897	0.0428487	9.60378	1	224.621	-0.548936
PDE7B	4.50882e-07	0.000271675	27.0256	1	224.621	-2.45202
BCLAF1	2.71338e-05	0.00321625	18.3595	1	224.621	-0.457031
TNFAIP3	0.000907618	0.0258877	11.3069	1	224.621	-1.12563
PHACTR2	0.000217865	0.0119479	14.1271	1	224.621	-0.891805
PLAGL1	0.00106049	0.0281286	11.0037	1	224.621	-1.40499
SHPRH	0.00161658	0.0354786	10.1871	1	224.621	-0.613907
LATS1	0.000207762	0.0116451	14.2222	1	224.621	-0.670245
IPCEF1	1.96979e-06	0.000619241	23.8582	1	224.621	-0.680807
SCAF8	0.000366689	0.0154924	13.0901	1	224.621	-0.570821
ARID1B	1.71501e-05	0.00253359	19.3083	1	224.621	-0.804345
TCTE3	0.000299151	0.014022	13.4945	1	224.621	-1.14101
TMEM106B	0.000728892	0.0229141	11.7357	1	224.621	-0.580876
CDCA7L	0.000160366	0.0103993	14.7416	1	224.621	-0.965358
FAM126A	0.00105245	0.0281286	11.0185	1	224.621	-0.828559
TRA2A	4.07143e-05	0.00436126	17.5251	1	224.621	-0.621583
HNRNPA2B1	0.00125083	0.0307101	10.6831	1	224.621	-0.331016
SKAP2	0.000599464	0.0204767	12.1194	1	224.621	-1.30242
HOTAIRM1	0.000788409	0.023831	11.582	1	224.621	-0.953115
TAX1BP1	0.00024951	0.0127949	13.8561	1	224.621	-0.444042
PLEKHA8	0.000205302	0.0116413	14.246	1	224.621	-1.38397
AVL9	0.00078216	0.0238122	11.5976	1	224.621	-0.576796
CDK13	0.000433399	0.0168932	12.7591	1	224.621	-0.684779
STK17A	0.000306408	0.0141564	13.4468	1	224.621	-0.661088
SPDYE1	0.00103293	0.0279703	11.0549	1	224.621	-3.65806
PURB	0.000526649	0.0190397	12.3744	1	224.621	-0.997312
IGFBP3	3.17259e-06	0.000882285	22.8458	1	224.621	2.14949
VOPP1	0.000194811	0.0112687	14.3511	1	224.621	0.422263
ZNF117	0.00188788	0.0388581	9.88839	1	224.621	-1.53828
LAT2	0.00284083	0.0490032	9.10652	1	224.621	-2.40235
GTF2I	0.000599745	0.0204767	12.1185	1	224.621	-0.557752
ABCB1	5.74153e-07	0.000305575	26.5028	1	224.621	-2.47418
KRIT1	0.00175643	0.0372977	10.0272	1	224.621	-0.671545
ANKIB1	0.000913762	0.0259096	11.2938	1	224.621	-0.757502
GATAD1	0.000740186	0.0230486	11.7056	1	224.621	-0.856947
ZKSCAN1	0.00178276	0.0376358	9.99857	1	224.621	-0.452831
GIGYF1	0.000560297	0.0196661	12.2524	1	224.621	-0.764096
CUX1	0.0010408	0.0279757	11.0402	1	224.621	-0.572252
POLR2J3	0.00120646	0.0301843	10.7532	1	224.621	-1.05969
NAPEPLD	0.00216294	0.0425555	9.62734	1	224.621	-0.694062
PIK3CG	8.78357e-05	0.00707745	15.9571	1	224.621	-0.968074
BCAP29	7.94939e-05	0.00660667	16.1596	1	224.621	-0.69224
NRCAM	6.12797e-07	0.000305575	26.3621	1	224.621	-3.1672
TMEM168	0.00145191	0.0331168	10.3945	1	224.621	-0.687079
WASL	0.00136196	0.0322254	10.5182	1	224.621	-0.686365
EXOC4	0.00254807	0.0466427	9.31389	1	224.621	-0.438062
CNOT4	0.000974939	0.0272174	11.1674	1	224.621	-0.580258
MTPN	1.67141e-05	0.00252175	19.3617	1	224.621	-0.66024
UBN2	0.00200188	0.0402304	9.77576	1	224.621	-0.908065
LUC7L2	0.000487032	0.0181053	12.5286	1	224.621	-0.406387
HIPK2	0.00241767	0.0453461	9.41426	1	224.621	-0.735869
KDM7A	0.000436456	0.0169666	12.7452	1	224.621	-0.746586
BRAF	0.00290011	0.0496313	9.0672	1	224.621	-0.655866
WDR60	0.00224843	0.0435675	9.55309	1	224.621	-0.780462
PPP2R2A	0.000542651	0.019376	12.3154	1	224.621	-0.447644
BNIP3L	0.000191689	0.0111509	14.3834	1	224.621	-0.461292
KAT6A	0.000705608	0.0224259	11.7993	1	224.621	-0.55987
PCMTD1	0.000558012	0.0196661	12.2604	1	224.621	-0.506031
RB1CC1	0.00025585	0.0129022	13.8061	1	224.621	-0.656997
TOX	0.000106211	0.0079581	15.5723	1	224.621	-1.51491
PDE7A	0.000346398	0.0151796	13.2031	1	224.621	-0.763203
ARFGEF1	0.000414961	0.0165564	12.8451	1	224.621	-0.768977
CPNE3	5.05759e-05	0.00494174	17.0811	1	224.621	-0.547895
VPS13B	0.000279384	0.0134729	13.6306	1	224.621	-0.717517
NCALD	1.7757e-05	0.00256784	19.2361	1	224.621	-1.60809
FZD6	0.000694987	0.0223835	11.8291	1	224.621	-1.47024
OXR1	0.00242905	0.0455005	9.40528	1	224.621	-0.469436
RAD21	0.000358213	0.0153713	13.1365	1	224.621	-0.436607
FAM49B	0.000205068	0.0116413	14.2483	1	224.621	-0.378072
EFR3A	0.000328442	0.014721	13.3088	1	224.621	-0.665285
PHF20L1	0.000704835	0.0224259	11.8015	1	224.621	-0.556955
C8orf33	0.000460608	0.0176914	12.6387	1	224.621	-0.584341
RIC1	0.000320551	0.0145313	13.3571	1	224.621	-0.638351
RANBP6	0.000808985	0.0243723	11.5317	1	224.621	-0.665863
UHRF2	0.00202464	0.0405517	9.75406	1	224.621	-0.483702
PLAA	0.00252771	0.0465275	9.32922	1	224.621	-0.450126
TOPORS	0.000691614	0.0223746	11.8386	1	224.621	-0.585393
B4GALT1	0.00258922	0.0470386	9.28332	1	224.621	-0.552989
UBE2R2	0.000882407	0.0256201	11.3619	1	224.621	-0.556597
SMC5	0.00189647	0.0389558	9.87966	1	224.621	-0.501584
C9orf40	0.000910092	0.0259072	11.3016	1	224.621	-1.50046
CARNMT1	0.000172089	0.0106775	14.5998	1	224.621	-0.697803
TLE4	0.00125338	0.0307206	10.6791	1	224.621	-0.717881
UBQLN1	0.000389823	0.0162926	12.9688	1	224.621	-0.430012
SECISBP2	0.00084729	0.0250566	11.4412	1	224.621	-0.414846
IARS	0.00261968	0.0472039	9.261	1	224.621	-0.505936
FAM120A	0.00139073	0.0324581	10.4778	1	224.621	-0.540688
PTPDC1	0.000602417	0.0204978	12.1098	1	224.621	-1.04825
ZNF169	0.000789367	0.023831	11.5797	1	224.621	-0.730873
LINC00092	8.28379e-06	0.00151635	20.8247	1	224.621	2.47661
STX17	0.000495445	0.018308	12.4948	1	224.621	-0.532401
PTBP3	0.00028288	0.0135136	13.6059	1	224.621	-0.510054
PRPF4	0.00010171	0.00774121	15.6599	1	224.621	-0.727844
AKNA	0.000965149	0.0269962	11.1871	1	224.621	-0.428932
SCAI	1.2167e-05	0.00206996	20.0219	1	224.621	-0.788725
GAPVD1	0.000814853	0.0244733	11.5175	1	224.621	-0.573526
EHMT1	0.0022297	0.0433966	9.56911	1	224.621	-0.532602
IL15RA	0.000555506	0.0196661	12.2693	1	224.621	0.965572
IL2RA	1.17476e-06	0.000477093	24.9624	1	224.621	1.48422
CELF2	1.5226e-05	0.00244647	19.5553	1	224.621	-0.463453
UPF2	7.71128e-05	0.00651895	16.2214	1	224.621	-0.662947
CAMK1D	1.36226e-07	0.000151536	29.6354	1	224.621	-0.893379
NMT2	0.00095368	0.0267948	11.2104	1	224.621	-0.59611
TRDMT1	6.54772e-05	0.00588115	16.5542	1	224.621	-0.841092
VIM	0.000467674	0.0178418	12.6087	1	224.621	0.48155
YME1L1	0.000227683	0.0120976	14.039	1	224.621	-0.444566
MPP7	0.0024981	0.0462001	9.35172	1	224.621	-0.686906
EPC1	3.46914e-05	0.00380055	17.8538	1	224.621	-0.481878
ZFAND4	6.22826e-05	0.00573674	16.6561	1	224.621	-0.987389
IPMK	0.00226732	0.0437345	9.53707	1	224.621	-0.857081
JMJD1C	0.00140503	0.032487	10.458	1	224.621	-0.549991
RUFY2	0.00127684	0.0310788	10.6432	1	224.621	-0.837482
KAT6B	0.000328194	0.014721	13.3103	1	224.621	-0.666155
COMTD1	1.67407e-05	0.00252175	19.3584	1	224.621	0.908664
LINC00865	0.0024475	0.0457277	9.39082	1	224.621	-3.31722
HHEX	1.17519e-06	0.000477093	24.9617	1	224.621	-3.49179
TCTN3	0.00272565	0.0481443	9.18538	1	224.621	-0.460828
ZNF518A	0.000981935	0.0272548	11.1535	1	224.621	-0.753428
ZFYVE27	0.00183412	0.0381081	9.94393	1	224.621	-0.535398
CHUK	0.000278122	0.0134729	13.6397	1	224.621	-0.913529
HIF1AN	0.00160102	0.0354373	10.2057	1	224.621	-0.562449
VTI1A	0.00127874	0.0310788	10.6403	1	224.621	-0.466976
CCDC186	0.000347849	0.0151971	13.1948	1	224.621	-0.616319
ABLIM1	0.000253053	0.01284	13.828	1	224.621	-0.713476
RAB11FIP2	0.00140983	0.032487	10.4514	1	224.621	-0.830617
PLEKHA1	0.000547773	0.0195107	12.2969	1	224.621	-0.454799
PPP2R2D	0.00289672	0.0496313	9.06942	1	224.621	-0.676341
NLRP6	0.00249834	0.0462001	9.35153	1	224.621	-1.41236
KCNQ1OT1	0.00182362	0.0380249	9.95498	1	224.621	-1.28365
TRIM66	0.00138072	0.0324197	10.4917	1	224.621	-0.889105
TMEM41B	6.47029e-05	0.00584793	16.5784	1	224.621	-0.656261
SWAP70	2.152e-05	0.00284306	18.8381	1	224.621	-2.03657
EIF4G2	0.0011555	0.0293765	10.8369	1	224.621	-0.307305
PRMT3	0.000122725	0.00856968	15.2803	1	224.621	-0.77037
METTL15	0.00165031	0.0359956	10.1473	1	224.621	-0.632808
CSTF3	0.000991481	0.0273061	11.1347	1	224.621	-0.635774
TRAF6	0.000943481	0.0266478	11.2314	1	224.621	-0.601154
C11orf74	0.000329825	0.014721	13.3004	1	224.621	-1.55296
HSD17B12	2.25217e-05	0.00290792	18.7441	1	224.621	-0.772466
FNBP4	2.07147e-05	0.00279959	18.917	1	224.621	-0.589588
ZFP91	0.000123855	0.00856968	15.2619	1	224.621	-0.833648
MPEG1	0.00133787	0.0319892	10.5528	1	224.621	-2.27841
STX3	0.000237282	0.0123875	13.9565	1	224.621	-1.18051
FTH1	0.000564595	0.0197213	12.2373	1	224.621	0.301292
SLC25A45	6.21719e-06	0.001303	21.4266	1	224.621	-0.649833
MALAT1	0.000261918	0.0130158	13.7593	1	224.621	-0.880311
RBM14	0.00130961	0.0316165	10.5941	1	224.621	-0.446979
KDM2A	3.20173e-05	0.00364568	18.0187	1	224.621	-0.624406
KMT5B	0.000895703	0.0257563	11.3327	1	224.621	-0.665782
ARRB1	0.00124819	0.0306974	10.6872	1	224.621	-0.666541
RPS3	4.89756e-05	0.00481793	17.1468	1	224.621	0.288378
UVRAG	0.000686586	0.0223117	11.8529	1	224.621	-0.573544
PAK1	2.88215e-10	1.04197e-06	43.5918	1	224.621	-1.78854
RAB30	0.00192466	0.0393114	9.85131	1	224.621	-0.652434
PCF11	7.07116e-05	0.00616	16.3976	1	224.621	-0.567253
CREBZF	0.00285207	0.0490032	9.09899	1	224.621	-0.468673
SLC36A4	0.000221588	0.0120617	14.0932	1	224.621	-0.838148
MED17	0.000715337	0.0226356	11.7725	1	224.621	-0.5727
FAM76B	0.00165704	0.036088	10.1394	1	224.621	-0.64008
MAML2	6.6017e-06	0.00134461	21.3005	1	224.621	-0.91444
CASP1	0.000368686	0.0154988	13.0793	1	224.621	0.448412
AASDHPPT	0.000643571	0.0214935	11.9799	1	224.621	-0.514296
CUL5	1.19448e-05	0.00205636	20.0603	1	224.621	-0.730768
ATM	8.44314e-05	0.00693729	16.0373	1	224.621	-0.684032
PCSK7	5.51146e-05	0.00531341	16.9055	1	224.621	-0.525703
NLRX1	0.00283847	0.0490032	9.10809	1	224.621	-0.875572
CBL	1.5707e-05	0.0024689	19.4907	1	224.621	-0.845611
TBRG1	0.00251067	0.0463097	9.34213	1	224.621	-0.272408
CCDC15	0.00272379	0.0481443	9.18667	1	224.621	-1.24987
ETS1	5.72885e-05	0.00537954	16.8265	1	224.621	-0.560587
ARHGAP32	0.00145607	0.0331595	10.389	1	224.621	-1.31577
NCAPD3	0.0017335	0.037083	10.0525	1	224.621	-0.684022
KDM5A	0.000776632	0.0236938	11.6115	1	224.621	-0.609359
WNK1	0.00155844	0.0349607	10.2577	1	224.621	-0.637727
VAMP1	0.00193562	0.0393131	9.8404	1	224.621	-0.721628
GAPDH	0.000174218	0.0106775	14.5751	1	224.621	0.324872
ENO2	0.000222276	0.0120617	14.087	1	224.621	0.59832
PRH1	0.000165859	0.0105102	14.6739	1	224.621	-0.659629
STRAP	0.000207269	0.0116451	14.2269	1	224.621	-0.348871
LRMP	0.00276821	0.0484975	9.15584	1	224.621	-0.546058
ITPR2	0.000442583	0.0170672	12.7176	1	224.621	-0.780089
DDX11	0.00101748	0.0276575	11.0843	1	224.621	-1.2747
BICD1	0.000405494	0.0164663	12.8908	1	224.621	-0.854893
DNM1L	0.0016267	0.0356011	10.1751	1	224.621	-0.548955
YAF2	0.00168319	0.0364369	10.1093	1	224.621	-0.527025
PUS7L	1.44063e-06	0.000520822	24.5258	1	224.621	-0.855384
IRAK4	0.00236937	0.0448979	9.45283	1	224.621	-0.414076
TMEM117	0.00172846	0.037083	10.0581	1	224.621	-0.867867
ARID2	0.00217854	0.0427566	9.61357	1	224.621	-0.536389
SLC38A1	0.00125777	0.0307761	10.6724	1	224.621	-0.465255
PRPF40B	0.00141307	0.032487	10.4469	1	224.621	-0.998214
FMNL3	0.00188903	0.0388581	9.88722	1	224.621	-0.798287
LARP4	0.00192906	0.0393131	9.84692	1	224.621	-0.686959
DIP2B	0.000187108	0.0110844	14.4319	1	224.621	-0.696875
METTL7A	7.23728e-07	0.000327057	26.0033	1	224.621	-2.87268
ATF7	0.000997746	0.0273265	11.1224	1	224.621	-0.613153
ITGA5	0.00123604	0.0306974	10.7062	1	224.621	-0.590276
NCKAP1L	7.75368e-05	0.00651895	16.2102	1	224.621	-0.556215
R3HDM2	6.32092e-05	0.00578525	16.626	1	224.621	-1.13308
SLC16A7	0.000422092	0.0167147	12.8114	1	224.621	-0.66366
USP15	0.000245195	0.0127088	13.891	1	224.621	-0.50403
MON2	1.36361e-05	0.00224082	19.7845	1	224.621	-0.803733
LEMD3	0.00178802	0.037637	9.9929	1	224.621	-0.574034
HELB	0.00234093	0.0447781	9.47593	1	224.621	-0.555568
CAND1	0.000714423	0.0226356	11.775	1	224.621	-0.48814
DYRK2	0.00277349	0.0484975	9.15221	1	224.621	-0.57629
RAP1B	0.00211057	0.0418669	9.67433	1	224.621	-0.304623
MDM2	0.00270328	0.0480839	9.20108	1	224.621	-0.570368
LYZ	0.0011283	0.0290821	10.8832	1	224.621	-2.06119
KCNMB4	0.00120336	0.030159	10.7581	1	224.621	-1.64035
ZFC3H1	0.00261229	0.0471614	9.26639	1	224.621	-0.525373
RAB21	0.00218866	0.0428487	9.60469	1	224.621	-0.634126
ATXN7L3B	0.000608562	0.0206099	12.0898	1	224.621	-0.521948
GLIPR1	0.000161784	0.0104444	14.7239	1	224.621	-0.588285
NAP1L1	0.00265591	0.0476515	9.2348	1	224.621	-0.352302
PAWR	0.0011437	0.0293245	10.8569	1	224.621	-2.22169
MRPL42	0.000461651	0.0176914	12.6343	1	224.621	-0.509534
SOCS2	7.22461e-07	0.000327057	26.0071	1	224.621	1.1197
CDK17	0.000401036	0.0164663	12.9127	1	224.621	-0.54611
APAF1	0.00217907	0.0427566	9.6131	1	224.621	-0.81795
UHRF1BP1L	3.88102e-06	0.00101953	22.4194	1	224.621	-0.911645
ACTR6	0.000303625	0.014134	13.465	1	224.621	-0.479661
SCYL2	0.000409569	0.0164673	12.871	1	224.621	-0.703245
APPL2	0.000542505	0.019376	12.3159	1	224.621	-0.906873
TMEM263	0.000109895	0.0080698	15.5034	1	224.621	-0.604005
CRY1	0.00121864	0.0304366	10.7337	1	224.621	-0.526409
HVCN1	1.05199e-05	0.00187812	20.3252	1	224.621	-0.985037
ERP29	1.59934e-05	0.00247295	19.4531	1	224.621	0.317283
RPL6	0.000353665	0.0153584	13.1618	1	224.621	0.255705
MED13L	0.000485952	0.0181053	12.533	1	224.621	-0.70106
TAOK3	0.000480177	0.0180709	12.5566	1	224.621	-0.467155
MLXIP	3.95064e-07	0.000248392	27.3121	1	224.621	-0.893156
DENR	0.000668142	0.0219331	11.9064	1	224.621	-0.400409
MPHOSPH9	0.000767083	0.023452	11.6357	1	224.621	-0.640798
CHFR	0.00158659	0.0353367	10.2232	1	224.621	-0.48578
ZNF84	0.000123368	0.00856968	15.2698	1	224.621	-0.597387
ZNF10	2.52115e-05	0.00313665	18.5111	1	224.621	-0.931086
ZMYM5	0.000303967	0.014134	13.4627	1	224.621	-0.518232
XPO4	0.000885835	0.0256201	11.3544	1	224.621	-0.455888
ZDHHC20	0.00118206	0.029832	10.7928	1	224.621	-0.596166
NUP58	0.000251828	0.01284	13.8377	1	224.621	-0.65356
CDK8	0.000900272	0.0257799	11.3228	1	224.621	-0.704161
N4BP2L2	0.000256955	0.0129022	13.7975	1	224.621	-0.445649
PDS5B	0.000277552	0.0134729	13.6437	1	224.621	-0.716617
RFXAP	0.000173181	0.0106775	14.5871	1	224.621	-0.77854
SUPT20H	0.00236015	0.0448329	9.46029	1	224.621	-0.39228
ELF1	0.000121288	0.00855582	15.3041	1	224.621	-0.469655
NAA16	8.12481e-06	0.00151635	20.8653	1	224.621	-0.686606
VWA8	8.51033e-05	0.00695298	16.0212	1	224.621	-0.787804
AKAP11	0.00103479	0.0279703	11.0514	1	224.621	-0.739297
GPALPP1	0.0025781	0.0469546	9.29153	1	224.621	-0.535863
LRCH1	0.00101693	0.0276575	11.0853	1	224.621	-0.682832
ITM2B	0.000486233	0.0181053	12.5318	1	224.621	-0.345823
INTS6	0.000224802	0.0120736	14.0645	1	224.621	-0.726474
DACH1	4.36979e-05	0.00451368	17.3802	1	224.621	-10
PIBF1	0.00118683	0.0299004	10.785	1	224.621	-0.512059
MYCBP2	0.00158833	0.0353367	10.2211	1	224.621	-0.526969
RBM26	0.0023325	0.0446759	9.48283	1	224.621	-0.54357
TPP2	0.0001309	0.00892901	15.1503	1	224.621	-0.632882
ARGLU1	0.000399208	0.0164663	12.9217	1	224.621	-0.380582
ANKRD10	0.000497549	0.018308	12.4864	1	224.621	-0.382071
ARHGEF7	0.000252833	0.01284	13.8297	1	224.621	-0.72601
TTC5	0.000525394	0.0190397	12.3791	1	224.621	-0.62812
OXA1L	0.000408039	0.0164673	12.8784	1	224.621	0.307052
SCFD1	1.87545e-05	0.00268524	19.1229	1	224.621	-0.614704
HECTD1	0.00019602	0.0112934	14.3387	1	224.621	-0.462597
DTD2	0.000894852	0.0257563	11.3346	1	224.621	-0.677631
EAPP	0.000726219	0.0228799	11.7429	1	224.621	-0.352668
MIS18BP1	0.00279499	0.0485798	9.1375	1	224.621	-0.505397
RPL36AL	0.000184641	0.0110335	14.4585	1	224.621	0.447337
SOS2	0.00140926	0.032487	10.4522	1	224.621	-0.805612
NIN	0.00101509	0.0276575	11.0888	1	224.621	-0.66041
PTGER2	2.31154e-14	1.67136e-10	66.6615	1	224.621	1.68387
ATG14	0.000174254	0.0106775	14.5747	1	224.621	-0.696694
KTN1	0.00262896	0.0472852	9.25425	1	224.621	-0.367134
EXOC5	0.000559309	0.0196661	12.2558	1	224.621	-0.594439
PSMA3-AS1	0.000869442	0.0256069	11.3908	1	224.621	-0.473483
KIAA0586	0.00271842	0.0481443	9.19043	1	224.621	-0.609348
HIF1A	0.000514577	0.0187438	12.4201	1	224.621	-0.543288
PPP2R5E	2.17761e-05	0.00284306	18.8137	1	224.621	-0.638281
SGPP1	0.00131667	0.031734	10.5837	1	224.621	-0.797529
SLC39A9	0.000317935	0.014458	13.3734	1	224.621	-0.739084
LIN52	0.00247653	0.0460322	9.36829	1	224.621	-0.590035
ATXN3	0.00053901	0.0193415	12.3286	1	224.621	-0.582547
CPSF2	0.00237261	0.0448979	9.45022	1	224.621	-0.6213
DICER1	0.00168566	0.0364369	10.1064	1	224.621	-0.657784
PAPOLA	0.00033367	0.0148468	13.2774	1	224.621	-0.379231
BCL11B	4.76313e-05	0.0047833	17.2038	1	224.621	-0.816355
YY1	0.000286499	0.0135838	13.5805	1	224.621	-0.486157
PPP2R5C	3.88951e-05	0.00419748	17.6189	1	224.621	-0.543831
DYNC1H1	1.93376e-05	0.00270932	19.0594	1	224.621	-0.618881
HSP90AA1	0.000149559	0.00987571	14.8819	1	224.621	-0.430868
PGBD4	6.74771e-05	0.00598642	16.4929	1	224.621	-1.36692
DPH6	0.00117981	0.0298273	10.7965	1	224.621	-0.630721
VPS39	0.000985097	0.0272902	11.1472	1	224.621	-0.469486
HAUS2	0.0014117	0.032487	10.4488	1	224.621	-0.562969
TTBK2	0.000162877	0.0104683	14.7103	1	224.621	-0.684711
UBR1	0.000405021	0.0164663	12.8931	1	224.621	-0.675377
TRIM69	0.00240742	0.0452713	9.42238	1	224.621	0.492024
MYEF2	0.000651996	0.0216887	11.9544	1	224.621	-1.20885
EID1	0.00206023	0.0409808	9.72062	1	224.621	-0.342415
USP8	0.00136229	0.0322254	10.5177	1	224.621	-0.582698
TRPM7	0.00180176	0.037652	9.97818	1	224.621	-0.543159
MAPK6	0.00106243	0.0281286	11.0001	1	224.621	-0.678659
FAM214A	0.00124531	0.0306974	10.6917	1	224.621	-0.699627
PIGB	5.71903e-06	0.00125307	21.6021	1	224.621	-0.801714
ZNF280D	0.000535823	0.019275	12.3403	1	224.621	-0.612237
TCF12	2.58924e-05	0.00314647	18.4561	1	224.621	-0.766284
SLTM	0.00205352	0.0409035	9.72688	1	224.621	-0.419928
HERC1	0.000179495	0.0109436	14.5153	1	224.621	-0.577614
ZNF609	5.15535e-08	6.84731e-05	31.779	1	224.621	-1.10921
ITGA11	0.000838672	0.0249036	11.4612	1	224.621	10
ARIH1	0.000214526	0.0118407	14.158	1	224.621	-0.74689
GOLGA6L10	0.00233142	0.0446759	9.48372	1	224.621	-3.47042
GOLGA6L9	0.00225454	0.0435868	9.54789	1	224.621	-1.69048
AKAP13	0.00226823	0.0437345	9.5363	1	224.621	-0.442778
CHD2	5.35779e-06	0.00119199	21.7394	1	224.621	-0.607951
MEF2A	0.00029962	0.014022	13.4914	1	224.621	-0.610012
PCSK6	0.00223987	0.0434775	9.5604	1	224.621	-10
HAGHL	0.000724717	0.0228799	11.747	1	224.621	0.769323
NME3	0.00256845	0.0468969	9.29869	1	224.621	0.378128
TIGD7	0.000897937	0.025764	11.3279	1	224.621	-1.10282
NLRC3	0.000428939	0.0168415	12.7795	1	224.621	-0.673826
C16orf72	0.00271384	0.0481443	9.19365	1	224.621	-0.772939
SNX29	3.37448e-05	0.00372506	17.9106	1	224.621	-0.774518
RRN3	0.00179986	0.037652	9.9802	1	224.621	-0.515477
SMG1	0.000305583	0.0141564	13.4522	1	224.621	-0.576742
METTL9	0.000438265	0.016981	12.737	1	224.621	-0.323521
NPIPB4	0.000701044	0.0224019	11.8121	1	224.621	-1.20526
NPIPB5	0.000258506	0.0129351	13.7855	1	224.621	-0.996887
ZKSCAN2	0.00178546	0.037637	9.99566	1	224.621	-1.19697
NFATC2IP	0.000307393	0.0141567	13.4404	1	224.621	-0.652167
TMEM219	0.00140378	0.032487	10.4597	1	224.621	0.25978
DNAJA2	0.00144913	0.0331056	10.3982	1	224.621	-0.323053
PHKB	0.00129649	0.0314045	10.6136	1	224.621	-0.619466
LONP2	0.00245688	0.0458361	9.3835	1	224.621	-0.455716
ADCY7	0.00221911	0.0432487	9.57823	1	224.621	-0.551857
CHD9	0.00136449	0.0322254	10.5146	1	224.621	-0.620836
RBL2	1.71697e-05	0.00253359	19.3059	1	224.621	-0.585767
MT1E	0.000992005	0.0273061	11.1336	1	224.621	4.36335
FBXL8	0.00253857	0.0465866	9.32103	1	224.621	0.855601
RANBP10	0.000430672	0.0168415	12.7716	1	224.621	-0.851154
SLC7A6	0.00285324	0.0490032	9.09822	1	224.621	-0.496505
SLC7A6OS	0.000693848	0.0223835	11.8323	1	224.621	-0.576464
NFAT5	1.19879e-06	0.000477093	24.9191	1	224.621	-1.03222
AP1G1	0.00223715	0.0434775	9.56272	1	224.621	-0.543993
ZNRF1	0.00259324	0.0470525	9.28036	1	224.621	-2.03762
CFDP1	0.00119596	0.0300258	10.7701	1	224.621	-0.351577
MLYCD	0.000701294	0.0224019	11.8114	1	224.621	-0.912847
IRF8	0.00161001	0.0354373	10.1949	1	224.621	-1.32622
SPG7	0.000266645	0.0131155	13.7236	1	224.621	-0.466215
TCF25	0.0023624	0.0448329	9.45847	1	224.621	-0.53384
DBNDD1	3.05326e-05	0.00353226	18.1164	1	224.621	2.03984
SCIMP	7.34937e-05	0.00636403	16.3191	1	224.621	-10
CTDNEP1	0.00146647	0.0332458	10.3752	1	224.621	-0.59436
TNFSF13	0.000401516	0.0164663	12.9103	1	224.621	-1.51425
CHD3	1.27255e-05	0.00213981	19.9284	1	224.621	-0.784827
AKAP10	0.000226197	0.0120736	14.0521	1	224.621	-0.670854
WSB1	0.0010277	0.0278829	11.0648	1	224.621	-0.493156
SSH2	0.000831597	0.0247834	11.4778	1	224.621	-0.50741
CRLF3	0.0017506	0.0372525	10.0336	1	224.621	-0.414937
TEFM	0.00161679	0.0354786	10.1868	1	224.621	-0.651748
LIG3	0.000403996	0.0164663	12.8981	1	224.621	-0.85409
TAF15	9.97971e-05	0.00764385	15.6984	1	224.621	-0.491331
RPL23	0.000118727	0.0084577	15.3472	1	224.621	-0.357242
ATP6V0A1	0.00235922	0.0448329	9.46105	1	224.621	-0.923914
VAT1	0.000405262	0.0164663	12.8919	1	224.621	0.659825
MEOX1	0.000415599	0.0165564	12.842	1	224.621	1.21944
GPATCH8	3.34371e-05	0.00371949	17.9294	1	224.621	-0.661533
KANSL1	0.00020065	0.0115143	14.2919	1	224.621	-0.566293
NSF	6.59348e-05	0.0058857	16.54	1	224.621	-1.20194
KPNB1	0.00110941	0.0286998	10.916	1	224.621	-0.403758
PNPO	0.000580053	0.0200195	12.1842	1	224.621	-0.879829
ZNF652	0.00136826	0.0322254	10.5093	1	224.621	-0.713794
LUC7L3	0.00174004	0.037168	10.0453	1	224.621	-0.513139
NOG	0.000248466	0.0127867	13.8645	1	224.621	-0.940669
YPEL2	0.0024901	0.0461658	9.35785	1	224.621	-0.533552
METTL2A	0.00106128	0.0281286	11.0022	1	224.621	-0.777405
HELZ	8.90073e-05	0.00711124	15.9302	1	224.621	-0.671654
BPTF	0.00107963	0.0283863	10.9689	1	224.621	-0.66323
CD300LF	0.00156941	0.0351038	10.2442	1	224.621	-3.08654
TNRC6C	0.000979398	0.0272367	11.1585	1	224.621	-0.60376
TMC8	0.00109507	0.028533	10.9413	1	224.621	-0.351811
SYNGR2	0.00183772	0.038128	9.94017	1	224.621	0.361937
SOCS3	0.00199337	0.0402037	9.78394	1	224.621	0.939167
TIMP2	0.00277263	0.0484975	9.15281	1	224.621	-1.15763
RPTOR	0.000209749	0.011702	14.2031	1	224.621	-0.719139
ENOSF1	0.00047101	0.0178774	12.5946	1	224.621	-0.57918
YES1	1.91041e-05	0.00270848	19.0846	1	224.621	-1.3803
SMCHD1	0.00036132	0.0154131	13.1194	1	224.621	-0.573313
LINC00526	0.000789257	0.023831	11.5799	1	224.621	-0.905622
EPB41L3	0.000393493	0.0163986	12.9503	1	224.621	-1.96244
CHMP1B	0.00288955	0.0495679	9.07414	1	224.621	-0.444906
MPPE1	0.000481107	0.0180709	12.5527	1	224.621	-0.460032
RNMT	7.53863e-05	0.0064691	16.2674	1	224.621	-0.510915
ROCK1	0.00214576	0.042275	9.64262	1	224.621	-0.465983
OSBPL1A	0.000521014	0.0189306	12.3956	1	224.621	-1.28799
RNF125	1.1788e-05	0.00205382	20.0878	1	224.621	-0.811081
MAPRE2	2.41606e-05	0.00303814	18.599	1	224.621	-0.586426
GALNT1	0.00171096	0.0368188	10.0777	1	224.621	-0.797945
RPRD1A	0.000621469	0.0209978	12.0486	1	224.621	-0.534325
TCF4	0.0010987	0.028576	10.9349	1	224.621	-2.80197
CD226	0.00166489	0.0361502	10.1303	1	224.621	-0.78493
GTSCR1	4.6987e-06	0.00113246	22.0159	1	224.621	1.8166
LINC00909	0.00115047	0.0293765	10.8454	1	224.621	-0.564639
MCEMP1	0.0016273	0.0356011	10.1743	1	224.621	-10
ZNF426	3.82731e-07	0.000248392	27.3809	1	224.621	-0.99922
ZNF791	0.00282381	0.048963	9.11796	1	224.621	-0.594486
ADGRE5	0.00212424	0.0420461	9.66195	1	224.621	0.391266
BRD4	0.00115588	0.0293765	10.8363	1	224.621	-0.542452
NR2F6	0.000297585	0.0140175	13.505	1	224.621	-1.55267
LRRC25	0.000182799	0.0110144	14.4787	1	224.621	-2.29975
ZNF101	0.000159153	0.0103993	14.7568	1	224.621	0.720782
ZNF14	4.26904e-05	0.00450617	17.428	1	224.621	0.993342
ZNF431	0.00107559	0.0283317	10.9762	1	224.621	-0.612328
LSM14A	0.00119326	0.03001	10.7745	1	224.621	-0.329615
FXYD5	0.0010576	0.0281286	11.009	1	224.621	0.405968
SNRPA	0.00141081	0.032487	10.45	1	224.621	0.33488
KDELR1	0.000662673	0.0219289	11.9225	1	224.621	0.35999
FLT3LG	0.000125581	0.00864774	15.2339	1	224.621	0.444926
CLEC11A	7.57214e-06	0.00147974	21.0129	1	224.621	-1.3968
LILRA1	0.00235919	0.0448329	9.46107	1	224.621	-2.0304
ZNF776	0.000218121	0.0119479	14.1248	1	224.621	-1.08092
ZNF587	0.0015537	0.0349424	10.2636	1	224.621	-0.872332
A1BG	0.000815719	0.0244733	11.5154	1	224.621	0.600231
CSNK2A1	4.81875e-05	0.00480578	17.18	1	224.621	-0.533863
ATRN	0.00153285	0.0345812	10.2897	1	224.621	-0.888674
GPCPD1	2.63463e-06	0.000761987	23.2398	1	224.621	-0.779026
PLCB1	0.000339496	0.0150136	13.243	1	224.621	-2.34595
BTBD3	2.9158e-05	0.00340043	18.2112	1	224.621	-3.96295
RRBP1	0.00136629	0.0322254	10.5121	1	224.621	-0.945192
TM9SF4	0.000164931	0.0105102	14.6851	1	224.621	-0.563153
RBM39	5.26089e-06	0.00118871	21.7778	1	224.621	-0.44279
RALGAPB	0.0019236	0.0393114	9.85236	1	224.621	-0.614581
SRSF6	0.00196305	0.0397586	9.81337	1	224.621	-0.611534
TOX2	0.00106237	0.0281286	11.0002	1	224.621	-2.02236
STK4	1.94848e-05	0.00270932	19.0437	1	224.621	-0.514201
NCOA3	0.00220768	0.0431368	9.58812	1	224.621	-0.551365
ARFGEF2	0.000740614	0.0230486	11.7045	1	224.621	-0.672607
FAM217B	0.000566937	0.0197554	12.2292	1	224.621	-0.558411
LSM14B	0.000180867	0.0109436	14.5	1	224.621	-1.23845
NRIP1	0.000213606	0.0118351	14.1666	1	224.621	-0.92513
LTN1	0.000105427	0.00794053	15.5873	1	224.621	-0.803014
PAXBP1-AS1	0.000279502	0.0134729	13.6298	1	224.621	-1.21883
GART	0.00129234	0.0313566	10.6198	1	224.621	-0.54746
SON	0.0007444	0.0231004	11.6945	1	224.621	-0.383339
ITSN1	0.00264578	0.0475287	9.24209	1	224.621	-2.06913
RUNX1	1.25368e-06	0.000477093	24.8232	1	224.621	-0.979225
HLCS	0.00236238	0.0448329	9.45849	1	224.621	-0.95596
TTC3	0.00254547	0.0466427	9.31585	1	224.621	-0.419409
DYRK1A	0.00143358	0.0328543	10.4191	1	224.621	-0.529138
BRWD1	2.30013e-05	0.00291773	18.7005	1	224.621	-0.505746
PKNOX1	0.0012473	0.0306974	10.6886	1	224.621	-0.692579
DIP2A	0.00147017	0.0332709	10.3704	1	224.621	-0.762922
IL17RA	0.00018641	0.0110844	14.4394	1	224.621	-0.61188
OSM	2.27421e-05	0.00291039	18.724	1	224.621	2.58501
SFI1	0.00214493	0.042275	9.64337	1	224.621	-0.424573
TNRC6B	9.70781e-06	0.00175481	20.4929	1	224.621	-0.759429
SMDT1	2.80363e-07	0.000213386	28.0575	1	224.621	0.723823
UPK3A	0.00248358	0.0461041	9.36285	1	224.621	-10
CSF2RA	7.71562e-05	0.00651895	16.2202	1	224.621	-10
SCML1	0.00267925	0.0479513	9.21811	1	224.621	-0.658233
RPS6KA3	4.72823e-05	0.00478147	17.2188	1	224.621	-0.761746
KRBOX4	0.00241566	0.0453461	9.41584	1	224.621	-0.495657
PCSK1N	1.60748e-05	0.00247295	19.4426	1	224.621	1.29412
PIM2	0.000117933	0.00844271	15.3608	1	224.621	0.574097
PLP2	8.00836e-11	3.8603e-07	46.6036	1	224.621	0.995024
ARHGEF9	8.0325e-06	0.00151635	20.8892	1	224.621	-0.840693
EDA	2.05127e-05	0.00279844	18.9373	1	224.621	1.4037
ATRX	0.00253742	0.0465866	9.32189	1	224.621	-0.54244
APOOL	0.0019698	0.0398396	9.80678	1	224.621	-0.862716
ZNF711	0.00112351	0.0290125	10.8915	1	224.621	-3.04616
BTK	0.000109934	0.0080698	15.5027	1	224.621	-1.95186
IL13RA1	0.00279027	0.0485798	9.14072	1	224.621	-3.81113
THOC2	3.1383e-06	0.000882285	22.8688	1	224.621	-0.640821
STAG2	0.000133932	0.00905042	15.1041	1	224.621	-0.615008
SH2D1A	4.2292e-05	0.00449694	17.4472	1	224.621	-0.84101
TENM1	0.00135374	0.0322254	10.5299	1	224.621	-1.38136
STK26	2.12682e-05	0.00284306	18.8625	1	224.621	-0.563435
RAP2C	0.000486309	0.0181053	12.5315	1	224.621	-0.607725
MIR503HG	0.000919076	0.0260093	11.2825	1	224.621	-3.75814
ARHGEF6	0.00175044	0.0372525	10.0338	1	224.621	-0.4714
LDOC1	4.89894e-06	0.00115273	21.928	1	224.621	1.16185
AFF2	0.00272666	0.0481443	9.18467	1	224.621	-2.97632
EMD	0.00269196	0.04801	9.20909	1	224.621	0.327293
TMLHE	0.00283246	0.0489955	9.11213	1	224.621	-0.594476

## Sheet: CD8 Tcm
name	pval	adj_pval	f_statistic	df1	df2	lfc
DDI2	0.000263279	0.0347517	13.749	1	224.621	-0.957251
PADI4	0.000466931	0.0438672	12.6118	1	224.621	-2.84926
SRRM1	0.000491456	0.0455574	12.5107	1	224.621	-0.341484
RSRP1	2.6248e-06	0.00345397	23.2477	1	224.621	-0.719682
SH3BGRL3	0.000417253	0.0407696	12.8342	1	224.621	0.334271
EYA3	0.000188475	0.030972	14.4173	1	224.621	-1.00196
JUN	0.000324262	0.036634	13.3342	1	224.621	-2.5941
SRSF11	1.447e-05	0.00985319	19.6611	1	224.621	-0.498315
ZRANB2	6.93562e-06	0.00606215	21.197	1	224.621	-0.704359
CTBS	4.74992e-05	0.0152641	17.2094	1	224.621	-0.668843
BTBD8	0.000169328	0.0295744	14.6323	1	224.621	-2.14653
RPAP2	0.00014423	0.0286862	14.9549	1	224.621	-0.664664
RNPC3	0.000100404	0.0243152	15.6861	1	224.621	-0.766607
GPA33	0.000249294	0.0342261	13.8579	1	224.621	-2.49363
KDM5B	0.000550124	0.0488058	12.2884	1	224.621	-0.740421
MDM4	2.7076e-05	0.011865	18.3639	1	224.621	-0.70287
SNAP47	0.000333473	0.0369147	13.2786	1	224.621	0.636317
GUK1	0.000177827	0.0302586	14.534	1	224.621	0.310424
HEATR1	0.000397401	0.0393617	12.9307	1	224.621	-0.787517
CHRM3-AS2	1.99817e-05	0.0107021	18.9916	1	224.621	-1.59506
PTRHD1	0.00014894	0.0286862	14.8902	1	224.621	0.440495
DNAJC27	6.94654e-05	0.0193181	16.4338	1	224.621	-1.08817
WDR43	5.7286e-05	0.0169064	16.8266	1	224.621	-0.711165
YIPF4	0.000320228	0.036634	13.3591	1	224.621	-0.561422
PRKD3	0.000287118	0.0347517	13.5762	1	224.621	-0.956943
AAK1	0.00010872	0.0249556	15.5251	1	224.621	-0.598069
TIA1	0.000503724	0.0463971	12.4621	1	224.621	-0.53915
RAB3GAP1	8.95231e-05	0.0227122	15.9185	1	224.621	-0.886322
SLC39A10	0.000116949	0.0260184	15.3777	1	224.621	-0.962959
RNF25	0.000131366	0.0279365	15.1431	1	224.621	0.848376
IRAK2	0.000554129	0.0488614	12.2742	1	224.621	-1.43483
OXNAD1	0.000467156	0.0438672	12.6108	1	224.621	-0.635156
SATB1	0.000131213	0.0279365	15.1454	1	224.621	-0.815258
VIPR1	1.24415e-06	0.00242997	24.8395	1	224.621	-1.68554
NKTR	0.000185895	0.030972	14.445	1	224.621	-0.66052
CCR9	6.97652e-07	0.00220388	26.0824	1	224.621	-3.96067
KIF9	0.000151979	0.0286862	14.8496	1	224.621	-1.86319
ABHD14A	0.000144457	0.0286862	14.9517	1	224.621	0.483231
FOXP1	0.000188011	0.030972	14.4223	1	224.621	-0.576018
TBC1D23	0.000323698	0.036634	13.3377	1	224.621	-0.708411
NFKBIZ	3.04342e-05	0.0122515	18.123	1	224.621	-1.18968
RNF7	0.000196079	0.0315055	14.3381	1	224.621	0.384706
TTC14	2.62732e-06	0.00345397	23.2457	1	224.621	-0.777067
ACAP2	0.00021701	0.0326894	14.135	1	224.621	-0.528668
PPP1R2	6.85095e-08	0.000495358	31.1494	1	224.621	-0.46714
TBCK	0.000285406	0.0347517	13.5882	1	224.621	-0.929063
TLR2	4.0695e-06	0.00420351	22.3192	1	224.621	-10
SUB1	0.000107055	0.0249556	15.5563	1	224.621	0.362359
SNX18	7.90552e-05	0.0207858	16.1708	1	224.621	-0.899405
SREK1	0.000252908	0.0342261	13.8291	1	224.621	-0.534097
RASGRF2	0.000254517	0.0342261	13.8165	1	224.621	-1.26929
CCNH	3.85379e-06	0.00420351	22.4343	1	224.621	-0.643861
TAF7	6.70213e-05	0.0190038	16.5067	1	224.621	-0.486609
NDFIP1	4.81728e-06	0.00464418	21.9634	1	224.621	-0.44333
LARS	0.000206596	0.0321245	14.2334	1	224.621	-0.726052
CD74	1.0139e-06	0.00242997	25.2783	1	224.621	0.920835
MRPL22	1.56714e-05	0.00985319	19.4954	1	224.621	0.608001
HIGD2A	0.000241251	0.0342261	13.9234	1	224.621	0.307044
HIST1H4E	7.62006e-07	0.00220388	25.8923	1	224.621	-3.69905
ABT1	6.33587e-05	0.0183246	16.6212	1	224.621	0.624308
PSMB8	0.000293265	0.0347517	13.5341	1	224.621	0.340464
HLA-DMA	0.000364974	0.0382456	13.0994	1	224.621	0.768527
HLA-DPA1	0.000383511	0.039333	13.0012	1	224.621	0.660082
HLA-DPB1	0.000463394	0.0438672	12.6268	1	224.621	0.630862
SNRPC	2.55225e-05	0.0116069	18.4858	1	224.621	0.419814
MRPL14	0.000567753	0.0491633	12.2263	1	224.621	0.417909
LMBRD1	0.0004488	0.0432674	12.69	1	224.621	-0.432126
IBTK	1.78702e-05	0.0103368	19.223	1	224.621	-0.721122
NT5E	4.43793e-05	0.0149249	17.3485	1	224.621	-1.50731
ZNF292	0.000372905	0.0385184	13.0568	1	224.621	-0.638635
PNISR	0.000372316	0.0385184	13.0599	1	224.621	-0.369286
CDC40	4.04151e-06	0.00420351	22.3338	1	224.621	-0.678458
CDK19	3.80633e-05	0.0147385	17.6633	1	224.621	-1.23986
PEX3	0.000152744	0.0286862	14.8395	1	224.621	-0.822158
IPCEF1	0.000148789	0.0286862	14.8922	1	224.621	-0.605668
TCTE3	1.53883e-05	0.00985319	19.5332	1	224.621	-1.82064
MTERF1	0.000221305	0.0328614	14.0958	1	224.621	-0.91882
GATAD1	0.000272035	0.0347517	13.6837	1	224.621	-1.08012
ZNHIT1	4.09684e-05	0.0148111	17.5124	1	224.621	0.437337
CNOT4	3.9893e-05	0.0147921	17.5669	1	224.621	-0.799521
LETM2	0.000482976	0.0450601	12.5451	1	224.621	-1.76395
CDKN2A	0.000206544	0.0321245	14.2339	1	224.621	1.0206
RNF20	0.000464714	0.0438672	12.6212	1	224.621	-0.654653
C9orf16	0.000318534	0.036634	13.3696	1	224.621	0.291658
GLE1	0.000100886	0.0243152	15.6764	1	224.621	-0.782075
MRPL41	3.87291e-05	0.0147385	17.6277	1	224.621	0.434142
CELF2	0.000296526	0.0347517	13.5121	1	224.621	-0.396743
YME1L1	0.00041385	0.0407121	12.8504	1	224.621	-0.453558
EPC1	0.000292741	0.0347517	13.5376	1	224.621	-0.430628
NOC3L	0.000245223	0.0342261	13.8907	1	224.621	-1.01604
PDLIM1	0.000226538	0.0330906	14.0491	1	224.621	1.05928
TMEM41B	2.80985e-05	0.011951	18.2875	1	224.621	-0.826147
AMPD3	0.000396937	0.0393617	12.933	1	224.621	-1.19827
PDE3B	0.000210654	0.0324071	14.1945	1	224.621	-1.06178
PRMT3	3.04995e-05	0.0122515	18.1186	1	224.621	-1.00378
FNBP4	0.000283141	0.0347517	13.604	1	224.621	-0.527345
FTH1	0.000103754	0.0245966	15.6197	1	224.621	0.342418
MALAT1	1.10528e-05	0.00841233	20.2221	1	224.621	-1.07532
KDM2A	1.92918e-05	0.0107021	19.0644	1	224.621	-0.679314
PCF11	0.000243723	0.0342261	13.903	1	224.621	-0.556684
MAML2	5.52567e-05	0.0166472	16.9002	1	224.621	-0.968077
TMEM123	0.000335556	0.0369147	13.2662	1	224.621	-0.556516
CASP4	2.47565e-05	0.0116069	18.5487	1	224.621	0.518746
ATM	0.000535741	0.0482611	12.3406	1	224.621	-0.616631
RAD52	0.000288076	0.0347517	13.5696	1	224.621	-1.50393
GAPDH	0.000112551	0.0254313	15.4551	1	224.621	0.33482
LRRC23	0.000166283	0.0295744	14.6687	1	224.621	-1.11956
PRH1	0.000296008	0.0347517	13.5155	1	224.621	-0.729419
EPS8	4.60399e-05	0.0151314	17.2733	1	224.621	-2.01788
TWF1	0.000571551	0.0491976	12.2132	1	224.621	-0.547253
BLOC1S1	0.000253008	0.0342261	13.8284	1	224.621	0.357931
MBD6	0.000336957	0.0369147	13.2579	1	224.621	-0.751267
MON2	0.000222696	0.0328614	14.0833	1	224.621	-0.711374
HELB	0.000581825	0.0497857	12.1782	1	224.621	-0.694747
CAND1	0.000350942	0.0375923	13.1772	1	224.621	-0.577724
NAP1L1	5.10798e-05	0.0160579	17.0608	1	224.621	-0.504165
COX6A1	2.19894e-05	0.0113568	18.7935	1	224.621	0.344346
ZNF10	2.4219e-05	0.0116069	18.594	1	224.621	-1.09385
RFXAP	0.000560731	0.0491438	12.2508	1	224.621	-0.885121
SUPT20H	0.000145551	0.0286862	14.9365	1	224.621	-0.542418
NAA16	9.34194e-05	0.023292	15.8321	1	224.621	-0.698611
PIBF1	7.2706e-05	0.0196339	16.341	1	224.621	-0.737527
ARGLU1	8.90399e-05	0.0227122	15.9295	1	224.621	-0.434338
ACTN1	1.82709e-07	0.000880721	28.9921	1	224.621	-1.59425
TRIP11	0.000191735	0.0311537	14.383	1	224.621	-0.596029
SLC12A6	0.000362604	0.0382456	13.1123	1	224.621	-1.02336
ZNF609	0.000386817	0.0393617	12.9842	1	224.621	-0.913481
COX5A	7.74879e-06	0.00622529	20.9645	1	224.621	0.407016
IREB2	0.000268864	0.0347517	13.7071	1	224.621	-0.660696
CHD2	5.76022e-08	0.000495358	31.5332	1	224.621	-0.774262
NDUFB10	4.39747e-05	0.0149249	17.3673	1	224.621	0.328955
NDE1	0.000177857	0.0302586	14.5336	1	224.621	-0.593456
RBL2	0.00035042	0.0375923	13.1801	1	224.621	-0.497862
HERPUD1	1.77071e-05	0.0103368	19.242	1	224.621	0.863491
TRAPPC1	0.000285791	0.0347517	13.5855	1	224.621	0.284709
ADAP2	7.33165e-05	0.0196339	16.324	1	224.621	-4.13427
TAF15	0.000148807	0.0286862	14.892	1	224.621	-0.501594
GPATCH8	1.34429e-06	0.00242997	24.6738	1	224.621	-0.82951
MRPL10	0.000235153	0.0340055	13.9745	1	224.621	0.59363
SUPT4H1	5.35402e-05	0.0164733	16.9647	1	224.621	0.375318
APPBP2	0.000540647	0.0482611	12.3227	1	224.621	-0.67611
P4HB	0.00014258	0.0286862	14.978	1	224.621	0.366621
SMCHD1	0.000333442	0.0369147	13.2788	1	224.621	-0.593015
RNMT	1.52962e-06	0.00245777	24.3977	1	224.621	-0.690072
SEC11C	0.000201305	0.0319898	14.2854	1	224.621	0.466058
NDUFS7	0.000169744	0.0295744	14.6274	1	224.621	0.327823
ZNF426	0.000160446	0.0293697	14.7406	1	224.621	-0.831777
KXD1	0.000389301	0.0393617	12.9715	1	224.621	0.486199
ZNF626	0.000213903	0.0325606	14.1639	1	224.621	-1.04567
TMEM160	0.000356807	0.0379396	13.1443	1	224.621	0.359002
ZSCAN18	0.00053788	0.0482611	12.3328	1	224.621	-1.14005
CSNK2A1	0.000287246	0.0347517	13.5754	1	224.621	-0.527831
RBM39	4.2184e-05	0.0148786	17.4525	1	224.621	-0.403216
CHD6	0.000127885	0.0279365	15.1972	1	224.621	-0.850858
DBNDD2	0.000255613	0.0342261	13.8079	1	224.621	0.824845
UBE2V1	0.00053186	0.0482611	12.3549	1	224.621	0.312255
NRIP1	1.4206e-05	0.00985319	19.6994	1	224.621	-1.64156
LTN1	0.000342224	0.0372098	13.2271	1	224.621	-0.833121
BRWD1	2.56844e-05	0.0116069	18.4727	1	224.621	-0.525192
DIP2A	0.000443053	0.0429999	12.7155	1	224.621	-0.887819
SMDT1	0.000540519	0.0482611	12.3231	1	224.621	0.503128
NDUFA6	0.00028216	0.0347517	13.6109	1	224.621	0.374792
RAB9A	0.000297989	0.0347517	13.5023	1	224.621	0.549815
SCML1	7.12652e-06	0.00606215	21.14	1	224.621	-2.82206
TSPYL2	0.000567669	0.0491633	12.2266	1	224.621	-0.604193
OGT	0.000156604	0.0290341	14.7893	1	224.621	-0.60105
ZMAT1	0.000392244	0.0393617	12.9566	1	224.621	-1.06916
AMMECR1	0.00029093	0.0347517	13.55	1	224.621	-0.819572

## Sheet: CD8 Tem
name	pval	adj_pval	f_statistic	df1	df2	lfc
CDC42	0.000651148	0.0482938	11.9569	1	224.621	-0.460116
SRRM1	0.000366103	0.0379492	13.0933	1	224.621	-0.347339
RSRP1	1.3967e-06	0.00336628	24.592	1	224.621	-0.742257
ARID1A	0.000516177	0.0436473	12.4139	1	224.621	-0.530044
STX12	0.000201838	0.0313847	14.2801	1	224.621	-0.560685
RLF	0.000134028	0.0284492	15.1027	1	224.621	-0.668457
SRSF11	3.56438e-06	0.00572717	22.5993	1	224.621	-0.531756
ZRANB2	0.00027378	0.0344697	13.671	1	224.621	-0.562913
ST6GALNAC3	0.00063219	0.0480422	12.015	1	224.621	-10
BCL10	0.000663542	0.048708	11.9199	1	224.621	-0.563948
RPL5	0.000338886	0.0375365	13.2466	1	224.621	0.305638
TRMT13	3.41267e-05	0.0176252	17.8875	1	224.621	-1.04674
RNPC3	5.33684e-05	0.0201674	16.9713	1	224.621	-0.796223
PRPF38B	0.000486363	0.0436473	12.5313	1	224.621	-0.512111
PYHIN1	6.81205e-05	0.0218941	16.4736	1	224.621	-0.738677
IFI16	7.3185e-05	0.0225176	16.3277	1	224.621	-0.583498
ARHGAP30	0.000651219	0.0482938	11.9567	1	224.621	-0.456979
ARPC5	9.15362e-05	0.0256205	15.8734	1	224.621	-0.396083
MDM4	3.88894e-05	0.0185695	17.6192	1	224.621	-0.67848
NUCKS1	0.00036941	0.0379492	13.0754	1	224.621	-0.508446
RAB29	0.00033148	0.0375365	13.2905	1	224.621	-0.457684
LBR	0.000545233	0.0442954	12.306	1	224.621	-0.495371
CNST	1.63224e-05	0.0131132	19.4109	1	224.621	-0.677786
RPS7	8.07657e-07	0.00233591	25.767	1	224.621	0.296647
TIA1	0.000106287	0.0260511	15.5709	1	224.621	-0.609817
ANKRD36C	0.000606624	0.0474309	12.0961	1	224.621	-0.88976
ACTR3	0.000522863	0.0437059	12.3886	1	224.621	-0.405631
UBXN4	2.04032e-05	0.0133472	18.9484	1	224.621	-0.641927
TTC30B	0.000504254	0.0436473	12.46	1	224.621	-1.65201
PMS1	0.000147599	0.0293791	14.9084	1	224.621	-0.671258
SF3B1	0.000168458	0.0293791	14.6426	1	224.621	-0.380235
TYW5	0.000371714	0.0379492	13.0631	1	224.621	-0.916785
BZW1	8.08893e-08	0.000917146	30.7825	1	224.621	-0.442291
CARF	0.000633521	0.0480422	12.0108	1	224.621	-0.841979
LANCL1	0.000417557	0.0406697	12.8327	1	224.621	-0.598474
ACSL3	0.000379962	0.0379492	13.0196	1	224.621	-0.718242
INPP5D	0.000212267	0.0319749	14.1792	1	224.621	-0.542661
DGKD	0.000176703	0.0297127	14.5467	1	224.621	-0.698661
D2HGDH	0.000241938	0.0333206	13.9177	1	224.621	-0.961336
RAF1	0.000335459	0.0375365	13.2668	1	224.621	-0.49941
HDAC11-AS1	0.000366227	0.0379492	13.0926	1	224.621	-2.62855
RPL14	0.000235645	0.0332342	13.9703	1	224.621	0.313491
NKTR	0.000536632	0.0440922	12.3373	1	224.621	-0.613039
RPL29	2.12286e-05	0.0133472	18.8663	1	224.621	0.295245
DENND6A	0.000686005	0.0490721	11.8546	1	224.621	-0.560693
RPL24	6.30038e-05	0.0216928	16.6326	1	224.621	0.259186
ATP6V1A	0.000470627	0.043534	12.5962	1	224.621	-0.731087
RABL3	0.000102038	0.0256205	15.6534	1	224.621	-1.0502
TMCC1-AS1	0.000367089	0.0379492	13.0879	1	224.621	-3.44724
ASTE1	0.000171295	0.0294892	14.6091	1	224.621	-0.825725
XRN1	0.00038314	0.0379492	13.0031	1	224.621	-0.67291
PPM1L	5.10673e-07	0.00215158	26.7561	1	224.621	-1.51419
TTC14	1.62213e-05	0.0131132	19.4238	1	224.621	-0.711776
ACAP2	3.37367e-06	0.00572717	22.7157	1	224.621	-0.652991
PPP1R2	3.02723e-06	0.00572717	22.9452	1	224.621	-0.413515
UBXN7	8.0652e-05	0.0242981	16.1302	1	224.621	-0.707284
YTHDC1	0.000113614	0.0273828	15.4361	1	224.621	-0.570815
HNRNPD	0.000435447	0.0411568	12.7498	1	224.621	-0.424246
PLAC8	0.000611729	0.0474309	12.0796	1	224.621	-0.593656
SMARCAD1	0.000285792	0.0347297	13.5855	1	224.621	-0.739836
SMARCA5	0.000536458	0.0440922	12.338	1	224.621	-0.491758
FAM218A	0.000197573	0.0310555	14.3229	1	224.621	-2.68489
PALLD	0.000165577	0.0293791	14.6773	1	224.621	-1.29806
CEP44	9.67778e-05	0.0256205	15.7606	1	224.621	-1.08035
BRD9	0.000188653	0.0306347	14.4154	1	224.621	-0.595571
NIPBL	0.000697609	0.0493672	11.8217	1	224.621	-0.604439
AP3B1	0.000192777	0.0306347	14.3721	1	224.621	-0.635923
CCNH	1.62778e-05	0.0131132	19.4166	1	224.621	-0.596228
TMEM161B	0.000168623	0.0293791	14.6407	1	224.621	-0.932689
GLRX	9.56911e-05	0.0256205	15.7834	1	224.621	0.575944
CYSTM1	2.2947e-05	0.0138265	18.7054	1	224.621	1.29209
TAF7	3.18901e-05	0.0170801	18.0269	1	224.621	-0.501769
CD74	5.4057e-05	0.0201674	16.9451	1	224.621	0.75967
DEK	0.000253019	0.0344697	13.8283	1	224.621	-0.394521
HIST1H2BB	0.000613344	0.0474309	12.0744	1	224.621	-3.10711
HIST1H4E	0.000357958	0.0379492	13.1379	1	224.621	-2.21248
HIST1H2BN	0.000257263	0.0344697	13.7951	1	224.621	-1.48866
HLA-B	8.7843e-05	0.0254963	15.9569	1	224.621	-0.565033
OARD1	0.000407	0.0400383	12.8834	1	224.621	-0.55655
CDC5L	0.000629743	0.0480422	12.0226	1	224.621	-0.520234
ZNF451	0.000302622	0.0353872	13.4716	1	224.621	-0.662792
CD164	0.000262414	0.0344697	13.7555	1	224.621	-0.427221
TCTE3	0.000466404	0.043514	12.614	1	224.621	-1.44446
FAM126A	0.000340037	0.0375365	13.2398	1	224.621	-0.858217
FAM133B	0.000378009	0.0379492	13.0298	1	224.621	-0.438078
CNOT4	0.00021956	0.0323985	14.1116	1	224.621	-0.69264
PPP3CC	0.00052943	0.0440005	12.364	1	224.621	-0.414036
TERF1	8.81554e-05	0.0254963	15.9497	1	224.621	-0.613023
UTP23	6.86961e-06	0.00827845	21.2171	1	224.621	-0.648767
MTSS1	0.000607047	0.0474309	12.0947	1	224.621	-0.937466
LINC00861	0.000232768	0.0332342	13.9949	1	224.621	-0.638468
VLDLR	0.000382181	0.0379492	13.0081	1	224.621	-3.59105
RIC1	0.000165097	0.0293791	14.6831	1	224.621	-0.78347
PLAA	0.000239012	0.0332342	13.942	1	224.621	-0.544858
ACO1	0.000643116	0.0482938	11.9813	1	224.621	-1.05717
CEP78	0.000686415	0.0490721	11.8534	1	224.621	-0.62614
RABGAP1	0.000186204	0.0305988	14.4416	1	224.621	-0.905866
SH2D3C	0.000222819	0.0324709	14.0822	1	224.621	-0.609143
C9orf16	0.000148452	0.0293791	14.8968	1	224.621	0.303324
RPL7A	5.55841e-06	0.00730729	21.6621	1	224.621	0.324313
CELF2	1.58618e-05	0.0131132	19.4703	1	224.621	-0.470927
VIM	0.000268251	0.0344697	13.7117	1	224.621	0.506864
NSUN6	0.000159695	0.0293791	14.75	1	224.621	-0.878562
EPC1	0.000548294	0.0442954	12.295	1	224.621	-0.411009
DDX21	0.000153535	0.0293791	14.8291	1	224.621	-0.489885
GLUD1	0.000292884	0.0351845	13.5367	1	224.621	-0.401979
ATAD1	0.000514142	0.0436473	12.4217	1	224.621	-0.481876
CTBP2	0.000510205	0.0436473	12.4369	1	224.621	-1.32893
PTPRE	0.0002944	0.0351845	13.5264	1	224.621	-0.706207
ANO9	0.00027589	0.0344697	13.6557	1	224.621	1.50368
TMEM41B	0.000426109	0.0408683	12.7926	1	224.621	-0.714659
FNBP4	0.000101072	0.0256205	15.6727	1	224.621	-0.569207
FTH1	0.000120107	0.0280777	15.3239	1	224.621	0.339225
MALAT1	4.11102e-06	0.00594495	22.2978	1	224.621	-1.1315
RBM14	0.000301789	0.0353872	13.477	1	224.621	-0.545228
KDM2A	0.000503361	0.0436473	12.4635	1	224.621	-0.544604
RPS3	0.000130069	0.0280777	15.1631	1	224.621	0.271818
PCF11	3.67829e-05	0.018342	17.7335	1	224.621	-0.62167
CASP4	0.000426741	0.0408683	12.7897	1	224.621	0.41842
CEP164	0.000207403	0.0315711	14.2256	1	224.621	-0.793804
APLP2	6.47181e-05	0.0217648	16.5779	1	224.621	-0.663131
TAS2R14	0.000319288	0.0369378	13.3649	1	224.621	-1.24007
CASC1	0.000149638	0.0293791	14.8808	1	224.621	-10
PUS7L	0.000282247	0.0345896	13.6103	1	224.621	-0.681726
NACA	2.05249e-05	0.0133472	18.9361	1	224.621	0.298718
RAP1B	0.000205006	0.0315382	14.2489	1	224.621	-0.365918
SLC35E3	0.000279545	0.0345513	13.6295	1	224.621	-0.832446
ZFC3H1	5.41508e-05	0.0201674	16.9415	1	224.621	-0.784776
RPL6	5.95139e-07	0.00215158	26.4253	1	224.621	0.363314
ZNF10	2.74265e-05	0.0152886	18.3374	1	224.621	-1.22751
ZMYM2	7.0217e-05	0.0220741	16.4119	1	224.621	-0.620909
GTF3A	4.32301e-05	0.0189439	17.4023	1	224.621	0.348177
SLC46A3	0.000129721	0.0280777	15.1685	1	224.621	-0.778333
N4BP2L2	0.000102758	0.0256205	15.6392	1	224.621	-0.491192
SUPT20H	0.000158633	0.0293791	14.7634	1	224.621	-0.540541
FNDC3A	0.000276501	0.0344697	13.6513	1	224.621	-0.742219
TBC1D4	0.000519144	0.0436473	12.4026	1	224.621	-1.18245
ANKRD10	5.59687e-05	0.0202341	16.8741	1	224.621	-0.479232
CDC16	0.000192173	0.0306347	14.3784	1	224.621	-0.650403
ARHGEF40	0.000680086	0.0490721	11.8716	1	224.621	-5.05057
MIS18BP1	4.11063e-05	0.0185762	17.5055	1	224.621	-0.677652
PSMC6	0.000699832	0.0493672	11.8155	1	224.621	-0.456127
GMFB	0.000156052	0.0293791	14.7964	1	224.621	-0.643052
RAD51B	0.000487748	0.0436473	12.5257	1	224.621	-0.797772
TRIP11	0.000329442	0.0375365	13.3027	1	224.621	-0.568198
HERC2	0.000121511	0.0280777	15.3004	1	224.621	-0.781651
AQR	0.000688862	0.0490721	11.8464	1	224.621	-0.683971
TMEM87A	0.000185179	0.0305988	14.4527	1	224.621	-0.508229
SNAP23	0.00049895	0.0436473	12.4809	1	224.621	-0.430744
BLOC1S6	0.000147797	0.0293791	14.9057	1	224.621	-0.547041
PIGB	0.000166887	0.0293791	14.6615	1	224.621	-0.663774
TCF12	0.000508282	0.0436473	12.4443	1	224.621	-0.657027
ICE2	0.000611469	0.0474309	12.0804	1	224.621	-0.648303
ZWILCH	3.98074e-05	0.0185695	17.5713	1	224.621	-1.20738
MYO9A	0.00059722	0.0474309	12.1268	1	224.621	-0.755278
CHD2	5.43897e-05	0.0201674	16.9325	1	224.621	-0.570387
MEF2A	0.000681268	0.0490721	11.8682	1	224.621	-0.65642
TMEM219	6.81304e-05	0.0218941	16.4733	1	224.621	0.345474
VPS35	0.000135744	0.0284492	15.077	1	224.621	-0.585029
GLOD4	0.00061212	0.0474309	12.0783	1	224.621	-0.422913
RAI1	0.000130088	0.0280777	15.1628	1	224.621	-1.32871
WSB1	0.000224541	0.0324709	14.0668	1	224.621	-0.579712
RPL23A	5.34444e-05	0.0201674	16.9684	1	224.621	0.382718
RPL19	0.000376516	0.0379492	13.0377	1	224.621	0.314465
NSF	0.000447094	0.0419833	12.6976	1	224.621	-1.03381
KPNB1	0.000124282	0.0280777	15.2549	1	224.621	-0.488697
LUC7L3	0.000430636	0.0409699	12.7717	1	224.621	-0.606588
RPTOR	2.10473e-05	0.0133472	18.8841	1	224.621	-0.84425
SMCHD1	0.000602651	0.0474309	12.109	1	224.621	-0.573422
NDUFV2-AS1	0.000504401	0.0436473	12.4595	1	224.621	-0.961656
MPPE1	0.000490686	0.0436473	12.5138	1	224.621	-0.462211
RNMT	0.000269605	0.0344697	13.7016	1	224.621	-0.509788
MAPRE2	2.03805e-05	0.0133472	18.9507	1	224.621	-0.58419
RPL17	0.000276133	0.0344697	13.654	1	224.621	0.341732
PIGN	0.000647716	0.0482938	11.9673	1	224.621	-0.910218
ATP9B	5.9964e-05	0.0211498	16.7334	1	224.621	-0.924208
ZNF426	0.000124942	0.0280777	15.2442	1	224.621	-0.834124
ILF3	0.000269742	0.0344697	13.7006	1	224.621	-0.44411
PRKCSH	0.000472639	0.043534	12.5878	1	224.621	-0.446246
ZNF844	0.000419043	0.0406697	12.8257	1	224.621	-2.32448
C19orf53	2.7488e-05	0.0152886	18.3328	1	224.621	0.357932
RPL18A	0.000495596	0.0436473	12.4942	1	224.621	0.30958
ZNF492	0.00067453	0.0490721	11.8877	1	224.621	-10
ZNF302	1.20313e-05	0.0124275	20.0452	1	224.621	-0.804297
LINC00665	0.000481387	0.0436473	12.5516	1	224.621	-1.87569
RPS19	0.000345271	0.0378255	13.2095	1	224.621	0.261191
TMC4	5.17792e-05	0.0201674	17.033	1	224.621	-1.98616
LENG8	0.00066329	0.048708	11.9207	1	224.621	-0.51552
A1BG	0.000357837	0.0379492	13.1386	1	224.621	0.830655
RBM39	1.26844e-07	0.000917146	29.792	1	224.621	-0.528183
STK4	0.000352334	0.0379492	13.1693	1	224.621	-0.436741
NFATC2	7.72289e-06	0.00859083	20.9716	1	224.621	-0.648803
NRIP1	0.000237464	0.0332342	13.955	1	224.621	-1.51071
DIP2A	0.000101153	0.0256205	15.671	1	224.621	-0.905674
LINC01311	0.000267062	0.0344697	13.7205	1	224.621	-2.41122
APOBEC3D	0.000634538	0.0480422	12.0077	1	224.621	-0.924755
EP300	0.000174295	0.0296526	14.5743	1	224.621	-0.653507
SMDT1	9.27032e-05	0.0256205	15.8477	1	224.621	0.582212
TBC1D22A	0.000361058	0.0379492	13.1208	1	224.621	-0.576532
GRIPAP1	0.000160331	0.0293791	14.742	1	224.621	-0.647635
MOSPD1	0.000333086	0.0375365	13.2809	1	224.621	-0.856234

[truncated: 11 more sheets: CD8 Tn, DC, MAIT, Mono classical, Mono non-classical, NK CD56-high, NK CD56-low, NKT, pDC, Tgd, Treg]
