# Supplementary material for: An integrated single-cell atlas of blood immune cells in aging
Source: NPJ Aging. 2024 Nov 29;10(1):59. doi: 10.1038/s41514-024-00185-x (PMC11606963; doi:10.1038/s41514-024-00185-x)
Supplement: Supplementary file 14 — Table S13 [file 41514_2024_185_MOESM14_ESM.xlsx]

## Sheet: Legend
Supplementary table 13	Differentially expressed genes detected by pseudobulk in ageing in HRA000624

## Sheet: B atypical
name	pval	adj_pval	f_statistic	df1	df2	lfc
JAK1	1.47897e-05	0.0446014	19.2304	1	404.814	-0.80991
TBCA	1.54213e-05	0.0446014	19.1467	1	404.814	0.48751
DEK	1.05523e-05	0.0446014	19.9066	1	404.814	-0.720669
LSM1	4.52871e-06	0.0327449	21.6099	1	404.814	1.52161
RPS3	3.09295e-06	0.0327449	22.3816	1	404.814	0.369085

## Sheet: B memory
name	pval	adj_pval	f_statistic	df1	df2	lfc
UBXN11	0.000186783	0.032693	14.2209	1	404.814	0.729883
MRPL37	0.000101742	0.0262017	15.4087	1	404.814	0.519226
USP1	2.62829e-05	0.0146184	18.0834	1	404.814	-0.565478
SRSF11	0.000201024	0.0341448	14.0778	1	404.814	-0.350968
DPYD	0.000119674	0.0274699	15.0905	1	404.814	-1.02965
RNPC3	5.54031e-05	0.0215668	16.6052	1	404.814	-0.682145
CEPT1	0.000254617	0.0364265	13.6184	1	404.814	-0.553559
NBPF20	7.4511e-05	0.0236858	16.0209	1	404.814	-1.46754
NBPF10	1.6274e-05	0.0126609	19.0392	1	404.814	-1.19256
NBPF14	0.000184637	0.032693	14.2434	1	404.814	-1.10499
S100A10	0.000238442	0.0355691	13.7458	1	404.814	0.520145
LMNA	0.000247774	0.0363694	13.6713	1	404.814	1.63364
DCAF8	6.48802e-05	0.0215668	16.2936	1	404.814	-0.43501
ATF6	0.000175828	0.032693	14.3387	1	404.814	-0.568131
KIAA0040	7.72873e-05	0.0236858	15.9489	1	404.814	-0.503268
KDM5B	0.000108063	0.0264864	15.2905	1	404.814	-0.820301
NUCKS1	0.000118805	0.0274699	15.1048	1	404.814	-0.387907
GUK1	0.000211359	0.0347325	13.9802	1	404.814	0.267183
DNAJC27	0.0003801	0.043624	12.8426	1	404.814	-0.970415
MORN2	0.000439224	0.0484856	12.5637	1	404.814	1.40732
EML4	7.7213e-05	0.0236858	15.9508	1	404.814	-0.530404
MSH2	0.000219674	0.035155	13.9052	1	404.814	-0.743797
BCL11A	0.000173654	0.032693	14.3629	1	404.814	-0.583208
REL	0.000100337	0.0262017	15.436	1	404.814	-0.444722
ACTR2	0.000169377	0.032693	14.4116	1	404.814	-0.434426
GMCL1	5.73226e-05	0.0215668	16.5379	1	404.814	-0.631279
RGPD2	0.000265954	0.0369804	13.5338	1	404.814	-3.6884
SLC35F5	0.000142819	0.0312582	14.7446	1	404.814	-0.791963
INSIG2	0.000324682	0.0422516	13.1473	1	404.814	-0.662284
MGAT5	0.000146479	0.0312582	14.6951	1	404.814	-0.927688
HNRNPA3	8.27179e-05	0.0243373	15.8153	1	404.814	-0.258655
SF3B1	0.000148171	0.0312582	14.6727	1	404.814	-0.31681
GIGYF2	0.000132983	0.0295857	14.8841	1	404.814	-0.699951
VHL	0.000333382	0.0426641	13.0961	1	404.814	-0.388758
WDR48	6.43824e-05	0.0215668	16.3088	1	404.814	-0.672039
KIF9	3.37845e-06	0.00691046	22.2027	1	404.814	-1.93569
TMF1	0.000227541	0.0353814	13.8368	1	404.814	-0.543551
GPR15	8.94809e-05	0.0248843	15.6609	1	404.814	1.58416
SLC33A1	0.000359782	0.0429984	12.9488	1	404.814	-0.691946
KLHL24	8.7608e-05	0.0248412	15.7024	1	404.814	-0.571407
PPP1R2	5.49451e-05	0.0215668	16.6216	1	404.814	-0.3493
ATP10D	6.92322e-06	0.00910151	20.7537	1	404.814	-0.976363
USO1	3.68439e-05	0.01776	17.4125	1	404.814	-0.6273
COQ2	0.000343332	0.0428462	13.0392	1	404.814	-0.848629
CCSER1	0.000256933	0.0364265	13.6008	1	404.814	-1.26837
NAA15	0.000103866	0.0262017	15.3682	1	404.814	-0.546207
RAB33B	0.000151786	0.0312582	14.6256	1	404.814	-0.934012
MAP9	0.000412932	0.045934	12.6827	1	404.814	-0.73871
SUB1	0.000105089	0.0262017	15.3452	1	404.814	0.266844
TNPO1	1.98451e-05	0.0128952	18.6431	1	404.814	-0.723624
RASA1	0.000183855	0.032693	14.2517	1	404.814	-0.838592
C5orf24	1.32861e-05	0.0122483	19.4449	1	404.814	-0.714622
HIGD2A	0.000232742	0.0355691	13.7928	1	404.814	0.298418
C6orf89	1.94061e-05	0.0128952	18.6877	1	404.814	-0.573831
SEC63	4.31806e-05	0.0195136	17.098	1	404.814	-0.495777
CDC40	6.29562e-05	0.0215668	16.353	1	404.814	-0.441699
SHPRH	7.56324e-06	0.00911434	20.5757	1	404.814	-0.806953
PPIL4	0.000189905	0.032693	14.1886	1	404.814	-0.713026
HNRNPA2B1	9.00695e-07	0.00260499	24.8946	1	404.814	-0.29503
MRPS24	7.86196e-05	0.0236858	15.9153	1	404.814	0.372481
KRIT1	5.48951e-05	0.0215668	16.6234	1	404.814	-0.717965
WASL	1.79001e-05	0.0128952	18.8489	1	404.814	-1.07056
MTPN	3.31763e-08	0.000333225	31.732	1	404.814	-0.484772
GIMAP7	0.000216349	0.0351531	13.9348	1	404.814	-2.16098
KIAA2026	9.25704e-05	0.0252577	15.5942	1	404.814	-0.834783
SNAPC3	4.30614e-05	0.0195136	17.1035	1	404.814	-0.764372
ZCCHC7	0.000367278	0.0435173	12.9089	1	404.814	-0.407016
BICD2	2.96338e-06	0.00691046	22.4684	1	404.814	-0.86096
STX17	2.58744e-05	0.0146184	18.1145	1	404.814	-0.632055
GAPVD1	0.000238587	0.0355691	13.7446	1	404.814	-0.555815
FAM102A	0.000236942	0.0355691	13.7581	1	404.814	0.401627
RXRA	0.00015347	0.0312582	14.6041	1	404.814	-2.27525
ZNF33A	0.000395637	0.0450497	12.7653	1	404.814	-0.598536
JMJD1C	0.000261266	0.0366812	13.5683	1	404.814	-0.524081
BTAF1	4.60861e-08	0.000333225	31.0443	1	404.814	-0.897454
ADD3	0.000111809	0.0266087	15.2237	1	404.814	-0.338328
TRAF6	0.000351451	0.0428462	12.994	1	404.814	-0.657924
FNBP4	0.000372014	0.0435173	12.8842	1	404.814	-0.443744
UVRAG	0.000327237	0.0422516	13.1321	1	404.814	-0.420522
APLP2	0.000314311	0.0414616	13.2101	1	404.814	-0.742291
KDM5A	1.04412e-07	0.000503301	29.3397	1	404.814	-0.685176
CD9	4.45841e-06	0.00716367	21.6415	1	404.814	-1.89725
PUS7L	0.000112242	0.0266087	15.2161	1	404.814	-0.72555
NAP1L1	3.29006e-05	0.016992	17.6371	1	404.814	-0.457296
UBE2N	0.000298162	0.0402964	13.3122	1	404.814	0.291817
SLC8B1	0.000355546	0.0428462	12.9716	1	404.814	-1.07037
RFXAP	0.000151848	0.0312582	14.6248	1	404.814	-1.01974
NAA16	3.27344e-07	0.00118343	26.974	1	404.814	-1.0706
ITM2B	1.66349e-05	0.0126609	18.9953	1	404.814	-0.327485
ARID4A	0.000376499	0.0435564	12.861	1	404.814	-0.429645
RBM25	0.000400334	0.0452284	12.7425	1	404.814	-0.326917
NUMB	0.000249151	0.0363694	13.6605	1	404.814	-0.475424
ABCD4	9.71869e-06	0.0100387	20.0718	1	404.814	-0.730459
SPTLC2	2.05097e-05	0.0128952	18.5774	1	404.814	-0.608215
DDX24	3.82295e-06	0.00691046	21.9524	1	404.814	-0.417215
MGA	8.41481e-05	0.0243373	15.7816	1	404.814	-0.664174
HYPK	0.000315385	0.0414616	13.2035	1	404.814	-1.32897
CSNK1G1	2.62351e-05	0.0146184	18.087	1	404.814	-0.940062
AKAP13	0.00020639	0.0343058	14.0265	1	404.814	-0.364602
CHD2	1.51284e-05	0.0126609	19.1851	1	404.814	-0.569358
ZNF75A	0.000189022	0.032693	14.1977	1	404.814	-0.498938
SRCAP	1.35518e-05	0.0122483	19.4053	1	404.814	-0.743555
FUS	0.000277359	0.038199	13.4524	1	404.814	-0.293426
NCBP3	0.000355332	0.0428462	12.9728	1	404.814	-0.504262
SLFN5	0.00016001	0.0316973	14.5226	1	404.814	-1.90056
RPL23	6.56206e-05	0.0215668	16.2712	1	404.814	-0.34166
DNAJC7	0.000304734	0.0408033	13.27	1	404.814	-0.321964
STAT3	5.92958e-06	0.00857476	21.0659	1	404.814	-0.458167
LUC7L3	5.95342e-05	0.0215668	16.4632	1	404.814	-0.439336
MSI2	0.000101959	0.0262017	15.4045	1	404.814	-0.83695
ROCK1	0.000155842	0.0313005	14.5741	1	404.814	-0.395174
PIAS2	0.000170394	0.032693	14.3999	1	404.814	-0.854627
VPS4B	0.000223652	0.035155	13.8703	1	404.814	-0.468859
SAFB2	6.37055e-05	0.0215668	16.3296	1	404.814	-0.458569
ZNF562	0.000179289	0.032693	14.3007	1	404.814	-1.0318
PDCD5	6.0648e-05	0.0215668	16.4267	1	404.814	0.355464
SYT5	0.000282297	0.0385122	13.4182	1	404.814	-10
XRN2	6.48649e-05	0.0215668	16.2941	1	404.814	-0.383245
RBM39	0.00020306	0.0341448	14.0582	1	404.814	-0.328852
STK4	0.000348422	0.0428462	13.0108	1	404.814	-0.338311
FAM217B	0.000223654	0.035155	13.8702	1	404.814	-0.600978
LIME1	0.000373152	0.0435173	12.8783	1	404.814	0.439611
LTN1	0.0002515	0.0363694	13.6423	1	404.814	-0.762188
RUNX1	2.96018e-05	0.0158545	17.8469	1	404.814	-1.03274
YBEY	0.000187146	0.032693	14.2171	1	404.814	-0.952025
MIATNB	3.46954e-05	0.017301	17.5316	1	404.814	-0.750856
TNRC6B	9.47204e-06	0.0100387	20.1234	1	404.814	-0.617387
UBQLN2	0.000351508	0.0428462	12.9937	1	404.814	-0.453579
TMEM185A	0.000126441	0.0285697	14.9828	1	404.814	-1.06875

## Sheet: B naive
name	pval	adj_pval	f_statistic	df1	df2	lfc
LRRC47	0.000233078	0.0166036	13.79	1	404.814	-0.50157
RERE	0.000489899	0.0250916	12.3535	1	404.814	-0.493819
CDC42	0.00083761	0.0330109	11.3253	1	404.814	-0.41729
HNRNPR	0.000280062	0.0183257	13.4336	1	404.814	-0.299875
SRRM1	0.00012217	0.0120183	15.0501	1	404.814	-0.367527
RSRP1	1.61711e-05	0.00416586	19.0518	1	404.814	-0.491229
TMEM50A	0.000329262	0.0202501	13.1202	1	404.814	-0.293923
STX12	0.000188223	0.0147825	14.2059	1	404.814	-0.44994
GMEB1	0.0012969	0.0420008	10.4934	1	404.814	-0.480514
KPNA6	0.000211618	0.0153581	13.9778	1	404.814	-0.49133
LCK	0.000844781	0.0330109	11.309	1	404.814	-0.410183
KIAA0319L	0.000257944	0.0175867	13.5932	1	404.814	-0.655627
MTF1	0.000257937	0.0175867	13.5932	1	404.814	-0.63888
AKIRIN1	0.00107943	0.0376135	10.8419	1	404.814	-0.358276
MACF1	0.000241281	0.0169377	13.7228	1	404.814	-0.524622
NASP	0.000346617	0.0206126	13.0208	1	404.814	-0.400376
FAAH	0.000537246	0.0266066	12.176	1	404.814	-3.65698
SSBP3	5.74705e-05	0.00856265	16.5329	1	404.814	-2.02244
JUN	0.00102224	0.0364103	10.9455	1	404.814	-1.38065
LEPROT	0.000208601	0.0153581	14.0058	1	404.814	-0.620808
MIER1	0.000978746	0.0356515	11.0283	1	404.814	-0.439901
SRSF11	4.00491e-07	0.000460602	26.5584	1	404.814	-0.476402
RPF1	0.00105679	0.0371832	10.8822	1	404.814	0.39517
HS2ST1	0.00120496	0.0407149	10.6329	1	404.814	-0.541333
LMO4	0.00109721	0.0381412	10.8109	1	404.814	-0.592114
ZNF644	0.000148563	0.0131545	14.6675	1	404.814	-0.543106
RPL5	1.22325e-05	0.00348887	19.6104	1	404.814	0.276698
DR1	6.23846e-05	0.00856265	16.371	1	404.814	-0.426665
RNPC3	0.000184722	0.014745	14.2425	1	404.814	-0.595346
PRPF38B	7.96969e-09	1.87347e-05	34.7333	1	404.814	-0.653204
CEPT1	0.00093516	0.0344713	11.1151	1	404.814	-0.464151
CAPZA1	0.000189113	0.0147825	14.1967	1	404.814	-0.384698
SIKE1	0.000728018	0.0303397	11.5933	1	404.814	-0.562989
NBPF20	0.00170819	0.0498026	9.97233	1	404.814	-1.14651
NBPF10	2.83079e-05	0.00610987	17.9357	1	404.814	-1.2043
PPIAL4G	0.000756339	0.0310722	11.5203	1	404.814	-2.1952
ASH1L	0.000490975	0.0250916	12.3492	1	404.814	-0.619854
GON4L	0.000561455	0.0267079	12.0913	1	404.814	-0.395733
ISG20L2	0.000208594	0.0153581	14.0058	1	404.814	-0.480553
DCAF8	0.000901163	0.0338432	11.1857	1	404.814	-0.345924
F11R	0.000697335	0.0295723	11.6757	1	404.814	-1.05414
ARHGAP30	5.50631e-05	0.00856202	16.6173	1	404.814	-0.41591
UHMK1	2.22153e-05	0.00526647	18.4181	1	404.814	-0.541725
CD247	0.000106656	0.0111989	15.3162	1	404.814	-1.71473
TIPRL	0.00162729	0.048321	10.0639	1	404.814	-0.392709
SFT2D2	0.000143129	0.0130949	14.7404	1	404.814	-0.551016
PRRC2C	9.28908e-05	0.0106697	15.5874	1	404.814	-0.426708
RABGAP1L	0.000212407	0.0153581	13.9706	1	404.814	-0.488516
KIAA0040	6.58611e-05	0.00869919	16.264	1	404.814	-0.476714
MR1	0.000156342	0.0132214	14.5679	1	404.814	-0.750911
B3GALT2	0.00139886	0.0442645	10.35	1	404.814	-10
ATP2B4	0.000652232	0.0283731	11.8038	1	404.814	-1.71577
MDM4	4.85634e-05	0.00816599	16.8656	1	404.814	-0.591941
RBBP5	0.000458331	0.0243674	12.4817	1	404.814	-0.693753
DSTYK	0.00115414	0.0394563	10.7147	1	404.814	-0.734126
NUCKS1	6.6811e-05	0.00870409	16.2358	1	404.814	-0.372905
RASSF5	3.52503e-05	0.00678482	17.5002	1	404.814	-0.378261
TAF1A	0.000353769	0.0207124	12.9813	1	404.814	-0.753775
TTC13	0.00104688	0.0369242	10.9002	1	404.814	-0.570471
TSNAX	9.35869e-06	0.00294209	20.1476	1	404.814	-0.508111
MTR	7.2893e-07	0.000620062	25.328	1	404.814	-0.803978
RNASEH1	0.000185574	0.014745	14.2335	1	404.814	-0.462007
LAPTM4A	0.000707748	0.0299262	11.6473	1	404.814	-0.33982
ATAD2B	6.2311e-05	0.00856265	16.3733	1	404.814	-0.66333
DNMT3A	0.000393141	0.0220357	12.7775	1	404.814	-0.737543
RAB10	0.000921926	0.0341845	11.1423	1	404.814	-0.345741
PPP1CB	0.000282108	0.0183764	13.4195	1	404.814	-0.504774
WDR43	2.39047e-05	0.00557559	18.2721	1	404.814	-0.579978
BIRC6	0.000623762	0.0276694	11.8894	1	404.814	-0.495123
GPATCH11	6.49958e-07	0.00058744	25.5632	1	404.814	-0.859694
EML4	0.000179892	0.0145548	14.2941	1	404.814	-0.511042
SRBD1	6.21882e-05	0.00856265	16.3772	1	404.814	-0.734812
RHOQ	0.00080958	0.032611	11.3903	1	404.814	-0.734037
SPTBN1	0.00057548	0.0270195	12.044	1	404.814	-0.522267
RTN4	1.64203e-05	0.00416586	19.0213	1	404.814	-0.474581
PPP4R3B	2.00342e-05	0.00499509	18.6241	1	404.814	-0.504039
EHBP1	4.25519e-05	0.00769178	17.1271	1	404.814	-0.865978
SERTAD2	0.000458019	0.0243674	12.483	1	404.814	-0.501996
ACTR2	4.14067e-07	0.000460602	26.4898	1	404.814	-0.578864
GFPT1	0.00169134	0.0496077	9.99103	1	404.814	-0.649787
TIA1	0.000169759	0.0139482	14.4072	1	404.814	-0.496532
C2orf68	0.000754157	0.0310709	11.5258	1	404.814	-0.530963
RPIA	0.000560402	0.0267079	12.095	1	404.814	-0.385164
TTL	0.0001281	0.0122925	14.9573	1	404.814	-1.44124
SLC35F5	0.000387258	0.0218755	12.8066	1	404.814	-0.686662
ACTR3	3.04601e-06	0.00129554	22.4126	1	404.814	-0.389728
IWS1	0.00128209	0.0416848	10.5152	1	404.814	-0.466807
MYO7B	2.12053e-05	0.00517306	18.5109	1	404.814	-1.20308
LIMS2	0.000145791	0.0130949	14.7043	1	404.814	-1.07815
WDR33	4.69632e-09	1.35827e-05	35.8532	1	404.814	-0.619789
PLEKHB2	0.000111029	0.0112561	15.2374	1	404.814	-0.524202
RAB3GAP1	0.000585537	0.0272265	12.0107	1	404.814	-0.471597
UBXN4	0.00065336	0.0283731	11.8005	1	404.814	-0.362369
BAZ2B	0.000548092	0.0266867	12.1376	1	404.814	-0.831126
SSB	3.04411e-05	0.00624136	17.7914	1	404.814	-0.323918
HNRNPA3	5.28422e-05	0.00839727	16.6987	1	404.814	-0.258521
TTC30A	0.000237891	0.0168634	13.7503	1	404.814	-1.53811
FKBP7	0.000375802	0.0216478	12.8646	1	404.814	-1.67183
CCDC141	1.02353e-05	0.00314919	19.9678	1	404.814	-1.17173
ANKAR	0.000456548	0.0243674	12.4892	1	404.814	-0.520587
PMS1	0.000275746	0.018208	13.4637	1	404.814	-0.546674
STK17B	1.69909e-06	0.00100139	23.5988	1	404.814	-0.568944
SF3B1	1.47611e-05	0.00402755	19.2342	1	404.814	-0.351727
BZW1	0.000120052	0.0120139	15.0843	1	404.814	-0.312601
CASP8	0.000530972	0.0263862	12.1986	1	404.814	-0.462327
EEF1B2	0.000895102	0.0338432	11.1986	1	404.814	0.285933
CREB1	0.00123486	0.040803	10.5864	1	404.814	-0.370556
IDH1	0.000309817	0.0193951	13.238	1	404.814	-0.823358
PIKFYVE	0.000773052	0.0316688	11.4785	1	404.814	-0.511151
ANKZF1	0.000507064	0.0255493	12.2872	1	404.814	-0.437015
PSMD1	0.000181956	0.0146181	14.2719	1	404.814	-0.494859
DIS3L2	0.000640232	0.0282268	11.8394	1	404.814	-0.531481
GIGYF2	4.57848e-05	0.00797704	16.9821	1	404.814	-0.683576
DGKD	0.000101676	0.0110257	15.41	1	404.814	-0.496088
ARPC4	8.42002e-06	0.00270582	20.3599	1	404.814	-0.375988
RAF1	0.000487978	0.0250916	12.361	1	404.814	-0.418741
OXNAD1	0.00018016	0.0145548	14.2912	1	404.814	-1.30187
KAT2B	0.00129827	0.0420008	10.4914	1	404.814	-0.771594
WDR48	0.00142869	0.0446226	10.31	1	404.814	-0.4861
RPL14	7.03544e-05	0.00884691	16.134	1	404.814	0.273085
KIF9	0.000153828	0.0132214	14.5995	1	404.814	-1.43061
RBM6	0.0016769	0.0494526	10.0072	1	404.814	-0.379343
ABHD14B	0.000161633	0.0135894	14.5029	1	404.814	0.353347
RPL29	4.99781e-05	0.00821289	16.8088	1	404.814	0.268597
WDR82	0.00107181	0.0375289	10.8554	1	404.814	-0.458429
DNASE1L3	0.000176472	0.0144179	14.3315	1	404.814	-1.21447
SENP7	0.000100142	0.0109709	15.4398	1	404.814	-0.660835
BBX	0.000661916	0.028573	11.7756	1	404.814	-0.364135
IFT57	0.000211367	0.0153581	13.9801	1	404.814	0.4088
CD96	4.34778e-17	6.28733e-13	77.2476	1	404.814	-2.99294
ATP6V1A	0.00046991	0.024679	12.4336	1	404.814	-0.585357
RAB7A	0.000377474	0.0216478	12.856	1	404.814	-0.260872
SLC25A36	9.45341e-05	0.0106701	15.553	1	404.814	-0.520422
XRN1	0.00153432	0.0469088	10.1751	1	404.814	-0.567144
U2SURP	0.00100972	0.0362245	10.969	1	404.814	-0.371679
RAP2B	3.06436e-05	0.00624136	17.7782	1	404.814	-0.702781
RSRC1	7.88286e-05	0.00966051	15.9101	1	404.814	-0.469183
PDCD10	6.08288e-05	0.00856265	16.4208	1	404.814	-0.352876
TTC14	2.57087e-05	0.00571959	18.1273	1	404.814	-0.584493
SENP2	0.00134361	0.0429156	10.4263	1	404.814	-0.63192
PPP1R2	0.000205057	0.0153581	14.0391	1	404.814	-0.312175
PAK2	3.82384e-06	0.0015799	21.952	1	404.814	-0.436636
FAM193A	0.000135365	0.0127942	14.8494	1	404.814	-0.774632
MRFAP1L1	0.00137144	0.0436837	10.3875	1	404.814	-0.32158
ANAPC4	0.000712239	0.0300283	11.6352	1	404.814	-0.533664
UBE2K	0.000120965	0.0120139	15.0695	1	404.814	-0.447007
TMEM33	0.000856032	0.0330109	11.2837	1	404.814	-0.650403
CHIC2	0.000211139	0.0153581	13.9822	1	404.814	-0.459644
GRSF1	5.75008e-05	0.00856265	16.5318	1	404.814	-0.334547
HELQ	0.000783132	0.0319911	11.4537	1	404.814	-0.45223
DAPP1	0.000806702	0.0325858	11.3971	1	404.814	-0.464317
PPP3CA	4.84195e-05	0.00816599	16.8714	1	404.814	-0.577695
MANBA	7.07394e-06	0.00237898	20.7103	1	404.814	-0.589254
OSTC	0.00101697	0.036312	10.9554	1	404.814	-0.298309
PLA2G12A	0.000292685	0.0186773	13.3481	1	404.814	-0.695568
ELMOD2	0.00158471	0.0474462	10.114	1	404.814	-0.66165
SMARCA5	0.000597747	0.0273101	11.9711	1	404.814	-0.40899
ARFIP1	0.000378663	0.0216478	12.85	1	404.814	-0.587071
CDKN2AIP	0.000206664	0.0153581	14.0239	1	404.814	-0.486641
ANKH	0.00024411	0.0169715	13.7002	1	404.814	-0.955975
SLC38A9	9.62461e-07	0.000695907	24.7589	1	404.814	-1.11754
SREK1	5.40853e-05	0.00850138	16.6527	1	404.814	-0.480219
HMGCR	0.000278666	0.0183172	13.4433	1	404.814	-0.937217
RASA1	2.41502e-06	0.00120426	22.8836	1	404.814	-0.906217
LNPEP	0.00117379	0.0399394	10.6827	1	404.814	-0.420362
PGGT1B	0.000204195	0.0153581	14.0473	1	404.814	-0.512167
CCDC112	6.85617e-05	0.00884691	16.1848	1	404.814	-0.625496
CDKL3	0.000957669	0.0349718	11.0698	1	404.814	-1.70273
C5orf24	0.00148196	0.0456943	10.2408	1	404.814	-0.486491
ANKHD1	0.000670461	0.028685	11.751	1	404.814	-0.378066
TAF7	0.000155369	0.0132214	14.58	1	404.814	-0.38288
NR3C1	2.12101e-06	0.00109542	23.1474	1	404.814	-0.520703
LARS	0.000151002	0.0131545	14.6357	1	404.814	-0.473595
CSNK1A1	6.76217e-06	0.00237898	20.8011	1	404.814	-0.378415
G3BP1	0.000674363	0.0287668	11.7399	1	404.814	-0.346451
LARP1	0.000522308	0.0261353	12.2302	1	404.814	-0.571884
CNOT8	0.00103178	0.03666	10.9278	1	404.814	-0.319661
UBLCP1	4.34486e-05	0.00775691	17.0858	1	404.814	-0.444645
MAT2B	8.22258e-05	0.00990889	15.8271	1	404.814	-0.276586
HIGD2A	0.000899771	0.0338432	11.1887	1	404.814	0.281646
CANX	0.000332204	0.0202501	13.1029	1	404.814	-0.34374
BTNL9	0.000570432	0.0269367	12.0609	1	404.814	1.42279
DEK	0.000734411	0.0304351	11.5766	1	404.814	-0.298288
SOX4	0.000482301	0.0250883	12.3835	1	404.814	-1.10961
HIST1H4E	8.90204e-05	0.0103816	15.671	1	404.814	-2.13372
ABCF1	0.0016571	0.0491052	10.0296	1	404.814	-0.390037
BRD2	0.000849366	0.0330109	11.2987	1	404.814	-0.33205
PFDN6	0.0014107	0.0442794	10.334	1	404.814	-0.378133
STK38	0.00120574	0.0407149	10.6317	1	404.814	-0.468282
MRPS10	0.00042546	0.0232173	12.6251	1	404.814	-0.437559
RPL7L1	0.000111307	0.0112561	15.2325	1	404.814	-0.455132
ABCC10	0.000581956	0.0271473	12.0225	1	404.814	-0.845785
DST	0.00169899	0.0496344	9.98252	1	404.814	-10
UBE2J1	6.31702e-05	0.00856265	16.3463	1	404.814	-0.455537
USP45	0.00118229	0.0401339	10.669	1	404.814	-0.680478
HACE1	0.000290947	0.0186773	13.3597	1	404.814	-0.934454
OSTM1	0.000148661	0.0131545	14.6663	1	404.814	-0.535091
CD164	0.000257906	0.0175867	13.5935	1	404.814	-0.340557
CDC40	1.23043e-05	0.00348887	19.5987	1	404.814	-0.460385
CDK19	0.000301773	0.0190565	13.2889	1	404.814	-0.743045
GOPC	0.000324036	0.0200252	13.1511	1	404.814	-0.434773
SERINC1	0.000333277	0.0202501	13.0967	1	404.814	-0.390745
CCDC28A	0.00140801	0.0442794	10.3376	1	404.814	-0.493546
SHPRH	3.25989e-05	0.00645771	17.6554	1	404.814	-0.703028
HNRNPA2B1	1.6508e-09	5.96806e-06	38.0782	1	404.814	-0.362025
TAX1BP1	0.000193692	0.0149182	14.1501	1	404.814	-0.368834
AVL9	0.001046	0.0369242	10.9018	1	404.814	-0.54363
VPS41	0.0001675	0.0139482	14.4333	1	404.814	-0.518787
LINC00265	0.00101201	0.0362245	10.9646	1	404.814	-0.887132
SUGCT	9.06128e-08	0.000163794	29.6344	1	404.814	-4.1729
BAZ1B	0.00150435	0.0462	10.2124	1	404.814	-0.554597
FAM133B	0.00140462	0.0442794	10.3422	1	404.814	-0.336139
CDK6	4.76988e-06	0.00191603	21.505	1	404.814	-0.955977
ZKSCAN1	0.000621767	0.0276694	11.8955	1	404.814	-0.424083
STAG3	6.55421e-12	4.73902e-08	50.0777	1	404.814	1.41612
NAPEPLD	0.000465618	0.0245741	12.4513	1	404.814	-0.708489
CDHR3	0.000424075	0.0232173	12.6314	1	404.814	-0.954354
SLC35B4	0.000553577	0.0267079	12.1185	1	404.814	-0.815697
CNOT4	0.000814455	0.0326256	11.3788	1	404.814	-0.506039
MTPN	9.06875e-09	1.87347e-05	34.4603	1	404.814	-0.482536
LUC7L2	0.00124791	0.0410138	10.5664	1	404.814	-0.296679
GIMAP7	3.16187e-05	0.00635052	17.716	1	404.814	-2.04863
GIMAP4	0.0002717	0.0180232	13.4924	1	404.814	-1.37915
GIMAP6	4.93828e-05	0.00820834	16.8325	1	404.814	-2.94098
GIMAP1	0.000623316	0.0276694	11.8907	1	404.814	-1.39832
WDR60	0.000353777	0.0207124	12.9813	1	404.814	-0.815808
SLC25A37	1.4401e-06	0.000905445	23.9359	1	404.814	-0.739481
INTS9	0.000571853	0.0269367	12.0561	1	404.814	-0.519865
AP3M2	6.25063e-05	0.00856265	16.3671	1	404.814	-1.04252
PCMTD1	0.00059113	0.0273101	11.9925	1	404.814	-0.417772
TGS1	0.0013062	0.0420689	10.4798	1	404.814	-0.428327
ASPH	6.61719e-05	0.00869919	16.2547	1	404.814	-0.92612
DCAF13	0.00134397	0.0429156	10.4258	1	404.814	-0.403339
RAD21	0.000109734	0.0112544	15.2604	1	404.814	-0.351199
LINC00861	2.9929e-05	0.00624136	17.8251	1	404.814	-2.52984
SLA	0.000145058	0.0130949	14.7142	1	404.814	-0.672378
ST3GAL1	0.00141158	0.0442794	10.3328	1	404.814	-0.363709
RPL8	2.43759e-05	0.00559524	18.2333	1	404.814	0.373853
KIAA2026	0.00169308	0.0496077	9.98909	1	404.814	-0.645215
CAAP1	2.10359e-06	0.00109542	23.1642	1	404.814	-0.705585
IFT74	0.00112722	0.038904	10.7596	1	404.814	-0.779122
VCP	0.00122098	0.0407149	10.6078	1	404.814	-0.270309
DCAF10	0.00121495	0.0407149	10.6172	1	404.814	-0.572862
SMC5	0.001474	0.0456434	10.251	1	404.814	-0.426047
RFK	0.000715268	0.0300683	11.6271	1	404.814	-0.61132
UBQLN1	0.000288118	0.0186003	13.3786	1	404.814	-0.380718
BICD2	0.000252256	0.0174539	13.6365	1	404.814	-0.611643
RNF20	0.00156783	0.0471905	10.1343	1	404.814	-0.461174
PTBP3	0.000868416	0.0333108	11.2563	1	404.814	-0.415172
PDCL	0.00110638	0.0383679	10.795	1	404.814	-0.598743
RC3H2	0.00158004	0.0474044	10.1196	1	404.814	-0.486417
SCAI	0.00045509	0.0243674	12.4954	1	404.814	-0.586991
ZBTB43	0.000677961	0.0288353	11.7297	1	404.814	-0.692724
SETX	0.0016269	0.048321	10.0644	1	404.814	-0.477362
RPL7A	0.000169439	0.0139482	14.4109	1	404.814	0.264302
ZMYND11	0.00155605	0.0470754	10.1485	1	404.814	-0.668775
KLF6	2.59189e-07	0.000340739	27.4558	1	404.814	-1.21133
KIN	0.000208186	0.0153581	14.0096	1	404.814	-0.603474
UPF2	0.000323419	0.0200252	13.1548	1	404.814	-0.551529
DNAJC1	0.000843587	0.0330109	11.3117	1	404.814	-0.596249
KIF5B	0.000150079	0.0131545	14.6477	1	404.814	-0.375054
TFAM	0.000621804	0.0276694	11.8954	1	404.814	-0.404598
JMJD1C	0.000668099	0.0286688	11.7577	1	404.814	-0.474656
DDX21	0.000191126	0.0148595	14.1761	1	404.814	-0.346021
TSPAN14	0.000659796	0.0285668	11.7817	1	404.814	-0.507831
LIPA	0.000306003	0.0192396	13.262	1	404.814	-0.518211
TCTN3	0.000581136	0.0271473	12.0252	1	404.814	-0.524748
ENTPD1-AS1	0.000492914	0.0250916	12.3416	1	404.814	-0.650113
ADD3	1.13879e-06	0.000784195	24.415	1	404.814	-0.427168
SMNDC1	0.000594939	0.0273101	11.9801	1	404.814	-0.389091
SHOC2	0.00087191	0.0333563	11.2487	1	404.814	-0.496894
ABLIM1	0.000798331	0.0324288	11.417	1	404.814	-0.583267
EIF3A	2.96439e-06	0.00129554	22.4677	1	404.814	-0.600395
BUB3	0.000546404	0.0266867	12.1435	1	404.814	-0.285258
PTPRE	0.00128274	0.0416848	10.5142	1	404.814	-0.890388
NAP1L4	0.00150475	0.0462	10.2119	1	404.814	-0.32869
FAM160A2	0.000261686	0.0176011	13.5652	1	404.814	-0.799589
FAR1	0.000644346	0.028236	11.8271	1	404.814	-0.711188
HPS5	0.000643912	0.028236	11.8284	1	404.814	-0.64299
SPTY2D1	0.000985328	0.0358011	11.0155	1	404.814	-0.774094
FNBP4	2.83285e-06	0.00128018	22.5597	1	404.814	-0.566145
FAM111A	0.000851952	0.0330109	11.2929	1	404.814	-0.588327
STX3	0.000501345	0.0253495	12.309	1	404.814	-1.00553
CYB561A3	4.49833e-05	0.00793297	17.0171	1	404.814	-0.368835
MALAT1	0.000344697	0.0206126	13.0316	1	404.814	-0.720503
RBM14	9.3704e-05	0.0106697	15.5703	1	404.814	-0.495916
ALDH3B1	0.000379448	0.0216478	12.846	1	404.814	-2.89481
NUMA1	0.000374216	0.0216478	12.8728	1	404.814	-0.417951
FCHSD2	0.00162408	0.048321	10.0677	1	404.814	-0.409785
PGM2L1	8.3906e-05	0.0100278	15.7873	1	404.814	-0.897178
RPS3	3.61269e-05	0.00678482	17.4514	1	404.814	0.276802
UVRAG	5.12686e-05	0.00833028	16.7584	1	404.814	-0.461216
EMSY	0.00106063	0.0372275	10.8754	1	404.814	-0.570817
RSF1	1.54984e-05	0.00410062	19.1368	1	404.814	-0.443325
TAF1D	3.02641e-05	0.00624136	17.8029	1	404.814	-0.306641
CCDC82	0.000435534	0.023589	12.58	1	404.814	-0.494231
AASDHPPT	0.000594234	0.0273101	11.9824	1	404.814	-0.446379
UBE4A	4.72815e-05	0.00813973	16.9185	1	404.814	-0.615572
FLI1	0.000842617	0.0330109	11.3139	1	404.814	-0.281967
APLP2	0.000471019	0.024679	12.4291	1	404.814	-0.429921
KDM5A	2.81019e-06	0.00128018	22.576	1	404.814	-0.57919
CHD4	3.52449e-05	0.00678482	17.5005	1	404.814	-0.525962
CLEC4C	0.000145504	0.0130949	14.7082	1	404.814	-1.43266
CLEC2D	0.000845012	0.0330109	11.3085	1	404.814	-0.419119
FGFR1OP2	5.92531e-06	0.00219708	21.0673	1	404.814	-0.459948
IPO8	0.000477401	0.0249231	12.4032	1	404.814	-0.617138
PUS7L	0.000561143	0.0267079	12.0924	1	404.814	-0.597366
SCAF11	0.000397832	0.0222126	12.7546	1	404.814	-0.418042
RPAP3	0.000295387	0.018735	13.3303	1	404.814	-0.405238
TUBA1A	9.66584e-05	0.0106701	15.5093	1	404.814	-0.640376
ATF1	0.0012754	0.0416334	10.5251	1	404.814	-0.375286
CALCOCO1	0.0012344	0.040803	10.5871	1	404.814	-0.372991
NCKAP1L	0.000318817	0.0198725	13.1825	1	404.814	-0.346092
NACA	2.14635e-05	0.00517306	18.4867	1	404.814	0.257004
STAT6	0.00094431	0.0345713	11.0965	1	404.814	-0.281196
MARS	0.00156964	0.0471905	10.1321	1	404.814	-0.449707
AVIL	0.00167908	0.0494526	10.0048	1	404.814	-3.02601
SLC16A7	0.000719412	0.0301548	11.6161	1	404.814	-0.579572
LEMD3	0.000916634	0.0340757	11.1532	1	404.814	-0.496748
RAP1B	0.00151427	0.0463937	10.2	1	404.814	-0.269012
MDM2	5.60736e-05	0.00856265	16.5814	1	404.814	-0.649232
NAP1L1	1.3053e-07	0.000203652	28.876	1	404.814	-0.593632
MRPL42	7.75294e-05	0.0095825	15.9428	1	404.814	-0.514108
TXNRD1	0.000242581	0.0169467	13.7124	1	404.814	-0.690026
TCHP	0.000494203	0.0250916	12.3366	1	404.814	-0.611054
RPLP0	0.000293185	0.0186773	13.3448	1	404.814	0.329018
DYNLL1	1.40828e-07	0.000203652	28.7184	1	404.814	-0.614041
CLIP1	0.000267796	0.017846	13.5204	1	404.814	-0.778514
RSRC2	9.64629e-05	0.0106701	15.5133	1	404.814	-0.399971
MPHOSPH9	0.00142284	0.0445363	10.3178	1	404.814	-0.663055
MPHOSPH8	0.000375192	0.0216478	12.8677	1	404.814	-0.352991
ZMYM2	0.00130515	0.0420689	10.4814	1	404.814	-0.453761
NUP58	0.00121968	0.0407149	10.6098	1	404.814	-0.568006
CDK8	0.000852417	0.0330109	11.2918	1	404.814	-0.717299
FRY	0.0013353	0.0429105	10.4381	1	404.814	-2.12423
SUPT20H	0.000821604	0.0327306	11.3621	1	404.814	-0.394178
ELF1	0.000155434	0.0132214	14.5792	1	404.814	-0.417427
LCP1	0.00169464	0.0496077	9.98735	1	404.814	-0.296028
KPNA3	0.000611644	0.0275545	11.927	1	404.814	-0.443216
MYCBP2	0.000893644	0.0338432	11.2017	1	404.814	-0.384069
UBAC2	0.000988401	0.0358227	11.0096	1	404.814	-0.28645
SCFD1	0.00114428	0.0393051	10.731	1	404.814	-0.436568
BAZ1A	0.000812652	0.0326256	11.383	1	404.814	-0.367073
SRP54	0.000897174	0.0338432	11.1942	1	404.814	-0.39099
PPP2R3C	0.000230947	0.0165333	13.8079	1	404.814	-0.462443
RALGAPA1	0.000391591	0.0220343	12.7851	1	404.814	-0.644312
MIS18BP1	0.000108419	0.0111989	15.2841	1	404.814	-0.470446
PSMC6	9.42335e-07	0.000695907	24.8022	1	404.814	-0.516158
SOCS4	0.000261301	0.0176011	13.5681	1	404.814	-1.03885
PRKCH	0.000201849	0.0153581	14.0698	1	404.814	-1.53607
SNAPC1	0.000667603	0.0286688	11.7592	1	404.814	-0.765466
PPP2R5E	0.000609995	0.0275545	11.9322	1	404.814	-0.453412
SUSD6	8.64112e-05	0.0101593	15.7295	1	404.814	-0.658679
RBM25	1.36944e-06	0.00090016	24.0385	1	404.814	-0.438718
SPTLC2	0.00155019	0.0470754	10.1556	1	404.814	-0.385818
DICER1	0.000331542	0.0202501	13.1068	1	404.814	-0.697324
HSP90AA1	7.02312e-06	0.00237898	20.7248	1	404.814	-0.378501
SIVA1	0.00122773	0.040803	10.5974	1	404.814	0.286599
IGHE	0.00116912	0.0398741	10.6902	1	404.814	1.48576
NIPA2	0.000902803	0.0338432	11.1822	1	404.814	-0.345858
HERC2	0.000598665	0.0273101	11.9682	1	404.814	-0.523135
UBR1	0.000143	0.0130949	14.7421	1	404.814	-0.642169
RNF111	0.000936811	0.0344713	11.1117	1	404.814	-0.527253
BNIP2	0.000224106	0.0161234	13.8663	1	404.814	-0.334544
CSNK1G1	0.000647135	0.0282726	11.8188	1	404.814	-0.713155
ZNF609	0.000408831	0.0226518	12.702	1	404.814	-1.27126
SNAPC5	0.00016925	0.0139482	14.413	1	404.814	-0.551958
AAGAB	0.00062041	0.0276694	11.8997	1	404.814	-0.482285
ANP32A	0.00012431	0.0121463	15.0161	1	404.814	-0.291027
UACA	0.00056493	0.0267851	12.0795	1	404.814	1.01141
NEIL1	0.000553269	0.0267079	12.1196	1	404.814	-0.922797
PSMA4	0.000197795	0.0151339	14.1093	1	404.814	-0.368642
IQGAP1	5.89112e-05	0.00856265	16.484	1	404.814	-0.435345
CHD2	0.0014342	0.0446983	10.3027	1	404.814	-0.391015
ZNF75A	0.000734517	0.0304351	11.5763	1	404.814	-0.401914
NOMO2	0.000818784	0.0327084	11.3687	1	404.814	-1.14663
KNOP1	5.69073e-05	0.00856265	16.5523	1	404.814	-0.809024
THUMPD1	2.78585e-05	0.00610397	17.9676	1	404.814	-0.469924
TMEM159	0.000838722	0.0330109	11.3227	1	404.814	-0.541752
NPIPB4	0.000940478	0.0345184	11.1043	1	404.814	-1.76924
POLR3E	0.000826862	0.0328496	11.3499	1	404.814	-0.598439
IL21R	8.509e-05	0.010086	15.7598	1	404.814	-0.613628
SPN	2.52912e-05	0.00571463	18.1599	1	404.814	-1.54559
C16orf54	0.000464069	0.0245741	12.4577	1	404.814	-0.856986
TMEM219	0.0010108	0.0362245	10.9669	1	404.814	0.266509
FUS	0.000188414	0.0147825	14.2039	1	404.814	-0.300244
VPS35	0.00123586	0.040803	10.5848	1	404.814	-0.322871
HEATR3	0.00122193	0.0407149	10.6064	1	404.814	-0.75514
CHD9	7.01143e-05	0.00884691	16.1407	1	404.814	-0.539563
RBL2	0.00110982	0.0383951	10.7891	1	404.814	-0.381893
SMPD3	0.000862237	0.0331617	11.2699	1	404.814	-3.76474
NFAT5	0.00167258	0.0494526	10.0121	1	404.814	-0.573211
AP1G1	0.0010758	0.0375776	10.8483	1	404.814	-0.516361
TERF2IP	5.393e-07	0.000534192	25.9464	1	404.814	-0.504146
ZC3H18	0.000133506	0.0127015	14.8764	1	404.814	-0.571285
TCF25	4.10899e-05	0.00755698	17.1963	1	404.814	-0.475182
NCBP3	0.000786675	0.0320454	11.4451	1	404.814	-0.443587
WSB1	1.14381e-05	0.00344596	19.745	1	404.814	-0.505409
GOSR1	1.5596e-05	0.00410062	19.1242	1	404.814	-0.579499
RHOT1	0.000380232	0.0216478	12.842	1	404.814	-0.685747
TAF15	0.00010482	0.0111989	15.3503	1	404.814	-0.384284
RPL23	0.000144784	0.0130949	14.7179	1	404.814	-0.323567
RPL19	0.000144038	0.0130949	14.728	1	404.814	0.303747
CDK12	0.000150536	0.0131545	14.6418	1	404.814	-0.539857
DNAJC7	0.00144393	0.0448084	10.2899	1	404.814	-0.275217
EZH1	0.00134436	0.0429156	10.4253	1	404.814	-0.464171
KPNB1	0.00114366	0.0393051	10.7321	1	404.814	-0.338643
LUC7L3	2.83224e-06	0.00128018	22.5602	1	404.814	-0.501785
SPAG9	0.00104506	0.0369242	10.9035	1	404.814	-0.675337
PCTP	0.000490357	0.0250916	12.3517	1	404.814	-0.917181
MSI2	0.00034922	0.0206126	13.0063	1	404.814	-0.691057
SRSF1	0.000557026	0.0267079	12.1066	1	404.814	-0.363815
AXIN2	5.54103e-07	0.000534192	25.8908	1	404.814	10
HELZ	0.000128345	0.0122925	14.9536	1	404.814	-0.602732
COG1	0.000345993	0.0206126	13.0243	1	404.814	-0.644631
MFSD11	0.00138222	0.0438338	10.3727	1	404.814	-0.480985
CHMP1B	0.000108375	0.0111989	15.2849	1	404.814	-0.570422
ROCK1	1.7312e-06	0.00100139	23.5607	1	404.814	-0.486433
RIOK3	0.000419083	0.0230432	12.6542	1	404.814	-0.364886
PSMA8	0.00024047	0.0169377	13.7294	1	404.814	-2.57769
RNF125	0.00162488	0.048321	10.0667	1	404.814	-0.73538
ELP2	0.00120933	0.0407149	10.626	1	404.814	-0.401705
PIK3C3	0.000903358	0.0338432	11.1811	1	404.814	-0.550304
ME2	0.000336229	0.020344	13.0797	1	404.814	-0.487349
TCF4	0.000107574	0.0111989	15.2994	1	404.814	-0.569261
VPS4B	0.000494509	0.0250916	12.3354	1	404.814	-0.406801
EIF3G	0.00121965	0.0407149	10.6099	1	404.814	0.29261
CARM1	0.000540202	0.0266616	12.1655	1	404.814	-1.13187
MAU2	0.00154814	0.0470754	10.1581	1	404.814	-0.465777
USF2	0.000908526	0.0338613	11.1702	1	404.814	-0.637084
ZNF607	0.0009265	0.0342663	11.1328	1	404.814	-1.45977
KCNK6	0.000155496	0.0132214	14.5785	1	404.814	-1.59514
ZNF615	0.000740826	0.0306088	11.5599	1	404.814	-1.11376
NLRP12	0.000193944	0.0149182	14.1476	1	404.814	-10
MYADM	0.00063883	0.0282268	11.8436	1	404.814	-0.65841
RPS9	5.9797e-05	0.00856265	16.4545	1	404.814	0.305682
LENG8	0.00156796	0.0471905	10.1341	1	404.814	-0.532729
LILRA1	3.59851e-05	0.00678482	17.4592	1	404.814	-1.89755
TRIM28	0.000445962	0.0240636	12.5344	1	404.814	0.664953
TMX4	0.00126885	0.0415131	10.5349	1	404.814	-0.399894
XRN2	0.000905936	0.033852	11.1756	1	404.814	-0.308612
KIF3B	2.06677e-06	0.00109542	23.2001	1	404.814	-0.863158
CDK5RAP1	5.2101e-05	0.00837147	16.7266	1	404.814	-0.611146
RBM39	8.40146e-07	0.000674964	25.0371	1	404.814	-0.431344
SAMHD1	3.83208e-10	1.84719e-06	41.2099	1	404.814	-1.24508
CHD6	0.000287175	0.0186003	13.385	1	404.814	-0.581905
RBM38	0.00124722	0.0410138	10.5675	1	404.814	0.867606
STX16	0.000102168	0.0110257	15.4005	1	404.814	-0.539771
MIS18A	0.00155548	0.0470754	10.1492	1	404.814	-0.577406
IFNAR2	5.91415e-06	0.00219708	21.0711	1	404.814	-0.54077
IFNAR1	0.000417641	0.0230432	12.6609	1	404.814	-0.351873
SON	0.000266338	0.0178311	13.531	1	404.814	-0.326341
YBEY	0.000128356	0.0122925	14.9534	1	404.814	-0.96911
TANGO2	0.000547654	0.0266867	12.1392	1	404.814	-0.578986
AIFM3	0.00126169	0.0413724	10.5456	1	404.814	2.87655
HMGXB4	0.000546969	0.0266867	12.1416	1	404.814	-0.527879
APOBEC3D	6.40656e-06	0.00231613	20.9099	1	404.814	-0.960755
TNRC6B	0.000434813	0.023589	12.5832	1	404.814	-0.474423
MSL3	0.000995741	0.0359985	10.9955	1	404.814	-0.411965
SH3KBP1	0.000854201	0.0330109	11.2878	1	404.814	-0.374206
SAT1	5.91206e-06	0.00219708	21.0718	1	404.814	-0.403972
CXorf21	0.000387181	0.0218755	12.807	1	404.814	-0.758002
USP51	0.000604499	0.0274895	11.9495	1	404.814	-1.76618
TAF1	0.000525523	0.0262055	12.2184	1	404.814	-0.610311
PBDC1	4.12835e-05	0.00755698	17.187	1	404.814	-0.514794
ZMAT1	0.0006069	0.0275122	11.9419	1	404.814	-0.68068
WDR44	0.00034882	0.0206126	13.0086	1	404.814	-0.82909
STK26	0.00137819	0.0438022	10.3782	1	404.814	-0.37649
ARHGEF6	0.00154098	0.0470129	10.1669	1	404.814	-0.469246
AFF2	0.000801841	0.0324802	11.4086	1	404.814	-3.17327
IDS	7.79812e-06	0.00256292	20.5142	1	404.814	-0.551138
TMEM185A	9.33148e-05	0.0106697	15.5785	1	404.814	-1.06209

## Sheet: CD4 CTL
name	pval	adj_pval	f_statistic	df1	df2	lfc
RSRP1	1.77189e-05	0.0150725	18.8692	1	404.814	-0.699018
SRSF11	1.40621e-06	0.00290503	23.9844	1	404.814	-0.63253
RPL5	2.0391e-05	0.0155197	18.5889	1	404.814	0.298197
ARPC5	1.25489e-07	0.00123185	28.9577	1	404.814	-0.564841
ZNF512	9.03403e-05	0.0303816	15.6421	1	404.814	-1.248
YIPF4	5.02943e-06	0.00655323	21.398	1	404.814	-0.968927
ARID5A	0.000166141	0.0401089	14.4492	1	404.814	0.925749
ACTR3	5.13483e-05	0.022879	16.7553	1	404.814	-0.437158
SSB	1.15646e-06	0.00278727	24.3836	1	404.814	-0.533454
SF3B1	2.31663e-06	0.0041876	22.9681	1	404.814	-0.527195
CASP8	0.000134844	0.0362741	14.8569	1	404.814	-0.605284
ARPC4	1.08508e-05	0.00980713	19.8506	1	404.814	-0.474198
RPL14	0.000100262	0.0329521	15.4375	1	404.814	0.288365
ABHD14B	0.000178589	0.0409645	14.3083	1	404.814	0.514481
RPL29	4.03408e-05	0.0196103	17.2328	1	404.814	0.295802
RPL24	5.43799e-06	0.00655323	21.2404	1	404.814	0.260855
TTC14	0.000105736	0.0333037	15.3332	1	404.814	-0.885876
YTHDC1	8.88891e-05	0.0303816	15.6739	1	404.814	-0.760933
BTF3	3.61275e-05	0.0196103	17.4514	1	404.814	0.265591
CNOT8	0.000140949	0.0370595	14.7703	1	404.814	-0.621921
DEF6	7.61459e-05	0.0275286	15.9782	1	404.814	-0.481032
SNX14	0.000115489	0.0333037	15.1602	1	404.814	-0.878928
RGS17	0.000123395	0.0343157	15.0306	1	404.814	-4.33114
ACTB	0.000170379	0.0401089	14.4001	1	404.814	-0.349266
HNRNPA2B1	6.62946e-06	0.00737451	20.841	1	404.814	-0.326868
ELMO1	4.06825e-05	0.0196103	17.216	1	404.814	-0.708325
RAB2A	9.60747e-06	0.00980713	20.0949	1	404.814	-0.542222
EEF1D	6.69835e-05	0.0269069	16.2307	1	404.814	0.262661
RPL7A	4.40417e-05	0.0205448	17.0589	1	404.814	0.311061
TRAF2	0.000111186	0.0333037	15.2347	1	404.814	-1.28013
VPS26A	5.22135e-06	0.00655323	21.3224	1	404.814	-0.782987
MALAT1	7.45894e-05	0.0275286	16.0189	1	404.814	-0.829672
RPS3	1.90892e-05	0.0153361	18.7205	1	404.814	0.303473
NACA	3.12146e-07	0.00123613	27.072	1	404.814	0.347051
TMBIM4	3.56712e-05	0.0196103	17.4766	1	404.814	-0.558132
ZFC3H1	8.10632e-05	0.0285916	15.8551	1	404.814	-1.03252
THAP2	7.22054e-05	0.0275286	16.0828	1	404.814	-1.74634
TXNRD1	0.000185513	0.0409645	14.2342	1	404.814	-0.999422
RPL6	3.98277e-05	0.0196103	17.2581	1	404.814	0.307449
RPLP0	1.03121e-05	0.00980713	19.9528	1	404.814	0.446259
TPT1	0.000117453	0.0333037	15.1272	1	404.814	0.351149
VPS36	5.71463e-05	0.0243057	16.544	1	404.814	-0.62315
CHURC1	0.000167917	0.0401089	14.4285	1	404.814	-0.449025
FUS	6.20369e-05	0.0256319	16.382	1	404.814	-0.478847
ITFG1	0.000135454	0.0362741	14.8481	1	404.814	-0.814583
RPL23A	2.2654e-05	0.01638	18.3792	1	404.814	0.296759
RPL19	5.22098e-05	0.022879	16.7225	1	404.814	0.346309
LUC7L3	1.70368e-07	0.00123185	28.3237	1	404.814	-0.882077
RPL17	3.69634e-05	0.0196103	17.4061	1	404.814	0.256034
EVI5L	0.000155013	0.039327	14.5845	1	404.814	10
ATP13A1	0.000170404	0.0401089	14.3998	1	404.814	-0.956091
RBM39	2.78985e-05	0.0183382	17.9647	1	404.814	-0.497083
RWDD2B	0.000171963	0.0401089	14.382	1	404.814	2.16604
SON	7.5105e-05	0.0275286	16.0053	1	404.814	-0.461013
PRMT2	3.22853e-05	0.0196103	17.6745	1	404.814	-0.640025
ZNF81	0.000116895	0.0333037	15.1365	1	404.814	10

## Sheet: CD4 Tcm
name	pval	adj_pval	f_statistic	df1	df2	lfc
TARDBP	7.32558e-05	0.00730588	16.0544	1	404.814	-0.403746
DNAJC16	0.00172074	0.0409944	9.95851	1	404.814	-0.59753
DDI2	0.00188915	0.0429387	9.78247	1	404.814	-0.549432
OTUD3	0.000258316	0.0138866	13.5904	1	404.814	-1.09014
USP48	0.00069976	0.024621	11.6691	1	404.814	-0.368795
CDC42	0.000588743	0.0227035	12.0002	1	404.814	-0.405374
ZBTB40	0.00031733	0.015712	13.1916	1	404.814	-0.655916
HNRNPR	1.12676e-05	0.00208899	19.7751	1	404.814	-0.338776
SRRM1	0.00143719	0.0371128	10.2988	1	404.814	-0.286996
RSRP1	4.33216e-06	0.00116014	21.6995	1	404.814	-0.498382
SH3BGRL3	0.000224953	0.012831	13.859	1	404.814	0.288164
UBXN11	0.00204401	0.0454046	9.63418	1	404.814	0.492814
PHACTR4	0.000815264	0.0267059	11.3769	1	404.814	-0.516297
PUM1	4.78147e-06	0.00117689	21.5001	1	404.814	-0.512681
KPNA6	3.14061e-05	0.00417086	17.7294	1	404.814	-0.494044
HDAC1	8.6996e-07	0.000437691	24.9657	1	404.814	-0.38406
RBBP4	0.000281974	0.0148277	13.4204	1	404.814	-0.280509
AGO1	0.0011898	0.0336705	10.6569	1	404.814	-0.616176
AGO3	0.000209274	0.0123034	13.9995	1	404.814	-0.504629
SNIP1	0.00179178	0.041927	9.88221	1	404.814	-0.489669
AKIRIN1	0.00111076	0.0327812	10.7875	1	404.814	-0.287573
RLF	5.80855e-05	0.00626847	16.5118	1	404.814	-0.664273
EIF2B3	1.99426e-05	0.00313467	18.6333	1	404.814	-0.659811
NASP	0.00022426	0.012831	13.865	1	404.814	-0.399602
ZFYVE9	0.00122302	0.0340117	10.6047	1	404.814	-1.28673
JUN	1.17912e-08	2.43589e-05	33.9062	1	404.814	-2.66935
JAK1	3.4174e-05	0.00423719	17.5617	1	404.814	-0.390409
SRSF11	8.12932e-10	7.90545e-06	39.5937	1	404.814	-0.538389
ANKRD13C	0.00039302	0.0177055	12.7781	1	404.814	-0.47704
ZRANB2	0.000445911	0.0188547	12.5346	1	404.814	-0.423104
USP33	0.000833904	0.0269018	11.3337	1	404.814	-0.409262
PRKACB	0.000723867	0.0251631	11.6042	1	404.814	-0.380845
BCL10	0.000698459	0.024621	11.6726	1	404.814	-0.41573
ZNHIT6	0.000177985	0.0113385	14.3149	1	404.814	-0.608159
HS2ST1	0.00068795	0.0245442	11.7017	1	404.814	-0.601059
ZNF644	0.00124875	0.0343967	10.5651	1	404.814	-0.438043
RPAP2	5.41215e-05	0.00606706	16.6514	1	404.814	-0.556381
RTCA-AS1	1.02762e-06	0.000437691	24.625	1	404.814	-1.46483
RNPC3	3.05423e-05	0.00417086	17.7848	1	404.814	-0.597722
PRPF38B	0.000425038	0.0185666	12.627	1	404.814	-0.352297
TAF13	0.000355679	0.0166996	12.9709	1	404.814	-1.0038
CEPT1	0.000164201	0.0111072	14.4721	1	404.814	-0.605396
CAPZA1	0.00156959	0.0389328	10.1321	1	404.814	-0.307355
RSBN1	2.38408e-05	0.00351797	18.2775	1	404.814	-0.389829
HIPK1-AS1	0.00160075	0.0391977	10.095	1	404.814	-1.24938
GDAP2	0.00215829	0.0466532	9.5319	1	404.814	-0.517156
SEC22B	0.00170041	0.0406439	9.98094	1	404.814	-0.376777
RNF115	0.000432226	0.0185666	12.5947	1	404.814	-0.411469
NBPF10	0.00105724	0.0317855	10.8814	1	404.814	-1.12601
PPIAL4G	0.0001017	0.00848874	15.4095	1	404.814	-1.77613
HIST2H2AC	0.000507657	0.0207967	12.2849	1	404.814	-0.869257
ANP32E	5.75276e-05	0.00625494	16.5309	1	404.814	-0.406028
SETDB1	0.00124801	0.0343967	10.5663	1	404.814	-0.394022
GABPB2	0.000895631	0.0281559	11.1975	1	404.814	-0.572081
POGZ	3.66291e-05	0.0044512	17.4241	1	404.814	-0.608895
SNX27	0.00224663	0.0482026	9.45654	1	404.814	-0.605636
DPM3	0.00229589	0.0490557	9.41583	1	404.814	-0.409713
ASH1L	0.00210183	0.0460524	9.58172	1	404.814	-0.509501
GON4L	9.99246e-05	0.00848874	15.4441	1	404.814	-0.407107
DCAF8	4.88304e-06	0.00117689	21.4577	1	404.814	-0.431557
ARHGAP30	2.734e-05	0.00391449	18.0049	1	404.814	-0.373489
UHMK1	0.000102727	0.00848874	15.3898	1	404.814	-0.443641
KIFAP3	0.000159226	0.0108611	14.5322	1	404.814	-0.541804
PRRC2C	9.92615e-05	0.00848874	15.4572	1	404.814	-0.399893
RC3H1	0.00023025	0.0129056	13.8137	1	404.814	-0.604241
ARPC5	0.000167116	0.0111199	14.4378	1	404.814	-0.286962
EDEM3	0.00027781	0.0147158	13.4492	1	404.814	-0.491323
IVNS1ABP	0.00184071	0.0423861	9.83142	1	404.814	-0.438541
DENND1B	0.00126828	0.0346788	10.5357	1	404.814	-0.523477
PTPRC	9.43546e-07	0.000437691	24.7995	1	404.814	-0.524395
IPO9	0.000292156	0.0151129	13.3517	1	404.814	-0.50589
ZC3H11A	0.000380072	0.0173261	12.8428	1	404.814	-0.681696
MDM4	4.2157e-06	0.00115025	21.7546	1	404.814	-0.683793
NUCKS1	5.05457e-08	4.87294e-05	30.8513	1	404.814	-0.47893
CD46	0.000335099	0.0159929	13.0862	1	404.814	-0.343917
RPS6KC1	0.00187534	0.0427505	9.7963	1	404.814	-0.605859
GPATCH2	1.24771e-05	0.00225538	19.5707	1	404.814	-0.800355
HIST3H2BB	9.73436e-05	0.00848004	15.4955	1	404.814	-2.31148
IRF2BP2	0.00157891	0.0390301	10.1209	1	404.814	-0.422559
ARID4B	0.00229657	0.0490557	9.41527	1	404.814	-0.331321
HEATR1	0.000544756	0.0215238	12.1494	1	404.814	-0.538467
MTR	1.65575e-07	0.00012602	28.3828	1	404.814	-0.717284
CHRM3-AS2	8.6583e-05	0.00782548	15.7256	1	404.814	-0.777386
CEP170	0.000838994	0.0269018	11.3221	1	404.814	-0.575663
HNRNPU	0.00127641	0.0346788	10.5236	1	404.814	-0.345128
EFCAB2	8.29837e-08	7.50017e-05	29.8175	1	404.814	-1.3272
TAF1B	0.000485531	0.0201183	12.3707	1	404.814	-0.511645
NOL10	0.00139101	0.0366378	10.3606	1	404.814	-0.515223
LAPTM4A	0.00235967	0.0497422	9.36441	1	404.814	-0.29886
ASXL2	0.000803816	0.026694	11.4039	1	404.814	-0.480181
PPP1CB	0.000138486	0.0102244	14.8048	1	404.814	-0.443402
ATL2	3.386e-05	0.00423719	17.58	1	404.814	-0.85875
EML4	0.00235817	0.0497422	9.3656	1	404.814	-0.358744
SPTBN1	0.00149594	0.0377535	10.223	1	404.814	-0.424632
RTN4	1.12239e-05	0.00208899	19.7829	1	404.814	-0.397307
PPP4R3B	0.000229449	0.0129056	13.8205	1	404.814	-0.394217
REL	2.1867e-09	7.90545e-06	37.4785	1	404.814	-0.736437
WDPCP	3.16144e-06	0.000962795	22.3372	1	404.814	-1.09591
SERTAD2	0.000256012	0.0138659	13.6078	1	404.814	-0.554928
CEP68	0.00160452	0.0391977	10.0905	1	404.814	-0.445126
ACTR2	6.93635e-05	0.00713268	16.1619	1	404.814	-0.42828
ARHGAP25	0.00187722	0.0427505	9.79441	1	404.814	-0.373084
AAK1	0.0019814	0.0444782	9.69271	1	404.814	-0.474193
GMCL1	4.45484e-05	0.00523752	17.0363	1	404.814	-0.508
TGOLN2	0.0005106	0.0207994	12.2738	1	404.814	-0.33897
ANKRD36C	8.61475e-06	0.00170655	20.314	1	404.814	-0.82035
ANKRD36	0.00117201	0.0334636	10.6855	1	404.814	-0.59277
TSGA10	0.000265969	0.0141926	13.5337	1	404.814	-0.718142
CHCHD5	0.00198693	0.0444782	9.68746	1	404.814	0.281654
ACTR3	0.000688516	0.0245442	11.7001	1	404.814	-0.266784
DDX18	0.00166058	0.0399271	10.0257	1	404.814	-0.341444
INSIG2	0.00175132	0.0413237	9.92528	1	404.814	-0.459588
PLEKHB2	0.00127234	0.0346788	10.5296	1	404.814	-0.345846
CCNT2	0.00150451	0.0378899	10.2122	1	404.814	-0.48022
RAB3GAP1	0.000201113	0.0120178	14.0769	1	404.814	-0.476199
UBXN4	9.64835e-07	0.000437691	24.7539	1	404.814	-0.478864
NR4A2	0.000502782	0.0206555	12.3035	1	404.814	-1.34962
PHOSPHO2	7.57781e-05	0.00740424	15.9877	1	404.814	-1.15062
SCRN3	0.0022648	0.0485203	9.44142	1	404.814	-0.477721
HNRNPA3	2.31067e-05	0.00348069	18.3397	1	404.814	-0.258301
TTC30A	7.89847e-06	0.00158639	20.4885	1	404.814	-2.22341
ITGA4	4.05284e-05	0.00484549	17.2236	1	404.814	-0.53121
FSIP2	0.000804825	0.026694	11.4015	1	404.814	-10
HIBCH	0.000559233	0.0218569	12.099	1	404.814	-0.45741
SLC39A10	4.77355e-05	0.00556696	16.8996	1	404.814	-0.747304
SF3B1	1.05935e-06	0.000437691	24.5628	1	404.814	-0.370661
BZW1	2.86045e-05	0.00401601	17.915	1	404.814	-0.304706
CASP10	0.00202	0.0450144	9.6564	1	404.814	-0.597226
CARF	0.000989615	0.0302311	11.0073	1	404.814	-0.558417
EPHA4	0.000333349	0.0159929	13.0963	1	404.814	-0.754457
TRIP12	0.00158812	0.0391275	10.11	1	404.814	-0.453798
LINC00471	0.00132322	0.0353046	10.4553	1	404.814	-1.78264
DIS3L2	0.00043067	0.0185666	12.6016	1	404.814	-0.464778
INPP5D	0.000658378	0.0240167	11.7858	1	404.814	-0.387542
DGKD	0.000519172	0.0209657	12.2418	1	404.814	-0.531137
RNPEPL1	0.000530833	0.0211105	12.1991	1	404.814	0.710479
TRNT1	3.38995e-05	0.00423719	17.5777	1	404.814	-0.520709
VHL	0.000341657	0.016199	13.0487	1	404.814	-0.355371
RAF1	6.1969e-05	0.00658921	16.3841	1	404.814	-0.422755
CAPN7	0.0014112	0.0368324	10.3334	1	404.814	-0.403737
SATB1	0.000523456	0.0209687	12.226	1	404.814	-0.489097
SLC4A7	1.43574e-05	0.00256324	19.2897	1	404.814	-0.59607
TGFBR2	0.00172722	0.0410812	9.95142	1	404.814	-0.575856
CLASP2	0.000794775	0.0266664	11.4255	1	404.814	-0.529595
PDCD6IP	0.00120622	0.0337256	10.6309	1	404.814	-0.317717
EPM2AIP1	0.000101368	0.00848874	15.416	1	404.814	-0.594996
GOLGA4	0.00233996	0.0495435	9.38015	1	404.814	-0.398386
OXSR1	0.000813415	0.0267059	11.3812	1	404.814	-0.513996
RPL14	8.53056e-05	0.00780646	15.7548	1	404.814	0.268245
NKTR	0.000139498	0.0102244	14.7906	1	404.814	-0.565501
SNRK	0.000921663	0.0287245	11.1428	1	404.814	-0.405052
CCR9	0.000170984	0.0112391	14.3932	1	404.814	-1.39452
KIF9	7.51945e-05	0.0073972	16.003	1	404.814	-1.29744
PBRM1	0.000337409	0.0160502	13.0729	1	404.814	-0.576104
RFT1	7.19162e-05	0.00727259	16.0907	1	404.814	-0.699362
ARF4	0.000692486	0.0245442	11.6891	1	404.814	-0.309658
EOGT	0.00113892	0.0333256	10.7399	1	404.814	0.700947
TMF1	0.00086449	0.0273553	11.265	1	404.814	-0.409993
FOXP1	0.000140902	0.0102391	14.771	1	404.814	-0.476235
TBC1D23	0.00133364	0.0355172	10.4404	1	404.814	-0.499392
SENP7	0.000101812	0.00848874	15.4074	1	404.814	-0.58638
ZBTB11	1.57659e-05	0.00273643	19.1026	1	404.814	-0.730823
NFKBIZ	0.000599963	0.0228452	11.964	1	404.814	-0.805793
BBX	0.00141359	0.0368324	10.3301	1	404.814	-0.332808
LRRC58	0.00175297	0.0413237	9.9235	1	404.814	-0.482298
ASTE1	7.63514e-05	0.00741018	15.9729	1	404.814	-0.581597
CEP63	0.000600316	0.0228452	11.9629	1	404.814	-0.46563
SLC25A36	1.45989e-05	0.00257458	19.2563	1	404.814	-0.530776
RASA2	0.000312517	0.0156921	13.2212	1	404.814	-0.46748
RNF7	0.000107881	0.008667	15.2938	1	404.814	0.27195
RAP2B	2.59381e-06	0.000833535	22.7386	1	404.814	-0.506522
DHX36	0.00182086	0.0421303	9.85185	1	404.814	-0.578492
IFT80	0.00193315	0.0436801	9.73912	1	404.814	-0.596726
TRIM59	0.000152927	0.0107877	14.611	1	404.814	-0.62311
PRKCI	0.000767403	0.026235	11.4925	1	404.814	-0.572279
TNIK	0.00218122	0.0470786	9.51204	1	404.814	-0.483392
TTC14	9.31356e-06	0.00179578	20.1573	1	404.814	-0.566662
KLHL6	0.0010991	0.0326786	10.8076	1	404.814	-0.518998
KLHL24	0.0014097	0.0368324	10.3354	1	404.814	-0.408292
PSMD2	8.45683e-05	0.00778944	15.7718	1	404.814	-0.307475
LSG1	0.000295211	0.0151923	13.3315	1	404.814	-0.511587
ACAP2	6.98324e-06	0.00144264	20.7363	1	404.814	-0.443193
PPP1R2	0.000106518	0.00863473	15.3188	1	404.814	-0.294378
UBXN7	0.000318154	0.015712	13.1866	1	404.814	-0.509509
PAK2	6.83716e-05	0.0071131	16.1903	1	404.814	-0.34814
UBE2K	0.00178963	0.041927	9.88447	1	404.814	-0.305788
GNPDA2	0.000812885	0.0267059	11.3825	1	404.814	-0.535185
SLAIN2	7.41888e-05	0.00734825	16.0295	1	404.814	-0.525398
FRYL	0.000962515	0.0294893	11.0602	1	404.814	-0.431066
EXOC1	0.00175456	0.0413237	9.92179	1	404.814	-0.43197
UBA6	0.00024266	0.0133965	13.7118	1	404.814	-0.576853
YTHDC1	0.000634242	0.0236386	11.8574	1	404.814	-0.380719
PLAC8	0.00081909	0.0267059	11.368	1	404.814	-0.445559
KLHL8	5.73502e-05	0.00625494	16.537	1	404.814	-0.899627
PPP3CA	0.00205702	0.0454165	9.62224	1	404.814	-0.509742
MANBA	0.00157639	0.0390301	10.124	1	404.814	-0.455169
NAA15	0.00176306	0.0413891	9.91267	1	404.814	-0.378613
ELMOD2	0.000167632	0.0111199	14.4318	1	404.814	-0.627797
SMARCA5	0.00011709	0.00925269	15.1333	1	404.814	-0.415597
ZNF827	0.000228568	0.0129056	13.828	1	404.814	-0.895047
ARFIP1	4.59119e-06	0.00117689	21.5822	1	404.814	-0.749863
NEK1	0.000555061	0.0218044	12.1133	1	404.814	-0.572639
TTC33	0.00141679	0.0368494	10.3259	1	404.814	-0.517895
IL6ST	0.00114074	0.0333256	10.7369	1	404.814	-0.522134
IPO11	0.00020698	0.0123034	14.0209	1	404.814	-0.785126
SREK1	0.00129483	0.0349991	10.4964	1	404.814	-0.339132
SLC30A5	0.00147409	0.0375296	10.2508	1	404.814	-0.399392
MCCC2	0.00160466	0.0391977	10.0904	1	404.814	-0.396225
TNPO1	0.000191059	0.0116059	14.1768	1	404.814	-0.539379
ANKRD31	8.33817e-05	0.00778944	15.7996	1	404.814	-1.86157
AP3B1	0.0011595	0.0334014	10.7059	1	404.814	-0.422875
SCAMP1	0.00120807	0.0337256	10.628	1	404.814	-0.52206
ZFYVE16	0.00142028	0.0368738	10.3212	1	404.814	-0.799886
SSBP2	0.000799871	0.026694	11.4133	1	404.814	-0.50076
CCNH	0.00180638	0.0421214	9.86691	1	404.814	-0.389626
LUCAT1	8.42045e-05	0.00778944	15.7803	1	404.814	-2.35526
LNPEP	1.60844e-05	0.00273643	19.0626	1	404.814	-0.513849
WDR36	0.000167487	0.0111199	14.4335	1	404.814	-0.591406
YTHDC2	0.00212055	0.0463922	9.56505	1	404.814	-0.483661
PRRC1	0.000104945	0.00857408	15.3479	1	404.814	-0.552251
AFF4	0.000556381	0.0218044	12.1088	1	404.814	-0.482783
PPP2CA	0.000157879	0.0108611	14.5488	1	404.814	-0.262197
DDX46	0.000994365	0.0302727	10.9981	1	404.814	-0.293553
C5orf24	0.00189831	0.0429601	9.77336	1	404.814	-0.433253
FAM13B	0.000311422	0.0156916	13.228	1	404.814	-0.506219
ANKHD1	3.26236e-06	0.000962795	22.2735	1	404.814	-0.462244
TAF7	5.90932e-06	0.00127544	21.0728	1	404.814	-0.451319
NDFIP1	2.1567e-05	0.00331788	18.4772	1	404.814	-0.303367
NR3C1	0.00125718	0.0345629	10.5524	1	404.814	-0.332508
LARS	0.000292622	0.0151129	13.3486	1	404.814	-0.415236
SLC26A2	0.00096213	0.0294893	11.0609	1	404.814	-0.755511
G3BP1	2.21273e-05	0.00336825	18.426	1	404.814	-0.382186
UBLCP1	0.000653366	0.0239198	11.8005	1	404.814	-0.328079
PWWP2A	4.52241e-07	0.000272494	26.3083	1	404.814	-0.890339
DUSP1	0.000924238	0.0287428	11.1375	1	404.814	-1.52775
CREBRF	9.63753e-05	0.00844657	15.5151	1	404.814	-0.551965
HIGD2A	0.000106882	0.00863473	15.3121	1	404.814	0.300728
ZNF346	3.20147e-05	0.00417086	17.6913	1	404.814	-0.727108
NSD1	3.10255e-05	0.00417086	17.7536	1	404.814	-0.562149
CANX	1.10235e-06	0.000442808	24.4815	1	404.814	-0.410234
CDYL	0.00181465	0.0421214	9.8583	1	404.814	-0.932041
RIOK1	0.000380243	0.0173261	12.8419	1	404.814	-0.438622
MYLIP	2.52966e-05	0.00369509	18.1595	1	404.814	-0.996643
FAM8A1	0.00114917	0.0333697	10.7229	1	404.814	-0.630901
HIST1H4A	0.000381004	0.0173261	12.8381	1	404.814	-1.98791
HIST1H4C	0.00171945	0.0409944	9.95993	1	404.814	-0.749452
HIST1H2BD	0.000636855	0.023675	11.8495	1	404.814	-2.28785
HIST1H4E	9.3795e-07	0.000437691	24.8117	1	404.814	-2.18616
HIST1H2BG	0.00233273	0.0494628	9.38595	1	404.814	-1.17332
HIST1H2BN	3.42135e-05	0.00423719	17.5594	1	404.814	-1.03508
ABCF1	0.00200419	0.0447954	9.67118	1	404.814	-0.309499
FLOT1	0.00106862	0.0319784	10.8611	1	404.814	-0.348818
HSPA1B	0.000158887	0.0108611	14.5363	1	404.814	-1.52869
PSMB8	0.00036855	0.0170428	12.9022	1	404.814	0.29865
PFDN6	0.00207958	0.0457729	9.60173	1	404.814	-0.322364
HSP90AB1	0.00110277	0.0326786	10.8013	1	404.814	-0.263707
CD2AP	0.00150658	0.0378899	10.2096	1	404.814	-0.523636
KCNQ5	0.00206292	0.0454753	9.61686	1	404.814	-1.7448
IBTK	2.02921e-05	0.00315531	18.5986	1	404.814	-0.541475
SYNCRIP	0.000313783	0.0157011	13.2133	1	404.814	-0.332283
ZNF292	0.00183634	0.0423529	9.8359	1	404.814	-0.421423
SLC35A1	0.000611915	0.0231646	11.9262	1	404.814	-0.52583
MDN1	0.000786104	0.0264985	11.4465	1	404.814	-0.454451
CASP8AP2	0.00186258	0.0426493	9.80916	1	404.814	-0.402058
FBXL4	0.00185674	0.0426493	9.81508	1	404.814	-0.512205
SEC63	0.000261017	0.0139799	13.5702	1	404.814	-0.396696
CDC40	9.18565e-06	0.00179505	20.185	1	404.814	-0.479422
GTF3C6	0.00142298	0.0368778	10.3176	1	404.814	0.260798
REV3L	0.00233147	0.0494628	9.38697	1	404.814	-0.583264
SERINC1	0.000310313	0.0156903	13.2349	1	404.814	-0.330595
EPB41L2	0.00235458	0.0497422	9.36846	1	404.814	-1.13013
HBS1L	0.000900206	0.0282016	11.1877	1	404.814	-0.427344
PDE7B	0.000292522	0.0151129	13.3492	1	404.814	-1.89357
TNFAIP3	8.58327e-05	0.00780646	15.7427	1	404.814	-1.01224
SHPRH	0.00078119	0.0264454	11.4585	1	404.814	-0.514001
IPCEF1	3.07615e-05	0.00417086	17.7706	1	404.814	-0.533347
TFB1M	0.00113418	0.0332685	10.7479	1	404.814	-0.432575
TMEM181	0.00159193	0.0391275	10.1054	1	404.814	-0.668856
C6orf99	1.65433e-08	2.65815e-05	33.1929	1	404.814	-2.73279
TCTE3	1.86952e-06	0.000642065	23.4042	1	404.814	-1.55637
FAM120B	0.000433118	0.0185666	12.5907	1	404.814	-0.633553
WIPI2	0.000324543	0.0158021	13.1481	1	404.814	-0.484388
SNX13	0.00231173	0.0492341	9.40292	1	404.814	-0.553147
TRA2A	0.00163949	0.039616	10.0498	1	404.814	-0.449325
HNRNPA2B1	3.84734e-09	1.11273e-05	36.2765	1	404.814	-0.34781
TAX1BP1	0.000193418	0.0116059	14.1529	1	404.814	-0.327645
AVL9	0.000207786	0.0123034	14.0134	1	404.814	-0.578808
ELMO1	0.000928526	0.0288142	11.1287	1	404.814	-0.302588
VPS41	0.000184639	0.0115089	14.2434	1	404.814	-0.514689
RALA	0.00205602	0.0454165	9.62315	1	404.814	-0.326408
TMED4	0.000532699	0.0211105	12.1924	1	404.814	-0.397425
BAZ1B	0.000438355	0.0186442	12.5675	1	404.814	-0.5361
KRIT1	0.000183698	0.0115089	14.2533	1	404.814	-0.566877
RBM48	0.000127843	0.0098337	14.9612	1	404.814	-0.452995
CDK6	0.00118712	0.0336705	10.6612	1	404.814	-0.537055
SAMD9	0.00213799	0.0465624	9.54966	1	404.814	-0.447542
TRIM56	0.000900984	0.0282016	11.1861	1	404.814	-0.585829
NAPEPLD	4.83335e-05	0.0055916	16.875	1	404.814	-0.736514
IFRD1	0.00148104	0.0375741	10.2419	1	404.814	-0.406375
TMEM168	0.00230358	0.0491328	9.40955	1	404.814	-0.601329
CALU	3.17725e-05	0.00417086	17.7063	1	404.814	-0.567884
UBE2H	0.00186688	0.0426493	9.80481	1	404.814	-0.593898
CNOT4	1.49855e-07	0.00012602	28.5896	1	404.814	-0.741664
MTPN	2.05863e-09	7.90545e-06	37.6071	1	404.814	-0.528872
LUC7L2	0.00110929	0.0327812	10.7901	1	404.814	-0.271594
HIPK2	0.00139315	0.0366378	10.3577	1	404.814	-0.787667
ZBED6CL	0.0013161	0.0351841	10.4655	1	404.814	0.782633
WDR86	0.000739556	0.0255244	11.5632	1	404.814	-1.06622
KMT2C	0.000102195	0.00848874	15.4	1	404.814	-0.593128
LMBR1	0.000191839	0.0116059	14.1688	1	404.814	-0.557827
NOM1	0.000174445	0.0113223	14.3541	1	404.814	-0.781521
WDR60	0.00223786	0.0481574	9.46388	1	404.814	-0.6235
ZNF596	0.000435245	0.0185666	12.5813	1	404.814	-1.05035
TNFRSF10A	0.000449958	0.0189704	12.5172	1	404.814	-0.505635
PPP2R2A	8.40533e-05	0.00778944	15.7839	1	404.814	-0.3912
PNOC	0.00182662	0.042196	9.8459	1	404.814	-10
LETM2	2.21968e-06	0.000729519	23.055	1	404.814	-1.54705
GINS4	0.00154444	0.0386404	10.1627	1	404.814	-1.04567
KAT6A	0.000137935	0.0102244	14.8126	1	404.814	-0.53927
HOOK3	6.95462e-05	0.00713268	16.1567	1	404.814	-0.445741
PRKDC	0.00069188	0.0245442	11.6908	1	404.814	-0.419408
PCMTD1	0.000471531	0.0197075	12.427	1	404.814	-0.422165
RB1CC1	0.0011805	0.0336048	10.6718	1	404.814	-0.421099
TGS1	0.000145363	0.0104582	14.7101	1	404.814	-0.445395
RAB2A	0.000821805	0.0267059	11.3616	1	404.814	-0.256063
CSPP1	0.000713648	0.0249345	11.6315	1	404.814	-0.598353
NCOA2	0.00101634	0.0308119	10.9565	1	404.814	-0.535922
TERF1	5.72908e-06	0.00127544	21.1352	1	404.814	-0.516707
CPNE3	0.0018933	0.0429387	9.77834	1	404.814	-0.335979
TMEM67	0.000392844	0.0177055	12.779	1	404.814	-1.18453
INTS8	0.000520889	0.0209657	12.2355	1	404.814	-0.435484
UBR5-AS1	0.00147761	0.037553	10.2463	1	404.814	-1.24641
UBR5	0.00143239	0.037055	10.3051	1	404.814	-0.44318
NUDCD1	0.00174781	0.0413237	9.92906	1	404.814	-0.557944
UTP23	3.59467e-08	4.72568e-05	31.5641	1	404.814	-0.58262
RAD21	9.0956e-05	0.00816965	15.6287	1	404.814	-0.328286
EFR3A	0.000130056	0.00994961	14.9277	1	404.814	-0.545622
PHF20L1	0.000475796	0.0197715	12.4097	1	404.814	-0.45375
SLA	0.00138175	0.0365741	10.3733	1	404.814	-0.442384
ST3GAL1	0.000401449	0.0179523	12.7372	1	404.814	-0.369664
LRRC24	0.00159072	0.0391275	10.1069	1	404.814	-10
DOCK8	0.00186688	0.0426493	9.80482	1	404.814	-0.323117
RANBP6	0.000782292	0.0264454	11.4558	1	404.814	-0.548694
UHRF2	0.00077592	0.0264454	11.4714	1	404.814	-0.544271
KDM4C	0.00182021	0.0421303	9.85253	1	404.814	-0.409016
SNAPC3	0.00107005	0.0319784	10.8585	1	404.814	-0.530174
PSIP1	0.000955646	0.0294893	11.0738	1	404.814	-0.35564
MLLT3	0.000353734	0.0166714	12.9815	1	404.814	-0.434409
TOPORS	0.000651811	0.0239198	11.805	1	404.814	-0.450988
B4GALT1	1.16341e-06	0.000454704	24.3713	1	404.814	-0.611319
UBE2R2	0.00181434	0.0421214	9.85862	1	404.814	-0.433016
VCP	7.18237e-05	0.00727259	16.0933	1	404.814	-0.298031
HINT2	0.000226092	0.012831	13.8492	1	404.814	0.357054
CEP78	0.000619751	0.0232182	11.9017	1	404.814	-0.579731
UBQLN1	0.000100977	0.00848874	15.4235	1	404.814	-0.353409
SECISBP2	0.00115889	0.0334014	10.7069	1	404.814	-0.330832
ERCC6L2	6.19229e-06	0.00131686	20.9785	1	404.814	-0.724316
STX17	5.84178e-06	0.00127544	21.0959	1	404.814	-0.521771
FKTN	0.000908783	0.0283843	11.1696	1	404.814	-1.02139
TMEM245	0.00119703	0.0337165	10.6454	1	404.814	-0.511679
TXN	0.00102325	0.0309566	10.9436	1	404.814	0.312353
CDK5RAP2	0.00146496	0.0374289	10.2626	1	404.814	-0.513
RAB14	8.42973e-05	0.00778944	15.7782	1	404.814	-0.298699
RABGAP1	0.000837686	0.0269018	11.3251	1	404.814	-0.592255
GAPVD1	0.000640508	0.023689	11.8386	1	404.814	-0.408644
ZBTB43	0.0007827	0.0264454	11.4548	1	404.814	-0.626133
LCN2	0.00167015	0.0399869	10.0148	1	404.814	3.80158
MED22	0.00144245	0.0371284	10.2919	1	404.814	-0.737683
NPDC1	0.000368883	0.0170428	12.9005	1	404.814	0.858457
KLF6	0.000583346	0.0225555	12.0179	1	404.814	-0.710132
TAF3	8.43183e-05	0.00778944	15.7777	1	404.814	-0.407656
CELF2	0.000592497	0.0227271	11.988	1	404.814	-0.424917
UPF2	0.000142109	0.0102752	14.7543	1	404.814	-0.570514
ANKRD26	0.000226238	0.012831	13.8479	1	404.814	-0.627366
YME1L1	4.63079e-09	1.1161e-05	35.8831	1	404.814	-0.516392
EPC1	0.000323662	0.0158021	13.1533	1	404.814	-0.382161
ZFAND4	0.000253808	0.0137982	13.6245	1	404.814	-0.762259
JMJD1C	0.000157329	0.0108611	14.5556	1	404.814	-0.537779
RUFY2	0.000123964	0.00969	15.0215	1	404.814	-0.836693
SLC25A16	3.19771e-05	0.00417086	17.6936	1	404.814	-0.703394
DDX21	4.88207e-05	0.00560314	16.8551	1	404.814	-0.336477
VPS26A	0.000862567	0.0273543	11.2692	1	404.814	-0.377473
CAMK2G	0.000285721	0.0149163	13.3948	1	404.814	-0.34094
TSPAN14	0.000248015	0.0135854	13.6694	1	404.814	-0.306634
WAPL	0.00112944	0.0331969	10.7558	1	404.814	-0.386781
GLUD1	0.000443669	0.0188149	12.5443	1	404.814	-0.350155
ATAD1	0.000813099	0.0267059	11.382	1	404.814	-0.414395
BTAF1	0.000115214	0.00915669	15.1649	1	404.814	-0.541466
NOC3L	0.000602881	0.0228826	11.9547	1	404.814	-0.665442
TCTN3	4.65714e-06	0.00117689	21.5534	1	404.814	-0.560215
ADD3	5.27204e-06	0.00124982	21.3029	1	404.814	-0.365168
SHOC2	0.000798535	0.026694	11.4165	1	404.814	-0.512194
CACUL1	0.000665219	0.0241096	11.766	1	404.814	-0.468114
EIF3A	0.000131785	0.00997775	14.9018	1	404.814	-0.408008
KCNQ1OT1	0.00144293	0.0371284	10.2913	1	404.814	-1.2295
TRIM5	0.000671159	0.0242036	11.749	1	404.814	-0.506693
TIMM10B	0.000319614	0.015712	13.1777	1	404.814	-0.474799
SWAP70	0.000836876	0.0269018	11.3269	1	404.814	-1.06862
USP47	0.00089419	0.0281559	11.2005	1	404.814	-0.419399
FAR1	0.000185464	0.0115107	14.2347	1	404.814	-0.655976
NUCB2	0.000659333	0.0240167	11.7831	1	404.814	-0.413606
HPS5	0.00180712	0.0421214	9.86613	1	404.814	-0.613152
HSD17B12	1.58947e-07	0.00012602	28.4675	1	404.814	-0.731089
FNBP4	1.74398e-05	0.00289881	18.9009	1	404.814	-0.497265
POLA2	0.000192499	0.0116059	14.1621	1	404.814	-0.740283
MALAT1	5.07612e-05	0.00577998	16.7781	1	404.814	-0.817674
RBM14	0.000308718	0.0156645	13.2448	1	404.814	-0.413074
KDM2A	4.74816e-08	4.87294e-05	30.982	1	404.814	-0.693327
PGM2L1	0.000272134	0.0144681	13.4893	1	404.814	-0.583655
POLD3	0.0017463	0.0413237	9.9307	1	404.814	-0.520268
UVRAG	0.000320521	0.015712	13.1722	1	404.814	-0.478645
RSF1	0.00102663	0.0309939	10.9373	1	404.814	-0.309195
PCF11	1.87904e-06	0.000642065	23.3938	1	404.814	-0.629587
CHORDC1	0.00162274	0.0393732	10.0692	1	404.814	-0.432987
TAF1D	0.000170736	0.0112391	14.396	1	404.814	-0.264832
CCDC82	0.000510575	0.0207994	12.2739	1	404.814	-0.412819
JRKL	0.00202482	0.0450475	9.65192	1	404.814	-0.908014
CUL5	5.82499e-06	0.00127544	21.1017	1	404.814	-0.585985
ATM	9.24036e-05	0.00824845	15.5977	1	404.814	-0.553457
RDX	1.77307e-05	0.00291367	18.8679	1	404.814	-0.644321
CD3G	0.00119842	0.0337165	10.6432	1	404.814	-0.503027
KMT2A	0.00196656	0.0442967	9.70685	1	404.814	-0.486109
CBL	0.000590724	0.0227193	11.9938	1	404.814	-0.570705
SC5D	0.0016141	0.0392954	10.0793	1	404.814	-0.561386
CLMP	0.00130543	0.0351617	10.481	1	404.814	-1.89829
MSANTD2	0.00105722	0.0317855	10.8815	1	404.814	-1.0225
APLP2	0.000297228	0.0152419	13.3183	1	404.814	-0.574558
KDM5A	2.2042e-07	0.000144886	27.7906	1	404.814	-0.581648
NINJ2	1.66762e-05	0.00280413	18.9904	1	404.814	0.801087
GAPDH	0.00107534	0.0320627	10.8492	1	404.814	0.35819
CHD4	1.90919e-06	0.000642065	23.3615	1	404.814	-0.545082
CLEC2D	0.000281835	0.0148277	13.4214	1	404.814	-0.4292
HIST4H4	0.000177564	0.0113385	14.3195	1	404.814	-1.05928
EPS8	0.00213277	0.0465188	9.55425	1	404.814	-0.916669
RECQL	0.000158215	0.0108611	14.5446	1	404.814	-0.396019
KRAS	0.00129288	0.0349991	10.4993	1	404.814	-0.357071
ITPR2	0.00164096	0.039616	10.0481	1	404.814	-0.499273
DNM1L	0.00101001	0.0306843	10.9684	1	404.814	-0.490338
YARS2	0.000990911	0.0302311	11.0048	1	404.814	-0.493832
GXYLT1	0.00131491	0.0351841	10.4672	1	404.814	-0.675586
IRAK4	6.55218e-05	0.00686602	16.2742	1	404.814	-0.404611
SCAF11	0.000532835	0.0211105	12.1919	1	404.814	-0.394157
SLC38A1	7.93027e-05	0.00759467	15.8983	1	404.814	-0.3755
SLC48A1	0.000320183	0.015712	13.1743	1	404.814	-0.836329
SENP1	0.00181267	0.0421214	9.86035	1	404.814	-0.623411
CCNT1	0.000334439	0.0159929	13.09	1	404.814	-0.610202
TUBA1A	0.000192594	0.0116059	14.1612	1	404.814	-0.559862
DIP2B	0.000465526	0.019513	12.4517	1	404.814	-0.538332
SMARCC2	0.000561639	0.0218918	12.0907	1	404.814	-0.343227
SLC16A7	2.91348e-05	0.00405113	17.8785	1	404.814	-0.650981
MON2	0.00198644	0.0444782	9.68793	1	404.814	-0.498061
LINC01465	6.04119e-05	0.00647123	16.4343	1	404.814	-2.20926
LEMD3	0.000146369	0.0104784	14.6966	1	404.814	-0.548846
HELB	9.59437e-05	0.00844657	15.5239	1	404.814	-0.51422
ZFC3H1	0.000139222	0.0102244	14.7945	1	404.814	-0.491427
ATXN7L3B	0.000164369	0.0111072	14.4701	1	404.814	-0.445614
NAP1L1	0.000127131	0.0098312	14.9722	1	404.814	-0.398565
PAWR	0.000433289	0.0185666	12.59	1	404.814	-1.94689
ATP2B1	0.000353925	0.0166714	12.9805	1	404.814	-0.453556
EEA1	0.00215275	0.0466256	9.53672	1	404.814	-0.482029
MRPL42	0.000193014	0.0116059	14.1569	1	404.814	-0.409514
HSP90B1	0.000715568	0.0249345	11.6263	1	404.814	-0.298486
TCP11L2	0.000183929	0.0115089	14.2509	1	404.814	-0.554641
CRY1	0.00115257	0.0334014	10.7173	1	404.814	-0.451631
ATXN2	5.52934e-06	0.0012692	21.2068	1	404.814	-0.65339
PTPN11	0.00212569	0.0464345	9.5605	1	404.814	-0.408607
MED13L	0.000138665	0.0102244	14.8023	1	404.814	-0.720607
RPLP0	0.000714625	0.0249345	11.6288	1	404.814	0.305764
EP400	0.00139704	0.0366653	10.3524	1	404.814	-0.388081
ZNF10	4.83462e-06	0.00117689	21.4778	1	404.814	-1.02341
ZMYM5	0.000428259	0.0185666	12.6125	1	404.814	-0.412659
NUP58	0.000244003	0.0134165	13.701	1	404.814	-0.562051
HSPH1	0.0018944	0.0429387	9.77725	1	404.814	-0.481155
N4BP2L2	0.00116379	0.0334584	10.6989	1	404.814	-0.415803
ELF1	0.000665058	0.0241096	11.7665	1	404.814	-0.339848
NAA16	0.000397757	0.0178632	12.755	1	404.814	-0.456556
GPALPP1	0.00159367	0.0391275	10.1034	1	404.814	-0.473702
LRCH1	0.00024952	0.0136163	13.6576	1	404.814	-0.629779
ITM2B	1.69939e-09	7.90545e-06	38.0162	1	404.814	-0.424541
FNDC3A	0.000257733	0.0138866	13.5948	1	404.814	-0.525249
VPS36	0.000193174	0.0116059	14.1553	1	404.814	-0.345693
MYCBP2	9.51378e-05	0.00844042	15.5405	1	404.814	-0.441555
DNAJC3	0.00114848	0.0333697	10.7241	1	404.814	-0.365238
TPP2	0.000490251	0.0202558	12.3521	1	404.814	-0.389143
ARHGEF7	0.0019471	0.0439267	9.72558	1	404.814	-0.491097
CDC16	0.000165829	0.0111199	14.4529	1	404.814	-0.573944
ARHGEF40	4.14795e-06	0.00115025	21.7874	1	404.814	-2.67006
SUPT16H	0.00117323	0.0334636	10.6836	1	404.814	-0.383235
EAPP	0.000305498	0.0156028	13.2652	1	404.814	-0.316072
SRP54	1.5663e-06	0.000580777	23.7646	1	404.814	-0.497443
RALGAPA1	0.000402223	0.0179523	12.7334	1	404.814	-0.570886
KLHL28	0.00153363	0.0384364	10.1759	1	404.814	-0.378213
NEMF	0.000426539	0.0185666	12.6202	1	404.814	-0.341816
LINC01588	4.10657e-05	0.00486763	17.1975	1	404.814	-1.19982
PTGER2	0.00083693	0.0269018	11.3268	1	404.814	0.553713
PSMC6	0.000680374	0.0244748	11.7229	1	404.814	-0.342664
KTN1	0.00208589	0.045842	9.59603	1	404.814	-0.410795
ARID4A	0.00209688	0.0460136	9.58615	1	404.814	-0.319528
KIAA0586	0.00165427	0.0398707	10.0329	1	404.814	-0.541122
ACTN1	0.000698025	0.024621	11.6738	1	404.814	-0.480093
RBM25	1.03612e-06	0.000437691	24.6081	1	404.814	-0.413094
NEK9	7.28082e-05	0.00730588	16.0665	1	404.814	-0.478184
SEL1L	0.00160927	0.0392438	10.085	1	404.814	-0.420319
GALC	0.00162236	0.0393732	10.0697	1	404.814	-0.58588
RPS6KA5	0.00116734	0.0334636	10.6931	1	404.814	-0.495323
TRIP11	0.00148857	0.0376729	10.2323	1	404.814	-0.416361
ATXN3	0.00119625	0.0337165	10.6467	1	404.814	-0.444318
DDX24	0.000580356	0.0225001	12.0278	1	404.814	-0.272713
DICER1	0.000819641	0.0267059	11.3667	1	404.814	-0.629316
PAPOLA	0.00114647	0.0333697	10.7274	1	404.814	-0.271541
BCL11B	0.00202022	0.0450144	9.6562	1	404.814	-0.594366
AL109767.1	0.000238245	0.013251	13.7474	1	404.814	-1.86453
PPP2R5C	0.000225606	0.012831	13.8534	1	404.814	-0.396429
DYNC1H1	3.29372e-05	0.00423719	17.6349	1	404.814	-0.432895
HSP90AA1	1.92265e-07	0.000133016	28.0733	1	404.814	-0.420195
UBE3A	0.000475752	0.0197715	12.4099	1	404.814	-0.497758
SLC12A6	4.05438e-05	0.00484549	17.2228	1	404.814	-0.711552
CHP1	0.000957347	0.0294893	11.0704	1	404.814	-0.511258
RTF1	0.00145653	0.0373456	10.2735	1	404.814	-0.411446
MGA	0.000214712	0.0125706	13.9496	1	404.814	-0.534501
TTBK2	0.00052643	0.0210296	12.2151	1	404.814	-0.567281
UBR1	0.000857826	0.0272638	11.2797	1	404.814	-0.506518
RORA	0.00136154	0.0361936	10.4012	1	404.814	-0.445809
USP3-AS1	0.00051762	0.0209657	12.2476	1	404.814	-1.9109
CSNK1G1	0.0004265	0.0185666	12.6204	1	404.814	-0.579178
HACD3	2.85971e-05	0.00401601	17.9155	1	404.814	-0.518341
ANP32A	2.63421e-05	0.00380933	18.0789	1	404.814	-0.308302
DNM1P35	0.00127818	0.0346788	10.521	1	404.814	-10
PSMA4	0.000829377	0.0268915	11.3441	1	404.814	-0.285582
AKAP13	0.000176272	0.0113385	14.3338	1	404.814	-0.335705
CHD2	3.75603e-06	0.00106502	21.9882	1	404.814	-0.555346
MEF2A	0.000412784	0.0182547	12.6834	1	404.814	-0.534354
HCFC1R1	0.00163814	0.039616	10.0514	1	404.814	0.318341
NDE1	4.77473e-06	0.00117689	21.503	1	404.814	-0.454642
ARL6IP1	9.98293e-05	0.00848874	15.446	1	404.814	-0.305559
SMG1	0.00156681	0.0389328	10.1355	1	404.814	-0.364663
COQ7	1.93163e-07	0.000133016	28.0637	1	404.814	-0.997517
KNOP1	0.00215379	0.0466256	9.53582	1	404.814	-0.495401
THUMPD1	8.50369e-07	0.000437691	25.0123	1	404.814	-0.496399
SDR42E2	0.00040977	0.0181769	12.6976	1	404.814	-1.48653
NFATC2IP	5.30186e-05	0.00598986	16.6921	1	404.814	-0.751414
C16orf54	0.00084163	0.0269266	11.3161	1	404.814	-0.622834
ZNF764	0.000568117	0.0220848	12.0687	1	404.814	-0.767038
ZNF785	0.00156434	0.0389328	10.1385	1	404.814	-0.909466
FUS	2.84059e-06	0.000892996	22.5542	1	404.814	-0.359376
LONP2	0.000613827	0.0231764	11.9202	1	404.814	-0.347345
N4BP1	0.0017321	0.0411296	9.94609	1	404.814	-0.621593
RBL2	1.60605e-05	0.00273643	19.0655	1	404.814	-0.439536
RSPRY1	0.000759115	0.026137	11.5133	1	404.814	-0.495171
SETD6	0.000318842	0.015712	13.1824	1	404.814	-0.803565
DYNC1LI2	0.000174599	0.0113223	14.3524	1	404.814	-0.516446
NFAT5	7.44148e-06	0.00151565	20.6084	1	404.814	-0.725618
ZFHX3	0.00166213	0.0399271	10.0239	1	404.814	-2.16663
GLG1	0.000172715	0.0113015	14.3735	1	404.814	-0.336595
TMEM170A	0.000547775	0.0215841	12.1387	1	404.814	-0.437147
TERF2IP	1.21164e-05	0.00221791	19.6295	1	404.814	-0.382021
SPG7	0.00018198	0.0115089	14.2716	1	404.814	-0.450235
TCF25	0.000123315	0.00969	15.0318	1	404.814	-0.418494
GLOD4	0.0020571	0.0454165	9.62216	1	404.814	-0.260934
PRPF8	0.000242714	0.0133965	13.7113	1	404.814	-0.366685
SMYD4	0.00126119	0.0346074	10.5463	1	404.814	-0.509835
SMG6	1.97335e-05	0.00313467	18.6543	1	404.814	-0.68103
CCDC144A	0.00145127	0.0372768	10.2803	1	404.814	-1.37557
SMCR8	0.00042126	0.0185666	12.6442	1	404.814	-0.63234
ALDH3A2	7.68776e-05	0.00741151	15.9594	1	404.814	-0.581687
WSB1	1.21334e-06	0.00046174	24.2855	1	404.814	-0.538315
TMEM199	0.00115924	0.0334014	10.7064	1	404.814	-0.385049
KIAA0100	0.000640349	0.023689	11.8391	1	404.814	-0.490571
NUFIP2	0.000731412	0.0253644	11.5844	1	404.814	-0.515447
GOSR1	0.000357385	0.0167254	12.9617	1	404.814	-0.436528
CRLF3	6.54052e-06	0.00137076	20.8682	1	404.814	-0.426859
ZNF830	0.000220731	0.0128192	13.8958	1	404.814	-0.508965
SLFN5	0.000802976	0.026694	11.4059	1	404.814	-0.543624
TAF15	3.20628e-06	0.000962795	22.3087	1	404.814	-0.433003
SYNRG	0.000945891	0.0292902	11.0934	1	404.814	-0.332853
CWC25	0.0012332	0.0341635	10.5889	1	404.814	-0.405774
RPL23	6.28204e-05	0.00663099	16.3572	1	404.814	-0.334351
RPL19	0.000139993	0.0102244	14.7837	1	404.814	0.303681
MED1	0.000597158	0.0228452	11.973	1	404.814	-0.486969
CDK12	0.00131627	0.0351841	10.4653	1	404.814	-0.396244
STAT3	1.05912e-06	0.000437691	24.5632	1	404.814	-0.425698
EZH1	0.000736117	0.0254665	11.5721	1	404.814	-0.442718
GPATCH8	0.000434132	0.0185666	12.5862	1	404.814	-0.465423
HEXIM1	0.000130726	0.00994961	14.9176	1	404.814	-0.697527
LUC7L3	3.14974e-08	4.55484e-05	31.8408	1	404.814	-0.580565
TRIM37	0.00120174	0.0337256	10.638	1	404.814	-0.573838
RPS6KB1	0.000152435	0.0107877	14.6173	1	404.814	-0.520929
APPBP2	0.0003747	0.0172017	12.8703	1	404.814	-0.464326
PPM1D	0.000462731	0.0194522	12.4633	1	404.814	-0.567594
SMCHD1	0.000685378	0.0245442	11.7088	1	404.814	-0.483975
LPIN2	0.00015535	0.0108611	14.5803	1	404.814	-0.47196
CHMP1B	0.000618773	0.0232182	11.9048	1	404.814	-0.467482
RNMT	0.000365283	0.0169851	12.9194	1	404.814	-0.49664
ROCK1	0.000152238	0.0107877	14.6198	1	404.814	-0.357278
ESCO1	0.00067049	0.0242036	11.7509	1	404.814	-0.584934
TAF4B	0.0015119	0.0379576	10.2029	1	404.814	-0.725379
MAPRE2	3.04675e-07	0.000191561	27.122	1	404.814	-0.537596
DYM	0.000765621	0.026235	11.497	1	404.814	-0.362859
ME2	0.000209296	0.0123034	13.9993	1	404.814	-0.425281
LMAN1	0.00130571	0.0351617	10.4806	1	404.814	-0.355066
VPS4B	0.000306423	0.0156028	13.2593	1	404.814	-0.386269
CD70	1.01268e-05	0.0019269	19.9892	1	404.814	1.73285
DNMT1	0.00232785	0.0494628	9.38988	1	404.814	-0.276377
ILF3	0.000184079	0.0115089	14.2493	1	404.814	-0.265164
SMARCA4	0.00149014	0.0376729	10.2303	1	404.814	-0.378763
ZNF439	2.3645e-05	0.00351797	18.2939	1	404.814	-1.03169
MAN2B1	0.00118829	0.0336705	10.6594	1	404.814	0.332554
MRPL34	0.000521931	0.0209657	12.2316	1	404.814	0.302047
NUDT19	0.00012569	0.00977206	14.9945	1	404.814	-0.919793
LSM14A	5.37877e-06	0.00125456	21.2625	1	404.814	-0.306134
ZNF566	0.000283096	0.0148328	13.4127	1	404.814	-0.71213
NFKBIB	0.00156793	0.0389328	10.1341	1	404.814	-0.4278
FOSB	0.00176096	0.0413891	9.91493	1	404.814	-2.51701
PPP1R15A	0.00141258	0.0368324	10.3315	1	404.814	-1.07686
PRR12	0.000766922	0.026235	11.4937	1	404.814	-0.501478
MYADM	0.000782599	0.0264454	11.455	1	404.814	-0.480589
SYT5	5.62125e-05	0.00621221	16.5766	1	404.814	-10
CSNK2A1	0.000103317	0.00848903	15.3786	1	404.814	-0.454312
CRNKL1	0.00224164	0.048167	9.46072	1	404.814	-0.358158
XRN2	0.00139346	0.0366378	10.3573	1	404.814	-0.255494
PXMP4	0.00186199	0.0426493	9.80976	1	404.814	-0.58191
RBM39	1.46145e-08	2.64175e-05	33.4539	1	404.814	-0.480903
CHD6	8.22818e-07	0.000437691	25.0798	1	404.814	-0.703533
TTPAL	0.000631361	0.023592	11.8662	1	404.814	-0.840786
STK4	6.16612e-07	0.000356673	25.6713	1	404.814	-0.428783
ZMYND8	0.00219368	0.0472769	9.50134	1	404.814	-0.428012
ARFGEF2	0.00237049	0.0498976	9.35583	1	404.814	-0.615695
RBM38	0.000188856	0.0116059	14.1994	1	404.814	0.997101
STX16	0.000159166	0.0108611	14.5329	1	404.814	-0.420331
ZNF831	0.00147303	0.0375296	10.2522	1	404.814	-0.439124
DIDO1	0.00121316	0.0338026	10.62	1	404.814	-0.300888
LTN1	3.56578e-05	0.00436989	17.4774	1	404.814	-0.722015
SON	1.84998e-06	0.000642065	23.4256	1	404.814	-0.412466
RUNX1	1.83281e-05	0.002978	18.8017	1	404.814	-0.670527
BRWD1	3.39252e-06	0.000981184	22.1943	1	404.814	-0.471462
C2CD2	0.00061939	0.0232182	11.9029	1	404.814	-0.951973
RRP1B	0.000852928	0.0272278	11.2907	1	404.814	-0.309581
DIP2A	0.000325761	0.0158082	13.1408	1	404.814	-0.648552
PRMT2	0.000646758	0.0237984	11.82	1	404.814	-0.376659
DDX17	0.000177671	0.0113385	14.3183	1	404.814	-0.574925
TNRC6B	4.2424e-08	4.87294e-05	31.2174	1	404.814	-0.702215
MSL3	0.00110077	0.0326786	10.8047	1	404.814	-0.360578
OFD1	0.000431191	0.0185666	12.5993	1	404.814	-0.392504
PLP2	0.0010703	0.0319784	10.8581	1	404.814	0.460584
TSPYL2	0.000794276	0.0266664	11.4267	1	404.814	-0.430389
UBQLN2	0.000362215	0.0168968	12.9357	1	404.814	-0.348101
TAF1	0.000134538	0.0101331	14.8614	1	404.814	-0.62262
FTX	0.00123793	0.0342288	10.5817	1	404.814	-0.61719
ARMCX1	5.62754e-05	0.00621221	16.5743	1	404.814	-4.14115
ARMCX3	0.00127436	0.0346788	10.5266	1	404.814	-0.41314
ZMAT1	0.000497387	0.0204921	12.3243	1	404.814	-0.806921
GPRASP1	0.00120372	0.0337256	10.6348	1	404.814	-0.800773
TMEM164	0.000409432	0.0181769	12.6992	1	404.814	-0.890603
THOC2	3.4282e-05	0.00423719	17.5554	1	404.814	-0.452034
STAG2	0.000373396	0.0171964	12.877	1	404.814	-0.510277
STK26	5.00268e-08	4.87294e-05	30.8729	1	404.814	-0.579147
LDOC1	1.97909e-05	0.00313467	18.6485	1	404.814	0.991712
IDS	0.00205207	0.0454165	9.62678	1	404.814	-0.311736

## Sheet: CD4 Tem
name	pval	adj_pval	f_statistic	df1	df2	lfc
NOC2L	0.00012995	0.00562635	14.9293	1	404.814	-0.334842
LRRC47	0.000261073	0.00869903	13.5698	1	404.814	-0.376545
CEP104	4.12598e-07	0.000150772	26.4971	1	404.814	-0.836883
TARDBP	4.60636e-05	0.00302785	16.9701	1	404.814	-0.385089
MTHFR	0.00225795	0.0330248	9.44711	1	404.814	-0.51836
DNAJC16	0.00223012	0.0328075	9.4704	1	404.814	-0.521672
SPEN	0.000174857	0.00669144	14.3495	1	404.814	-0.657153
FBXO42	0.000882521	0.0180978	11.2256	1	404.814	-0.443007
NBPF1	0.00146149	0.0251303	10.2671	1	404.814	-0.581177
UBR4	0.000800925	0.0172611	11.4108	1	404.814	-0.371645
USP48	4.58209e-05	0.00302565	16.9806	1	404.814	-0.416875
CDC42	0.000624755	0.0148351	11.8863	1	404.814	-0.396445
ZBTB40	0.00182285	0.0289193	9.8498	1	404.814	-0.502611
HNRNPR	4.93087e-07	0.000169774	26.1305	1	404.814	-0.375532
SRRM1	0.000649952	0.0152333	11.8105	1	404.814	-0.296814
CLIC4	7.92921e-05	0.00427852	15.8985	1	404.814	-1.37117
RSRP1	2.78612e-07	0.0001185	27.3065	1	404.814	-0.545759
RHCE	0.00307944	0.0401549	8.8663	1	404.814	-1.87526
ARID1A	0.00157302	0.0263586	10.128	1	404.814	-0.379411
RPA2	0.00115081	0.021418	10.7202	1	404.814	-0.290329
SESN2	0.000684661	0.0156038	11.7108	1	404.814	-0.729025
SRSF4	0.000555758	0.0139275	12.1109	1	404.814	-0.264888
PUM1	0.00320109	0.0410745	8.79403	1	404.814	-0.304862
KPNA6	2.31624e-05	0.00212152	18.335	1	404.814	-0.44337
CCDC28B	0.00299447	0.0396185	8.91853	1	404.814	-0.506612
HDAC1	4.16163e-07	0.000150772	26.4794	1	404.814	-0.382639
ZMYM1	0.00167751	0.0274728	10.0065	1	404.814	-0.549483
KIAA0319L	0.000960584	0.0189509	11.064	1	404.814	-0.438555
AGO1	0.000595914	0.0144347	11.977	1	404.814	-0.552245
AGO3	7.80635e-06	0.000999005	20.5121	1	404.814	-0.54945
SNIP1	0.000296779	0.00944341	13.3212	1	404.814	-0.514566
FHL3	0.00108598	0.0207181	10.8304	1	404.814	-0.74869
MACF1	0.000192159	0.00714347	14.1656	1	404.814	-0.446961
MFSD2A	0.00200239	0.0305771	9.67288	1	404.814	-2.4544
RLF	0.00259767	0.0361201	9.18432	1	404.814	-0.445553
COL9A2	0.00403632	0.0479615	8.36281	1	404.814	1.06705
NASP	0.00067605	0.015518	11.7351	1	404.814	-0.342535
NRDC	0.00173156	0.0281034	9.94668	1	404.814	-0.291811
LRP8	0.00332472	0.0422114	8.7234	1	404.814	-1.0738
JUN	1.42058e-08	1.07398e-05	33.5136	1	404.814	-2.52331
HOOK1	0.00133446	0.0237363	10.4393	1	404.814	-0.660454
USP1	0.00010866	0.0050172	15.2797	1	404.814	-0.400231
JAK1	2.19956e-05	0.00207894	18.4379	1	404.814	-0.390875
MIER1	0.000541561	0.0136915	12.1607	1	404.814	-0.353759
WLS	0.000319257	0.00978131	13.1799	1	404.814	-3.68594
SRSF11	2.06734e-09	2.29968e-06	37.5981	1	404.814	-0.50905
ZRANB2	3.73836e-05	0.00274236	17.3836	1	404.814	-0.474561
USP33	0.000300201	0.00947611	13.299	1	404.814	-0.404205
FUBP1	0.000436555	0.0117622	12.5755	1	404.814	-0.365848
PRKACB	5.31186e-05	0.00332381	16.6884	1	404.814	-0.434865
BCL10	1.92501e-05	0.00189371	18.7038	1	404.814	-0.478989
ZNHIT6	0.000404395	0.0112514	12.723	1	404.814	-0.509027
HS2ST1	0.00130288	0.0232604	10.4847	1	404.814	-0.514371
PKN2	8.79158e-05	0.00458971	15.6955	1	404.814	-0.662202
ZNF644	0.00159606	0.0266519	10.1005	1	404.814	-0.384634
RPAP2	0.00339604	0.0426256	8.68387	1	404.814	-0.366671
MTF2	0.00340015	0.0426256	8.68162	1	404.814	-0.311793
TMED5	0.000931683	0.0186607	11.1222	1	404.814	-0.305302
DR1	0.00243668	0.0345121	9.30419	1	404.814	-0.255039
GCLM	0.00015191	0.00615342	14.624	1	404.814	-0.602438
SLC35A3	0.00286011	0.0386542	9.00428	1	404.814	-0.434459
RNPC3	5.55334e-06	0.000750531	21.1981	1	404.814	-0.602277
PRPF38B	7.56482e-05	0.00412811	15.9911	1	404.814	-0.378132
GNAI3	0.0005132	0.0132525	12.2641	1	404.814	-0.287221
C1orf162	0.00228262	0.0332083	9.4267	1	404.814	0.495933
ST7L	0.00309079	0.0401924	8.85944	1	404.814	-0.432554
CAPZA1	5.0378e-05	0.00322352	16.793	1	404.814	-0.382884
SLC16A1-AS1	0.00112317	0.0210937	10.7664	1	404.814	-0.568045
LRIG2	3.7738e-05	0.00274236	17.3649	1	404.814	-0.677337
RSBN1	0.000108714	0.0050172	15.2787	1	404.814	-0.333612
HIPK1-AS1	7.36894e-05	0.00407393	16.0428	1	404.814	-1.36642
SIKE1	0.000102665	0.00494605	15.391	1	404.814	-0.49198
WARS2	0.000377072	0.0107971	12.8581	1	404.814	-0.605336
SEC22B	0.000412301	0.0113567	12.6857	1	404.814	-0.379979
NBPF20	2.86809e-06	0.000536802	22.5347	1	404.814	-1.44295
RNF115	0.000170367	0.0066398	14.4002	1	404.814	-0.402748
NBPF10	1.22648e-05	0.00135391	19.6051	1	404.814	-1.31013
PPIAL4G	3.18932e-05	0.00253411	17.6988	1	404.814	-1.6177
NBPF14	0.00103202	0.0200055	10.9274	1	404.814	-1.02864
NBPF19	0.000170805	0.0066398	14.3952	1	404.814	-1.06866
HIST2H2AC	0.000178267	0.0067662	14.3118	1	404.814	-0.783389
OTUD7B	0.00416997	0.0491311	8.3024	1	404.814	-0.625618
VPS45	0.00272186	0.0372735	9.09692	1	404.814	-0.357338
ANP32E	4.89988e-06	0.000706166	21.4507	1	404.814	-0.430963
GABPB2	0.00171742	0.0279996	9.96215	1	404.814	-0.476431
POGZ	0.000408851	0.0113048	12.7019	1	404.814	-0.469534
IL6R	0.00011697	0.00525314	15.1353	1	404.814	-0.577678
SCAMP3	0.000665753	0.0153489	11.7645	1	404.814	-0.277341
ASH1L	0.00176148	0.0283851	9.91437	1	404.814	-0.481693
ASH1L-AS1	0.00134978	0.0239206	10.4176	1	404.814	-0.524508
GON4L	0.000351508	0.0103316	12.9937	1	404.814	-0.343135
ETV3	0.000284045	0.00916123	13.4062	1	404.814	-0.596809
IFI16	0.00206664	0.0311309	9.61346	1	404.814	-0.370019
DCAF8	3.06045e-05	0.0025004	17.7807	1	404.814	-0.366854
ARHGAP30	9.6833e-05	0.00482199	15.5058	1	404.814	-0.33467
UHMK1	0.000473677	0.0125455	12.4183	1	404.814	-0.372261
ALDH9A1	0.00010445	0.00496557	15.3572	1	404.814	-0.419046
TMCO1	0.00194463	0.0299896	9.72797	1	404.814	-0.252363
TIPRL	1.38764e-07	6.37149e-05	28.749	1	404.814	-0.503832
KIFAP3	0.00304869	0.0399903	8.88503	1	404.814	-0.374248
PRRC2C	3.26613e-06	0.000575994	22.2712	1	404.814	-0.466598
SUCO	0.00021826	0.0078514	13.9177	1	404.814	-0.520947
DARS2	0.00363342	0.0445657	8.55814	1	404.814	-0.631071
RC3H1	8.40606e-05	0.0044365	15.7837	1	404.814	-0.593128
KIAA0040	0.00255514	0.0356974	9.21523	1	404.814	-0.356818
SOAT1	0.00118079	0.0218456	10.6714	1	404.814	-0.411765
TOR1AIP2	0.00158882	0.0265926	10.1091	1	404.814	-0.487336
XPR1	0.00136266	0.0240604	10.3996	1	404.814	-0.543603
IER5	0.000108582	0.0050172	15.2811	1	404.814	-0.961437
SMG7	0.000873754	0.0180248	11.2446	1	404.814	-0.429927
ARPC5	1.348e-06	0.000329455	24.0707	1	404.814	-0.363813
EDEM3	1.64951e-06	0.000372711	23.6591	1	404.814	-0.608857
TPR	0.00145587	0.0251017	10.2744	1	404.814	-0.295883
CDC73	0.0015074	0.0255252	10.2086	1	404.814	-0.363715
DENND1B	0.00121288	0.0221688	10.6205	1	404.814	-0.473927
PTPRC	2.27398e-06	0.000450467	23.0059	1	404.814	-0.501929
PPP1R12B	0.000723669	0.0161497	11.6048	1	404.814	-0.648581
ATP2B4	0.000308579	0.00957588	13.2457	1	404.814	-0.450527
LAX1	0.000264003	0.00873625	13.5481	1	404.814	-0.667263
ZC3H11A	7.2568e-05	0.00407393	16.073	1	404.814	-0.667247
ZBED6	0.000391712	0.0110357	12.7845	1	404.814	-0.88484
MDM4	3.38393e-06	0.000583438	22.1994	1	404.814	-0.649768
NUCKS1	1.21576e-10	3.51622e-07	43.691	1	404.814	-0.544741
RAB29	0.000155365	0.00627581	14.5801	1	404.814	-0.35012
CR2	0.000417863	0.0114662	12.6598	1	404.814	-1.31101
CR1	3.46658e-11	1.67101e-07	46.422	1	404.814	-1.57551
CD46	0.00148719	0.0253312	10.2341	1	404.814	-0.28627
EPRS	0.000947106	0.0188133	11.0909	1	404.814	-0.30706
RAB3GAP2	0.000733413	0.0162471	11.5792	1	404.814	-0.449796
LBR	0.000631226	0.0149642	11.8666	1	404.814	-0.357167
SPRTN	0.00401562	0.0477622	8.37235	1	404.814	-0.367207
ARID4B	0.00353778	0.0437637	8.60776	1	404.814	-0.30621
LYST	0.000863089	0.0179276	11.2681	1	404.814	-0.613552
ERO1B	0.00161574	0.0267643	10.0774	1	404.814	-0.467872
LGALS8	0.00333981	0.0422916	8.71497	1	404.814	-0.306072
HEATR1	0.000919074	0.018485	11.1482	1	404.814	-0.458174
MTR	2.47763e-08	1.49287e-05	32.3441	1	404.814	-0.695063
CHRM3-AS2	0.000210483	0.00760949	13.9883	1	404.814	-0.709667
DESI2	0.000189525	0.00708196	14.1925	1	404.814	-0.50035
HNRNPU	0.00122118	0.0221688	10.6075	1	404.814	-0.338803
EFCAB2	6.58272e-10	1.18991e-06	40.0465	1	404.814	-1.33913
CNST	0.000109288	0.0050172	15.2684	1	404.814	-0.460897
AHCTF1	0.00172599	0.0281025	9.95276	1	404.814	-0.464336
RNASEH1	0.000141769	0.00586871	14.759	1	404.814	-0.371015
RNF144A	0.0019008	0.0296256	9.77089	1	404.814	-0.593963
KIDINS220	0.00127198	0.0228431	10.5302	1	404.814	-0.380788
TAF1B	2.55388e-05	0.00219914	18.1405	1	404.814	-0.549353
LAPTM4A	0.00111381	0.0210271	10.7823	1	404.814	-0.297
LDAH	0.00421304	0.0494118	8.28335	1	404.814	-0.465072
ATAD2B	0.00226595	0.0330654	9.44047	1	404.814	-0.429028
ITSN2	4.66969e-05	0.0030552	16.9431	1	404.814	-0.520049
RAB10	0.00183858	0.0290577	9.8336	1	404.814	-0.263124
PPP1CB	1.38632e-06	0.000329455	24.0135	1	404.814	-0.519743
LBH	0.000208196	0.00758369	14.0095	1	404.814	-0.402117
YIPF4	0.00216062	0.0320459	9.52987	1	404.814	-0.328879
FEZ2	0.00267272	0.0369153	9.131	1	404.814	-0.5345
PRKD3	1.48535e-08	1.07398e-05	33.4197	1	404.814	-1.02179
RMDN2	0.00296115	0.0394303	8.93942	1	404.814	-0.928942
EML4	0.000110846	0.0050566	15.2407	1	404.814	-0.443817
SLC3A1	0.00100098	0.019482	10.9855	1	404.814	-1.24164
RHOQ	0.0038566	0.0463752	8.44736	1	404.814	-0.863851
TTC7A	0.00055942	0.013972	12.0983	1	404.814	-0.533141
ASB3	0.00121843	0.0221688	10.6118	1	404.814	-0.397831
PSME4	0.000943584	0.018795	11.098	1	404.814	-0.636535
RTN4	8.34331e-06	0.00103773	20.3783	1	404.814	-0.386804
CCDC88A	0.000130758	0.00563688	14.9171	1	404.814	-0.643719
PPP4R3B	0.000612834	0.0146538	11.9233	1	404.814	-0.344674
PAPOLG	0.000273892	0.00896097	13.4768	1	404.814	-0.582043
REL	1.7006e-08	1.17106e-05	33.1349	1	404.814	-0.653257
USP34	0.000190521	0.00710085	14.1823	1	404.814	-0.512225
SERTAD2	5.18395e-05	0.00326717	16.7365	1	404.814	-0.571804
ACTR2	1.44656e-06	0.000337398	23.9267	1	404.814	-0.504071
WDR92	0.0027794	0.0379536	9.05779	1	404.814	-0.576743
AAK1	0.000480925	0.012691	12.389	1	404.814	-0.515925
GMCL1	4.08807e-05	0.0028286	17.2064	1	404.814	-0.46821
MXD1	0.000141858	0.00586871	14.7578	1	404.814	-0.655505
C2orf68	5.99429e-05	0.00362692	16.4497	1	404.814	-0.500947
CD8B	0.00159863	0.0266642	10.0975	1	404.814	1.24712
PLGLB2	0.000655137	0.0153087	11.7953	1	404.814	-1.65689
ANKRD36C	0.000517473	0.013268	12.2481	1	404.814	-0.585696
ARID5A	0.00218839	0.0323582	9.50587	1	404.814	0.35384
ANKRD36	0.000236844	0.00824158	13.7589	1	404.814	-0.601994
LIMS1	1.28998e-05	0.00140259	19.504	1	404.814	-0.574113
ZC3H8	0.00340745	0.0426256	8.67763	1	404.814	-0.372006
ACTR3	3.46972e-06	0.000583438	22.1487	1	404.814	-0.361877
DDX18	2.97412e-05	0.00247176	17.8376	1	404.814	-0.427757
CCDC93	0.00029814	0.00944341	13.3124	1	404.814	-0.461175
INSIG2	0.000275538	0.00898944	13.4652	1	404.814	-0.471004
PTPN4	0.00427855	0.0499186	8.25475	1	404.814	-0.308756
TMEM185B	0.003809	0.0459783	8.47043	1	404.814	-0.59904
IWS1	0.000173919	0.00668896	14.36	1	404.814	-0.458542
WDR33	0.00017198	0.00666757	14.3818	1	404.814	-0.324953
PLEKHB2	0.00165428	0.0272157	10.0329	1	404.814	-0.309886
RAB3GAP1	0.00143678	0.024883	10.2993	1	404.814	-0.384428
UBXN4	1.87694e-06	0.000402548	23.3961	1	404.814	-0.448445
RBM43	0.00428041	0.0499186	8.25395	1	404.814	-0.47327
RIF1	9.19811e-05	0.00473359	15.6067	1	404.814	-0.594043
BAZ2B	0.00142028	0.0246563	10.3212	1	404.814	-0.624003
TTC21B	1.11258e-06	0.000303567	24.4626	1	404.814	-0.838951
PHOSPHO2	1.80236e-06	0.000400983	23.4787	1	404.814	-1.1646
CHRNA1	0.00134862	0.0239206	10.4193	1	404.814	-1.66525
HNRNPA3	1.03951e-06	0.000303567	24.6014	1	404.814	-0.291926
AGPS	2.49565e-05	0.00219216	18.1864	1	404.814	-0.546637
TTC30A	2.51641e-05	0.00219216	18.1699	1	404.814	-1.54982
ITGA4	0.000646502	0.0151771	11.8207	1	404.814	-0.440283
NCKAP1	0.000282112	0.00914259	13.4195	1	404.814	-1.3696
ANKAR	0.00161051	0.0267388	10.0835	1	404.814	-0.474583
SLC39A10	0.000317556	0.00975848	13.1902	1	404.814	-0.612832
STK17B	0.00279619	0.0380706	9.04653	1	404.814	-0.322255
SF3B1	3.43194e-06	0.000583438	22.1709	1	404.814	-0.342123
BZW1	1.02249e-06	0.000303567	24.6352	1	404.814	-0.34192
CFLAR	0.000815494	0.0174446	11.3764	1	404.814	-0.273519
CASP10	0.000430429	0.0117001	12.6027	1	404.814	-0.550548
CREB1	7.94554e-06	0.00100285	20.4765	1	404.814	-0.45775
IDH1	0.00161869	0.0267825	10.0739	1	404.814	-0.624216
PIKFYVE	0.00268553	0.0369862	9.12206	1	404.814	-0.424231
KANSL1L	0.00187744	0.0295105	9.79419	1	404.814	-1.40408
BARD1	0.000162274	0.00648244	14.4952	1	404.814	-0.709883
XRCC5	0.000106357	0.00500986	15.3217	1	404.814	-0.258302
DNPEP	0.00177599	0.0284729	9.8989	1	404.814	-0.317752
EPHA4	0.00230911	0.0333106	9.40505	1	404.814	-0.602078
ACSL3	1.75649e-05	0.00178083	18.8867	1	404.814	-0.568815
AP1S3	0.000942793	0.018795	11.0996	1	404.814	-1.18571
WDFY1	0.00149768	0.0254501	10.2208	1	404.814	-0.434578
TRIP12	0.00204147	0.0308804	9.63651	1	404.814	-0.403488
SP140L	0.00127637	0.0228435	10.5237	1	404.814	-0.296851
DIS3L2	0.0012003	0.0220277	10.6402	1	404.814	-0.380947
GIGYF2	0.000662808	0.0153474	11.773	1	404.814	-0.443399
INPP5D	0.000776694	0.0169827	11.4695	1	404.814	-0.337907
DGKD	1.02302e-05	0.00121544	19.9688	1	404.814	-0.59851
LRRFIP1	2.45216e-05	0.00219216	18.2214	1	404.814	-0.311741
RNPEPL1	0.0024358	0.0345121	9.30486	1	404.814	0.569726
TRNT1	0.000325431	0.00984698	13.1428	1	404.814	-0.409224
ITPR1	0.000538429	0.0136814	12.1718	1	404.814	-0.49429
ARL8B	0.000346617	0.0102663	13.0208	1	404.814	-0.342902
ARPC4	0.000657316	0.0153087	11.7889	1	404.814	-0.258977
VHL	0.000243338	0.00833483	13.7063	1	404.814	-0.340301
VGLL4	0.00395004	0.0471688	8.40291	1	404.814	-0.365006
RAF1	0.00136911	0.0241447	10.3907	1	404.814	-0.302624
RBSN	0.00030424	0.00954363	13.2731	1	404.814	-0.488485
CAPN7	2.87206e-05	0.00240402	17.907	1	404.814	-0.481194
ANKRD28	0.00420678	0.0493784	8.28611	1	404.814	-0.612186
DPH3	0.00216477	0.0320746	9.52626	1	404.814	-0.353063
SATB1	0.000582798	0.0142603	12.0197	1	404.814	-0.429946
RAB5A	0.00111307	0.0210271	10.7836	1	404.814	-0.287433
UBE2E1	0.00314339	0.040566	8.82795	1	404.814	-0.275572
SLC4A7	3.62883e-06	0.000596324	22.0579	1	404.814	-0.597369
ZCWPW2	0.000692509	0.0157212	11.689	1	404.814	-0.876284
TGFBR2	0.00091815	0.018485	11.1501	1	404.814	-0.569891
CLASP2	0.000133527	0.00572977	14.8761	1	404.814	-0.529386
PDCD6IP	0.00314463	0.040566	8.82722	1	404.814	-0.272639
TRANK1	0.00193992	0.0299896	9.73253	1	404.814	-0.424973
GOLGA4	0.000347476	0.0102663	13.016	1	404.814	-0.433325
WDR48	0.000347867	0.0102663	13.0139	1	404.814	-0.439082
CTNNB1	0.00079818	0.0172276	11.4174	1	404.814	-0.33522
NKTR	6.64931e-05	0.00392472	16.2452	1	404.814	-0.564163
ABHD5	0.00299832	0.0396332	8.91613	1	404.814	-0.50431
CCR9	3.55616e-06	0.000591099	22.0989	1	404.814	-2.17616
FYCO1	0.00311181	0.0402864	8.84679	1	404.814	-0.450528
KIF9	2.91128e-06	0.000536802	22.5043	1	404.814	-1.18327
KLHL18	1.04128e-05	0.00121544	19.9333	1	404.814	-0.785926
MANF	0.000284447	0.00916123	13.4035	1	404.814	-0.378456
ABHD14B	0.000408067	0.0113047	12.7056	1	404.814	0.280267
WDR82	0.00327587	0.0417745	8.75099	1	404.814	-0.289544
PBRM1	0.00141554	0.0246036	10.3275	1	404.814	-0.472017
APPL1	1.01976e-05	0.00121544	19.9752	1	404.814	-0.602123
PDE12	0.00089542	0.0182376	11.1979	1	404.814	-0.474177
ARF4	0.000321645	0.00980676	13.1654	1	404.814	-0.301576
DENND6A	0.00152568	0.0257744	10.1858	1	404.814	-0.394895
ATXN7	0.000260647	0.00869903	13.5729	1	404.814	-0.42843
TMF1	0.00124084	0.0224579	10.5772	1	404.814	-0.361037
PPP4R2	0.00138227	0.0242879	10.3726	1	404.814	-0.330483
ARL13B	0.000404585	0.0112514	12.7221	1	404.814	-0.580784
TBC1D23	0.00215838	0.0320455	9.53182	1	404.814	-0.415031
SENP7	0.00229862	0.0333031	9.41359	1	404.814	-0.419444
ZBTB11	0.00022758	0.00808609	13.8364	1	404.814	-0.56625
CEP97	0.00249738	0.0351446	9.25807	1	404.814	-0.679848
NFKBIZ	0.00103845	0.0200763	10.9156	1	404.814	-0.730888
BBX	0.000606727	0.0145746	11.9425	1	404.814	-0.330892
CD47	0.0019422	0.0299896	9.73032	1	404.814	-0.264461
CD96	0.000585366	0.0142748	12.0113	1	404.814	-0.350481
PLCXD2	0.0033282	0.0422114	8.72145	1	404.814	-0.775761
PHLDB2	0.00106242	0.0204304	10.8721	1	404.814	-0.770172
SPICE1	0.000977361	0.0192033	11.031	1	404.814	-0.558357
SIDT1	0.000396096	0.0110792	12.7631	1	404.814	-0.461721
ATP6V1A	0.00179573	0.0286624	9.87805	1	404.814	-0.431519
ZBTB20	0.000313807	0.00969649	13.2132	1	404.814	-0.471249
GSK3B	0.000377799	0.0107971	12.8544	1	404.814	-0.425912
LRRC58	1.10895e-06	0.000303567	24.4693	1	404.814	-0.696279
GTF2E1	0.00196406	0.0302388	9.70925	1	404.814	-0.56853
GOLGB1	0.00081029	0.0173852	11.3886	1	404.814	-0.435745
KPNA1	0.000237826	0.00824158	13.7508	1	404.814	-0.420757
OSBPL11	0.000114035	0.00516945	15.1851	1	404.814	-0.617128
COPG1	0.00010295	0.00494605	15.3856	1	404.814	-0.405849
ASTE1	4.08257e-05	0.0028286	17.2091	1	404.814	-0.540251
TOPBP1	0.000908493	0.0183796	11.1703	1	404.814	-0.510597
SRPRB	0.00242584	0.0344936	9.31255	1	404.814	-0.350643
ARMC8	0.000431755	0.0117141	12.5968	1	404.814	-0.304128
SLC25A36	0.000220603	0.00791598	13.897	1	404.814	-0.406255
TSC22D2	0.0001951	0.00723421	14.136	1	404.814	-0.551035
GPR171	0.00203113	0.0308652	9.64607	1	404.814	-0.562331
RAP2B	1.69079e-09	2.03754e-06	38.0271	1	404.814	-0.617608
DHX36	0.00140575	0.0244981	10.3407	1	404.814	-0.557439
SLC33A1	0.00188932	0.0295686	9.78231	1	404.814	-0.400531
LEKR1	0.000392591	0.0110357	12.7802	1	404.814	-1.32578
RSRC1	0.00127476	0.0228431	10.526	1	404.814	-0.317455
TRIM59	0.00238561	0.0341567	9.34391	1	404.814	-0.485797
NMD3	0.00268103	0.0369593	9.1252	1	404.814	-0.336391
PDCD10	0.000300777	0.00947611	13.2953	1	404.814	-0.27549
PRKCI	0.00143322	0.024851	10.304	1	404.814	-0.482137
TNIK	0.00333056	0.0422114	8.72014	1	404.814	-0.449994
MFN1	0.00147103	0.0251745	10.2548	1	404.814	-0.453555
GNB4	7.33608e-05	0.00407393	16.0516	1	404.814	-1.56819
ACTL6A	0.00352128	0.0436343	8.61646	1	404.814	-0.30312
TTC14	2.01075e-06	0.000409542	23.256	1	404.814	-0.582501
DCUN1D1	0.000566695	0.0140807	12.0735	1	404.814	-0.480148
PSMD2	1.12725e-05	0.00127353	19.7742	1	404.814	-0.323404
EIF4G1	0.00338951	0.0426223	8.68746	1	404.814	-0.324343
VPS8	0.000226585	0.00807054	13.8449	1	404.814	-0.523413
SENP2	0.00153537	0.0258174	10.1738	1	404.814	-0.516466
LPP	0.00230065	0.0333031	9.41194	1	404.814	-0.493332
CCDC50	0.00150681	0.0255252	10.2093	1	404.814	-0.581722
ACAP2	4.14868e-08	2.39976e-05	31.2641	1	404.814	-0.51549
MUC20	0.0036473	0.0446602	8.55105	1	404.814	-1.69042
PAK2	3.97448e-07	0.000150772	26.5741	1	404.814	-0.42673
LETM1	0.00178959	0.0286275	9.88451	1	404.814	-0.445922
JAKMIP1	0.00319026	0.0409719	8.80035	1	404.814	1.71171
ZNF518B	0.00340493	0.0426256	8.679	1	404.814	-0.464112
BOD1L1	0.000575936	0.0142369	12.0424	1	404.814	-0.448774
RFC1	0.00422163	0.0494724	8.27957	1	404.814	-0.267561
SMIM14	0.000150252	0.00610837	14.6455	1	404.814	-0.469442
TMEM33	2.26092e-05	0.00210936	18.3831	1	404.814	-0.563753
TEC	0.00415361	0.0490329	8.30969	1	404.814	-0.94447
SLAIN2	0.00165387	0.0272157	10.0333	1	404.814	-0.368696
FRYL	0.000291935	0.00933999	13.3531	1	404.814	-0.439284
TMEM165	0.00019724	0.00727623	14.1148	1	404.814	-0.53083
CLOCK	0.00134593	0.023911	10.423	1	404.814	-0.524736
EXOC1	0.00342148	0.042764	8.66998	1	404.814	-0.365659
AASDH	0.00199431	0.0304859	9.68049	1	404.814	-0.478423
PPAT	0.000796476	0.0172276	11.4215	1	404.814	-0.565975
YTHDC1	2.87597e-05	0.00240402	17.9043	1	404.814	-0.437618
USO1	0.00296978	0.0394525	8.93398	1	404.814	-0.331419
CNOT6L	0.00236723	0.0339362	9.35841	1	404.814	-0.409175
HNRNPD	0.00363834	0.0445882	8.55562	1	404.814	-0.338349
SEC31A	0.000828208	0.0175612	11.3468	1	404.814	-0.292558
HPSE	0.00190115	0.0296256	9.77055	1	404.814	-0.571109
HELQ	0.000199125	0.00730851	14.0962	1	404.814	-0.44232
KLHL8	7.86762e-05	0.00426119	15.9139	1	404.814	-0.752335
PPM1K	0.00300604	0.0396989	8.91133	1	404.814	-0.32376
DNAJB14	0.00358783	0.0443071	8.58162	1	404.814	-0.366183
PPP3CA	0.000143723	0.00590448	14.7323	1	404.814	-0.509316
MANBA	9.70333e-05	0.00482199	15.5017	1	404.814	-0.49922
CYP2U1	0.000139111	0.00581192	14.796	1	404.814	-0.756936
CAMK2D	0.00389296	0.04668	8.42994	1	404.814	-0.428358
LARP1B	0.00118285	0.0218456	10.6681	1	404.814	-0.637204
NAA15	0.000187438	0.00704037	14.214	1	404.814	-0.407476
MAML3	0.00317859	0.0408947	8.80718	1	404.814	-0.819451
ELMOD2	0.00391282	0.0468405	8.42049	1	404.814	-0.421139
TBC1D9	0.000236219	0.00824158	13.764	1	404.814	-2.06868
GAB1	0.000168268	0.00659438	14.4244	1	404.814	-4.14898
SMARCA5	0.000145119	0.00594495	14.7134	1	404.814	-0.378451
ABCE1	0.000834462	0.017642	11.3325	1	404.814	-0.334384
OTUD4	0.00367427	0.0449142	8.53736	1	404.814	-0.521615
ZNF827	0.00114041	0.0213344	10.7375	1	404.814	-0.655678
PRMT9	0.000142041	0.00586871	14.7553	1	404.814	-0.589336
FBXW7	0.000749135	0.0165141	11.5386	1	404.814	-0.580855
ARFIP1	0.000405525	0.0112559	12.7177	1	404.814	-0.487555
MAP9	0.000238226	0.00824158	13.7476	1	404.814	-0.595892
MSMO1	0.00108165	0.0206902	10.838	1	404.814	-0.442361
NEK1	0.000165738	0.00656183	14.4539	1	404.814	-0.556005
CLCN3	0.000909025	0.0183796	11.1691	1	404.814	-0.496061
GALNT7	0.00117864	0.0218456	10.6748	1	404.814	-0.569447
SPCS3	2.04423e-05	0.00197077	18.5839	1	404.814	-0.346243
CFAP97	0.00288417	0.0389067	8.98862	1	404.814	-0.388516
C4orf47	4.445e-05	0.00298973	17.0407	1	404.814	-2.70018
BRD9	8.29362e-05	0.00439929	15.8102	1	404.814	-0.547595
ICE1	0.0011359	0.0212775	10.745	1	404.814	-0.623141
2006-03-01	0.00372655	0.0453617	8.51109	1	404.814	-0.294292
ANKH	0.000619921	0.0147932	11.9012	1	404.814	-0.480436
GOLPH3	0.00317566	0.0408933	8.8089	1	404.814	-0.303144
NUP155	0.0030231	0.0398514	8.90077	1	404.814	-0.408041
RICTOR	5.80356e-05	0.00355615	16.5135	1	404.814	-0.498947
OXCT1	0.000684382	0.0156038	11.7116	1	404.814	-0.357292
HMGCS1	3.90508e-05	0.0027547	17.2972	1	404.814	-0.698219
EMB	0.00218535	0.0323464	9.50848	1	404.814	-0.345942
IPO11	0.000866005	0.0179276	11.2616	1	404.814	-0.618641
PPWD1	0.00274398	0.0375053	9.08178	1	404.814	-0.296365
SREK1	1.32325e-06	0.000329455	24.1085	1	404.814	-0.483339
SLC30A5	0.000346204	0.0102663	13.0231	1	404.814	-0.405255
BDP1	0.0011087	0.0209854	10.7911	1	404.814	-0.386843
TNPO1	8.53171e-05	0.00448644	15.7545	1	404.814	-0.502987
NSA2	0.000298417	0.00944341	13.3106	1	404.814	0.291156
S100Z	0.000306675	0.00955782	13.2577	1	404.814	-1.53954
AGGF1	0.00197706	0.0302863	9.69684	1	404.814	-0.317266
AP3B1	1.99155e-06	0.000409542	23.2755	1	404.814	-0.566762
SCAMP1	0.0020385	0.0308679	9.63925	1	404.814	-0.440176
ZFYVE16	0.00012146	0.00540439	15.0615	1	404.814	-0.816532
MSH3	7.79993e-05	0.00424041	15.9309	1	404.814	-0.593996
SSBP2	0.00289506	0.0389888	8.98159	1	404.814	-0.390732
CCNH	4.34697e-06	0.000677979	21.6926	1	404.814	-0.534629
LUCAT1	5.90297e-06	0.000783146	21.0749	1	404.814	-1.92123
MCTP1	0.00377192	0.0457599	8.4886	1	404.814	-1.54847
TTC37	0.000664226	0.0153474	11.7689	1	404.814	-0.462419
ERAP1	0.00310153	0.0402253	8.85297	1	404.814	-0.390608
LNPEP	2.5114e-05	0.00219216	18.1739	1	404.814	-0.471824
CHD1	0.00146638	0.0251472	10.2608	1	404.814	-0.468838
FER	0.000935495	0.0187112	11.1144	1	404.814	-0.738365
WDR36	0.000121432	0.00540439	15.062	1	404.814	-0.531358
DTWD2	0.00392522	0.0469112	8.41461	1	404.814	-0.772114
SRFBP1	0.000849093	0.017899	11.2993	1	404.814	-0.40676
CSNK1G3	0.00279203	0.0380706	9.04931	1	404.814	-0.421543
FNIP1	3.12727e-05	0.00253372	17.7378	1	404.814	-0.537093
RAD50	0.00353759	0.0437637	8.60786	1	404.814	-0.350423
KIF3A	5.87443e-05	0.00357798	16.4896	1	404.814	-0.570389
AFF4	0.000378981	0.0108036	12.8483	1	404.814	-0.460512
PPP2CA	9.1032e-06	0.0011156	20.2031	1	404.814	-0.295566
DDX46	0.000747366	0.0165002	11.5431	1	404.814	-0.287035
C5orf24	0.000426522	0.0116376	12.6203	1	404.814	-0.444703
ANKHD1	3.41043e-05	0.00264531	17.5657	1	404.814	-0.384964
TAF7	1.04712e-05	0.00121544	19.9221	1	404.814	-0.409013
NDFIP1	1.03402e-05	0.00121544	19.9473	1	404.814	-0.306706
NR3C1	0.00413123	0.0488086	8.3197	1	404.814	-0.27846
YIPF5	0.00200858	0.0306393	9.66707	1	404.814	-0.290347
LARS	1.24617e-05	0.00136522	19.5732	1	404.814	-0.46045
RBM27	0.00224931	0.0329557	9.4543	1	404.814	-0.320597
SLC26A2	0.00208323	0.0313037	9.59843	1	404.814	-0.586115
G3BP1	1.83465e-06	0.000401983	23.4425	1	404.814	-0.410991
MFAP3	0.00192202	0.0298542	9.74999	1	404.814	-0.603333
PWWP2A	0.000183309	0.0069032	14.2575	1	404.814	-0.576601
DUSP1	0.00030584	0.00955324	13.263	1	404.814	-1.60154
CREBRF	0.00138703	0.0243134	10.3661	1	404.814	-0.414024
HIGD2A	0.00053927	0.0136814	12.1688	1	404.814	0.263322
FAF2	5.43955e-06	0.000747566	21.2398	1	404.814	-0.59526
NSD1	0.000198254	0.00729503	14.1048	1	404.814	-0.470756
CANX	3.51554e-05	0.00267444	17.5055	1	404.814	-0.323921
PRPF4B	0.00161412	0.0267643	10.0793	1	404.814	-0.32929
RREB1	0.00174429	0.0282101	9.93286	1	404.814	-0.49455
RIOK1	2.63439e-05	0.0022542	18.0787	1	404.814	-0.475415
TBC1D7	0.00118137	0.0218456	10.6704	1	404.814	-0.489544
MYLIP	9.90587e-05	0.00487224	15.4612	1	404.814	-0.83304
FAM8A1	0.000173842	0.00668896	14.3608	1	404.814	-0.659526
NUP153	5.38138e-06	0.000747566	21.2615	1	404.814	-0.586414
HIST1H4A	0.00024393	0.00833483	13.7016	1	404.814	-1.69768
HIST1H4C	0.00193148	0.0299369	9.74074	1	404.814	-0.702766
HIST1H4E	1.44334e-05	0.00150179	19.2791	1	404.814	-1.50302
HCG11	0.00350561	0.0435146	8.62476	1	404.814	-0.625407
HIST1H2BN	0.00115006	0.021418	10.7215	1	404.814	-0.841453
HIST1H2AK	0.00107482	0.0206139	10.8501	1	404.814	-1.0107
HIST1H2AM	0.00253555	0.0355641	9.22965	1	404.814	-0.936313
TRIM39	0.000624035	0.0148351	11.8885	1	404.814	-0.520328
PRR3	0.000737129	0.0162991	11.5695	1	404.814	-0.487121
ABCF1	2.99494e-05	0.00247485	17.8237	1	404.814	-0.38517
DDAH2	0.000679901	0.0155817	11.7242	1	404.814	-0.509781
HSPA1B	0.000912887	0.0184118	11.1611	1	404.814	-1.0619
EHMT2	0.00139044	0.0243134	10.3614	1	404.814	-0.348553
BRD2	0.00254853	0.0356425	9.22008	1	404.814	-0.275519
SLC39A7	0.00370226	0.0451799	8.52324	1	404.814	-0.356269
PFDN6	0.000189391	0.00708196	14.1939	1	404.814	-0.362199
RPS10-NUDT3	0.00381541	0.0460172	8.4673	1	404.814	1.60895
MAPK14	0.00280632	0.0380706	9.03977	1	404.814	-0.585468
MRPS10	0.00318773	0.0409719	8.80183	1	404.814	-0.289199
UBR2	3.62135e-05	0.0026994	17.4467	1	404.814	-0.439392
ZNF318	0.000502757	0.0131427	12.3036	1	404.814	-0.578769
CDC5L	0.00297374	0.0394525	8.9315	1	404.814	-0.28946
PAQR8	0.000101152	0.00494009	15.4201	1	404.814	-0.730169
ICK	0.000547338	0.0137893	12.1403	1	404.814	-0.6165
FBXO9	0.00324953	0.0415538	8.76603	1	404.814	-0.282739
LMBRD1	0.00120184	0.0220277	10.6378	1	404.814	-0.290288
KCNQ5	0.000684467	0.0156038	11.7114	1	404.814	-1.96198
SENP6	0.00258218	0.0359739	9.19552	1	404.814	-0.351729
PHIP	0.00222376	0.0327472	9.47576	1	404.814	-0.301574
IBTK	4.69024e-05	0.0030552	16.9344	1	404.814	-0.498323
SNX14	4.37364e-05	0.002976	17.0727	1	404.814	-0.46488
SYNCRIP	2.03985e-05	0.00197077	18.5882	1	404.814	-0.371009
ZNF292	0.000386881	0.0109271	12.8085	1	404.814	-0.457342
MDN1	0.00397024	0.0473355	8.39344	1	404.814	-0.350893
CASP8AP2	0.000263881	0.00873625	13.549	1	404.814	-0.446286
UFL1	0.00321439	0.0412085	8.7863	1	404.814	-0.399811
MMS22L	0.00174594	0.0282101	9.93108	1	404.814	-0.580297
PNISR	0.00279807	0.0380706	9.04527	1	404.814	-0.255127
HACE1	0.00109169	0.0207723	10.8205	1	404.814	-0.632322
PREP	0.00176761	0.0284138	9.90781	1	404.814	-0.326768
PDSS2	0.000240933	0.00827584	13.7256	1	404.814	-0.52225
SEC63	1.21802e-06	0.00032025	24.2776	1	404.814	-0.479721
FOXO3	0.000305867	0.00955324	13.2628	1	404.814	-0.622335
CD164	9.48156e-05	0.00481098	15.5471	1	404.814	-0.326064
CDC40	1.10939e-06	0.000303567	24.4684	1	404.814	-0.487705
CDK19	0.00239727	0.0342898	9.33476	1	404.814	-0.608718
REV3L	6.42953e-05	0.00381055	16.3115	1	404.814	-0.698707
HDAC2	7.36073e-05	0.00407393	16.045	1	404.814	-0.345968
TSPYL1	8.92197e-05	0.00464103	15.6666	1	404.814	-0.441393
GOPC	0.00174924	0.0282318	9.92752	1	404.814	-0.299799
NUS1	0.000163964	0.0065319	14.4749	1	404.814	-0.469304
CEP85L	0.000480217	0.012691	12.3919	1	404.814	-0.461554
SERINC1	0.000380268	0.0108036	12.8418	1	404.814	-0.306884
NCOA7	0.00124043	0.0224579	10.5778	1	404.814	-0.41666
EPB41L2	0.00179426	0.0286624	9.87959	1	404.814	-0.86359
MED23	0.00116234	0.0216048	10.7013	1	404.814	-0.462479
IFNGR1	0.00137214	0.0241688	10.3865	1	404.814	-0.400225
TNFAIP3	1.07375e-06	0.000303567	24.5352	1	404.814	-1.17079
UTRN	0.00116575	0.0216405	10.6957	1	404.814	-0.448471
SHPRH	8.30513e-05	0.00439929	15.8074	1	404.814	-0.543478
SASH1	0.00337503	0.0425513	8.69543	1	404.814	-1.78251
KATNA1	0.00208093	0.0313037	9.60051	1	404.814	-0.329328
NUP43	4.37669e-05	0.002976	17.0713	1	404.814	-0.683566
IPCEF1	3.26776e-05	0.00258225	17.6506	1	404.814	-0.521376
SCAF8	0.000244379	0.00833483	13.698	1	404.814	-0.496296
SNX9	0.00138847	0.0243134	10.3641	1	404.814	-0.53904
C6orf99	8.52039e-08	4.41407e-05	29.7625	1	404.814	-2.11599
RSPH3	0.000508562	0.0132021	12.2815	1	404.814	-0.713592
MAP3K4	0.000817823	0.0174446	11.3709	1	404.814	-0.505988
CAHM	0.000806925	0.0173387	11.3965	1	404.814	-1.25401
FGFR1OP	0.000592232	0.0143696	11.9889	1	404.814	-0.560802
TCTE3	9.3296e-05	0.00476154	15.5788	1	404.814	-1.14444
C1GALT1	0.00294892	0.0393745	8.94715	1	404.814	-0.355218
TMEM106B	0.00202389	0.0308079	9.65278	1	404.814	-0.378009
MACC1	0.000421374	0.0115407	12.6437	1	404.814	-10
SP4	3.38537e-05	0.00264531	17.5804	1	404.814	-0.526291
TRA2A	0.00344588	0.0428837	8.65674	1	404.814	-0.389528
HNRNPA2B1	3.66856e-10	7.57872e-07	41.3039	1	404.814	-0.367648
TAX1BP1	0.000353079	0.0103452	12.9851	1	404.814	-0.302421
SCRN1	0.00026895	0.00885942	13.5121	1	404.814	-1.26169
ELMO1	0.000520215	0.0133147	12.238	1	404.814	-0.307674
VPS41	0.000605827	0.0145746	11.9453	1	404.814	-0.414009
TMED4	0.000503495	0.0131427	12.3008	1	404.814	-0.376562
ZNF736	0.00362308	0.0445313	8.56344	1	404.814	-0.52232
KCTD7	0.00231227	0.0333106	9.40249	1	404.814	-0.533636
AUTS2	0.000222235	0.00795481	13.8826	1	404.814	-0.868865
TYW1B	0.000223438	0.00797813	13.8721	1	404.814	-0.943318
BAZ1B	0.000812429	0.0174052	11.3836	1	404.814	-0.467532
GTF2I	0.00262317	0.0364047	9.16603	1	404.814	-0.348851
HGF	0.000797135	0.0172276	11.4199	1	404.814	-10
AKAP9	5.64906e-05	0.00349107	16.5668	1	404.814	-0.498391
KRIT1	2.50491e-05	0.00219216	18.179	1	404.814	-0.580368
ANKIB1	0.000768111	0.0168298	11.4908	1	404.814	-0.545911
GATAD1	0.00312289	0.0403576	8.84016	1	404.814	-0.662737
PEX1	0.00266433	0.036905	9.13689	1	404.814	-0.432523
RBM48	7.30375e-05	0.00407393	16.0603	1	404.814	-0.428285
CDK6	0.000661828	0.0153474	11.7758	1	404.814	-0.480678
SAMD9	0.00119803	0.0220277	10.6438	1	404.814	-0.439466
VPS50	0.00296705	0.0394525	8.9357	1	404.814	-0.42595
SLC25A13	0.000777441	0.0169827	11.4677	1	404.814	-0.541656
TRIM56	4.0647e-05	0.0028286	17.2178	1	404.814	-0.669212
ZNHIT1	0.000294289	0.00939452	13.3376	1	404.814	0.301724
CUX1	0.00093823	0.01874	11.1089	1	404.814	-0.446021
ORAI2	0.00249306	0.0351385	9.26131	1	404.814	-0.453962
NAPEPLD	0.00165344	0.0272157	10.0338	1	404.814	-0.525352
IFRD1	0.00130092	0.0232541	10.4875	1	404.814	-0.371125
TMEM168	0.00050205	0.0131427	12.3063	1	404.814	-0.60424
ZNF800	0.00167522	0.0274663	10.0091	1	404.814	-0.314355
SND1-IT1	0.00109524	0.0208125	10.8143	1	404.814	-1.00425
METTL2B	0.00221058	0.0325968	9.48693	1	404.814	-0.500265
CALU	0.000393015	0.0110357	12.7781	1	404.814	-0.418247
UBE2H	0.00428897	0.0499781	8.25024	1	404.814	-0.487464
KLHDC10	0.000637406	0.015086	11.8479	1	404.814	-0.786464
AC058791.1	0.00404859	0.0480678	8.35718	1	404.814	-0.825215
MKLN1	0.00367271	0.0449142	8.53814	1	404.814	-0.390249
EXOC4	0.00176837	0.0284138	9.907	1	404.814	-0.333653
CNOT4	3.87225e-05	0.0027547	17.3139	1	404.814	-0.518645
MTPN	8.04715e-11	2.90925e-07	44.5869	1	404.814	-0.539529
HIPK2	0.000543347	0.0137126	12.1543	1	404.814	-0.667538
BRAF	0.000877911	0.018059	11.2356	1	404.814	-0.590525
CASP2	0.0023326	0.0335306	9.38606	1	404.814	-0.435212
TPK1	0.000522268	0.0133437	12.2304	1	404.814	-0.480395
WDR86	9.3512e-05	0.00476154	15.5743	1	404.814	-0.993408
KMT2C	0.000610937	0.0146513	11.9292	1	404.814	-0.481263
NOM1	4.36014e-06	0.000677979	21.6865	1	404.814	-0.823594
AGPAT5	0.000427342	0.011638	12.6166	1	404.814	-0.552448
FAM66B	0.000890273	0.0181839	11.2089	1	404.814	-1.20924
LONRF1	0.00329618	0.0419965	8.73947	1	404.814	-0.929062
TNFRSF10A	1.7529e-07	7.68142e-05	28.2647	1	404.814	-0.698557
ENTPD4	0.00108483	0.0207181	10.8324	1	404.814	-0.409393
SLC25A37	0.000128474	0.00562635	14.9516	1	404.814	-0.533583
PPP2R2A	0.00260317	0.0361618	9.18036	1	404.814	-0.275097
KIF13B	6.38774e-05	0.00381055	16.3243	1	404.814	-0.656378
FUT10	0.000370788	0.0106812	12.8905	1	404.814	-0.954727
RAB11FIP1	2.55484e-05	0.00219914	18.1398	1	404.814	-0.627823
BAG4	0.000713526	0.0160335	11.6318	1	404.814	-0.469588
LETM2	2.05363e-08	1.34989e-05	32.7383	1	404.814	-1.66682
AP3M2	0.00362446	0.0445313	8.56273	1	404.814	-0.42856
HOOK3	0.000172978	0.00668831	14.3705	1	404.814	-0.38359
PRKDC	0.00257564	0.0359174	9.20027	1	404.814	-0.342897
PCMTD1	0.000664371	0.0153474	11.7685	1	404.814	-0.375775
RB1CC1	0.00426158	0.0497792	8.26212	1	404.814	-0.34571
ATP6V1H	0.000715409	0.0160335	11.6267	1	404.814	-0.322463
TGS1	6.66506e-09	5.66961e-06	35.1115	1	404.814	-0.635723
CHD7	0.000266201	0.0087889	13.532	1	404.814	-0.596971
PDE7A	0.00241585	0.0344532	9.32029	1	404.814	-0.538045
NCOA2	0.00361817	0.0445297	8.56596	1	404.814	-0.417075
TERF1	0.000116635	0.00525314	15.1409	1	404.814	-0.409557
CPNE3	6.3718e-08	3.54394e-05	30.3679	1	404.814	-0.544998
NBN	0.00235787	0.0338602	9.36584	1	404.814	-0.416752
OTUD6B	8.08222e-05	0.00432878	15.8609	1	404.814	-0.62854
TMEM67	0.000231213	0.00819503	13.8056	1	404.814	-0.973999
INTS8	0.000127052	0.0056192	14.9734	1	404.814	-0.454415
NCALD	0.000108651	0.0050172	15.2799	1	404.814	-0.664183
UBR5	9.69923e-05	0.00482199	15.5026	1	404.814	-0.510218
OXR1	0.00119349	0.0219861	10.651	1	404.814	-0.373654
UTP23	2.7641e-06	0.000525943	22.6096	1	404.814	-0.446553
TAF2	0.000271677	0.00890866	13.4925	1	404.814	-0.517443
DSCC1	0.00172957	0.0281025	9.94886	1	404.814	-2.13509
DERL1	0.000825539	0.0175404	11.353	1	404.814	-0.294577
TBC1D31	0.000908553	0.0183796	11.1701	1	404.814	-0.582457
SQLE	0.00270987	0.0371798	9.10517	1	404.814	-0.559164
LINC00861	0.00112174	0.0210937	10.7688	1	404.814	-0.416574
EFR3A	4.16728e-06	0.000669589	21.778	1	404.814	-0.59959
TMEM71	0.000233077	0.00820078	13.79	1	404.814	-0.46567
PHF20L1	0.00026207	0.00871216	13.5624	1	404.814	-0.436979
SLA	0.00309736	0.0402073	8.85547	1	404.814	-0.377725
ST3GAL1	0.000540803	0.0136915	12.1633	1	404.814	-0.332052
RPL8	0.00181993	0.0289193	9.85281	1	404.814	0.273663
DOCK8	3.5121e-05	0.00267444	17.5075	1	404.814	-0.409266
PUM3	0.000733654	0.0162471	11.5785	1	404.814	-0.377756
RIC1	0.00308476	0.040188	8.86308	1	404.814	-0.542535
KIAA2026	0.000235561	0.00824158	13.7694	1	404.814	-0.580458
PSIP1	0.000240823	0.00827584	13.7265	1	404.814	-0.382237
CDKN2A	0.00292604	0.0391481	8.9617	1	404.814	0.750008
PLAA	0.0018058	0.0287699	9.86751	1	404.814	-0.341948
TOPORS	2.56989e-06	0.000495509	22.7574	1	404.814	-0.567615
B4GALT1	6.17536e-12	4.4651e-08	50.209	1	404.814	-0.799198
VCP	8.5467e-08	4.41407e-05	29.7561	1	404.814	-0.391482
RGP1	0.000699178	0.0158229	11.6707	1	404.814	-0.414774
DCAF10	0.000248864	0.00840846	13.6627	1	404.814	-0.492783
SMC5	0.000361777	0.0105265	12.9381	1	404.814	-0.389128
OSTF1	0.000572487	0.0141759	12.054	1	404.814	-0.268004
VPS13A	4.61042e-06	0.000699253	21.5737	1	404.814	-0.602244
TLE4	0.000134226	0.0057363	14.8659	1	404.814	-0.713592
UBQLN1	9.92427e-05	0.00487224	15.4575	1	404.814	-0.329896
NAA35	0.000791883	0.0171685	11.4325	1	404.814	-0.493854
SECISBP2	0.00186848	0.0294426	9.8032	1	404.814	-0.299374
IARS	0.00226088	0.0330248	9.44467	1	404.814	-0.344173
BICD2	1.11672e-05	0.00127157	19.793	1	404.814	-0.759513
PTPDC1	1.44353e-05	0.00150179	19.2789	1	404.814	-1.15523
ERCC6L2	0.00326101	0.0416585	8.75946	1	404.814	-0.417935
STX17-AS1	0.0039162	0.0468422	8.41888	1	404.814	0.894292
STX17	0.000994786	0.0193876	10.9973	1	404.814	-0.343781
TMEM245	0.000727029	0.0161747	11.5959	1	404.814	-0.491925
PTBP3	3.02723e-05	0.00248732	17.8024	1	404.814	-0.451215
RAB14	4.50499e-05	0.00300215	17.0141	1	404.814	-0.289925
PDCL	0.00411012	0.0486492	8.32921	1	404.814	-0.362627
RABGAP1	0.000178838	0.00677011	14.3056	1	404.814	-0.596801
DENND1A	0.000459517	0.012283	12.4767	1	404.814	-0.726656
SCAI	0.000369373	0.0106617	12.8979	1	404.814	-0.516034
GAPVD1	5.68695e-05	0.00349953	16.5536	1	404.814	-0.437728
GOLGA2	0.000580293	0.0142479	12.028	1	404.814	-0.420969
GPR107	0.00290549	0.0390486	8.97486	1	404.814	-0.517445
NUP214	0.000118864	0.00532163	15.1038	1	404.814	-0.472822
SETX	0.00192681	0.0298966	9.7453	1	404.814	-0.425612
DDX31	0.0037968	0.0459076	8.47639	1	404.814	-0.489192
ABO	0.000969508	0.0190749	11.0464	1	404.814	-2.30186
MRPS2	0.0033448	0.0423177	8.71219	1	404.814	0.313014
NPDC1	0.00153109	0.0257797	10.1791	1	404.814	0.73742
KLF6	0.00017727	0.00674606	14.3228	1	404.814	-0.76113
TAF3	0.00338445	0.0426223	8.69024	1	404.814	-0.275992
GATA3-AS1	0.0008312	0.0175988	11.3399	1	404.814	1.76228
CELF2	0.000565326	0.0140709	12.0782	1	404.814	-0.41589
UPF2	2.23639e-05	0.00210003	18.4048	1	404.814	-0.58129
CAMK1D	0.00289739	0.0389888	8.98008	1	404.814	-0.410179
NMT2	0.00064236	0.0151536	11.833	1	404.814	-0.423698
PTER	0.0021455	0.031887	9.54306	1	404.814	-0.518295
NSUN6	0.00369703	0.0451544	8.52587	1	404.814	-0.455621
DNAJC1	0.00284497	0.0385216	9.0142	1	404.814	-0.364506
ANKRD26	0.000787927	0.0171084	11.4421	1	404.814	-0.513294
YME1L1	2.48542e-09	2.56726e-06	37.2057	1	404.814	-0.497507
EPC1	0.00226044	0.0330248	9.44504	1	404.814	-0.316054
ZFAND4	0.000433149	0.0117299	12.5906	1	404.814	-0.670298
WDFY4	0.000709154	0.0159986	11.6435	1	404.814	-2.82429
JMJD1C	0.00211811	0.0316192	9.56721	1	404.814	-0.399288
RUFY2	0.000590163	0.0143607	11.9956	1	404.814	-0.654809
CCAR1	0.000269905	0.00887069	13.5052	1	404.814	-0.366271
DDX21	1.13347e-07	5.65209e-05	29.169	1	404.814	-0.418727
VPS26A	0.000380014	0.0108036	12.8431	1	404.814	-0.360334
HK1	0.00076798	0.0168298	11.4911	1	404.814	-0.281294
CAMK2G	0.00338732	0.0426223	8.68866	1	404.814	-0.250985
VCL	0.00013944	0.00581192	14.7914	1	404.814	-0.540182
AP3M1	0.000334338	0.0100517	13.0906	1	404.814	-0.393043
TSPAN14	0.000159861	0.00643761	14.5244	1	404.814	-0.308438
WAPL	0.000317837	0.00975848	13.1885	1	404.814	-0.401823
GLUD1	8.39595e-06	0.00103773	20.3657	1	404.814	-0.411841
ATAD1	0.00183413	0.0290507	9.83817	1	404.814	-0.353851
RNLS	0.000645248	0.0151771	11.8244	1	404.814	-0.773121
BTAF1	8.58682e-05	0.00449906	15.7419	1	404.814	-0.493453
EXOC6	0.00311714	0.0403193	8.8436	1	404.814	-0.401353
TCTN3	0.00041411	0.0113849	12.6772	1	404.814	-0.384921
ENTPD1-AS1	0.00211988	0.0316192	9.56564	1	404.814	-0.526511
PIK3AP1	0.000685182	0.0156038	11.7094	1	404.814	-1.08074
LCOR	0.00181936	0.0289193	9.85341	1	404.814	-0.434973
HPSE2	0.00126969	0.022837	10.5336	1	404.814	10
ERLIN1	0.00350982	0.0435296	8.62252	1	404.814	-0.581399
NFKB2	0.0025574	0.0356974	9.21358	1	404.814	-0.387817
ARL3	0.00159318	0.0266347	10.1039	1	404.814	-0.398177
TAF5	0.00161038	0.0267388	10.0837	1	404.814	-0.637903
ADD3	6.45835e-07	0.000203031	25.5763	1	404.814	-0.393424
SMNDC1	7.23468e-05	0.00407393	16.079	1	404.814	-0.369688
SMC3	0.000167966	0.00659438	14.4279	1	404.814	-0.405873
SHOC2	1.8929e-06	0.000402548	23.3789	1	404.814	-0.656639
NHLRC2	0.00242233	0.0344936	9.31526	1	404.814	-0.504033
CCDC186	0.000342636	0.0102373	13.0431	1	404.814	-0.439161
ABLIM1	0.000364768	0.0105922	12.9222	1	404.814	-0.52066
FAM160B1	0.000597996	0.0144609	11.9703	1	404.814	-0.499545
EIF3A	1.6061e-05	0.00164722	19.0655	1	404.814	-0.451004
SFXN4	0.00423243	0.0494906	8.27484	1	404.814	-0.398456
INPP5F	0.00121455	0.0221688	10.6178	1	404.814	-0.594463
PLEKHA1	0.000780727	0.0170288	11.4596	1	404.814	-0.327047
CHST15	0.00223714	0.0328773	9.46449	1	404.814	-1.71181
EDRF1	0.000958819	0.0189463	11.0675	1	404.814	-0.441178
PTPRE	0.00342959	0.0428284	8.66557	1	404.814	-0.485066
MTG1	0.000166076	0.00656183	14.45	1	404.814	-0.367643
KCNQ1OT1	0.000373544	0.0107179	12.8762	1	404.814	-1.22852
TRIM5	0.000298433	0.00944341	13.3105	1	404.814	-0.470683
TRIM66	0.00406724	0.0482497	8.34866	1	404.814	-0.679772
SWAP70	5.4797e-06	0.000747566	21.225	1	404.814	-1.01211
CTR9	0.00303836	0.0399797	8.89136	1	404.814	-0.31213
USP47	0.00109004	0.0207683	10.8233	1	404.814	-0.37498
COPB1	0.00186905	0.0294426	9.80263	1	404.814	-0.341641
HPS5	7.31943e-05	0.00407393	16.056	1	404.814	-0.698401
PRMT3	0.000353402	0.0103452	12.9833	1	404.814	-0.553449
FBXO3	0.000383325	0.0108692	12.8263	1	404.814	-0.446275
HSD17B12	2.27215e-08	1.42859e-05	32.5259	1	404.814	-0.676514
CELF1	0.00205745	0.0310572	9.62184	1	404.814	-0.370606
FNBP4	1.24872e-06	0.000322459	24.2268	1	404.814	-0.534931
SLC43A3	0.0012218	0.0221688	10.6065	1	404.814	-0.680394
MTA2	7.0149e-05	0.00407393	16.1397	1	404.814	-0.437709
GANAB	0.00013898	0.00581192	14.7979	1	404.814	-0.393066
RTN3	0.00082462	0.0175404	11.3551	1	404.814	-0.303646
DNAJC4	0.00270561	0.0371566	9.10812	1	404.814	0.267219
MALAT1	7.40421e-05	0.00407393	16.0334	1	404.814	-0.798813
RBM14	3.02286e-06	0.000546419	22.4281	1	404.814	-0.481813
KDM2A	5.61164e-13	8.11499e-09	55.5351	1	404.814	-0.865734
KMT5B	0.00387435	0.0464954	8.43883	1	404.814	-0.468115
IL18BP	0.00288033	0.0388911	8.99112	1	404.814	0.462205
RAB6A	0.00102079	0.0198142	10.9482	1	404.814	-0.263124
UCP2	0.00227388	0.0331144	9.43391	1	404.814	0.303577
PGM2L1	0.000130972	0.00563688	14.9139	1	404.814	-0.594406
UVRAG	1.4255e-05	0.00150179	19.304	1	404.814	-0.524693
ACER3	4.42713e-06	0.000681071	21.6557	1	404.814	-0.989261
RSF1	3.43903e-05	0.00264531	17.5492	1	404.814	-0.369773
RAB30	0.00249835	0.0351446	9.25734	1	404.814	-0.649714
PCF11	7.07817e-05	0.00407393	16.122	1	404.814	-0.487657
TAF1D	0.000134621	0.0057363	14.8602	1	404.814	-0.255979
MED17	2.79724e-05	0.00236555	17.9595	1	404.814	-0.548626
ANKRD49	0.00380618	0.0459783	8.47181	1	404.814	-0.464289
CCDC82	0.000516501	0.013268	12.2517	1	404.814	-0.377223
AASDHPPT	0.00420128	0.0493784	8.28853	1	404.814	-0.30011
CUL5	1.51113e-05	0.00156088	19.1873	1	404.814	-0.515301
ATM	0.000181424	0.00685006	14.2776	1	404.814	-0.51267
RDX	2.07946e-05	0.00199146	18.5499	1	404.814	-0.586443
PCSK7	0.00269389	0.037066	9.11624	1	404.814	-0.297856
CEP164	9.24193e-06	0.00112309	20.1728	1	404.814	-0.565273
CD3G	0.000817884	0.0174446	11.3708	1	404.814	-0.513435
UBE4A	0.000368822	0.0106617	12.9008	1	404.814	-0.411551
KMT2A	0.000645542	0.0151771	11.8236	1	404.814	-0.500658
DDX6	0.0014762	0.0252333	10.2481	1	404.814	-0.288615
CBL	1.16894e-05	0.00130031	19.7014	1	404.814	-0.660857
ARHGEF12	0.00160163	0.0266732	10.0939	1	404.814	-0.841706
UBASH3B	0.000436781	0.0117622	12.5745	1	404.814	-0.630143
SRPRA	0.000556675	0.0139275	12.1078	1	404.814	-0.333708
FOXRED1	0.000360183	0.0105224	12.9466	1	404.814	-0.48791
NFRKB	0.00254139	0.0355919	9.22534	1	404.814	-0.37083
APLP2	6.08792e-05	0.00366822	16.4191	1	404.814	-0.547391
KDM5A	1.01877e-09	1.47324e-06	39.1101	1	404.814	-0.642595
RAD52	0.0037085	0.0451799	8.52012	1	404.814	-0.714232
ERC1	0.0014597	0.0251295	10.2694	1	404.814	-0.576461
ITFG2	0.000276101	0.00898944	13.4612	1	404.814	-0.346673
CCND2	0.00110815	0.0209854	10.792	1	404.814	-0.370676
LTBR	0.000806335	0.0173387	11.3979	1	404.814	-1.5496
CHD4	5.53471e-07	0.000186133	25.8931	1	404.814	-0.532104
C1RL	6.38952e-06	0.000832422	20.9153	1	404.814	-0.574482
A2M-AS1	0.000725336	0.0161619	11.6004	1	404.814	-1.25894
CLEC2D	0.00114657	0.021418	10.7272	1	404.814	-0.37553
KLRC4	0.00290868	0.0390552	8.97281	1	404.814	1.22345
STYK1	0.00299314	0.0396185	8.91936	1	404.814	2.82581
TAS2R14	0.00182383	0.0289193	9.84878	1	404.814	-0.74957
EPS8	0.000106048	0.00500986	15.3274	1	404.814	-0.918304
RECQL	0.000435901	0.0117622	12.5784	1	404.814	-0.339039
ETNK1	0.000717005	0.0160335	11.6225	1	404.814	-0.356738
CASC1	1.33436e-06	0.000329455	24.0914	1	404.814	-2.60796
KRAS	1.36702e-05	0.00145356	19.3879	1	404.814	-0.458654
ITPR2	0.000469247	0.012451	12.4364	1	404.814	-0.498008
ERGIC2	0.00104615	0.0201712	10.9015	1	404.814	-0.367903
IPO8	0.000856748	0.0179276	11.2821	1	404.814	-0.474367
SLC2A13	0.0026711	0.0369153	9.13214	1	404.814	-0.701512
YAF2	0.00391105	0.0468405	8.42133	1	404.814	-0.347248
PUS7L	0.00110465	0.0209637	10.798	1	404.814	-0.450473
IRAK4	0.00166215	0.027314	10.0239	1	404.814	-0.296816
TMEM117	4.90856e-06	0.000706166	21.4472	1	404.814	-0.987154
ARID2	0.0021994	0.0324878	9.49645	1	404.814	-0.42634
SCAF11	0.000492246	0.0129425	12.3443	1	404.814	-0.377607
SLC38A2	0.000246119	0.00835477	13.6843	1	404.814	-0.572712
TUBA1A	4.15262e-05	0.00285957	17.1754	1	404.814	-0.595914
FMNL3	0.00336647	0.0424804	8.70016	1	404.814	-0.605234
LARP4	0.000568551	0.0141026	12.0672	1	404.814	-0.523058
DIP2B	0.00112488	0.0210985	10.7635	1	404.814	-0.483586
TFCP2	3.56938e-05	0.00267444	17.4754	1	404.814	-0.594455
ZNF740	0.00358102	0.0442608	8.58516	1	404.814	-0.484642
CBX5	0.0013797	0.0242723	10.3761	1	404.814	-0.384579
NCKAP1L	0.0003228	0.00980676	13.1585	1	404.814	-0.313799
RNF41	1.87115e-05	0.00186612	18.7604	1	404.814	-0.495617
DTX3	0.000447319	0.0120013	12.5285	1	404.814	0.614402
SLC16A7	0.000137362	0.00580816	14.8208	1	404.814	-0.532196
MON2	3.28934e-05	0.00258517	17.6375	1	404.814	-0.620906
LEMD3	4.40401e-05	0.002976	17.059	1	404.814	-0.529352
HELB	0.000145695	0.00595168	14.7056	1	404.814	-0.462086
ZFC3H1	7.16788e-05	0.00407393	16.0972	1	404.814	-0.475612
TBC1D15	0.00292128	0.0391481	8.96474	1	404.814	-0.385824
NAP1L1	0.00167416	0.0274663	10.0103	1	404.814	-0.319386
OSBPL8	0.00280237	0.0380706	9.0424	1	404.814	-0.355436
PAWR	0.00100938	0.0196192	10.9696	1	404.814	-1.91974
ATP2B1	7.96882e-05	0.00428391	15.8887	1	404.814	-0.472459
CDK17	0.000253655	0.00851067	13.6257	1	404.814	-0.472475
APAF1	0.00335546	0.0424155	8.70626	1	404.814	-0.481321
UHRF1BP1L	4.47006e-05	0.00299267	17.0295	1	404.814	-0.593887
ACTR6	0.00162431	0.0268447	10.0674	1	404.814	-0.298313
SCYL2	0.00136019	0.024046	10.4031	1	404.814	-0.467502
HSP90B1	0.000111468	0.00506898	15.2297	1	404.814	-0.328276
CKAP4	0.00206553	0.0311309	9.61448	1	404.814	-0.617204
CRY1	1.05062e-05	0.00121544	19.9154	1	404.814	-0.559877
PWP1	0.000463356	0.0123627	12.4607	1	404.814	-0.292471
FICD	0.00183801	0.0290577	9.83419	1	404.814	-0.760085
ATXN2	0.000333846	0.0100517	13.0934	1	404.814	-0.463573
FBXO21	0.00411101	0.0486492	8.3288	1	404.814	-0.286859
TAOK3	0.00197949	0.0302914	9.69452	1	404.814	-0.283095
RPLP0	0.00189619	0.0296121	9.77547	1	404.814	0.27964
MLEC	0.00157248	0.0263586	10.1286	1	404.814	-0.539078
CLIP1	0.000468267	0.0124478	12.4404	1	404.814	-0.467733
ZCCHC8	8.26435e-05	0.00439929	15.8171	1	404.814	-0.488684
SBNO1	0.00297117	0.0394525	8.93311	1	404.814	-0.27854
GTF2H3	0.00203281	0.0308652	9.64451	1	404.814	-0.37307
TCTN2	0.00327053	0.0417433	8.75403	1	404.814	-0.878274
EP400	0.00194197	0.0299896	9.73055	1	404.814	-0.347479
ZNF10	1.91492e-05	0.00189371	18.7143	1	404.814	-0.817915
ZMYM2	0.000717355	0.0160335	11.6215	1	404.814	-0.387971
ZDHHC20	0.000897254	0.0182492	11.194	1	404.814	-0.430476
MICU2	3.76605e-05	0.00274236	17.369	1	404.814	-0.365771
NUP58	0.00028597	0.00918119	13.3931	1	404.814	-0.517271
SLC7A1	7.11872e-05	0.00407393	16.1108	1	404.814	-0.783903
HSPH1	0.00314858	0.0405807	8.82488	1	404.814	-0.417368
PDS5B	0.00211825	0.0316192	9.56709	1	404.814	-0.443402
RFXAP	3.90256e-05	0.0027547	17.2984	1	404.814	-0.816276
ELF1	0.00138911	0.0243134	10.3632	1	404.814	-0.310014
KBTBD7	0.000992224	0.0193638	11.0022	1	404.814	-0.596435
VWA8	0.00292039	0.0391481	8.96531	1	404.814	-0.441517
GPALPP1	3.44495e-06	0.000583438	22.1632	1	404.814	-0.629279
LRCH1	0.00307184	0.040092	8.87091	1	404.814	-0.445202
ITM2B	1.8519e-10	4.46338e-07	42.7796	1	404.814	-0.446573
FNDC3A	0.000578442	0.0142479	12.0341	1	404.814	-0.434857
KPNA3	4.87241e-05	0.00314554	16.859	1	404.814	-0.407717
DLEU7	0.00385792	0.0463752	8.44673	1	404.814	-2.48296
INTS6	0.00340184	0.0426256	8.68069	1	404.814	-0.488645
WDFY2	4.98312e-06	0.000706479	21.4167	1	404.814	-0.627645
VPS36	0.000176921	0.00674606	14.3266	1	404.814	-0.325236
PIBF1	0.000687852	0.01564	11.7019	1	404.814	-0.406548
KLF12	0.00202341	0.0308079	9.65323	1	404.814	-0.420885
MYCBP2	9.79947e-05	0.00485309	15.4824	1	404.814	-0.422789
DNAJC3	7.9751e-06	0.00100285	20.4691	1	404.814	-0.436947
MBNL2	0.000923302	0.0185185	11.1394	1	404.814	-0.49352
TPP2	0.00197613	0.0302863	9.69772	1	404.814	-0.335293
BIVM	0.000984377	0.0193019	11.0174	1	404.814	-0.706014
CUL4A	0.00127432	0.0228431	10.5267	1	404.814	-0.29756
CDC16	0.000517164	0.013268	12.2493	1	404.814	-0.474508
TTC5	0.00285406	0.0386085	9.00824	1	404.814	-0.367024
ARHGEF40	5.37807e-06	0.000747566	21.2628	1	404.814	-1.93653
PRMT5-AS1	8.98186e-05	0.00465544	15.6535	1	404.814	-3.0481
SCFD1	0.0014105	0.0245455	10.3343	1	404.814	-0.346517
SRP54	5.07105e-05	0.0032305	16.78	1	404.814	-0.381736
RALGAPA1	0.000102438	0.00494605	15.3954	1	404.814	-0.558745
TRAPPC6B	0.0024788	0.0349717	9.27206	1	404.814	-0.454542
PNN	0.00194525	0.0299896	9.72737	1	404.814	-0.253183
KLHL28	0.00124582	0.0225197	10.5696	1	404.814	-0.344385
NEMF	4.70644e-06	0.000701648	21.5321	1	404.814	-0.412791
LINC01588	4.17045e-07	0.000150772	26.475	1	404.814	-1.14336
MAP4K5	0.00386851	0.0464639	8.44163	1	404.814	-0.441993
PYGL	0.00336227	0.0424645	8.70248	1	404.814	-1.02824
KTN1	0.00203437	0.0308652	9.64307	1	404.814	-0.387198
EXOC5	0.0041735	0.0491311	8.30083	1	404.814	-0.370928
ARID4A	0.000326167	0.00984698	13.1384	1	404.814	-0.342389
KIAA0586	0.00012877	0.00562635	14.9471	1	404.814	-0.586463
DAAM1	0.000143079	0.00589477	14.741	1	404.814	-0.572828
SNAPC1	0.000985965	0.0193019	11.0143	1	404.814	-0.573921
PPP2R5E	2.37295e-05	0.00215819	18.2868	1	404.814	-0.451005
ATP6V1D	0.00370841	0.0451799	8.52016	1	404.814	-0.336865
PIGH	0.00412131	0.0487312	8.32416	1	404.814	-0.294361
SLC39A9	0.00264486	0.0366704	9.15062	1	404.814	-0.448579
SIPA1L1	0.000325987	0.00984698	13.1395	1	404.814	-0.598669
RBM25	3.13627e-05	0.00253372	17.7321	1	404.814	-0.336008
NEK9	0.000920731	0.0184926	11.1447	1	404.814	-0.356638
FOS	0.00295254	0.0393745	8.94486	1	404.814	-1.8231
TTLL5	0.00267582	0.0369227	9.12884	1	404.814	-0.531133
GPATCH2L	1.10305e-05	0.00126597	19.8177	1	404.814	-0.609358
SEL1L	0.00306162	0.0400332	8.87713	1	404.814	-0.347452
NRDE2	0.00010461	0.00496557	15.3542	1	404.814	-0.619641
RPS6KA5	9.33614e-05	0.00476154	15.5775	1	404.814	-0.51677
TRIP11	1.32591e-05	0.00143089	19.449	1	404.814	-0.519866
CPSF2	0.00126952	0.022837	10.5339	1	404.814	-0.442405
DDX24	5.13203e-05	0.00325501	16.7564	1	404.814	-0.311881
DICER1	3.83716e-05	0.00274748	17.3319	1	404.814	-0.695237
PAPOLA	0.000346582	0.0102663	13.021	1	404.814	-0.285622
BCL11B	0.00150484	0.0255252	10.2118	1	404.814	-0.59187
AL109767.1	0.0022911	0.0332981	9.41975	1	404.814	-1.53065
YY1	0.00374698	0.0455337	8.50093	1	404.814	-0.360861
PPP2R5C	5.65021e-09	5.10673e-06	35.4612	1	404.814	-0.627596
DYNC1H1	2.01543e-05	0.00196927	18.6122	1	404.814	-0.41423
HSP90AA1	4.81139e-09	4.6385e-06	35.8019	1	404.814	-0.468443
UBE3A	0.000858425	0.0179276	11.2784	1	404.814	-0.444756
HERC2	0.00188344	0.0295686	9.78818	1	404.814	-0.397496
OTUD7A	0.00187614	0.0295105	9.79549	1	404.814	-1.24684
EMC7	0.00173674	0.0281558	9.94105	1	404.814	-0.266526
PGBD4	3.83191e-05	0.00274748	17.3346	1	404.814	-1.20676
SLC12A6	0.00177558	0.0284729	9.89933	1	404.814	-0.534813
AQR	0.000139039	0.00581192	14.797	1	404.814	-0.601153
FAM98B	0.000862816	0.0179276	11.2687	1	404.814	-0.556907
RTF1	0.00131218	0.0233975	10.4712	1	404.814	-0.391613
MGA	6.10353e-07	0.00019614	25.6922	1	404.814	-0.641373
TMEM87A	0.00034886	0.0102747	13.0083	1	404.814	-0.351652
LRRC57	0.00119231	0.0219861	10.6529	1	404.814	-0.490891
TTBK2	0.000862148	0.0179276	11.2701	1	404.814	-0.464804
LCMT2	0.000102148	0.00494605	15.4009	1	404.814	-1.18186
MAP1A	0.0012217	0.0221688	10.6067	1	404.814	-0.948953
SPG11	0.000763776	0.0167857	11.5016	1	404.814	-0.461894
BLOC1S6	0.000338847	0.0101451	13.0646	1	404.814	-0.360467
USP8	0.00103469	0.0200303	10.9225	1	404.814	-0.415231
SPPL2A	2.50465e-05	0.00219216	18.1792	1	404.814	-0.424572
TMOD3	1.15555e-05	0.00129539	19.7245	1	404.814	-0.421456
GNB5	0.000957125	0.0189463	11.0709	1	404.814	-0.385138
CCPG1	0.00012979	0.00562635	14.9317	1	404.814	-0.428086
RORA	0.000245207	0.00834339	13.6915	1	404.814	-0.483301
HERC1	0.00231269	0.0333106	9.40214	1	404.814	-0.345603
CSNK1G1	0.00174359	0.0282101	9.93362	1	404.814	-0.453693
ZNF609	0.000248683	0.00840846	13.6641	1	404.814	-0.591252
DPP8	0.000315163	0.00971763	13.2049	1	404.814	-0.398599
HACD3	0.00045053	0.012065	12.5148	1	404.814	-0.392723
MAP2K1	0.0020362	0.0308652	9.64138	1	404.814	-0.457677
PIAS1	0.00169225	0.0276204	9.99002	1	404.814	-0.280489
FEM1B	0.0034876	0.0433284	8.63434	1	404.814	-0.392427
RPLP1	0.000493178	0.0129435	12.3406	1	404.814	0.252418
MYO9A	0.00144973	0.0250472	10.2824	1	404.814	-0.449325
ARIH1	6.84796e-05	0.00400924	16.1872	1	404.814	-0.702096
UBL7-AS1	0.00224587	0.0329386	9.45718	1	404.814	-0.480367
PSMA4	0.000505285	0.0131656	12.294	1	404.814	-0.287678
BTBD1	0.00251137	0.0352934	9.2476	1	404.814	-0.44133
AKAP13	3.71951e-05	0.00274236	17.3937	1	404.814	-0.357723
IQGAP1	0.000580742	0.0142479	12.0265	1	404.814	-0.329028
CHD2	5.3504e-05	0.00332381	16.6741	1	404.814	-0.459136
MEF2A	0.00211816	0.0316192	9.56717	1	404.814	-0.429084
LINS1	0.00247693	0.0349717	9.27348	1	404.814	-0.322846
TM2D3	0.000866567	0.0179276	11.2604	1	404.814	-0.364317
SNHG19	4.93207e-06	0.000706166	21.4375	1	404.814	-1.11739
PDPK1	9.58287e-05	0.00482199	15.5263	1	404.814	-0.430518
LINC00921	6.42473e-05	0.00381055	16.3129	1	404.814	-0.772644
PMM2	0.0037796	0.0457762	8.48482	1	404.814	-0.33704
USP7	0.00301237	0.0397462	8.9074	1	404.814	-0.408248
CLEC16A	0.000195616	0.00723479	14.1309	1	404.814	-0.509342
SNX29	0.00303346	0.0399516	8.89438	1	404.814	-0.376165
PARN	0.000959041	0.0189463	11.067	1	404.814	-0.379343
NDE1	2.43532e-05	0.00219216	18.2351	1	404.814	-0.387434
ARL6IP1	1.86867e-05	0.00186612	18.7631	1	404.814	-0.326949
SMG1	4.57836e-05	0.00302565	16.9822	1	404.814	-0.450973
COQ7	1.14978e-08	9.23721e-06	33.9594	1	404.814	-0.930084
KNOP1	3.53369e-05	0.00267444	17.4953	1	404.814	-0.595764
THUMPD1	1.1664e-06	0.000312359	24.3661	1	404.814	-0.449704
SDR42E2	2.93253e-06	0.000536802	22.4896	1	404.814	-1.8137
NPIPB5	0.00115038	0.021418	10.7209	1	404.814	-0.624687
NFATC2IP	0.000656651	0.0153087	11.7909	1	404.814	-0.591513
SPN	0.000320186	0.00978903	13.1742	1	404.814	-0.338321
C16orf54	0.00148555	0.0253312	10.2362	1	404.814	-0.555425
TMEM219	0.000108726	0.0050172	15.2785	1	404.814	0.264084
FUS	9.7691e-07	0.000300576	24.7284	1	404.814	-0.363932
ZNF720	0.00304642	0.0399903	8.88642	1	404.814	-0.422558
VPS35	0.00160287	0.0266732	10.0925	1	404.814	-0.273298
GPT2	0.000510018	0.0132021	12.276	1	404.814	-10
LONP2	0.000170759	0.0066398	14.3957	1	404.814	-0.354292
RBL2	4.64202e-06	0.000699253	21.5599	1	404.814	-0.454923
RSPRY1	0.00140135	0.0244746	10.3466	1	404.814	-0.427212
DYNC1LI2	0.000602679	0.0145256	11.9553	1	404.814	-0.416162
SLC7A6	0.000336201	0.0100867	13.0798	1	404.814	-0.40988
SLC7A6OS	5.19638e-05	0.00326717	16.7318	1	404.814	-0.475159
TANGO6	0.00221129	0.0325968	9.48632	1	404.814	-0.456683
NFAT5	0.00010473	0.00496557	15.3519	1	404.814	-0.582631
TAT-AS1	0.00176266	0.0283851	9.9131	1	404.814	-1.23864
ZFHX3	0.000675664	0.015518	11.7362	1	404.814	-1.32911
GLG1	3.74345e-05	0.00274236	17.3809	1	404.814	-0.355754
TMEM170A	2.3217e-06	0.000453704	22.9637	1	404.814	-0.530141
TERF2IP	4.63303e-07	0.00016341	26.2586	1	404.814	-0.426234
CMIP	0.00270494	0.0371566	9.10858	1	404.814	-0.514625
PLCG2	0.00362997	0.0445611	8.55991	1	404.814	-1.28092
ZC3H18	9.55686e-05	0.00482199	15.5316	1	404.814	-0.441905
SPG7	3.5558e-05	0.00267444	17.4829	1	404.814	-0.466766
TCF25	6.05031e-06	0.000795396	21.0252	1	404.814	-0.472843
VPS53	0.0008571	0.0179276	11.2814	1	404.814	-0.470337
PRPF8	0.00272811	0.0373237	9.09263	1	404.814	-0.28141
SMYD4	0.000160261	0.00643761	14.5195	1	404.814	-0.530769
RPA1	0.0017281	0.0281025	9.95046	1	404.814	-0.267953
SMG6	0.000209789	0.0076034	13.9947	1	404.814	-0.53949
METTL16	0.00382718	0.0461207	8.46158	1	404.814	-0.384257
NCBP3	0.00148636	0.0253312	10.2352	1	404.814	-0.335657
ZNF594	0.000164448	0.00653317	14.4692	1	404.814	-1.19184
SCIMP	0.00378704	0.045828	8.48117	1	404.814	-1.64426
NLRP1	2.31796e-05	0.00212152	18.3335	1	404.814	-0.419771
TNFSF13	0.00208461	0.0313037	9.59719	1	404.814	-1.23859
ALDH3A2	6.80435e-05	0.00399991	16.1998	1	404.814	-0.535978
AKAP10	0.0024056	0.0343409	9.32826	1	404.814	-0.466451
WSB1	9.14905e-10	1.47005e-06	39.3404	1	404.814	-0.651173
BLMH	0.00247058	0.0349238	9.27829	1	404.814	-0.337999
GOSR1	0.000286337	0.00918119	13.3906	1	404.814	-0.399443
CRLF3	0.000638723	0.0150924	11.8439	1	404.814	-0.305602
ADAP2	0.00230303	0.0333041	9.41	1	404.814	-1.28162
RHOT1	0.00340114	0.0426256	8.68108	1	404.814	-0.419823
LIG3	0.000880818	0.018093	11.2293	1	404.814	-0.524131
NLE1	0.00397054	0.0473355	8.3933	1	404.814	-0.55118
SLFN5	0.000562398	0.0140221	12.0881	1	404.814	-0.548951
TAF15	2.93404e-07	0.000121226	27.1998	1	404.814	-0.455642
TADA2A	0.00051468	0.013267	12.2585	1	404.814	-0.680912
SYNRG	0.000167643	0.00659438	14.4317	1	404.814	-0.356688
DDX52	0.000129479	0.00562635	14.9364	1	404.814	-0.486185
RPL23	9.93922e-05	0.00487224	15.4546	1	404.814	-0.321196
RPL19	0.000103654	0.0049634	15.3722	1	404.814	0.309314
FBXL20	0.00210937	0.0316099	9.57499	1	404.814	-0.458753
MED1	0.00168757	0.0275751	9.99524	1	404.814	-0.406701
IKZF3	0.000150376	0.00610837	14.6438	1	404.814	-0.470794
THRA	4.1256e-06	0.000669589	21.7983	1	404.814	-0.755729
ACLY	0.00348734	0.0433284	8.63448	1	404.814	-0.283126
STAT3	5.03727e-05	0.00322352	16.7933	1	404.814	-0.331814
DHX8	0.000217102	0.00782921	13.9281	1	404.814	-0.478345
MEOX1	0.00120184	0.0220277	10.6378	1	404.814	1.02799
MPP3	0.000373284	0.0107179	12.8776	1	404.814	-4.02072
GPATCH8	0.00105222	0.0202611	10.8905	1	404.814	-0.403269
KANSL1	0.00059949	0.0144728	11.9655	1	404.814	-0.431588
NPEPPS	9.64159e-05	0.00482199	15.5143	1	404.814	-0.430063
KPNB1	0.00258803	0.0360207	9.19128	1	404.814	-0.277014
HOXB4	0.000205069	0.00748941	14.039	1	404.814	-1.0199
ZNF652	0.0018872	0.0295686	9.78442	1	404.814	-0.54729
LUC7L3	1.93934e-06	0.000406446	23.3296	1	404.814	-0.477449
SPAG9	0.00236786	0.0339362	9.35791	1	404.814	-0.462676
MBTD1	0.00322316	0.0412844	8.78122	1	404.814	-0.67501
NOG	0.00230775	0.0333106	9.40616	1	404.814	-1.77399
SRSF1	0.000134869	0.0057363	14.8566	1	404.814	-0.353238
RPS6KB1	0.00292643	0.0391481	8.96145	1	404.814	-0.365963
HEATR6	0.00361154	0.0445238	8.56937	1	404.814	-0.5217
APPBP2	7.30545e-06	0.00094325	20.6455	1	404.814	-0.539595
PPM1D	0.000161036	0.00645081	14.5101	1	404.814	-0.530593
DCAF7	0.000657401	0.0153087	11.7887	1	404.814	-0.312696
CCDC47	0.00229937	0.0333031	9.41298	1	404.814	-0.368615
FTSJ3	0.000108884	0.0050172	15.2757	1	404.814	-0.468654
HELZ	0.00243317	0.0345121	9.30689	1	404.814	-0.364086
ABCA5	0.0013569	0.0240173	10.4077	1	404.814	-0.521407
GRB2	5.35543e-05	0.00332381	16.6722	1	404.814	-0.294229
MFSD11	0.0018529	0.029252	9.81898	1	404.814	-0.351555
TNRC6C	0.00145636	0.0251017	10.2737	1	404.814	-0.453265
BIRC5	0.00266986	0.0369153	9.13301	1	404.814	-10
SMCHD1	0.000884804	0.0180978	11.2207	1	404.814	-0.464169
LPIN2	6.20945e-05	0.00372593	16.3802	1	404.814	-0.459578
CHMP1B	3.06124e-06	0.000546526	22.4025	1	404.814	-0.576533
RNMT	4.8313e-05	0.00313298	16.8758	1	404.814	-0.520008
ROCK1	1.58438e-06	0.000363677	23.7412	1	404.814	-0.43128
ESCO1	0.000903929	0.0183591	11.1799	1	404.814	-0.527936
TAF4B	0.000109282	0.0050172	15.2685	1	404.814	-0.754105
MAPRE2	3.93718e-07	0.000150772	26.5936	1	404.814	-0.502483
ZNF397	0.00094515	0.0188003	11.0948	1	404.814	-0.507815
GALNT1	1.38972e-06	0.000329455	24.0085	1	404.814	-1.06665
DYM	0.00295424	0.0393745	8.94378	1	404.814	-0.287912
ME2	0.00070724	0.0159803	11.6487	1	404.814	-0.364192
LMAN1	7.39337e-05	0.00407393	16.0362	1	404.814	-0.403663
PIGN	0.000581306	0.0142479	12.0246	1	404.814	-0.56957
VPS4B	3.18077e-05	0.00253411	17.7041	1	404.814	-0.41584
GTSCR1	0.000894226	0.0182376	11.2004	1	404.814	2.44718
LINC00909	7.50188e-05	0.00410927	16.0076	1	404.814	-0.519038
ATP9B	0.000826015	0.0175404	11.3519	1	404.814	-0.50189
C19orf25	0.00361492	0.0445276	8.56763	1	404.814	-0.270951
CHAF1A	0.00188883	0.0295686	9.78279	1	404.814	-0.744415
SAFB2	2.16387e-05	0.00205867	18.4705	1	404.814	-0.391507
CD70	0.00143997	0.0249084	10.2951	1	404.814	1.00357
ZNF426	2.68943e-05	0.00228776	18.0376	1	404.814	-0.633239
DNMT1	0.00272171	0.0372735	9.09702	1	404.814	-0.260811
KRI1	0.00423345	0.0494906	8.27439	1	404.814	-0.271935
ILF3	2.1913e-06	0.000440117	23.0812	1	404.814	-0.32066
ZNF791	0.00111973	0.0210838	10.7722	1	404.814	-0.422139
MRI1	0.00106697	0.0204906	10.864	1	404.814	-0.483815
ZNF430	0.0030914	0.0401924	8.85906	1	404.814	-0.298429
LSM14A	7.25501e-05	0.00407393	16.0734	1	404.814	-0.256753
UBA2	0.0034391	0.0428362	8.66041	1	404.814	-0.289243
ZNF302	0.00196995	0.0302414	9.70362	1	404.814	-0.33162
ZNF565	0.000964331	0.0189989	11.0566	1	404.814	-0.82525
ZNF529	0.0016875	0.0275751	9.99533	1	404.814	-0.517769
NFKBIB	0.000841048	0.0177553	11.3174	1	404.814	-0.41493
EID2B	0.00020509	0.00748941	14.0388	1	404.814	-0.580406
RAB4B	0.0010428	0.0201335	10.9076	1	404.814	-0.342528
CEACAM21	0.0024487	0.0346484	9.29496	1	404.814	-0.397646
POU2F2	0.00343397	0.0428362	8.66319	1	404.814	-0.331452
ZNF576	0.00324994	0.0415538	8.7658	1	404.814	-0.553709
ZNF224	0.00071517	0.0160335	11.6274	1	404.814	-0.420389
FOSB	4.92245e-06	0.000706166	21.4415	1	404.814	-2.69709
PPP1R15A	0.000128842	0.00562635	14.946	1	404.814	-1.19393
PRR12	0.00289835	0.0389888	8.97947	1	404.814	-0.397521
ZNF577	0.000552869	0.0138803	12.1209	1	404.814	-0.995234
ZNF83	0.0035979	0.0443936	8.57641	1	404.814	-0.369373
MYADM	1.35834e-05	0.00145356	19.4006	1	404.814	-0.578454
RPS9	0.000538986	0.0136814	12.1698	1	404.814	0.261188
LENG8	0.000865102	0.0179276	11.2636	1	404.814	-0.487085
LILRA1	5.88866e-05	0.00357798	16.4848	1	404.814	-1.40427
SYT5	4.38807e-05	0.002976	17.0662	1	404.814	-10
ZSCAN18	0.000394285	0.0110499	12.7719	1	404.814	-0.640433
TRIM28	0.000110628	0.0050566	15.2445	1	404.814	0.561795
MZF1-AS1	4.0608e-05	0.0028286	17.2197	1	404.814	-1.52313
CSNK2A1	5.74466e-06	0.0007692	21.1297	1	404.814	-0.48533
ATRN	0.00252323	0.0354256	9.23878	1	404.814	-0.625832
PCNA	0.0033136	0.0421278	8.72965	1	404.814	-0.318708
TMX4	0.00025027	0.00843626	13.6518	1	404.814	-0.348704
PLCB1	0.00331522	0.0421278	8.72873	1	404.814	-0.84911
ESF1	0.000309914	0.00959673	13.2374	1	404.814	-0.452481
TM9SF4	0.00023275	0.00820078	13.7928	1	404.814	-0.399272
PLAGL2	0.0028064	0.0380706	9.03972	1	404.814	-0.638439
ITCH	0.00153066	0.0257797	10.1796	1	404.814	-0.482064
RBM39	1.62772e-09	2.03754e-06	38.1082	1	404.814	-0.501478
RALGAPB	0.000868239	0.0179366	11.2567	1	404.814	-0.50649
TOP1	2.28065e-05	0.00211413	18.3658	1	404.814	-0.436366
CHD6	0.000127064	0.0056192	14.9732	1	404.814	-0.478232
SERINC3	0.00305144	0.0399903	8.88335	1	404.814	-0.256993
STK4	1.37044e-07	6.37149e-05	28.7749	1	404.814	-0.444785
ZSWIM3	0.00066656	0.0153489	11.7622	1	404.814	-1.00843
ZMYND8	0.000510338	0.0132021	12.2748	1	404.814	-0.427867
NCOA3	0.00146769	0.0251472	10.2591	1	404.814	-0.415056
ARFGEF2	0.00226872	0.0330725	9.43818	1	404.814	-0.546158
PTPN1	0.000884692	0.0180978	11.2209	1	404.814	-0.290461
NFATC2	0.00243454	0.0345121	9.30583	1	404.814	-0.398483
STX16	0.000385799	0.0109179	12.8139	1	404.814	-0.367576
ZNF831	0.00311164	0.0402864	8.84689	1	404.814	-0.383036
FAM217B	0.000236422	0.00824158	13.7623	1	404.814	-0.418854
U2AF1L5	0.000590875	0.0143607	11.9933	1	404.814	4.40829
NRIP1	0.00164951	0.0272157	10.0383	1	404.814	-0.831192
C21orf91	0.00306408	0.0400332	8.87563	1	404.814	-0.423272
N6AMT1	0.00126421	0.0227953	10.5418	1	404.814	-0.512515
LTN1	4.2557e-06	0.000676282	21.7355	1	404.814	-0.709586
URB1	0.000438796	0.0117945	12.5656	1	404.814	-0.714428
SYNJ1	0.00232233	0.0334162	9.39434	1	404.814	-0.53616
SON	1.40991e-07	6.37149e-05	28.716	1	404.814	-0.446557
RUNX1	0.000276627	0.00898944	13.4575	1	404.814	-0.522984
MORC3	0.00304943	0.0399903	8.88458	1	404.814	-0.363283
AP001412.1	0.0041097	0.0486492	8.32939	1	404.814	-1.42061
BRWD1	0.000136623	0.00579385	14.8313	1	404.814	-0.36116
RRP1B	3.4246e-05	0.00264531	17.5575	1	404.814	-0.362211
YBEY	0.00213112	0.0317058	9.55571	1	404.814	-0.627123
DIP2A	7.4092e-05	0.00407393	16.032	1	404.814	-0.670936
PRMT2	0.000711938	0.0160335	11.636	1	404.814	-0.36141
IL17RA	0.000855714	0.0179276	11.2844	1	404.814	-0.394948
PEX26	0.000854305	0.0179276	11.2876	1	404.814	-0.404648
NEFH	0.00293212	0.039188	8.95782	1	404.814	-1.15005
PISD	0.00153135	0.0257797	10.1788	1	404.814	-0.44729
MYH9	0.00280005	0.0380706	9.04395	1	404.814	-0.281888
PDXP	0.000282604	0.00914259	13.4161	1	404.814	1.91213
DDX17	0.00010146	0.00494009	15.4142	1	404.814	-0.582632
APOBEC3D	0.00254245	0.0355919	9.22456	1	404.814	-0.498085
TNRC6B	6.01947e-07	0.00019614	25.7207	1	404.814	-0.601276
EP300	0.00210307	0.0315483	9.58061	1	404.814	-0.420374
ARFGAP3	0.000396907	0.0110804	12.7591	1	404.814	-0.332887
TBC1D22A	0.00423183	0.0494906	8.2751	1	404.814	-0.291365
OFD1	0.00205326	0.0310263	9.62568	1	404.814	-0.319078
SCML1	0.0019693	0.0302414	9.70424	1	404.814	-0.778781
SH3KBP1	0.00180645	0.0287699	9.86683	1	404.814	-0.271754
SAT1	0.0002089	0.0075902	14.003	1	404.814	-0.302419
MID1IP1	0.00377858	0.0457762	8.48532	1	404.814	-0.510251
ATP6AP2	0.00330313	0.042048	8.73555	1	404.814	-0.254106
DDX3X	0.0014637	0.0251384	10.2642	1	404.814	-0.424559
KDM6A	0.000303159	0.00953041	13.28	1	404.814	-0.656626
PCSK1N	0.000624318	0.0148351	11.8877	1	404.814	0.713117
KANTR	0.000232248	0.00820078	13.797	1	404.814	-0.774299
SMC1A	0.00305299	0.0399903	8.8824	1	404.814	-0.452641
GNL3L	0.000950728	0.0188594	11.0836	1	404.814	-0.399421
UBQLN2	0.0037546	0.045588	8.49715	1	404.814	-0.262643
ARHGEF9	0.000129542	0.00562635	14.9354	1	404.814	-0.560374
TAF1	0.000409981	0.0113144	12.6966	1	404.814	-0.490803
CHIC1	0.000850334	0.0178991	11.2965	1	404.814	-0.658439
FTX	0.00149269	0.0253951	10.2271	1	404.814	-0.568321
ATRX	0.00309343	0.0401924	8.85784	1	404.814	-0.354703
ATP7A	6.95766e-05	0.00405705	16.1559	1	404.814	-0.787273
ITM2A	0.000988516	0.0193175	11.0094	1	404.814	-0.517476
DIAPH2	0.000696716	0.0157919	11.6774	1	404.814	-0.561848
BTK	0.00190506	0.0296546	9.76668	1	404.814	-1.02324
ARMCX3	0.000174909	0.00669144	14.3489	1	404.814	-0.424829
ZMAT1	0.000613065	0.0146538	11.9226	1	404.814	-0.648223
UPF3B	0.000859665	0.0179276	11.2757	1	404.814	-0.360412
THOC2	3.1651e-05	0.00253411	17.7139	1	404.814	-0.429278
STAG2	0.000758781	0.0167013	11.5141	1	404.814	-0.4459
STK26	3.83785e-05	0.00274748	17.3316	1	404.814	-0.392749
RAP2C	0.00400342	0.0476881	8.378	1	404.814	-0.360787
LDOC1	0.000550709	0.0138501	12.1285	1	404.814	0.67014
IDS	0.00192012	0.0298542	9.75185	1	404.814	-0.291177
TMEM185A	0.00025594	0.00856746	13.6083	1	404.814	-0.719074
MPP1	0.00030857	0.00957588	13.2458	1	404.814	-0.633132

## Sheet: CD4 Tn
name	pval	adj_pval	f_statistic	df1	df2	lfc
NOC2L	0.00328606	0.0338865	8.7452	1	404.814	-0.254106
CEP104	4.69736e-05	0.00221266	16.9314	1	404.814	-0.662737
AJAP1	0.000592385	0.0111688	11.9884	1	404.814	-10
NOL9	0.00119373	0.0174721	10.6507	1	404.814	-0.470359
DNAJC11	0.00506902	0.0454452	7.94123	1	404.814	-0.339047
SLC25A33	0.00380519	0.0375098	8.47229	1	404.814	-0.552906
DFFA	0.00346404	0.0352817	8.64696	1	404.814	-0.351978
CASZ1	0.00112548	0.0169423	10.7625	1	404.814	-1.22132
TARDBP	0.00224548	0.0263785	9.4575	1	404.814	-0.281037
MTOR	0.00325266	0.0336457	8.76424	1	404.814	-0.376058
MTHFR	0.00112589	0.0169423	10.7618	1	404.814	-0.55073
VPS13D	0.00237889	0.0273235	9.3492	1	404.814	-0.351603
PRDM2	0.000631954	0.0116121	11.8644	1	404.814	-0.470347
DDI2	7.76898e-05	0.00303641	15.9387	1	404.814	-0.620975
SPEN	0.000276742	0.00703568	13.4567	1	404.814	-0.629431
UBR4	0.000392258	0.00865764	12.7818	1	404.814	-0.39586
EMC1	0.00513285	0.0457903	7.91814	1	404.814	-0.417176
HP1BP3	0.000501754	0.0101544	12.3074	1	404.814	-0.294516
USP48	0.00215123	0.0256463	9.53805	1	404.814	-0.31556
CDC42	7.58754e-05	0.00297417	15.9852	1	404.814	-0.463101
ZBTB40	0.000290673	0.00721707	13.3615	1	404.814	-0.558395
LUZP1	0.00294278	0.0314992	8.95105	1	404.814	-0.533966
HNRNPR	4.11747e-06	0.000480184	21.8023	1	404.814	-0.34398
NIPAL3	0.000826146	0.0138302	11.3516	1	404.814	-0.363426
SRRM1	0.000573775	0.0110363	12.0497	1	404.814	-0.300107
RSRP1	1.43954e-07	4.33691e-05	28.6729	1	404.814	-0.561033
ARID1A	8.16137e-08	3.00487e-05	29.8521	1	404.814	-0.668768
TMEM222	0.00526451	0.0466198	7.87142	1	404.814	0.292641
WASF2	3.23023e-05	0.00173915	17.6735	1	404.814	-0.307766
AHDC1	0.00130216	0.0183176	10.4857	1	404.814	-0.60717
EYA3	0.00188509	0.0233994	9.78653	1	404.814	-0.553379
SNHG12	0.00243024	0.027607	9.30915	1	404.814	0.286086
EPB41	0.0017786	0.02254	9.89612	1	404.814	-0.37805
SRSF4	0.000220494	0.00622633	13.8979	1	404.814	-0.286567
PUM1	6.18422e-05	0.00265661	16.3882	1	404.814	-0.411128
KPNA6	0.000280044	0.00707993	13.4337	1	404.814	-0.37907
HDAC1	6.16607e-06	0.000610736	20.987	1	404.814	-0.338566
MARCKSL1	0.00298049	0.0317994	8.92727	1	404.814	-0.568333
ZMYM1	0.0043142	0.0407993	8.23938	1	404.814	-0.48961
ZMYM4	0.00493162	0.0445133	7.99196	1	404.814	-0.645683
KIAA0319L	0.000635596	0.0116346	11.8533	1	404.814	-0.450395
CLSPN	0.00102738	0.0160269	10.936	1	404.814	-3.35584
AGO1	0.000502068	0.0101544	12.3062	1	404.814	-0.56095
AGO3	0.000430691	0.009227	12.6015	1	404.814	-0.426753
SNIP1	8.95384e-05	0.00337191	15.6596	1	404.814	-0.558521
MACF1	0.000115101	0.00393457	15.1668	1	404.814	-0.483304
MYCL	0.000149778	0.00469836	14.6516	1	404.814	-3.22012
RLF	3.11604e-05	0.00171335	17.745	1	404.814	-0.613745
NFYC-AS1	0.00258283	0.0286714	9.19505	1	404.814	-0.836719
CCDC30	0.00127847	0.0181948	10.5205	1	404.814	-1.32231
KDM4A	0.00251473	0.0283221	9.24509	1	404.814	-0.477621
ZSWIM5	0.00312804	0.0329939	8.83709	1	404.814	1.30885
NASP	0.00142286	0.0192513	10.3178	1	404.814	-0.318637
OSBPL9	0.00403061	0.0391711	8.36544	1	404.814	-0.271967
NRDC	0.00131694	0.0184514	10.4643	1	404.814	-0.300877
ZYG11B	0.00226359	0.0265051	9.44242	1	404.814	-0.505026
MYSM1	0.000911772	0.0146339	11.1634	1	404.814	-0.484866
JUN	0.00243623	0.0276393	9.30453	1	404.814	-1.34633
HOOK1	0.0057512	0.0496164	7.70854	1	404.814	-0.476962
NFIA	0.00116097	0.0172528	10.7035	1	404.814	-0.664994
CACHD1	1.06424e-05	0.000874116	19.8896	1	404.814	-1.77375
JAK1	7.03155e-08	2.82453e-05	30.1625	1	404.814	-0.503553
MIER1	0.000794261	0.0134494	11.4268	1	404.814	-0.347077
SLC35D1	0.00224971	0.0263853	9.45397	1	404.814	-0.594832
SRSF11	1.44966e-11	6.98784e-08	48.3311	1	404.814	-0.577193
ZRANB2	0.000275313	0.00702475	13.4668	1	404.814	-0.411716
USP33	0.000730678	0.0127767	11.5863	1	404.814	-0.373221
PRKACB	1.48058e-06	0.000220728	23.8793	1	404.814	-0.511166
CTBS	0.00106008	0.0164306	10.8763	1	404.814	-0.332669
ZNHIT6	0.00431727	0.0407993	8.23806	1	404.814	-0.395991
HS2ST1	0.000130407	0.00425692	14.9224	1	404.814	-0.601679
LMO4	3.72891e-05	0.00188545	17.3887	1	404.814	-0.67997
PKN2	6.29302e-05	0.00266092	16.3538	1	404.814	-0.652223
LRRC8C	8.07368e-05	0.00309285	15.863	1	404.814	-0.52873
ZNF644	2.41381e-05	0.00142105	18.2528	1	404.814	-0.515085
GLMN	0.00418074	0.0401179	8.29761	1	404.814	-0.426626
RPAP2	4.76524e-05	0.00223734	16.903	1	404.814	-0.502383
GFI1	0.00057394	0.0110363	12.0491	1	404.814	-1.19618
MTF2	0.00171175	0.021993	9.9684	1	404.814	-0.330321
DR1	0.000742495	0.0128898	11.5556	1	404.814	-0.288159
ABCD3	0.000539319	0.010611	12.1686	1	404.814	-0.470868
PTBP2	0.00141516	0.019222	10.328	1	404.814	-0.615727
DPYD	0.000214045	0.00609312	13.9556	1	404.814	-0.447443
SLC35A3	0.00109008	0.0166459	10.8233	1	404.814	-0.470577
SASS6	0.00107704	0.0165341	10.8461	1	404.814	-0.563499
TRMT13	0.000409376	0.00891564	12.6994	1	404.814	-0.551113
DBT	0.00524385	0.0464652	7.87867	1	404.814	-0.557707
CDC14A	0.000449386	0.00946854	12.5197	1	404.814	-0.489694
SLC30A7	0.000212398	0.00607013	13.9707	1	404.814	-0.548126
RNPC3	3.66004e-06	0.000438214	22.0406	1	404.814	-0.606844
PRPF38B	5.91416e-05	0.00259166	16.4763	1	404.814	-0.385143
AHCYL1	0.00358144	0.0360663	8.58494	1	404.814	-0.422251
KCNC4	0.0047523	0.0434406	8.0604	1	404.814	-1.22463
ST7L	0.00184894	0.0230911	9.82301	1	404.814	-0.440424
CAPZA1	0.00275717	0.0299952	9.0728	1	404.814	-0.28963
LRIG2	0.0039755	0.0387397	8.39099	1	404.814	-0.465395
RSBN1	0.000787189	0.0134082	11.4439	1	404.814	-0.29132
HIPK1-AS1	0.00173138	0.0221375	9.94688	1	404.814	-1.06021
HIPK1	0.00510146	0.0456631	7.92945	1	404.814	-0.442273
SIKE1	0.000111792	0.00386631	15.224	1	404.814	-0.491075
MAN1A2	0.00322699	0.0335	8.77901	1	404.814	-0.402216
GDAP2	0.000433679	0.00927726	12.5882	1	404.814	-0.533949
WDR3	0.00124687	0.0178879	10.568	1	404.814	-0.502547
WARS2	0.00176577	0.0224714	9.90977	1	404.814	-0.556708
PHGDH	0.00214072	0.0255842	9.54726	1	404.814	-0.811374
NOTCH2	0.00103384	0.0160996	10.924	1	404.814	-0.455461
SEC22B	0.000291312	0.00721707	13.3573	1	404.814	-0.385629
NBPF20	0.000100321	0.00360216	15.4363	1	404.814	-1.13225
RNF115	0.000608473	0.0113537	11.937	1	404.814	-0.37209
NBPF10	6.59108e-05	0.00272127	16.2625	1	404.814	-1.18357
PRKAB2	0.000616264	0.0114064	11.9126	1	404.814	-0.63987
NBPF11	0.00109587	0.0166848	10.8132	1	404.814	-0.534989
PPIAL4G	0.000196416	0.00570357	14.1229	1	404.814	-1.45789
NBPF19	0.000428354	0.0092042	12.612	1	404.814	-0.962484
HIST2H2BE	0.000265238	0.00686156	13.5391	1	404.814	-1.20734
ANP32E	0.00298851	0.0318239	8.92225	1	404.814	-0.287805
GABPB2	0.00112234	0.0169241	10.7678	1	404.814	-0.476065
PIP5K1A	0.000704391	0.0124829	11.6564	1	404.814	-0.471211
POGZ	6.81575e-05	0.00279214	16.1965	1	404.814	-0.532505
SNX27	9.05204e-05	0.00338247	15.6382	1	404.814	-0.698588
S100A4	0.00257399	0.0286714	9.20147	1	404.814	0.400063
GATAD2B	0.000773981	0.0132928	11.4762	1	404.814	-0.395375
ADAR	0.00421979	0.0402522	8.28038	1	404.814	-0.324387
ASH1L	0.000112108	0.00386631	15.2185	1	404.814	-0.593505
GON4L	5.893e-05	0.00259166	16.4834	1	404.814	-0.388346
RIT1	0.00564434	0.0490142	7.74306	1	404.814	-0.419409
SMG5	0.00536091	0.0472133	7.83796	1	404.814	-0.391081
TTC24	0.00512818	0.0457769	7.91982	1	404.814	-0.819869
FCRL2	0.0036199	0.036302	8.56507	1	404.814	-3.53876
VSIG8	0.001367	0.0187911	10.3936	1	404.814	-1.88687
DCAF8	3.29196e-07	8.02835e-05	26.9623	1	404.814	-0.450708
ARHGAP30	0.000115363	0.00393457	15.1624	1	404.814	-0.334721
ATF6	0.000341362	0.00793881	13.0504	1	404.814	-0.382853
UHMK1	6.62172e-07	0.000131174	25.525	1	404.814	-0.540913
POU2F1	7.40016e-06	0.000691939	20.6196	1	404.814	-0.741065
TIPRL	7.16508e-06	0.000683997	20.6846	1	404.814	-0.431438
SFT2D2	0.00319943	0.0334019	8.795	1	404.814	-0.377549
BLZF1	0.00464886	0.0429368	8.10109	1	404.814	-0.416794
PRRC2C	3.4021e-06	0.00041693	22.1886	1	404.814	-0.468057
SUCO	0.000224376	0.00627005	13.864	1	404.814	-0.523883
PRDX6	0.00132488	0.018481	10.4529	1	404.814	0.300544
RC3H1	1.10617e-05	0.000874116	19.812	1	404.814	-0.665932
RALGPS2	0.000123956	0.0041113	15.0217	1	404.814	-0.901949
SOAT1	0.000854996	0.0140661	11.286	1	404.814	-0.422261
CEP350	0.00327333	0.0338112	8.75243	1	404.814	-0.531796
STX6	0.003208	0.0334373	8.79001	1	404.814	-0.529965
DHX9	0.0039968	0.0389211	8.38107	1	404.814	-0.257721
SMG7	6.22771e-05	0.00265661	16.3744	1	404.814	-0.511253
ARPC5	5.34339e-06	0.000560345	21.2758	1	404.814	-0.342749
EDEM3	5.90349e-05	0.00259166	16.4798	1	404.814	-0.50548
IVNS1ABP	0.00544439	0.0477609	7.80949	1	404.814	-0.375977
CDC73	0.000236512	0.00648995	13.7616	1	404.814	-0.436295
ASPM	0.0010988	0.016691	10.8081	1	404.814	-10
DENND1B	0.000640021	0.011686	11.84	1	404.814	-0.537108
PTPRC	1.08228e-05	0.000874116	19.8558	1	404.814	-0.466785
CSRP1	0.00532855	0.0470141	7.84912	1	404.814	0.375486
IPO9	0.000308667	0.00750942	13.2452	1	404.814	-0.450439
RNPEP	0.00537125	0.0472755	7.83441	1	404.814	-0.48993
PPP1R12B	3.2477e-06	0.000406573	22.2827	1	404.814	-0.904098
KDM5B	6.0704e-05	0.00264524	16.4248	1	404.814	-0.60913
TMEM183A	0.000444882	0.00944267	12.5391	1	404.814	-0.276946
PPFIA4	0.00228545	0.0266531	9.42438	1	404.814	-10
ATP2B4	0.00565892	0.0490609	7.73831	1	404.814	-0.41249
ZC3H11A	0.0016597	0.0216224	10.0267	1	404.814	-0.513387
ZBED6	2.70519e-05	0.00154015	18.026	1	404.814	-0.994656
MDM4	1.09911e-05	0.000874116	19.8249	1	404.814	-0.586518
DSTYK	0.000275433	0.00702475	13.4659	1	404.814	-0.54003
NUCKS1	1.42127e-07	4.33691e-05	28.6994	1	404.814	-0.43857
RAB29	0.00444594	0.041603	8.18367	1	404.814	-0.276095
YOD1	0.000526329	0.0104407	12.2155	1	404.814	-0.933593
CR2	4.21023e-08	2.01133e-05	31.2333	1	404.814	-1.60447
CR1	1.17674e-09	1.59238e-06	38.8016	1	404.814	-2.16027
CD46	0.00372153	0.0369641	8.5136	1	404.814	-0.261727
RPS6KC1	1.21578e-05	0.0009157	19.6226	1	404.814	-0.722827
EPRS	0.00402972	0.0391711	8.36585	1	404.814	-0.269936
IARS2	0.00380369	0.0375098	8.47302	1	404.814	-0.25473
RAB3GAP2	0.00022552	0.00628371	13.8541	1	404.814	-0.499032
FBXO28	0.00112852	0.0169582	10.7574	1	404.814	-0.421855
CNIH4	0.00509576	0.0456566	7.93152	1	404.814	-0.301389
LBR	0.000291458	0.00721707	13.3563	1	404.814	-0.376142
NUP133	2.72614e-05	0.0015439	18.0107	1	404.814	-0.562193
GALNT2	8.31164e-08	3.00487e-05	29.8142	1	404.814	0.850464
TTC13	2.80651e-07	7.24732e-05	27.2915	1	404.814	-0.74032
ARID4B	0.00518169	0.0461644	7.90066	1	404.814	-0.295498
B3GALNT2	0.00538939	0.0474063	7.8282	1	404.814	-0.618081
LYST	7.17407e-05	0.00289788	16.0955	1	404.814	-0.755167
ERO1B	0.000703939	0.0124829	11.6577	1	404.814	-0.48704
HEATR1	5.07944e-06	0.000544102	21.3781	1	404.814	-0.642406
MTR	4.58984e-08	2.01133e-05	31.0528	1	404.814	-0.673863
CHRM3-AS2	0.0014025	0.0191335	10.3451	1	404.814	-0.528678
GREM2	2.50097e-10	6.06355e-07	42.1302	1	404.814	2.86554
ZBTB18	0.00176097	0.0224563	9.91491	1	404.814	-0.659087
ADSS	0.00473494	0.0433869	8.06717	1	404.814	-0.255148
DESI2	8.32755e-06	0.000729847	20.3821	1	404.814	-0.649077
HNRNPU	0.000646093	0.0117672	11.8219	1	404.814	-0.358103
EFCAB2	3.37356e-08	1.74232e-05	31.697	1	404.814	-1.32088
CNST	0.000509589	0.0102632	12.2776	1	404.814	-0.405885
RNASEH1	0.000841818	0.0139445	11.3157	1	404.814	-0.328356
RNF144A	0.00350835	0.035578	8.6233	1	404.814	-0.501122
ID2	0.00137533	0.0188503	10.3821	1	404.814	-0.644946
KIDINS220	6.22735e-05	0.00265661	16.3745	1	404.814	-0.481795
ADAM17	0.00115774	0.017227	10.7088	1	404.814	-0.490367
TAF1B	9.26582e-06	0.000788194	20.1676	1	404.814	-0.623497
NOL10	0.000992197	0.0156023	11.0023	1	404.814	-0.481102
NBAS	0.00127959	0.0181948	10.5189	1	404.814	-0.437016
FAM49A	0.00529425	0.0468039	7.86103	1	404.814	-1.0363
SMC6	0.000875152	0.0142518	11.2416	1	404.814	-0.492571
ATAD2B	0.00125998	0.0180402	10.5482	1	404.814	-0.440503
ITSN2	0.000728767	0.0127587	11.5913	1	404.814	-0.433788
DNAJC27	0.00121507	0.017624	10.617	1	404.814	-0.581946
DNMT3A	3.15727e-05	0.00172679	17.7189	1	404.814	-0.541155
RAB10	0.00109529	0.0166848	10.8142	1	404.814	-0.283829
PPP1CB	0.000260923	0.00682298	13.5709	1	404.814	-0.397771
WDR43	0.00298401	0.0317994	8.92506	1	404.814	-0.330601
LBH	0.00313981	0.0330698	8.83008	1	404.814	-0.311845
YIPF4	0.000421266	0.00907887	12.6442	1	404.814	-0.376706
BIRC6	1.38698e-05	0.000992929	19.3588	1	404.814	-0.538732
NDUFAF7	0.000777383	0.0133038	11.4678	1	404.814	-0.477954
PRKD3	1.13456e-06	0.000188584	24.4226	1	404.814	-0.842504
QPCT	0.00393562	0.0384547	8.4097	1	404.814	-1.74389
ATL2	0.000608416	0.0113537	11.9372	1	404.814	-0.599274
EML4	0.000303201	0.00744413	13.2798	1	404.814	-0.424497
MTA3	0.000514545	0.0102632	12.259	1	404.814	-0.520935
THADA	0.00257996	0.0286714	9.19713	1	404.814	-0.437716
TTC7A	0.000962892	0.0152179	11.0594	1	404.814	-0.563856
ASB3	0.00123591	0.0177821	10.5848	1	404.814	-0.389216
PSME4	3.35211e-06	0.000414315	22.2186	1	404.814	-0.919524
SPTBN1	0.00133921	0.0185323	10.4325	1	404.814	-0.406995
RTN4	3.23512e-05	0.00173915	17.6705	1	404.814	-0.363742
CCDC88A	5.56933e-05	0.00250897	16.5949	1	404.814	-0.732257
PPP4R3B	0.000543742	0.0106545	12.1529	1	404.814	-0.348508
PNPT1	0.00248981	0.0280632	9.26376	1	404.814	-0.40939
BCL11A	1.84106e-05	0.00119926	18.7928	1	404.814	-2.00032
PAPOLG	0.00184711	0.0230911	9.82488	1	404.814	-0.491757
REL	2.01694e-08	1.16668e-05	32.7762	1	404.814	-0.679538
USP34	0.000161031	0.0049232	14.5102	1	404.814	-0.52059
XPO1	0.00075992	0.0131293	11.5113	1	404.814	-0.458322
VPS54	0.00361666	0.036302	8.56674	1	404.814	-0.72341
AC012368.1	0.000261815	0.00682298	13.5643	1	404.814	0.74786
AFTPH	0.00168738	0.0218452	9.99546	1	404.814	-0.43674
SERTAD2	0.000587643	0.0111454	12.0038	1	404.814	-0.427486
ACTR2	2.08162e-09	2.31556e-06	37.5834	1	404.814	-0.642159
PLEK	0.00443675	0.0415812	8.1875	1	404.814	-0.907263
AAK1	5.67924e-05	0.002527	16.5563	1	404.814	-0.592198
GMCL1	1.66395e-06	0.000240624	23.6414	1	404.814	-0.543763
TIA1	0.000528334	0.0104518	12.2082	1	404.814	-0.390403
PCYOX1	0.00511407	0.0456792	7.9249	1	404.814	-0.373463
MOB1A	0.00155953	0.0206713	10.1443	1	404.814	-0.301323
GCFC2	0.0023845	0.0273235	9.34478	1	404.814	-0.393252
TGOLN2	0.00093293	0.0148744	11.1196	1	404.814	-0.303737
GGCX	0.00101967	0.015941	10.9503	1	404.814	-0.460475
C2orf68	0.00388928	0.0381566	8.43169	1	404.814	-0.347914
POLR1A	2.88961e-05	0.00161964	17.8949	1	404.814	-0.725355
KDM3A	0.00334531	0.0343828	8.7119	1	404.814	-0.349146
AC133644.2	6.69682e-09	6.05267e-06	35.1014	1	404.814	1.97676
MRPS5	0.00318153	0.033295	8.80546	1	404.814	-0.271412
ANKRD36C	0.000115999	0.00394697	15.1516	1	404.814	-0.668628
CIAO1	0.000946388	0.0150227	11.0924	1	404.814	-0.291398
SNRNP200	0.00268134	0.0294866	9.12498	1	404.814	-0.262575
ITPRIPL1	0.00237927	0.0273235	9.34889	1	404.814	-1.45346
ANKRD36	0.000335498	0.0079017	13.0839	1	404.814	-0.607679
INPP4A	0.00391405	0.0383737	8.4199	1	404.814	-0.527654
EIF5B	0.00459134	0.0425181	8.12412	1	404.814	-0.276061
REV1	0.0057826	0.0497751	7.69852	1	404.814	-0.392286
AFF3	5.99019e-06	0.000601557	21.0453	1	404.814	-0.793681
MAP4K4	0.000117973	0.0040047	15.1186	1	404.814	-0.531971
FHL2	0.00408251	0.0395163	8.3417	1	404.814	-1.74543
ZC3H8	0.00141696	0.019222	10.3256	1	404.814	-0.391737
SLC35F5	4.30106e-05	0.00207325	17.1058	1	404.814	-0.68281
ACTR3	0.00047694	0.00986897	12.405	1	404.814	-0.272698
DDX18	0.0013612	0.0187292	10.4017	1	404.814	-0.32523
CCDC93	0.000448153	0.00946854	12.525	1	404.814	-0.450042
PTPN4	0.000230224	0.00636756	13.814	1	404.814	-0.409749
EPB41L5	0.00296267	0.0316653	8.93847	1	404.814	-0.698799
CLASP1	0.00340052	0.0348017	8.68142	1	404.814	-0.432526
MAP3K2	0.000958069	0.0151582	11.069	1	404.814	-0.658946
IWS1	9.00072e-06	0.000774759	20.2259	1	404.814	-0.547349
WDR33	6.24878e-05	0.00265692	16.3677	1	404.814	-0.347055
UGGT1	6.35878e-06	0.000617143	20.925	1	404.814	-0.629995
PLEKHB2	0.00110826	0.0167818	10.7918	1	404.814	-0.324111
CCNT2	0.00253643	0.0284325	9.229	1	404.814	-0.404466
RAB3GAP1	0.00203324	0.0247706	9.64411	1	404.814	-0.353294
R3HDM1	0.0035683	0.0359881	8.59178	1	404.814	-0.38952
UBXN4	5.5416e-07	0.000114481	25.8905	1	404.814	-0.477019
ARHGAP15	0.00122285	0.0177107	10.6049	1	404.814	-0.33378
GTDC1	0.00455054	0.0422642	8.14064	1	404.814	-0.583921
RIF1	0.00192003	0.02371	9.75194	1	404.814	-0.468173
BAZ2B	0.000374938	0.00841922	12.869	1	404.814	-0.802466
LY75	0.00541574	0.0475802	7.81921	1	404.814	-0.327729
TTC21B	2.22309e-05	0.0013395	18.4167	1	404.814	-0.691762
FASTKD1	0.00277992	0.0301805	9.05744	1	404.814	-0.477086
TLK1	4.27894e-05	0.00206949	17.116	1	404.814	-0.556015
DCAF17	0.000872709	0.014228	11.2469	1	404.814	-0.536604
SLC25A12	0.000316446	0.00763145	13.197	1	404.814	-0.426283
ITGA6	0.00191755	0.0237005	9.75438	1	404.814	-0.593723
PDK1	0.00141893	0.0192307	10.323	1	404.814	-0.438403
HNRNPA3	1.47002e-05	0.00102696	19.2425	1	404.814	-0.258938
AGPS	2.79765e-06	0.000364475	22.5851	1	404.814	-0.618856
TTC30A	2.16061e-05	0.00132956	18.4735	1	404.814	-1.66023
TTN	0.00321712	0.0334696	8.78472	1	404.814	-0.633108
CCDC141	0.000957761	0.0151582	11.0696	1	404.814	-0.649591
SESTD1	0.00253768	0.0284325	9.22808	1	404.814	-1.46408
UBE2E3	0.00445309	0.041603	8.1807	1	404.814	-0.317699
DNAJC10	0.00132527	0.018481	10.4524	1	404.814	-0.432501
CALCRL	0.00117738	0.0173736	10.6769	1	404.814	-1.74363
HIBCH	0.00341993	0.0349263	8.67082	1	404.814	-0.346925
GLS	0.00275474	0.0299952	9.07446	1	404.814	-0.494793
MYO1B	0.000374738	0.00841922	12.8701	1	404.814	1.79351
SLC39A10	3.546e-07	8.27272e-05	26.8091	1	404.814	-0.853487
STK17B	0.00238312	0.0273235	9.34587	1	404.814	-0.326577
PGAP1	0.000578959	0.0110599	12.0324	1	404.814	-0.912663
SF3B1	1.19267e-07	4.01098e-05	29.0633	1	404.814	-0.392012
MOB4	0.00182997	0.0229915	9.84245	1	404.814	-0.276827
BZW1	7.38994e-08	2.86082e-05	30.0589	1	404.814	-0.38263
CFLAR	4.55076e-05	0.0021517	16.9941	1	404.814	-0.354101
CASP10	0.00222277	0.0262396	9.47659	1	404.814	-0.450472
CARF	0.00151306	0.0202409	10.2015	1	404.814	-0.45036
CYP20A1	0.00361811	0.036302	8.56599	1	404.814	-0.31006
ABI2	0.0053502	0.0471476	7.84165	1	404.814	-0.408108
INO80D	0.00317781	0.033295	8.80764	1	404.814	-0.409886
NDUFS1	0.000571798	0.011025	12.0563	1	404.814	-0.384853
EEF1B2	0.000457181	0.00958159	12.4865	1	404.814	0.298568
CREB1	2.36789e-06	0.000323039	22.9237	1	404.814	-0.480575
PIKFYVE	0.00224461	0.0263785	9.45824	1	404.814	-0.433435
IKZF2	0.00262596	0.02901	9.16404	1	404.814	-1.46983
BARD1	0.00130873	0.0183744	10.4762	1	404.814	-0.68541
CHPF	0.00184264	0.0230911	9.82944	1	404.814	-0.797401
EPHA4	3.54684e-07	8.27272e-05	26.8086	1	404.814	-1.34196
AP1S3	0.00224485	0.0263785	9.45803	1	404.814	-1.44132
SERPINE2	4.56296e-06	0.000513519	21.5946	1	404.814	-1.39232
SP140L	0.0045735	0.042423	8.13132	1	404.814	-0.260941
GIGYF2	8.68588e-05	0.00328813	15.7193	1	404.814	-0.515337
INPP5D	0.00012323	0.00411056	15.0332	1	404.814	-0.407711
DGKD	8.81014e-07	0.000157985	24.9399	1	404.814	-0.649208
LRRFIP1	1.95581e-05	0.00125146	18.6721	1	404.814	-0.322535
MTERF4	0.00305306	0.0323682	8.88236	1	404.814	-0.272221
TRNT1	0.00378844	0.0373957	8.48048	1	404.814	-0.328542
ARL8B	0.00564675	0.0490142	7.74227	1	404.814	-0.268016
SETD5	3.26136e-06	0.000406573	22.2742	1	404.814	-0.679655
CAMK1	0.00269375	0.0295781	9.11634	1	404.814	-1.09873
VHL	5.13591e-07	0.000110851	26.0468	1	404.814	-0.468129
ATG7	0.000590378	0.0111455	11.9949	1	404.814	-0.494467
VGLL4	0.000323344	0.00771597	13.1552	1	404.814	-0.454578
RAF1	0.002369	0.0272756	9.35701	1	404.814	-0.28502
SLC6A6	0.00316674	0.0332437	8.81415	1	404.814	-0.509262
CAPN7	0.000111128	0.00385378	15.2357	1	404.814	-0.436218
RFTN1	0.000132435	0.00431338	14.8922	1	404.814	-0.543464
PLCL2	0.00255782	0.0285847	9.21327	1	404.814	-0.491986
SATB1	0.000134673	0.00435683	14.8594	1	404.814	-0.457316
RAB5A	6.45077e-05	0.00269609	16.305	1	404.814	-0.363851
UBE2E1	0.0034807	0.0354218	8.63803	1	404.814	-0.270216
SLC4A7	7.51754e-08	2.86082e-05	30.0233	1	404.814	-0.777183
RBMS3	0.000178478	0.0052673	14.3095	1	404.814	-3.01513
TGFBR2	5.35283e-07	0.00011294	25.9617	1	404.814	-0.82398
UBP1	0.00128734	0.0182333	10.5074	1	404.814	-0.516668
CLASP2	1.12979e-05	0.000877819	19.7697	1	404.814	-0.611968
PDCD6IP	0.000169881	0.00510737	14.4058	1	404.814	-0.348645
EPM2AIP1	0.0025745	0.0286714	9.20109	1	404.814	-0.419872
GOLGA4	0.000135968	0.0043694	14.8407	1	404.814	-0.47439
OXSR1	4.4601e-05	0.00213438	17.034	1	404.814	-0.603659
RPL14	1.13444e-05	0.000877819	19.7614	1	404.814	0.299806
CTNNB1	0.000241643	0.00656843	13.7199	1	404.814	-0.364391
NKTR	4.9847e-05	0.00230299	16.814	1	404.814	-0.575167
SNRK	5.39394e-06	0.000561164	21.2568	1	404.814	-0.511144
ANO10	0.000260331	0.00682298	13.5753	1	404.814	-0.672077
ZDHHC3	0.0038504	0.037878	8.45035	1	404.814	-0.302318
SACM1L	0.00291192	0.0312383	8.97074	1	404.814	-0.391831
FYCO1	0.00182978	0.0229915	9.84264	1	404.814	-0.560032
KIF9	2.37685e-07	6.5887e-05	27.6347	1	404.814	-1.46486
PLXNB1	0.00437647	0.0411872	8.21284	1	404.814	-10
RBM6	0.00221806	0.02623	9.48058	1	404.814	-0.340046
RBM5	0.00209953	0.0253011	9.58377	1	404.814	-0.410076
CISH	0.000243215	0.00658638	13.7073	1	404.814	0.783789
PARP3	8.14808e-05	0.00310895	15.845	1	404.814	0.729826
ABHD14A	0.00579848	0.0498524	7.69347	1	404.814	0.264659
PBRM1	0.00107117	0.0164975	10.8565	1	404.814	-0.491005
RFT1	0.00223554	0.0263473	9.46584	1	404.814	-0.453477
APPL1	4.83352e-05	0.00225476	16.8749	1	404.814	-0.557932
SLMAP	7.93159e-06	0.000717126	20.4801	1	404.814	-0.576059
FLNB	6.23171e-06	0.000613039	20.9657	1	404.814	-0.816004
EOGT	0.00222484	0.0262426	9.47485	1	404.814	0.575812
TMF1	0.00487786	0.0442907	8.01221	1	404.814	-0.325594
FOXP1	0.00117048	0.0172893	10.688	1	404.814	-0.390878
RYBP	0.000720939	0.0126403	11.612	1	404.814	-0.734296
PPP4R2	0.000134645	0.00435683	14.8598	1	404.814	-0.400446
ZNF654	0.00146698	0.0197156	10.26	1	404.814	-0.523206
C3orf38	0.00181487	0.0229049	9.85806	1	404.814	-0.453208
GPR15	0.00446052	0.0416152	8.17761	1	404.814	1.2195
TBC1D23	0.0013557	0.0186713	10.4093	1	404.814	-0.439035
SENP7	0.00242361	0.0275738	9.31427	1	404.814	-0.405583
ZBTB11	3.30812e-05	0.00175233	17.6262	1	404.814	-0.6415
BBX	0.00022862	0.00634563	13.8276	1	404.814	-0.359361
CD47	0.00132286	0.018481	10.4558	1	404.814	-0.278716
LINC01215	0.000498975	0.0101527	12.3181	1	404.814	-0.575462
DZIP3	0.00337505	0.0346146	8.69542	1	404.814	-0.57966
DPPA4	0.000340191	0.00793881	13.057	1	404.814	-2.36899
CD96	0.00171428	0.0219966	9.96561	1	404.814	-0.325243
CD200R1	0.00506504	0.0454452	7.94268	1	404.814	-0.55135
ATP6V1A	1.11274e-05	0.000874529	19.8002	1	404.814	-0.616792
ZBTB20	0.000100385	0.00360216	15.4351	1	404.814	-0.499555
B4GALT4	4.00423e-05	0.00198305	17.2475	1	404.814	-0.690113
ARHGAP31	0.000924603	0.0147906	11.1367	1	404.814	-0.849423
GSK3B	2.70436e-07	7.11051e-05	27.368	1	404.814	-0.630268
LRRC58	0.000218364	0.00620384	13.9168	1	404.814	-0.526963
FSTL1	0.00491377	0.0444294	7.99866	1	404.814	10
RABL3	0.00480542	0.0437154	8.03986	1	404.814	-0.509023
GTF2E1	0.00275871	0.0299952	9.07177	1	404.814	-0.555343
KPNA1	0.00100263	0.0157086	10.9824	1	404.814	-0.379483
OSBPL11	0.000324563	0.00771959	13.148	1	404.814	-0.596139
ASTE1	0.000992606	0.0156023	11.0015	1	404.814	-0.431297
TOPBP1	0.0020658	0.0250198	9.61423	1	404.814	-0.483134
STAG1	0.00252282	0.0283689	9.23908	1	404.814	-0.485409
ARMC8	1.32324e-05	0.000966434	19.453	1	404.814	-0.381683
SLC25A36	4.05819e-05	0.00198934	17.2209	1	404.814	-0.444174
RASA2	3.1763e-05	0.00172679	17.7069	1	404.814	-0.485765
TFDP2	0.00200105	0.0244401	9.67414	1	404.814	-0.399064
XRN1	0.00335203	0.034403	8.70816	1	404.814	-0.404513
ATR	0.000341046	0.00793881	13.0521	1	404.814	-0.570925
GPR171	2.41739e-05	0.00142105	18.2498	1	404.814	-0.838455
RAP2B	1.27643e-10	4.6146e-07	43.5854	1	404.814	-0.707812
DHX36	0.000517666	0.0103083	12.2474	1	404.814	-0.607612
SLC33A1	7.98404e-06	0.000717126	20.4668	1	404.814	-0.612476
RSRC1	3.30631e-05	0.00175233	17.6273	1	404.814	-0.413731
GFM1	0.00104291	0.0162167	10.9074	1	404.814	-0.324907
SMC4	1.55893e-05	0.00106638	19.1251	1	404.814	-0.636495
TRIM59	1.18495e-05	0.000899801	19.6741	1	404.814	-0.736796
PPM1L	0.00320939	0.0334373	8.78921	1	404.814	-0.961148
PDCD10	0.00105004	0.01631	10.8944	1	404.814	-0.256173
PRKCI	0.000128265	0.00420599	14.9548	1	404.814	-0.577108
SKIL	0.00349872	0.0355302	8.62842	1	404.814	-0.729817
TNIK	0.000114776	0.00393311	15.1724	1	404.814	-0.591758
ZMAT3	6.6533e-06	0.000641423	20.8338	1	404.814	-0.729016
TTC14	1.44287e-05	0.00101288	19.2798	1	404.814	-0.514912
KLHL6	0.0031852	0.0333053	8.80331	1	404.814	-0.41937
KLHL24	0.000416236	0.00903322	12.6674	1	404.814	-0.4028
VPS8	9.75053e-09	7.83347e-06	34.3072	1	404.814	-0.792057
SENP2	0.000248948	0.00667912	13.6621	1	404.814	-0.582117
DNAJB11	0.00144777	0.0194937	10.2849	1	404.814	-0.335062
CCDC50	0.000276834	0.00703568	13.4561	1	404.814	-0.994557
ACAP2	1.38173e-09	1.6651e-06	38.4582	1	404.814	-0.583057
PPP1R2	9.15326e-05	0.00340271	15.6163	1	404.814	-0.290391
UBXN7	0.000324487	0.00771959	13.1484	1	404.814	-0.467399
RNF168	0.00349494	0.0355167	8.63043	1	404.814	-0.404026
PAK2	5.38887e-07	0.00011294	25.948	1	404.814	-0.430888
DLG1	0.000111027	0.00385378	15.2375	1	404.814	-0.71586
UVSSA	0.00152149	0.0203161	10.191	1	404.814	-0.617482
LETM1	0.000278208	0.00705819	13.4465	1	404.814	-0.5445
BOD1L1	0.000689661	0.0122671	11.6969	1	404.814	-0.448168
LCORL	0.00239154	0.0273466	9.33925	1	404.814	-0.581659
ARAP2	0.000900342	0.0145311	11.1874	1	404.814	-0.672551
UBE2K	5.67949e-06	0.000578388	21.1527	1	404.814	-0.432772
ATP8A1	0.00257668	0.0286714	9.19951	1	404.814	-0.452657
COMMD8	0.00427965	0.0405823	8.25428	1	404.814	-0.269838
ATP10D	7.28988e-05	0.00292019	16.064	1	404.814	-1.24409
SLAIN2	0.00077388	0.0132928	11.4765	1	404.814	-0.405317
FRYL	0.00055616	0.0107956	12.1096	1	404.814	-0.423238
FIP1L1	0.00518436	0.0461644	7.89971	1	404.814	-0.254835
CHIC2	0.0039248	0.0384125	8.41481	1	404.814	-0.273144
TMEM165	2.1722e-05	0.00133103	18.4629	1	404.814	-0.631746
CLOCK	0.00424758	0.0403951	8.26821	1	404.814	-0.522149
AASDH	0.00115792	0.017227	10.7085	1	404.814	-0.484998
CENPC	0.000449631	0.00946854	12.5186	1	404.814	-0.35471
UBA6	0.00502687	0.0451793	7.95664	1	404.814	-0.413511
YTHDC1	7.96284e-05	0.00307068	15.8902	1	404.814	-0.41022
RUFY3	0.000793396	0.0134494	11.4289	1	404.814	-0.773489
MOB1B	0.000200091	0.00578702	14.0868	1	404.814	-0.73952
ANKRD17	3.48416e-05	0.00180589	17.5233	1	404.814	-0.605496
RASSF6	0.000245819	0.0066324	13.6866	1	404.814	-3.86317
THAP6	0.000413506	0.00899204	12.6801	1	404.814	-0.522718
USO1	0.000197524	0.00572423	14.112	1	404.814	-0.426349
SCARB2	0.000741676	0.0128898	11.5577	1	404.814	-0.471978
CNOT6L	0.000168185	0.00506693	14.4253	1	404.814	-0.513979
PAQR3	0.00533238	0.0470192	7.8478	1	404.814	-0.806643
PRKG2	0.00467833	0.0431004	8.0894	1	404.814	-1.73273
HNRNPD	0.0001296	0.00424014	14.9345	1	404.814	-0.448279
COQ2	0.000329115	0.00777634	13.121	1	404.814	-0.637958
PPM1K	0.00286634	0.0310023	9.00021	1	404.814	-0.325737
FAM13A	6.03259e-06	0.000601636	21.0311	1	404.814	0.970926
SMARCAD1	0.000347524	0.00801522	13.0158	1	404.814	-0.503164
PDLIM5	0.000709071	0.0125353	11.6438	1	404.814	-0.394606
DNAJB14	0.000377039	0.0084402	12.8582	1	404.814	-0.455757
PPP3CA	0.00431037	0.0407934	8.24102	1	404.814	-0.435952
CENPE	0.00241968	0.0275737	9.31731	1	404.814	-1.71282
TBCK	0.00303133	0.0321851	8.89569	1	404.814	-0.453967
CYP2U1	0.00212632	0.0254677	9.55994	1	404.814	-0.550654
MFSD8	0.00185378	0.0231099	9.81809	1	404.814	-0.47076
SCLT1	0.0027078	0.0296199	9.1066	1	404.814	-0.479055
NAA15	3.87031e-05	0.00194335	17.3149	1	404.814	-0.452218
MAML3	0.000256326	0.00678889	13.6054	1	404.814	-0.890543
TBC1D9	0.00421395	0.0402391	8.28295	1	404.814	-1.48048
SMARCA5	0.00133078	0.0185295	10.4445	1	404.814	-0.325174
ZNF827	0.00275339	0.0299952	9.07537	1	404.814	-0.58779
LRBA	0.000120955	0.00405046	15.0697	1	404.814	-0.41826
TMEM154	0.00197512	0.0241769	9.69868	1	404.814	-0.447382
ARFIP1	0.00186811	0.0232685	9.80358	1	404.814	-0.446647
DDX60	0.00300793	0.0319836	8.91015	1	404.814	-0.538915
CBR4	0.00114429	0.0171126	10.731	1	404.814	-0.54842
NEK1	3.16764e-05	0.00172679	17.7124	1	404.814	-0.61655
HPGD	3.15067e-06	0.000403202	22.3441	1	404.814	-1.69589
SPCS3	0.000656758	0.0118532	11.7906	1	404.814	-0.290663
CFAP97	5.67502e-05	0.002527	16.5578	1	404.814	-0.556146
C4orf47	0.00529501	0.0468039	7.86077	1	404.814	-2.88629
BRD9	0.000106109	0.00373342	15.3263	1	404.814	-0.55044
CCT5	0.000851802	0.0140295	11.2932	1	404.814	-0.263669
2006-03-01	0.00352822	0.0357294	8.61279	1	404.814	-0.293301
ANKH	0.000147867	0.00465478	14.6767	1	404.814	-0.531758
GOLPH3	0.00281547	0.0304977	9.03369	1	404.814	-0.315345
LMBRD2	0.000828263	0.0138308	11.3467	1	404.814	-0.519476
NIPBL	0.00172303	0.0220697	9.956	1	404.814	-0.369271
NUP155	0.00432145	0.0407993	8.23627	1	404.814	-0.390354
WDR70	0.00038981	0.00865764	12.7939	1	404.814	-0.434629
RICTOR	7.18951e-06	0.000683997	20.6777	1	404.814	-0.555708
TTC33	0.00156948	0.0207842	10.1323	1	404.814	-0.453303
EMB	0.0027002	0.0296048	9.11186	1	404.814	-0.359533
SNX18	0.003242	0.0335595	8.77036	1	404.814	-0.525846
SLC38A9	0.000224529	0.00627005	13.8627	1	404.814	-0.615379
IL6ST	0.000285968	0.00717948	13.3931	1	404.814	-0.52404
MAP3K1	0.00141451	0.019222	10.3289	1	404.814	-0.593891
SETD9	0.00366473	0.0366498	8.54219	1	404.814	-0.831308
GAPT	0.000737312	0.0128306	11.569	1	404.814	-1.67403
LRRC70	4.99437e-06	0.000543034	21.4122	1	404.814	-2.71142
SREK1	8.90267e-07	0.000157985	24.9185	1	404.814	-0.489182
SLC30A5	0.000156093	0.00482322	14.571	1	404.814	-0.426941
RAD17	0.00137012	0.0188093	10.3893	1	404.814	-0.44481
BDP1	0.00190216	0.0235507	9.76954	1	404.814	-0.371601
TNPO1	0.000172157	0.00515436	14.3798	1	404.814	-0.485676
UTP15	0.00166425	0.0216622	10.0215	1	404.814	-0.524318
NSA2	0.00126821	0.0180766	10.5358	1	404.814	0.256919
POLK	0.001085	0.0166034	10.8321	1	404.814	-0.467415
POC5	0.000189749	0.00553218	14.1902	1	404.814	-0.593177
AGGF1	0.00425328	0.0404117	8.26573	1	404.814	-0.291889
AP3B1	4.82715e-05	0.00225476	16.8775	1	404.814	-0.487189
ZFYVE16	0.000256964	0.00679333	13.6006	1	404.814	-0.749767
MSH3	1.18845e-05	0.000899801	19.6682	1	404.814	-0.668331
RASA1	0.00177387	0.0225016	9.90115	1	404.814	-0.468104
ARRDC3	0.00410089	0.039641	8.33337	1	404.814	-0.438002
MCTP1	2.73314e-05	0.0015439	18.0055	1	404.814	-1.72369
TTC37	0.00212744	0.0254677	9.55895	1	404.814	-0.422214
ARSK	0.00506887	0.0454452	7.94128	1	404.814	-0.430797
GPR150	0.00581296	0.049908	7.68889	1	404.814	0.674111
LNPEP	8.48253e-06	0.000738951	20.345	1	404.814	-0.497267
RGMB	3.94517e-05	0.00196052	17.2769	1	404.814	0.819372
CHD1	0.00264964	0.0292047	9.14723	1	404.814	-0.446648
PPIP5K2	0.0011886	0.0174609	10.6588	1	404.814	-0.459713
MAN2A1	0.00144012	0.0194287	10.295	1	404.814	-0.406767
SLC25A46	0.00328765	0.0338865	8.7443	1	404.814	-0.342748
WDR36	0.000106476	0.00373724	15.3195	1	404.814	-0.516001
STARD4	0.000167309	0.00505106	14.4355	1	404.814	-1.01375
NREP	6.30066e-10	1.13892e-06	40.1405	1	404.814	-1.92751
EPB41L4A-AS1	0.000712044	0.0125679	11.6358	1	404.814	0.335775
APC	8.08448e-05	0.00309285	15.8604	1	404.814	-0.60612
DCP2	0.0037026	0.0369199	8.52308	1	404.814	-0.286174
DTWD2	0.00198146	0.0242213	9.69265	1	404.814	-0.732488
CSNK1G3	0.00297837	0.0317994	8.92859	1	404.814	-0.422979
LMNB1	0.000286485	0.00718001	13.3896	1	404.814	-0.551941
2003-03-01	1.41235e-05	0.000997835	19.3226	1	404.814	-0.834495
RAPGEF6	0.00231834	0.0268912	9.39757	1	404.814	-0.38943
FNIP1	3.74615e-05	0.00188756	17.3795	1	404.814	-0.532361
KIF3A	0.00216276	0.0257413	9.52801	1	404.814	-0.464684
CCNI2	0.00270699	0.0296199	9.10717	1	404.814	-0.96509
AFF4	1.57956e-05	0.0010724	19.0988	1	404.814	-0.557652
PPP2CA	1.64374e-06	0.000240102	23.6663	1	404.814	-0.324834
UBE2B	0.000128237	0.00420599	14.9552	1	404.814	-0.290836
SEC24A	0.00583215	0.0499933	7.68282	1	404.814	-0.449044
DDX46	6.33057e-06	0.000617143	20.934	1	404.814	-0.389325
C5orf24	0.000490074	0.010081	12.3528	1	404.814	-0.435149
C5orf66	0.000768362	0.0132277	11.4901	1	404.814	-10
KLHL3	0.00549257	0.0480508	7.79325	1	404.814	-0.619391
FAM13B	0.00168663	0.0218452	9.9963	1	404.814	-0.413272
ANKHD1	2.21614e-05	0.0013395	18.423	1	404.814	-0.396948
HARS2	0.00118939	0.0174609	10.6576	1	404.814	-0.354497
TAF7	0.000100146	0.00360216	15.4397	1	404.814	-0.360191
DIAPH1	0.000288435	0.00719414	13.3765	1	404.814	-0.493483
NDFIP1	4.70249e-06	0.000523097	21.5338	1	404.814	-0.314477
ARHGAP26	0.00184	0.0230911	9.83214	1	404.814	-0.760227
NR3C1	1.94789e-05	0.00125146	18.6802	1	404.814	-0.427691
LARS	0.000105959	0.00373342	15.3291	1	404.814	-0.410582
RBM27	0.00024998	0.00669438	13.654	1	404.814	-0.387034
TCERG1	0.00261415	0.0289237	9.17248	1	404.814	-0.322052
CSNK1A1	0.000166582	0.00504278	14.444	1	404.814	-0.267182
PPARGC1B	0.0028546	0.0308985	9.00788	1	404.814	-0.882246
SLC26A2	0.000182854	0.00537448	14.2623	1	404.814	-0.72528
HMGXB3	0.000263028	0.0068288	13.5553	1	404.814	-0.508142
CCDC69	0.00468945	0.0431662	8.08502	1	404.814	-0.268993
ATOX1	0.00289299	0.0311276	8.98292	1	404.814	-0.31
G3BP1	1.60336e-05	0.00108347	19.0689	1	404.814	-0.373535
MFAP3	0.000235759	0.00648159	13.7678	1	404.814	-0.697573
LARP1	0.00116446	0.0172534	10.6978	1	404.814	-0.391169
CNOT8	0.000806793	0.0135663	11.3969	1	404.814	-0.270474
ITK	0.00170282	0.0219744	9.97827	1	404.814	-0.312808
PWWP2A	1.40442e-05	0.000997835	19.3338	1	404.814	-0.667826
DOCK2	0.00110275	0.0167227	10.8013	1	404.814	-0.331913
CREBRF	0.000424824	0.00914193	12.628	1	404.814	-0.454445
ARL10	0.000657511	0.0118532	11.7884	1	404.814	-0.791728
HIGD2A	0.00046403	0.00966908	12.4579	1	404.814	0.267608
FAF2	3.91484e-06	0.000460265	21.9044	1	404.814	-0.60848
NSD1	1.05298e-06	0.000179143	24.5751	1	404.814	-0.619655
PHYKPL	0.000606268	0.0113418	11.9439	1	404.814	-0.445491
HNRNPH1	0.00352075	0.0356787	8.61674	1	404.814	-0.375119
CANX	0.000460073	0.00962824	12.4744	1	404.814	-0.283192
PRPF4B	0.00575387	0.0496164	7.70768	1	404.814	-0.289333
CDYL	0.0036784	0.0367357	8.53527	1	404.814	-0.686494
RREB1	8.00652e-05	0.00307932	15.8795	1	404.814	-0.615938
GCNT2	0.00177041	0.0224973	9.90483	1	404.814	-1.13939
TBC1D7	0.0024369	0.0276393	9.30401	1	404.814	-0.450107
MYLIP	0.00059431	0.0111905	11.9822	1	404.814	-0.743546
FAM8A1	2.08739e-05	0.00130028	18.5423	1	404.814	-0.725761
NUP153	4.24641e-07	9.44728e-05	26.4379	1	404.814	-0.681707
KDM1B	0.000562407	0.0108584	12.0881	1	404.814	-0.627876
E2F3	0.000439166	0.00933938	12.564	1	404.814	-0.649395
CDKAL1	0.00041981	0.009061	12.6509	1	404.814	-0.480903
SOX4	8.88591e-12	6.42495e-08	49.4071	1	404.814	-2.34365
TRIM38	0.0010814	0.0165833	10.8385	1	404.814	-0.442763
HFE	0.00340578	0.034831	8.67854	1	404.814	1.2094
HIST1H4E	1.08863e-05	0.000874116	19.8441	1	404.814	-1.59594
HIST1H2BL	0.000582622	0.0110859	12.0203	1	404.814	-10
HCG14	0.00421428	0.0402391	8.2828	1	404.814	-3.39176
ABCF1	0.000171986	0.00515436	14.3818	1	404.814	-0.347485
POU5F1	0.00523513	0.0464652	7.88174	1	404.814	-10
HSPA1B	0.00312164	0.0329504	8.8409	1	404.814	-1.07797
EHMT2	0.0044556	0.041603	8.17966	1	404.814	-0.305822
HLA-DRA	0.000865036	0.0141251	11.2638	1	404.814	-1.01027
HLA-DMB	0.00256827	0.0286714	9.20563	1	404.814	-0.790705
RING1	3.11566e-05	0.00171335	17.7452	1	404.814	-0.418078
RPS10-NUDT3	0.00310485	0.032845	8.85097	1	404.814	1.57714
TAF11	0.00372683	0.0369641	8.51095	1	404.814	-0.365146
MAPK14	0.001711	0.021993	9.96922	1	404.814	-0.60342
STK38	0.000580698	0.0110785	12.0266	1	404.814	-0.38393
C6orf89	0.00152564	0.0203339	10.1858	1	404.814	-0.294599
PI16	6.97792e-07	0.000134228	25.4175	1	404.814	1.23254
PIM1	0.000147529	0.00465478	14.6812	1	404.814	0.479647
ZFAND3	0.00120151	0.017506	10.6383	1	404.814	-0.413175
TAF8	0.00230017	0.0267269	9.41233	1	404.814	-0.378549
MRPS10	0.00316366	0.0332437	8.81596	1	404.814	-0.287838
TRERF1	0.00043832	0.00933511	12.5677	1	404.814	-0.553955
UBR2	0.00116935	0.0172893	10.6899	1	404.814	-0.358822
RRP36	0.00251727	0.0283286	9.2432	1	404.814	-0.526071
RSPH9	0.00416802	0.04009	8.30326	1	404.814	10
CDC5L	0.000766305	0.013208	11.4953	1	404.814	-0.331876
CD2AP	0.00110321	0.0167227	10.8005	1	404.814	-0.486694
ICK	0.00557618	0.0486059	7.76543	1	404.814	-0.484514
FBXO9	0.00112113	0.0169235	10.7699	1	404.814	-0.314114
ZNF451	0.000350353	0.008042	13.0001	1	404.814	-0.495434
PRIM2	0.00322497	0.0335	8.78018	1	404.814	-0.406248
COL19A1	0.000833801	0.0138912	11.334	1	404.814	-3.68426
OGFRL1	0.000449823	0.00946854	12.5178	1	404.814	-1.07804
KCNQ5	2.34348e-09	2.42065e-06	37.3309	1	404.814	-2.10344
SENP6	0.000317831	0.0076348	13.1885	1	404.814	-0.421002
PHIP	0.000637787	0.01166	11.8467	1	404.814	-0.339489
IBTK	7.41028e-05	0.00293829	16.0317	1	404.814	-0.491731
PGM3	0.00051823	0.0103083	12.2453	1	404.814	-0.64535
SNX14	0.00182256	0.0229383	9.85009	1	404.814	-0.35918
SYNCRIP	5.34732e-06	0.000560345	21.2743	1	404.814	-0.402713
ZNF292	0.000755976	0.0130924	11.5212	1	404.814	-0.431389
SMIM8	0.00445633	0.041603	8.17935	1	404.814	-0.390574
MMS22L	0.000106026	0.00373342	15.3278	1	404.814	-0.722493
PNISR	0.00133605	0.0185295	10.437	1	404.814	-0.272655
USP45	0.004431	0.0415542	8.18991	1	404.814	-0.563045
ASCC3	0.00172754	0.0221079	9.95107	1	404.814	-0.458899
HACE1	9.04682e-05	0.00338247	15.6393	1	404.814	-0.766647
CD24	0.00416425	0.04009	8.30494	1	404.814	-1.84482
SEC63	1.657e-05	0.00110424	19.0031	1	404.814	-0.425082
CD164	0.000132934	0.00431991	14.8848	1	404.814	-0.321069
AK9	0.00254371	0.028449	9.22363	1	404.814	-0.569605
FIG4	0.000147246	0.00465478	14.6849	1	404.814	-0.620701
CDC40	4.0178e-08	2.0035e-05	31.3312	1	404.814	-0.550349
CDK19	0.00119888	0.017506	10.6425	1	404.814	-0.651755
SLC16A10	0.000400446	0.00879635	12.742	1	404.814	-1.05151
REV3L	5.39237e-05	0.00245217	16.6586	1	404.814	-0.724087
NUS1	0.000177138	0.00525719	14.3242	1	404.814	-0.474414
CEP85L	5.7963e-05	0.00257118	16.516	1	404.814	-0.536941
MCM9	0.000259392	0.00682298	13.5823	1	404.814	-0.580749
TBC1D32	0.00212456	0.0254677	9.5615	1	404.814	-0.721894
HSF2	0.000583572	0.0110894	12.0172	1	404.814	-0.422459
THEMIS	0.00499599	0.0449577	7.96802	1	404.814	-0.394269
PTPRK	5.53218e-05	0.00250283	16.6081	1	404.814	-1.36756
TMEM200A	0.000926109	0.0147983	11.1336	1	404.814	2.57815
MED23	0.000714016	0.0125766	11.6305	1	404.814	-0.480805
PDE7B	4.51049e-08	2.01133e-05	31.0893	1	404.814	-1.88484
TNFAIP3	0.000402211	0.0088127	12.7335	1	404.814	-0.907735
VTA1	0.00319518	0.0333854	8.79748	1	404.814	-0.283184
PHACTR2	0.000344483	0.00798329	13.0328	1	404.814	-0.756381
PLAGL1	0.000456801	0.00958159	12.4881	1	404.814	-1.05143
UTRN	0.000348931	0.00803485	13.0079	1	404.814	-0.516854
EPM2A	5.53838e-05	0.00250283	16.6059	1	404.814	-1.50625
SHPRH	7.89471e-05	0.00306883	15.9071	1	404.814	-0.536815
NUP43	3.07502e-06	0.000397035	22.3934	1	404.814	-0.72187
SYNE1	0.00030568	0.0074796	13.264	1	404.814	-0.448829
IPCEF1	3.33831e-05	0.00176187	17.6082	1	404.814	-0.485805
SCAF8	0.000512322	0.0102632	12.2674	1	404.814	-0.470079
TFB1M	0.000556162	0.0107956	12.1095	1	404.814	-0.409823
ARID1B	0.000466097	0.00969817	12.4493	1	404.814	-0.608617
TULP4	0.00270027	0.0296048	9.11181	1	404.814	-0.57068
TMEM181	0.000270659	0.00698927	13.4998	1	404.814	-0.766041
C6orf99	5.55811e-06	0.000570041	21.1963	1	404.814	-2.27907
MAP3K4	0.00225734	0.0264533	9.44761	1	404.814	-0.496064
RPS6KA2	0.00480655	0.0437154	8.03942	1	404.814	-0.788078
TCTE3	0.000103152	0.00367408	15.3817	1	404.814	-1.09291
USP42	0.00169908	0.0219575	9.98241	1	404.814	-0.512982
C1GALT1	0.000157729	0.00485302	14.5506	1	404.814	-0.471204
PHF14	0.000151666	0.00472682	14.6272	1	404.814	-0.739061
TMEM106B	0.00321184	0.0334387	8.78778	1	404.814	-0.354075
SNX13	0.00128961	0.0182335	10.5041	1	404.814	-0.516854
SP4	0.000400857	0.00879635	12.74	1	404.814	-0.4566
FAM126A	0.00214808	0.0256463	9.54081	1	404.814	-0.612206
TRA2A	0.000980327	0.0154428	11.0252	1	404.814	-0.438921
MPP6	0.00575369	0.0496164	7.70774	1	404.814	-0.563693
HNRNPA2B1	7.74424e-09	6.58762e-06	34.794	1	404.814	-0.337524
SKAP2	0.000345417	0.00799211	13.0275	1	404.814	-0.943659
TAX1BP1	6.34601e-05	0.00267268	16.3372	1	404.814	-0.343011
SCRN1	0.00108262	0.0165845	10.8363	1	404.814	-1.4829
FKBP14	0.00385827	0.0379296	8.44656	1	404.814	-0.750357
PLEKHA8	0.000113227	0.00388927	15.199	1	404.814	-0.95681
AVL9	1.63686e-05	0.00109586	19.0276	1	404.814	-0.577767
BBS9	0.00370518	0.0369199	8.52178	1	404.814	-0.452036
HERPUD2	0.00394415	0.0384998	8.40568	1	404.814	-0.317015
EEPD1	0.00364127	0.0364909	8.55413	1	404.814	-0.50708
AOAH	0.00148474	0.0199357	10.2372	1	404.814	-1.2655
STK17A	0.000316636	0.00763145	13.1958	1	404.814	-0.585479
TMED4	0.00429242	0.04065	8.24876	1	404.814	-0.311684
IGFBP3	0.000827269	0.0138302	11.349	1	404.814	1.33402
IKZF1	0.0023207	0.0268912	9.39565	1	404.814	-0.343956
ZNF117	0.000559367	0.0108142	12.0985	1	404.814	-1.23933
BAZ1B	0.000283878	0.00713941	13.4074	1	404.814	-0.515595
GTF2I	0.000338695	0.00793881	13.0655	1	404.814	-0.414857
SPDYE5	0.000260469	0.00682298	13.5743	1	404.814	-2.60653
RSBN1L	0.00234976	0.0271571	9.37231	1	404.814	-0.326254
CROT	0.000942508	0.0149941	11.1002	1	404.814	-0.564611
ABCB1	0.000526085	0.0104407	12.2164	1	404.814	-1.03595
DBF4	0.00549807	0.0480699	7.79141	1	404.814	-0.347429
AKAP9	0.000226627	0.00630241	13.8446	1	404.814	-0.459985
CYP51A1	0.00299763	0.0318976	8.91656	1	404.814	-0.531055
CYP51A1-AS1	0.00386912	0.0379847	8.44134	1	404.814	-1.70184
KRIT1	0.000320709	0.00767842	13.1711	1	404.814	-0.479677
ANKIB1	1.71163e-06	0.000245068	23.5838	1	404.814	-0.792132
GATAD1	0.00288396	0.0310767	8.98876	1	404.814	-0.652956
PEX1	0.000667137	0.0119696	11.7605	1	404.814	-0.478891
RBM48	0.00496279	0.0447424	7.98033	1	404.814	-0.29729
FAM133B	0.000318433	0.00763659	13.1849	1	404.814	-0.322864
CDK6	0.00521118	0.0463462	7.89019	1	404.814	-0.399858
SAMD9	0.00276749	0.0300682	9.06582	1	404.814	-0.413509
SLC25A13	1.27621e-05	0.000941594	19.5255	1	404.814	-0.76654
LMTK2	0.000150758	0.00471886	14.6389	1	404.814	-0.733167
TRRAP	0.00337931	0.0346337	8.69307	1	404.814	-0.397232
ZKSCAN1	0.0021204	0.0254465	9.56518	1	404.814	-0.307463
TRIM56	0.000102645	0.00366723	15.3914	1	404.814	-0.61865
CUX1	0.000143195	0.00455109	14.7395	1	404.814	-0.504129
POLR2J3	0.00304534	0.0323101	8.88708	1	404.814	-0.731288
FAM185A	0.00227766	0.0266268	9.43079	1	404.814	-0.512343
NAPEPLD	0.000513132	0.0102632	12.2643	1	404.814	-0.539463
PIK3CG	1.17528e-05	0.000899248	19.6905	1	404.814	-0.703764
BCAP29	0.000847932	0.0139977	11.3019	1	404.814	-0.43253
NRCAM	9.87939e-05	0.00358959	15.4664	1	404.814	-2.04427
IFRD1	0.000510576	0.0102632	12.2739	1	404.814	-0.41255
TMEM168	0.000507611	0.0102379	12.2851	1	404.814	-0.55913
WASL	0.00293691	0.0314831	8.95477	1	404.814	-0.444314
METTL2B	0.000610064	0.0113687	11.932	1	404.814	-0.568986
CALU	0.00106601	0.0164697	10.8657	1	404.814	-0.391846
AHCYL2	0.00560527	0.0487126	7.75584	1	404.814	-0.630574
UBE2H	0.00154086	0.0204859	10.167	1	404.814	-0.558496
KLHDC10	0.00401875	0.0391084	8.37091	1	404.814	-0.688324
MKLN1	0.00281113	0.0304736	9.03657	1	404.814	-0.395805
EXOC4	0.00188122	0.0233714	9.79041	1	404.814	-0.33151
CNOT4	1.25022e-05	0.000931927	19.5667	1	404.814	-0.553044
NUP205	0.000343983	0.00798329	13.0356	1	404.814	-0.496689
MTPN	1.74947e-12	2.52991e-08	53.0011	1	404.814	-0.609201
ZC3HAV1	0.000483915	0.00998273	12.3771	1	404.814	-0.40628
UBN2	0.00205045	0.0249173	9.62825	1	404.814	-0.703502
LUC7L2	0.000951441	0.0150864	11.0822	1	404.814	-0.258673
HIPK2	0.00194975	0.0239552	9.72302	1	404.814	-0.583621
KDM7A	5.5521e-06	0.000570041	21.1985	1	404.814	-0.741864
TPK1	0.000494251	0.0101214	12.3364	1	404.814	-0.486568
ATP6V0E2-AS1	0.00106478	0.0164682	10.8679	1	404.814	-0.84617
WDR86	0.0043655	0.0411267	8.21748	1	404.814	-1.2269
PRKAG2-AS1	0.00334472	0.0343828	8.71223	1	404.814	0.412221
KMT2C	0.000238118	0.00652163	13.7485	1	404.814	-0.523961
RBM33	0.00114668	0.0171126	10.7271	1	404.814	-0.403618
LMBR1	0.000449285	0.00946854	12.5201	1	404.814	-0.452818
NOM1	0.000306367	0.00748373	13.2597	1	404.814	-0.632883
PTPRN2	0.00170343	0.0219744	9.97759	1	404.814	-0.718612
WDR60	4.44293e-05	0.00213438	17.0416	1	404.814	-0.679327
ERICH1	0.000779588	0.0133258	11.4624	1	404.814	-0.352906
FAM66B	0.000539273	0.010611	12.1688	1	404.814	-1.24541
TNKS	0.00034008	0.00793881	13.0576	1	404.814	-0.456504
SORBS3	0.00521818	0.0463799	7.88772	1	404.814	0.400763
TNFRSF10D	0.00455805	0.0423068	8.13758	1	404.814	-0.659734
TNFRSF10A	1.06119e-08	8.07675e-06	34.1285	1	404.814	-0.783375
ENTPD4	0.000224035	0.00627005	13.8669	1	404.814	-0.463287
NEFL	0.0033157	0.0341512	8.72847	1	404.814	0.902322
KCTD9	0.00222202	0.0262396	9.47723	1	404.814	-0.645778
PPP2R2A	0.000202045	0.00582028	14.0679	1	404.814	-0.342208
BNIP3L	0.000308976	0.00750942	13.2432	1	404.814	-0.313277
DPYSL2	6.84025e-05	0.0027936	16.1894	1	404.814	-0.86885
PNOC	0.0024194	0.0275737	9.31753	1	404.814	-2.18171
FZD3	0.00356869	0.0359881	8.59157	1	404.814	-0.727018
GTF2E2	0.0011868	0.0174591	10.6617	1	404.814	-0.398331
WRN	0.000125867	0.00415678	14.9917	1	404.814	-0.704749
FUT10	9.87223e-05	0.00358959	15.4679	1	404.814	-1.23682
RAB11FIP1	0.00078894	0.0134222	11.4396	1	404.814	-0.611374
BAG4	1.37404e-06	0.000209185	24.0316	1	404.814	-0.675501
KAT6A	0.000454684	0.00955695	12.4971	1	404.814	-0.457759
AP3M2	0.00153428	0.0204302	10.1751	1	404.814	-0.473011
HOOK3	0.000672667	0.0120092	11.7447	1	404.814	-0.360921
PRKDC	1.00128e-05	0.000841829	20.0119	1	404.814	-0.519101
PCMTD1	4.92116e-05	0.00228093	16.8394	1	404.814	-0.447106
RB1CC1	0.00035822	0.0081707	12.9572	1	404.814	-0.430798
LYPLA1	0.00124307	0.0178511	10.5738	1	404.814	-0.337555
TGS1	0.00023948	0.00654655	13.7374	1	404.814	-0.393529
RPS20	0.0017484	0.0223156	9.92843	1	404.814	-0.359489
UBXN2B	0.00454092	0.0422291	8.14455	1	404.814	-0.451256
TOX	0.000308593	0.00750942	13.2456	1	404.814	-0.992678
RAB2A	0.000474274	0.00984	12.4158	1	404.814	-0.256714
PDE7A	0.000208548	0.0059719	14.0063	1	404.814	-0.632683
NCOA2	0.000143815	0.00456075	14.731	1	404.814	-0.567243
TERF1	0.00155523	0.0206332	10.1495	1	404.814	-0.336939
PAG1	0.000371977	0.00837876	12.8844	1	404.814	-0.492318
RMDN1	0.00239076	0.0273466	9.33986	1	404.814	-0.34092
CPNE3	3.47511e-06	0.000422299	22.1456	1	404.814	-0.471753
OTUD6B	0.00214977	0.0256463	9.53933	1	404.814	-0.482084
TMEM67	0.00581529	0.049908	7.68815	1	404.814	-0.707159
INTS8	2.49235e-05	0.00144739	18.189	1	404.814	-0.492261
VPS13B	0.00164088	0.0214352	10.0482	1	404.814	-0.453003
RNF19A	0.000671661	0.0120083	11.7476	1	404.814	-0.442689
NCALD	1.42678e-06	0.000214924	23.9548	1	404.814	-1.29832
UBR5-AS1	0.00228342	0.0266531	9.42605	1	404.814	-0.946751
UBR5	0.000282345	0.00711448	13.4179	1	404.814	-0.480269
FZD6	0.00419284	0.0402073	8.29226	1	404.814	-0.880299
TRPS1	0.00114902	0.0171299	10.7232	1	404.814	-0.684079
UTP23	5.00224e-05	0.00230374	16.8071	1	404.814	-0.381882
RAD21	2.19985e-05	0.0013395	18.4377	1	404.814	-0.347178
TAF2	0.000559094	0.0108142	12.0994	1	404.814	-0.495861
FAM91A1	0.000883417	0.0143702	11.2236	1	404.814	-0.558656
SQLE	0.00187782	0.0233492	9.79381	1	404.814	-0.570146
LINC00861	0.00126538	0.0180639	10.54	1	404.814	-0.403937
FAM49B	3.5093e-05	0.0018079	17.509	1	404.814	-0.312316
ASAP1	0.00111371	0.0168466	10.7825	1	404.814	-0.643138
EFR3A	2.54536e-06	0.000344005	22.7769	1	404.814	-0.643874
PHF20L1	0.000109241	0.00380658	15.2693	1	404.814	-0.45612
RPL8	0.00144025	0.0194287	10.2948	1	404.814	0.279734
C8orf33	0.00126148	0.0180438	10.5459	1	404.814	-0.36981
DOCK8	0.000353056	0.0080784	12.9852	1	404.814	-0.359868
PUM3	0.000123365	0.00411056	15.031	1	404.814	-0.424949
RFX3	0.000849396	0.0140058	11.2986	1	404.814	-0.533698
RIC1	6.11163e-05	0.0026497	16.4115	1	404.814	-0.694318
KIAA2026	0.00027995	0.00707993	13.4344	1	404.814	-0.584426
RANBP6	0.000775031	0.013295	11.4736	1	404.814	-0.482038
UHRF2	0.000717369	0.0126203	11.6215	1	404.814	-0.515746
SNAPC3	0.00202797	0.0247272	9.64899	1	404.814	-0.434344
PSIP1	0.00051364	0.0102632	12.2624	1	404.814	-0.358915
MLLT3	0.00073512	0.0128079	11.5747	1	404.814	-0.357858
PLAA	0.00558476	0.0486465	7.7626	1	404.814	-0.311049
TOPORS	0.000177409	0.00525719	14.3212	1	404.814	-0.445586
B4GALT1	1.22881e-08	8.66749e-06	33.8192	1	404.814	-0.716778
UBE2R2	0.00131821	0.0184514	10.4625	1	404.814	-0.417589
UBAP2	0.00141637	0.019222	10.3264	1	404.814	-0.48511
VCP	2.73168e-06	0.000362411	22.6335	1	404.814	-0.347181
RGP1	0.00416952	0.04009	8.3026	1	404.814	-0.346856
RNF38	0.0011622	0.0172528	10.7015	1	404.814	-0.487766
DCAF10	0.00358974	0.0360996	8.58064	1	404.814	-0.38842
FAM201A	0.00114549	0.0171126	10.729	1	404.814	1.36909
TJP2	5.60322e-05	0.0025164	16.5829	1	404.814	-1.3604
SMC5	0.000589854	0.0111455	11.9966	1	404.814	-0.382681
CARNMT1	7.35322e-05	0.00292933	16.047	1	404.814	-0.597572
RFK	1.01228e-05	0.000846162	19.99	1	404.814	-0.545992
VPS13A	0.000137541	0.00441016	14.8182	1	404.814	-0.513528
CEP78	0.000392706	0.00865764	12.7796	1	404.814	-0.604024
TLE4	0.000148067	0.00465478	14.6741	1	404.814	-0.731323
UBQLN1	9.47337e-05	0.00349476	15.5488	1	404.814	-0.332079
AGTPBP1	0.00120353	0.0175093	10.6352	1	404.814	-0.398545
SECISBP2	0.00170589	0.0219865	9.97487	1	404.814	-0.296206
AUH	0.0033295	0.034269	8.72073	1	404.814	-0.38173
IARS	0.000837671	0.0139186	11.3251	1	404.814	-0.375745
NOL8	0.000556913	0.0107956	12.1069	1	404.814	-0.416869
BICD2	7.19618e-05	0.00289872	16.0895	1	404.814	-0.70847
FAM120A	0.000712653	0.0125679	11.6341	1	404.814	-0.501648
PTPDC1	0.000798717	0.0134933	11.4161	1	404.814	-0.748745
ZNF169	0.0016286	0.0214101	10.0624	1	404.814	-0.524462
ERCC6L2	0.00109831	0.016691	10.809	1	404.814	-0.437983
LINC00092	8.83273e-07	0.000157985	24.9346	1	404.814	2.0496
STX17	9.28373e-05	0.00344236	15.5885	1	404.814	-0.401659
ERP44	0.00100254	0.0157086	10.9825	1	404.814	-0.285523
INVS	0.00129658	0.0182747	10.4939	1	404.814	-0.552134
SMC2	0.00167315	0.021739	10.0114	1	404.814	-0.499061
TMEM245	0.000104028	0.00369618	15.3651	1	404.814	-0.556218
PTBP3	4.58087e-06	0.000513519	21.5867	1	404.814	-0.517895
HSDL2	0.00410691	0.0396463	8.33065	1	404.814	-0.380437
SLC46A2	0.00242541	0.0275738	9.31288	1	404.814	-10
PRPF4	0.00344567	0.0351643	8.65686	1	404.814	-0.377985
ASTN2	0.00146374	0.0196903	10.2642	1	404.814	-0.883066
CDK5RAP2	0.000909842	0.0146339	11.1674	1	404.814	-0.483254
CNTRL	0.00440265	0.0413587	8.20179	1	404.814	-0.317404
RAB14	5.63548e-05	0.00252305	16.5716	1	404.814	-0.287821
RABGAP1	0.00467754	0.0431004	8.08972	1	404.814	-0.43137
DENND1A	0.00488646	0.0443029	8.00896	1	404.814	-0.565633
SCAI	0.000514001	0.0102632	12.2611	1	404.814	-0.467819
GAPVD1	3.54792e-05	0.00181938	17.4873	1	404.814	-0.45156
ZBTB43	0.000185315	0.00543578	14.2362	1	404.814	-0.594983
GOLGA2	6.2652e-05	0.00265692	16.3625	1	404.814	-0.507108
ZER1	0.000529498	0.0104605	12.204	1	404.814	-0.502583
FNBP1	0.000653891	0.0118278	11.7989	1	404.814	-0.441038
PRRC2B	0.000804727	0.0135473	11.4018	1	404.814	-0.39052
SETX	9.53485e-05	0.00349958	15.5361	1	404.814	-0.551596
TSC1	0.000155623	0.00481899	14.5769	1	404.814	-0.607382
ABO	0.00375051	0.037119	8.49918	1	404.814	-1.89169
NPDC1	0.000555373	0.0107956	12.1123	1	404.814	1.36611
EHMT1	0.000895924	0.0145083	11.1968	1	404.814	-0.407417
ZMYND11	0.00204198	0.0248353	9.63604	1	404.814	-0.446372
IL15RA	0.00421563	0.0402391	8.28221	1	404.814	0.619438
IL2RA	1.35232e-05	0.000977792	19.4095	1	404.814	1.1002
TAF3	0.0003461	0.00799514	13.0237	1	404.814	-0.33745
CELF2	0.0012235	0.0177107	10.6039	1	404.814	-0.390045
ECHDC3	0.00510986	0.0456792	7.92642	1	404.814	-1.5067
UPF2	1.29435e-06	0.000203452	24.1536	1	404.814	-0.665521
CAMK1D	2.28521e-05	0.00137122	18.3618	1	404.814	-0.584342
FAM107B	0.00060177	0.011287	11.9582	1	404.814	-0.50274
DCLRE1C	0.00442272	0.0415035	8.19337	1	404.814	-0.378686
NMT2	0.00436032	0.0411047	8.21968	1	404.814	-0.355673
NSUN6	0.00133876	0.0185323	10.4332	1	404.814	-0.485706
ARHGAP21	0.0024158	0.0275729	9.32032	1	404.814	-0.730183
ANKRD26	0.000112292	0.00386631	15.2153	1	404.814	-0.534076
YME1L1	1.32299e-07	4.2515e-05	28.848	1	404.814	-0.4447
EPC1	0.000793847	0.0134494	11.4278	1	404.814	-0.348764
ZNF37A	0.00244595	0.0277202	9.29707	1	404.814	-0.462129
BMS1	0.0032324	0.033508	8.77589	1	404.814	-0.353986
CSGALNACT2	0.0028766	0.0310767	8.99354	1	404.814	-0.485252
ZFAND4	0.000365018	0.00828654	12.9208	1	404.814	-0.644523
IPMK	4.2934e-06	0.000492753	21.7177	1	404.814	-0.976427
JMJD1C	0.000232991	0.00641768	13.7908	1	404.814	-0.481361
RUFY2	0.00091141	0.0146339	11.1641	1	404.814	-0.624348
DNA2	0.00378611	0.0373957	8.48163	1	404.814	-1.52502
SLC25A16	7.58917e-05	0.00297417	15.9848	1	404.814	-0.581907
CCAR1	0.000799938	0.0134981	11.4132	1	404.814	-0.335043
VPS26A	0.00171976	0.0220474	9.95958	1	404.814	-0.319235
PCBD1	0.000120316	0.00404626	15.08	1	404.814	0.525294
KAT6B	0.000214015	0.00609312	13.9559	1	404.814	-0.519874
SAMD8	0.000753252	0.0130609	11.5281	1	404.814	-0.554647
NUTM2B-AS1	0.0048617	0.0441892	8.01834	1	404.814	-0.420745
TSPAN14	0.0013487	0.0186103	10.4192	1	404.814	-0.259221
WAPL	7.47586e-05	0.00294573	16.0144	1	404.814	-0.442339
GLUD1	1.17959e-06	0.000191663	24.3431	1	404.814	-0.471159
ATAD1	0.00161273	0.0212402	10.0809	1	404.814	-0.356862
KIF20B	0.00290855	0.0312314	8.9729	1	404.814	-0.482123
BTAF1	0.00100008	0.0157027	10.9872	1	404.814	-0.408107
EXOC6	0.00366834	0.0366606	8.54035	1	404.814	-0.403676
NOC3L	0.000469728	0.00975968	12.4344	1	404.814	-0.598735
HELLS	0.00033795	0.00793881	13.0698	1	404.814	-0.765896
ENTPD1-AS1	0.00261904	0.0289556	9.16898	1	404.814	-0.505163
LCOR	0.00164298	0.0214433	10.0458	1	404.814	-0.444739
CHUK	0.000282395	0.00711448	13.4175	1	404.814	-0.711623
GBF1	0.00370852	0.0369199	8.52011	1	404.814	-0.408501
ADD3	7.43543e-05	0.00293829	16.0251	1	404.814	-0.310455
SMC3	0.00371604	0.0369585	8.51634	1	404.814	-0.313994
RBM20	0.002111	0.025397	9.57353	1	404.814	-10
SHOC2	0.00511178	0.0456792	7.92573	1	404.814	-0.391435
NHLRC2	0.00015963	0.00489513	14.5272	1	404.814	-0.64925
CCDC186	1.62014e-05	0.00108971	19.0481	1	404.814	-0.550575
ABLIM1	2.30674e-05	0.00137275	18.3431	1	404.814	-0.590439
HSPA12A	0.00372206	0.0369641	8.51333	1	404.814	10
PDZD8	0.00527204	0.0466579	7.86878	1	404.814	-0.611204
RAB11FIP2	0.000832989	0.0138912	11.3358	1	404.814	-0.764515
CACUL1	0.00246168	0.0278508	9.28505	1	404.814	-0.364597
EIF3A	8.33537e-05	0.00316406	15.8003	1	404.814	-0.422905
PLEKHA1	1.56333e-05	0.00106638	19.1194	1	404.814	-0.413808
MKI67	0.00472674	0.0433439	8.07037	1	404.814	-1.88271
DPYSL4	0.00126877	0.0180766	10.535	1	404.814	1.66247
MTG1	0.00176682	0.0224714	9.90866	1	404.814	-0.305527
DUSP8	0.00559069	0.0486465	7.76064	1	404.814	-1.91852
KCNQ1OT1	0.00189928	0.0235507	9.77241	1	404.814	-0.902668
OSBPL5	1.78673e-05	0.00117814	18.8526	1	404.814	-1.64275
TRIM66	0.00384248	0.0378258	8.45417	1	404.814	-0.641833
RPL27A	0.0037453	0.037119	8.50176	1	404.814	-0.310367
TMEM41B	0.000172683	0.00515943	14.3739	1	404.814	-0.554753
SWAP70	1.14687e-07	3.94878e-05	29.1446	1	404.814	-1.31942
USP47	0.00476691	0.0435191	8.05473	1	404.814	-0.321279
FAR1	0.00215461	0.0256654	9.5351	1	404.814	-0.475664
RRAS2	0.00375271	0.037119	8.49809	1	404.814	-0.844924
LDHC	0.000688842	0.0122671	11.6992	1	404.814	-10
SPTY2D1	0.00438664	0.0412452	8.20854	1	404.814	-0.480103
PRMT3	0.000783711	0.0133798	11.4523	1	404.814	-0.489958
MPPED2	0.00392112	0.0384125	8.41655	1	404.814	-2.11948
HIPK3	0.001902	0.0235507	9.76971	1	404.814	-0.404638
TRAF6	0.00102729	0.0160269	10.9361	1	404.814	-0.428378
C11orf74	4.03108e-05	0.00198934	17.2342	1	404.814	-1.15156
API5	0.00311749	0.0329306	8.84339	1	404.814	-0.253345
HSD17B12	1.37594e-07	4.32554e-05	28.7666	1	404.814	-0.61512
CELF1	0.000380391	0.00850205	12.8412	1	404.814	-0.42786
MTCH2	0.00168005	0.021809	10.0037	1	404.814	-0.280368
FNBP4	1.2367e-07	4.06454e-05	28.988	1	404.814	-0.583006
SLC43A3	0.00394556	0.0384998	8.40502	1	404.814	-0.619898
ZFP91	0.000152	0.00472703	14.6229	1	404.814	-0.726479
STX3	1.14812e-05	0.000883135	19.7374	1	404.814	-1.08625
MTA2	3.66668e-06	0.000438214	22.0369	1	404.814	-0.524666
RTN3	0.000435112	0.00929418	12.5819	1	404.814	-0.328118
SLC25A45	0.00348872	0.0354784	8.63375	1	404.814	-0.302935
MALAT1	0.000140466	0.00449398	14.7771	1	404.814	-0.766297
RBM14	2.95228e-05	0.00164838	17.8522	1	404.814	-0.42678
RBM4B	0.00582547	0.0499657	7.68493	1	404.814	-0.395235
KDM2A	8.65352e-08	3.05216e-05	29.7302	1	404.814	-0.641896
CABP4	0.0035744	0.0360205	8.5886	1	404.814	-2.27372
KMT5B	0.00235119	0.0271571	9.37116	1	404.814	-0.490132
NUMA1	0.00129114	0.0182335	10.5018	1	404.814	-0.303759
ATG16L2	0.00290911	0.0312314	8.97254	1	404.814	-0.318558
FCHSD2	0.00447172	0.0416928	8.17297	1	404.814	-0.42899
RAB6A	0.000445329	0.00944267	12.5371	1	404.814	-0.292235
MRPL48	0.00151825	0.0202915	10.195	1	404.814	0.354369
PGM2L1	2.3588e-06	0.000323039	22.9315	1	404.814	-0.76283
RPS3	1.89356e-05	0.00122244	18.7367	1	404.814	0.285364
UVRAG	9.91817e-05	0.00359465	15.4587	1	404.814	-0.479952
ACER3	0.000329638	0.00777634	13.1179	1	404.814	-0.798439
PAK1	1.6662e-08	1.04761e-05	33.1779	1	404.814	-0.992913
RSF1	0.000653835	0.0118278	11.7991	1	404.814	-0.303851
USP35	0.00116323	0.0172528	10.6998	1	404.814	-0.960563
NARS2	0.00131933	0.0184514	10.4609	1	404.814	-0.459775
DDIAS	0.00211753	0.0254332	9.56773	1	404.814	-2.05003
PCF11	1.10568e-05	0.000874116	19.8129	1	404.814	-0.54335
CREBZF	0.00437762	0.0411872	8.21235	1	404.814	-0.408793
SLC36A4	0.000341466	0.00793881	13.0498	1	404.814	-0.688962
MED17	0.000140906	0.00449811	14.7709	1	404.814	-0.500987
FUT4	0.00295254	0.0315804	8.94486	1	404.814	-1.23182
FAM76B	0.000615691	0.0114064	11.9144	1	404.814	-0.598431
MAML2	0.000842824	0.0139452	11.3134	1	404.814	-0.480521
ARHGAP42	0.0046435	0.0429346	8.10322	1	404.814	-10
CASP4	0.00346449	0.0352817	8.64672	1	404.814	0.268289
CASP1	0.00288029	0.0310767	8.99114	1	404.814	0.293609
AASDHPPT	0.000648989	0.011782	11.8134	1	404.814	-0.359638
CUL5	3.18204e-08	1.70428e-05	31.8194	1	404.814	-0.659841
ATM	2.09505e-05	0.00130028	18.535	1	404.814	-0.572213
RDX	0.000577085	0.0110387	12.0386	1	404.814	-0.560457
POU2AF1	0.00305697	0.032386	8.87997	1	404.814	-1.28532
ALG9	0.000498576	0.0101527	12.3197	1	404.814	-0.557784
PCSK7	1.22679e-05	0.000919205	19.6046	1	404.814	-0.446864
CEP164	0.00264061	0.0291273	9.15362	1	404.814	-0.407977
CD3G	0.00092338	0.0147875	11.1393	1	404.814	-0.507674
UBE4A	0.0011453	0.0171126	10.7293	1	404.814	-0.370736
KMT2A	9.7304e-05	0.00356231	15.4963	1	404.814	-0.587872
DDX6	0.000811853	0.0136355	11.3849	1	404.814	-0.302947
BCL9L	0.000403325	0.00882372	12.7282	1	404.814	-0.605167
CCDC84	0.00338422	0.0346595	8.69036	1	404.814	-0.41402
CBL	1.02374e-05	0.000850821	19.9674	1	404.814	-0.662946
UBASH3B	6.20962e-05	0.00265661	16.3801	1	404.814	-0.686448
CRTAM	0.00161065	0.0212402	10.0833	1	404.814	-0.948584
FOXRED1	0.00421298	0.0402391	8.28337	1	404.814	-0.368168
ETS1	0.00474043	0.0433869	8.06502	1	404.814	-0.465328
ARHGAP32	1.3032e-05	0.00095663	19.4836	1	404.814	-1.44654
ZBTB44	0.00386419	0.037962	8.44371	1	404.814	-0.491063
NCAPD3	9.52369e-05	0.00349958	15.5384	1	404.814	-0.568798
KDM5A	1.21127e-09	1.59238e-06	38.7397	1	404.814	-0.646462
WNK1	0.00061208	0.0113916	11.9256	1	404.814	-0.563785
ERC1	4.53888e-05	0.0021517	16.9993	1	404.814	-0.699611
ITFG2	0.000858481	0.0140925	11.2783	1	404.814	-0.306824
CCND2	0.00196396	0.024089	9.70934	1	404.814	-0.369908
TIGAR	0.00203564	0.024779	9.64189	1	404.814	-0.528473
LTBR	1.98792e-05	0.00125553	18.6396	1	404.814	-2.07547
VAMP1	7.84698e-05	0.00305863	15.9191	1	404.814	-0.677712
NCAPD2	0.00354706	0.0358951	8.60288	1	404.814	-0.455646
GAPDH	0.00570619	0.0494115	7.723	1	404.814	0.302572
CHD4	2.61922e-06	0.000350708	22.7188	1	404.814	-0.50493
ENO2	0.000125902	0.00415678	14.9912	1	404.814	0.471223
NECAP1	0.00464968	0.0429368	8.10076	1	404.814	-0.330966
CLEC2D	0.00179423	0.0227002	9.87963	1	404.814	-0.357993
TAS2R14	0.000602555	0.011287	11.9557	1	404.814	-0.778458
RECQL	5.89044e-05	0.00259166	16.4842	1	404.814	-0.409254
ETNK1	3.09583e-05	0.00171335	17.7579	1	404.814	-0.444914
CASC1	4.09058e-05	0.00199172	17.2052	1	404.814	-2.39236
KRAS	0.000317724	0.0076348	13.1892	1	404.814	-0.370934
ITPR2	1.52251e-06	0.000224663	23.8224	1	404.814	-0.691848
TM7SF3	0.00165028	0.0215191	10.0374	1	404.814	-0.395168
PPFIBP1	0.00119175	0.0174609	10.6538	1	404.814	-1.0461
KLHL42	0.00356447	0.0359881	8.59377	1	404.814	-0.477468
CCDC91	0.00466846	0.0430827	8.09331	1	404.814	-0.262651
IPO8	0.000861244	0.0141047	11.2721	1	404.814	-0.476934
BICD1	0.00271205	0.0296439	9.10367	1	404.814	-0.537846
GXYLT1	0.00107051	0.0164975	10.8577	1	404.814	-0.610032
YAF2	0.000107344	0.00375861	15.3036	1	404.814	-0.475272
PUS7L	3.89231e-07	8.7948e-05	26.6172	1	404.814	-0.702065
IRAK4	0.000483715	0.00998273	12.3779	1	404.814	-0.331438
ARID2	0.000391938	0.00865764	12.7834	1	404.814	-0.490138
SCAF11	0.000300251	0.00740447	13.2987	1	404.814	-0.396135
SLC38A1	9.33541e-06	0.00078947	20.1526	1	404.814	-0.405482
SLC38A2	0.00557525	0.0486059	7.76573	1	404.814	-0.427223
SENP1	0.00137093	0.0188093	10.3882	1	404.814	-0.565827
PRKAG1	0.00201196	0.0245527	9.66391	1	404.814	-0.305622
KMT2D	0.00317449	0.0332896	8.80959	1	404.814	-0.391276
TUBA1A	0.00458653	0.0425165	8.12606	1	404.814	-0.416892
FMNL3	0.000104953	0.00371993	15.3478	1	404.814	-0.747868
LARP4	0.000273009	0.00699998	13.4831	1	404.814	-0.546657
DIP2B	1.36978e-05	0.000985494	19.3838	1	404.814	-0.586069
METTL7A	0.00420167	0.0402391	8.28836	1	404.814	-0.871338
TFCP2	0.000161887	0.00493893	14.4998	1	404.814	-0.538442
GALNT6	0.00451658	0.0420569	8.15449	1	404.814	-0.532731
KRT72	0.00024629	0.0066324	13.6829	1	404.814	1.40835
ZNF740	0.000165652	0.00503254	14.455	1	404.814	-0.605455
MAP3K12	0.000581495	0.011079	12.024	1	404.814	-0.72694
ATF7	0.000253385	0.00676051	13.6278	1	404.814	-0.464634
ITGA5	0.000864767	0.0141251	11.2644	1	404.814	-0.443663
NCKAP1L	3.25606e-06	0.000406573	22.2775	1	404.814	-0.416655
GDF11	0.00429136	0.04065	8.24921	1	404.814	-0.680246
SMARCC2	0.000838328	0.0139186	11.3236	1	404.814	-0.313809
SLC16A7	1.49701e-05	0.00103087	19.2061	1	404.814	-0.599657
USP15	0.000192411	0.00559851	14.163	1	404.814	-0.364811
MON2	1.79235e-05	0.00117814	18.8463	1	404.814	-0.634263
LINC01465	3.91043e-05	0.00194996	17.2944	1	404.814	-2.23702
LEMD3	2.45687e-07	6.5887e-05	27.5663	1	404.814	-0.672542
HELB	0.000589084	0.0111455	11.9991	1	404.814	-0.418588
CAND1	0.0030207	0.0320958	8.90224	1	404.814	-0.339339
DYRK2	0.00274097	0.0299148	9.08383	1	404.814	-0.495984
SLC35E3	8.10074e-06	0.000723116	20.4376	1	404.814	-0.650575
MDM2	3.89862e-05	0.00194996	17.3004	1	404.814	-0.511291
ZFC3H1	5.17358e-05	0.00236757	16.7405	1	404.814	-0.485993
RAB21	0.00474741	0.0434234	8.0623	1	404.814	-0.491311
GLIPR1	0.00155337	0.0206274	10.1518	1	404.814	-0.374788
NAP1L1	0.00125622	0.0180042	10.5538	1	404.814	-0.328606
OSBPL8	0.000496986	0.010151	12.3258	1	404.814	-0.423074
ZDHHC17	0.00521101	0.0463462	7.89026	1	404.814	-0.429935
PAWR	0.000301074	0.00740447	13.2934	1	404.814	-1.88318
ATP2B1	9.68399e-07	0.000166714	24.7463	1	404.814	-0.668182
NUDT4	0.00208854	0.0252317	9.59364	1	404.814	-0.489061
MRPL42	0.000858549	0.0140925	11.2781	1	404.814	-0.339387
CEP83	0.00502428	0.0451793	7.95759	1	404.814	-0.50199
CDK17	0.000408236	0.00890422	12.7048	1	404.814	-0.452735
NEDD1	0.0035642	0.0359881	8.59391	1	404.814	-0.423935
APAF1	0.000328	0.00776301	13.1276	1	404.814	-0.64387
UHRF1BP1L	3.21163e-05	0.00173915	17.685	1	404.814	-0.61811
ACTR6	1.80794e-05	0.00118301	18.829	1	404.814	-0.412024
SCYL2	7.24364e-05	0.00290973	16.0765	1	404.814	-0.586055
APPL2	6.13823e-05	0.0026497	16.4029	1	404.814	-0.872455
TCP11L2	0.000644154	0.0117467	11.8277	1	404.814	-0.467596
TMEM263	4.08565e-05	0.00199172	17.2076	1	404.814	-0.455415
CRY1	0.000272722	0.00699998	13.4851	1	404.814	-0.478499
SSH1	1.99825e-05	0.00125638	18.6293	1	404.814	-0.917419
TCHP	0.00184908	0.0230911	9.82287	1	404.814	-0.394703
ATP2A2	0.00246326	0.0278508	9.28385	1	404.814	-0.543292
HVCN1	9.09223e-06	0.000778004	20.2056	1	404.814	-0.719575
NAA25	0.00289779	0.0311561	8.97982	1	404.814	-0.433001
HECTD4	0.00239988	0.0274129	9.33272	1	404.814	-0.537151
PTPN11	0.00131728	0.0184514	10.4638	1	404.814	-0.406899
MED13L	0.00120209	0.017506	10.6374	1	404.814	-0.551345
TAOK3	0.00026186	0.00682298	13.5639	1	404.814	-0.341225
MLEC	0.00453529	0.0422038	8.14685	1	404.814	-0.52043
SETD1B	0.0023241	0.0269086	9.39291	1	404.814	-0.438727
MLXIP	7.92667e-05	0.00306883	15.8992	1	404.814	-0.580207
ZCCHC8	0.00573425	0.0495358	7.71397	1	404.814	-0.340995
MPHOSPH9	0.00408252	0.0395163	8.3417	1	404.814	-0.384048
SBNO1	0.00257011	0.0286714	9.20429	1	404.814	-0.285431
GTF2H3	0.000312869	0.00759128	13.219	1	404.814	-0.424612
ATP6V0A2	0.00417725	0.040111	8.29916	1	404.814	-0.405223
LINC00944	0.000826782	0.0138302	11.3501	1	404.814	1.12183
GLT1D1	0.00252597	0.0283823	9.23674	1	404.814	-2.03316
SFSWAP	0.00018143	0.00534351	14.2775	1	404.814	-0.333172
EP400	1.08173e-05	0.000874116	19.8569	1	404.814	-0.497786
GOLGA3	0.00320137	0.0334019	8.79387	1	404.814	-0.399236
ZNF10	4.85333e-05	0.00225672	16.8668	1	404.814	-0.727719
ZMYM5	0.00061293	0.0113928	11.923	1	404.814	-0.377711
ZMYM2	0.00221833	0.02623	9.48035	1	404.814	-0.344879
ZDHHC20	5.85929e-06	0.000592526	21.0899	1	404.814	-0.608757
MICU2	0.00182008	0.022927	9.85266	1	404.814	-0.276417
SPATA13	0.00126482	0.0180639	10.5409	1	404.814	-0.371462
NUP58	0.000258419	0.00681934	13.5896	1	404.814	-0.510079
CDK8	0.000127562	0.004202	14.9655	1	404.814	-0.599104
RASL11A	0.000821056	0.0137741	11.3634	1	404.814	-1.97943
FLT1	0.00288075	0.0310767	8.99084	1	404.814	-2.00409
HSPH1	0.00075795	0.0131109	11.5162	1	404.814	-0.464999
N4BP2L2	0.00141294	0.019222	10.331	1	404.814	-0.39738
PDS5B	2.78707e-06	0.000364475	22.5928	1	404.814	-0.676028
NBEA	0.0021763	0.0258598	9.51628	1	404.814	-1.07712
RFXAP	1.33001e-05	0.000966498	19.4428	1	404.814	-0.818349
COG6	0.000461314	0.00964025	12.4692	1	404.814	-0.528207
ELF1	6.88673e-05	0.00279744	16.1761	1	404.814	-0.390382
MTRF1	0.00128276	0.0182168	10.5142	1	404.814	-0.506221
NAA16	8.71186e-07	0.000157985	24.9628	1	404.814	-0.543242
VWA8	0.000553939	0.0107956	12.1172	1	404.814	-0.516763
AKAP11	0.00148673	0.0199439	10.2347	1	404.814	-0.508664
GPALPP1	0.000314435	0.00761649	13.2093	1	404.814	-0.47099
LRCH1	9.95058e-05	0.00359738	15.4523	1	404.814	-0.608066
ITM2B	1.11812e-06	0.000188013	24.4524	1	404.814	-0.338079
RB1	0.00120513	0.0175149	10.6326	1	404.814	-0.479925
FNDC3A	1.68947e-05	0.00112071	18.9644	1	404.814	-0.550262
WDFY2	0.000368	0.00833337	12.9051	1	404.814	-0.509545
ALG11	0.00411646	0.0397119	8.32635	1	404.814	-0.423561
VPS36	0.000164347	0.00500341	14.4704	1	404.814	-0.331229
DACH1	0.00113723	0.0170419	10.7428	1	404.814	-2.5339
LMO7	0.00229698	0.0267269	9.41494	1	404.814	-0.466914
CLN5	0.00392599	0.0384125	8.41425	1	404.814	-0.332959
MYCBP2	2.21469e-06	0.000310938	23.0596	1	404.814	-0.516059
NDFIP2	0.00376217	0.0371871	8.49341	1	404.814	-0.653675
DNAJC3	3.36023e-05	0.00176699	17.5952	1	404.814	-0.439986
GGACT	0.00128993	0.0182335	10.5036	1	404.814	-0.828809
TPP2	9.4612e-07	0.000164841	24.794	1	404.814	-0.52744
BIVM	0.000502866	0.0101563	12.3032	1	404.814	-0.949581
ARGLU1	0.00120048	0.017506	10.64	1	404.814	-0.331842
ARHGEF7	0.000386858	0.00863326	12.8086	1	404.814	-0.501895
TUBGCP3	0.00498452	0.0448824	7.97226	1	404.814	-0.376663
CUL4A	9.31802e-05	0.00344624	15.5813	1	404.814	-0.37259
TTC5	0.000178298	0.0052673	14.3115	1	404.814	-0.464116
TEP1	0.0049201	0.0444407	7.99628	1	404.814	-0.506268
OSGEP	0.00424522	0.0403951	8.26924	1	404.814	-0.26984
ARHGEF40	0.00532376	0.0470006	7.85078	1	404.814	-1.7945
CHD8	0.00219694	0.0260623	9.49855	1	404.814	-0.408363
RAB2B	0.00307208	0.0325222	8.87076	1	404.814	-0.475868
SCFD1	0.000321875	0.0076936	13.1641	1	404.814	-0.398998
SPTSSA	0.0025383	0.0284325	9.22762	1	404.814	-0.467897
EAPP	0.000242294	0.00657376	13.7147	1	404.814	-0.304972
BAZ1A	0.000223812	0.00627005	13.8689	1	404.814	-0.358325
SRP54	2.44025e-05	0.00142868	18.2311	1	404.814	-0.40619
RALGAPA1	1.09656e-05	0.000874116	19.8295	1	404.814	-0.639132
KLHL28	0.00473953	0.0433869	8.06537	1	404.814	-0.305779
FANCM	0.000937995	0.0149387	11.1093	1	404.814	-0.712309
MIS18BP1	0.000166686	0.00504278	14.4428	1	404.814	-0.492819
NEMF	0.000246151	0.0066324	13.684	1	404.814	-0.325338
NIN	0.00567839	0.0492002	7.73199	1	404.814	-0.46238
FRMD6-AS1	0.000494836	0.0101214	12.3342	1	404.814	-1.32736
PTGER2	1.25868e-08	8.66749e-06	33.7686	1	404.814	0.950761
TXNDC16	0.000261384	0.00682298	13.5675	1	404.814	-0.94818
KTN1	0.0034164	0.0349149	8.67274	1	404.814	-0.373058
PELI2	0.0011293	0.0169582	10.7561	1	404.814	-0.887833
EXOC5	0.000232927	0.00641768	13.7913	1	404.814	-0.488551
NAA30	0.00138729	0.0189439	10.3657	1	404.814	-0.522427
PSMA3-AS1	0.00123662	0.0177821	10.5837	1	404.814	-0.397867
KIAA0586	0.000764119	0.0131861	11.5007	1	404.814	-0.504681
DAAM1	0.00106007	0.0164306	10.8764	1	404.814	-0.552127
JKAMP	0.00170842	0.021993	9.97207	1	404.814	-0.353786
RTN1	0.000354509	0.00809882	12.9773	1	404.814	-10
PPM1A	9.01574e-05	0.00338247	15.6461	1	404.814	-0.504435
PRKCH	0.000241376	0.00656843	13.7221	1	404.814	-0.326538
HIF1A	0.000429627	0.00921785	12.6063	1	404.814	-0.398387
PPP2R5E	3.33104e-07	8.02835e-05	26.938	1	404.814	-0.552564
PIGH	0.0026286	0.0290169	9.16216	1	404.814	-0.30992
ZFYVE26	0.000189668	0.00553218	14.191	1	404.814	-0.666262
ACTN1	0.00142311	0.0192513	10.3174	1	404.814	-0.386498
DCAF5	0.00211586	0.0254332	9.56921	1	404.814	-0.307161
ZFYVE1	0.000687941	0.0122667	11.7017	1	404.814	-0.694501
RBM25	2.26073e-06	0.00031435	23.0178	1	404.814	-0.382957
LIN52	0.0015059	0.0201637	10.2104	1	404.814	-0.464743
YLPM1	0.00579445	0.0498474	7.69475	1	404.814	-0.375879
NEK9	0.000898224	0.0145131	11.1919	1	404.814	-0.352078
GPATCH2L	0.000255049	0.00678889	13.6151	1	404.814	-0.505531
AHSA1	0.00209443	0.0252607	9.58834	1	404.814	-0.26746
SPTLC2	0.00162467	0.0213779	10.067	1	404.814	-0.365332
TRIP11	0.000293767	0.00726181	13.341	1	404.814	-0.427961
ATXN3	0.00559093	0.0486465	7.76056	1	404.814	-0.333685
DDX24	0.000118573	0.00401567	15.1086	1	404.814	-0.297559
DICER1	0.000151149	0.00472088	14.6338	1	404.814	-0.635456
ATG2B	0.00129465	0.0182653	10.4967	1	404.814	-0.512782
PAPOLA	7.43664e-05	0.00293829	16.0248	1	404.814	-0.319209
BCL11B	0.000157155	0.00484568	14.5577	1	404.814	-0.696015
YY1	0.000288053	0.00719414	13.3791	1	404.814	-0.455639
PPP2R5C	7.46439e-06	0.000691939	20.6022	1	404.814	-0.50186
DYNC1H1	2.73823e-08	1.52298e-05	32.1343	1	404.814	-0.567454
HSP90AA1	8.19297e-06	0.000726862	20.4149	1	404.814	-0.355804
BAG5	0.000648174	0.011782	11.8158	1	404.814	-0.365724
INF2	0.000220877	0.00622633	13.8945	1	404.814	0.578258
UBE3A	3.45205e-05	0.00179569	17.5417	1	404.814	-0.557965
HERC2	3.26776e-05	0.00174373	17.6506	1	404.814	-0.520083
OTUD7A	3.51303e-05	0.0018079	17.5069	1	404.814	-1.52384
PGBD4	0.00140662	0.0191716	10.3395	1	404.814	-0.836913
KATNBL1	0.00424874	0.0403951	8.26771	1	404.814	-0.305661
SLC12A6	6.3578e-05	0.00267268	16.3336	1	404.814	-0.603708
AQR	0.00259751	0.0287836	9.18443	1	404.814	-0.47458
DPH6	0.000549895	0.0107605	12.1313	1	404.814	-0.478658
RASGRP1	0.000776138	0.0132983	11.4709	1	404.814	-0.560225
EIF2AK4	7.59139e-06	0.00069923	20.5683	1	404.814	-0.699848
CHP1	0.00316782	0.0332437	8.81351	1	404.814	-0.448243
RTF1	0.00129822	0.01828	10.4915	1	404.814	-0.393377
MGA	3.61969e-05	0.00184962	17.4476	1	404.814	-0.535521
VPS39	0.00335043	0.034403	8.70905	1	404.814	-0.32393
LRRC57	0.00176356	0.0224694	9.91214	1	404.814	-0.521206
STARD9	0.000732292	0.0127895	11.5821	1	404.814	-1.17044
TTBK2	1.36124e-06	0.000209185	24.0507	1	404.814	-0.668573
UBR1	0.00013508	0.00436025	14.8535	1	404.814	-0.508377
TP53BP1	0.00144652	0.0194937	10.2866	1	404.814	-0.483461
SPG11	0.00423219	0.0403173	8.27494	1	404.814	-0.378838
USP8	0.00238226	0.0273235	9.34654	1	404.814	-0.389181
TRPM7	0.00152448	0.0203339	10.1873	1	404.814	-0.392347
SPPL2A	8.28488e-06	0.000729847	20.3924	1	404.814	-0.486518
TMOD3	0.000155271	0.00481841	14.5813	1	404.814	-0.374564
CCPG1	4.93896e-06	0.000542053	21.4347	1	404.814	-0.539553
TCF12	2.0295e-07	5.75464e-05	27.9614	1	404.814	-0.632686
ADAM10	0.00134855	0.0186103	10.4194	1	404.814	-0.410318
BNIP2	0.00181675	0.0229049	9.85612	1	404.814	-0.251294
RORA	0.00119089	0.0174609	10.6552	1	404.814	-0.464726
USP3	0.00142575	0.019269	10.3139	1	404.814	-0.319124
HERC1	3.39545e-05	0.00177904	17.5745	1	404.814	-0.478185
ZNF609	1.79023e-08	1.07869e-05	33.0268	1	404.814	-0.855994
CLPX	0.000625022	0.0115139	11.8855	1	404.814	-0.367917
HACD3	1.48224e-05	0.00103052	19.2259	1	404.814	-0.486016
DENND4A	0.00100373	0.0157088	10.9803	1	404.814	-0.529751
PIAS1	0.00459258	0.0425181	8.12362	1	404.814	-0.250593
CALML4	0.00571667	0.0494726	7.71962	1	404.814	-0.945691
ARIH1	0.00123704	0.0177821	10.583	1	404.814	-0.580838
UBL7-AS1	0.00422751	0.0402993	8.27699	1	404.814	-0.43428
PEAK1	0.00163961	0.0214352	10.0497	1	404.814	-0.953861
PSMA4	7.46041e-06	0.000691939	20.6033	1	404.814	-0.378667
GOLGA6L10	0.00565622	0.0490609	7.73919	1	404.814	-1.76321
WHAMM	0.00258825	0.0287029	9.19112	1	404.814	-0.514112
BTBD1	0.000533163	0.0105185	12.1907	1	404.814	-0.523193
WDR73	0.00311444	0.0329225	8.84521	1	404.814	-0.42429
AKAP13	2.01845e-05	0.00126359	18.6092	1	404.814	-0.380471
IQGAP1	0.000351805	0.00806253	12.9921	1	404.814	-0.365144
CHD2	7.8519e-06	0.000717126	20.5004	1	404.814	-0.505081
LINS1	0.00209098	0.0252401	9.59145	1	404.814	-0.314635
LRRK1	0.000119804	0.00404626	15.0884	1	404.814	-4.05154
RHBDL1	0.00275175	0.0299952	9.07649	1	404.814	1.37401
HAGHL	0.00298224	0.0317994	8.92617	1	404.814	0.492
SNHG19	9.86066e-05	0.00358959	15.4702	1	404.814	-0.887478
PDPK1	0.000376485	0.0084402	12.8611	1	404.814	-0.399759
LINC00921	0.00184328	0.0230911	9.82879	1	404.814	-0.560241
ZNF75A	0.00185166	0.0231034	9.82024	1	404.814	-0.315693
NLRC3	0.00133511	0.0185295	10.4383	1	404.814	-0.483815
DNASE1	0.00224953	0.0263853	9.45412	1	404.814	-0.515347
ABAT	0.00544621	0.0477609	7.80887	1	404.814	-0.869171
CLEC16A	0.00477317	0.0435208	8.0523	1	404.814	-0.3684
TNFRSF17	0.000945981	0.0150227	11.0932	1	404.814	-3.93509
SNX29	1.06154e-05	0.000874116	19.8946	1	404.814	-0.533509
RRN3	0.00113339	0.017002	10.7492	1	404.814	-0.391893
NDE1	1.37422e-06	0.000209185	24.0314	1	404.814	-0.447555
NOMO2	0.00192592	0.0237432	9.74617	1	404.814	-0.673971
SMG1	8.78091e-05	0.00331542	15.6979	1	404.814	-0.439621
KNOP1	0.00426775	0.0405226	8.25944	1	404.814	-0.392074
THUMPD1	0.000462954	0.00966057	12.4624	1	404.814	-0.319671
METTL9	0.000274547	0.00702475	13.4722	1	404.814	-0.275472
NPIPB4	0.00106125	0.0164311	10.8742	1	404.814	-1.05731
SDR42E2	0.00477612	0.0435208	8.05116	1	404.814	-1.11673
CDR2	6.50024e-05	0.00270115	16.2899	1	404.814	-0.54364
NPIPB5	2.12944e-05	0.00131597	18.5025	1	404.814	-0.810899
TNRC6A	0.0050427	0.0452935	7.95084	1	404.814	-0.480291
NFATC2IP	0.000120214	0.00404626	15.0817	1	404.814	-0.662694
C16orf54	0.000256195	0.00678889	13.6064	1	404.814	-0.652601
BOLA2B	0.0049107	0.0444294	7.99982	1	404.814	-0.75193
SLX1A	0.00057704	0.0110387	12.0388	1	404.814	1.26654
ITGAL	0.00493429	0.0445133	7.99096	1	404.814	-0.307691
SRCAP	0.000205622	0.00589982	14.0338	1	404.814	-0.448703
FUS	3.01404e-05	0.00167639	17.8111	1	404.814	-0.305697
PHKB	0.00572947	0.0495241	7.7155	1	404.814	-0.363028
LONP2	6.92736e-05	0.00280607	16.1645	1	404.814	-0.371189
N4BP1	0.0051028	0.0456631	7.92897	1	404.814	-0.51378
NKD1	0.000886156	0.0143965	11.2177	1	404.814	-1.25789
CHD9	1.25744e-05	0.000932504	19.5552	1	404.814	-0.618619
RBL2	7.05439e-07	0.000134228	25.3952	1	404.814	-0.494835
FTO	0.00197615	0.0241769	9.6977	1	404.814	-0.402619
OGFOD1	0.00221357	0.0262166	9.48438	1	404.814	-0.358511
FAM192A	0.00108774	0.0166276	10.8274	1	404.814	-0.281159
DYNC1LI2	0.00158771	0.0210064	10.1104	1	404.814	-0.384125
RANBP10	8.71937e-06	0.000755035	20.2897	1	404.814	-0.754883
SLC7A6	6.60511e-05	0.00272127	16.2583	1	404.814	-0.44181
SLC7A6OS	6.60401e-05	0.00272127	16.2587	1	404.814	-0.457789
CYB5B	0.00133333	0.0185295	10.4409	1	404.814	-0.298914
NFAT5	5.84075e-08	2.48421e-05	30.5495	1	404.814	-0.830412
PDPR	0.00489695	0.0443424	8.005	1	404.814	-0.565463
VAC14	0.00236532	0.0272549	9.35992	1	404.814	-0.46553
CMTR2	0.0015413	0.0204859	10.1665	1	404.814	-0.496232
AP1G1	0.000601912	0.011287	11.9578	1	404.814	-0.441819
DHX38	0.00372619	0.0369641	8.51127	1	404.814	-0.343473
PMFBP1	0.00489154	0.0443212	8.00704	1	404.814	-10
ZFHX3	0.00479209	0.0436388	8.04499	1	404.814	-1.25291
GLG1	2.21999e-05	0.0013395	18.4195	1	404.814	-0.364835
CFDP1	0.002484	0.0280221	9.26813	1	404.814	-0.259893
TMEM170A	0.000887029	0.0143965	11.2159	1	404.814	-0.377923
TERF2IP	3.6503e-05	0.0018587	17.4309	1	404.814	-0.352307
CMIP	0.00123604	0.0177821	10.5846	1	404.814	-0.60779
PLCG2	0.000671788	0.0120083	11.7472	1	404.814	-1.5801
BANP	0.000617122	0.0114064	11.9099	1	404.814	-0.403703
ZC3H18	0.000628553	0.0115643	11.8747	1	404.814	-0.390794
CBFA2T3	0.00014126	0.00449946	14.7661	1	404.814	-3.77949
SPG7	3.44582e-05	0.00179569	17.5453	1	404.814	-0.464135
TCF25	2.05628e-06	0.000291527	23.2105	1	404.814	-0.50158
VPS53	0.00107124	0.0164975	10.8564	1	404.814	-0.460547
PRPF8	4.55309e-05	0.0021517	16.9931	1	404.814	-0.386419
SMYD4	0.000658636	0.0118532	11.7851	1	404.814	-0.461329
SMG6	0.00187334	0.0233135	9.79831	1	404.814	-0.441269
PAFAH1B1	0.00193398	0.0237818	9.7383	1	404.814	-0.314985
NCBP3	0.000107941	0.00377038	15.2927	1	404.814	-0.42119
ZZEF1	0.00218524	0.0259448	9.50858	1	404.814	-0.422965
ANKFY1	0.00581068	0.049908	7.68961	1	404.814	-0.403308
RABEP1	0.00469812	0.0432085	8.0816	1	404.814	-0.353062
NLRP1	2.68493e-05	0.00153465	18.0409	1	404.814	-0.409464
CHD3	0.00205843	0.0249562	9.62095	1	404.814	-0.433402
ALOXE3	0.000930803	0.0148569	11.124	1	404.814	2.51961
CCDC144A	0.00171248	0.021993	9.96759	1	404.814	-1.16842
TNFRSF13B	0.000326319	0.00773591	13.1375	1	404.814	-2.54428
TOP3A	0.0048856	0.0443029	8.00928	1	404.814	-0.473717
WSB1	4.27296e-06	0.000492753	21.7274	1	404.814	-0.48272
KIAA0100	0.000894058	0.0144944	11.2008	1	404.814	-0.425144
SSH2	0.000692588	0.0123041	11.6888	1	404.814	-0.400344
GOSR1	4.04667e-05	0.00198934	17.2266	1	404.814	-0.445529
CRLF3	5.07693e-06	0.000544102	21.3791	1	404.814	-0.392805
ADAP2	0.0016826	0.0218225	10.0008	1	404.814	-1.08772
EVI2A	0.00239219	0.0273466	9.33874	1	404.814	-0.352731
SUZ12	0.00447756	0.0417204	8.17055	1	404.814	-0.514811
LIG3	5.06088e-05	0.00232335	16.784	1	404.814	-0.626091
RAD51D	0.000859757	0.0140963	11.2754	1	404.814	-0.555396
SLFN5	0.00164015	0.0214352	10.0491	1	404.814	-0.500144
TAF15	6.60855e-07	0.000131174	25.5291	1	404.814	-0.439125
SYNRG	0.00111529	0.0168528	10.7798	1	404.814	-0.313973
CWC25	0.00266853	0.0293681	9.13394	1	404.814	-0.341942
RPL23	8.95843e-07	0.000157985	24.9057	1	404.814	-0.407764
RPL19	0.00043721	0.0093252	12.5726	1	404.814	0.279635
MED1	0.000588062	0.0111454	12.0024	1	404.814	-0.449358
CDK12	1.1567e-06	0.00019008	24.3831	1	404.814	-0.551335
THRA	0.000173662	0.00517799	14.3628	1	404.814	-0.579723
STAT3	0.000252898	0.00676001	13.6315	1	404.814	-0.298748
DHX8	6.85795e-05	0.0027936	16.1843	1	404.814	-0.514396
MEOX1	6.96251e-08	2.82453e-05	30.1831	1	404.814	1.52205
GPATCH8	1.9705e-05	0.0012553	18.6572	1	404.814	-0.52527
PLEKHM1	0.00039274	0.00865764	12.7795	1	404.814	-0.46932
KANSL1	0.000203927	0.0058628	14.0499	1	404.814	-0.465836
NPEPPS	0.00415062	0.0399881	8.31102	1	404.814	-0.31392
KPNB1	0.00522586	0.0464196	7.88501	1	404.814	-0.257511
PNPO	0.00229893	0.0267269	9.41335	1	404.814	-0.514578
ZNF652	0.00163611	0.0214352	10.0537	1	404.814	-0.59013
SPOP	0.0009755	0.0153835	11.0346	1	404.814	-0.34493
LUC7L3	3.16693e-07	7.89604e-05	27.0422	1	404.814	-0.508301
SPAG9	0.00123562	0.0177821	10.5852	1	404.814	-0.526958
MBTD1	0.00133644	0.0185295	10.4365	1	404.814	-0.695869
NOG	2.85912e-05	0.00160878	17.916	1	404.814	-1.05631
MSI2	0.0023373	0.0270398	9.38228	1	404.814	-0.454229
MTMR4	0.000896979	0.0145092	11.1946	1	404.814	-0.493686
APPBP2	3.69216e-05	0.00187342	17.4083	1	404.814	-0.4842
INTS2	0.000399932	0.00879635	12.7445	1	404.814	-0.716754
MED13	0.00128407	0.0182168	10.5122	1	404.814	-0.546961
MRC2	0.00237173	0.0272853	9.35485	1	404.814	-1.68534
DCAF7	2.31832e-05	0.00137398	18.3332	1	404.814	-0.398442
MAP3K3	0.0018483	0.0230911	9.82366	1	404.814	-0.473391
CCDC47	0.00467932	0.0431004	8.08901	1	404.814	-0.351255
HELZ	0.000175434	0.00522006	14.3431	1	404.814	-0.474504
BPTF	0.00323562	0.0335174	8.77403	1	404.814	-0.464124
MAP2K6	0.00220646	0.0261538	9.49042	1	404.814	-0.417214
GRB2	0.000390582	0.00865764	12.7901	1	404.814	-0.258026
FBF1	0.00414251	0.0399366	8.31465	1	404.814	-0.490669
AANAT	0.00247149	0.027922	9.2776	1	404.814	10
TNRC6C	0.00163345	0.0214352	10.0568	1	404.814	-0.440779
TMC8	0.000305334	0.0074796	13.2662	1	404.814	-0.348473
SYNGR2	0.00420473	0.0402391	8.28701	1	404.814	0.28608
TIMP2	0.00405927	0.0393967	8.35229	1	404.814	-0.832595
RNF213	0.000905391	0.0145855	11.1768	1	404.814	-0.385181
RPTOR	0.000341097	0.00793881	13.0519	1	404.814	-0.511968
SMCHD1	0.000271223	0.00699136	13.4958	1	404.814	-0.510466
LPIN2	0.000734987	0.0128079	11.5751	1	404.814	-0.394901
CHMP1B	0.00259981	0.028787	9.18278	1	404.814	-0.368672
MPPE1	0.000407944	0.00890422	12.7062	1	404.814	-0.326864
SEH1L	0.00463814	0.0429124	8.10536	1	404.814	-0.354959
FAM210A	0.00193251	0.0237818	9.73973	1	404.814	-0.484338
RNMT	1.89107e-05	0.00122244	18.7393	1	404.814	-0.547652
ROCK1	1.57074e-07	4.63561e-05	28.492	1	404.814	-0.482686
ABHD3	0.00270399	0.0296199	9.10924	1	404.814	-0.36625
MIB1	0.00471818	0.0433203	8.07372	1	404.814	-0.659217
RBBP8	0.00258342	0.0286714	9.19462	1	404.814	-1.23507
TMEM241	0.00470952	0.0432683	8.07712	1	404.814	-0.921545
OSBPL1A	0.000362108	0.0082334	12.9363	1	404.814	-1.01306
TAF4B	0.00107593	0.0165341	10.8481	1	404.814	-0.561735
TRAPPC8	0.00313613	0.0330551	8.83227	1	404.814	-0.485624
RNF125	4.94786e-06	0.000542053	21.4311	1	404.814	-0.608023
MAPRE2	1.29089e-06	0.000203452	24.159	1	404.814	-0.473712
GALNT1	6.68143e-05	0.00274489	16.2357	1	404.814	-0.917542
RPRD1A	0.00030078	0.00740447	13.2953	1	404.814	-0.505007
KIAA1328	0.00396145	0.0386289	8.39756	1	404.814	-0.469607
PIK3C3	0.0013451	0.0185961	10.4242	1	404.814	-0.414102
DYM	0.000556491	0.0107956	12.1084	1	404.814	-0.333826
ME2	0.00294245	0.0314992	8.95126	1	404.814	-0.322824
TCF4	0.00181561	0.0229049	9.8573	1	404.814	-1.43799
ZCCHC2	0.00477499	0.0435208	8.0516	1	404.814	-0.611673
VPS4B	2.54749e-05	0.00146188	18.1455	1	404.814	-0.430277
CD226	0.000837924	0.0139186	11.3246	1	404.814	-0.547378
GTSCR1	5.07129e-10	1.04766e-06	40.6069	1	404.814	2.08996
LINC00909	0.000123813	0.0041113	15.0239	1	404.814	-0.477323
ZNF407	0.000792946	0.0134494	11.4299	1	404.814	-0.585492
ZNF236	0.00137653	0.0188503	10.3805	1	404.814	-0.453617
AZU1	0.000102706	0.00366723	15.3902	1	404.814	10
PIAS4	0.00227263	0.0265894	9.43494	1	404.814	-0.450198
TNFAIP8L1	0.0028028	0.0304061	9.04211	1	404.814	-0.405532
ZNF426	1.27875e-06	0.000203452	24.1783	1	404.814	-0.710506
TYK2	0.00213423	0.0255278	9.55296	1	404.814	-0.36556
ILF3	5.22364e-05	0.00238294	16.7215	1	404.814	-0.272099
ZNF439	0.000784599	0.0133798	11.4502	1	404.814	-0.595201
ZNF791	0.00118608	0.0174591	10.6629	1	404.814	-0.427186
MRI1	0.0024488	0.0277306	9.29489	1	404.814	-0.442228
SAMD1	0.000288803	0.00719414	13.374	1	404.814	-0.690689
BRD4	0.0001878	0.00549754	14.2103	1	404.814	-0.459572
WIZ	0.00547366	0.0479675	7.79961	1	404.814	-0.699014
SIN3B	7.93681e-05	0.00306883	15.8967	1	404.814	-0.542784
KXD1	0.000272419	0.00699998	13.4872	1	404.814	0.363386
ZNF431	0.000845834	0.013979	11.3066	1	404.814	-0.446021
ZNF738	0.0022413	0.0263785	9.461	1	404.814	-0.515241
LSM14A	3.91325e-06	0.000460265	21.9052	1	404.814	-0.299266
UBA2	0.00444301	0.041603	8.18489	1	404.814	-0.279216
FXYD5	0.00364777	0.0365308	8.55081	1	404.814	0.33247
WDR62	0.000661343	0.0118803	11.7772	1	404.814	-3.57888
ZFP14	0.000923387	0.0147875	11.1392	1	404.814	-0.458222
RASGRP4	0.000135862	0.0043694	14.8422	1	404.814	-1.47749
SNRPA	0.00128491	0.0182168	10.511	1	404.814	0.276059
CEACAM21	0.0036538	0.0365658	8.54774	1	404.814	-0.379799
POU2F2	0.000416649	0.00903322	12.6655	1	404.814	-0.409715
ZNF224	0.00119669	0.0174978	10.646	1	404.814	-0.393773
PPM1N	0.00445589	0.041603	8.17953	1	404.814	0.583164
PTGIR	6.12871e-05	0.0026497	16.406	1	404.814	-1.0325
GNG8	6.43109e-05	0.00269565	16.311	1	404.814	-1.82348
KDELR1	0.000634379	0.0116271	11.857	1	404.814	0.291188
HSD17B14	0.000370231	0.0083652	12.8934	1	404.814	1.08713
FLT3LG	0.00205423	0.0249422	9.62479	1	404.814	0.270395
PRR12	0.000803432	0.0135413	11.4048	1	404.814	-0.450974
VRK3	0.000159775	0.00489513	14.5255	1	404.814	-0.331832
CLEC11A	0.00575956	0.0496359	7.70586	1	404.814	-0.68134
CLDND2	0.00427239	0.04054	8.25742	1	404.814	1.68942
ZNF83	0.0019675	0.0241118	9.70596	1	404.814	-0.386808
MYADM	4.15954e-05	0.00201849	17.1721	1	404.814	-0.578972
RPS9	0.000796319	0.0134685	11.4218	1	404.814	0.252956
LENG8	0.000669985	0.0120058	11.7523	1	404.814	-0.493672
ZNF154	0.00288862	0.0311038	8.98574	1	404.814	-0.940816
ZNF776	6.28343e-07	0.000127979	25.6326	1	404.814	-1.05913
ZNF587	0.00133202	0.0185295	10.4427	1	404.814	-0.650784
TRIM28	0.000905731	0.0145855	11.1761	1	404.814	0.46948
MZF1-AS1	0.00406244	0.0394011	8.35084	1	404.814	-1.11973
CSNK2A1	2.945e-07	7.47151e-05	27.1921	1	404.814	-0.548344
STK35	0.00288266	0.0310767	8.9896	1	404.814	-0.644703
GPCPD1	0.00228493	0.0266531	9.42481	1	404.814	-0.417724
PLCB1	0.000263905	0.00683931	13.5488	1	404.814	-1.87668
ESF1	0.00190966	0.0236232	9.76214	1	404.814	-0.380222
RRBP1	1.41454e-05	0.000997835	19.3195	1	404.814	-0.79919
RIN2	0.00327332	0.0338112	8.75244	1	404.814	-2.44637
CRNKL1	0.00356207	0.0359881	8.59503	1	404.814	-0.303978
XRN2	0.000633825	0.0116271	11.8587	1	404.814	-0.262855
TM9SF4	0.000359609	0.00818946	12.9497	1	404.814	-0.388126
TRPC4AP	0.00178	0.02254	9.89464	1	404.814	-0.301999
RBM39	2.46034e-07	6.5887e-05	27.5634	1	404.814	-0.426472
RALGAPB	0.00163726	0.0214352	10.0524	1	404.814	-0.481552
PPP1R16B	0.000619244	0.011422	11.9033	1	404.814	-0.632554
TOP1	0.000969853	0.0153112	11.0457	1	404.814	-0.337378
PLCG1	0.00578075	0.0497751	7.69911	1	404.814	-0.275995
CHD6	1.13514e-05	0.000877819	19.7602	1	404.814	-0.543105
STK4	4.3923e-09	4.23447e-06	35.9952	1	404.814	-0.499838
ZMYND8	0.000575229	0.0110363	12.0448	1	404.814	-0.402972
NCOA3	2.4765e-05	0.00144406	18.2017	1	404.814	-0.539199
ARFGEF2	0.000388729	0.00865764	12.7993	1	404.814	-0.612333
SLC9A8	0.000865423	0.0141251	11.2629	1	404.814	-0.534192
RBM38	0.00531447	0.0469472	7.854	1	404.814	0.628783
STX16	0.00167245	0.021739	10.0122	1	404.814	-0.312199
FAM217B	2.29568e-05	0.00137181	18.3527	1	404.814	-0.482721
C20orf197	0.00392904	0.0384164	8.4128	1	404.814	-3.15848
LIME1	0.0016098	0.0212402	10.0843	1	404.814	0.277213
U2AF1L5	0.000654329	0.0118278	11.7977	1	404.814	3.2784
APP	0.00254147	0.028446	9.22528	1	404.814	-0.384065
LTN1	7.97079e-06	0.000717126	20.4702	1	404.814	-0.692559
SOD1	0.00272919	0.0298087	9.09189	1	404.814	0.250003
URB1	0.000230291	0.00636756	13.8134	1	404.814	-0.709231
GART	0.00195835	0.0240405	9.71473	1	404.814	-0.34651
SON	8.89786e-07	0.000157985	24.9196	1	404.814	-0.417077
RUNX1	3.75654e-07	8.62276e-05	26.6903	1	404.814	-0.738178
HLCS	0.0032818	0.0338745	8.74761	1	404.814	-0.72841
TTC3	0.000542242	0.0106396	12.1582	1	404.814	-0.361771
KCNJ15	0.00265248	0.0292136	9.14523	1	404.814	-3.38464
BRWD1	5.25059e-06	0.0005583	21.3112	1	404.814	-0.433135
BACE2	0.0016919	0.0218842	9.99041	1	404.814	-2.05081
C2CD2	0.000554607	0.0107956	12.1149	1	404.814	-0.778496
RRP1B	2.52268e-05	0.00145341	18.165	1	404.814	-0.369477
YBEY	0.000220305	0.00622633	13.8996	1	404.814	-0.750755
DIP2A	2.50222e-05	0.00144739	18.1812	1	404.814	-0.701322
PRMT2	0.000477035	0.00986897	12.4047	1	404.814	-0.366335
IL17RA	7.2506e-06	0.0006853	20.6607	1	404.814	-0.516316
PEX26	0.000491473	0.0100954	12.3473	1	404.814	-0.421114
MED15	0.00472264	0.0433339	8.07197	1	404.814	0.320176
HPS4	0.00205883	0.0249562	9.62059	1	404.814	-0.340853
HMGXB4	0.0052421	0.0464652	7.87928	1	404.814	-0.313659
APOL6	6.07301e-05	0.00264524	16.424	1	404.814	-0.540114
MYH9	0.000419497	0.009061	12.6523	1	404.814	-0.337767
DDX17	3.25257e-05	0.00174205	17.6598	1	404.814	-0.619678
GRAP2	0.000500578	0.0101527	12.312	1	404.814	-0.350523
TNRC6B	9.79414e-10	1.5737e-06	39.1945	1	404.814	-0.744571
SMDT1	0.000224596	0.00627005	13.8621	1	404.814	0.456303
UPK3A	0.004984	0.0448824	7.97245	1	404.814	-3.27427
RIBC2	0.00235777	0.027209	9.36592	1	404.814	-10
TBC1D22A	0.0011803	0.0173988	10.6722	1	404.814	-0.33561
PLXNB2	0.0055247	0.0482444	7.78251	1	404.814	-1.07172
CSF2RA	0.000289039	0.00719414	13.3724	1	404.814	-2.41016
MSL3	0.00548905	0.0480491	7.79443	1	404.814	-0.282754
GPM6B	4.47215e-05	0.00213438	17.0286	1	404.814	-2.36801
SCML1	0.00130524	0.0183431	10.4812	1	404.814	-0.555244
SH3KBP1	0.00210604	0.0253584	9.57795	1	404.814	-0.271616
RPS6KA3	0.00440442	0.0413587	8.20105	1	404.814	-0.502277
CNKSR2	0.00161273	0.0212402	10.0809	1	404.814	-0.673977
PHEX	0.00248422	0.0280221	9.26797	1	404.814	-3.40924
SAT1	0.00177338	0.0225016	9.90167	1	404.814	-0.26139
KDM6A	0.00138132	0.0188981	10.3739	1	404.814	-0.573886
UBA1	0.00432228	0.0407993	8.23591	1	404.814	-0.283514
LINC01560	0.00322942	0.0335011	8.77761	1	404.814	-1.99262
PCSK1N	6.8301e-07	0.000133473	25.4615	1	404.814	1.14279
PIM2	0.00491578	0.0444294	7.99791	1	404.814	0.285978
PLP2	1.80968e-07	5.23397e-05	28.1987	1	404.814	0.732935
IQSEC2	0.000219523	0.00622456	13.9065	1	404.814	-3.69076
SMC1A	0.00318192	0.033295	8.80524	1	404.814	-0.458053
HUWE1	0.000255653	0.00678889	13.6105	1	404.814	-0.399078
PHF8	0.00208351	0.0251999	9.59818	1	404.814	-0.445576
GNL3L	8.33626e-05	0.00316406	15.8001	1	404.814	-0.477222
USP51	0.00514029	0.0458284	7.91546	1	404.814	-0.981996
RRAGB	0.000418322	0.00905591	12.6577	1	404.814	-0.464328
ARHGEF9	4.45914e-06	0.000507745	21.6411	1	404.814	-0.639529
EDA	1.49075e-05	0.00103087	19.2145	1	404.814	0.989639
FTX	0.000499727	0.0101527	12.3152	1	404.814	-0.606287
JPX	0.00559985	0.0486948	7.75763	1	404.814	-0.403605
ATRX	0.000528064	0.0104518	12.2092	1	404.814	-0.420295
MAGT1	0.00121281	0.0176089	10.6206	1	404.814	-0.383824
ATP7A	0.00358692	0.0360963	8.5821	1	404.814	-0.562948
GPR174	0.000486835	0.0100287	12.3655	1	404.814	-0.566426
ITM2A	0.000575436	0.0110363	12.0441	1	404.814	-0.54303
APOOL	0.00345943	0.0352798	8.64944	1	404.814	-0.593399
ZNF711	0.00232074	0.0268912	9.39563	1	404.814	-1.7832
CHM	0.00138446	0.0189231	10.3696	1	404.814	-0.512934
BTK	0.00382987	0.0377274	8.46028	1	404.814	-0.895235
ARMCX3	0.000315652	0.00763145	13.2019	1	404.814	-0.411872
ZMAT1	0.000370797	0.0083652	12.8905	1	404.814	-0.634029
TCEAL2	0.000500124	0.0101527	12.3137	1	404.814	1.22579
ACSL4	0.0026853	0.0295077	9.12222	1	404.814	-0.49592
KLHL13	0.00360579	0.0362358	8.57234	1	404.814	-1.62335
THOC2	1.38646e-08	9.11342e-06	33.5648	1	404.814	-0.594116
XIAP	0.000389708	0.00865764	12.7944	1	404.814	-0.51502
STAG2	0.000659011	0.0118532	11.784	1	404.814	-0.448461
SH2D1A	6.49143e-05	0.00270115	16.2926	1	404.814	-0.520371
TENM1	4.58973e-07	0.000100564	26.2779	1	404.814	-1.62117
STK26	4.52912e-08	2.01133e-05	31.0807	1	404.814	-0.50601
RAP2C	0.00173799	0.0222023	9.93969	1	404.814	-0.409607
RAP2C-AS1	0.000840307	0.0139354	11.3191	1	404.814	-0.823851
PHF6	0.0012283	0.0177446	10.5965	1	404.814	-0.445796
MIR503HG	0.00148821	0.0199454	10.2328	1	404.814	-2.24344
ARHGEF6	0.000513444	0.0102632	12.2631	1	404.814	-0.364246
LDOC1	2.51582e-10	6.06355e-07	42.1174	1	404.814	1.30472
FMR1	0.00542631	0.0476441	7.81561	1	404.814	-0.483305
AFF2	0.000720555	0.0126403	11.613	1	404.814	-2.34042
IDS	0.00524327	0.0464652	7.87887	1	404.814	-0.279223
EMD	0.00368817	0.0368079	8.53033	1	404.814	0.278699

## Sheet: CD8 Tcm
name	pval	adj_pval	f_statistic	df1	df2	lfc
PRDM2	0.000517669	0.0370595	12.2474	1	404.814	-0.547575
TCEA3	0.000361599	0.0309924	12.939	1	404.814	-0.91599
SRRM1	0.000828044	0.0458787	11.3472	1	404.814	-0.306851
RSRP1	1.61603e-06	0.00137467	23.7009	1	404.814	-0.537788
SH3BGRL3	0.000484348	0.0359188	12.3754	1	404.814	0.273005
ARID1A	0.000363382	0.0309924	12.9295	1	404.814	-0.478427
SNIP1	0.000130478	0.019059	14.9213	1	404.814	-0.620149
FHL3	1.05185e-05	0.0038027	19.913	1	404.814	-1.16366
JUN	4.80996e-09	3.47784e-05	35.8025	1	404.814	-2.75707
SRSF11	4.21761e-06	0.00227935	21.7537	1	404.814	-0.40916
ZRANB2	0.00011694	0.0181835	15.1358	1	404.814	-0.483267
PRKACB	0.00096691	0.0495833	11.0515	1	404.814	-0.372219
ZNF644	0.000119164	0.0183322	15.0989	1	404.814	-0.543299
RPAP2	0.000316499	0.0290422	13.1967	1	404.814	-0.523467
RNPC3	1.42054e-05	0.00446574	19.311	1	404.814	-0.662689
PRPF38B	0.000234269	0.0245447	13.7801	1	404.814	-0.379705
WARS2	0.000871923	0.0468291	11.2486	1	404.814	-0.762078
SEC22B	0.000786122	0.0449333	11.4465	1	404.814	-0.412592
NBPF10	0.000215744	0.0244188	13.9403	1	404.814	-1.42902
NBPF19	0.000855499	0.0463347	11.2849	1	404.814	-1.0649
HIST2H2AC	0.000423375	0.0330942	12.6346	1	404.814	-0.93936
ANP32E	0.000104568	0.0171836	15.355	1	404.814	-0.416119
ASH1L	3.7681e-05	0.00824728	17.3679	1	404.814	-0.709706
UHMK1	0.000847457	0.0462456	11.303	1	404.814	-0.392205
PRRC2C	2.17105e-05	0.00560635	18.4639	1	404.814	-0.444614
RALGPS2	0.000200633	0.0240765	14.0816	1	404.814	-2.08713
EDEM3	0.000470532	0.0356249	12.4311	1	404.814	-0.530698
CSRP1	0.000792937	0.0450786	11.43	1	404.814	0.502188
LAX1	0.000243018	0.0245447	13.7089	1	404.814	-0.765717
MDM4	0.000194184	0.0240765	14.1452	1	404.814	-0.590422
NUCKS1	4.49176e-06	0.00227935	21.6264	1	404.814	-0.41006
TSNAX	0.000190389	0.0240765	14.1836	1	404.814	-0.39344
HEATR1	0.000718306	0.043462	11.619	1	404.814	-0.559237
MTR	2.427e-06	0.0016847	22.8736	1	404.814	-0.677522
CHRM3-AS2	0.000201627	0.0240765	14.0719	1	404.814	-1.38974
HNRNPU	0.000555482	0.0380703	12.1119	1	404.814	-0.377209
EFCAB2	1.14143e-06	0.00110041	24.4103	1	404.814	-1.40128
LAPTM4A	0.000493851	0.0360224	12.338	1	404.814	-0.353929
PTRHD1	4.48239e-05	0.00939418	17.0241	1	404.814	0.409287
DNAJC27	1.1605e-05	0.0039957	19.7159	1	404.814	-0.974522
RTN4	0.000568134	0.0382748	12.0686	1	404.814	-0.322924
CCDC88A	9.28241e-06	0.00344187	20.164	1	404.814	-1.04708
REL	2.79278e-05	0.00684515	17.9626	1	404.814	-0.515842
SERTAD2	0.000593948	0.0389127	11.9833	1	404.814	-0.553957
ACTR2	0.000676017	0.0414232	11.7352	1	404.814	-0.376466
GMCL1	0.000795222	0.0450786	11.4245	1	404.814	-0.435436
POLR1A	0.000110153	0.0173196	15.253	1	404.814	-0.797962
KDM3A	0.000939174	0.0486788	11.1069	1	404.814	-0.477661
REV1	0.000415195	0.0330942	12.6722	1	404.814	-0.612206
ACTR3	0.000315629	0.0290422	13.202	1	404.814	-0.29112
CCDC93	0.000636199	0.0398272	11.8515	1	404.814	-0.528275
RAB3GAP1	0.000565994	0.0382748	12.0759	1	404.814	-0.601215
UBXN4	0.000108932	0.0173196	15.2748	1	404.814	-0.388935
PHOSPHO2	0.000748475	0.0438746	11.5403	1	404.814	-1.05381
TTC30B	0.000212985	0.0244188	13.9653	1	404.814	-1.40383
SLC39A10	0.000230159	0.0245447	13.8145	1	404.814	-0.718516
SF3B1	0.000233882	0.0245447	13.7833	1	404.814	-0.283498
BZW1	0.00033018	0.0294727	13.1148	1	404.814	-0.262969
STRADB	0.000748006	0.0438746	11.5415	1	404.814	-0.531659
RNF25	2.25012e-05	0.0057086	18.3926	1	404.814	0.76735
STK16	0.000135474	0.0193969	14.8478	1	404.814	0.427699
SP140L	0.000220051	0.0244188	13.9018	1	404.814	-0.406315
DGKD	1.72733e-05	0.00494482	18.9201	1	404.814	-0.668937
SATB1	0.000552116	0.0380198	12.1236	1	404.814	-0.532901
GOLGA4	0.000752495	0.0438746	11.53	1	404.814	-0.446038
VIPR1	0.000827798	0.0458787	11.3478	1	404.814	-1.00733
NKTR	0.000860412	0.046427	11.274	1	404.814	-0.514753
CCR9	9.07857e-06	0.00344187	20.2086	1	404.814	-2.20671
KIF9	2.51832e-07	0.000360448	27.5152	1	404.814	-1.69075
ARL13B	0.000889902	0.0469045	11.2097	1	404.814	-0.664536
ATP6V1A	0.000123966	0.0186736	15.0215	1	404.814	-0.643897
MRPS22	0.000843683	0.046214	11.3115	1	404.814	0.448686
RNF7	1.91596e-05	0.00522769	18.7132	1	404.814	0.309158
RAP2B	0.000200946	0.0240765	14.0785	1	404.814	-0.42102
TTC14	2.64223e-07	0.000360448	27.416	1	404.814	-0.691466
KLHL6	0.00049571	0.0360224	12.3308	1	404.814	-0.925738
ACAP2	0.000203121	0.0240765	14.0576	1	404.814	-0.378584
PPP1R2	0.000240738	0.0245447	13.7272	1	404.814	-0.291564
PAK2	0.000662096	0.040917	11.775	1	404.814	-0.30835
BEND4	9.75512e-05	0.0162148	15.4913	1	404.814	-10
PAICS	0.000881015	0.0468395	11.2288	1	404.814	-0.582411
YTHDC1	0.000323013	0.0290422	13.1572	1	404.814	-0.410622
TBCK	0.000106654	0.0173196	15.3162	1	404.814	-0.746674
MAML3	1.26477e-05	0.00415678	19.5435	1	404.814	-2.78874
ABCE1	0.000626155	0.0393688	11.882	1	404.814	-0.401322
ARFIP1	0.000154776	0.0211152	14.5875	1	404.814	-0.619234
IL6ST	0.000721544	0.0434761	11.6104	1	404.814	-0.761184
ADAMTS6	0.000730779	0.0434889	11.5861	1	404.814	-1.08653
TNPO1	0.000581875	0.0384223	12.0228	1	404.814	-0.517992
NSA2	0.000309942	0.0289166	13.2372	1	404.814	0.310393
LNPEP	7.17483e-05	0.0126531	16.0953	1	404.814	-0.479656
SRP19	0.000594683	0.0389127	11.981	1	404.814	0.284421
C5orf24	0.000774729	0.0444578	11.4744	1	404.814	-0.498061
KLHL3	0.000210788	0.0244188	13.9855	1	404.814	-1.33995
ANKHD1	0.000229112	0.0245447	13.8234	1	404.814	-0.377618
NDFIP1	7.88942e-08	0.000190148	29.9227	1	404.814	-0.411264
YIPF5	0.000610625	0.0391972	11.9302	1	404.814	-0.384014
LARS	8.92426e-06	0.00344187	20.243	1	404.814	-0.560076
RBM27	0.000577324	0.0382967	12.0378	1	404.814	-0.413162
CD74	2.15777e-05	0.00560635	18.4762	1	404.814	0.664881
G3BP1	0.000801134	0.0450786	11.4103	1	404.814	-0.317263
RNF145	0.000531575	0.0375355	12.1964	1	404.814	-0.615819
DUSP1	0.000512937	0.0369034	12.265	1	404.814	-1.60206
RPL26L1	0.000879752	0.0468395	11.2316	1	404.814	0.424171
ARL10	0.000477978	0.0358137	12.4009	1	404.814	-1.09478
HIGD2A	0.000364339	0.0309924	12.9244	1	404.814	0.283044
NSD1	0.000133266	0.0192716	14.88	1	404.814	-0.531843
NUP153	0.000232137	0.0245447	13.7979	1	404.814	-0.544732
HIST1H4E	0.000130043	0.019059	14.9279	1	404.814	-1.80277
ZNF318	0.000933316	0.0485492	11.1189	1	404.814	-0.650432
MRPL14	0.000323338	0.0290422	13.1553	1	404.814	0.348268
HSP90AB1	0.000218089	0.0244188	13.9192	1	404.814	-0.302391
MCM3	0.000463438	0.0353972	12.4603	1	404.814	-0.445469
IBTK	2.49068e-05	0.00620995	18.1904	1	404.814	-0.591363
SYNCRIP	0.000122138	0.018592	15.0506	1	404.814	-0.375122
MDN1	0.000260421	0.0254456	13.5746	1	404.814	-0.50703
CASP8AP2	0.000151007	0.0209972	14.6357	1	404.814	-0.547609
CD164	0.000244411	0.0245447	13.6978	1	404.814	-0.325155
CDC40	3.36502e-06	0.00202756	22.2108	1	404.814	-0.521671
REV3L	0.000509622	0.0368482	12.2775	1	404.814	-0.71759
TSPYL1	0.00072948	0.0434889	11.5895	1	404.814	-0.431793
FAM184A	0.000407868	0.0329507	12.7065	1	404.814	-2.18123
NUP43	6.00862e-05	0.011433	16.445	1	404.814	-0.871802
IPCEF1	0.000647224	0.0401696	11.8186	1	404.814	-0.468839
C6orf99	2.74181e-07	0.000360448	27.3396	1	404.814	-2.6204
MALSU1	4.29548e-06	0.00227935	21.7167	1	404.814	0.56258
FAM200A	6.6162e-05	0.012111	16.255	1	404.814	-1.04798
TRIM56	7.05569e-05	0.0126531	16.1283	1	404.814	-0.749557
ZNHIT1	0.00095367	0.0492537	11.0777	1	404.814	0.307324
NUP205	0.000240624	0.0245447	13.7281	1	404.814	-0.627297
MTPN	7.46936e-06	0.00314137	20.6009	1	404.814	-0.408393
ATP6V0E2-AS1	0.000639636	0.0398697	11.8412	1	404.814	-1.62615
NOM1	0.000874342	0.0468291	11.2433	1	404.814	-0.719345
TNFRSF10A	0.000624206	0.0393688	11.888	1	404.814	-0.535578
LETM2	0.000183657	0.0235033	14.2538	1	404.814	-1.24224
CHD7	3.00305e-05	0.00711919	17.8183	1	404.814	-1.05973
RBM12B	0.000398472	0.0327403	12.7515	1	404.814	-0.843782
INTS8	0.000221206	0.0244188	13.8916	1	404.814	-0.51135
SLA	0.000752594	0.0438746	11.5298	1	404.814	-0.499497
PLAA	0.000666403	0.0410079	11.7626	1	404.814	-0.4234
B4GALT1	0.000423302	0.0330942	12.6349	1	404.814	-0.431214
VCP	3.21358e-06	0.0020205	22.3041	1	404.814	-0.359028
VPS13A	5.41414e-05	0.0105803	16.6507	1	404.814	-0.593677
ZBTB43	0.000332713	0.0294727	13.1	1	404.814	-0.632003
C9orf16	0.000481373	0.0358822	12.3872	1	404.814	0.27992
GOLGA2	0.000609719	0.0391972	11.933	1	404.814	-0.513079
GLE1	9.30035e-05	0.0156386	15.585	1	404.814	-0.56835
STKLD1	0.000601059	0.0390755	11.9605	1	404.814	-10
KLF6	0.000432355	0.0336144	12.5941	1	404.814	-0.730463
UPF2	0.000414101	0.0330942	12.6773	1	404.814	-0.549803
YME1L1	5.17832e-06	0.00249612	21.3391	1	404.814	-0.418544
SLC25A16	0.000215307	0.0244188	13.9442	1	404.814	-0.692245
KIF1BP	0.000545081	0.0378962	12.1482	1	404.814	-0.871968
CFAP70	0.000535338	0.0375355	12.1829	1	404.814	-3.15203
VCL	0.0003919	0.0323844	12.7836	1	404.814	-0.702945
AP3M1	0.000420947	0.0330942	12.6457	1	404.814	-0.438041
GLUD1	0.000198435	0.0240765	14.103	1	404.814	-0.393685
BTAF1	0.000293905	0.0277788	13.3401	1	404.814	-0.52885
TAF5	0.000524136	0.0373376	12.2235	1	404.814	-0.851192
ADD3	7.68273e-07	0.000793571	25.2203	1	404.814	-0.417946
TMEM41B	0.000344969	0.0300518	13.03	1	404.814	-0.663698
HSD17B12	4.79492e-05	0.00972519	16.8907	1	404.814	-0.589715
FNBP4	7.15612e-06	0.0031359	20.6871	1	404.814	-0.536689
MTA2	0.000966533	0.0495833	11.0522	1	404.814	-0.421568
TMEM179B	0.000823491	0.0458787	11.3577	1	404.814	0.339215
RTN3	0.000927756	0.0484342	11.1303	1	404.814	-0.354147
MALAT1	1.61211e-05	0.00483331	19.058	1	404.814	-0.872651
RBM14	0.000419794	0.0330942	12.651	1	404.814	-0.424733
KDM2A	1.79554e-07	0.000324566	28.2149	1	404.814	-0.69033
PCF11	0.000537297	0.0375355	12.1758	1	404.814	-0.476818
TAF1D	0.000152951	0.021065	14.6107	1	404.814	-0.280418
TMEM123	7.7931e-05	0.0135778	15.9326	1	404.814	-0.436608
CASP4	4.61642e-05	0.00953686	16.9658	1	404.814	0.388765
ATM	0.000475888	0.0358137	12.4093	1	404.814	-0.491184
CBL	0.00072843	0.0434889	11.5922	1	404.814	-0.627191
UBASH3B	1.0828e-05	0.00381913	19.8549	1	404.814	-1.01287
FOXRED1	0.000373874	0.0314337	12.8745	1	404.814	-0.571681
KDM5A	2.56802e-08	0.000123787	32.2689	1	404.814	-0.630983
NINJ2	4.46935e-06	0.00227935	21.6365	1	404.814	0.900683
CASC1	1.59994e-05	0.00483331	19.0732	1	404.814	-4.5566
TWF1	0.00075345	0.0438746	11.5276	1	404.814	-0.471726
TUBA1A	1.39962e-05	0.00446574	19.3407	1	404.814	-0.684505
LARP4	0.000810273	0.0454161	11.3886	1	404.814	-0.60399
ZNF740	9.10751e-05	0.0154945	15.6262	1	404.814	-0.824546
SLC16A7	0.000334245	0.0294727	13.0911	1	404.814	-0.573438
MON2	0.000706104	0.0429032	11.6518	1	404.814	-0.562055
HELB	1.75766e-07	0.000324566	28.2591	1	404.814	-0.736057
IFNG	0.000891968	0.0469045	11.2053	1	404.814	-1.18967
ZFC3H1	3.65544e-05	0.00824728	17.4281	1	404.814	-0.572347
EEA1	0.0005762	0.0382967	12.0416	1	404.814	-0.571333
ABCB9	0.000569063	0.0382748	12.0655	1	404.814	-2.06099
ZNF10	0.000255026	0.0250879	13.6153	1	404.814	-0.833412
MYCBP2	0.000162379	0.0215427	14.4939	1	404.814	-0.441329
TPP2	0.000764282	0.0442091	11.5003	1	404.814	-0.407772
OSGEP	5.52626e-05	0.0106554	16.6102	1	404.814	-0.450902
NEMF	3.71901e-05	0.00824728	17.3939	1	404.814	-0.415821
DDHD1	0.000615294	0.0391972	11.9156	1	404.814	-0.549634
ACTN1	4.571e-06	0.00227935	21.5911	1	404.814	-0.909572
RBM25	2.97813e-05	0.00711919	17.8349	1	404.814	-0.359589
TRIP11	5.8117e-06	0.00271106	21.1063	1	404.814	-0.623243
DICER1	0.000369484	0.0312462	12.8973	1	404.814	-0.715596
SLC12A6	0.000249089	0.0246718	13.661	1	404.814	-0.818312
MGA	7.73173e-08	0.000190148	29.9648	1	404.814	-0.803706
ZNF609	0.000229969	0.0245447	13.8161	1	404.814	-0.774671
CHD2	4.33716e-07	0.000522664	26.3944	1	404.814	-0.624965
LINS1	0.000620889	0.0393688	11.8982	1	404.814	-0.432443
NDE1	0.00049148	0.0360224	12.3473	1	404.814	-0.375885
TMEM219	0.000145985	0.0204961	14.7017	1	404.814	0.286685
PRR14	0.000385624	0.0320489	12.8148	1	404.814	0.494531
FUS	6.96825e-11	1.00768e-06	44.8999	1	404.814	-0.516527
HERPUD1	2.49409e-06	0.0016847	22.8182	1	404.814	0.691237
CES4A	0.000855462	0.0463347	11.285	1	404.814	-1.24164
NFAT5	0.000435035	0.0336419	12.5822	1	404.814	-0.597542
GLG1	0.000319155	0.0290422	13.1805	1	404.814	-0.343826
CMC2	0.000800131	0.0450786	11.4127	1	404.814	0.329503
TCF25	0.000269145	0.0259474	13.5107	1	404.814	-0.401966
WSB1	0.000236847	0.0245447	13.7589	1	404.814	-0.415166
ADAP2	0.000535461	0.0375355	12.1824	1	404.814	-2.23665
TAF15	1.7439e-05	0.00494482	18.901	1	404.814	-0.408124
GPATCH8	2.1314e-05	0.00560635	18.5007	1	404.814	-0.591405
KPNB1	0.000140074	0.0198589	14.7825	1	404.814	-0.377428
MRPL10	4.22146e-05	0.00897743	17.1428	1	404.814	0.488915
LUC7L3	3.46045e-08	0.000125104	31.6437	1	404.814	-0.592132
SRSF1	1.48341e-06	0.00134072	23.8754	1	404.814	-0.490629
APPBP2	4.90933e-05	0.00972519	16.8441	1	404.814	-0.574496
RPTOR	0.000770768	0.0444067	11.4842	1	404.814	-0.612596
NDUFV2	0.000225095	0.0245447	13.8578	1	404.814	0.278599
PSMG2	0.000158775	0.0213996	14.5377	1	404.814	0.308682
RNMT	3.82109e-05	0.00824728	17.3402	1	404.814	-0.599794
MAPRE2	3.75539e-05	0.00824728	17.3746	1	404.814	-0.443213
ZNF397	0.000562302	0.0382748	12.0885	1	404.814	-0.658066
CD226	0.0002476	0.0246718	13.6726	1	404.814	-0.710261
LINC00909	8.06369e-05	0.013882	15.8655	1	404.814	-0.612761
TSHZ1	0.000168117	0.0219022	14.4261	1	404.814	-0.609096
TBXA2R	7.8203e-06	0.00314137	20.5085	1	404.814	-2.2718
KRI1	7.09399e-05	0.0126531	16.1177	1	404.814	-0.415832
MRI1	0.000219473	0.0244188	13.9069	1	404.814	-0.675734
C19orf53	0.000291785	0.0277599	13.3541	1	404.814	0.262834
KXD1	0.00015982	0.0213996	14.5249	1	404.814	0.422638
PDCD5	6.90903e-06	0.00312223	20.7578	1	404.814	0.37226
ZFP14	1.79743e-05	0.00499859	18.8407	1	404.814	-0.759947
ZFP30	0.000549153	0.0379966	12.1339	1	404.814	-1.26755
CEACAM21	0.000110186	0.0173196	15.2524	1	404.814	-0.637546
FOSB	0.000344596	0.0300518	13.0321	1	404.814	-2.81484
PPP1R15A	0.000302257	0.0283828	13.2858	1	404.814	-1.27687
ZSCAN18	0.000267474	0.0259474	13.5228	1	404.814	-0.889752
CSNK2A1	6.27485e-05	0.0116334	16.3595	1	404.814	-0.497608
XRN2	0.000615193	0.0391972	11.9159	1	404.814	-0.291704
RBM39	5.66737e-07	0.00063043	25.8445	1	404.814	-0.428225
PLCG1	0.000352546	0.0305279	12.988	1	404.814	-0.418127
CHD6	1.81519e-06	0.0014583	23.4642	1	404.814	-0.694344
STK4	0.000126155	0.0188075	14.9873	1	404.814	-0.33481
STX16	0.000403767	0.0329507	12.726	1	404.814	-0.438226
LTN1	0.000902262	0.047274	11.1834	1	404.814	-0.611879
SON	0.000166695	0.0219022	14.4427	1	404.814	-0.326061
DIP2A	0.000175655	0.0226799	14.3406	1	404.814	-0.686098
PRMT2	2.33546e-06	0.0016847	22.9517	1	404.814	-0.539581
PDXP	0.00019913	0.0240765	14.0962	1	404.814	2.40344
APOBEC3D	0.000218375	0.0244188	13.9167	1	404.814	-0.715549
APOBEC3H	2.56299e-06	0.0016847	22.7629	1	404.814	1.17736
TNRC6B	4.85105e-05	0.00972519	16.8677	1	404.814	-0.539433
OFD1	1.26445e-05	0.00415678	19.544	1	404.814	-0.48251
SCML1	0.000454547	0.0349638	12.4977	1	404.814	-1.71323
TSPYL2	0.000202377	0.0240765	14.0647	1	404.814	-0.463834
PHF8	0.00028813	0.0275937	13.3785	1	404.814	-0.63007
ARMCX3	0.000490927	0.0360224	12.3494	1	404.814	-0.463993
ZMAT1	3.5937e-05	0.00824728	17.4619	1	404.814	-0.980605
XIAP	0.000705464	0.0429032	11.6535	1	404.814	-0.554221

## Sheet: CD8 Tem
name	pval	adj_pval	f_statistic	df1	df2	lfc
NOC2L	0.000314686	0.015856	13.2078	1	404.814	-0.337027
TARDBP	0.000359626	0.0171195	12.9496	1	404.814	-0.365334
MTHFR	0.000348533	0.0169132	13.0102	1	404.814	-0.609919
PRDM2	0.00175429	0.044043	9.92208	1	404.814	-0.458698
HP1BP3	0.000149347	0.00981683	14.6573	1	404.814	-0.332164
CDC42	0.000260924	0.0140792	13.5709	1	404.814	-0.431569
ZBTB40	7.8955e-05	0.00686621	15.9069	1	404.814	-0.702233
HNRNPR	6.08916e-06	0.00146759	21.0123	1	404.814	-0.348562
SRRM1	0.00175924	0.0440907	9.91677	1	404.814	-0.279543
RSRP1	1.12694e-05	0.00226343	19.7747	1	404.814	-0.481858
GPN2	0.00110735	0.0338548	10.7934	1	404.814	-0.523429
SESN2	0.000732228	0.0264815	11.5823	1	404.814	-0.58722
PUM1	0.00116087	0.0345414	10.7037	1	404.814	-0.361782
HDAC1	1.68465e-07	0.000203014	28.347	1	404.814	-0.412706
SNIP1	0.000506451	0.0210784	12.2895	1	404.814	-0.497967
C1orf109	0.00132119	0.0372432	10.4582	1	404.814	-0.6131
RLF	0.000764491	0.0269642	11.4998	1	404.814	-0.530106
EIF2B3	0.0020875	0.049085	9.59458	1	404.814	-0.444921
NASP	0.000858625	0.0284419	11.278	1	404.814	-0.363489
JUN	1.34237e-05	0.00250747	19.4243	1	404.814	-2.17839
MIER1	0.000834705	0.0281079	11.3319	1	404.814	-0.358925
SRSF11	4.01029e-08	5.79929e-05	31.3351	1	404.814	-0.478469
ZRANB2	8.97429e-05	0.00741584	15.6551	1	404.814	-0.479591
FUBP1	0.000453831	0.0197884	12.5007	1	404.814	-0.393573
PRKACB	0.000137771	0.00935355	14.8149	1	404.814	-0.413278
RPL5	2.77577e-07	0.000255744	27.3142	1	404.814	0.32607
TRMT13	0.000183722	0.0111163	14.2531	1	404.814	-0.67817
RNPC3	0.000198741	0.0115421	14.1	1	404.814	-0.531117
PRPF38B	2.3648e-05	0.0032882	18.2936	1	404.814	-0.420429
CLCC1	0.000285999	0.0150394	13.3929	1	404.814	-0.744247
GNAI3	0.000763799	0.0269642	11.5015	1	404.814	-0.287402
SLC16A4	0.000333571	0.0164074	13.095	1	404.814	-4.09387
CD53	4.55858e-05	0.00491952	16.9907	1	404.814	-0.396361
C1orf162	1.72377e-05	0.00273637	18.9242	1	404.814	0.807518
SLC16A1-AS1	0.0015327	0.0407433	10.1771	1	404.814	-0.633681
RSBN1	0.00104018	0.0324883	10.9124	1	404.814	-0.305642
HIPK1-AS1	0.000963897	0.0308383	11.0574	1	404.814	-1.45901
SEC22B	0.000505876	0.0210784	12.2917	1	404.814	-0.401305
NBPF20	0.000399226	0.0179355	12.7479	1	404.814	-1.32013
NBPF10	2.79957e-05	0.00368042	17.9578	1	404.814	-1.33557
PRKAB2	0.000492614	0.0208295	12.3428	1	404.814	-0.674956
NBPF9	0.00117958	0.0348122	10.6733	1	404.814	-1.17506
HIST2H2AC	1.79641e-05	0.00276361	18.8418	1	404.814	-1.00242
PRPF3	0.000160624	0.0101432	14.5151	1	404.814	-0.415362
DPM3	4.78577e-05	0.00508875	16.8945	1	404.814	-0.506587
ASH1L	0.0010757	0.033131	10.8485	1	404.814	-0.540315
ASH1L-AS1	8.63112e-05	0.00725667	15.7317	1	404.814	-0.726287
GON4L	0.000515991	0.0210784	12.2536	1	404.814	-0.345298
PYHIN1	0.000538921	0.0218296	12.17	1	404.814	-0.594756
IFI16	8.38489e-05	0.00709087	15.7886	1	404.814	-0.484755
DCAF8	6.09621e-05	0.00583824	16.4165	1	404.814	-0.37216
ARHGAP30	5.79754e-05	0.00566475	16.5156	1	404.814	-0.349248
MPZ	0.00179818	0.0446011	9.87549	1	404.814	-1.1458
TMCO1	0.00192628	0.0468166	9.74582	1	404.814	-0.259744
TIPRL	0.000515948	0.0210784	12.2538	1	404.814	-0.34079
PRRC2C	6.33148e-05	0.00590707	16.3418	1	404.814	-0.410225
SUCO	0.000811654	0.0278136	11.3854	1	404.814	-0.511296
KIAA0040	0.000384852	0.0177578	12.8186	1	404.814	-0.467318
RALGPS2	0.00032708	0.0161983	13.133	1	404.814	-2.0612
SOAT1	0.000826236	0.0279817	11.3514	1	404.814	-0.454813
TOR1AIP1	5.1495e-05	0.00528135	16.7497	1	404.814	-0.423341
STX6	0.00188139	0.0461133	9.79023	1	404.814	-0.57462
ARPC5	1.83719e-05	0.00279658	18.797	1	404.814	-0.325327
DENND1B	0.000536611	0.0218296	12.1783	1	404.814	-0.518292
LAX1	0.00211461	0.0492745	9.57032	1	404.814	-0.574753
SNRPE	0.0018328	0.045075	9.83954	1	404.814	-0.259393
MDM4	6.35674e-06	0.00150696	20.9256	1	404.814	-0.679327
NUCKS1	3.57133e-08	5.79929e-05	31.5777	1	404.814	-0.477201
RAB29	6.22299e-05	0.00587322	16.3759	1	404.814	-0.365027
CD55	4.64518e-06	0.00140302	21.5586	1	404.814	0.905934
CD46	0.00204013	0.0480768	9.63775	1	404.814	-0.295491
TRAF3IP3	2.78052e-05	0.00368042	17.9714	1	404.814	-0.292561
GPATCH2	0.000728125	0.0264558	11.593	1	404.814	-0.614526
LBR	4.23022e-05	0.00470563	17.1387	1	404.814	-0.439951
TSNAX	0.000620904	0.0238167	11.8982	1	404.814	-0.332126
MTR	3.90344e-05	0.00447997	17.298	1	404.814	-0.570367
HNRNPU	0.00141788	0.03876	10.3244	1	404.814	-0.344285
EFCAB2	2.51283e-06	0.00103823	22.803	1	404.814	-1.33532
CNST	0.00101815	0.0320074	10.9531	1	404.814	-0.45608
RPS7	5.54652e-06	0.00146759	21.2005	1	404.814	0.261449
RTN4	1.43739e-05	0.00255473	19.2874	1	404.814	-0.38852
REL	2.06326e-05	0.00304457	18.5655	1	404.814	-0.489324
ACTR2	5.92925e-05	0.00571619	16.4713	1	404.814	-0.425376
POLR1A	0.000583512	0.0229525	12.0174	1	404.814	-0.620203
ANKRD36C	2.10913e-05	0.00308083	18.5216	1	404.814	-0.76051
REV1	0.000396203	0.0179355	12.7625	1	404.814	-0.592866
ACTR3	1.53557e-08	3.70097e-05	33.3497	1	404.814	-0.449398
DDX18	0.00016513	0.0103823	14.4611	1	404.814	-0.406281
IWS1	0.00058409	0.0229525	12.0155	1	404.814	-0.446876
WDR33	0.00116324	0.0345414	10.6998	1	404.814	-0.301557
UBXN4	2.00903e-06	0.000942649	23.2577	1	404.814	-0.465044
DPP4	5.73826e-05	0.00566475	16.5359	1	404.814	1.18651
PHOSPHO2	1.73171e-05	0.00273637	18.915	1	404.814	-1.27914
SSB	2.85144e-06	0.00108512	22.5465	1	404.814	-0.321364
AGPS	0.000601127	0.0231811	11.9603	1	404.814	-0.468764
TTC30B	2.47769e-05	0.00341237	18.2008	1	404.814	-1.35741
TTC30A	6.25459e-05	0.00587322	16.3659	1	404.814	-1.85334
CCDC141	0.000515972	0.0210784	12.2537	1	404.814	-1.19786
PMS1	0.000131963	0.00913071	14.8992	1	404.814	-0.513962
SF3B1	4.44503e-05	0.00486966	17.0407	1	404.814	-0.308974
BZW1	1.80853e-09	1.30766e-05	37.8834	1	404.814	-0.428243
CASP8	0.000867963	0.0285873	11.2573	1	404.814	-0.329538
EEF1B2	0.000338809	0.0165524	13.0649	1	404.814	0.308896
CREB1	0.000148365	0.00979686	14.6701	1	404.814	-0.420758
IDH1	0.000822087	0.0279539	11.361	1	404.814	-0.627652
LANCL1	0.00201488	0.0479229	9.66118	1	404.814	-0.420726
BARD1	0.000407595	0.0181921	12.7078	1	404.814	-0.698473
ACSL3	0.000180679	0.0110245	14.2856	1	404.814	-0.517627
WDFY1	0.000859245	0.0284419	11.2766	1	404.814	-0.469607
GIGYF2	0.000845281	0.0282301	11.3079	1	404.814	-0.457724
INPP5D	0.000115883	0.00854108	15.1536	1	404.814	-0.391883
DGKD	4.83997e-05	0.00510881	16.8723	1	404.814	-0.533354
ING5	0.00213442	0.0492745	9.55279	1	404.814	-0.368308
TRNT1	3.05177e-06	0.00113158	22.4088	1	404.814	-0.578877
ITPR1	0.000485875	0.0206048	12.3693	1	404.814	-0.54383
THUMPD3-AS1	5.90565e-06	0.00146759	21.074	1	404.814	-0.641505
SETD5	0.00167292	0.0429699	10.0117	1	404.814	-0.486793
ARPC4	1.66796e-05	0.00273637	18.99	1	404.814	-0.331797
VHL	0.00165845	0.0429699	10.0281	1	404.814	-0.305417
RAF1	0.000114365	0.00848122	15.1794	1	404.814	-0.3912
SH3BP5	0.000123944	0.00892678	15.0219	1	404.814	-0.396248
SLC4A7	0.000983789	0.0312672	11.0185	1	404.814	-0.439908
CMTM6	0.000656515	0.024853	11.7913	1	404.814	-0.327801
CNOT10	0.00213391	0.0492745	9.55325	1	404.814	-0.38866
EPM2AIP1	4.21445e-05	0.00470563	17.1461	1	404.814	-0.646066
RPL14	0.000100822	0.00783868	15.4265	1	404.814	0.265783
NKTR	0.000308149	0.0157461	13.2484	1	404.814	-0.544672
KIF9	2.64489e-06	0.0010415	22.699	1	404.814	-1.34319
ABHD14B	0.000131675	0.00913071	14.9035	1	404.814	0.322082
RPL29	4.94808e-06	0.00140302	21.431	1	404.814	0.303179
ARF4	0.000191898	0.0113731	14.1682	1	404.814	-0.335672
DENND6A	0.00054462	0.021938	12.1498	1	404.814	-0.45102
C3orf38	0.000735329	0.0264815	11.5742	1	404.814	-0.518393
ARL13B	0.00177162	0.0442476	9.90354	1	404.814	-0.553187
NSUN3	0.000664563	0.0250267	11.7679	1	404.814	-0.617555
GTPBP8	0.000792867	0.0275067	11.4301	1	404.814	-0.427793
ATP6V1A	0.00203427	0.0480768	9.64316	1	404.814	-0.446641
ASTE1	0.00213605	0.0492745	9.55136	1	404.814	-0.446236
SRPRB	0.00025829	0.0139893	13.5906	1	404.814	-0.468264
DBR1	0.000934437	0.0301627	11.1166	1	404.814	-0.570435
SLC25A36	0.00196674	0.0473228	9.70669	1	404.814	-0.376605
XRN1	0.00038293	0.0177486	12.8283	1	404.814	-0.509175
SLC9A9	0.00178955	0.0445417	9.88455	1	404.814	-0.473559
RAP2B	8.58251e-06	0.00190941	20.3215	1	404.814	-0.453387
SLC33A1	0.00152808	0.0406953	10.1828	1	404.814	-0.443708
PPM1L	2.24652e-06	0.00098855	23.0306	1	404.814	-0.948909
PDCD10	9.45073e-05	0.00763503	15.5535	1	404.814	-0.312011
PRKCI	0.00016743	0.0104363	14.4341	1	404.814	-0.618603
FNDC3B	0.00116108	0.0345414	10.7033	1	404.814	-0.491093
TTC14	7.83684e-06	0.00177076	20.5042	1	404.814	-0.577482
PSMD2	1.35248e-05	0.00250747	19.4093	1	404.814	-0.333297
ACAP2	2.82962e-07	0.000255744	27.2746	1	404.814	-0.497924
PPP1R2	8.94793e-05	0.00741584	15.6609	1	404.814	-0.315285
UBXN7	0.00048417	0.0206048	12.3761	1	404.814	-0.479972
PAK2	1.12429e-05	0.00226343	19.7795	1	404.814	-0.383437
ZNF141	0.00212025	0.0492745	9.56532	1	404.814	-0.508018
MRFAP1	0.00193499	0.0468707	9.73733	1	404.814	-0.262262
MRFAP1L1	0.000211375	0.0118938	13.9801	1	404.814	-0.298233
ANAPC4	0.000771717	0.0270869	11.4818	1	404.814	-0.423583
SMIM14	0.00013051	0.00911743	14.9208	1	404.814	-0.490329
UBA6	0.0018982	0.0463681	9.77347	1	404.814	-0.465901
YTHDC1	5.06186e-07	0.000385261	26.0766	1	404.814	-0.558054
MOB1B	0.00171006	0.0435589	9.97026	1	404.814	-0.679648
DCK	0.000697848	0.0256316	11.6743	1	404.814	-0.369111
HNRNPD	0.000256219	0.0139608	13.6062	1	404.814	-0.447455
PLAC8	3.43424e-05	0.00410435	17.5519	1	404.814	-0.520635
SMARCAD1	0.00028866	0.0151243	13.375	1	404.814	-0.55274
DDIT4L	0.0011332	0.0342073	10.7495	1	404.814	3.91314
ALPK1	0.000386814	0.0177578	12.8088	1	404.814	3.89652
SMARCA5	0.000284759	0.0150288	13.4014	1	404.814	-0.37948
ABCE1	0.00123878	0.0358275	10.5804	1	404.814	-0.365275
MAP9	7.82305e-05	0.00685631	15.9251	1	404.814	-0.779875
MSMO1	0.00054042	0.0218296	12.1647	1	404.814	-0.480967
NEK1	0.00186055	0.0456799	9.81121	1	404.814	-0.494069
BRD9	3.18766e-05	0.00387368	17.6998	1	404.814	-0.625843
C5orf51	0.00188933	0.0462295	9.7823	1	404.814	-0.496012
HMGCS1	0.000650832	0.0247505	11.8079	1	404.814	-0.596978
DHX29	9.57542e-05	0.00765978	15.5278	1	404.814	-0.41213
SREK1	0.00166828	0.0429699	10.0169	1	404.814	-0.335292
BDP1	0.00146698	0.0395785	10.26	1	404.814	-0.392724
TNPO1	4.04292e-05	0.00460352	17.2284	1	404.814	-0.573119
NSA2	0.000809474	0.0278048	11.3905	1	404.814	0.282491
HMGCR	0.00138632	0.0382588	10.367	1	404.814	-0.551712
AP3B1	0.00155599	0.0411356	10.1486	1	404.814	-0.390529
MSH3	0.000704616	0.0257309	11.6558	1	404.814	-0.562298
CCNH	0.00174156	0.0439523	9.93582	1	404.814	-0.382989
LNPEP	0.0013372	0.0374027	10.4354	1	404.814	-0.363029
EPB41L4A-AS1	0.000373296	0.01748	12.8775	1	404.814	0.414392
COMMD10	0.000998741	0.0316523	10.9898	1	404.814	-0.381327
FNIP1	0.000513049	0.0210784	12.2646	1	404.814	-0.478934
PPP2CA	3.11593e-05	0.0038186	17.745	1	404.814	-0.289346
C5orf24	0.000134377	0.00925345	14.8637	1	404.814	-0.518254
CYSTM1	0.00012512	0.00892678	15.0034	1	404.814	0.79237
TAF7	3.07486e-05	0.00380048	17.7714	1	404.814	-0.402376
ARAP3	0.00176326	0.0441151	9.91246	1	404.814	-1.07875
LARS	0.000233315	0.0129768	13.7881	1	404.814	-0.433484
CSNK1A1	5.76185e-05	0.00566475	16.5278	1	404.814	-0.29945
G3BP1	0.000196979	0.0115324	14.1174	1	404.814	-0.337134
RNF145	0.000751564	0.0267694	11.5324	1	404.814	-0.559238
STK10	0.000482426	0.0206048	12.383	1	404.814	-0.419468
CPEB4	0.00145863	0.0394725	10.2708	1	404.814	-0.713589
HIGD2A	0.000275746	0.0146815	13.4637	1	404.814	0.28334
FAF2	0.000210136	0.0118702	13.9915	1	404.814	-0.516171
TRIM52	0.000802337	0.0277574	11.4074	1	404.814	-0.491148
SLC35B3	0.000917783	0.0297281	11.1509	1	404.814	-0.511654
GFOD1	0.00083824	0.0281079	11.3238	1	404.814	-0.817863
DEK	1.48397e-05	0.00255473	19.2236	1	404.814	-0.332874
CDKAL1	0.0019962	0.0476353	9.67871	1	404.814	-0.467958
HIST1H3A	6.68171e-05	0.00611546	16.2356	1	404.814	-1.51365
HIST1H2BB	0.0013405	0.0374228	10.4307	1	404.814	-1.65771
HIST1H4C	0.000958494	0.0307334	11.0681	1	404.814	-0.802706
HIST1H2BE	0.00111603	0.0338734	10.7785	1	404.814	-1.77948
HIST1H4E	2.92038e-05	0.0037373	17.8738	1	404.814	-1.70098
HIST1H2BN	0.000204228	0.0117663	14.047	1	404.814	-1.1131
HIST1H2AK	0.00032677	0.0161983	13.1349	1	404.814	-1.2645
HIST1H2AM	4.92425e-06	0.00140302	21.4407	1	404.814	-1.45652
PRR3	0.00215007	0.0492745	9.53906	1	404.814	-0.517366
ABCF1	0.000869816	0.0285873	11.2532	1	404.814	-0.318195
PFDN6	1.74086e-05	0.00273637	18.9045	1	404.814	-0.437082
DEF6	0.000668112	0.025095	11.7577	1	404.814	-0.267749
MED20	3.2692e-05	0.00393966	17.6497	1	404.814	-0.962602
HSP90AB1	0.00149936	0.0401524	10.2187	1	404.814	-0.257503
RCAN2	0.0014265	0.0388176	10.3129	1	404.814	1.10883
MCM3	0.00159139	0.0418419	10.1061	1	404.814	-0.370906
FBXO9	0.00030702	0.0157461	13.2555	1	404.814	-0.3696
ZNF451	0.00172354	0.0437108	9.95544	1	404.814	-0.471171
DDX43	0.0015786	0.0415813	10.1213	1	404.814	1.27593
SNX14	1.41259e-05	0.00255473	19.3222	1	404.814	-0.510888
SYNCRIP	0.000511063	0.0210784	12.2721	1	404.814	-0.320438
MDN1	0.000292601	0.0152205	13.3487	1	404.814	-0.503784
KLHL32	0.00127018	0.0363724	10.5329	1	404.814	-1.72543
OSTM1	9.76298e-05	0.00771489	15.4897	1	404.814	-0.402113
CD164	5.78076e-06	0.00146759	21.1171	1	404.814	-0.389082
CDC40	0.000598332	0.0231811	11.9692	1	404.814	-0.35858
HDAC2	0.000124773	0.00892678	15.0088	1	404.814	-0.362194
TRMT11	0.000736156	0.0264815	11.572	1	404.814	-0.617751
RNF146	0.000100649	0.00783868	15.4299	1	404.814	-0.631957
ECHDC1	0.0010768	0.033131	10.8466	1	404.814	-0.313579
SHPRH	0.00147462	0.0397104	10.2501	1	404.814	-0.475222
AL358852.1	0.000568406	0.0225816	12.0677	1	404.814	-1.43881
NUP43	0.000102974	0.00792075	15.3851	1	404.814	-0.773958
SYNE1	0.00122113	0.0356742	10.6076	1	404.814	-0.370294
IPCEF1	0.000755308	0.0268366	11.5229	1	404.814	-0.481201
GTF2H5	0.0012311	0.0358208	10.5922	1	404.814	-0.321346
C6orf99	2.29706e-05	0.0032715	18.3515	1	404.814	-2.25186
CAHM	0.000455676	0.0197884	12.4929	1	404.814	-2.61905
ETV1	0.00114771	0.0343624	10.7253	1	404.814	10
MPP6	0.00123104	0.0358208	10.5923	1	404.814	-0.738033
OSBPL3	0.000861458	0.0284419	11.2717	1	404.814	-0.519282
HNRNPA2B1	8.46103e-10	1.22355e-05	39.508	1	404.814	-0.363287
TAX1BP1	0.000744094	0.0266345	11.5515	1	404.814	-0.295128
ELMO1	0.000297853	0.0154382	13.3142	1	404.814	-0.36268
TMED4	1.48265e-05	0.00255473	19.2254	1	404.814	-0.501571
ZNF736	0.00124124	0.0358275	10.5766	1	404.814	-0.670381
LAT2	8.10082e-05	0.00689094	15.8564	1	404.814	-1.15241
CYP51A1	0.00027451	0.0146815	13.4724	1	404.814	-0.613899
KRIT1	0.000389117	0.017786	12.7974	1	404.814	-0.524609
ANKIB1	0.000823481	0.0279539	11.3578	1	404.814	-0.563417
TRIM56	0.000191865	0.0113731	14.1686	1	404.814	-0.644927
CALU	0.00100355	0.0316863	10.9806	1	404.814	-0.405603
CNOT4	9.86257e-05	0.00775123	15.4698	1	404.814	-0.521665
MTPN	7.37329e-05	0.0065818	16.0416	1	404.814	-0.327932
LUC7L2	0.00014056	0.0094983	14.7758	1	404.814	-0.316726
NOM1	0.000364532	0.0172271	12.9234	1	404.814	-0.687806
MYOM2	0.00090456	0.0295279	11.1785	1	404.814	-3.10755
PPP3CC	0.000725561	0.0264291	11.5998	1	404.814	-0.368909
SORBS3	0.00204129	0.0480768	9.63668	1	404.814	0.554892
CCAR2	0.000793187	0.0275067	11.4294	1	404.814	-0.376293
TNFRSF10A	2.24119e-05	0.00324099	18.4006	1	404.814	-0.748701
HOOK3	0.000821375	0.0279539	11.3626	1	404.814	-0.372765
RB1CC1	0.0011447	0.0343433	10.7303	1	404.814	-0.408409
TCEA1	3.05232e-05	0.00380048	17.786	1	404.814	-0.280265
TGS1	0.000151668	0.0099243	14.6271	1	404.814	-0.436557
TERF1	0.000106118	0.00811945	15.3261	1	404.814	-0.421702
CPNE3	0.00015508	0.0100565	14.5837	1	404.814	-0.398978
OTUD6B-AS1	0.00152329	0.0406425	10.1887	1	404.814	-0.423945
RBM12B	0.00069835	0.0256316	11.6729	1	404.814	-0.727172
INTS8	0.00104858	0.0326703	10.8971	1	404.814	-0.433573
UTP23	4.81321e-07	0.000385261	26.1802	1	404.814	-0.517212
RAD21	0.00174773	0.0439546	9.92915	1	404.814	-0.264021
RNF139-AS1	0.00123766	0.0358275	10.5821	1	404.814	-0.867087
LINC00861	1.4728e-06	0.00076065	23.8901	1	404.814	-0.641715
SLA	5.38538e-05	0.00537089	16.6612	1	404.814	-0.540464
EEF1D	7.9178e-07	0.00047708	25.1586	1	404.814	0.284026
RPL8	0.000851062	0.0283576	11.2948	1	404.814	0.294453
DOCK8	0.00169105	0.0432819	9.99136	1	404.814	-0.324914
KDM4C	0.00171488	0.0435832	9.96495	1	404.814	-0.404547
PSIP1	0.0021348	0.0492745	9.55246	1	404.814	-0.34343
PLIN2	0.000317033	0.0158637	13.1934	1	404.814	0.416559
PLAA	0.00209096	0.0490866	9.59147	1	404.814	-0.346161
VCP	6.7441e-07	0.000451834	25.4874	1	404.814	-0.371321
PAX5	0.00172594	0.0437108	9.95281	1	404.814	-2.74607
OSTF1	0.00108614	0.0332768	10.8302	1	404.814	-0.2577
RFK	0.00214833	0.0492745	9.54059	1	404.814	-0.405678
VPS13A	0.00130682	0.0370607	10.4789	1	404.814	-0.434588
CEP78	0.000205905	0.0117692	14.0311	1	404.814	-0.493771
UBQLN1	0.000358983	0.0171195	12.9531	1	404.814	-0.329298
IARS	0.000156546	0.0100614	14.5653	1	404.814	-0.465118
ERCC6L2	0.00063848	0.0244261	11.8447	1	404.814	-0.545785
STX17	0.000156206	0.0100614	14.5696	1	404.814	-0.453895
RAB14	1.59066e-07	0.000203014	28.4659	1	404.814	-0.392093
RABGAP1	0.000645172	0.024617	11.8247	1	404.814	-0.583356
ZBTB43	0.00160998	0.0420441	10.0841	1	404.814	-0.481296
SH2D3C	1.55951e-06	0.000777656	23.7735	1	404.814	-0.569529
C9orf16	0.000170814	0.0106014	14.3951	1	404.814	0.293404
RPL7A	1.51402e-05	0.00257579	19.1835	1	404.814	0.304402
KCNT1	0.000158985	0.0101432	14.5351	1	404.814	10
C9orf163	0.000918918	0.0297281	11.1485	1	404.814	-10
LCNL1	0.000291103	0.0151973	13.3587	1	404.814	-1.43339
NPDC1	0.000496578	0.020875	12.3274	1	404.814	1.08294
KLF6	0.000271499	0.0145953	13.4938	1	404.814	-0.751688
CELF2	0.0021814	0.0498344	9.51189	1	404.814	-0.378026
UPF2	2.33874e-05	0.00328355	18.3157	1	404.814	-0.611759
ANKRD26	4.14802e-05	0.00468629	17.1776	1	404.814	-0.746346
YME1L1	0.00142732	0.0388176	10.3118	1	404.814	-0.281569
ZNF365	0.00161071	0.0420441	10.0833	1	404.814	-0.850664
CCAR1	0.00132001	0.0372432	10.4599	1	404.814	-0.341276
DDX21	1.21134e-08	3.50344e-05	33.8494	1	404.814	-0.483001
UNC5B-AS1	0.000496225	0.020875	12.3288	1	404.814	-4.1667
DDIT4	0.00219243	0.0499339	9.50241	1	404.814	1.31856
AP3M1	0.00212612	0.0492745	9.56012	1	404.814	-0.349509
TSPAN14	0.00199009	0.0476353	9.68447	1	404.814	-0.25818
GLUD1	3.50666e-05	0.00412275	17.5105	1	404.814	-0.407486
BTAF1	0.0014463	0.0392402	10.2868	1	404.814	-0.424999
ARHGAP19	0.000512321	0.0210784	12.2674	1	404.814	-0.565274
ADD3	3.95041e-06	0.00126949	21.8861	1	404.814	-0.378632
SMNDC1	0.00219266	0.0499339	9.50221	1	404.814	-0.305289
EIF3A	8.01535e-05	0.00687783	15.8773	1	404.814	-0.426881
GRK5	0.000777505	0.027224	11.4675	1	404.814	-0.590137
FAM24B	0.00136081	0.0378386	10.4022	1	404.814	0.668051
OAT	0.000506698	0.0210784	12.2886	1	404.814	-0.41335
CTBP2	2.26254e-06	0.00098855	23.0161	1	404.814	-1.45207
PTPRE	4.99331e-05	0.00523248	16.8106	1	404.814	-0.612972
ANO9	9.46813e-06	0.00204356	20.1242	1	404.814	1.22722
CRACR2B	0.000805364	0.0277956	11.4002	1	404.814	2.33842
TPP1	0.000741455	0.0266059	11.5583	1	404.814	-0.315449
SWAP70	0.00030061	0.0155254	13.2964	1	404.814	-0.915157
CTR9	1.2811e-05	0.0024673	19.5178	1	404.814	-0.478778
API5	0.000389887	0.017786	12.7936	1	404.814	-0.322778
HSD17B12	2.86955e-05	0.00370505	17.9087	1	404.814	-0.578414
CELF1	0.000786799	0.0274166	11.4448	1	404.814	-0.426262
FNBP4	1.48043e-05	0.00255473	19.2284	1	404.814	-0.501369
FADS1	5.22709e-05	0.00528594	16.7201	1	404.814	-1.08857
FTH1	0.000352474	0.0170472	12.9884	1	404.814	0.333603
ASRGL1	0.00202262	0.0480282	9.65396	1	404.814	-1.01069
MTA2	7.18635e-07	0.000451834	25.3572	1	404.814	-0.581195
GANAB	0.00133265	0.0374027	10.4418	1	404.814	-0.345365
MALAT1	3.0415e-05	0.00380048	17.7931	1	404.814	-0.842521
RBM14	0.00126974	0.0363724	10.5335	1	404.814	-0.356029
KDM2A	2.6648e-06	0.0010415	22.6838	1	404.814	-0.59403
ARRB1	0.000571882	0.0226575	12.056	1	404.814	-0.482722
RPS3	1.91458e-05	0.00288403	18.7146	1	404.814	0.285696
PCF11	4.34445e-05	0.00479581	17.086	1	404.814	-0.534137
CHORDC1	0.000829289	0.0280195	11.3443	1	404.814	-0.460356
CASP4	8.03785e-05	0.00687783	15.8718	1	404.814	0.357994
AASDHPPT	0.000588887	0.0230783	11.9998	1	404.814	-0.384154
ATM	0.00197193	0.0473688	9.70173	1	404.814	-0.435533
DDX10	0.000404804	0.0181234	12.7211	1	404.814	-0.532537
ALG9	0.00210771	0.0492745	9.57646	1	404.814	-0.525649
CEP164	3.83759e-05	0.00443963	17.3317	1	404.814	-0.572797
CD3G	0.000194584	0.0114385	14.1412	1	404.814	-0.574014
UBASH3B	0.00019427	0.0114385	14.1443	1	404.814	-1.00932
CLMP	0.00178805	0.0445417	9.88613	1	404.814	10
VWA5A	0.00160777	0.0420441	10.0867	1	404.814	-1.02888
APLP2	0.0002568	0.0139608	13.6018	1	404.814	-0.476329
KDM5A	3.7152e-08	5.79929e-05	31.495	1	404.814	-0.587011
CHD4	5.19301e-05	0.00528594	16.7331	1	404.814	-0.445476
PTPN6	3.46836e-06	0.00121114	22.1495	1	404.814	-0.419206
RECQL	0.00121137	0.0355328	10.6228	1	404.814	-0.321455
ETNK1	0.00038282	0.0177486	12.8289	1	404.814	-0.396501
CASC1	2.62334e-07	0.000255744	27.4308	1	404.814	-5.17694
KRAS	1.29669e-05	0.0024673	19.4936	1	404.814	-0.463444
FGFR1OP2	0.000615793	0.0236834	11.914	1	404.814	-0.297748
IPO8	0.00160435	0.0420441	10.0907	1	404.814	-0.475567
PUS7L	0.000332357	0.0164035	13.1021	1	404.814	-0.537836
HDAC7	0.000307121	0.0157461	13.2549	1	404.814	-0.459705
CSRNP2	0.00179743	0.0446011	9.87627	1	404.814	-0.926337
ZNF740	0.00121719	0.0356311	10.6137	1	404.814	-0.574684
CBX5	0.00141714	0.03876	10.3254	1	404.814	-0.444932
NACA	5.64712e-06	0.00146759	21.1643	1	404.814	0.273778
SLC16A7	0.000747614	0.0266944	11.5425	1	404.814	-0.512442
USP15	0.00214647	0.0492745	9.54222	1	404.814	-0.324766
LEMD3	7.23045e-05	0.00653296	16.0801	1	404.814	-0.545222
TMBIM4	1.06104e-05	0.00219195	19.8956	1	404.814	-0.387865
RAP1B	0.000276148	0.0146815	13.4609	1	404.814	-0.274423
SLC35E3	8.6943e-05	0.00726753	15.7174	1	404.814	-0.634124
MDM2	0.000125929	0.00892678	14.9908	1	404.814	-0.476055
ZFC3H1	9.95179e-07	0.000553511	24.6906	1	404.814	-0.643624
CEP290	0.00140135	0.0384535	10.3466	1	404.814	-0.568634
EEA1	0.000917561	0.0297281	11.1513	1	404.814	-0.476485
NTN4	0.000551803	0.0221187	12.1247	1	404.814	1.88693
TXNRD1	0.000242836	0.0133523	13.7104	1	404.814	-0.47104
PPP1CC	8.9431e-06	0.00195949	20.2388	1	404.814	-0.322082
RPL6	5.0953e-06	0.00141698	21.3718	1	404.814	0.314581
RPLP0	0.000116354	0.00854108	15.1456	1	404.814	0.350202
PXN-AS1	0.00105932	0.0328729	10.8777	1	404.814	-0.699043
DYNLL1	0.000510829	0.0210784	12.273	1	404.814	-0.348191
B3GNT4	0.00125964	0.036214	10.5487	1	404.814	-3.04507
NUP58	0.0020261	0.0480318	9.65073	1	404.814	-0.468988
PDS5B	0.00173138	0.0437718	9.94688	1	404.814	-0.467747
VWA8	0.00137326	0.0379709	10.385	1	404.814	-0.526269
GPALPP1	0.00196623	0.0473228	9.70717	1	404.814	-0.455869
TPT1	0.000154732	0.0100565	14.5881	1	404.814	0.32246
ZC3H13	0.00182923	0.0450639	9.84321	1	404.814	-0.390495
FNDC3A	6.56128e-05	0.00608223	16.2715	1	404.814	-0.571782
KPNA3	0.00167213	0.0429699	10.0126	1	404.814	-0.33041
VPS36	0.00119596	0.035152	10.6471	1	404.814	-0.292129
MYCBP2	0.00033875	0.0165524	13.0652	1	404.814	-0.411893
CDC16	0.00108046	0.0331732	10.8401	1	404.814	-0.460552
ARHGEF40	5.79109e-07	0.000418725	25.8001	1	404.814	-3.84505
SUPT16H	0.000354532	0.0170846	12.9772	1	404.814	-0.403445
TRDC	0.00130703	0.0370607	10.4786	1	404.814	-1.32709
PRMT5-AS1	0.000347922	0.0169132	13.0135	1	404.814	-2.94725
SCFD1	1.17418e-05	0.00229458	19.6924	1	404.814	-0.514395
BAZ1A	0.000198459	0.0115421	14.1028	1	404.814	-0.371232
SRP54	0.000652095	0.0247505	11.8042	1	404.814	-0.340317
TRAPPC6B	0.00164465	0.0427758	10.0439	1	404.814	-0.502571
PNN	0.000597682	0.0231811	11.9713	1	404.814	-0.297039
NEMF	0.00018196	0.011056	14.2718	1	404.814	-0.353609
VCPKMT	0.00182298	0.0450634	9.84966	1	404.814	-0.457927
TXNDC16	0.00167674	0.0429918	10.0074	1	404.814	-0.889554
PSMC6	0.000355609	0.0170846	12.9713	1	404.814	-0.364323
GMFB	0.000485836	0.0206048	12.3695	1	404.814	-0.49517
ARID4A	0.00214517	0.0492745	9.54335	1	404.814	-0.314404
TIMM9	0.000231455	0.0129231	13.8036	1	404.814	0.356866
DAAM1	9.2829e-05	0.00758697	15.5887	1	404.814	-0.706115
CHURC1	0.00111732	0.0338734	10.7763	1	404.814	-0.25734
RBM25	7.50645e-05	0.00661895	16.0064	1	404.814	-0.329779
EIF2B2	0.000201733	0.0116691	14.0709	1	404.814	-0.437967
TRIP11	0.000425605	0.0188827	12.6244	1	404.814	-0.448844
DDX24	0.000982541	0.0312672	11.0209	1	404.814	-0.263312
DYNC1H1	0.00125809	0.036214	10.551	1	404.814	-0.319753
HSP90AA1	1.63377e-05	0.00273637	19.0313	1	404.814	-0.344911
HERC2	4.5141e-05	0.00490815	17.0101	1	404.814	-0.54869
IVD	0.0017034	0.043521	9.97762	1	404.814	-0.442031
MGA	0.000838774	0.0281079	11.3226	1	404.814	-0.457187
TMEM87A	1.68545e-05	0.00273637	18.9691	1	404.814	-0.448263
LRRC57	0.000442357	0.0193846	12.55	1	404.814	-0.580668
BLOC1S6	9.30049e-05	0.00758697	15.585	1	404.814	-0.417678
TMOD3	0.000137476	0.00935355	14.8191	1	404.814	-0.378674
RPLP1	0.000109666	0.00825977	15.2616	1	404.814	0.281297
CSK	0.0019035	0.0464192	9.76822	1	404.814	-0.276932
PSMA4	0.00100857	0.0317755	10.9711	1	404.814	-0.280393
FAH	0.00065952	0.0249016	11.7825	1	404.814	1.03792
UNC45A	0.000678654	0.0252631	11.7277	1	404.814	-0.341772
CHD2	0.000160133	0.0101432	14.5211	1	404.814	-0.455593
MEF2A	0.00100028	0.0316523	10.9868	1	404.814	-0.499281
SNHG19	0.00195799	0.0472695	9.71508	1	404.814	-0.927057
LINC00921	0.00211241	0.0492745	9.57228	1	404.814	-0.703419
NUDT16L1	6.13902e-05	0.00584055	16.4027	1	404.814	-0.411013
METTL22	9.61112e-05	0.00765978	15.5205	1	404.814	-0.634195
ARL6IP1	0.000386451	0.0177578	12.8106	1	404.814	-0.271864
THUMPD1	9.33878e-05	0.00758697	15.5769	1	404.814	-0.386731
COG7	0.00142805	0.0388176	10.3109	1	404.814	-0.480096
SGF29	0.00200691	0.0478121	9.66863	1	404.814	0.320899
SPN	0.000187524	0.0112057	14.2132	1	404.814	-0.349055
C16orf54	0.00117278	0.0346822	10.6843	1	404.814	-0.619276
TMEM219	2.83508e-05	0.00369352	17.9327	1	404.814	0.305766
ITGAL	0.000560033	0.0223719	12.0962	1	404.814	-0.341382
ZNF764	0.000943905	0.0303329	11.0974	1	404.814	-0.788974
SRCAP	0.000111391	0.00834627	15.231	1	404.814	-0.485184
FUS	2.61701e-08	5.40637e-05	32.2293	1	404.814	-0.427788
ITGAX	3.5176e-06	0.00121114	22.121	1	404.814	-1.90053
VPS35	3.72068e-05	0.00433909	17.393	1	404.814	-0.389766
DNAJA2	0.000438448	0.0192717	12.5671	1	404.814	-0.261908
HERPUD1	4.1955e-06	0.00131894	21.7643	1	404.814	0.65541
PDP2	2.77299e-05	0.00368042	17.9768	1	404.814	-1.2652
SLC7A6	0.000807643	0.0278048	11.3949	1	404.814	-0.592038
NIP7	0.00166286	0.0429699	10.0231	1	404.814	-0.357679
CYB5B	0.000398984	0.0179355	12.749	1	404.814	-0.335062
NFAT5	2.02075e-06	0.000942649	23.2459	1	404.814	-0.735729
TERF2IP	6.62804e-05	0.00610497	16.2515	1	404.814	-0.346869
SNAI3	0.00165443	0.0429529	10.0327	1	404.814	0.765472
TCF25	5.60938e-06	0.00146759	21.1778	1	404.814	-0.476015
GLOD4	7.43066e-05	0.00659232	16.0263	1	404.814	-0.340301
SMYD4	0.000673693	0.0251738	11.7418	1	404.814	-0.510098
NLRP1	0.000366834	0.0172794	12.9113	1	404.814	-0.381958
ALOX12-AS1	0.000280894	0.0148791	13.4278	1	404.814	-0.448114
SLC16A13	0.0004274	0.0188827	12.6163	1	404.814	-0.942969
SLC47A1	4.76553e-05	0.00508875	16.9029	1	404.814	-3.17924
WSB1	2.05199e-05	0.00304457	18.5764	1	404.814	-0.46342
KIAA0100	0.00139043	0.0382991	10.3614	1	404.814	-0.435186
RPL23A	5.88231e-06	0.00146759	21.082	1	404.814	0.292848
CRLF3	0.00132515	0.037282	10.4525	1	404.814	-0.317027
TAF15	0.000205831	0.0117692	14.0318	1	404.814	-0.342325
SYNRG	0.000426225	0.0188827	12.6216	1	404.814	-0.348845
CWC25	0.000314352	0.015856	13.2098	1	404.814	-0.431677
RPL19	1.77752e-05	0.00276361	18.8629	1	404.814	0.343514
STAT3	0.00166446	0.0429699	10.0213	1	404.814	-0.264378
NPEPPS	0.000734308	0.0264815	11.5768	1	404.814	-0.395766
KPNB1	0.000107282	0.00816532	15.3047	1	404.814	-0.370798
SPOP	0.000310569	0.0158138	13.2333	1	404.814	-0.415512
LUC7L3	8.47781e-09	3.06494e-05	34.6027	1	404.814	-0.603504
SRSF1	3.49588e-06	0.00121114	22.1335	1	404.814	-0.458914
NOL11	0.00117038	0.0346821	10.6882	1	404.814	-0.349428
SLC16A5	0.000226864	0.0127158	13.8425	1	404.814	-10
GRB2	0.000463712	0.0200171	12.4592	1	404.814	-0.266124
MYO15B	0.00020996	0.0118702	13.9931	1	404.814	-1.79995
RNF213	0.00135962	0.0378386	10.4039	1	404.814	-0.365276
LPIN2	0.000235246	0.0130341	13.772	1	404.814	-0.46513
MPPE1	0.00146033	0.0394725	10.2686	1	404.814	-0.298513
ROCK1	0.000688339	0.025458	11.7006	1	404.814	-0.30874
KLHL14	0.000891122	0.029155	11.2071	1	404.814	-10
MAPRE2	7.09501e-07	0.000451834	25.3834	1	404.814	-0.485625
ZNF397	4.92945e-06	0.00140302	21.4386	1	404.814	-0.820853
PSTPIP2	0.000112499	0.00838583	15.2116	1	404.814	-0.792944
RPL17	8.2556e-07	0.000477537	25.073	1	404.814	0.279128
ME2	0.00214525	0.0492745	9.54328	1	404.814	-0.351881
PMAIP1	0.00102169	0.0320491	10.9465	1	404.814	-1.02387
VPS4B	3.65357e-06	0.0012287	22.0442	1	404.814	-0.478316
LINC00909	0.000245406	0.0134425	13.6899	1	404.814	-0.530265
SAFB2	0.00180119	0.0446011	9.87233	1	404.814	-0.30809
ZNF426	0.00106951	0.0330475	10.8595	1	404.814	-0.540631
KRI1	0.000872817	0.0286209	11.2467	1	404.814	-0.336033
ILF3	2.30754e-05	0.0032715	18.3424	1	404.814	-0.302008
SMARCA4	0.000311869	0.0158243	13.2252	1	404.814	-0.426092
LDLR	0.000179278	0.0109853	14.3008	1	404.814	-0.812513
ZNF439	0.0013176	0.0372432	10.4634	1	404.814	-1.0286
ZNF844	0.000360968	0.0171195	12.9424	1	404.814	-1.44733
C19orf53	0.000361072	0.0171195	12.9418	1	404.814	0.253312
RPL18A	0.000539983	0.0218296	12.1663	1	404.814	0.260969
KXD1	0.00154896	0.041072	10.1571	1	404.814	0.327939
PBX4	0.000673556	0.0251738	11.7422	1	404.814	0.590867
ZNF738	0.00110978	0.0338576	10.7892	1	404.814	-0.633729
TDRD12	0.00130668	0.0370607	10.4791	1	404.814	-10
CEP89	0.000125809	0.00892678	14.9926	1	404.814	-0.70105
ZNF302	7.1064e-06	0.0016312	20.7011	1	404.814	-0.543241
PSENEN	0.000455643	0.0197884	12.493	1	404.814	-0.354257
ZFP14	3.495e-05	0.00412275	17.5171	1	404.814	-0.6692
ZNF607	0.00127656	0.0364829	10.5234	1	404.814	-1.39263
NFKBIB	0.000781092	0.0272835	11.4587	1	404.814	-0.418042
FCGBP	0.0015653	0.0413061	10.1373	1	404.814	1.28372
ZNF221	0.00216381	0.0495107	9.5271	1	404.814	-2.0451
PPM1N	0.000102626	0.00792075	15.3918	1	404.814	-0.903461
SLC1A5	0.000144534	0.0096348	14.7213	1	404.814	-0.675893
ZNF528	0.000686005	0.0254367	11.7071	1	404.814	-0.915374
ZNF677	1.15481e-05	0.00228763	19.7258	1	404.814	-1.4208
MYADM	0.00147933	0.0397632	10.2441	1	404.814	-0.460844
RPS9	7.2734e-05	0.00653296	16.0685	1	404.814	0.301837
LENG8	0.00123414	0.0358275	10.5875	1	404.814	-0.490407
LILRA1	9.8399e-06	0.00209257	20.0469	1	404.814	-2.09929
KIR2DL1	0.000694164	0.0256079	11.6844	1	404.814	-3.20773
KIR3DL1	0.000142363	0.0095754	14.7508	1	404.814	-2.89769
SYT5	0.00193453	0.0468707	9.73777	1	404.814	-2.97773
RPL28	9.64027e-05	0.00765978	15.5145	1	404.814	0.254954
ZNF587	0.000766928	0.0269843	11.4937	1	404.814	-0.791503
UBE2M	0.00161951	0.0421976	10.073	1	404.814	0.813534
CSNK2A1	0.000759229	0.0269098	11.513	1	404.814	-0.373995
RRBP1	0.000399366	0.0179355	12.7472	1	404.814	-0.528216
XRN2	1.41848e-05	0.00255473	19.3139	1	404.814	-0.350245
RBM39	3.05794e-07	0.000260122	27.1144	1	404.814	-0.431521
TOP1	0.00113543	0.0342073	10.7458	1	404.814	-0.349949
PLCG1	0.00105053	0.0326703	10.8936	1	404.814	-0.384016
CHD6	0.000186418	0.0112004	14.2247	1	404.814	-0.500536
STK4	1.00235e-05	0.00210072	20.0098	1	404.814	-0.381614
ZMYND8	7.92931e-05	0.00686621	15.8985	1	404.814	-0.52627
PTPN1	0.000128045	0.00903245	14.9582	1	404.814	-0.352025
DIDO1	5.06262e-05	0.00526695	16.7833	1	404.814	-0.374314
U2AF1L5	0.000145245	0.0096348	14.7117	1	404.814	10
NRIP1	0.000179048	0.0109853	14.3033	1	404.814	-1.48976
ADAMTS1	0.00139706	0.0384086	10.3524	1	404.814	-1.54944
LTN1	0.00155074	0.041072	10.155	1	404.814	-0.516243
USP16	0.00037351	0.01748	12.8764	1	404.814	-0.300523
IFNAR2	0.00106405	0.0329491	10.8692	1	404.814	-0.326845
SON	2.32423e-06	0.00098855	22.9615	1	404.814	-0.405587
MCM3AP-AS1	0.000600038	0.0231811	11.9638	1	404.814	-0.972323
DIP2A	3.06368e-05	0.00380048	17.7786	1	404.814	-0.672188
PRMT2	5.28434e-05	0.00530672	16.6986	1	404.814	-0.437509
ATP6V1E1	0.00213033	0.0492745	9.5564	1	404.814	-0.318492
PEX26	5.99535e-06	0.00146759	21.0436	1	404.814	-0.604553
LINC00896	0.000144908	0.0096348	14.7162	1	404.814	-2.82234
THAP7	0.000552165	0.0221187	12.1234	1	404.814	0.372852
CABIN1	0.00115134	0.0343997	10.7193	1	404.814	-0.377181
MORC2-AS1	0.000859849	0.0284419	11.2752	1	404.814	3.55557
PDXP	0.000208767	0.0118702	14.0042	1	404.814	1.64833
DDX17	0.000167408	0.0104363	14.4344	1	404.814	-0.580812
APOBEC3D	6.42635e-09	3.06494e-05	35.1887	1	404.814	-1.01955
TNRC6B	0.000125568	0.00892678	14.9964	1	404.814	-0.49206
EP300	0.000316489	0.0158637	13.1967	1	404.814	-0.512574
TBC1D22A	0.000241469	0.0133278	13.7213	1	404.814	-0.402403
MLC1	0.000906622	0.0295285	11.1742	1	404.814	-0.916608
RBBP7	0.000593747	0.0231433	11.984	1	404.814	-0.297665
SH3KBP1	0.000428292	0.0188827	12.6123	1	404.814	-0.314559
PLP2	0.00198863	0.0476353	9.68585	1	404.814	0.4675
PHF8	0.00148247	0.0397735	10.2401	1	404.814	-0.493379
UBQLN2	0.00195283	0.0472239	9.72004	1	404.814	-0.319606
FTX	0.00203836	0.0480768	9.63938	1	404.814	-0.636595
ARMCX3	7.16548e-05	0.00651698	16.0979	1	404.814	-0.499309
ZMAT1	0.00113984	0.0342687	10.7384	1	404.814	-0.806096
MORF4L2	0.00118333	0.0348516	10.6673	1	404.814	-0.365954
AMMECR1	0.00083968	0.0281079	11.3206	1	404.814	-0.480256
LAMP2	0.0001773	0.010957	14.3224	1	404.814	-0.455302
MCTS1	0.00171091	0.0435589	9.96932	1	404.814	-0.303738
C1GALT1C1	0.00136918	0.0379305	10.3906	1	404.814	-0.475259
THOC2	0.000461768	0.0199929	12.4673	1	404.814	-0.375289
STK26	0.00081598	0.0278957	11.3752	1	404.814	-0.332881
RAP2C-AS1	0.00150412	0.0402053	10.2127	1	404.814	-0.898701
TKTL1	0.00133558	0.0374027	10.4377	1	404.814	1.27779
MT-ND1	0.000702013	0.0257008	11.6629	1	404.814	0.305624

[truncated: 13 more sheets: CD8 Tn, DC, MAIT, Mono classical, Mono non-classical, NK CD56-high, NK CD56-low, NKT, PC, pDC, Tdn, Tgd, Treg]
