# Supplementary material for: An integrated single-cell atlas of blood immune cells in aging
Source: NPJ Aging. 2024 Nov 29;10(1):59. doi: 10.1038/s41514-024-00185-x (PMC11606963; doi:10.1038/s41514-024-00185-x)
Supplement: Supplementary file 15 — Table S14 [file 41514_2024_185_MOESM15_ESM.xlsx]

## Sheet: Legend
Supplementary table 14	Differentially expressed genes detected by pseudobulk in ageing in HRA003766

## Sheet: B naive
name	pval	adj_pval	f_statistic	df1	df2	lfc
AAK1	2.04579e-06	0.0295842	26.7559	1	71.0263	1.15198

## Sheet: CD4 Tcm
name	pval	adj_pval	f_statistic	df1	df2	lfc
EXOSC10	0.000280754	0.0460682	14.6103	1	71.0263	0.855006
COPA	1.88764e-05	0.0160571	21.0367	1	71.0263	0.682622
C1orf74	0.000306983	0.0473322	14.4074	1	71.0263	2.44122
FAM228B	7.98191e-05	0.0320925	17.5336	1	71.0263	1.09843
PLB1	5.97285e-05	0.02834	18.2251	1	71.0263	-3.20911
PUS10	0.00022775	0.0433355	15.088	1	71.0263	1.17573
LINC00342	9.91027e-05	0.0329867	17.0219	1	71.0263	1.10405
SNRNP200	0.000207949	0.0429593	15.2968	1	71.0263	0.6037
ZAP70	0.000244335	0.0444674	14.9272	1	71.0263	0.954633
CASP8	7.05402e-05	0.0308717	17.8275	1	71.0263	0.567605
ICA1L	0.000171114	0.0412414	15.7464	1	71.0263	-1.41801
ATG9A	0.000148338	0.0393975	16.0777	1	71.0263	1.11276
KAT2B	8.04537e-05	0.0320925	17.5148	1	71.0263	0.691988
ZNF621	0.000273715	0.0460682	14.6681	1	71.0263	1.00252
RBM5	1.3582e-05	0.0147632	21.8593	1	71.0263	0.706915
ANAPC4	0.000100368	0.0329867	16.992	1	71.0263	0.783781
CCNI	0.000200854	0.0429593	15.3766	1	71.0263	-0.618662
PPP3CA	1.96706e-06	0.00697657	26.8605	1	71.0263	0.778549
GSTCD	7.28219e-06	0.00980391	23.4402	1	71.0263	1.62628
RPS3A	3.53951e-05	0.0222543	19.4894	1	71.0263	-1.04752
BRD9	4.23506e-05	0.0244973	19.0535	1	71.0263	0.794886
EMB	0.000182782	0.0419275	15.594	1	71.0263	0.540573
WDR41	0.000180955	0.0419275	15.6172	1	71.0263	1.41476
CAST	8.8633e-07	0.00640861	29.0113	1	71.0263	0.87859
ERAP1	1.67244e-05	0.0151157	21.3382	1	71.0263	0.847435
C5orf24	7.2584e-05	0.0308717	17.7595	1	71.0263	0.816597
FBXW11	0.000286712	0.0460682	14.5625	1	71.0263	0.587395
HIST1H2BG	7.45751e-06	0.00980391	23.3793	1	71.0263	-2.25194
HIST1H2BN	6.64228e-06	0.00980391	23.6761	1	71.0263	-2.26377
RPS10	3.5973e-06	0.0074315	25.2661	1	71.0263	-1.29672
MTCH1	7.18992e-06	0.00980391	23.4729	1	71.0263	0.678106
UBR2	5.85908e-05	0.02834	18.2712	1	71.0263	0.650907
PRIM2	0.000110643	0.0347827	16.7628	1	71.0263	0.675638
OGFRL1	0.000220478	0.0432235	15.1624	1	71.0263	1.1
ATG5	1.84596e-06	0.00697657	27.03	1	71.0263	0.652746
MYO1G	2.06138e-05	0.0165609	20.8182	1	71.0263	1.2838
ALKBH4	0.000243028	0.0444674	14.9394	1	71.0263	1.3181
ERICH1	3.29938e-05	0.0217459	19.6608	1	71.0263	0.721491
NUGGC	0.00011344	0.0349033	16.7042	1	71.0263	1.80361
LETM2	0.000202812	0.0429593	15.3543	1	71.0263	-2.01709
RPS20	0.00027348	0.0460682	14.6701	1	71.0263	-0.663913
UHRF2	9.44899e-05	0.0325338	17.1343	1	71.0263	0.532742
TLN1	0.000155291	0.0393975	15.9713	1	71.0263	0.658292
MEGF9	4.78075e-05	0.0254781	18.7604	1	71.0263	1.08161
RALGDS	0.000281221	0.0460682	14.6065	1	71.0263	0.818433
RABL6	0.000131536	0.038043	16.3578	1	71.0263	0.79766
ILK	9.028e-05	0.0325338	17.2419	1	71.0263	0.805849
FAM111A	8.99711e-06	0.0108423	22.9004	1	71.0263	0.812662
CREBZF	0.000221184	0.0432235	15.1551	1	71.0263	0.797097
SLC2A3	0.000120457	0.0362901	16.5635	1	71.0263	-1.15165
EPS8	0.000249452	0.0444674	14.8798	1	71.0263	-2.04227
STX2	0.000154509	0.0393975	15.983	1	71.0263	0.776696
KATNAL1	0.000130729	0.038043	16.3722	1	71.0263	1.44827
RIPK3	3.78224e-05	0.0227896	19.3279	1	71.0263	1.57806
MNAT1	0.000178779	0.0419275	15.6451	1	71.0263	0.74083
FAM161B	2.4122e-06	0.00697657	26.3184	1	71.0263	-2.31853
SLC25A29	0.000206127	0.0429593	15.317	1	71.0263	3.23071
NIPA1	0.000153909	0.0393975	15.9921	1	71.0263	1.05813
PIGB	0.000149411	0.0393975	16.061	1	71.0263	0.852432
MMP25-AS1	2.88004e-05	0.0208241	19.9935	1	71.0263	1.19725
MON1B	0.000192825	0.0422491	15.4706	1	71.0263	0.763973
MBTPS1	4.93317e-05	0.0254781	18.6847	1	71.0263	0.716241
GPS2	9.05978e-05	0.0325338	17.2336	1	71.0263	0.57259
ACAP1	0.000218123	0.0432235	15.1871	1	71.0263	0.527792
CHD3	3.30828e-05	0.0217459	19.6542	1	71.0263	0.778065
LRRC75A	4.47865e-05	0.0249099	18.9181	1	71.0263	-1.03265
ATAD5	1.63316e-05	0.0151157	21.3975	1	71.0263	1.10182
SLFN12L	0.000281742	0.0460682	14.6023	1	71.0263	0.781349
AATF	0.000312773	0.0476107	14.3651	1	71.0263	0.618929
ABCA10	0.000185559	0.0419275	15.5592	1	71.0263	2.0545
RHBDF2	8.38343e-05	0.0320925	17.4172	1	71.0263	1.8336
RNF213	0.000109584	0.0347827	16.7853	1	71.0263	0.641381
HGS	2.67696e-05	0.0203744	20.1731	1	71.0263	0.900112
MYO1F	0.000305318	0.0473322	14.4198	1	71.0263	1.36164
ACTN4	3.02582e-06	0.00729273	25.72	1	71.0263	1.24023
RPS11	0.000189262	0.0421064	15.5136	1	71.0263	-0.703007
ZNF616	0.000250595	0.0444674	14.8693	1	71.0263	2.47815
RPS9	0.000224355	0.0432586	15.1225	1	71.0263	-0.687351
HSPBP1	0.000247196	0.0444674	14.9006	1	71.0263	-1.44952
ZNF17	0.000170891	0.0412414	15.7494	1	71.0263	2.57883
C20orf194	0.000280968	0.0460682	14.6086	1	71.0263	1.20981
RRBP1	0.000148256	0.0393975	16.079	1	71.0263	1.16291
APMAP	0.000284098	0.0460682	14.5834	1	71.0263	1.08272
DBNDD2	0.00021603	0.0432235	15.2092	1	71.0263	-1.86325
PFKL	9.24177e-05	0.0325338	17.1866	1	71.0263	0.927129
APOL2	6.07524e-05	0.02834	18.1843	1	71.0263	1.17927
DDX17	0.000307671	0.0473322	14.4023	1	71.0263	0.462097
MIRLET7BHG	0.000252149	0.0444674	14.8552	1	71.0263	1.49716
ARSD	6.62563e-05	0.0299416	17.977	1	71.0263	3.62349
EIF2S3	0.000159178	0.0396875	15.9139	1	71.0263	-0.571107
YIPF6	8.43313e-05	0.0320925	17.4032	1	71.0263	0.884958
RPS4X	0.000137598	0.0390158	16.2527	1	71.0263	-0.855104
FLNA	0.000295793	0.0470051	14.4917	1	71.0263	1.16011
MT-CO2	1.42926e-05	0.0147632	21.7313	1	71.0263	0.641456
MT-ND4L	7.98899e-08	0.00115529	35.8235	1	71.0263	1.12596

## Sheet: CD4 Tem
name	pval	adj_pval	f_statistic	df1	df2	lfc
OTULIN	9.6347e-06	0.0278655	22.7264	1	71.0263	0.627732
MEGF9	1.83341e-05	0.0331412	21.1092	1	71.0263	1.01618
PPP1R14B	3.10726e-05	0.0499267	19.8074	1	71.0263	-0.768633
ARGLU1	3.00031e-06	0.0144625	25.7423	1	71.0263	0.425005
SLC25A29	1.05007e-07	0.0015185	35.0249	1	71.0263	3.21422
CHD3	1.77335e-05	0.0331412	21.1922	1	71.0263	0.720002
RRBP1	1.26373e-05	0.0304581	22.0406	1	71.0263	0.992843
MIRLET7BHG	1.48992e-06	0.0107729	27.6042	1	71.0263	1.60402
MT-ND4L	6.92448e-06	0.0250337	23.5693	1	71.0263	0.84661

## Sheet: CD4 Tn
name	pval	adj_pval	f_statistic	df1	df2	lfc
TNFRSF18	1.74087e-06	7.69869e-05	27.1867	1	71.0263	4.02644
TNFRSF4	0.000838562	0.00901595	12.1684	1	71.0263	1.80673
SDF4	0.00372704	0.0273726	8.99692	1	71.0263	0.480287
ACAP3	0.000673897	0.00763134	12.6486	1	71.0263	1.18033
CCNL2	0.00297631	0.0229427	9.46306	1	71.0263	0.525324
MMP23B	4.30599e-06	0.000156455	24.7967	1	71.0263	3.22752
CDK11B	0.000101985	0.00183662	16.9543	1	71.0263	0.808743
CDK11A	0.000350043	0.00469571	14.1104	1	71.0263	0.775695
NADK	0.000135859	0.00231135	16.2823	1	71.0263	0.6421
GNB1	0.000920694	0.00971617	11.9643	1	71.0263	0.516199
RER1	0.000689791	0.00776874	12.5972	1	71.0263	0.392426
PANK4	0.00525061	0.034942	8.29528	1	71.0263	0.803037
WRAP73	0.00620693	0.0393332	7.9566	1	71.0263	0.63525
SMIM1	0.00155203	0.0140538	10.8369	1	71.0263	-2.32362
KCNAB2	3.20526e-05	0.000764139	19.7315	1	71.0263	0.880205
RPL22	0.000214557	0.00328389	15.2249	1	71.0263	-0.765222
GPR153	0.000399766	0.00515701	13.8112	1	71.0263	4.04987
CLSTN1	0.00329558	0.0248215	9.25134	1	71.0263	0.593548
KIF1B	3.76806e-05	0.000863548	19.3371	1	71.0263	0.957711
CASZ1	0.00245272	0.0198271	9.86755	1	71.0263	1.26704
EXOSC10	0.000131857	0.00225922	16.3521	1	71.0263	0.679718
FBXO6	0.000786775	0.0086259	12.308	1	71.0263	1.46369
TNFRSF1B	1.5202e-13	3.14051e-10	82.8367	1	71.0263	2.13739
VPS13D	0.00433866	0.0305104	8.68454	1	71.0263	0.420211
PRDM2	0.00101696	0.0103685	11.7479	1	71.0263	0.410673
FHAD1	0.00514502	0.0344454	8.33657	1	71.0263	3.29289
EFHD2	4.39618e-10	1.09858e-07	52.2993	1	71.0263	2.74382
SZRD1	0.0064051	0.0401318	7.89328	1	71.0263	0.431681
ARHGEF10L	0.00414301	0.029501	8.77918	1	71.0263	5.01996
IFFO2	5.67211e-06	0.000196231	24.0826	1	71.0263	1.31285
UBR4	0.0013295	0.0125762	11.1687	1	71.0263	0.559288
TMCO4	0.000311335	0.00431247	14.3755	1	71.0263	1.10518
CAMK2N1	0.000789557	0.00864983	12.3003	1	71.0263	2.06728
EIF4G3	1.02881e-05	0.0003119	22.56	1	71.0263	1.12178
LUZP1	1.31602e-07	1.02317e-05	34.3703	1	71.0263	1.07546
ID3	0.00757607	0.0450483	7.55655	1	71.0263	-0.781246
RPL11	0.000184822	0.00293061	15.5683	1	71.0263	-0.758709
IFNLR1	0.00153954	0.0139778	10.8542	1	71.0263	1.61286
RUNX3	6.66991e-07	3.55917e-05	29.791	1	71.0263	1.20608
RSRP1	0.00227437	0.0187086	10.0262	1	71.0263	0.508591
TMEM50A	0.000116351	0.0020544	16.6447	1	71.0263	0.548271
STMN1	0.000246205	0.00362195	14.9097	1	71.0263	-0.927563
SH3BGRL3	6.24591e-06	0.000210051	23.8343	1	71.0263	0.80622
ZNF683	0.00118223	0.0115727	11.4217	1	71.0263	4.96655
HMGN2	0.0082424	0.0478163	7.3885	1	71.0263	-0.404515
RPS6KA1	3.35269e-05	0.000792274	19.6216	1	71.0263	1.02092
ZDHHC18	0.000230732	0.00344692	15.0582	1	71.0263	0.856028
GPN2	0.00455017	0.0314728	8.58711	1	71.0263	0.626008
WDTC1	0.0047581	0.032579	8.49584	1	71.0263	0.484129
SYTL1	0.000132086	0.00226047	16.348	1	71.0263	0.629802
FGR	8.64862e-09	1.19112e-06	42.5609	1	71.0263	3.80536
STX12	0.000881534	0.00939416	12.0592	1	71.0263	0.505314
EYA3	0.00174155	0.0152911	10.5912	1	71.0263	0.497522
SESN2	0.00207529	0.0174279	10.2195	1	71.0263	1.35826
TRNAU1AP	0.000128057	0.00220987	16.4204	1	71.0263	0.694183
GMEB1	0.00414694	0.029501	8.77724	1	71.0263	0.502487
SRSF4	0.000345054	0.00464229	14.1428	1	71.0263	0.395934
MARCKSL1	4.26717e-05	0.000952323	19.0352	1	71.0263	-1.22993
ZBTB8OS	6.97991e-05	0.00137703	17.8527	1	71.0263	0.541769
RBBP4	0.00275514	0.0216415	9.6241	1	71.0263	0.350761
YARS	1.25805e-05	0.000359539	22.0519	1	71.0263	0.898588
RNF19B	0.000201363	0.00314892	15.3708	1	71.0263	1.22381
SFPQ	0.00476295	0.0325856	8.49376	1	71.0263	0.344201
AGO4	7.90589e-06	0.000251056	23.23	1	71.0263	1.01055
THRAP3	0.000130625	0.00224077	16.374	1	71.0263	0.424794
STK40	4.68019e-05	0.00102546	18.8117	1	71.0263	0.846122
MTF1	0.00266087	0.0210959	9.69687	1	71.0263	0.506212
MACF1	4.74499e-07	2.80071e-05	30.7335	1	71.0263	1.05879
ZNF684	0.00856586	0.0491746	7.31198	1	71.0263	0.862724
HIVEP3	0.0011828	0.0115727	11.4207	1	71.0263	1.08846
CCDC30	0.00277962	0.0217747	9.60562	1	71.0263	0.690048
SLC2A1	0.000437528	0.00550661	13.6087	1	71.0263	1.17847
ELOVL1	2.73436e-05	0.000673622	20.1209	1	71.0263	1.01063
SZT2	0.000306086	0.00425197	14.4141	1	71.0263	0.717748
KDM4A	0.00613178	0.0389423	7.98117	1	71.0263	0.633855
B4GALT2	0.00238633	0.0193869	9.92518	1	71.0263	2.85076
RNF220	0.00101818	0.010369	11.7453	1	71.0263	0.52529
RPS8	0.0050185	0.0337861	8.38723	1	71.0263	-0.56751
HECTD3	0.00820653	0.0477107	7.39717	1	71.0263	0.746148
GPBP1L1	0.000216884	0.0033084	15.2001	1	71.0263	0.544224
MAST2	0.000282194	0.0040404	14.5987	1	71.0263	1.25739
PIK3R3	8.99804e-06	0.000279229	22.9001	1	71.0263	2.46118
UQCRH	0.00365646	0.0269501	9.03637	1	71.0263	-0.675186
BEND5	0.00505664	0.0339797	8.37182	1	71.0263	-1.84901
EPS15	8.25121e-07	4.27673e-05	29.2069	1	71.0263	0.849583
NRDC	0.000918498	0.00970227	11.9695	1	71.0263	0.561814
BTF3L4	0.00230532	0.0189094	9.9978	1	71.0263	-0.43709
PODN	0.00110269	0.0109972	11.5724	1	71.0263	4.15685
SLC1A7	0.00571129	0.0370031	8.12473	1	71.0263	4.49956
LRP8	0.0065439	0.0407251	7.85014	1	71.0263	0.885458
SSBP3	0.00660941	0.0410209	7.8301	1	71.0263	1.1109
LEXM	1.70278e-05	0.000455156	21.2934	1	71.0263	3.86561
USP24	0.00027101	0.00391516	14.6907	1	71.0263	0.635016
MYSM1	1.88067e-05	0.000499934	21.0459	1	71.0263	0.662187
LINC01358	0.00858308	0.0492344	7.308	1	71.0263	1.30299
CACHD1	3.21134e-09	5.33784e-07	45.7066	1	71.0263	-2.58046
LRRC40	0.00567774	0.0369015	8.13665	1	71.0263	0.478424
SRSF11	0.00770607	0.0456337	7.52257	1	71.0263	0.354352
RABGGTB	0.00722603	0.0437043	7.65115	1	71.0263	0.402779
ST6GALNAC3	0.00125921	0.0121234	11.2856	1	71.0263	-1.69631
SSX2IP	0.000199297	0.00313541	15.3945	1	71.0263	1.05229
MCOLN2	3.38096e-09	5.55258e-07	45.5409	1	71.0263	3.49151
WDR63	1.57455e-05	0.000427197	21.4889	1	71.0263	2.59622
MCOLN3	0.00830666	0.0480875	7.37305	1	71.0263	1.50269
SH3GLB1	4.11882e-06	0.00015079	24.9125	1	71.0263	0.650952
LMO4	0.00828297	0.048008	7.37873	1	71.0263	0.747629
GBP3	0.000244083	0.00359805	14.9295	1	71.0263	0.79914
GBP5	1.71322e-06	7.59967e-05	27.2295	1	71.0263	1.81563
TGFBR3	7.71701e-09	1.11596e-06	42.9182	1	71.0263	3.28558
EPHX4	0.00441502	0.0308881	8.64881	1	71.0263	3.2062
GFI1	4.08108e-06	0.000149788	24.9365	1	71.0263	1.74466
RPL5	0.00476357	0.0325856	8.49349	1	71.0263	-0.682025
GCLM	2.08393e-05	0.000542987	20.7912	1	71.0263	0.898535
CNN3	0.00112475	0.0111557	11.5295	1	71.0263	-2.02951
MFSD14A	0.00119808	0.0116748	11.393	1	71.0263	0.449731
VAV3	1.09522e-05	0.000326555	22.4016	1	71.0263	1.53111
SLC25A24	1.49044e-05	0.000410539	21.6262	1	71.0263	1.29262
PRPF38B	0.000450308	0.00563947	13.5443	1	71.0263	0.616575
TMEM167B	0.00481652	0.0328208	8.47094	1	71.0263	0.547851
GNAI3	0.000661286	0.00754168	12.6903	1	71.0263	0.497458
CD53	0.000486103	0.0059979	13.3733	1	71.0263	0.422969
RAP1A	0.00320584	0.0243103	9.30861	1	71.0263	0.407989
KCND3	0.00765586	0.0454294	7.53562	1	71.0263	-2.23378
CAPZA1	1.12967e-07	8.97589e-06	34.8126	1	71.0263	0.541886
RHOC	5.43042e-07	3.00879e-05	30.3589	1	71.0263	2.71708
SLC16A1-AS1	0.000341309	0.00462142	14.1675	1	71.0263	0.854924
PHTF1	2.48522e-07	1.70326e-05	32.5502	1	71.0263	1.4498
PTPN22	2.56284e-08	2.62845e-06	39.2142	1	71.0263	1.58376
AP4B1	5.55195e-06	0.000192997	24.1379	1	71.0263	1.14251
HIPK1-AS1	0.00509077	0.0341612	8.35813	1	71.0263	-2.08935
TSPAN2	2.51436e-07	1.7151e-05	32.5171	1	71.0263	2.55632
VANGL1	0.000337725	0.0045944	14.1913	1	71.0263	2.10435
SLC22A15	0.00355212	0.0262882	9.09617	1	71.0263	4.05579
CD58	3.66464e-14	1.05989e-10	89.0554	1	71.0263	2.78
CD2	0.00182868	0.0158541	10.4874	1	71.0263	0.920292
CD101	0.000408094	0.00523404	13.7649	1	71.0263	2.03548
MAN1A2	0.00441921	0.0309016	8.64687	1	71.0263	0.495495
GDAP2	0.000160123	0.00265132	15.9002	1	71.0263	0.752372
NOTCH2	0.00290509	0.0225258	9.51352	1	71.0263	0.488931
SRGAP2C	0.000294368	0.00415628	14.5027	1	71.0263	0.807484
CD160	0.00662234	0.0410659	7.82618	1	71.0263	1.82006
RNF115	0.00040827	0.00523404	13.7639	1	71.0263	0.629186
PIAS3	2.02349e-05	0.000530888	20.8642	1	71.0263	1.15639
NBPF10	0.00672284	0.0415288	7.79591	1	71.0263	1.29909
NBPF12	0.00450457	0.0312575	8.60771	1	71.0263	0.610802
BCL9	0.00414062	0.029501	8.78037	1	71.0263	-0.816621
NBPF11	0.00868138	0.0495819	7.28539	1	71.0263	0.42501
NBPF14	0.000746577	0.00829843	12.4231	1	71.0263	0.752482
HIST2H2AC	0.00632252	0.0397867	7.91942	1	71.0263	0.813617
OTUD7B	0.0052571	0.0349691	8.29277	1	71.0263	1.11961
VPS45	0.00271789	0.02143	9.65254	1	71.0263	0.827135
PRPF3	0.0011099	0.0110387	11.5582	1	71.0263	0.473267
CTSS	8.3899e-06	0.000263181	23.0784	1	71.0263	0.655755
PSMD4	0.000230263	0.00344692	15.0629	1	71.0263	0.453898
S100A11	0.000202197	0.00315268	15.3613	1	71.0263	1.03419
S100A4	7.73276e-08	6.69602e-06	35.9191	1	71.0263	1.80693
S100A2	0.00386238	0.0280155	8.92341	1	71.0263	10
SLC27A3	6.43159e-08	5.70596e-06	36.4615	1	71.0263	2.20295
DENND4B	3.76475e-06	0.000142146	25.1471	1	71.0263	0.921945
NUP210L	0.00262725	0.0209255	9.72348	1	71.0263	-0.950813
TPM3	0.000769122	0.00848381	12.3578	1	71.0263	0.452407
UBAP2L	0.00400232	0.0287966	8.85017	1	71.0263	0.368889
ATP8B2	2.1407e-05	0.000552798	20.7246	1	71.0263	0.705569
ADAM15	0.000379664	0.00497886	13.9273	1	71.0263	1.54957
TRIM46	0.00522778	0.0348242	8.30413	1	71.0263	1.2818
MUC1	0.00569979	0.0369493	8.12881	1	71.0263	3.33482
SYT11	7.70099e-10	1.59092e-07	50.4023	1	71.0263	2.78412
PMF1	0.00651337	0.0406166	7.85954	1	71.0263	0.428252
C1orf61	0.000360628	0.00478884	14.0432	1	71.0263	2.21705
MEF2D	0.00668165	0.0413147	7.80825	1	71.0263	0.661825
SH2D2A	2.44796e-06	0.0001	26.2794	1	71.0263	2.1587
ETV3	0.00132972	0.0125762	11.1684	1	71.0263	0.642684
FCRL3	2.46189e-06	0.000100286	26.2644	1	71.0263	2.92566
PYHIN1	1.02889e-10	3.62899e-08	57.3583	1	71.0263	2.79425
IFI16	1.9846e-08	2.20764e-06	39.9924	1	71.0263	0.971501
AIM2	6.35672e-06	0.000212297	23.789	1	71.0263	3.38605
FCRL6	1.23751e-06	5.90469e-05	28.1045	1	71.0263	4.96309
SLAMF8	0.0036722	0.0270385	9.0275	1	71.0263	2.83292
TAGLN2	0.00723732	0.0437206	7.64803	1	71.0263	0.457157
COPA	0.00360426	0.0266196	9.06606	1	71.0263	0.391981
NCSTN	0.000924804	0.00974042	11.9546	1	71.0263	0.626383
SLAMF6	1.8461e-07	1.36206e-05	33.397	1	71.0263	1.23432
CD84	0.000230572	0.00344692	15.0598	1	71.0263	1.37286
SLAMF1	0.00104238	0.0105503	11.6943	1	71.0263	1.01781
SLAMF7	3.3136e-12	2.8187e-09	70.1984	1	71.0263	4.20694
CD244	0.000237686	0.00352532	14.9903	1	71.0263	1.31323
ARHGAP30	0.000324025	0.00444566	14.285	1	71.0263	0.565746
ADAMTS4	0.00703556	0.0429832	7.70467	1	71.0263	1.957
FCGR2A	0.00239141	0.0194064	9.92071	1	71.0263	3.80109
FCGR3A	1.0807e-06	5.31565e-05	28.4715	1	71.0263	4.03193
FCGR3B	0.000364707	0.00483412	14.0178	1	71.0263	10
FCRLB	0.000629866	0.00726355	12.7978	1	71.0263	2.46989
UAP1	0.00818815	0.0476691	7.40164	1	71.0263	0.645236
TMCO1	0.00303475	0.0232814	9.42259	1	71.0263	0.358192
UCK2	0.00152248	0.0138906	10.878	1	71.0263	1.99001
SFT2D2	2.96589e-06	0.000115918	25.7727	1	71.0263	0.566574
XCL2	8.12515e-05	0.00155215	17.4914	1	71.0263	3.73684
PRRC2C	0.00067343	0.00763134	12.6501	1	71.0263	0.395238
VAMP4	0.00100551	0.0103126	11.7725	1	71.0263	0.555135
FASLG	7.397e-08	6.44386e-06	36.0495	1	71.0263	4.86904
ZBTB37	0.00023623	0.00350732	15.0043	1	71.0263	0.71019
RC3H1	0.000447661	0.00561947	13.5575	1	71.0263	0.503828
RABGAP1L	1.43229e-06	6.74667e-05	27.7103	1	71.0263	1.06401
GPR52	0.00447936	0.0311573	8.6192	1	71.0263	2.57457
KIAA0040	0.00158783	0.0142885	10.7882	1	71.0263	0.545999
CEP350	0.00676836	0.0417209	7.78235	1	71.0263	0.38911
QSOX1	0.00244569	0.0197913	9.87358	1	71.0263	0.837671
MR1	0.000226416	0.00342132	15.1015	1	71.0263	0.552116
GLUL	5.71361e-06	0.000197195	24.0638	1	71.0263	1.58948
COLGALT2	0.000549967	0.00655653	13.0985	1	71.0263	3.2826
TSEN15	0.000603855	0.00703088	12.8911	1	71.0263	0.562959
C1orf21	1.46122e-06	6.83843e-05	27.6565	1	71.0263	4.21535
UCHL5	0.000371339	0.00489958	13.9772	1	71.0263	0.623747
CDC73	0.00570013	0.0369493	8.12869	1	71.0263	0.35189
CFH	1.39849e-05	0.000389665	21.7859	1	71.0263	3.32537
DENND1B	0.00280941	0.0219724	9.58337	1	71.0263	0.658127
NEK7	0.00139905	0.0130721	11.0592	1	71.0263	0.458849
PTPRC	0.000511184	0.00617927	13.2612	1	71.0263	0.46869
DDX59	0.0081312	0.0474529	7.41553	1	71.0263	0.610877
KIF21B	0.000828684	0.00892966	12.1943	1	71.0263	0.726748
PHLDA3	0.00169128	0.0150038	10.6536	1	71.0263	4.38297
PTPN7	1.01882e-06	5.06295e-05	28.6317	1	71.0263	1.25805
LGR6	1.06165e-05	0.000318518	22.4804	1	71.0263	4.91752
ATP2B4	9.88311e-09	1.29927e-06	42.1441	1	71.0263	1.82464
LAX1	4.1394e-05	0.000932396	19.1088	1	71.0263	1.08681
ZBED6	0.00330005	0.0248422	9.24853	1	71.0263	1.91474
SNRPE	0.00667218	0.0413034	7.81111	1	71.0263	-0.581784
SOX13	5.30379e-07	2.98436e-05	30.4243	1	71.0263	4.78557
RAB29	0.00139948	0.0130721	11.0585	1	71.0263	0.643367
SRGAP2	2.82858e-09	4.75629e-07	46.1161	1	71.0263	1.19728
MAPKAPK2	3.5776e-05	0.000831424	19.4633	1	71.0263	0.949333
IL24	0.00144973	0.0133959	10.9829	1	71.0263	-1.21223
CR2	0.00261442	0.0208649	9.73372	1	71.0263	-1.99559
CD46	0.000581707	0.00684464	12.9739	1	71.0263	0.38662
TRAF5	7.04257e-05	0.0013875	17.8314	1	71.0263	0.615438
SLC30A1	0.000552326	0.00657381	13.089	1	71.0263	1.2056
LPGAT1	3.65373e-10	9.60665e-08	52.9321	1	71.0263	1.60218
INTS7	0.00197877	0.0168304	10.3202	1	71.0263	0.770452
PPP2R5A	0.00211938	0.0176444	10.1751	1	71.0263	0.498929
BROX	0.00864379	0.0494845	7.294	1	71.0263	0.415251
CAPN2	7.22776e-11	2.82488e-08	58.6207	1	71.0263	1.71051
TP53BP2	1.09421e-06	5.34572e-05	28.4378	1	71.0263	0.946976
WDR26	0.00164702	0.0147283	10.7101	1	71.0263	0.422203
LBR	0.000174869	0.00282546	15.6962	1	71.0263	0.465664
H3F3A	0.000257674	0.00376386	14.8058	1	71.0263	-0.552417
ZNF678	0.000897748	0.00951784	12.0194	1	71.0263	0.847994
TRIM11	0.000626724	0.00723886	12.8089	1	71.0263	0.952943
RHOU	8.22906e-09	1.14424e-06	42.7166	1	71.0263	2.45896
CCSAP	0.000948281	0.00991611	11.9	1	71.0263	1.12641
TTC13	0.00100253	0.0102966	11.7789	1	71.0263	0.683109
GNPAT	0.00455062	0.0314728	8.58691	1	71.0263	0.465634
DISC1	0.00860478	0.0493198	7.30298	1	71.0263	-0.904319
TOMM20	0.0042649	0.0301643	8.71969	1	71.0263	-0.583262
LYST	0.000918116	0.00970227	11.9704	1	71.0263	1.26264
GPR137B	0.000208857	0.00323024	15.2868	1	71.0263	0.860284
ERO1B	0.00515414	0.0344905	8.33297	1	71.0263	0.552358
EDARADD	0.000291852	0.00413771	14.5222	1	71.0263	1.90007
LGALS8	0.00822372	0.0477411	7.39301	1	71.0263	0.393254
GREM2	2.9155e-06	0.000114568	25.8178	1	71.0263	3.5676
CHML	0.00801086	0.046996	7.44522	1	71.0263	-0.984425
HNRNPU	0.000606111	0.00705146	12.8829	1	71.0263	0.329267
SCCPDH	0.000380103	0.00497886	13.9247	1	71.0263	1.13277
PGBD2	0.0029795	0.022955	9.46083	1	71.0263	0.722034
RPS7	0.000505048	0.00615475	13.2881	1	71.0263	-0.760732
LINC00299	5.59283e-07	3.06598e-05	30.2773	1	71.0263	3.5588
CPSF3	0.00721717	0.0437043	7.65361	1	71.0263	0.461837
YWHAQ	2.01164e-05	0.000530845	20.8787	1	71.0263	0.803244
TAF1B	4.69257e-07	2.79256e-05	30.7644	1	71.0263	0.763741
KLF11	0.000478417	0.00592409	13.4089	1	71.0263	1.66789
RRM2	0.000478482	0.00592409	13.4086	1	71.0263	3.48731
PDIA6	0.000530628	0.00636798	13.1781	1	71.0263	0.693298
ROCK2	0.000214596	0.00328389	15.2245	1	71.0263	0.596089
GREB1	0.00280459	0.0219465	9.58695	1	71.0263	1.94143
LPIN1	0.000310492	0.00430492	14.3817	1	71.0263	0.618236
FAM49A	8.32574e-07	4.29995e-05	29.1823	1	71.0263	2.86933
WDR35	6.02887e-05	0.00123489	18.2027	1	71.0263	0.993662
HS1BP3	0.00106828	0.0107432	11.6411	1	71.0263	1.00192
LDAH	0.00646914	0.040393	7.87325	1	71.0263	0.463302
UBXN2A	0.00253227	0.0203101	9.80061	1	71.0263	0.633869
SF3B6	0.00773706	0.0457797	7.51457	1	71.0263	-0.53263
FAM228B	0.000107734	0.00191865	16.8253	1	71.0263	0.770393
ITSN2	0.00130681	0.0124103	11.2057	1	71.0263	0.457636
PTRHD1	0.0030208	0.0232093	9.43217	1	71.0263	-0.638247
ADCY3	0.00516427	0.0345264	8.32898	1	71.0263	0.818307
ASXL2	0.00367822	0.0270598	9.02412	1	71.0263	0.407008
RAB10	1.58954e-05	0.000430456	21.4652	1	71.0263	0.499758
TMEM214	0.00859832	0.0493023	7.30447	1	71.0263	0.693408
NRBP1	2.0467e-05	0.000535215	20.8359	1	71.0263	0.658191
SUPT7L	0.00336723	0.0252298	9.20677	1	71.0263	0.559651
FOSL2	3.12984e-08	3.16508e-06	38.6099	1	71.0263	2.99147
LCLAT1	0.00517489	0.0345654	8.3248	1	71.0263	-1.04549
SPAST	0.00337886	0.0253038	9.19963	1	71.0263	0.452125
BIRC6	0.00711446	0.0432824	7.68232	1	71.0263	0.339405
CRIM1	0.00101002	0.0103295	11.7628	1	71.0263	1.79096
FEZ2	0.00392898	0.0284085	8.88821	1	71.0263	0.54371
VIT	1.22368e-05	0.000353912	22.1217	1	71.0263	3.95361
CDC42EP3	7.79913e-09	1.11667e-06	42.8849	1	71.0263	1.55041
HNRNPLL	1.09115e-06	5.34572e-05	28.4454	1	71.0263	1.65507
GALM	0.00699793	0.0428377	7.71542	1	71.0263	0.59609
SOS1	4.78893e-08	4.46791e-06	37.3357	1	71.0263	0.894225
PLEKHH2	0.00731016	0.0439266	7.62798	1	71.0263	-1.50784
PRKCE	0.000505199	0.00615475	13.2874	1	71.0263	0.770529
RHOQ	3.51897e-05	0.000820772	19.5036	1	71.0263	1.04566
FOXN2	0.00163827	0.0146693	10.7215	1	71.0263	0.407722
ERLEC1	0.00567083	0.0368732	8.13912	1	71.0263	0.435105
PSME4	0.00576078	0.037257	8.10727	1	71.0263	0.466774
RPS27A	8.66745e-05	0.00162779	17.3383	1	71.0263	-0.882591
PPP4R3B	0.00406857	0.0291554	8.81642	1	71.0263	0.319953
VRK2	0.000436412	0.00550661	13.6144	1	71.0263	0.630098
FANCL	6.668e-07	3.55917e-05	29.7918	1	71.0263	1.757
REL	0.000209948	0.00323797	15.2748	1	71.0263	0.8073
KIAA1841	0.000167873	0.00273073	15.7907	1	71.0263	1.69482
XPO1	0.00315906	0.0240248	9.33913	1	71.0263	0.426324
B3GNT2	0.00347687	0.0258504	9.14044	1	71.0263	0.596547
UGP2	0.000680966	0.00769086	12.6256	1	71.0263	0.445323
VPS54	0.00481837	0.0328208	8.47016	1	71.0263	0.442572
SERTAD2	0.00600322	0.0384127	8.02394	1	71.0263	-0.510291
ACTR2	0.000101687	0.00183582	16.9612	1	71.0263	0.470746
SPRED2	0.00520386	0.0347108	8.31345	1	71.0263	1.91843
PLEK	2.43945e-08	2.55399e-06	39.3639	1	71.0263	3.875
ARHGAP25	0.000400164	0.00515756	13.809	1	71.0263	0.647162
GFPT1	0.000416154	0.00530986	13.721	1	71.0263	0.518431
ANXA4	1.67458e-05	0.000450113	21.335	1	71.0263	1.83505
NAGK	0.000592942	0.00695985	12.9315	1	71.0263	0.692564
DYSF	0.00714563	0.0434355	7.67356	1	71.0263	2.38068
RAB11FIP5	0.00669306	0.0413626	7.80482	1	71.0263	1.7603
C2orf81	0.000265344	0.00384868	14.7389	1	71.0263	-1.55305
AUP1	1.1638e-05	0.000341755	22.2482	1	71.0263	0.738003
KCMF1	0.00132534	0.0125512	11.1755	1	71.0263	0.471509
TGOLN2	0.00174725	0.0153319	10.5843	1	71.0263	0.272284
RETSAT	1.62125e-06	7.30369e-05	27.3774	1	71.0263	1.45205
ELMOD3	0.00521045	0.0347387	8.31088	1	71.0263	0.5872
USP39	0.00209915	0.017566	10.1953	1	71.0263	0.508343
GNLY	6.41881e-06	0.000213385	23.764	1	71.0263	3.53566
RMND5A	0.000270151	0.00390665	14.6979	1	71.0263	0.659015
CD8A	1.16395e-05	0.000341755	22.2479	1	71.0263	2.56425
KRCC1	0.000584937	0.00687705	12.9617	1	71.0263	0.495032
MRPS5	0.00206122	0.0173851	10.2338	1	71.0263	0.495187
LINC00342	3.23233e-06	0.000124981	25.5465	1	71.0263	1.15334
ANKRD36C	0.000358182	0.00476262	14.0585	1	71.0263	1.02221
SNRNP200	6.70497e-06	0.000219531	23.652	1	71.0263	0.636265
ITPRIPL1	1.17948e-07	9.32048e-06	34.6874	1	71.0263	3.43033
NCAPH	3.23899e-05	0.000769113	19.7059	1	71.0263	3.14678
KANSL3	0.00450126	0.0312573	8.60922	1	71.0263	0.664458
CNNM4	0.000693989	0.00780386	12.5839	1	71.0263	0.928053
SEMA4C	0.000341971	0.00462281	14.1631	1	71.0263	1.31018
ANKRD36	0.00857618	0.0492143	7.30959	1	71.0263	0.714616
ZAP70	3.54137e-09	5.62767e-07	45.3919	1	71.0263	1.46839
TMEM131	0.00621377	0.0393421	7.95438	1	71.0263	0.336666
INPP4A	0.00486056	0.0329838	8.45238	1	71.0263	0.518261
AFF3	0.00275341	0.0216397	9.62541	1	71.0263	-1.55028
CHST10	0.000836911	0.00900488	12.1727	1	71.0263	2.46728
RPL31	0.000132299	0.00226144	16.3443	1	71.0263	-0.70274
RNF149	4.19279e-05	0.000940265	19.0778	1	71.0263	0.791264
IL18R1	0.000786029	0.00862425	12.3101	1	71.0263	2.32341
LIMS1	0.00137968	0.0129439	11.0891	1	71.0263	0.586818
RANBP2	0.000397269	0.00513397	13.8253	1	71.0263	0.408352
SH3RF3	0.00674464	0.0416102	7.7894	1	71.0263	-1.5889
MIR4435-2HG	6.36152e-09	9.29231e-07	43.5264	1	71.0263	2.79507
TTL	0.00130728	0.0124103	11.205	1	71.0263	0.679481
SLC20A1	5.46944e-07	3.01884e-05	30.339	1	71.0263	1.10777
PSD4	0.00541162	0.0357503	8.23395	1	71.0263	0.717214
CCDC93	0.00127722	0.0122107	11.255	1	71.0263	0.52083
PTPN4	0.000207073	0.00320952	15.3065	1	71.0263	0.453744
CLASP1	0.0072379	0.0437206	7.64787	1	71.0263	0.5094
GYPC	0.000199779	0.00313681	15.389	1	71.0263	-0.587874
ERCC3	0.000770185	0.00848688	12.3548	1	71.0263	0.676212
UGGT1	0.000162611	0.00267217	15.8645	1	71.0263	0.56092
HS6ST1	0.00367883	0.0270598	9.02378	1	71.0263	1.17734
SMPD4	0.00727139	0.0438497	7.63862	1	71.0263	0.469112
MZT2B	0.00162346	0.0145649	10.7408	1	71.0263	-0.481087
PTPN18	0.000145316	0.00244351	16.1256	1	71.0263	0.931106
CCNT2	0.000383133	0.00500948	13.9068	1	71.0263	0.620059
UBXN4	0.00147086	0.0135392	10.9519	1	71.0263	0.404079
SPOPL	1.17571e-05	0.000343474	22.2225	1	71.0263	0.832766
GTDC1	1.49697e-06	6.96066e-05	27.5915	1	71.0263	1.34008
ZEB2	5.12223e-07	2.92777e-05	30.5209	1	71.0263	4.15446
ZEB2-AS1	0.000183948	0.00291996	15.5793	1	71.0263	4.457
RIF1	0.00766636	0.045473	7.53289	1	71.0263	0.367905
PRPF40A	0.0030877	0.023625	9.38661	1	71.0263	0.320746
ARL6IP6	0.0012524	0.012066	11.2973	1	71.0263	0.417378
RPRM	0.000882307	0.00939546	12.0572	1	71.0263	5.52863
GPD2	0.00283338	0.0221478	9.56564	1	71.0263	0.604869
BAZ2B	0.00358159	0.0264792	9.07909	1	71.0263	0.76997
LY75	0.00297226	0.0229427	9.46589	1	71.0263	0.517299
TANK	8.08376e-08	6.95829e-06	35.7889	1	71.0263	0.840346
IFIH1	0.00223892	0.01848	10.0593	1	71.0263	0.74969
GALNT3	2.55486e-11	1.47783e-08	62.4131	1	71.0263	2.78758
AC009495.3	2.80965e-06	0.000111622	25.9153	1	71.0263	2.9152
STK39	0.000301976	0.00422737	14.4447	1	71.0263	1.01478
CERS6	0.000354846	0.00472942	14.0796	1	71.0263	-0.877779
MYO3B	5.79195e-05	0.00120168	18.2988	1	71.0263	5.91745
METTL8	0.00197971	0.0168304	10.3192	1	71.0263	0.57448
DYNC1I2	0.00544147	0.0358983	8.22279	1	71.0263	0.565651
WIPF1	0.00018665	0.00295634	15.5456	1	71.0263	0.508753
CHN1	2.46883e-05	0.00061661	20.3723	1	71.0263	1.60199
ITGA4	0.000256177	0.00374957	14.8191	1	71.0263	0.848443
ITGAV	0.000157678	0.0026209	15.9359	1	71.0263	0.949092
FAM171B	0.00485054	0.0329467	8.45659	1	71.0263	10
PMS1	0.00029956	0.00420169	14.463	1	71.0263	0.736553
GLS	0.00579184	0.0374077	8.09639	1	71.0263	0.323335
STAT4	0.000490668	0.00602338	13.3525	1	71.0263	1.08551
NABP1	8.05813e-09	1.14202e-06	42.7824	1	71.0263	1.28681
SF3B1	0.00297601	0.0229427	9.46327	1	71.0263	0.378216
SATB2	0.00752299	0.0448064	7.5706	1	71.0263	3.75872
SPATS2L	0.00435014	0.0305524	8.67913	1	71.0263	1.36693
FAM126B	0.00394519	0.0284972	8.87974	1	71.0263	0.400296
CFLAR	3.72198e-09	5.66564e-07	45.2323	1	71.0263	1.02523
CASP8	1.16427e-11	8.01741e-09	65.355	1	71.0263	1.0272
FAM117B	0.00106403	0.0107227	11.6497	1	71.0263	-0.779027
ICA1L	0.00106633	0.0107383	11.645	1	71.0263	-0.803165
CTLA4	0.000723357	0.00807758	12.4926	1	71.0263	1.84153
NDUFS1	0.00251428	0.0202332	9.81555	1	71.0263	0.451069
EEF1B2	0.00063296	0.00728006	12.787	1	71.0263	-0.851548
IDH1	0.00344909	0.02571	9.15703	1	71.0263	0.692289
PIKFYVE	0.00161555	0.0145199	10.7513	1	71.0263	0.49741
LANCL1	0.00127756	0.0122107	11.2545	1	71.0263	0.577731
RPL37A	0.00729078	0.0439169	7.6333	1	71.0263	-0.638484
CXCR2	1.16747e-05	0.000341755	22.2403	1	71.0263	4.77842
CXCR1	0.000230662	0.00344692	15.0589	1	71.0263	5.48936
TMBIM1	5.23709e-07	2.97293e-05	30.4594	1	71.0263	0.903673
CTDSP1	2.02649e-05	0.000530888	20.8605	1	71.0263	0.668766
VIL1	0.00709415	0.043177	7.68804	1	71.0263	-1.25534
ZNF142	0.000172491	0.00279327	15.7279	1	71.0263	1.03318
RNF25	0.00135835	0.0127968	11.1226	1	71.0263	1.03037
WNT10A	0.00747265	0.0445746	7.58401	1	71.0263	1.82552
CNPPD1	0.00129692	0.0123334	11.2221	1	71.0263	0.633355
STK16	0.0087699	0.0499888	7.26526	1	71.0263	-0.786839
AP1S3	1.24129e-06	5.90469e-05	28.0963	1	71.0263	1.82024
WDFY1	9.07842e-05	0.00169179	17.2288	1	71.0263	0.731945
SERPINE2	0.00212233	0.0176486	10.1721	1	71.0263	-2.36759
SP140	1.15364e-09	2.28531e-07	49.0535	1	71.0263	1.35774
SP100	8.01883e-06	0.000253188	23.1938	1	71.0263	0.563467
CAB39	0.00420304	0.0297942	8.74966	1	71.0263	0.383846
NMUR1	0.000178429	0.00286363	15.6496	1	71.0263	3.52586
PTMA	0.00027968	0.0040134	14.619	1	71.0263	-0.423189
INPP5D	9.30944e-05	0.00172374	17.1694	1	71.0263	0.984314
ATG16L1	0.00146041	0.0134712	10.9671	1	71.0263	0.496351
DGKD	0.00783236	0.0461736	7.49014	1	71.0263	0.476007
AGAP1	7.43352e-06	0.000239947	23.3875	1	71.0263	3.69602
LRRFIP1	0.000119028	0.00209146	16.5914	1	71.0263	0.489373
SCLY	0.00175286	0.0153625	10.5774	1	71.0263	0.640207
ANKMY1	2.63904e-07	1.7917e-05	32.38	1	71.0263	0.889554
RNPEPL1	0.000510607	0.00617927	13.2637	1	71.0263	0.755698
CAPN10	0.000197831	0.00311638	15.4115	1	71.0263	0.890649
ATG4B	0.00413719	0.029501	8.78207	1	71.0263	0.530421
D2HGDH	0.00440812	0.0308583	8.65201	1	71.0263	0.697503
RTP5	0.000210028	0.00323797	15.2739	1	71.0263	10
IL5RA	0.0056223	0.0366234	8.15653	1	71.0263	3.26708
BHLHE40-AS1	2.95118e-05	0.00071726	19.9337	1	71.0263	1.8881
BHLHE40	2.36456e-11	1.42475e-08	62.7	1	71.0263	2.91642
MTMR14	0.00276637	0.0216944	9.6156	1	71.0263	0.668273
TADA3	0.000992242	0.0102492	11.8014	1	71.0263	0.556782
RPL32	3.41713e-05	0.000803497	19.5752	1	71.0263	-0.842227
IQSEC1	5.5264e-08	4.99483e-06	36.9102	1	71.0263	1.03852
TMEM43	3.37506e-05	0.000794898	19.6054	1	71.0263	0.828242
XPC	0.000367086	0.00485676	14.0032	1	71.0263	0.554515
SLC6A6	0.000317462	0.00437638	14.3313	1	71.0263	1.04249
SH3BP5	2.89102e-07	1.93551e-05	32.1222	1	71.0263	1.07225
EAF1	0.00114045	0.0112343	11.4995	1	71.0263	0.707817
TBC1D5	0.000133671	0.0022795	16.3202	1	71.0263	0.631868
SATB1	2.3967e-06	9.81834e-05	26.3354	1	71.0263	-1.00061
KAT2B	3.46159e-09	5.562e-07	45.4652	1	71.0263	1.03846
UBE2E2	0.00797074	0.0468176	7.45523	1	71.0263	-1.30948
RPL15	0.000160785	0.00265726	15.8906	1	71.0263	-0.833509
SLC4A7	0.00171858	0.0151817	10.6195	1	71.0263	0.627224
EOMES	4.78435e-07	2.81246e-05	30.7105	1	71.0263	2.84061
TGFBR2	0.000214055	0.00328255	15.2303	1	71.0263	-0.494701
DYNC1LI1	0.00134533	0.0126907	11.1433	1	71.0263	0.416452
CCR4	0.000265339	0.00384868	14.7389	1	71.0263	2.34947
GLB1	2.04808e-08	2.24373e-06	39.8963	1	71.0263	1.04091
TRANK1	1.23246e-05	0.000355031	22.1037	1	71.0263	0.746181
LRRFIP2	0.00237031	0.0192893	9.93934	1	71.0263	0.492935
GOLGA4	0.000367743	0.004861	13.9991	1	71.0263	0.683714
OXSR1	0.0012864	0.0122708	11.2396	1	71.0263	0.653232
EXOG	0.00698135	0.0427967	7.72017	1	71.0263	0.458285
CX3CR1	2.02151e-05	0.000530888	20.8666	1	71.0263	3.80482
RPSA	0.00196889	0.016768	10.3308	1	71.0263	-0.676993
RPL14	0.000511695	0.00617927	13.2589	1	71.0263	-0.636682
TRAK1	0.00274303	0.0215816	9.6333	1	71.0263	0.617296
SEC22C	0.00813725	0.0474678	7.41405	1	71.0263	0.471122
NKTR	0.000798723	0.00871724	12.275	1	71.0263	0.55213
ZBTB47	2.98609e-05	0.000722105	19.9048	1	71.0263	3.90023
CCDC13	0.00748929	0.0446425	7.57957	1	71.0263	2.54835
CDCP1	0.00739525	0.0442644	7.60483	1	71.0263	-10
SACM1L	8.05405e-05	0.00154674	17.5123	1	71.0263	0.684252
FYCO1	5.56474e-05	0.00116965	18.3948	1	71.0263	0.878102
CCR5	5.3857e-07	3.00879e-05	30.3818	1	71.0263	3.62717
CCDC12	0.000847531	0.00910561	12.1451	1	71.0263	0.544258
NBEAL2	1.0924e-11	7.89863e-09	65.5964	1	71.0263	2.59619
SETD2	0.00854919	0.0490984	7.31585	1	71.0263	0.415087
DHX30	0.00814284	0.0474813	7.41268	1	71.0263	0.395562
MAP4	1.13885e-08	1.44465e-06	41.703	1	71.0263	1.24205
UQCRC1	0.00804115	0.0470972	7.43771	1	71.0263	0.485964
PRKAR2A	0.00143017	0.013249	11.012	1	71.0263	0.478482
SLC25A20	5.50067e-05	0.00115955	18.4226	1	71.0263	0.877821
ARIH2	0.000312536	0.0043225	14.3668	1	71.0263	0.509183
USP4	0.00235853	0.01922	9.94981	1	71.0263	0.572709
UBA7	0.00743553	0.0444136	7.59397	1	71.0263	0.642516
RBM6	0.0034067	0.0254859	9.18263	1	71.0263	0.412953
RBM5	0.000124984	0.0021699	16.4772	1	71.0263	0.534149
RASSF1	5.33849e-11	2.39733e-08	59.714	1	71.0263	1.94799
ZMYND10	0.000665721	0.00758031	12.6755	1	71.0263	1.72557
NPRL2	8.45671e-06	0.000264702	23.0581	1	71.0263	0.98341
CYB561D2	0.00107157	0.0107611	11.6344	1	71.0263	0.587857
TMEM115	0.0084353	0.0486763	7.3425	1	71.0263	0.70336
CACNA2D2	9.45744e-05	0.0017489	17.1322	1	71.0263	2.96199
DOCK3	0.00159047	0.0143034	10.7847	1	71.0263	1.12778
RAD54L2	0.000816815	0.00884129	12.2259	1	71.0263	0.565862
PCBP4	0.00283667	0.0221616	9.56321	1	71.0263	1.15592
RPL29	0.000163552	0.00267674	15.8511	1	71.0263	-0.805858
PPM1M	0.00698724	0.0428146	7.71848	1	71.0263	0.484684
NISCH	0.00430586	0.0303422	8.70009	1	71.0263	0.579213
PBRM1	0.00262925	0.0209255	9.72188	1	71.0263	0.451911
SFMBT1	0.00407614	0.0291807	8.8126	1	71.0263	0.558707
ARHGEF3	0.00232963	0.0190763	9.97573	1	71.0263	0.629416
FLNB	0.00239393	0.0194159	9.9185	1	71.0263	-1.18512
PXK	0.00568775	0.0369493	8.13309	1	71.0263	0.620491
ATXN7	0.00628618	0.0396435	7.93103	1	71.0263	0.395694
LRIG1	0.00140713	0.0131163	11.0468	1	71.0263	1.16647
EOGT	0.00384988	0.0279905	8.93008	1	71.0263	0.961713
TMF1	0.00348262	0.0258666	9.13702	1	71.0263	0.471571
UBA3	0.000224475	0.00339909	15.1212	1	71.0263	0.553351
FRMD4B	0.00329101	0.0248001	9.25422	1	71.0263	2.81891
PROK2	0.00104042	0.0105503	11.6984	1	71.0263	4.20243
NSUN3	0.0073038	0.0439169	7.62973	1	71.0263	0.443376
CLDND1	0.000905182	0.00958962	12.0014	1	71.0263	0.710602
GPR15	0.00252655	0.020294	9.80535	1	71.0263	2.25168
CPOX	0.000394514	0.00510292	13.8409	1	71.0263	0.829565
ZBTB11-AS1	0.00499816	0.0337119	8.3955	1	71.0263	1.20448
RPL24	9.52567e-05	0.00175408	17.1152	1	71.0263	-0.681792
ALCAM	3.78905e-08	3.72744e-06	38.0354	1	71.0263	1.9428
DUBR	0.00214778	0.0178193	10.147	1	71.0263	1.56783
LINC01215	0.00377999	0.0276212	8.96783	1	71.0263	-0.765949
PLCXD2	0.0020207	0.0171186	10.2758	1	71.0263	0.797942
PHLDB2	5.01167e-10	1.1324e-07	51.8532	1	71.0263	3.19359
SIDT1	0.00209279	0.0175389	10.2017	1	71.0263	0.477375
NAA50	0.000298805	0.00419693	14.4687	1	71.0263	0.763538
ZDHHC23	2.09924e-05	0.00054599	20.7731	1	71.0263	2.05802
TIGIT	7.0194e-08	6.18949e-06	36.2037	1	71.0263	2.66375
ARHGAP31	0.00327374	0.0247343	9.26513	1	71.0263	0.975914
TMEM39A	0.00112902	0.0111636	11.5213	1	71.0263	0.596756
GSK3B	0.00204463	0.0172908	10.2509	1	71.0263	0.420988
HCLS1	2.98569e-05	0.000722105	19.9052	1	71.0263	0.415093
GOLGB1	9.66797e-05	0.00176526	17.0802	1	71.0263	0.861146
PARP15	3.64918e-07	2.31451e-05	31.4669	1	71.0263	1.04185
PARP14	5.00704e-05	0.00107748	18.6489	1	71.0263	1.19765
KALRN	4.26738e-05	0.000952323	19.0351	1	71.0263	1.9314
OSBPL11	0.000415692	0.00530986	13.7235	1	71.0263	0.652967
SEC61A1	9.74276e-08	7.95989e-06	35.2431	1	71.0263	0.896813
PLXND1	7.96187e-05	0.0015372	17.5396	1	71.0263	2.84299
NEK11	0.0018522	0.0160195	10.4603	1	71.0263	1.09009
DNAJC13	0.000651953	0.00747059	12.7217	1	71.0263	0.565284
CDV3	0.000615205	0.00714576	12.8499	1	71.0263	0.372874
TOPBP1	4.61011e-05	0.00101626	18.8482	1	71.0263	0.720444
NCK1	0.000479966	0.00593737	13.4017	1	71.0263	0.438057
COPB2	0.000174149	0.00281696	15.7058	1	71.0263	0.513253
ZBTB38	1.27602e-05	0.00036324	22.0162	1	71.0263	1.2474
ATP1B3	5.67393e-05	0.00118399	18.3482	1	71.0263	0.801128
TFDP2	0.00707591	0.0431386	7.6932	1	71.0263	0.721231
GK5	4.10768e-08	3.93385e-06	37.7936	1	71.0263	1.68299
ATR	0.00724466	0.0437362	7.646	1	71.0263	0.46463
U2SURP	0.000565416	0.00669655	13.0369	1	71.0263	0.389583
GYG1	0.000121072	0.00211707	16.5516	1	71.0263	1.12914
HPS3	4.94716e-06	0.000174917	24.4362	1	71.0263	1.04052
WWTR1	0.00013469	0.00229417	16.3025	1	71.0263	1.34749
SERP1	0.00680567	0.0418973	7.77131	1	71.0263	-0.413634
RAP2B	6.09265e-05	0.00124268	18.1775	1	71.0263	0.702311
TIPARP	6.13758e-06	0.000207373	23.8793	1	71.0263	1.29236
CCNL1	0.000302502	0.00422829	14.4408	1	71.0263	0.428865
MFSD1	0.000955851	0.00995862	11.8827	1	71.0263	0.626907
KPNA4	0.00723428	0.0437206	7.64887	1	71.0263	0.358166
PPM1L	4.43648e-05	0.000983986	18.941	1	71.0263	2.32263
SPTSSB	0.00562637	0.0366335	8.15506	1	71.0263	5.28627
SERPINI1	0.00494006	0.0333932	8.41932	1	71.0263	0.879085
GOLIM4	5.12153e-07	2.92777e-05	30.5213	1	71.0263	4.10759
PLD1	0.00529118	0.0351151	8.27964	1	71.0263	2.60248
FNDC3B	0.00207805	0.0174409	10.2166	1	71.0263	0.950124
TTC14	0.000800729	0.00872595	12.2695	1	71.0263	0.598659
MCF2L2	9.29687e-08	7.63876e-06	35.3798	1	71.0263	2.00944
YEATS2	0.00375348	0.0275083	8.98234	1	71.0263	0.534647
CAMK2N2	0.00426776	0.0301643	8.71831	1	71.0263	10
EIF4G1	2.43652e-05	0.000611709	20.4048	1	71.0263	0.875516
DNAJB11	0.00199825	0.016964	10.2994	1	71.0263	0.573568
ST6GAL1	0.00246186	0.0198666	9.85975	1	71.0263	0.674601
BCL6	2.77454e-05	0.000681199	20.0851	1	71.0263	1.51014
LPP	1.38226e-08	1.70456e-06	41.1033	1	71.0263	1.27994
TPRG1	0.000438763	0.00551735	13.6024	1	71.0263	2.23784
OPA1	0.00621363	0.0393421	7.95443	1	71.0263	0.396402
TNK2	0.00456863	0.0315153	8.57883	1	71.0263	0.574994
TFRC	0.00398537	0.0287014	8.85889	1	71.0263	0.595902
SLC51A	0.000700238	0.00785581	12.5641	1	71.0263	1.10196
PCYT1A	1.43815e-09	2.77294e-07	48.3245	1	71.0263	1.25536
TCTEX1D2	0.00602251	0.0384963	8.01746	1	71.0263	0.592862
TM4SF19	0.00528421	0.0350952	8.28232	1	71.0263	3.02383
RNF168	6.09346e-06	0.000206849	23.8979	1	71.0263	0.716339
RUBCN	1.2434e-05	0.00035747	22.0814	1	71.0263	0.715602
LRCH3	9.5461e-05	0.00175408	17.1101	1	71.0263	0.523159
RPL35A	0.000815351	0.00884129	12.2298	1	71.0263	-0.781753
ZNF721	0.00730059	0.0439169	7.6306	1	71.0263	0.395519
GAK	5.09382e-05	0.0010929	18.6075	1	71.0263	0.966481
TMEM175	0.00235359	0.0192187	9.95421	1	71.0263	0.671947
DGKQ	1.49044e-08	1.79611e-06	40.8709	1	71.0263	1.78104
SPON2	2.08622e-06	8.77e-05	26.7038	1	71.0263	2.97574
CTBP1	0.000267055	0.00386962	14.7242	1	71.0263	0.581886
MAEA	0.00108427	0.0108735	11.6088	1	71.0263	0.54677
HAUS3	0.00503498	0.0338751	8.38056	1	71.0263	0.594241
MXD4	1.89997e-08	2.14652e-06	40.1257	1	71.0263	1.08271
ZFYVE28	1.5968e-05	0.000430808	21.4538	1	71.0263	1.61639
SH3BP2	1.17242e-08	1.4743e-06	41.6128	1	71.0263	1.53888
ADD1	0.00589595	0.0379783	8.06037	1	71.0263	0.509321
MFSD10	7.06772e-07	3.73016e-05	29.6316	1	71.0263	1.00898
GRK4	0.00767044	0.0454786	7.53183	1	71.0263	1.23642
HTT	0.000342371	0.00462281	14.1604	1	71.0263	0.657249
LYAR	3.59645e-07	2.29111e-05	31.5077	1	71.0263	1.46431
ZBTB49	0.000294886	0.00415628	14.4987	1	71.0263	1.10795
C4orf50	0.000183057	0.002909	15.5905	1	71.0263	3.81152
JAKMIP1	1.81608e-06	7.91034e-05	27.0736	1	71.0263	4.64339
MAN2B2	1.02935e-06	5.09773e-05	28.6038	1	71.0263	0.750857
KIAA0232	1.34631e-05	0.000376578	21.8814	1	71.0263	0.8025
SORCS2	0.000510977	0.00617927	13.2621	1	71.0263	2.76936
AFAP1	2.05916e-06	8.73241e-05	26.7386	1	71.0263	1.49607
CPEB2	3.48578e-05	0.000815661	19.5267	1	71.0263	1.00631
FGFBP2	0.000109128	0.0019387	16.7951	1	71.0263	3.67631
ANAPC4	6.60489e-06	0.00021757	23.6906	1	71.0263	0.736264
SEL1L3	4.0368e-06	0.000149526	24.9649	1	71.0263	1.17684
TBC1D19	0.00402195	0.0289217	8.84011	1	71.0263	0.726568
ARAP2	1.53059e-11	9.62339e-09	64.3235	1	71.0263	1.65587
DTHD1	9.4888e-06	0.000291952	22.7651	1	71.0263	4.13218
TBC1D1	0.00487207	0.0330309	8.44756	1	71.0263	0.432323
TMEM156	0.000574645	0.00678363	13.001	1	71.0263	0.662423
RPL9	0.000101789	0.00183582	16.9589	1	71.0263	-1.03406
UBE2K	0.00152906	0.0139418	10.8688	1	71.0263	0.355846
ATP10D	1.22221e-05	0.000353912	22.1247	1	71.0263	1.52815
OCIAD2	1.33087e-05	0.000373704	21.9103	1	71.0263	-0.809123
USP46	2.683e-11	1.48396e-08	62.2321	1	71.0263	2.41047
TMEM165	0.000828043	0.00892941	12.196	1	71.0263	0.436588
POLR2B	5.90903e-05	0.00122043	18.2508	1	71.0263	0.532861
UBA6	0.000176438	0.00284446	15.6756	1	71.0263	0.688624
SLC4A4	5.41337e-06	0.000188633	24.2032	1	71.0263	3.23762
PARM1	7.71001e-06	0.000245582	23.2941	1	71.0263	10
USO1	0.000624283	0.00723005	12.8175	1	71.0263	0.43029
CCNI	0.000435707	0.00550285	13.6181	1	71.0263	-0.557708
PRDM8	0.00113259	0.0111798	11.5144	1	71.0263	1.42078
SCD5	2.29661e-07	1.5967e-05	32.7743	1	71.0263	4.61206
SEC31A	0.00591368	0.0380756	8.0543	1	71.0263	0.347503
GPAT3	0.00406632	0.0291537	8.81756	1	71.0263	0.850481
NUDT9	0.00116549	0.0114464	11.4525	1	71.0263	0.574493
PKD2	0.000530195	0.00636798	13.1799	1	71.0263	0.934024
FAM13A	5.72134e-05	0.00119217	18.3282	1	71.0263	1.48567
GPRIN3	0.00129118	0.0122922	11.2316	1	71.0263	1.13163
CCSER1	0.00449986	0.0312573	8.60985	1	71.0263	2.67693
PDLIM5	0.00155564	0.0140601	10.832	1	71.0263	0.650917
RAP1GDS1	0.000193297	0.00305494	15.4649	1	71.0263	0.630023
TSPAN5	1.13296e-06	5.50425e-05	28.3435	1	71.0263	1.0698
DNAJB14	0.00398511	0.0287014	8.85903	1	71.0263	0.424169
PPP3CA	9.04116e-10	1.84147e-07	49.865	1	71.0263	1.00727
SLC39A8	0.003863	0.0280155	8.92308	1	71.0263	0.680472
TET2	5.65112e-05	0.00118265	18.3578	1	71.0263	0.833903
RPL34	0.000476336	0.00590763	13.4186	1	71.0263	-0.699103
ELOVL6	0.000286717	0.00408896	14.5625	1	71.0263	1.58607
UGT8	0.00782535	0.046151	7.49193	1	71.0263	3.06388
METTL14	0.00328946	0.0248001	9.25519	1	71.0263	0.539007
SEC24D	8.92205e-07	4.5322e-05	28.9933	1	71.0263	0.967283
TNIP3	5.05609e-06	0.000177898	24.3798	1	71.0263	1.73479
ANXA5	4.20519e-06	0.000153177	24.8584	1	71.0263	1.59844
KIAA1109	3.13375e-05	0.000750355	19.7867	1	71.0263	0.767027
INTU	0.00254571	0.0203953	9.78951	1	71.0263	5.19074
ELMOD2	0.00153977	0.0139778	10.8539	1	71.0263	0.522157
IL15	1.00872e-07	8.14924e-06	35.1419	1	71.0263	3.12608
SMARCA5	0.00256577	0.0205332	9.77307	1	71.0263	0.399689
MMAA	0.00629664	0.0396757	7.92768	1	71.0263	0.677296
ZNF827	0.00718374	0.0435755	7.66291	1	71.0263	0.587944
SLC10A7	0.00331506	0.0249423	9.23912	1	71.0263	0.461198
ARHGAP10	0.00021534	0.00329179	15.2166	1	71.0263	1.88115
RPS3A	2.69891e-05	0.000667162	20.153	1	71.0263	-1.0588
FBXW7	0.00142192	0.013198	11.0244	1	71.0263	0.592802
RAPGEF2	8.08565e-05	0.0015487	17.503	1	71.0263	0.924003
FAM218A	0.00501315	0.0337658	8.3894	1	71.0263	2.36192
PALLD	0.00165518	0.0147623	10.6996	1	71.0263	2.10585
GALNT7	0.0029448	0.0227668	9.48523	1	71.0263	0.458514
SAP30	0.000342281	0.00462281	14.161	1	71.0263	1.53525
SCRG1	0.0010933	0.0109207	11.5909	1	71.0263	2.04249
SNX25	0.00665079	0.0412247	7.81756	1	71.0263	0.80442
TLR3	9.0989e-08	7.56203e-06	35.4427	1	71.0263	4.26044
CYP4V2	0.00310954	0.0237419	9.37196	1	71.0263	0.765591
KLKB1	0.00484168	0.0329189	8.46032	1	71.0263	1.33672
SDHA	7.5261e-06	0.000241855	23.3559	1	71.0263	0.709112
ZDHHC11B	0.00844394	0.0487064	7.34046	1	71.0263	4.02467
BRD9	0.000102776	0.00184592	16.9361	1	71.0263	0.636051
LPCAT1	4.94699e-10	1.1324e-07	51.8973	1	71.0263	2.54738
ICE1	0.000817983	0.00884183	12.2228	1	71.0263	0.501479
NSUN2	0.000218962	0.00333306	15.1783	1	71.0263	0.79578
MTRR	0.000304465	0.00423352	14.4261	1	71.0263	0.550957
SEMA5A	0.000291249	0.00413322	14.5269	1	71.0263	3.05478
ANKRD33B	0.00302373	0.0232093	9.43016	1	71.0263	1.80163
OTULIN	3.09629e-07	2.05392e-05	31.9287	1	71.0263	0.744435
MTMR12	0.00162358	0.0145649	10.7407	1	71.0263	0.577429
ZFR	0.0070829	0.043163	7.69122	1	71.0263	0.400425
TARS	0.000962016	0.0100012	11.8687	1	71.0263	0.587621
TTC33	0.00548729	0.0360942	8.20579	1	71.0263	0.539472
PTGER4	2.09783e-06	8.79324e-05	26.6891	1	71.0263	1.42793
PRKAA1	3.6216e-05	0.000835151	19.4335	1	71.0263	0.540573
NNT	0.00673668	0.0415966	7.79177	1	71.0263	0.454013
EMB	3.41733e-09	5.55258e-07	45.5065	1	71.0263	0.891961
PARP8	0.000222823	0.00337762	15.1382	1	71.0263	1.01179
GZMK	7.29188e-05	0.0014269	17.7485	1	71.0263	2.09675
GZMA	6.08468e-06	0.000206849	23.9016	1	71.0263	3.06082
MIER3	0.00269044	0.021272	9.67376	1	71.0263	0.788018
MAST4	0.00836494	0.0483862	7.35914	1	71.0263	-0.623354
SMN2	2.84483e-05	0.000696094	20.0237	1	71.0263	1.40566
ZNF366	0.00719945	0.0436342	7.65853	1	71.0263	10
FCHO2	1.16495e-06	5.59679e-05	28.268	1	71.0263	2.45246
FOXD1	0.0034148	0.025507	9.17772	1	71.0263	10
BTF3	0.000565172	0.00669655	13.0379	1	71.0263	-0.666776
ARHGEF28	0.00264556	0.0210206	9.70894	1	71.0263	3.95216
ENC1	0.00469713	0.0322226	8.52216	1	71.0263	2.84505
FAM169A	0.00138023	0.0129439	11.0882	1	71.0263	1.15326
POLK	0.00316255	0.0240324	9.33684	1	71.0263	0.454429
IQGAP2	7.17453e-07	3.77276e-05	29.5903	1	71.0263	1.39888
F2R	9.76218e-06	0.000297202	22.693	1	71.0263	3.22106
WDR41	8.79294e-05	0.00164708	17.3043	1	71.0263	0.999053
AP3B1	0.00561816	0.0366234	8.15802	1	71.0263	0.414386
ARSB	0.000697198	0.00782778	12.5737	1	71.0263	0.794271
ZFYVE16	0.0049969	0.0337119	8.39601	1	71.0263	0.607838
RPS23	2.12791e-05	0.000550479	20.7394	1	71.0263	-0.928496
ATP6AP1L	0.00774223	0.0457916	7.51323	1	71.0263	-1.36122
COX7C	0.00477488	0.0326454	8.48865	1	71.0263	-0.609612
MEF2C	0.000673182	0.00763134	12.651	1	71.0263	2.80894
SLF1	0.00654747	0.0407251	7.84904	1	71.0263	0.661862
TTC37	0.000385381	0.00502524	13.8936	1	71.0263	0.505208
ELL2	0.00384808	0.0279905	8.93104	1	71.0263	0.789995
CAST	1.1287e-12	1.16587e-09	74.4895	1	71.0263	1.34211
ERAP1	1.97488e-06	8.44933e-05	26.8499	1	71.0263	0.781368
ST8SIA4	7.06182e-05	0.0013894	17.8249	1	71.0263	0.776506
SLCO4C1	5.49314e-05	0.00115955	18.4259	1	71.0263	4.61642
PAM	1.20884e-05	0.00035173	22.1524	1	71.0263	1.48046
PPIP5K2	0.00576743	0.0372834	8.10493	1	71.0263	0.410641
STARD4-AS1	0.000108117	0.0019231	16.817	1	71.0263	-1.84076
NREP	2.94779e-05	0.00071726	19.9365	1	71.0263	-2.23104
EPB41L4A	0.00081359	0.00883283	12.2346	1	71.0263	3.62718
EPB41L4A-AS1	0.00528576	0.0350952	8.28172	1	71.0263	-0.725956
REEP5	1.61157e-06	7.2828e-05	27.3934	1	71.0263	0.824716
PGGT1B	0.00205666	0.0173723	10.2385	1	71.0263	0.488982
FEM1C	0.00442721	0.0309135	8.64316	1	71.0263	0.558787
SNX24	1.01996e-08	1.32879e-06	42.0459	1	71.0263	1.77239
CSNK1G3	0.000800202	0.00872595	12.2709	1	71.0263	0.618183
IRF1	0.00132047	0.0125133	11.1834	1	71.0263	0.945156
AFF4	0.00560509	0.0365938	8.16273	1	71.0263	0.397146
SKP1	0.00297572	0.0229427	9.46347	1	71.0263	-0.573314
SEC24A	0.00403013	0.0289517	8.83593	1	71.0263	0.488981
TXNDC15	0.00562114	0.0366234	8.15694	1	71.0263	0.47963
TGFBI	0.00638635	0.040049	7.89918	1	71.0263	2.96753
SMAD5	1.5762e-08	1.86832e-06	40.6987	1	71.0263	1.93636
FAM13B	3.63578e-05	0.000835882	19.424	1	71.0263	0.618782
CTNNA1	5.52245e-14	1.331e-10	87.237	1	71.0263	2.77287
TMEM173	0.00207005	0.0174008	10.2248	1	71.0263	0.562032
PSD2	0.00550907	0.0361628	8.19775	1	71.0263	10
PCDHGA6	0.00867871	0.0495819	7.286	1	71.0263	2.52516
PCDHGA12	0.00731715	0.0439424	7.62607	1	71.0263	10
DIAPH1	2.14561e-08	2.3155e-06	39.7544	1	71.0263	0.998923
RELL2	0.000671016	0.00762259	12.6581	1	71.0263	1.07603
FCHSD1	3.95707e-05	0.0009	19.2181	1	71.0263	1.11706
RNF14	0.000876685	0.00936318	12.0712	1	71.0263	0.578742
NDFIP1	1.52528e-07	1.14881e-05	33.9448	1	71.0263	-0.644503
ARHGAP26	4.88456e-05	0.001059	18.7086	1	71.0263	1.28821
NR3C1	0.00181145	0.0157236	10.5075	1	71.0263	0.567067
PRELID2	1.501e-07	1.14242e-05	33.991	1	71.0263	3.4514
SH3RF2	0.00106831	0.0107432	11.641	1	71.0263	5.1491
PPP2R2B	1.64248e-07	1.22433e-05	33.732	1	71.0263	3.69963
JAKMIP2	2.28821e-06	9.48133e-05	26.4583	1	71.0263	3.50276
ADRB2	5.71366e-10	1.2519e-07	51.4085	1	71.0263	3.84315
HMGXB3	0.00176902	0.0154479	10.5579	1	71.0263	0.683409
PDGFRB	3.07127e-05	0.000737768	19.836	1	71.0263	4.63052
TCOF1	0.00137024	0.0128753	11.1038	1	71.0263	0.613667
CD74	3.71201e-09	5.66564e-07	45.2409	1	71.0263	1.47811
RPS14	3.95823e-05	0.0009	19.2174	1	71.0263	-0.882405
TNIP1	0.00373804	0.0274312	8.99084	1	71.0263	0.53316
ANXA6	5.45585e-05	0.00115347	18.4423	1	71.0263	0.95961
SLC36A1	0.00428251	0.0302389	8.71124	1	71.0263	1.08667
GALNT10	6.23175e-07	3.37518e-05	29.9783	1	71.0263	1.42491
SAP30L-AS1	0.00153918	0.0139778	10.8547	1	71.0263	0.757258
SGCD	0.000401987	0.00517287	13.7988	1	71.0263	5.16979
TIMD4	0.000159606	0.00264686	15.9077	1	71.0263	-1.78732
ADAM19	4.22872e-08	4.02313e-06	37.7068	1	71.0263	2.26779
AC106801.1	0.00171434	0.0151593	10.6247	1	71.0263	3.25155
TTC1	0.00715087	0.0434412	7.67209	1	71.0263	0.278071
PTTG1	0.00183862	0.0159307	10.4759	1	71.0263	1.40533
MIR3142HG	1.16654e-05	0.000341755	22.2423	1	71.0263	2.43343
PANK3	7.71432e-05	0.00149741	17.6146	1	71.0263	0.565144
DOCK2	2.19366e-05	0.000563455	20.6641	1	71.0263	0.655356
NPM1	0.000152973	0.00256035	16.0062	1	71.0263	-0.798289
STK10	0.00011072	0.00196456	16.7611	1	71.0263	0.817903
CPEB4	0.00189441	0.0162776	10.4125	1	71.0263	0.646823
THOC3	0.00668246	0.0413147	7.80801	1	71.0263	0.555513
TSPAN17	0.000437253	0.00550661	13.6101	1	71.0263	1.17777
UIMC1	0.000509974	0.00617927	13.2664	1	71.0263	0.452943
NSD1	0.00612164	0.0389303	7.98451	1	71.0263	0.486149
LMAN2	0.00313756	0.0239053	9.35332	1	71.0263	0.470187
FAM193B	0.00134234	0.0126708	11.148	1	71.0263	0.700926
TMED9	0.000182026	0.00289898	15.6035	1	71.0263	0.62184
PHYKPL	0.00719893	0.0436342	7.65868	1	71.0263	0.472013
ZNF354A	0.00606434	0.0386839	8.00349	1	71.0263	0.76194
CANX	3.92466e-06	0.000147032	25.0384	1	71.0263	0.60322
SQSTM1	0.000180169	0.00287893	15.6272	1	71.0263	0.470146
TRIM52	2.77826e-06	0.000110858	25.9449	1	71.0263	0.655113
DUSP22	0.00703462	0.0429832	7.70493	1	71.0263	0.558948
EXOC2	0.00215516	0.0178561	10.1397	1	71.0263	0.51361
SERPINB6	4.7299e-05	0.00103166	18.7862	1	71.0263	1.23277
RIPK1	6.0116e-06	0.000205517	23.9327	1	71.0263	0.788593
PRPF4B	0.000654819	0.00749117	12.712	1	71.0263	0.645749
NEDD9	0.000343802	0.00463348	14.151	1	71.0263	0.713189
GFOD1	1.55072e-06	7.09651e-05	27.4967	1	71.0263	2.70899
ATXN1	4.25739e-09	6.41314e-07	44.8021	1	71.0263	1.80999
NUP153	0.00274216	0.0215816	9.63397	1	71.0263	0.403911
DEK	0.000422224	0.00537955	13.6885	1	71.0263	0.443609
MBOAT1	0.000239676	0.00354756	14.9712	1	71.0263	1.32268
SOX4	1.9571e-10	6.12072e-08	55.0924	1	71.0263	-5.63482
CASC15	3.00738e-05	0.000726039	19.8874	1	71.0263	-2.80355
TRIM38	0.000710094	0.00794174	12.5333	1	71.0263	0.47538
HIST1H1C	0.00838245	0.0484617	7.35499	1	71.0263	0.714279
HFE	0.00522809	0.0348242	8.30401	1	71.0263	1.38275
HIST1H1E	4.09787e-08	3.93385e-06	37.8007	1	71.0263	1.21138
HIST1H2AE	0.00453175	0.0314159	8.59541	1	71.0263	1.42761
BTN3A2	0.000123884	0.00215582	16.4978	1	71.0263	0.67061
BTN2A2	0.000412011	0.00526798	13.7435	1	71.0263	0.932675
BTN3A1	6.70995e-06	0.000219531	23.6501	1	71.0263	0.81371
BTN3A3	1.57705e-06	7.17159e-05	27.4515	1	71.0263	0.829017
BTN2A1	0.00235132	0.0192187	9.95625	1	71.0263	0.72556
HIST1H2BN	7.98384e-05	0.00153939	17.533	1	71.0263	-1.9205
ZSCAN9	0.000781333	0.00858576	12.3232	1	71.0263	2.26532
TRIM26	2.62487e-05	0.000652203	20.2214	1	71.0263	0.727533
RPP21	0.00351377	0.0260577	9.11861	1	71.0263	-0.497526
DHX16	0.00323008	0.0244556	9.29298	1	71.0263	0.632098
HLA-C	0.000948343	0.00991611	11.8998	1	71.0263	0.709722
DDX39B	0.000368379	0.00486496	13.9952	1	71.0263	0.402627
TNF	0.00294563	0.0227668	9.48464	1	71.0263	1.41617
NCR3	6.12986e-05	0.00124851	18.1629	1	71.0263	1.7114
CLIC1	4.16391e-07	2.57326e-05	31.0976	1	71.0263	1.44467
MSH5	3.45093e-05	0.000809024	19.5512	1	71.0263	1.1712
LSM2	0.00197866	0.0168304	10.3203	1	71.0263	-0.540243
HSPA1A	3.09907e-06	0.000120472	25.6571	1	71.0263	1.1334
SKIV2L	0.00550355	0.036143	8.19979	1	71.0263	0.73296
ATF6B	0.000162546	0.00267217	15.8654	1	71.0263	0.632847
HLA-DRA	1.52724e-06	7.01125e-05	27.5377	1	71.0263	2.41125
HLA-DRB5	0.0025916	0.0207056	9.75208	1	71.0263	6.45361
HLA-DRB1	0.000126711	0.00219255	16.4451	1	71.0263	3.01276
HLA-DQA1	0.00079318	0.00866327	12.2902	1	71.0263	3.8543
HLA-DQB2	0.00363102	0.0267899	9.05078	1	71.0263	10
TAP2	4.74485e-05	0.00103336	18.7786	1	71.0263	0.70707
PSMB9	0.00542058	0.0357932	8.23059	1	71.0263	0.636739
TAP1	0.000229196	0.00344692	15.0735	1	71.0263	0.740031
HLA-DMA	0.00494167	0.0333932	8.41865	1	71.0263	0.864736
BRD2	0.000158208	0.00262669	15.9281	1	71.0263	0.481081
HLA-DPA1	2.41908e-09	4.16456e-07	46.6229	1	71.0263	1.68761
HLA-DPB1	4.8903e-10	1.1324e-07	51.9365	1	71.0263	1.83596
SLC39A7	0.00439029	0.0307616	8.66031	1	71.0263	0.895636
RPS18	0.000229119	0.00344692	15.0743	1	71.0263	-0.751964
RGL2	0.00389242	0.0282006	8.90745	1	71.0263	1.00668
ITPR3	0.00116593	0.0114464	11.4517	1	71.0263	0.792888
RPS10	1.20807e-06	5.78473e-05	28.1696	1	71.0263	-1.35499
RPL10A	0.00234154	0.0191521	9.96501	1	71.0263	-0.735645
SRPK1	0.000641387	0.00736118	12.7578	1	71.0263	0.481936
CPNE5	0.000289086	0.00411059	14.5438	1	71.0263	3.03293
C6orf89	5.37238e-05	0.0011409	18.4794	1	71.0263	0.59896
PI16	0.00126252	0.0121392	11.28	1	71.0263	1.21813
MTCH1	5.42389e-05	0.00115007	18.4564	1	71.0263	0.523748
FGD2	0.00108937	0.0109019	11.5987	1	71.0263	2.77264
CMTR1	0.00171082	0.0151501	10.6291	1	71.0263	0.497231
LRFN2	0.000452647	0.00565765	13.5327	1	71.0263	4.55254
FOXP4	0.00475071	0.0325592	8.49901	1	71.0263	1.52798
TFEB	1.10213e-07	8.80548e-06	34.8842	1	71.0263	2.18348
USP49	0.00284469	0.0222003	9.55733	1	71.0263	1.27959
TRERF1	0.00287894	0.0224071	9.53236	1	71.0263	0.784185
UBR2	3.58764e-05	0.000831424	19.4565	1	71.0263	0.630449
ABCC10	0.000571877	0.00676199	13.0117	1	71.0263	0.973768
TJAP1	0.00270852	0.0213682	9.65976	1	71.0263	0.70172
CLIC5	0.00838805	0.0484617	7.35366	1	71.0263	1.48302
ENPP4	6.17615e-05	0.0012544	18.1449	1	71.0263	1.59181
ENPP5	2.64601e-05	0.000655205	20.2016	1	71.0263	2.24246
RCAN2	0.0022067	0.0182558	10.0899	1	71.0263	5.32335
ELOVL5	2.74782e-06	0.000110278	25.9739	1	71.0263	0.779435
GCLC	0.00187033	0.0161281	10.4396	1	71.0263	0.627023
LRRC1	0.00481664	0.0328208	8.47089	1	71.0263	1.20859
LMBRD1	0.00853712	0.0490486	7.31866	1	71.0263	0.306182
OGFRL1	4.79447e-11	2.39733e-08	60.1041	1	71.0263	1.78891
OOEP	3.6809e-05	0.000844913	19.394	1	71.0263	-1.71085
EEF1A1	0.00178141	0.0155468	10.5431	1	71.0263	-0.570603
SLC17A5	0.00335494	0.0251507	9.21435	1	71.0263	0.51147
MYO6	1.44576e-05	0.000399753	21.7025	1	71.0263	4.11845
IBTK	0.00418196	0.0296738	8.75998	1	71.0263	0.405902
CYB5R4	9.03488e-08	7.55222e-06	35.4633	1	71.0263	0.804692
SNX14	0.000132592	0.00226376	16.3391	1	71.0263	0.604114
CNR1	0.0019649	0.0167509	10.3351	1	71.0263	10
CASP8AP2	0.00104027	0.0105503	11.6987	1	71.0263	0.562833
TSTD3	0.0045979	0.0316922	8.56578	1	71.0263	0.490569
ASCC3	0.00235366	0.0192187	9.95415	1	71.0263	0.505671
PREP	0.000203023	0.00316029	15.3519	1	71.0263	0.611923
PRDM1	1.65349e-08	1.94399e-06	40.5515	1	71.0263	2.76265
ATG5	6.57524e-06	0.000217088	23.7021	1	71.0263	0.537054
SEC63	0.00694625	0.0426122	7.73028	1	71.0263	0.345569
FOXO3	0.000227071	0.00342764	15.0949	1	71.0263	0.722376
MICAL1	1.79989e-05	0.000479342	21.1552	1	71.0263	0.984308
FIG4	0.000432754	0.00547511	13.6333	1	71.0263	0.725817
CDK19	0.000130309	0.00224067	16.3797	1	71.0263	0.629831
MCM9	0.00722364	0.0437043	7.65181	1	71.0263	0.53566
MAN1A1	2.9109e-06	0.000114568	25.822	1	71.0263	1.52296
SERINC1	0.00150931	0.0137965	10.8966	1	71.0263	0.365189
NCOA7	9.7339e-05	0.00177282	17.0642	1	71.0263	1.07488
TRMT11	0.000454931	0.00568114	13.5214	1	71.0263	0.451674
LAMA2	0.000485272	0.00599276	13.3771	1	71.0263	2.34862
ARHGAP18	9.33208e-07	4.68581e-05	28.8707	1	71.0263	1.91886
TMEM244	0.00193511	0.0165681	10.3674	1	71.0263	3.02311
SAMD3	2.96604e-05	0.000719663	19.9213	1	71.0263	1.61253
TMEM200A	0.000410274	0.00525506	13.7529	1	71.0263	2.57073
MED23	0.00134964	0.0127231	11.1364	1	71.0263	0.472013
STX7	0.000332692	0.00454323	14.2253	1	71.0263	0.923899
RPS12	0.000946166	0.00990768	11.9048	1	71.0263	-0.852304
TBPL1	0.00440863	0.0308583	8.65177	1	71.0263	0.475716
PDE7B	0.000283677	0.00404961	14.5867	1	71.0263	-1.9957
BCLAF1	0.00803904	0.0470972	7.43823	1	71.0263	0.411227
MAP3K5	2.13236e-07	1.51157e-05	32.9855	1	71.0263	1.44182
PERP	1.80177e-06	7.87171e-05	27.0948	1	71.0263	2.91317
VTA1	0.00264814	0.0210296	9.7069	1	71.0263	0.348237
STX11	2.87697e-05	0.000702768	19.9961	1	71.0263	1.49203
UTRN	4.17634e-06	0.00015251	24.8763	1	71.0263	0.712929
FBXO30	0.00117308	0.0115009	11.4385	1	71.0263	1.13265
UST	6.15574e-06	0.000207501	23.8717	1	71.0263	1.91945
ZC3H12D	2.0749e-07	1.50026e-05	33.0633	1	71.0263	1.49642
LATS1	0.00526446	0.035002	8.28992	1	71.0263	0.409809
PPP1R14C	0.00155011	0.0140452	10.8396	1	71.0263	4.6917
PLEKHG1	0.000449245	0.00563446	13.5495	1	71.0263	2.40899
SYNE1	3.2454e-07	2.11894e-05	31.7963	1	71.0263	1.60302
ZDHHC14	6.53805e-05	0.00130323	18.0087	1	71.0263	1.77486
TULP4	0.0059944	0.038389	8.02691	1	71.0263	0.483676
TMEM181	2.33884e-07	1.61828e-05	32.7225	1	71.0263	1.40351
DYNLT1	0.00732472	0.0439696	7.624	1	71.0263	0.557953
SYTL3	0.000435638	0.00550285	13.6184	1	71.0263	1.35622
EZR	2.02231e-09	3.56642e-07	47.2062	1	71.0263	1.03647
IGF2R	2.87595e-06	0.000113632	25.8538	1	71.0263	1.2071
MAP3K4	0.000279753	0.0040134	14.6184	1	71.0263	0.540479
AGPAT4	3.54647e-08	3.5615e-06	38.2339	1	71.0263	2.32734
QKI	0.00137647	0.0129254	11.0941	1	71.0263	0.510782
FGFR1OP	0.00158396	0.0142625	10.7934	1	71.0263	0.639393
CCR6	9.56127e-07	4.76778e-05	28.8046	1	71.0263	2.22365
ADAP1	1.844e-06	8.00782e-05	27.0329	1	71.0263	2.89592
INTS1	0.00594935	0.0382541	8.04215	1	71.0263	0.665269
CHST12	4.55809e-10	1.09858e-07	52.176	1	71.0263	2.21238
IQCE	0.00627257	0.0396276	7.9354	1	71.0263	1.10933
CARD11	0.00285496	0.0222684	9.54981	1	71.0263	0.605379
AC024028.1	3.66055e-06	0.000138937	25.2205	1	71.0263	3.78807
AP5Z1	0.0037132	0.0272848	9.00459	1	71.0263	0.587728
TNRC18	3.83177e-05	0.00087676	19.2963	1	71.0263	0.893673
PMS2	0.0015364	0.0139778	10.8586	1	71.0263	0.589246
USP42	0.00464644	0.0319963	8.54432	1	71.0263	0.440352
GLCCI1	9.57229e-05	0.00175666	17.1037	1	71.0263	0.703998
VWDE	0.000144457	0.00243189	16.1394	1	71.0263	3.41718
ANKMY2	0.00150851	0.0137965	10.8978	1	71.0263	0.699702
BZW2	0.00237959	0.019343	9.93113	1	71.0263	-0.621556
HDAC9	0.00176473	0.0154385	10.5631	1	71.0263	2.22045
SP4	0.000374191	0.00492372	13.96	1	71.0263	0.520734
DNAH11	0.00413145	0.029501	8.78492	1	71.0263	-1.47033
CDCA7L	0.00157853	0.014235	10.8007	1	71.0263	-1.01254
STEAP1B	0.00552375	0.0362263	8.19236	1	71.0263	-1.12658
TOMM7	0.00179154	0.0155967	10.531	1	71.0263	-0.903304
OSBPL3	8.90839e-09	1.21532e-06	42.4683	1	71.0263	1.59739
SNX10	0.000450424	0.00563947	13.5437	1	71.0263	1.11927
SKAP2	2.25571e-09	3.9301e-07	46.8502	1	71.0263	2.56361
JAZF1	2.68404e-10	7.76279e-08	53.9945	1	71.0263	2.2099
CHN2	3.90564e-06	0.0001467	25.0511	1	71.0263	3.43469
ZNRF2	3.37719e-06	0.000129887	25.4315	1	71.0263	0.786658
LINC01176	2.11908e-05	0.000549175	20.7498	1	71.0263	1.16788
NOD1	0.0009394	0.00986912	11.9205	1	71.0263	0.93219
LSM5	0.000103036	0.00184635	16.9302	1	71.0263	-0.777817
DPY19L1	4.73659e-07	2.80071e-05	30.7384	1	71.0263	1.53796
HERPUD2	0.000527416	0.00634522	13.1916	1	71.0263	0.569048
GPR141	0.000194407	0.00306913	15.4517	1	71.0263	4.26817
EPDR1	0.000982893	0.0101744	11.822	1	71.0263	3.86121
STARD3NL	0.000204172	0.00317477	15.3389	1	71.0263	0.969715
TRGC2	3.21724e-06	0.000124731	25.5588	1	71.0263	3.055
TRGC1	0.000318821	0.00439092	14.3217	1	71.0263	2.62171
TRG-AS1	7.46012e-06	0.000240269	23.3784	1	71.0263	1.4876
VPS41	0.00397571	0.0286604	8.86389	1	71.0263	0.48491
LINC00265	0.000342702	0.00462296	14.1583	1	71.0263	1.36249
BLVRA	0.00309535	0.023671	9.38147	1	71.0263	0.733852
OGDH	4.54827e-06	0.000163207	24.6544	1	71.0263	0.993725
ZMIZ2	0.000225058	0.00340436	15.1153	1	71.0263	0.787475
MYO1G	2.86381e-12	2.58834e-09	70.772	1	71.0263	2.15817
IGFBP3	1.5337e-09	2.84344e-07	48.1126	1	71.0263	4.65696
TNS3	0.00716186	0.0434793	7.66901	1	71.0263	4.02516
GRB10	0.000163341	0.00267674	15.8541	1	71.0263	-2.01415
VOPP1	4.38795e-07	2.6867e-05	30.9514	1	71.0263	0.821086
GUSB	0.000312657	0.0043225	14.3659	1	71.0263	0.654779
KCTD7	2.43412e-05	0.000611709	20.4072	1	71.0263	0.934822
AUTS2	0.000805	0.00875631	12.2578	1	71.0263	1.71214
BAZ1B	0.00542794	0.0358254	8.22784	1	71.0263	0.450618
LIMK1	7.60382e-05	0.00147993	17.6489	1	71.0263	1.41378
HIP1	4.09661e-05	0.000925641	19.134	1	71.0263	2.22078
RHBDD2	0.000304157	0.00423352	14.4284	1	71.0263	0.881515
ZP3	0.00556899	0.0364568	8.17583	1	71.0263	-1.56929
DTX2	0.00169222	0.0150038	10.6524	1	71.0263	0.834259
POMZP3	0.00164791	0.0147283	10.709	1	71.0263	0.77397
FGL2	0.00667264	0.0413034	7.81096	1	71.0263	2.73855
GSAP	0.0016558	0.0147623	10.6988	1	71.0263	1.1059
PTPN12	4.94898e-08	4.53459e-06	37.2379	1	71.0263	1.92324
PHTF2	3.49793e-06	0.000133819	25.3394	1	71.0263	0.788752
GNAI1	0.00119478	0.0116583	11.3989	1	71.0263	-2.23508
HGF	0.00334023	0.0250535	9.22344	1	71.0263	3.75852
CROT	0.00105792	0.0106684	11.6622	1	71.0263	0.684328
ADAM22	0.000122587	0.00213839	16.5225	1	71.0263	1.20567
MTERF1	0.00485748	0.0329784	8.45367	1	71.0263	0.538739
AKAP9	0.00154764	0.0140397	10.843	1	71.0263	0.485383
SAMD9	6.92364e-05	0.0013678	17.872	1	71.0263	0.907911
SAMD9L	0.000202316	0.00315268	15.3599	1	71.0263	1.29439
SLC25A13	0.000979777	0.0101496	11.8289	1	71.0263	0.623256
ARPC1A	0.00144628	0.0133726	10.988	1	71.0263	0.530673
FAM200A	0.00747482	0.0445746	7.58344	1	71.0263	0.650283
COPS6	0.00344094	0.0256624	9.16193	1	71.0263	0.400698
PILRB	0.000128486	0.00221458	16.4126	1	71.0263	1.00506
TSC22D4	0.000790553	0.00865419	12.2975	1	71.0263	0.496371
AGFG2	9.40107e-06	0.000290489	22.7887	1	71.0263	1.2707
TFR2	0.000805331	0.00875631	12.2569	1	71.0263	1.36393
MUC12	0.000119024	0.00209146	16.5915	1	71.0263	3.53909
TRIM56	0.000294755	0.00415628	14.4997	1	71.0263	0.66781
PLOD3	0.00117885	0.0115497	11.4279	1	71.0263	1.04009
KMT2E-AS1	0.000489142	0.00601417	13.3594	1	71.0263	0.807267
SRPK2	0.000854367	0.00915864	12.1276	1	71.0263	0.604028
PIK3CG	0.00120408	0.0117254	11.3822	1	71.0263	0.677187
LRRN3	2.13134e-06	8.90789e-05	26.6469	1	71.0263	-1.77182
MDFIC	2.40295e-05	0.000607502	20.439	1	71.0263	0.951516
ST7	0.000594369	0.00697094	12.9262	1	71.0263	1.33993
KCP	0.00556476	0.0364456	8.17737	1	71.0263	2.24366
IRF5	0.000100827	0.00182714	16.9812	1	71.0263	2.36566
SMKR1	0.00787392	0.0463808	7.47959	1	71.0263	1.35061
AC016831.7	0.00118365	0.0115732	11.4191	1	71.0263	0.695549
TMEM140	0.00248359	0.0200308	9.84131	1	71.0263	0.583047
CREB3L2	9.61842e-10	1.93183e-07	49.6584	1	71.0263	1.1511
UBN2	0.00631709	0.0397867	7.92115	1	71.0263	0.537949
PARP12	0.000164644	0.00268727	15.8357	1	71.0263	0.757464
TMEM178B	0.00453164	0.0314159	8.59546	1	71.0263	2.21188
AGK	0.0082499	0.0478355	7.38669	1	71.0263	0.583223
GSTK1	0.00199894	0.016964	10.2987	1	71.0263	0.506134
FAM131B	0.00647459	0.0404096	7.87156	1	71.0263	4.15677
GIMAP1	0.00747151	0.0445746	7.58432	1	71.0263	-0.471216
ABCB8	0.000929763	0.00978552	11.9429	1	71.0263	0.839705
SLC4A2	0.00770529	0.0456337	7.52278	1	71.0263	0.751252
AGAP3	0.00154853	0.0140397	10.8418	1	71.0263	0.985479
CHPF2	0.00380173	0.027724	8.95601	1	71.0263	0.819578
RBM33	0.000860486	0.0092174	12.112	1	71.0263	0.403128
ERICH1	7.90216e-05	0.00152772	17.5575	1	71.0263	0.59575
ARHGEF10	0.00738284	0.0442267	7.60819	1	71.0263	1.49624
ERI1	0.00545754	0.0359551	8.21681	1	71.0263	0.540905
XKR6	0.00847697	0.0487975	7.3327	1	71.0263	0.566945
CNOT7	9.81284e-05	0.00178495	17.0451	1	71.0263	-0.510025
PCM1	0.0020506	0.0173312	10.2447	1	71.0263	0.483318
DOK2	6.59094e-05	0.00130923	17.9895	1	71.0263	1.22521
FAM160B2	0.00121727	0.0118094	11.3587	1	71.0263	0.858022
BMP1	0.0025737	0.0205853	9.7666	1	71.0263	1.7025
PPP3CC	0.00235882	0.01922	9.94954	1	71.0263	0.563369
CHMP7	2.67558e-06	0.000108077	26.0443	1	71.0263	-0.667846
DOCK5	1.4097e-05	0.000392031	21.7659	1	71.0263	3.9105
PTK2B	0.000468817	0.00582938	13.4542	1	71.0263	0.66175
NUGGC	3.61669e-13	5.23009e-10	79.1696	1	71.0263	5.58145
ELP3	2.95711e-06	0.000115888	25.7805	1	71.0263	0.760717
HMBOX1	0.00588031	0.0379282	8.06574	1	71.0263	0.354702
KIF13B	4.11606e-05	0.000928585	19.1226	1	71.0263	1.04228
GTF2E2	8.04314e-05	0.0015467	17.5155	1	71.0263	0.544706
GSR	5.03348e-05	0.00108156	18.6362	1	71.0263	0.868683
FUT10	0.0006593	0.00752497	12.6969	1	71.0263	1.55629
RAB11FIP1	3.26338e-05	0.000773636	19.6876	1	71.0263	0.894559
FGFR1	1.04906e-05	0.000316456	22.5106	1	71.0263	2.20478
TACC1	2.07826e-06	8.762e-05	26.714	1	71.0263	0.760729
PLEKHA2	4.40676e-07	2.6867e-05	30.9395	1	71.0263	1.11046
ADAM9	0.00176751	0.0154441	10.5597	1	71.0263	1.17839
GPAT4	5.44484e-05	0.00115282	18.4472	1	71.0263	0.810379
AP3M2	4.77212e-05	0.00103774	18.7648	1	71.0263	0.753232
IKBKB	0.000138513	0.00234823	16.2372	1	71.0263	0.783299
HOOK3	0.000510055	0.00617927	13.2661	1	71.0263	0.498141
SPIDR	0.00136689	0.0128611	11.1091	1	71.0263	0.629794
ATP6V1H	0.00140113	0.0130721	11.056	1	71.0263	0.425915
LYN	1.13027e-08	1.44465e-06	41.7265	1	71.0263	3.71208
RPS20	3.50313e-05	0.000818396	19.5146	1	71.0263	-0.760127
NSMAF	0.00141159	0.0131443	11.04	1	71.0263	0.457297
TOX	0.00304271	0.0233105	9.41714	1	71.0263	1.23326
YTHDF3	0.00290216	0.0225151	9.51562	1	71.0263	0.388972
MTFR1	0.00347326	0.0258368	9.14259	1	71.0263	-0.47888
ADHFE1	6.05259e-05	0.0012366	18.1933	1	71.0263	1.3521
MYBL1	5.12562e-11	2.39733e-08	59.8615	1	71.0263	3.53925
VCPIP1	0.000259848	0.00379179	14.7866	1	71.0263	0.592063
SGK3	0.00341045	0.0255007	9.18036	1	71.0263	0.530688
NCOA2	0.000166861	0.00272038	15.8047	1	71.0263	0.617522
MSC-AS1	0.00025202	0.00369621	14.8564	1	71.0263	4.0329
MSC	3.86294e-05	0.000882497	19.2766	1	71.0263	5.51512
RPL7	0.000187103	0.00296029	15.54	1	71.0263	-0.907336
RDH10	0.000278066	0.00399999	14.6322	1	71.0263	1.47973
CASC9	0.00146067	0.0134712	10.9667	1	71.0263	-10
IL7	0.00704159	0.0429837	7.70295	1	71.0263	1.42304
IMPA1	0.00599245	0.038389	8.02757	1	71.0263	0.529637
LRRCC1	0.00141825	0.0131808	11.0299	1	71.0263	1.12521
TMEM64	0.00273632	0.0215523	9.63841	1	71.0263	0.803998
PDP1	0.00158256	0.0142588	10.7953	1	71.0263	0.718035
RAD54B	0.00221195	0.0182888	10.0849	1	71.0263	-1.29276
NDUFAF6	0.00314105	0.0239193	9.35101	1	71.0263	0.627174
UQCRB	4.4092e-05	0.000979438	18.9559	1	71.0263	-0.714999
RPL30	0.000881041	0.00939416	12.0604	1	71.0263	-0.91811
NIPAL2	1.74945e-06	7.71305e-05	27.1735	1	71.0263	3.27641
COX6C	0.00315989	0.0240248	9.33859	1	71.0263	-0.500173
SPAG1	4.54784e-06	0.000163207	24.6546	1	71.0263	0.954497
RNF19A	5.94252e-06	0.000203637	23.9625	1	71.0263	1.11411
PABPC1	0.00494933	0.0334294	8.4155	1	71.0263	-0.478696
NCALD	2.2115e-05	0.000566027	20.6441	1	71.0263	1.73801
KLF10	0.000487161	0.00600145	13.3685	1	71.0263	1.21575
SLC25A32	0.00136696	0.0128611	11.109	1	71.0263	0.61299
EIF3E	0.000388372	0.00505513	13.8762	1	71.0263	-0.831567
SYBU	0.00126664	0.0121639	11.273	1	71.0263	2.93254
DERL1	4.85925e-07	2.84492e-05	30.6673	1	71.0263	0.911439
ATAD2	0.000293575	0.004154	14.5088	1	71.0263	0.658178
MTSS1	3.84279e-08	3.75477e-06	37.9931	1	71.0263	2.86236
FAM49B	0.00103615	0.0105297	11.7073	1	71.0263	0.699156
SLA	2.07729e-06	8.762e-05	26.7153	1	71.0263	0.738488
NDRG1	0.000888423	0.00943974	12.0422	1	71.0263	0.837513
DENND3	1.13495e-06	5.50425e-05	28.3387	1	71.0263	2.52632
GML	0.000207476	0.00321232	15.302	1	71.0263	3.02446
EEF1D	0.00101658	0.0103685	11.7487	1	71.0263	-0.41705
SCRIB	1.26508e-05	0.000360835	22.0379	1	71.0263	1.70843
SHARPIN	0.00804015	0.0470972	7.43795	1	71.0263	0.418399
FBXL6	6.6558e-05	0.00132029	17.9661	1	71.0263	1.25063
RECQL4	0.00635645	0.0399077	7.90863	1	71.0263	10
RPL8	0.000684051	0.00771611	12.6156	1	71.0263	-0.67378
DOCK8	0.0055182	0.0362063	8.1944	1	71.0263	0.370346
JAK2	5.86138e-05	0.00121435	18.2702	1	71.0263	0.924226
RLN2	0.00268625	0.0212516	9.67702	1	71.0263	-1.41339
UHRF2	6.85634e-06	0.00022331	23.5947	1	71.0263	0.559882
ZDHHC21	0.000940436	0.00986912	11.9181	1	71.0263	0.791779
RPS6	0.000880427	0.00939416	12.0619	1	71.0263	-0.734742
HACD4	0.00157464	0.014214	10.806	1	71.0263	0.734885
CDKN2A	8.05151e-11	3.06402e-08	58.2335	1	71.0263	3.71516
CDKN2B-AS1	1.05259e-05	0.000316456	22.5021	1	71.0263	2.25049
CDKN2B	0.000631172	0.00727281	12.7932	1	71.0263	3.73633
PLAA	0.00396017	0.0285769	8.87194	1	71.0263	0.47807
VCP	0.000785529	0.00862425	12.3115	1	71.0263	0.525159
FAM214B	0.00861863	0.0493796	7.29979	1	71.0263	0.959588
TLN1	4.5072e-10	1.09858e-07	52.2143	1	71.0263	1.08086
GBA2	0.00168366	0.0149466	10.6632	1	71.0263	0.781656
GLIPR2	3.73809e-07	2.36055e-05	31.3994	1	71.0263	1.42473
FBXO10	0.00141999	0.0131885	11.0273	1	71.0263	1.30077
ANKRD18A	0.00301282	0.023187	9.43768	1	71.0263	2.19781
LINC01410	5.74087e-05	0.00119451	18.32	1	71.0263	2.61144
ANXA1	9.27213e-07	4.67193e-05	28.8883	1	71.0263	1.40649
OSTF1	2.10416e-05	0.000546288	20.7673	1	71.0263	0.667919
GCNT1	3.7567e-08	3.72094e-06	38.0611	1	71.0263	2.13948
PRUNE2	0.00378649	0.0276299	8.96429	1	71.0263	2.36305
VPS13A	0.00360692	0.0266257	9.06453	1	71.0263	0.455254
CEP78	1.3847e-08	1.70456e-06	41.0978	1	71.0263	1.91328
AGTPBP1	0.00490224	0.0331733	8.43497	1	71.0263	0.645636
NAA35	0.00501183	0.0337658	8.38994	1	71.0263	0.384683
GOLM1	0.0048996	0.033171	8.43607	1	71.0263	1.99524
NFIL3	0.00838586	0.0484617	7.35418	1	71.0263	1.50483
SPTLC1	0.000255038	0.00373668	14.8292	1	71.0263	0.446458
CARD19	0.00645818	0.0403675	7.87667	1	71.0263	0.665993
PHF2	0.00559641	0.0365867	8.16587	1	71.0263	0.446033
PTCH1	0.00124079	0.0119821	11.3174	1	71.0263	1.79654
CDC14B	0.00279549	0.0218872	9.59373	1	71.0263	1.30133
TDRD7	2.1069e-07	1.51157e-05	33.0197	1	71.0263	0.999164
TRIM14	0.0063915	0.040064	7.89756	1	71.0263	0.405084
TBC1D2	0.00055165	0.00657118	13.0917	1	71.0263	1.08352
TGFBR1	7.2261e-05	0.00141594	17.7701	1	71.0263	1.10862
ERP44	0.00103973	0.0105503	11.6998	1	71.0263	0.38994
FSD1L	1.32159e-05	0.000371819	21.9279	1	71.0263	2.587
SUSD1	5.72903e-06	0.000197256	24.0568	1	71.0263	2.06831
PTBP3	0.00211878	0.0176444	10.1757	1	71.0263	0.424962
FKBP15	0.00443398	0.0309309	8.64004	1	71.0263	0.580117
RGS3	1.42749e-08	1.7347e-06	41.0039	1	71.0263	2.56916
AKNA	0.000322429	0.00443218	14.2962	1	71.0263	0.829014
ATP6V1G1	0.000338968	0.00460264	14.183	1	71.0263	-0.746178
TLR4	7.42208e-05	0.00144846	17.7064	1	71.0263	4.61072
CDK5RAP2	0.00245422	0.0198271	9.86627	1	71.0263	0.520914
MEGF9	2.12834e-07	1.51157e-05	32.9908	1	71.0263	1.29462
FBXW2	0.00417749	0.0296712	8.76217	1	71.0263	0.44743
TRAF1	1.22664e-05	0.00035406	22.1156	1	71.0263	1.15564
GSN	2.63404e-05	0.000653359	20.2128	1	71.0263	1.90162
STOM	2.7633e-13	4.44001e-10	80.2987	1	71.0263	2.42843
RC3H2	0.000819838	0.00885413	12.2178	1	71.0263	0.533075
NEK6	6.53549e-06	0.000216269	23.7177	1	71.0263	2.53622
RPL35	0.000303884	0.00423352	14.4304	1	71.0263	-0.623802
GOLGA1	0.000678892	0.00767589	12.6323	1	71.0263	0.685448
HSPA5	1.13807e-06	5.50425e-05	28.3312	1	71.0263	0.80667
MVB12B	2.36103e-05	0.000599278	20.4824	1	71.0263	2.0991
RALGPS1	8.07908e-05	0.0015487	17.5049	1	71.0263	1.56608
SLC2A8	0.00265648	0.0210726	9.70033	1	71.0263	2.65637
RPL12	0.000966205	0.0100376	11.8592	1	71.0263	-0.731576
LRSAM1	0.000161251	0.00266193	15.8839	1	71.0263	0.862104
TTC16	2.76826e-05	0.000680814	20.0906	1	71.0263	2.5952
AK1	1.07412e-05	0.000321591	22.4508	1	71.0263	1.65161
ST6GALNAC6	2.30353e-06	9.49042e-05	26.4406	1	71.0263	1.31499
GOLGA2	0.00313071	0.0238909	9.35786	1	71.0263	0.641096
CERCAM	0.00775662	0.0458392	7.50953	1	71.0263	3.50969
SPTAN1	0.000289707	0.00411538	14.5389	1	71.0263	0.532293
GPR107	0.000394353	0.00510292	13.8419	1	71.0263	0.708149
NUP214	0.00720583	0.0436546	7.65676	1	71.0263	0.394855
POMT1	0.00633583	0.0398359	7.91518	1	71.0263	0.696076
RAPGEF1	3.88266e-10	1.00263e-07	52.7238	1	71.0263	1.7931
MED27	0.00431368	0.0303701	8.69637	1	71.0263	0.579827
NTNG2	0.000136051	0.0023119	16.2791	1	71.0263	2.13534
SETX	3.43228e-07	2.20596e-05	31.6389	1	71.0263	0.732032
TSC1	0.00457006	0.0315153	8.5782	1	71.0263	0.515109
RALGDS	7.83341e-13	9.43992e-10	75.9751	1	71.0263	1.64194
RPL7A	0.000325463	0.00445693	14.275	1	71.0263	-0.638974
SURF4	7.17997e-08	6.2927e-06	36.1371	1	71.0263	0.985098
SLC2A6	0.00409705	0.0293159	8.80209	1	71.0263	1.16321
RXRA	0.000102881	0.00184592	16.9337	1	71.0263	1.71277
NACC2	6.48989e-06	0.000215253	23.7357	1	71.0263	2.02182
AGPAT2	0.00816074	0.0475665	7.40831	1	71.0263	1.00414
RABL6	3.25953e-07	2.11894e-05	31.784	1	71.0263	0.906759
FBXW5	9.15706e-09	1.22611e-06	42.3822	1	71.0263	1.13483
C8G	0.00831731	0.0481299	7.3705	1	71.0263	2.55759
PTGDS	0.000792417	0.00866148	12.2924	1	71.0263	5.69116
CLIC3	3.81772e-06	0.000143771	25.1106	1	71.0263	3.27184
ABCA2	2.55846e-10	7.55977e-08	54.1604	1	71.0263	2.56654
C9orf139	0.000283471	0.00404961	14.5884	1	71.0263	4.14797
NPDC1	0.00518399	0.0346102	8.32123	1	71.0263	2.28237
MAN1B1	0.00715258	0.0434412	7.67161	1	71.0263	0.578831
TUBB4B	2.61051e-08	2.65849e-06	39.1583	1	71.0263	1.01195
EXD3	0.00328015	0.0247699	9.26107	1	71.0263	0.710991
ZMYND11	0.00505665	0.0339797	8.37181	1	71.0263	0.555581
WDR37	0.00477908	0.0326454	8.48686	1	71.0263	0.479452
PFKP	4.60198e-07	2.74997e-05	30.8187	1	71.0263	1.34481
KLF6	1.40508e-06	6.64014e-05	27.7619	1	71.0263	1.20862
IL15RA	0.000114164	0.00202319	16.6892	1	71.0263	1.71638
IL2RA	1.51016e-05	0.000413608	21.5933	1	71.0263	1.8731
PRKCQ	0.00561794	0.0366234	8.1581	1	71.0263	0.425102
KIN	0.0071779	0.0435584	7.66453	1	71.0263	0.390937
GATA3	1.51871e-06	6.99428e-05	27.5527	1	71.0263	0.669218
UPF2	0.00089494	0.00949503	12.0262	1	71.0263	0.667526
OPTN	1.52846e-09	2.84344e-07	48.1239	1	71.0263	1.21044
RSU1	0.00488104	0.0330763	8.44381	1	71.0263	0.503674
VIM-AS1	1.19921e-05	0.000349632	22.1726	1	71.0263	1.19823
ST8SIA6	8.28104e-05	0.00157155	17.4463	1	71.0263	3.40004
DNAJC1	1.45952e-07	1.12267e-05	34.0717	1	71.0263	1.36666
PIP4K2A	8.55633e-07	4.40331e-05	29.1076	1	71.0263	0.869037
APBB1IP	0.00173746	0.0152645	10.5962	1	71.0263	0.434122
ABI1	0.00127071	0.0121774	11.266	1	71.0263	0.357483
ACBD5	1.63781e-09	2.96055e-07	47.8967	1	71.0263	1.10047
MAP3K8	6.96893e-11	2.79938e-08	58.7518	1	71.0263	3.71009
KIF5B	0.000141354	0.00238799	16.1899	1	71.0263	0.47066
ITGB1	1.27535e-15	1.20157e-11	104.769	1	71.0263	2.51031
PARD3	7.04569e-07	3.73016e-05	29.6401	1	71.0263	-4.02246
RASGEF1A	3.13405e-05	0.000750355	19.7864	1	71.0263	2.85525
RASSF4	9.58877e-05	0.00175746	17.0996	1	71.0263	3.6349
ALOX5	4.30605e-05	0.000959473	19.0132	1	71.0263	2.1213
TIMM23	0.0018815	0.0161858	10.427	1	71.0263	0.478445
ZNF365	1.33502e-06	6.32975e-05	27.8997	1	71.0263	4.87711
SRGN	0.00632037	0.0397867	7.9201	1	71.0263	0.765209
VPS26A	0.00148469	0.0136318	10.9318	1	71.0263	0.55927
SUPV3L1	0.0011192	0.0111159	11.5402	1	71.0263	0.546245
PRF1	2.44397e-07	1.68296e-05	32.5977	1	71.0263	3.36264
SGPL1	8.37877e-05	0.00158386	17.4185	1	71.0263	0.860884
PCBD1	0.000749715	0.00832051	12.4139	1	71.0263	0.94818
PSAP	0.001715	0.0151593	10.6239	1	71.0263	0.590257
DNAJB12	0.000288753	0.0041099	14.5464	1	71.0263	0.69818
MCU	4.72704e-05	0.00103166	18.7877	1	71.0263	0.812655
PPP3CB	5.61092e-05	0.00117764	18.375	1	71.0263	0.661369
SEC24C	0.00532409	0.0352849	8.26705	1	71.0263	0.618122
FUT11	3.26758e-07	2.11894e-05	31.7771	1	71.0263	1.17567
ZSWIM8	0.000675469	0.00764316	12.6435	1	71.0263	0.680415
VCL	1.98487e-07	1.44237e-05	33.1899	1	71.0263	1.55845
DLG5	4.48998e-06	0.000161919	24.6879	1	71.0263	3.70122
RPS24	4.6795e-05	0.00102546	18.8121	1	71.0263	-0.689318
CDHR1	0.00643729	0.0402986	7.88319	1	71.0263	2.62728
BMPR1A	5.13346e-06	0.000180182	24.3405	1	71.0263	1.86165
NUTM2A-AS1	0.00269354	0.0212755	9.67136	1	71.0263	0.54083
FAS	3.20657e-10	8.7491e-08	53.3806	1	71.0263	2.47488
TNKS2	0.00143756	0.013309	11.0009	1	71.0263	0.421919
BTAF1	0.00224892	0.018552	10.0499	1	71.0263	0.512022
CPEB3	0.00539903	0.0356834	8.23868	1	71.0263	0.575681
HHEX	0.0046912	0.0322124	8.52474	1	71.0263	2.24352
NOC3L	0.00821017	0.0477107	7.39629	1	71.0263	0.50731
PDLIM1	0.000404178	0.00519539	13.7866	1	71.0263	3.18843
TM9SF3	0.00478385	0.0326625	8.48483	1	71.0263	0.309933
PIK3AP1	2.03625e-08	2.24373e-06	39.914	1	71.0263	2.94875
LCOR	0.000230219	0.00344692	15.0633	1	71.0263	0.508239
PI4K2A	0.000422632	0.00538001	13.6864	1	71.0263	0.927946
R3HCC1L	0.00243506	0.0197274	9.88272	1	71.0263	0.523475
PYROXD2	0.00133729	0.0126396	11.1562	1	71.0263	0.965536
COX15	0.00847991	0.0487975	7.33201	1	71.0263	0.489168
CWF19L1	0.0061272	0.0389303	7.98268	1	71.0263	0.494384
FBXW4	0.00181753	0.0157669	10.5004	1	71.0263	0.556414
GBF1	0.00276361	0.0216845	9.61768	1	71.0263	0.550987
ACTR1A	0.00173081	0.0152338	10.6044	1	71.0263	0.720702
TRIM8	0.000389552	0.00506138	13.8694	1	71.0263	0.666936
PCGF6	0.00101742	0.0103685	11.7469	1	71.0263	0.766684
CALHM2	5.15421e-09	7.60561e-07	44.193	1	71.0263	2.35658
SLK	0.00172227	0.0151972	10.6149	1	71.0263	0.483317
XPNPEP1	6.30814e-08	5.63099e-06	36.5187	1	71.0263	1.18567
DUSP5	6.96684e-06	0.000225891	23.5536	1	71.0263	3.36632
SMC3	0.00156531	0.0141386	10.8187	1	71.0263	0.429634
SHOC2	0.00213564	0.0177287	10.1589	1	71.0263	0.468243
ACSL5	9.47035e-06	0.000291952	22.7701	1	71.0263	0.794875
ZDHHC6	0.007817	0.0461206	7.49406	1	71.0263	0.442309
VTI1A	0.00285671	0.02227	9.54853	1	71.0263	0.525502
CASP7	2.22414e-05	0.000568256	20.63	1	71.0263	1.12166
DCLRE1A	0.00689939	0.0424021	7.74386	1	71.0263	1.05796
NHLRC2	0.00546429	0.0359668	8.2143	1	71.0263	0.541832
CCDC186	0.0050996	0.0341889	8.35461	1	71.0263	0.409509
ABLIM1	0.0021308	0.0177074	10.1637	1	71.0263	-0.664267
FAM160B1	1.67839e-06	7.49112e-05	27.2845	1	71.0263	1.15105
EIF3A	1.0075e-07	8.14924e-06	35.1454	1	71.0263	0.597492
TIAL1	0.000874984	0.00935192	12.0754	1	71.0263	0.354821
SEC23IP	0.00439056	0.0307616	8.66018	1	71.0263	0.421148
WDR11	6.13895e-05	0.0012486	18.1594	1	71.0263	0.682181
CHST15	0.00851077	0.0489555	7.3248	1	71.0263	2.70951
FAM53B	3.65839e-09	5.66564e-07	45.2876	1	71.0263	2.32262
CTBP2	1.74545e-05	0.0004657	21.2317	1	71.0263	2.36243
PTPRE	1.5649e-05	0.000425376	21.5042	1	71.0263	1.24576
TCERG1L	0.00421014	0.0298299	8.7462	1	71.0263	4.43477
ADAM8	6.12695e-06	0.000207373	23.8837	1	71.0263	1.6999
TUBGCP2	0.000701561	0.00786455	12.56	1	71.0263	0.479966
MTG1	0.000619394	0.00718289	12.8349	1	71.0263	0.51843
PHRF1	0.00147925	0.0135991	10.9397	1	71.0263	0.788949
RPLP2	5.94553e-05	0.00122363	18.236	1	71.0263	-0.684451
MOB2	8.95148e-05	0.00167245	17.262	1	71.0263	0.661603
DUSP8	0.00369823	0.0271887	9.01293	1	71.0263	1.85709
KRTAP5-AS1	0.00112868	0.0111636	11.5219	1	71.0263	1.97329
LSP1	0.000346617	0.00465839	14.1326	1	71.0263	0.672552
ASCL2	0.000562055	0.00666766	13.0502	1	71.0263	3.86514
TSPAN32	4.88942e-06	0.000173299	24.4667	1	71.0263	1.1633
CARS	2.84808e-06	0.000112839	25.8794	1	71.0263	0.876702
OSBPL5	1.65012e-05	0.000444365	21.3717	1	71.0263	2.27387
FAM160A2	0.00375036	0.027502	8.98405	1	71.0263	0.826283
APBB1	0.00258891	0.0206955	9.75426	1	71.0263	-0.546048
TRIM3	0.00852514	0.0490187	7.32145	1	71.0263	1.30295
ILK	5.01365e-07	2.90084e-05	30.5804	1	71.0263	0.882462
TPP1	0.000339327	0.00460319	14.1806	1	71.0263	0.756947
ZNF215	0.00829994	0.0480679	7.37466	1	71.0263	-2.67703
EIF3F	0.00603978	0.0385612	8.01168	1	71.0263	-0.493471
RPL27A	0.000179088	0.00286798	15.6411	1	71.0263	-0.657978
WEE1	0.000101814	0.00183582	16.9583	1	71.0263	1.91435
MICAL2	7.40365e-07	3.87666e-05	29.504	1	71.0263	2.48436
ARNTL	3.58244e-05	0.000831424	19.46	1	71.0263	1.21795
BTBD10	0.00140768	0.0131163	11.046	1	71.0263	0.514905
FAR1	0.000921158	0.00971617	11.9632	1	71.0263	0.638376
RRAS2	0.000334633	0.00456091	14.2121	1	71.0263	1.07375
COPB1	0.00173702	0.0152645	10.5968	1	71.0263	0.333399
PLEKHA7	0.000115803	0.00204722	16.6558	1	71.0263	-1.18247
RPS13	0.000120274	0.00210567	16.5671	1	71.0263	-1.14759
NUCB2	2.42184e-05	0.000610648	20.4197	1	71.0263	-0.966904
TSG101	0.00251637	0.0202387	9.81381	1	71.0263	0.475226
UEVLD	0.000350836	0.00469572	14.1053	1	71.0263	0.945046
SPTY2D1	0.000428609	0.00543694	13.6549	1	71.0263	0.517334
ZDHHC13	0.000249685	0.0036694	14.8777	1	71.0263	0.707676
TCP11L1	0.00113882	0.0112259	11.5026	1	71.0263	0.829816
HIPK3	0.000334179	0.00455902	14.2152	1	71.0263	0.584489
PRR5L	1.98931e-10	6.12072e-08	55.0354	1	71.0263	4.25186
TRAF6	8.71902e-06	0.000272323	22.9803	1	71.0263	0.974426
C11orf74	0.00287454	0.0223849	9.53556	1	71.0263	-1.74867
API5	0.00801718	0.047014	7.44365	1	71.0263	0.35842
CD82	0.00207087	0.0174008	10.224	1	71.0263	0.892436
PHF21A	4.59834e-07	2.74997e-05	30.8209	1	71.0263	0.93946
DGKZ	0.00284399	0.0222003	9.55784	1	71.0263	0.487738
CKAP5	0.00348905	0.025901	9.13321	1	71.0263	0.554122
ARFGAP2	0.00210649	0.0175776	10.1879	1	71.0263	0.617349
DDB2	8.2396e-06	0.000259028	23.1245	1	71.0263	0.905577
SPI1	6.67746e-05	0.00132278	17.9584	1	71.0263	3.34414
PSMC3	0.00645947	0.0403675	7.87626	1	71.0263	0.475473
MTCH2	0.000411581	0.00526715	13.7458	1	71.0263	0.50225
FNBP4	0.00582971	0.0376186	8.08321	1	71.0263	0.352296
PTPRJ	0.000211806	0.00325539	15.2546	1	71.0263	1.00339
LPXN	0.00239005	0.0194062	9.92191	1	71.0263	0.303651
FAM111A	0.000385062	0.00502524	13.8955	1	71.0263	0.504278
OSBP	0.000121989	0.00213053	16.5339	1	71.0263	0.481717
PTGDR2	0.00253423	0.0203146	9.79899	1	71.0263	4.38067
DDB1	0.00415129	0.0295142	8.77508	1	71.0263	0.439234
FADS1	0.00824328	0.0478163	7.38828	1	71.0263	1.8461
FADS3	0.00465145	0.0320155	8.54212	1	71.0263	1.70132
AHNAK	2.29335e-15	1.20157e-11	101.914	1	71.0263	2.55768
EEF1G	9.71765e-05	0.00177209	17.0681	1	71.0263	-0.779983
MTA2	0.00434377	0.0305224	8.68213	1	71.0263	0.576099
HNRNPUL2	6.23989e-05	0.00126491	18.1203	1	71.0263	0.725763
ATL3	0.000348263	0.00467617	14.1219	1	71.0263	0.728024
NAA40	0.00626384	0.0395898	7.9382	1	71.0263	0.808444
OTUB1	0.00709325	0.043177	7.6883	1	71.0263	0.417222
FERMT3	5.12134e-05	0.00109718	18.5945	1	71.0263	0.649501
CCDC88B	8.14622e-08	6.97056e-06	35.7663	1	71.0263	1.79128
RPS6KA4	0.000201825	0.00315183	15.3655	1	71.0263	1.29567
EHD1	0.00138187	0.0129497	11.0857	1	71.0263	0.882219
ATG2A	0.000100995	0.0018279	16.9773	1	71.0263	1.08241
PPP2R5B	0.0063472	0.0398726	7.91157	1	71.0263	0.96034
FAU	0.000234342	0.00348644	15.0227	1	71.0263	-0.738914
CAPN1	0.00419416	0.0297458	8.754	1	71.0263	0.519501
DPF2	0.00108763	0.0108921	11.6021	1	71.0263	0.507502
FRMD8	0.00456268	0.0314945	8.5815	1	71.0263	0.589812
NEAT1	3.45182e-05	0.000809024	19.5505	1	71.0263	1.00969
MALAT1	0.0026864	0.0212516	9.67691	1	71.0263	0.764371
EHBP1L1	0.000161911	0.00266674	15.8745	1	71.0263	0.967484
SIPA1	0.00256569	0.0205332	9.77313	1	71.0263	0.70612
MUS81	0.0039126	0.0283184	8.89681	1	71.0263	0.830025
CTSW	1.46493e-05	0.00040428	21.6695	1	71.0263	2.95474
ZDHHC24	0.00112979	0.0111636	11.5198	1	71.0263	0.687459
C11orf80	0.000200324	0.00313925	15.3827	1	71.0263	0.944393
LRFN4	8.74019e-07	4.48198e-05	29.0495	1	71.0263	4.11467
ANKRD13D	1.10027e-05	0.000326714	22.39	1	71.0263	0.827999
CLCF1	1.75907e-06	7.72913e-05	27.1589	1	71.0263	3.22885
CDK2AP2	0.0063429	0.0398629	7.91293	1	71.0263	0.541174
UNC93B1	4.05074e-06	0.000149526	24.9559	1	71.0263	1.5435
TCIRG1	8.13417e-09	1.14202e-06	42.753	1	71.0263	1.32351
CPT1A	3.21275e-05	0.000764139	19.7258	1	71.0263	1.01574
NADSYN1	0.00166522	0.0148098	10.6867	1	71.0263	0.58527
RNF121	0.00317661	0.0241139	9.32763	1	71.0263	0.55494
INPPL1	0.00701329	0.0429015	7.71102	1	71.0263	0.785429
ARAP1	0.00134145	0.0126706	11.1495	1	71.0263	0.996828
ATG16L2	0.00245339	0.0198271	9.86698	1	71.0263	0.553971
RAB6A	0.000376249	0.00494631	13.9476	1	71.0263	0.425954
C2CD3	0.00121761	0.0118094	11.3581	1	71.0263	0.518133
RPS3	0.00433518	0.0305066	8.68619	1	71.0263	-0.559424
GDPD5	3.25658e-07	2.11894e-05	31.7866	1	71.0263	2.64675
UVRAG	0.00478785	0.0326744	8.48312	1	71.0263	0.415953
GAB2	9.89891e-05	0.00179609	17.0246	1	71.0263	1.53022
RAB30	0.00206112	0.0173851	10.2339	1	71.0263	-0.621386
CREBZF	0.00597885	0.0383585	8.03216	1	71.0263	0.422609
SYTL2	1.09403e-05	0.000326555	22.4044	1	71.0263	1.60956
PICALM	1.0521e-05	0.000316456	22.5033	1	71.0263	0.854125
EED	7.8462e-05	0.00151893	17.5743	1	71.0263	0.738611
PRSS23	0.000495189	0.0060532	13.332	1	71.0263	4.39697
CTSC	5.76389e-11	2.44518e-08	59.4364	1	71.0263	1.26383
MED17	0.00786689	0.0463582	7.48137	1	71.0263	0.48015
PANX1	0.00373881	0.0274312	8.99042	1	71.0263	0.995602
PIWIL4	0.00871384	0.049728	7.27798	1	71.0263	1.13188
ENDOD1	0.00422444	0.0299166	8.73924	1	71.0263	0.795582
MTMR2	0.000696613	0.00782729	12.5755	1	71.0263	0.735411
BIRC3	0.00446463	0.0311147	8.62593	1	71.0263	0.694931
DCUN1D5	0.00176474	0.0154385	10.5631	1	71.0263	0.477925
DYNC2H1	0.000209371	0.00323473	15.2811	1	71.0263	1.19847
PDGFD	1.71117e-06	7.59967e-05	27.2327	1	71.0263	4.16511
CASP4	0.000706776	0.00791688	12.5436	1	71.0263	0.585077
CASP1	1.51634e-07	1.14805e-05	33.9617	1	71.0263	1.36551
CARD16	0.000506114	0.00616071	13.2834	1	71.0263	0.728233
MSANTD4	5.76463e-05	0.00119773	18.3101	1	71.0263	1.00267
SLC35F2	0.000759206	0.00840543	12.3863	1	71.0263	1.29077
RAB39A	0.000352251	0.00470786	14.0962	1	71.0263	4.74293
RDX	0.000358325	0.00476262	14.0576	1	71.0263	0.786332
ALG9	0.0086491	0.0494953	7.29278	1	71.0263	0.57598
NCAM1	0.00346047	0.025755	9.15022	1	71.0263	3.28821
ZW10	0.00616245	0.0391028	7.97111	1	71.0263	0.708402
USP28	1.77633e-07	1.31731e-05	33.5073	1	71.0263	2.06701
CADM1	0.00094343	0.00988619	11.9111	1	71.0263	2.95242
RNF214	0.000229909	0.00344692	15.0664	1	71.0263	0.615453
CEP164	0.000152687	0.00255852	16.0106	1	71.0263	0.799085
IL10RA	2.95979e-10	8.23107e-08	53.6566	1	71.0263	1.48188
RPS25	0.00100009	0.010292	11.7842	1	71.0263	-0.714718
HYOU1	0.000366273	0.00485043	14.0082	1	71.0263	0.991155
NLRX1	0.00447427	0.0311573	8.62152	1	71.0263	0.943857
ARHGEF12	1.79972e-09	3.21305e-07	47.5875	1	71.0263	2.36181
SRPRA	0.00841248	0.0485834	7.34788	1	71.0263	0.417826
ST3GAL4	4.31504e-05	0.000959996	19.0082	1	71.0263	1.88054
FLI1	0.00127657	0.0122107	11.2561	1	71.0263	0.550299
PRDM10	0.00508674	0.0341576	8.35974	1	71.0263	0.632509
APLP2	3.28288e-07	2.11937e-05	31.764	1	71.0263	1.26995
ST14	0.0051415	0.0344378	8.33796	1	71.0263	3.80738
ZBTB44	0.0069999	0.0428377	7.71485	1	71.0263	0.440069
VPS26B	0.00110475	0.0110026	11.5683	1	71.0263	0.687759
GLB1L2	0.00172983	0.0152338	10.6056	1	71.0263	2.93931
B3GAT1	4.40007e-07	2.6867e-05	30.9437	1	71.0263	4.95983
KDM5A	0.000117419	0.00207072	16.6233	1	71.0263	0.483323
NINJ2	0.000177925	0.00285885	15.6562	1	71.0263	1.06141
WNK1	0.00252745	0.020294	9.8046	1	71.0263	0.410935
ADIPOR2	0.000338919	0.00460264	14.1834	1	71.0263	0.645606
C12orf4	0.000144083	0.00242843	16.1454	1	71.0263	0.738637
TNFRSF1A	1.91542e-05	0.000507913	21.0004	1	71.0263	1.21029
TAPBPL	0.00640987	0.0401443	7.89178	1	71.0263	0.478629
GAPDH	0.000107655	0.00191865	16.8271	1	71.0263	0.602318
IFFO1	9.49947e-05	0.00175219	17.1217	1	71.0263	1.14506
CHD4	0.00412801	0.0294937	8.78663	1	71.0263	0.422718
PTMS	1.30794e-05	0.000369416	21.954	1	71.0263	3.48027
LAG3	1.09607e-08	1.41521e-06	41.8219	1	71.0263	3.9058
ENO2	0.000531837	0.0063719	13.173	1	71.0263	0.804554
C12orf57	0.00550112	0.036143	8.20068	1	71.0263	-0.703633
PHB2	4.17877e-05	0.000939801	19.0859	1	71.0263	-0.848019
C1RL	0.000264422	0.00384689	14.7468	1	71.0263	0.685626
C1RL-AS1	3.92308e-05	0.000894822	19.2391	1	71.0263	1.75116
CLSTN3	6.55628e-05	0.00130413	18.0021	1	71.0263	1.70894
C3AR1	0.000107159	0.00191312	16.8379	1	71.0263	2.0135
KLRG1	1.68777e-05	0.000451978	21.3155	1	71.0263	1.94921
A2M-AS1	3.62758e-06	0.000138049	25.2441	1	71.0263	2.45895
A2M	9.54415e-05	0.00175408	17.1106	1	71.0263	2.28267
PZP	0.000597119	0.00697666	12.916	1	71.0263	2.09488
LINC00987	1.54381e-05	0.000422023	21.5382	1	71.0263	2.80722
CLEC2D	0.00405752	0.0291195	8.82201	1	71.0263	0.436751
CLECL1	0.00754461	0.0449167	7.56486	1	71.0263	1.98375
KLRF1	0.00447745	0.0311573	8.62007	1	71.0263	3.04198
CLEC2B	0.00112299	0.0111459	11.5328	1	71.0263	0.518441
GABARAPL1	0.00341469	0.025507	9.17779	1	71.0263	1.34583
KLRD1	1.67401e-08	1.95225e-06	40.5137	1	71.0263	3.79517
KLRK1	2.35515e-06	9.67553e-05	26.3818	1	71.0263	2.59549
KLRC4	1.56958e-06	7.16017e-05	27.4642	1	71.0263	2.9864
KLRC3	0.00192649	0.0165139	10.3769	1	71.0263	3.84803
KLRC2	0.000464099	0.00578563	13.4768	1	71.0263	4.56632
STYK1	5.26292e-07	2.97293e-05	30.4457	1	71.0263	5.01177
ETV6	0.00612583	0.0389303	7.98313	1	71.0263	0.553282
BORCS5	0.000461671	0.00576033	13.4885	1	71.0263	0.648861
HEBP1	0.00153651	0.0139778	10.8584	1	71.0263	-1.16992
PLEKHA5	9.47239e-05	0.00174943	17.1284	1	71.0263	2.61327
AEBP2	0.0062852	0.0396435	7.93134	1	71.0263	0.375295
PYROXD1	0.00213185	0.0177074	10.1627	1	71.0263	0.422183
RECQL	2.14791e-05	0.00055367	20.7163	1	71.0263	0.605113
ST8SIA1	2.73305e-05	0.000673622	20.1221	1	71.0263	1.96734
CASC1	0.00418166	0.0296738	8.76013	1	71.0263	-1.50663
TM7SF3	0.00450238	0.0312573	8.60871	1	71.0263	0.514072
KLHL42	0.00313349	0.0238992	9.35602	1	71.0263	0.644065
FAR2	0.00741183	0.0443452	7.60035	1	71.0263	0.856166
CAPRIN2	0.00475531	0.0325754	8.49703	1	71.0263	0.717312
CPNE8	0.00185552	0.0160195	10.4565	1	71.0263	1.65198
KIF21A	1.04965e-07	8.43276e-06	35.0261	1	71.0263	1.7093
C12orf40	8.98246e-05	0.00167607	17.2539	1	71.0263	1.09087
SLC2A13	0.00538284	0.035609	8.24477	1	71.0263	0.674842
LRRK2	0.00122804	0.0118947	11.3397	1	71.0263	2.7048
GXYLT1	0.00517273	0.0345654	8.32565	1	71.0263	0.48211
TWF1	0.00483349	0.0328928	8.46377	1	71.0263	0.58576
ANO6	3.35296e-05	0.000792274	19.6214	1	71.0263	0.729031
CACNB3	0.000219566	0.00333874	15.1719	1	71.0263	2.90076
DDX23	0.00194191	0.0166067	10.36	1	71.0263	0.494485
FKBP11	0.00402752	0.0289473	8.83727	1	71.0263	0.683444
WNT10B	0.00777139	0.0459077	7.50573	1	71.0263	1.32077
KMT2D	0.00178283	0.0155498	10.5414	1	71.0263	0.577755
RHEBL1	0.00742484	0.0443755	7.59685	1	71.0263	1.24456
TUBA1C	0.00442364	0.0309035	8.64482	1	71.0263	0.686569
CERS5	0.00122378	0.0118613	11.3472	1	71.0263	0.486883
LIMA1	0.00117292	0.0115009	11.4388	1	71.0263	0.745639
METTL7A	5.94848e-05	0.00122363	18.2349	1	71.0263	1.97471
BIN2	0.00110623	0.0110098	11.5654	1	71.0263	0.580608
CELA1	0.000526615	0.00634086	13.1949	1	71.0263	-1.76235
ITGB7	1.09762e-05	0.000326599	22.3961	1	71.0263	1.05185
RARG	6.01288e-05	0.00123385	18.2091	1	71.0263	1.12115
PFDN5	3.61905e-05	0.000835151	19.4353	1	71.0263	-0.674578
HOXC4	0.000167492	0.00272759	15.7959	1	71.0263	2.74518
HNRNPA1	0.00352394	0.0261198	9.11263	1	71.0263	-0.557044
NFE2	0.000176856	0.00284802	15.6701	1	71.0263	4.25043
ITGA5	0.00610715	0.0388713	7.98929	1	71.0263	0.836498
NCKAP1L	4.69582e-05	0.00102733	18.8037	1	71.0263	0.56499
CD63	5.672e-05	0.00118399	18.349	1	71.0263	1.41701
SARNP	0.00601078	0.038444	8.0214	1	71.0263	0.351959
PMEL	0.000503929	0.00615475	13.293	1	71.0263	-1.08924
RPL41	0.000489501	0.00601417	13.3578	1	71.0263	-0.766165
ZC3H10	0.00596582	0.0383264	8.03656	1	71.0263	0.88551
NABP2	0.00211181	0.0176119	10.1826	1	71.0263	0.828783
BAZ2A	0.00405158	0.0290913	8.82502	1	71.0263	0.372768
NACA	7.49309e-05	0.00146034	17.6838	1	71.0263	-0.754001
STAT6	0.00363356	0.026795	9.04934	1	71.0263	0.421517
SHMT2	0.00185029	0.0160126	10.4625	1	71.0263	0.836128
PIP4K2C	0.000345098	0.00464229	14.1425	1	71.0263	0.820823
OS9	0.00129722	0.0123334	11.2216	1	71.0263	0.406798
AGAP2	0.00599687	0.038389	8.02608	1	71.0263	0.664134
XPOT	0.0011924	0.011643	11.4032	1	71.0263	0.480287
TBK1	9.26078e-13	1.03015e-09	75.2924	1	71.0263	2.00931
GNS	0.00100824	0.0103186	11.7666	1	71.0263	0.723684
IFNG	0.000213363	0.00327542	15.2377	1	71.0263	3.17429
MDM2	5.91019e-05	0.00122043	18.2503	1	71.0263	0.748852
MYRFL	0.000276956	0.00398966	14.6413	1	71.0263	3.67302
ZFC3H1	0.00109961	0.0109741	11.5784	1	71.0263	0.600054
GLIPR1	2.50216e-08	2.58455e-06	39.2869	1	71.0263	1.13677
PHLDA1	0.000775103	0.00852378	12.3408	1	71.0263	2.24102
PPP1R12A	0.000988057	0.0102205	11.8106	1	71.0263	0.463707
TMTC2	0.000402068	0.00517287	13.7983	1	71.0263	1.05685
POC1B	0.00100153	0.0102936	11.7811	1	71.0263	0.640018
GALNT4	0.0053947	0.0356711	8.24031	1	71.0263	0.850973
ATP2B1	0.000124993	0.0021699	16.477	1	71.0263	0.774428
TMCC3	7.22274e-06	0.000233665	23.4612	1	71.0263	4.62847
NTN4	0.00376367	0.0275437	8.97675	1	71.0263	2.58379
ELK3	0.000923321	0.00973188	11.9581	1	71.0263	0.549063
CDK17	0.00659869	0.0409895	7.83337	1	71.0263	0.415803
CFAP54	0.00516306	0.0345264	8.32945	1	71.0263	-3.36473
IKBIP	0.00194184	0.0166067	10.3601	1	71.0263	0.828613
CHPT1	0.00193267	0.0165571	10.3701	1	71.0263	0.973101
GNPTAB	0.00226411	0.0186348	10.0358	1	71.0263	0.726055
PARPBP	0.0082938	0.0480515	7.37613	1	71.0263	0.952239
PMCH	0.000993476	0.0102509	11.7987	1	71.0263	10
C12orf42	0.00790055	0.0464998	7.47286	1	71.0263	-0.778093
HSP90B1	0.00188045	0.0161858	10.4282	1	71.0263	0.482916
CHST11	5.09542e-07	2.92777e-05	30.5355	1	71.0263	1.27176
C12orf75	8.4764e-08	7.12658e-06	35.6499	1	71.0263	2.04905
NUAK1	0.000281651	0.00403663	14.603	1	71.0263	4.54217
RIC8B	0.000632001	0.00727657	12.7903	1	71.0263	0.636189
CMKLR1	0.000337635	0.0045944	14.1919	1	71.0263	4.32639
SART3	0.00341739	0.0255131	9.17615	1	71.0263	0.473745
SELPLG	8.43911e-05	0.00159319	17.4015	1	71.0263	0.622374
CORO1C	0.000746443	0.00829843	12.4235	1	71.0263	1.54704
SSH1	0.000155493	0.00259353	15.9683	1	71.0263	1.01837
UNG	0.00653663	0.0407251	7.85237	1	71.0263	0.788768
TCHP	0.000791959	0.00866148	12.2936	1	71.0263	0.474592
GIT2	0.000324008	0.00444566	14.2851	1	71.0263	0.621874
ANKRD13A	4.98949e-05	0.00107691	18.6573	1	71.0263	0.579798
SH2B3	0.00467035	0.032115	8.53384	1	71.0263	0.776955
TRAFD1	0.00599155	0.038389	8.02787	1	71.0263	0.502862
PTPN11	0.0022604	0.0186255	10.0392	1	71.0263	0.444568
IQCD	0.00683679	0.042071	7.76216	1	71.0263	-2.00825
TESC	2.26282e-06	9.43014e-05	26.4879	1	71.0263	2.72193
WSB2	0.00607703	0.0387236	7.99927	1	71.0263	0.783141
TAOK3	0.000182785	0.00290787	15.5939	1	71.0263	0.548537
SUDS3	0.00275184	0.0216391	9.6266	1	71.0263	0.486416
RAB35	0.00734488	0.0440358	7.6185	1	71.0263	0.561925
GCN1	0.00577586	0.0373211	8.10198	1	71.0263	0.578526
RPLP0	0.00604929	0.038605	8.00851	1	71.0263	-0.594507
PXN	9.10932e-06	0.000282077	22.8689	1	71.0263	1.17036
NRAV	0.0057341	0.0371343	8.11666	1	71.0263	1.54089
MLEC	0.00624152	0.0395005	7.9454	1	71.0263	0.486517
OASL	1.24706e-05	0.000357812	22.074	1	71.0263	2.93667
RNF34	0.000153965	0.00257397	15.9912	1	71.0263	0.541391
KDM2B	0.001537	0.0139778	10.8577	1	71.0263	0.723277
PSMD9	0.00769574	0.0456099	7.52525	1	71.0263	0.379586
BCL7A	0.00778074	0.0459442	7.50333	1	71.0263	-1.18668
VPS33A	0.00149731	0.0137215	10.9137	1	71.0263	0.643849
CLIP1	5.00117e-05	0.00107748	18.6517	1	71.0263	0.734883
ZCCHC8	0.00308487	0.0236158	9.38852	1	71.0263	0.514241
PITPNM2	0.000576415	0.00679897	12.9942	1	71.0263	-0.936055
RILPL2	0.00570043	0.0369493	8.12858	1	71.0263	0.476949
CCDC92	8.88415e-06	0.000276287	22.9326	1	71.0263	0.954377
NCOR2	0.000508939	0.00617927	13.271	1	71.0263	0.895444
LINC00943	0.000142842	0.00241031	16.1656	1	71.0263	3.64538
LINC00944	1.48149e-06	6.91091e-05	27.6194	1	71.0263	3.52919
SLC15A4	4.6959e-08	4.40957e-06	37.3941	1	71.0263	1.74187
STX2	1.76379e-06	7.72913e-05	27.1517	1	71.0263	0.863114
SFSWAP	0.00147288	0.0135492	10.9489	1	71.0263	0.528049
ULK1	0.00484416	0.0329189	8.45927	1	71.0263	0.650164
ANKLE2	0.000211833	0.00325539	15.2543	1	71.0263	0.543986
GOLGA3	0.00865598	0.0494978	7.29121	1	71.0263	0.496098
LATS2	0.00694832	0.0426122	7.72969	1	71.0263	1.93199
LINC00539	0.00200169	0.0169774	10.2958	1	71.0263	1.16964
MICU2	0.00223835	0.01848	10.0599	1	71.0263	0.416199
SACS	0.000389103	0.00506009	13.872	1	71.0263	0.691812
SPATA13	0.00548863	0.0360942	8.20529	1	71.0263	0.411955
PARP4	5.68128e-07	3.10027e-05	30.2338	1	71.0263	0.73206
CENPJ	0.000654944	0.00749117	12.7116	1	71.0263	0.997754
USP12-AS2	0.0046958	0.0322226	8.52274	1	71.0263	4.046
RPL21	0.00138264	0.0129497	11.0845	1	71.0263	-1.01031
FLT1	0.00059972	0.00699088	12.9064	1	71.0263	-2.63762
KATNAL1	6.19999e-07	3.3706e-05	29.9924	1	71.0263	1.70012
LINC00426	7.93393e-06	0.000251056	23.221	1	71.0263	1.408
USPL1	0.00210624	0.0175776	10.1882	1	71.0263	0.50052
FRY	0.0069466	0.0426122	7.73018	1	71.0263	1.5753
N4BP2L2	0.00123866	0.0119753	11.3211	1	71.0263	0.419929
MRPS31	0.00415703	0.0295405	8.77225	1	71.0263	0.341981
RGCC	0.000555544	0.00660254	13.0761	1	71.0263	-0.912894
LACC1	0.00195622	0.0166896	10.3445	1	71.0263	2.42573
TSC22D1	0.00667492	0.0413034	7.81028	1	71.0263	0.544503
TPT1	0.00119653	0.0116676	11.3958	1	71.0263	-0.587321
COG3	0.000353396	0.0047188	14.0889	1	71.0263	0.508349
ZC3H13	0.005333	0.0353278	8.26365	1	71.0263	0.556459
CPB2-AS1	0.00484243	0.0329189	8.46	1	71.0263	0.582575
LCP1	1.55023e-07	1.16155e-05	33.8981	1	71.0263	0.730297
LINC00563	0.00730269	0.0439169	7.63003	1	71.0263	-10
RB1	0.00179121	0.0155967	10.5314	1	71.0263	0.700533
RCBTB2	2.60687e-06	0.000105596	26.113	1	71.0263	1.43703
CDADC1	0.00236969	0.0192893	9.93988	1	71.0263	0.630019
SETDB2	0.00811631	0.0474414	7.41918	1	71.0263	0.569032
DLEU2	0.00111911	0.0111159	11.5403	1	71.0263	0.769079
TDRD3	0.00206938	0.0174008	10.2255	1	71.0263	0.561461
DACH1	0.000122867	0.0021407	16.5171	1	71.0263	-4.24763
COMMD6	0.00482563	0.0328547	8.46709	1	71.0263	-0.731239
ABCC4	0.00709045	0.043177	7.68909	1	71.0263	0.777293
MBNL2	0.000765694	0.0084589	12.3676	1	71.0263	0.753508
RAP2A	6.33249e-05	0.00127186	18.0851	1	71.0263	1.57659
TM9SF2	0.00034007	0.00460895	14.1757	1	71.0263	0.35701
PCCA	0.00052653	0.00634086	13.1953	1	71.0263	0.616308
BIVM	0.00319854	0.0242676	9.31335	1	71.0263	1.13161
ERCC5	0.00455315	0.0314728	8.58577	1	71.0263	0.494313
ARGLU1	0.000614706	0.00714571	12.8517	1	71.0263	0.299297
TUBGCP3	0.000492171	0.0060316	13.3457	1	71.0263	0.427348
CUL4A	0.0009798	0.0101496	11.8288	1	71.0263	0.478217
LAMP1	0.00554338	0.0363385	8.18517	1	71.0263	0.574858
TMCO3	0.00820154	0.0477082	7.39838	1	71.0263	0.509049
CDC16	5.44121e-08	4.94876e-06	36.9562	1	71.0263	0.972633
UPF3A	0.00268107	0.0212327	9.68106	1	71.0263	0.529606
TEP1	0.000115463	0.00204371	16.6627	1	71.0263	0.878971
CHD8	0.00808086	0.0472724	7.42789	1	71.0263	0.447694
PRMT5-AS1	0.00442124	0.0309016	8.64593	1	71.0263	-2.66028
PSMB5	0.00794059	0.0466784	7.46278	1	71.0263	-0.457802
ACIN1	0.00332064	0.0249693	9.23563	1	71.0263	0.479534
AP1G2	0.00163331	0.014634	10.7279	1	71.0263	0.697654
PCK2	0.0028854	0.0224453	9.52769	1	71.0263	0.852169
RABGGTA	0.0012894	0.0122891	11.2346	1	71.0263	1.07951
CIDEB	0.00412215	0.0294809	8.78955	1	71.0263	1.27069
LTB4R	0.000391474	0.00508159	13.8583	1	71.0263	1.1249
RIPK3	1.28973e-07	1.00815e-05	34.4287	1	71.0263	1.58231
CTSG	0.00414739	0.029501	8.77701	1	71.0263	10
GZMH	1.45906e-06	6.83843e-05	27.6604	1	71.0263	4.32716
GZMB	4.3932e-06	0.000159223	24.7446	1	71.0263	4.12304
HECTD1	0.00100066	0.010292	11.783	1	71.0263	0.531103
ARHGAP5	0.000216341	0.0033036	15.2059	1	71.0263	0.571184
EGLN3	0.00637445	0.0399917	7.90294	1	71.0263	2.13924
BAZ1A	0.00400258	0.0287966	8.85004	1	71.0263	0.334279
PPP2R3C	0.00293042	0.0226857	9.49542	1	71.0263	0.423448
MIPOL1	0.000690729	0.00777325	12.5942	1	71.0263	3.3788
TRAPPC6B	0.00035447	0.00472877	14.082	1	71.0263	0.523712
MIS18BP1	0.000888081	0.00943974	12.043	1	71.0263	0.659049
RPL36AL	0.00654576	0.0407251	7.84956	1	71.0263	-0.515497
MAP4K5	0.00230483	0.0189094	9.99824	1	71.0263	0.578824
ATL1	0.00812655	0.0474529	7.41667	1	71.0263	1.04023
TRIM9	0.00554998	0.0363653	8.18276	1	71.0263	-2.51407
GNG2	5.91604e-05	0.00122043	18.248	1	71.0263	1.02967
PTGDR	7.14826e-10	1.49813e-07	50.6525	1	71.0263	3.69245
PTGER2	2.77069e-11	1.48396e-08	62.1133	1	71.0263	2.01251
DDHD1	0.00151674	0.0138557	10.8861	1	71.0263	0.539075
GCH1	0.00165946	0.0147859	10.6941	1	71.0263	0.675092
KTN1	0.000381296	0.00498997	13.9176	1	71.0263	0.403764
EXOC5	0.0015357	0.0139778	10.8595	1	71.0263	0.525137
JKAMP	0.00215043	0.0178311	10.1444	1	71.0263	0.598545
RTN1	0.00113018	0.0111636	11.519	1	71.0263	3.17328
DHRS7	2.53427e-09	4.31154e-07	46.4719	1	71.0263	1.03521
SYNE2	4.95446e-08	4.53459e-06	37.2346	1	71.0263	1.80598
ESR2	2.44899e-05	0.000613776	20.3922	1	71.0263	1.21319
ZBTB1	0.000657058	0.0075053	12.7045	1	71.0263	0.538188
PLEKHG3	1.47901e-07	1.13164e-05	34.0335	1	71.0263	4.22035
SPTB	4.58048e-05	0.00101127	18.8638	1	71.0263	3.85123
VTI1B	8.00367e-05	0.00154116	17.5272	1	71.0263	0.549758
ZFYVE26	0.00116326	0.0114357	11.4567	1	71.0263	0.647965
DCAF5	0.00674009	0.0415998	7.79076	1	71.0263	0.454601
SLC39A9	0.00131912	0.0125087	11.1856	1	71.0263	0.497213
SUSD6	8.26822e-05	0.00157118	17.45	1	71.0263	0.739627
ZFYVE1	0.00596854	0.0383264	8.03564	1	71.0263	0.662946
NUMB	0.00793925	0.0466784	7.46312	1	71.0263	0.348641
AREL1	0.00693092	0.0425597	7.73471	1	71.0263	0.489658
BATF	2.17409e-07	1.53364e-05	32.9303	1	71.0263	1.34322
GPATCH2L	0.00148208	0.0136165	10.9356	1	71.0263	0.474534
VASH1	0.00863238	0.0494388	7.29662	1	71.0263	1.76499
TMEM63C	7.30549e-05	0.00142763	17.7441	1	71.0263	2.61985
SPTLC2	4.94274e-05	0.00106842	18.68	1	71.0263	0.612757
CEP128	0.00226247	0.0186319	10.0373	1	71.0263	0.81633
GTF2A1	0.00546399	0.0359668	8.21441	1	71.0263	0.43996
SEL1L	6.4076e-06	0.000213385	23.7685	1	71.0263	0.685432
GALC	7.99084e-07	4.15667e-05	29.2947	1	71.0263	1.10461
GPR65	4.7032e-06	0.000167108	24.5674	1	71.0263	1.34152
GPR68	0.0014005	0.0130721	11.057	1	71.0263	1.36939
CCDC88C	0.000469536	0.0058333	13.4508	1	71.0263	0.85165
RIN3	0.00589576	0.0379783	8.06043	1	71.0263	0.606925
GOLGA5	0.00350671	0.0260188	9.12276	1	71.0263	0.571647
ITPK1	0.00130788	0.0124103	11.204	1	71.0263	0.98077
SYNE3	5.54359e-05	0.0011669	18.404	1	71.0263	0.961374
C14orf132	0.00845776	0.0487476	7.33721	1	71.0263	1.48716
SLC25A29	1.28138e-10	4.30931e-08	56.5802	1	71.0263	4.006
PPP2R5C	3.98732e-07	2.48932e-05	31.2187	1	71.0263	0.882127
DYNC1H1	6.07355e-06	0.000206849	23.9063	1	71.0263	0.787557
CDC42BPB	0.000959268	0.00998702	11.8749	1	71.0263	1.26997
MARK3	0.000250793	0.00368195	14.8675	1	71.0263	0.507122
KLC1	0.00210024	0.017566	10.1942	1	71.0263	0.529257
AKT1	2.06239e-05	0.000538344	20.8169	1	71.0263	1.0876
GPR132	0.000170199	0.00276004	15.7588	1	71.0263	0.987572
CRIP1	6.0543e-05	0.0012366	18.1926	1	71.0263	0.996334
NIPA1	3.14245e-05	0.000751124	19.7799	1	71.0263	0.981983
NIPA2	0.00084853	0.00910957	12.1425	1	71.0263	0.50333
CYFIP1	0.000597044	0.00697666	12.9163	1	71.0263	1.11788
SNRPN	0.00597246	0.0383346	8.03432	1	71.0263	-0.439532
OCA2	0.000268146	0.00388154	14.7149	1	71.0263	3.83038
ARHGAP11B	0.00699106	0.0428199	7.71739	1	71.0263	1.04005
LPCAT4	4.60816e-06	0.000164947	24.6204	1	71.0263	1.07752
GOLGA8B	1.40681e-07	1.08791e-05	34.1777	1	71.0263	0.882797
SPRED1	4.48679e-05	0.000992103	18.9137	1	71.0263	2.3192
PLCB2	5.86355e-06	0.000201408	23.997	1	71.0263	1.16934
ZFYVE19	0.00321639	0.0243775	9.3018	1	71.0263	0.814637
INO80	0.000941648	0.00987467	11.9153	1	71.0263	0.549062
RTF1	0.00291897	0.0226091	9.50359	1	71.0263	0.426408
SPTBN5	1.29116e-05	0.000366107	21.9865	1	71.0263	3.48353
EHD4	0.00610216	0.0388566	7.99094	1	71.0263	0.646772
TMEM87A	0.0021042	0.0175776	10.1902	1	71.0263	0.326978
HAUS2	0.00612548	0.0389303	7.98325	1	71.0263	0.556824
TMEM62	4.05957e-05	0.000920148	19.1561	1	71.0263	0.982086
ADAL	0.000324512	0.00444812	14.2816	1	71.0263	1.14981
PDIA3	2.36213e-05	0.000599278	20.4813	1	71.0263	0.627658
CASC4	0.00380891	0.0277484	8.95213	1	71.0263	0.401972
SPG11	0.00138374	0.0129516	11.0828	1	71.0263	0.49305
PATL2	0.000229795	0.00344692	15.0675	1	71.0263	1.02402
GABPB1	0.00557864	0.0364974	8.17232	1	71.0263	0.600788
TRPM7	0.000669275	0.00760879	12.6638	1	71.0263	0.457146
SPPL2A	4.19384e-05	0.000940265	19.0772	1	71.0263	0.660757
MYO5A	2.38534e-08	2.51784e-06	39.4321	1	71.0263	1.15153
RAB27A	1.10828e-10	3.81593e-08	57.0942	1	71.0263	1.51212
PIGB	6.2751e-06	0.00021016	23.8223	1	71.0263	0.829913
CCPG1	9.30004e-05	0.00172374	17.1718	1	71.0263	0.617522
SLTM	0.00260479	0.0207995	9.74145	1	71.0263	0.327692
ANXA2	1.34799e-11	8.86057e-09	64.8015	1	71.0263	2.63637
RORA	5.56889e-06	0.000193122	24.13	1	71.0263	1.02687
VPS13C	0.000392162	0.00508159	13.8544	1	71.0263	0.584957
TPM1	0.00787929	0.0463935	7.47823	1	71.0263	0.687796
RAB8B	5.37275e-05	0.0011409	18.4792	1	71.0263	0.627854
DAPK2	8.99615e-09	1.21583e-06	42.4376	1	71.0263	3.50958
TRIP4	0.00155511	0.0140601	10.8327	1	71.0263	0.705875
PIF1	6.24537e-05	0.00126491	18.1182	1	71.0263	5.20292
PLEKHO2	7.65778e-06	0.000244998	23.3115	1	71.0263	1.69252
DIS3L	0.00676145	0.0416961	7.7844	1	71.0263	0.560454
RPL4	0.000534091	0.00638833	13.1636	1	71.0263	-0.612087
SMAD3	8.18719e-05	0.00156079	17.4734	1	71.0263	1.13478
AAGAB	0.000906385	0.00959534	11.9985	1	71.0263	0.547251
RPLP1	0.00206779	0.0174008	10.2271	1	71.0263	-0.685806
LRRC49	0.00499377	0.0337119	8.39729	1	71.0263	10
HEXA	0.000170062	0.00276004	15.7607	1	71.0263	0.632562
NPTN	0.00126878	0.012167	11.2693	1	71.0263	0.540605
ARID3B	0.00126702	0.0121639	11.2723	1	71.0263	0.564208
CSK	0.00100761	0.0103186	11.768	1	71.0263	0.594741
SCAMP2	0.00206419	0.0173851	10.2308	1	71.0263	0.525209
FAM219B	0.00396677	0.0286102	8.86852	1	71.0263	0.620031
COMMD4	0.00309894	0.0236734	9.37906	1	71.0263	0.737511
ISL2	0.000668723	0.0076085	12.6656	1	71.0263	10
PSTPIP1	1.07354e-06	5.29846e-05	28.4896	1	71.0263	1.10895
TBC1D2B	0.00141683	0.0131808	11.0321	1	71.0263	0.796771
CTSH	0.00304337	0.0233105	9.41669	1	71.0263	1.43063
ABHD17C	0.00210544	0.0175776	10.189	1	71.0263	1.69518
RPS17	0.00103145	0.0104893	11.7172	1	71.0263	-0.901874
GOLGA6L4	0.000234088	0.00348625	15.0252	1	71.0263	2.79928
NMB	0.00603843	0.0385612	8.01213	1	71.0263	-1.64603
AKAP13	4.66344e-05	0.00102489	18.8204	1	71.0263	0.564704
ABHD2	0.000917061	0.00970125	11.9729	1	71.0263	0.701021
POLG	0.00291792	0.0226091	9.50433	1	71.0263	0.507317
IDH2	0.00100824	0.0103186	11.7666	1	71.0263	0.643663
SEMA4B	0.00770933	0.0456343	7.52173	1	71.0263	0.893547
IQGAP1	6.87826e-13	9.04242e-10	76.5076	1	71.0263	1.03076
MAN2A2	0.000757736	0.00839665	12.3906	1	71.0263	0.935901
UNC45A	0.00149056	0.0136771	10.9234	1	71.0263	0.658041
VPS33B	0.00208997	0.0175308	10.2046	1	71.0263	0.740217
SLCO3A1	1.79004e-08	2.05443e-06	40.3081	1	71.0263	1.25911
MCTP2	1.59176e-06	7.21582e-05	27.4266	1	71.0263	1.80954
SYNM	0.000560698	0.00665702	13.0556	1	71.0263	2.76218
CHSY1	3.01839e-05	0.000726272	19.8785	1	71.0263	1.11946
LUC7L	0.000430263	0.00544946	13.6462	1	71.0263	0.602028
RAB11FIP3	0.00269383	0.0212755	9.67113	1	71.0263	0.918853
CAPN15	0.000179641	0.00287366	15.634	1	71.0263	1.14387
RHOT2	0.00171446	0.0151593	10.6246	1	71.0263	0.692394
CCDC78	0.00763689	0.0453354	7.54058	1	71.0263	2.96209
HAGHL	0.00101169	0.0103392	11.7592	1	71.0263	1.09545
CHTF18	0.005699	0.0369493	8.12909	1	71.0263	1.116
LMF1	0.0026775	0.021216	9.68385	1	71.0263	0.58401
CLCN7	0.00121314	0.0117818	11.366	1	71.0263	0.779579
TELO2	0.00781671	0.0461206	7.49413	1	71.0263	0.848552
CRAMP1	0.000626065	0.00723886	12.8112	1	71.0263	0.773105
SPSB3	0.00353817	0.0262118	9.1043	1	71.0263	0.413925
RPS2	6.49886e-05	0.00129807	18.0231	1	71.0263	-0.739336
TSC2	0.00138822	0.0129851	11.0759	1	71.0263	0.917979
DNASE1L2	0.00558024	0.0364974	8.17174	1	71.0263	2.98106
RNPS1	0.00620142	0.0393155	7.95839	1	71.0263	0.414553
ABCA3	0.000257255	0.00376154	14.8095	1	71.0263	1.13099
TBC1D24	0.00173495	0.015261	10.5993	1	71.0263	1.20918
PDPK1	0.00309845	0.0236734	9.37939	1	71.0263	0.470786
SRRM2	0.000298931	0.00419693	14.4677	1	71.0263	0.60308
MMP25-AS1	0.000378711	0.00497415	13.9329	1	71.0263	0.747659
IL32	0.00467752	0.0321338	8.53071	1	71.0263	0.868668
NLRC3	0.000130541	0.00224077	16.3755	1	71.0263	0.772767
ADCY9	1.15961e-06	5.5897e-05	28.2805	1	71.0263	2.34365
CORO7	0.000464777	0.0057891	13.4735	1	71.0263	0.697917
UBN1	0.00385225	0.0279936	8.92882	1	71.0263	0.554628
CIITA	1.5015e-05	0.000412016	21.6077	1	71.0263	2.65779
TXNDC11	0.00176027	0.0154181	10.5685	1	71.0263	0.596995
CPPED1	3.60424e-05	0.000833933	19.4453	1	71.0263	1.46417
NOMO1	0.00179082	0.0155967	10.5319	1	71.0263	0.769447
RPS15A	0.000578719	0.00682059	12.9854	1	71.0263	-0.71819
SMG1	0.000424896	0.00539932	13.6744	1	71.0263	0.477109
ITPRIPL2	0.000511912	0.00617927	13.258	1	71.0263	4.89463
OTOA	0.00104754	0.0105854	11.6836	1	71.0263	-10
NPIPB4	0.00237284	0.019299	9.93709	1	71.0263	0.931505
NPIPB5	0.000617752	0.0071696	12.8408	1	71.0263	0.975016
GGA2	0.00488553	0.0330912	8.44193	1	71.0263	0.497772
DCTN5	0.00755332	0.04495	7.56256	1	71.0263	0.492631
PRKCB	9.66331e-05	0.00176526	17.0813	1	71.0263	0.724393
RBBP6	0.00107014	0.0107542	11.6373	1	71.0263	0.396263
KDM8	0.00407405	0.0291802	8.81366	1	71.0263	1.01224
GTF3C1	3.73013e-06	0.000141208	25.1712	1	71.0263	1.11583
SBK1	0.000952586	0.00994132	11.8901	1	71.0263	0.912399
APOBR	1.76694e-08	2.04414e-06	40.3479	1	71.0263	2.40651
RABEP2	0.0058297	0.0376186	8.08321	1	71.0263	0.738585
SPN	3.99366e-07	2.48932e-05	31.2143	1	71.0263	1.12619
CD2BP2	0.00508786	0.0341576	8.3593	1	71.0263	0.52713
ITGAL	2.35907e-08	2.50842e-06	39.4657	1	71.0263	1.72723
PRR14	0.00433994	0.0305104	8.68394	1	71.0263	0.585978
PHKG2	0.00406116	0.0291312	8.82017	1	71.0263	0.573023
RNF40	0.000298824	0.00419693	14.4685	1	71.0263	0.835758
PRSS53	0.00437675	0.0307094	8.66664	1	71.0263	1.5108
FUS	0.000465807	0.00579693	13.4686	1	71.0263	0.473971
ITGAM	2.11788e-07	1.51157e-05	33.0049	1	71.0263	4.06104
ITGAX	0.000833034	0.00896985	12.1829	1	71.0263	3.42377
ZNF267	3.45292e-07	2.20941e-05	31.622	1	71.0263	0.75561
NETO2	0.000487221	0.00600145	13.3682	1	71.0263	2.288
N4BP1	0.00377928	0.0276212	8.96822	1	71.0263	0.379528
ADCY7	4.96302e-06	0.000175049	24.4279	1	71.0263	0.873564
NOD2	0.00509311	0.0341612	8.3572	1	71.0263	1.89586
CHD9	0.000372324	0.00490809	13.9712	1	71.0263	0.665801
CES1	0.00819269	0.0476758	7.40053	1	71.0263	4.02539
GNAO1	0.000816246	0.00884129	12.2274	1	71.0263	2.85277
HERPUD1	2.78276e-06	0.000110858	25.9406	1	71.0263	0.917618
NLRC5	0.00532033	0.0352762	8.26848	1	71.0263	0.785783
PLLP	0.00821802	0.0477272	7.39439	1	71.0263	-1.05587
ADGRG5	0.000643115	0.00737517	12.7518	1	71.0263	2.04644
ADGRG1	1.56023e-05	0.000424916	21.5117	1	71.0263	4.1766
KIFC3	0.00190969	0.0163991	10.3955	1	71.0263	3.6696
CSNK2A2	0.00124485	0.0120071	11.3103	1	71.0263	0.438724
TK2	0.00596589	0.0383264	8.03654	1	71.0263	0.956829
CKLF	2.17928e-05	0.000560757	20.6804	1	71.0263	0.745484
CMTM1	0.00376311	0.0275437	8.97706	1	71.0263	0.862162
CMTM3	2.54046e-05	0.000632317	20.3018	1	71.0263	0.913388
DYNC1LI2	0.00328586	0.0248	9.25747	1	71.0263	0.482071
B3GNT9	0.00602429	0.0384963	8.01687	1	71.0263	1.97301
FBXL8	0.00104822	0.0105854	11.6822	1	71.0263	1.40602
HSF4	0.000816364	0.00884129	12.2271	1	71.0263	2.17551
FHOD1	2.01572e-06	8.57334e-05	26.7954	1	71.0263	1.32265
PSMB10	0.000220152	0.00334414	15.1658	1	71.0263	0.505025
NFATC3	0.00685827	0.0421673	7.75586	1	71.0263	0.481077
SNTB2	3.64182e-09	5.66564e-07	45.3021	1	71.0263	1.13114
CYB5B	0.00354335	0.0262367	9.10128	1	71.0263	0.51667
NFAT5	0.00198579	0.0168723	10.3127	1	71.0263	0.5625
PHLPP2	0.00289874	0.0225127	9.51808	1	71.0263	0.784786
ZNF821	0.00444414	0.0309868	8.63535	1	71.0263	0.952728
DHX38	0.000473579	0.00587848	13.4316	1	71.0263	0.676278
MLKL	6.6898e-05	0.00132341	17.954	1	71.0263	1.22103
ADAT1	0.000181119	0.00288772	15.6151	1	71.0263	0.677356
MON1B	0.00262183	0.0209125	9.7278	1	71.0263	0.466771
MAF	1.59435e-05	0.000430808	21.4576	1	71.0263	2.12831
CDYL2	0.00844725	0.0487064	7.33968	1	71.0263	0.911104
CMIP	1.93574e-05	0.000511751	20.9742	1	71.0263	1.14057
PLCG2	4.9406e-08	4.53459e-06	37.2429	1	71.0263	3.21384
GSE1	1.69944e-10	5.58536e-08	55.5863	1	71.0263	2.41803
COX4I1	0.000196281	0.00309533	15.4296	1	71.0263	-0.706427
KLHDC4	0.00271931	0.02143	9.65145	1	71.0263	0.764566
BANP	0.00874031	0.0498594	7.27197	1	71.0263	0.489954
ZFPM1	0.00121142	0.011773	11.3691	1	71.0263	1.14414
ZC3H18	0.000211324	0.00325448	15.2598	1	71.0263	0.718345
CYBA	5.4143e-07	3.00879e-05	30.3671	1	71.0263	0.934153
MVD	8.50216e-05	0.00159883	17.3839	1	71.0263	1.32512
RNF166	2.28438e-08	2.447e-06	39.5635	1	71.0263	1.28891
PIEZO1	2.61607e-13	4.44001e-10	80.5294	1	71.0263	2.10216
APRT	0.00314723	0.0239537	9.34693	1	71.0263	-0.580209
ACSF3	0.00430201	0.0303322	8.70193	1	71.0263	0.577211
LINC00304	4.48913e-06	0.000161919	24.6884	1	71.0263	5.49027
ANKRD11	0.00524401	0.0349142	8.29783	1	71.0263	0.491068
RPL13	4.23557e-05	0.000948152	19.0532	1	71.0263	-0.784263
VPS9D1	0.0010519	0.0106152	11.6746	1	71.0263	0.89302
ZNF276	2.01659e-05	0.000530888	20.8726	1	71.0263	0.73114
TCF25	0.000356417	0.00474599	14.0697	1	71.0263	0.593492
DEF8	0.000170248	0.00276004	15.7582	1	71.0263	1.12453
ABR	1.2141e-05	0.000352552	22.1415	1	71.0263	1.25998
MYO1C	0.0030216	0.0232093	9.43162	1	71.0263	1.27289
PITPNA-AS1	0.000437504	0.00550661	13.6088	1	71.0263	-0.802245
PRPF8	0.00172244	0.0151972	10.6147	1	71.0263	0.519921
MIR22HG	4.05325e-06	0.000149526	24.9543	1	71.0263	2.80629
WDR81	0.00707079	0.0431256	7.69465	1	71.0263	0.95989
PAFAH1B1	0.00333037	0.0249925	9.22957	1	71.0263	0.361846
RAP1GAP2	2.09157e-08	2.27415e-06	39.8322	1	71.0263	2.61466
NCBP3	0.00166153	0.0147952	10.6914	1	71.0263	0.555016
ATP2A3	0.00120663	0.0117423	11.3776	1	71.0263	0.724127
ZZEF1	0.00656984	0.0408279	7.84218	1	71.0263	0.415515
ARRB2	0.00123885	0.0119753	11.3208	1	71.0263	0.442878
PLD2	0.00724955	0.0437362	7.64465	1	71.0263	1.40437
MINK1	0.0011256	0.0111565	11.5278	1	71.0263	0.745897
GPS2	1.25573e-05	0.000359539	22.0565	1	71.0263	0.55572
ACAP1	0.000242428	0.0035773	14.9451	1	71.0263	0.482394
TMEM102	0.00053326	0.00638368	13.167	1	71.0263	1.24498
FXR2	0.00841979	0.0486062	7.34615	1	71.0263	0.630799
KDM6B	0.00569673	0.0369493	8.12989	1	71.0263	-0.584394
CHD3	0.000974894	0.0101206	11.8397	1	71.0263	0.522157
RPL26	0.00295579	0.0228332	9.47747	1	71.0263	-0.600278
NDEL1	0.000743877	0.00828115	12.4311	1	71.0263	0.539592
PIK3R5	6.45716e-05	0.00129152	18.0385	1	71.0263	0.855648
STX8	7.18439e-05	0.0014116	17.7839	1	71.0263	0.732642
GAS7	4.07281e-07	2.52777e-05	31.1594	1	71.0263	3.56371
CDRT4	0.00126762	0.0121639	11.2713	1	71.0263	0.91381
TVP23C	0.00068128	0.00769086	12.6246	1	71.0263	0.84504
NCOR1	0.00211487	0.0176271	10.1796	1	71.0263	0.425908
TRPV2	8.23065e-05	0.0015661	17.4608	1	71.0263	1.02464
LRRC75A	6.67626e-06	0.000219421	23.663	1	71.0263	-0.957708
MPRIP	0.00503641	0.0338751	8.37998	1	71.0263	0.587709
FLII	0.000629281	0.00726259	12.7999	1	71.0263	0.774744
TVP23B	4.4474e-05	0.000984898	18.935	1	71.0263	0.871818
SPECC1	1.88472e-06	8.11158e-05	26.9745	1	71.0263	2.35617
MAP2K3	9.55232e-07	4.76778e-05	28.8071	1	71.0263	0.948237
WSB1	0.0009908	0.0102416	11.8045	1	71.0263	0.465199
KSR1	0.0063583	0.0399077	7.90805	1	71.0263	0.670374
SARM1	0.00705653	0.0430567	7.6987	1	71.0263	0.652341
KIAA0100	0.00287333	0.0223849	9.53643	1	71.0263	0.608765
SUPT6H	0.000940187	0.00986912	11.9186	1	71.0263	0.45576
PROCA1	0.00380832	0.0277484	8.95244	1	71.0263	1.0321
RPL23A	0.00386193	0.0280155	8.92365	1	71.0263	-0.653857
MYO18A	9.1665e-05	0.00170381	17.2059	1	71.0263	1.10067
TIAF1	0.00181039	0.0157236	10.5088	1	71.0263	3.31405
ABHD15	0.000164603	0.00268727	15.8362	1	71.0263	1.48603
TP53I13	6.02719e-08	5.41361e-06	36.6533	1	71.0263	1.12763
CORO6	0.00644629	0.04032	7.88037	1	71.0263	3.73463
CPD	0.00734424	0.0440358	7.61868	1	71.0263	0.664502
RNF135	0.000803315	0.00874755	12.2624	1	71.0263	1.30973
NF1	2.88792e-05	0.000704254	19.9868	1	71.0263	0.699557
RAB11FIP4	0.0067895	0.0418156	7.77609	1	71.0263	0.649537
ZNF207	0.00124122	0.0119821	11.3166	1	71.0263	0.451014
SLFN11	8.41205e-08	7.11384e-06	35.6723	1	71.0263	1.82277
SLFN12	4.62815e-05	0.00101869	18.8387	1	71.0263	1.13891
SLFN13	3.9681e-06	0.000147894	25.0097	1	71.0263	1.63882
SLFN12L	2.91708e-10	8.23107e-08	53.7068	1	71.0263	1.42229
AP2B1	0.000888187	0.00943974	12.0427	1	71.0263	0.593419
MMP28	0.000423486	0.00538613	13.6818	1	71.0263	-1.45234
HEATR9	0.000154186	0.00257469	15.9879	1	71.0263	2.2489
CCL5	3.92828e-08	3.81254e-06	37.9272	1	71.0263	3.39959
RDM1	0.0012855	0.0122704	11.2411	1	71.0263	2.51905
CCL4	0.000126428	0.00219218	16.4503	1	71.0263	3.34492
AATF	4.80659e-05	0.00104367	18.7474	1	71.0263	0.602329
DDX52	0.000724135	0.00808003	12.4902	1	71.0263	0.510416
RPL23	0.000320705	0.00441267	14.3083	1	71.0263	-0.915926
LASP1	0.000773062	0.0085078	12.3466	1	71.0263	0.767327
[truncated: 538 more rows]

## Sheet: CD8 Tcm
name	pval	adj_pval	f_statistic	df1	df2	lfc
RAB3GAP1	9.29471e-09	0.000134411	42.3356	1	71.0263	-1.06294
RPS10	4.28858e-06	0.0310085	24.8073	1	71.0263	-1.27657
IQGAP1	1.36227e-05	0.0492496	21.8518	1	71.0263	0.549206
RNF157	1.13292e-05	0.0492496	22.3161	1	71.0263	-1.28755

## Sheet: CD8 Tem
name	pval	adj_pval	f_statistic	df1	df2	lfc
CD101	1.71302e-08	0.000201338	40.443	1	71.0263	5.27149
SPEF2	2.78456e-08	0.000201338	38.9629	1	71.0263	1.41726
TRBC1	8.44273e-07	0.00305226	29.1442	1	71.0263	-1.18523
GPHN	3.13257e-06	0.00906002	25.6288	1	71.0263	1.55067
SLC25A29	1.90174e-05	0.0458351	21.0182	1	71.0263	2.29316
APBA2	3.78926e-07	0.00182655	31.3613	1	71.0263	1.66313

## Sheet: CD8 Tn
name	pval	adj_pval	f_statistic	df1	df2	lfc
NOC2L	0.00810218	0.0283077	7.42265	1	71.0263	0.62674
KLHL17	0.000773936	0.00401575	12.3441	1	71.0263	1.85352
C1orf159	0.00843715	0.0293152	7.34206	1	71.0263	0.744283
TNFRSF18	0.000990736	0.00492338	11.8047	1	71.0263	2.80092
SDF4	9.15491e-06	9.25798e-05	22.8562	1	71.0263	0.853828
UBE2J2	0.0143776	0.0448478	6.29685	1	71.0263	0.499169
DVL1	0.00725967	0.0259599	7.64185	1	71.0263	1.03763
MXRA8	0.00214304	0.00939107	10.1516	1	71.0263	-3.65696
CCNL2	0.000401808	0.0023012	13.7998	1	71.0263	0.72175
MIB2	4.82742e-05	0.000384798	18.737	1	71.0263	1.33466
MMP23B	6.32995e-11	3.46733e-09	59.0981	1	71.0263	3.90796
CDK11B	8.23754e-08	1.55716e-06	35.7337	1	71.0263	1.27792
CDK11A	1.25814e-06	1.66917e-05	28.0598	1	71.0263	1.19112
NADK	3.29641e-05	0.000280244	19.663	1	71.0263	0.797293
GNB1	2.29979e-08	5.38144e-07	39.5431	1	71.0263	0.978975
RER1	7.52451e-09	2.02629e-07	42.9975	1	71.0263	0.791322
PLCH2	0.000281984	0.00170689	14.6004	1	71.0263	1.87156
TNFRSF14	0.000437068	0.00246892	13.6111	1	71.0263	0.515354
MEGF6	0.0143109	0.0446977	6.30584	1	71.0263	-1.07071
WRAP73	0.000106402	0.000752408	16.8546	1	71.0263	1.05534
CEP104	0.00263467	0.0111501	9.71758	1	71.0263	0.928816
C1orf174	0.000262421	0.00160324	14.7641	1	71.0263	0.941881
KCNAB2	2.39891e-07	3.9511e-06	32.6505	1	71.0263	1.20187
RPL22	1.35591e-09	4.73617e-08	48.5188	1	71.0263	-1.40489
RNF207	0.012274	0.0394433	6.60404	1	71.0263	2.98746
GPR153	1.67423e-06	2.16373e-05	27.2912	1	71.0263	4.89448
ACOT7	7.89489e-05	0.000584578	17.5596	1	71.0263	1.9657
TNFRSF25	0.000703295	0.00369562	12.5545	1	71.0263	-1.52744
TNFRSF9	0.00735773	0.0262139	7.61501	1	71.0263	4.31898
CA6	0.00147886	0.00688753	10.9402	1	71.0263	-2.90922
MIR34AHG	0.000444416	0.00250066	13.5737	1	71.0263	10
SPSB1	1.04443e-05	0.000104091	22.5218	1	71.0263	3.90235
PIK3CD-AS2	0.00332414	0.0135151	9.23345	1	71.0263	-1.35144
CLSTN1	7.86567e-05	0.000583011	17.5684	1	71.0263	0.907223
CTNNBIP1	0.000930948	0.00467122	11.9402	1	71.0263	1.03768
UBE4B	0.00775642	0.0273574	7.50958	1	71.0263	0.533095
KIF1B	2.8879e-10	1.26551e-08	53.7415	1	71.0263	1.82858
PEX14	0.00482804	0.0184637	8.46607	1	71.0263	0.513116
CASZ1	4.90345e-09	1.39859e-07	44.3516	1	71.0263	2.782
TARDBP	0.00722171	0.025869	7.65235	1	71.0263	0.371973
SRM	0.00534963	0.0200573	8.25733	1	71.0263	-0.61646
EXOSC10	3.21195e-05	0.000275003	19.7264	1	71.0263	0.833992
MTOR	0.00363052	0.014511	9.05107	1	71.0263	0.597948
UBIAD1	0.00729983	0.0260713	7.63081	1	71.0263	-0.675077
FBXO44	0.00111254	0.00542614	11.5531	1	71.0263	1.05764
FBXO6	8.16874e-06	8.4317e-05	23.1465	1	71.0263	2.04086
MAD2L2	0.00956771	0.0324025	7.09293	1	71.0263	0.937569
DRAXIN	7.38851e-05	0.000552743	17.7172	1	71.0263	3.35256
AGTRAP	7.00913e-06	7.38231e-05	23.5381	1	71.0263	1.696
MTHFR	0.000450923	0.00253038	13.5412	1	71.0263	0.88649
KIAA2013	4.67024e-05	0.000374578	18.8169	1	71.0263	1.05689
PLOD1	2.10781e-05	0.000190387	20.763	1	71.0263	2.94544
MFN2	0.00150532	0.00699274	10.9023	1	71.0263	0.933275
TNFRSF1B	6.62132e-22	4.78754e-18	192.473	1	71.0263	3.57062
VPS13D	0.00132496	0.00628411	11.1761	1	71.0263	0.51465
DHRS3	0.00708453	0.025504	7.69076	1	71.0263	0.847798
PRDM2	0.00929581	0.031682	7.14991	1	71.0263	0.334259
KAZN	0.00435929	0.0169553	8.67482	1	71.0263	1.52786
EFHD2	8.34844e-15	1.82919e-12	95.7931	1	71.0263	3.82416
AGMAT	0.000222824	0.00139432	15.1382	1	71.0263	-1.80243
SPEN	0.000111307	0.000782888	16.7487	1	71.0263	0.617036
SZRD1	1.1046e-05	0.000109333	22.3801	1	71.0263	0.801889
ATP13A2	2.1687e-05	0.000195156	20.6924	1	71.0263	1.44353
PADI4	0.00123704	0.00593132	11.3239	1	71.0263	-2.95234
IFFO2	2.83433e-05	0.000245579	20.0327	1	71.0263	1.43723
UBR4	0.000724093	0.00379113	12.4904	1	71.0263	0.654621
MRTO4	0.00432238	0.0168389	8.69225	1	71.0263	-0.828325
TMCO4	5.74506e-06	6.25598e-05	24.0496	1	71.0263	1.6222
UBXN10-AS1	0.00665407	0.0242257	7.81657	1	71.0263	2.45928
UBXN10	0.00388119	0.0153643	8.91341	1	71.0263	4.07539
CAMK2N1	0.00267509	0.0113083	9.68573	1	71.0263	1.90391
HP1BP3	0.00443601	0.0172305	8.6391	1	71.0263	0.319465
EIF4G3	1.75693e-12	1.60804e-10	72.7105	1	71.0263	2.07481
USP48	0.0066604	0.0242427	7.81466	1	71.0263	0.387612
CDC42	0.00617614	0.022726	7.96663	1	71.0263	0.405633
ZBTB40	0.00997341	0.0334397	7.01099	1	71.0263	0.563
LUZP1	4.35687e-11	2.51081e-09	60.4525	1	71.0263	1.61772
TCEA3	0.000139446	0.000942304	16.2216	1	71.0263	-3.34363
ID3	9.14386e-07	1.25336e-05	28.9263	1	71.0263	-2.49046
MDS2	0.0124869	0.0399709	6.57052	1	71.0263	-1.94409
RPL11	6.32977e-09	1.74685e-07	43.5422	1	71.0263	-1.2915
LYPLA2	0.0148017	0.045815	6.24067	1	71.0263	0.658577
CNR2	0.000883648	0.00447738	12.0539	1	71.0263	2.19192
IFNLR1	0.00338142	0.0137086	9.19806	1	71.0263	1.58362
NIPAL3	0.00255125	0.0108702	9.78495	1	71.0263	-0.530333
RCAN3	5.2246e-06	5.75861e-05	24.2949	1	71.0263	-2.67281
RUNX3	4.36681e-09	1.27315e-07	44.721	1	71.0263	1.48409
RSRP1	0.000150834	0.00100517	16.0389	1	71.0263	0.670674
TMEM50A	1.72302e-09	5.75442e-08	47.7302	1	71.0263	0.979732
LDLRAP1	2.01907e-07	3.40301e-06	33.1411	1	71.0263	-2.48333
MAN1C1	6.34662e-07	9.15039e-06	29.9279	1	71.0263	-2.12713
STMN1	0.000383937	0.00221376	13.9021	1	71.0263	-1.07376
PAFAH2	5.69197e-05	0.000443489	18.3406	1	71.0263	1.39068
SH3BGRL3	1.83889e-08	4.4768e-07	40.2257	1	71.0263	1.06117
RPS6KA1	2.50004e-07	4.06672e-06	32.5333	1	71.0263	1.41533
ARID1A	0.0103204	0.0343801	6.94363	1	71.0263	0.444829
WDTC1	2.96294e-07	4.71365e-06	32.0528	1	71.0263	1.0382
SYTL1	2.71348e-10	1.21862e-08	53.9568	1	71.0263	1.24465
WASF2	0.00277077	0.0116264	9.61228	1	71.0263	0.380191
AHDC1	0.000468196	0.00261211	13.4571	1	71.0263	1.08272
FGR	4.40885e-12	3.60948e-10	69.0824	1	71.0263	4.32617
STX12	2.37656e-05	0.000211362	20.4662	1	71.0263	0.728244
PPP1R8	0.00119984	0.00578173	11.3898	1	71.0263	0.781822
THEMIS2	0.00583069	0.0215922	8.08287	1	71.0263	2.22834
XKR8	0.00960484	0.0324978	7.08528	1	71.0263	1.11468
EYA3	1.49448e-05	0.000141253	21.6195	1	71.0263	0.7683
DNAJC8	3.26269e-06	3.85472e-05	25.522	1	71.0263	0.656592
SESN2	2.44667e-08	5.63615e-07	39.3549	1	71.0263	2.78014
MED18	0.0161378	0.0491302	6.07422	1	71.0263	0.789776
PHACTR4	0.0041458	0.0162473	8.7778	1	71.0263	0.523689
TRNAU1AP	5.07754e-06	5.60934e-05	24.3688	1	71.0263	0.95241
GMEB1	2.14758e-06	2.67494e-05	26.6267	1	71.0263	0.968562
SRSF4	4.4199e-06	4.97016e-05	24.7288	1	71.0263	0.552993
ZCCHC17	9.82164e-05	0.000700349	17.043	1	71.0263	0.727837
ADGRB2	0.00327395	0.0133365	9.26499	1	71.0263	10
PTP4A2	6.26096e-05	0.000480317	18.1123	1	71.0263	0.638232
TXLNA	0.00353155	0.0141979	9.10817	1	71.0263	0.630034
CCDC28B	0.0032839	0.0133695	9.25871	1	71.0263	0.835812
TMEM234	0.00540738	0.0202528	8.23554	1	71.0263	1.12215
MARCKSL1	0.0153066	0.0470756	6.17597	1	71.0263	-0.996024
ZBTB8OS	9.92592e-05	0.000707088	17.0181	1	71.0263	0.585349
RBBP4	5.08815e-05	0.000401855	18.6102	1	71.0263	0.528154
YARS	6.85324e-06	7.24449e-05	23.5958	1	71.0263	1.02987
S100PBP	0.00100647	0.00498788	11.7704	1	71.0263	0.647247
RNF19B	8.70131e-06	8.85501e-05	22.9855	1	71.0263	1.67674
AZIN2	0.00872226	0.0300961	7.27607	1	71.0263	-0.922401
ZNF362	0.0014385	0.00674299	10.9995	1	71.0263	0.987119
ZMYM6	0.00896859	0.0308063	7.22085	1	71.0263	0.600722
SFPQ	1.29761e-05	0.000125433	21.974	1	71.0263	0.584274
KIAA0319L	0.000929085	0.00466348	11.9445	1	71.0263	0.629427
PSMB2	0.000162311	0.00106885	15.8687	1	71.0263	0.687148
C1orf216	5.87586e-08	1.16558e-06	36.7285	1	71.0263	2.86442
AGO4	6.64324e-18	5.65105e-15	132.575	1	71.0263	2.62963
ADPRHL2	0.00273736	0.0115273	9.63763	1	71.0263	0.708091
MAP7D1	0.00658348	0.0239989	7.83801	1	71.0263	0.559182
THRAP3	5.51408e-08	1.11083e-06	36.9168	1	71.0263	0.669788
EVA1B	1.04274e-05	0.000104065	22.5259	1	71.0263	2.36914
STK40	3.63042e-08	7.77718e-07	38.1636	1	71.0263	1.36226
OSCP1	0.0091059	0.0311154	7.19076	1	71.0263	2.05074
ZC3H12A	0.000151245	0.00100684	16.0326	1	71.0263	1.58623
MEAF6	0.0156117	0.0478713	6.13796	1	71.0263	0.31791
SNIP1	0.000536025	0.00293505	13.1555	1	71.0263	0.700861
MTF1	6.92369e-05	0.000523732	17.872	1	71.0263	0.784951
SF3A3	0.00533107	0.0200059	8.26439	1	71.0263	0.450068
FHL3	0.000557472	0.00303068	13.0684	1	71.0263	2.00653
RRAGC	0.0120764	0.0389308	6.63571	1	71.0263	0.596912
MACF1	1.29594e-11	9.09739e-10	64.95	1	71.0263	1.5856
PABPC4	0.00936903	0.0318708	7.13439	1	71.0263	-0.720047
PPIE	0.00799321	0.0279946	7.44962	1	71.0263	0.546253
CAP1	3.66303e-05	0.000307435	19.4059	1	71.0263	0.817727
PPT1	0.00213262	0.0093539	10.1619	1	71.0263	-0.824208
RLF	0.011571	0.0376645	6.71925	1	71.0263	0.367352
ZMPSTE24	5.02049e-07	7.44074e-06	30.5766	1	71.0263	0.981141
SMAP2	0.00156522	0.0072154	10.8188	1	71.0263	-0.811985
ZFP69	0.000119604	0.000830338	16.5801	1	71.0263	1.40025
NFYC	0.00190973	0.00853419	10.3954	1	71.0263	0.615304
CITED4	0.000543581	0.00296296	13.1244	1	71.0263	-2.15676
HIVEP3	6.40176e-09	1.76186e-07	43.5065	1	71.0263	2.23563
SLC2A1	7.08026e-06	7.45179e-05	23.5122	1	71.0263	1.66777
ELOVL1	0.000572552	0.00309868	13.0091	1	71.0263	0.921862
SZT2	0.000538537	0.00294434	13.1452	1	71.0263	0.775948
KDM4A	8.69646e-07	1.20252e-05	29.0632	1	71.0263	1.36058
B4GALT2	3.11945e-06	3.70974e-05	25.6399	1	71.0263	4.33209
RNF220	7.15601e-07	1.01554e-05	29.5974	1	71.0263	0.91238
RPS8	2.18869e-09	6.93117e-08	46.9484	1	71.0263	-1.37131
PLK3	0.00392722	0.0154999	8.88913	1	71.0263	-1.45031
HECTD3	0.000120554	0.000835732	16.5616	1	71.0263	1.27356
GPBP1L1	0.00123512	0.00592558	11.3273	1	71.0263	0.504654
MAST2	4.362e-07	6.56388e-06	30.9679	1	71.0263	1.96226
PIK3R3	1.86458e-08	4.50897e-07	40.1832	1	71.0263	3.42922
UQCRH	0.0037358	0.0148538	8.99208	1	71.0263	-0.718017
MKNK1	0.0144171	0.0449322	6.29155	1	71.0263	0.921386
EFCAB14	0.00573086	0.0212607	8.1178	1	71.0263	0.337157
FOXD2	0.000172053	0.00112531	15.7338	1	71.0263	3.25776
BEND5	0.00248951	0.0106417	9.83632	1	71.0263	-2.56345
EPS15	1.40246e-12	1.32415e-10	73.6136	1	71.0263	1.4001
NRDC	0.000188712	0.00121503	15.5203	1	71.0263	0.681326
BTF3L4	1.82691e-07	3.11912e-06	33.4269	1	71.0263	-0.957071
ZFYVE9	1.79322e-06	2.29282e-05	27.1075	1	71.0263	-1.67685
ZYG11B	0.000275324	0.00167148	14.6547	1	71.0263	-0.729425
SCP2	0.000847809	0.00432305	12.1444	1	71.0263	0.913805
PODN	0.000409355	0.0023361	13.758	1	71.0263	5.67613
SLC1A7	0.00105795	0.0052002	11.6621	1	71.0263	6.65126
LRP8	4.061e-08	8.55335e-07	37.8278	1	71.0263	2.06504
YIPF1	0.00828567	0.0288512	7.37808	1	71.0263	0.736029
HSPB11	9.21487e-09	2.43613e-07	42.3626	1	71.0263	0.867877
TMEM59	0.00241571	0.0103784	9.89947	1	71.0263	0.470728
SSBP3	0.000195643	0.00125519	15.4371	1	71.0263	1.62456
TTC22	8.94522e-06	9.07131e-05	22.9151	1	71.0263	1.88073
LEXM	2.2999e-06	2.83295e-05	26.4448	1	71.0263	4.35785
DHCR24	0.000103414	0.000734347	16.9216	1	71.0263	3.32712
USP24	1.83332e-10	8.92649e-09	55.3207	1	71.0263	1.2823
MYSM1	1.53015e-05	0.000144247	21.5604	1	71.0263	0.72996
HOOK1	0.000902436	0.0045582	12.008	1	71.0263	-2.46861
TM2D1	0.00570215	0.0211704	8.12797	1	71.0263	0.362725
CACHD1	1.23073e-06	1.64033e-05	28.1194	1	71.0263	-2.49071
MIER1	0.00012109	0.000839044	16.5512	1	71.0263	0.431891
SRSF11	0.00942213	0.0320069	7.12322	1	71.0263	0.357329
ERICH3	0.00881393	0.0303472	7.25533	1	71.0263	10
CRYZ	0.00035866	0.0020939	14.0555	1	71.0263	0.795098
ST6GALNAC3	5.06637e-05	0.000400573	18.6205	1	71.0263	-2.47307
USP33	2.60979e-05	0.000228451	20.2356	1	71.0263	0.57305
FUBP1	0.00175141	0.00793458	10.5792	1	71.0263	0.360469
GNG5	0.0157109	0.0480734	6.12578	1	71.0263	0.553602
SSX2IP	2.31562e-07	3.84016e-06	32.7509	1	71.0263	1.66038
MCOLN2	4.74541e-11	2.6806e-09	60.1415	1	71.0263	4.23223
WDR63	1.36412e-05	0.000130294	21.8484	1	71.0263	2.67678
MCOLN3	0.000181008	0.00117221	15.6165	1	71.0263	2.61679
SYDE2	0.00564285	0.0209664	8.14914	1	71.0263	-1.40405
ODF2L	0.00622568	0.0228734	7.95052	1	71.0263	0.65579
SH3GLB1	1.10297e-13	1.49066e-11	84.2172	1	71.0263	1.27437
LMO4	0.00115295	0.00558553	11.4759	1	71.0263	0.943863
GBP3	0.000242578	0.00150104	14.9437	1	71.0263	0.895046
GBP2	0.00881818	0.0303546	7.25437	1	71.0263	0.792269
GBP4	0.0151245	0.0466245	6.19905	1	71.0263	0.739354
GBP5	5.30979e-07	7.79542e-06	30.4211	1	71.0263	2.09097
LRRC8B	2.16339e-07	3.62093e-06	32.9443	1	71.0263	-1.37504
LRRC8C	0.00205562	0.00907398	10.2396	1	71.0263	-0.600443
CDC7	3.87097e-05	0.000322269	19.2716	1	71.0263	1.91133
TGFBR3	4.72655e-11	2.6806e-09	60.156	1	71.0263	3.98823
EPHX4	0.000155116	0.00102849	15.9739	1	71.0263	5.91492
GLMN	0.0103175	0.0343801	6.94419	1	71.0263	0.591466
RPAP2	0.00136115	0.00642207	11.1181	1	71.0263	0.678817
GFI1	3.08058e-12	2.57505e-10	70.4848	1	71.0263	3.09175
EVI5	0.00728319	0.0260248	7.63538	1	71.0263	1.97015
RPL5	1.4676e-07	2.59768e-06	34.0558	1	71.0263	-1.40296
TMED5	4.48099e-06	5.03494e-05	24.6931	1	71.0263	0.731101
DR1	0.00311586	0.0128226	9.36774	1	71.0263	0.499436
GCLM	1.36643e-05	0.000130428	21.8441	1	71.0263	1.00545
CNN3	0.0122591	0.0394214	6.60642	1	71.0263	-1.68531
AGL	0.00814572	0.0284324	7.41198	1	71.0263	0.509666
SLC35A3	0.00907097	0.0310401	7.19837	1	71.0263	0.404575
MFSD14A	0.00446538	0.0172981	8.62559	1	71.0263	0.4279
TRMT13	0.0130155	0.0413481	6.48984	1	71.0263	0.461712
RTCA	0.0073121	0.0261023	7.62745	1	71.0263	0.50517
EXTL2	0.00107072	0.0052576	11.6361	1	71.0263	1.36488
DPH5	0.000903821	0.0045636	12.0047	1	71.0263	-0.504768
VAV3	9.87127e-11	5.09816e-09	57.5058	1	71.0263	2.50065
VAV3-AS1	0.0109459	0.0360387	6.82803	1	71.0263	2.4231
SLC25A24	6.46697e-06	6.90177e-05	23.7448	1	71.0263	1.53007
FAM102B	2.17705e-08	5.1526e-07	39.7101	1	71.0263	1.52855
HENMT1	0.00527552	0.0198414	8.28566	1	71.0263	0.877452
PRPF38B	1.35819e-05	0.000129899	21.8593	1	71.0263	0.821194
STXBP3	0.000364135	0.00211987	14.0214	1	71.0263	0.606709
WDR47	0.000902012	0.0045582	12.009	1	71.0263	0.91102
TMEM167B	0.000697794	0.00367312	12.5718	1	71.0263	0.771177
SARS	0.000220103	0.00138147	15.1663	1	71.0263	0.542762
GNAI3	6.8372e-06	7.23812e-05	23.6018	1	71.0263	0.730597
CSF1	0.0117408	0.0381194	6.69076	1	71.0263	2.67832
STRIP1	0.00139194	0.00655664	11.0701	1	71.0263	0.769204
KCNC4	0.00945241	0.0320947	7.11688	1	71.0263	-1.34725
CD53	2.7548e-08	6.22455e-07	38.9954	1	71.0263	0.741779
LRIF1	4.76837e-05	0.000380969	18.7667	1	71.0263	0.779431
DENND2D	0.000331928	0.00195919	14.2305	1	71.0263	0.54265
RAP1A	1.06935e-05	0.000106354	22.4621	1	71.0263	0.655031
CAPZA1	1.68917e-13	2.14272e-11	82.3859	1	71.0263	0.867329
MOV10	0.008976	0.0308245	7.21921	1	71.0263	0.790407
RHOC	3.47665e-13	4.0545e-11	79.3347	1	71.0263	3.92624
PHTF1	4.21305e-11	2.46659e-09	60.5749	1	71.0263	2.05181
PTPN22	9.57942e-14	1.32806e-11	84.8278	1	71.0263	2.38552
BCL2L15	0.00669849	0.0243573	7.8032	1	71.0263	1.68855
AP4B1	7.62549e-08	1.4567e-06	35.9601	1	71.0263	1.53103
HIPK1-AS1	0.00262046	0.011103	9.7289	1	71.0263	-2.89017
HIPK1	0.0138669	0.043565	6.36685	1	71.0263	0.337191
TRIM33	6.22648e-08	1.22505e-06	36.5572	1	71.0263	0.782697
NRAS	0.0147441	0.0456954	6.24821	1	71.0263	0.519129
TSPAN2	1.99635e-11	1.30548e-09	63.3294	1	71.0263	3.87794
VANGL1	2.85704e-06	3.43153e-05	25.8712	1	71.0263	2.887
SLC22A15	0.00062556	0.0033457	12.813	1	71.0263	3.2109
CD58	1.57103e-18	1.7476e-15	140.952	1	71.0263	3.72695
CD2	0.000826802	0.00424738	12.1993	1	71.0263	1.01852
MAN1A2	0.00674547	0.0244907	7.78916	1	71.0263	0.492358
GDAP2	1.65784e-05	0.000155071	21.3601	1	71.0263	1.00471
NOTCH2	1.29814e-09	4.6011e-08	48.6626	1	71.0263	1.2277
LINC00623	0.000122396	0.000846876	16.5261	1	71.0263	0.772056
SRGAP2C	0.000182268	0.00117852	15.6005	1	71.0263	1.00134
SRGAP2B	0.000220853	0.00138498	15.1585	1	71.0263	0.961276
FAM72D	0.00315941	0.0129796	9.33891	1	71.0263	2.82746
GPR89A	0.00570134	0.0211704	8.12826	1	71.0263	0.613451
CD160	6.88904e-11	3.71332e-09	58.7932	1	71.0263	4.06486
RNF115	7.60414e-10	2.90819e-08	50.4447	1	71.0263	1.25812
POLR3C	0.00854379	0.0295932	7.31711	1	71.0263	0.608455
PIAS3	0.000217532	0.00137069	15.1933	1	71.0263	1.13272
ANKRD35	7.26692e-05	0.000544774	17.7567	1	71.0263	3.47619
ITGA10	0.00723828	0.0259155	7.64776	1	71.0263	1.7818
RBM8A	0.00399771	0.0157394	8.85254	1	71.0263	0.490401
NBPF12	8.12802e-05	0.000597556	17.4906	1	71.0263	0.965355
PRKAB2	0.0135403	0.0426688	6.41306	1	71.0263	0.631735
FMO5	0.000120344	0.000834675	16.5657	1	71.0263	1.30567
BCL9	1.78735e-06	2.29036e-05	27.1162	1	71.0263	-1.94438
NBPF14	2.19538e-06	2.7228e-05	26.5682	1	71.0263	1.36023
SF3B4	0.00800389	0.0280253	7.44696	1	71.0263	0.657244
OTUD7B	0.00205912	0.00908388	10.236	1	71.0263	1.37718
ANP32E	2.04778e-05	0.000186128	20.8346	1	71.0263	0.59284
PRPF3	0.0146549	0.0455163	6.25993	1	71.0263	0.393755
CTSS	2.56465e-09	7.90776e-08	46.4333	1	71.0263	0.994033
ANXA9	0.00144961	0.00678408	10.983	1	71.0263	-10
CDC42SE1	0.0109635	0.0360651	6.82489	1	71.0263	0.346423
MLLT11	0.014038	0.0439974	6.3431	1	71.0263	0.709003
SCNM1	0.000533718	0.00292685	13.1651	1	71.0263	0.755298
VPS72	0.000147297	0.000984769	16.0941	1	71.0263	0.823114
PSMD4	3.85171e-06	4.4206e-05	25.0874	1	71.0263	0.651674
RFX5	0.0106448	0.0352657	6.88279	1	71.0263	0.752736
THEM4	2.34074e-08	5.44203e-07	39.4894	1	71.0263	-1.37789
AL450992.2	0.00157713	0.00726563	10.8027	1	71.0263	-0.989273
S100A11	2.57846e-12	2.23276e-10	71.1861	1	71.0263	2.43401
S100A6	7.64657e-05	0.000568812	17.6356	1	71.0263	1.09925
S100A4	1.90789e-09	6.16095e-08	47.3965	1	71.0263	2.10945
CHTOP	4.67426e-05	0.000374693	18.8148	1	71.0263	0.588939
SLC27A3	2.03636e-14	3.63552e-12	91.6979	1	71.0263	3.24342
DENND4B	3.51737e-06	4.09209e-05	25.3249	1	71.0263	1.04956
RPS27	0.000233102	0.0014486	15.0348	1	71.0263	-1.14823
NUP210L	0.000170983	0.00111932	15.7482	1	71.0263	-1.63092
TPM3	2.45386e-09	7.61486e-08	46.5765	1	71.0263	0.897902
IL6R	3.1914e-06	3.78286e-05	25.58	1	71.0263	-1.8243
UBE2Q1	8.60044e-06	8.78947e-05	23.0152	1	71.0263	0.912155
ADAR	0.0133732	0.0422709	6.43717	1	71.0263	0.457158
FLAD1	0.000130804	0.000895623	16.3708	1	71.0263	0.926022
ZBTB7B	1.74783e-07	3.01256e-06	33.5537	1	71.0263	2.57144
ADAM15	8.62962e-06	8.80684e-05	23.0066	1	71.0263	2.69322
TRIM46	0.00104507	0.00514563	11.6887	1	71.0263	1.61077
GBA	0.00265037	0.01121	9.70514	1	71.0263	1.04218
CLK2	0.00102938	0.00508571	11.7215	1	71.0263	0.937055
FDPS	1.7197e-05	0.000160066	21.2687	1	71.0263	0.821831
RUSC1	4.23168e-06	4.79955e-05	24.8421	1	71.0263	1.56382
YY1AP1	0.000286047	0.00172715	14.5678	1	71.0263	0.630676
GON4L	1.2557e-05	0.000122116	22.0566	1	71.0263	0.844182
SYT11	9.14761e-12	6.78377e-10	66.2712	1	71.0263	3.06457
RIT1	0.000399587	0.00229121	13.8122	1	71.0263	0.822429
SSR2	0.0128943	0.0409812	6.50803	1	71.0263	-0.408435
LMNA	0.0043324	0.0168688	8.6875	1	71.0263	1.9555
SLC25A44	0.0158032	0.0482844	6.1145	1	71.0263	0.721428
SMG5	0.00145511	0.00679881	10.9749	1	71.0263	0.852057
GLMP	0.00551535	0.0205666	8.19544	1	71.0263	1.12616
C1orf61	1.7993e-05	0.000166367	21.156	1	71.0263	2.60865
MEF2D	4.00571e-06	4.57194e-05	24.9851	1	71.0263	1.27444
BCAN	0.00945896	0.0321072	7.11551	1	71.0263	10
PRCC	0.0156462	0.0479566	6.13372	1	71.0263	0.486397
SH2D2A	6.61059e-11	3.58037e-09	58.9418	1	71.0263	3.00658
NTRK1	0.0149269	0.0460842	6.22441	1	71.0263	-2.51247
ARHGEF11	0.013746	0.0432508	6.38383	1	71.0263	-1.89068
ETV3	2.46546e-07	4.02859e-06	32.5728	1	71.0263	1.22605
FCRL3	4.56042e-09	1.32161e-07	44.5826	1	71.0263	3.23817
PYHIN1	1.10836e-16	5.84764e-14	117.176	1	71.0263	4.28659
IFI16	8.7901e-18	6.69019e-15	130.988	1	71.0263	1.82909
AIM2	0.000292085	0.00175774	14.5203	1	71.0263	4.46327
FCRL6	4.37345e-06	4.92558e-05	24.7563	1	71.0263	4.06616
TAGLN2	0.000153279	0.00101724	16.0016	1	71.0263	0.706627
PEA15	0.00778111	0.0274245	7.50324	1	71.0263	1.13694
DCAF8	0.000984863	0.00490322	11.8176	1	71.0263	0.444116
COPA	4.61392e-08	9.57666e-07	37.4466	1	71.0263	0.85205
SLAMF6	2.94076e-11	1.80196e-09	61.8935	1	71.0263	1.74839
CD48	0.0152501	0.0469516	6.18311	1	71.0263	-0.585689
SLAMF7	3.28657e-15	9.06711e-13	100.187	1	71.0263	4.518
CD244	3.46306e-11	2.0694e-09	61.2922	1	71.0263	2.53097
F11R	0.000882735	0.00447589	12.0562	1	71.0263	1.0012
TSTD1	0.0130707	0.0414779	6.48161	1	71.0263	-0.79936
USF1	0.0122281	0.0393481	6.61136	1	71.0263	0.594106
ARHGAP30	4.12081e-11	2.4224e-09	60.6557	1	71.0263	1.21913
DEDD	0.0094119	0.0319797	7.12537	1	71.0263	0.520717
B4GALT3	0.0104707	0.0348125	6.91521	1	71.0263	0.71438
CFAP126	0.00874646	0.030158	7.27057	1	71.0263	10
FCGR2A	0.00218625	0.00955067	10.1095	1	71.0263	3.39208
HSPA6	7.24328e-05	0.000543566	17.7644	1	71.0263	4.4671
FCGR3A	7.24523e-10	2.80142e-08	50.6072	1	71.0263	4.80343
FCGR3B	0.000103896	0.000737215	16.9106	1	71.0263	5.86662
FCGR2B	5.45104e-05	0.000427481	18.4444	1	71.0263	3.76707
FCRLB	1.14185e-07	2.08489e-06	34.7814	1	71.0263	3.42271
SH2D1B	4.29925e-07	6.4762e-06	31.0083	1	71.0263	6.68604
UHMK1	2.19541e-06	2.7228e-05	26.5682	1	71.0263	0.834769
UAP1	5.14713e-13	5.55467e-11	77.7023	1	71.0263	2.14152
HSD17B7	0.000102384	0.000727915	16.9451	1	71.0263	0.849832
TMCO1	5.70585e-08	1.1381e-06	36.8155	1	71.0263	0.75268
UCK2	6.54522e-06	6.96984e-05	23.7139	1	71.0263	2.73815
CD247	2.29398e-09	7.21159e-08	46.7954	1	71.0263	1.88923
SFT2D2	2.07732e-09	6.64604e-08	47.1186	1	71.0263	0.830091
TBX19	0.000233832	0.00145251	15.0277	1	71.0263	1.23979
XCL2	3.00691e-08	6.65895e-07	38.7308	1	71.0263	4.20522
XCL1	0.00146781	0.0068449	10.9563	1	71.0263	2.05615
BLZF1	0.00241775	0.010384	9.8977	1	71.0263	0.978434
C1orf112	0.000176301	0.00114687	15.6774	1	71.0263	-1.36055
SELL	0.0102813	0.0343208	6.95111	1	71.0263	-1.56924
KIFAP3	0.000116368	0.000811767	16.6444	1	71.0263	0.792703
PRRC2C	8.82988e-05	0.000638764	17.2944	1	71.0263	0.473861
VAMP4	0.00426684	0.0166584	8.71876	1	71.0263	0.556077
SUCO	4.51699e-05	0.000364275	18.8975	1	71.0263	0.753197
FASLG	2.82618e-11	1.74656e-09	62.0401	1	71.0263	4.88546
PRDX6	8.36675e-06	8.58706e-05	23.0854	1	71.0263	-0.948032
ZBTB37	5.11709e-09	1.45148e-07	44.216	1	71.0263	1.32827
RC3H1	3.37292e-07	5.24984e-06	31.6879	1	71.0263	0.801288
RABGAP1L	7.49331e-13	7.57768e-11	76.1566	1	71.0263	1.80492
RALGPS2	0.00202174	0.00896546	10.2747	1	71.0263	-2.01171
SOAT1	0.00965869	0.0326266	7.07424	1	71.0263	0.454599
CEP350	0.000955132	0.00477104	11.8843	1	71.0263	0.503307
STX6	0.00030385	0.00181569	14.4307	1	71.0263	0.732528
MR1	8.65439e-08	1.62957e-06	35.5891	1	71.0263	0.94682
IER5	0.00158444	0.00729468	10.7928	1	71.0263	1.12223
GLUL	1.41571e-15	4.45056e-13	104.257	1	71.0263	4.0867
DHX9	0.00781599	0.0275139	7.49432	1	71.0263	0.309794
SMG7	0.00557561	0.0207699	8.17342	1	71.0263	0.454303
RGL1	0.00664827	0.0242107	7.81832	1	71.0263	-1.82353
COLGALT2	0.000540597	0.00295336	13.1367	1	71.0263	3.67236
TSEN15	1.81387e-05	0.000167499	21.1359	1	71.0263	0.79281
C1orf21	8.08037e-07	1.12681e-05	29.2642	1	71.0263	4.12816
RNF2	0.01236	0.0396491	6.59043	1	71.0263	0.482032
IVNS1ABP	1.13098e-07	2.06766e-06	34.8092	1	71.0263	1.4153
TPR	0.00276037	0.0115939	9.62013	1	71.0263	0.622224
UCHL5	1.21951e-05	0.000119238	22.1303	1	71.0263	0.85318
GLRX2	0.00363864	0.0145314	9.04645	1	71.0263	0.746762
CDC73	0.00059314	0.00319337	12.9308	1	71.0263	0.472355
DENND1B	7.44971e-10	2.85978e-08	50.5137	1	71.0263	1.60794
NEK7	6.52422e-07	9.38774e-06	29.8518	1	71.0263	0.781573
PTPRC	1.5775e-09	5.35187e-08	48.02	1	71.0263	0.900475
CAMSAP2	2.57593e-05	0.000226447	20.2677	1	71.0263	-3.67923
KIF21B	5.39942e-09	1.51909e-07	44.0455	1	71.0263	1.51928
PHLDA3	0.00150806	0.00700321	10.8984	1	71.0263	10
CSRP1	0.00106387	0.00522754	11.65	1	71.0263	1.11666
RNPEP	0.00394204	0.0155372	8.88138	1	71.0263	0.890423
ARL8A	1.47042e-09	5.061e-08	48.2513	1	71.0263	1.60428
PTPN7	6.21563e-12	4.83248e-10	67.7522	1	71.0263	2.09642
LGR6	4.06587e-07	6.17611e-06	31.1642	1	71.0263	4.90503
KDM5B	0.00318931	0.0130802	9.31935	1	71.0263	0.626197
RABIF	2.01037e-06	2.53316e-05	26.8024	1	71.0263	1.03531
KLHL12	0.00084327	0.00430755	12.1561	1	71.0263	0.800691
TMEM183A	0.0116532	0.0378946	6.7054	1	71.0263	0.51047
ATP2B4	1.67252e-14	3.02329e-12	92.593	1	71.0263	2.88214
LAX1	4.13786e-07	6.26572e-06	31.1152	1	71.0263	1.54192
SNRPE	0.00147952	0.0068884	10.9393	1	71.0263	-0.766673
SOX13	9.40198e-06	9.48132e-05	22.7885	1	71.0263	4.27272
PPP1R15B	0.00303828	0.0125893	9.42017	1	71.0263	0.581591
RBBP5	0.00498422	0.0189676	8.40119	1	71.0263	0.484364
RAB29	3.48189e-08	7.51437e-07	38.2891	1	71.0263	1.25307
SRGAP2	4.95277e-14	7.87055e-12	87.7177	1	71.0263	1.84758
RASSF5	0.00211735	0.00929821	10.1771	1	71.0263	0.515859
EIF2D	0.00650775	0.0237648	7.86128	1	71.0263	-0.60865
MAPKAPK2	9.68822e-10	3.57401e-08	49.6342	1	71.0263	1.61715
IL24	0.000541235	0.00295462	13.134	1	71.0263	-1.83248
FCMR	2.77443e-06	3.3518e-05	25.9485	1	71.0263	-1.01361
CD55	0.00213968	0.00937917	10.1549	1	71.0263	-1.34186
CR2	0.000144284	0.000968661	16.1422	1	71.0263	-3.80047
CD46	1.77277e-05	0.000164123	21.193	1	71.0263	0.527952
SLC30A1	0.000110175	0.000776054	16.7727	1	71.0263	1.52187
LPGAT1	6.41747e-11	3.502e-09	59.0486	1	71.0263	1.76201
INTS7	6.31293e-06	6.76231e-05	23.8068	1	71.0263	1.28886
PPP2R5A	8.52865e-11	4.5012e-09	58.0275	1	71.0263	1.24247
RPS6KC1	7.31284e-06	7.65566e-05	23.4294	1	71.0263	0.794476
GPATCH2	0.00713933	0.0256647	7.67532	1	71.0263	0.527096
RAB3GAP2	0.000263579	0.00160896	14.7541	1	71.0263	0.541021
DUSP10	6.12592e-08	1.20817e-06	36.6053	1	71.0263	2.17412
BROX	5.61343e-07	8.19958e-06	30.2671	1	71.0263	0.938578
DISP1	0.00199607	0.00888431	10.3018	1	71.0263	0.68958
CAPN2	2.1452e-13	2.62896e-11	81.3688	1	71.0263	2.14093
TP53BP2	5.75823e-06	6.26537e-05	24.0437	1	71.0263	1.0212
WDR26	1.19886e-06	1.60229e-05	28.1903	1	71.0263	0.730892
CNIH3	0.00967126	0.0326309	7.07167	1	71.0263	-0.721601
LBR	3.37523e-05	0.000285878	19.6053	1	71.0263	0.55936
EPHX1	0.000143815	0.000966859	16.1498	1	71.0263	-2.28485
ACBD3	7.17871e-06	7.54442e-05	23.4769	1	71.0263	0.729858
PSEN2	7.17502e-05	0.000539563	17.787	1	71.0263	2.85081
ZNF678	0.00102027	0.00504589	11.7408	1	71.0263	0.921852
ARF1	1.82571e-08	4.4522e-07	40.2477	1	71.0263	0.889475
GUK1	8.69814e-07	1.20252e-05	29.0627	1	71.0263	0.717762
OBSCN	0.000111787	0.000785493	16.7386	1	71.0263	-1.70621
TRIM11	0.000116035	0.000810766	16.6511	1	71.0263	1.22898
RNF187	0.00136567	0.00643919	11.111	1	71.0263	0.782557
RHOU	0.0100728	0.0337105	6.99145	1	71.0263	1.69773
NUP133	0.000199485	0.00127475	15.3924	1	71.0263	0.65019
TAF5L	0.011523	0.0375473	6.72737	1	71.0263	0.564632
GALNT2	0.0146826	0.0455534	6.25628	1	71.0263	0.641962
TTC13	9.94191e-08	1.84085e-06	35.1841	1	71.0263	1.26955
GNPAT	0.00234715	0.010141	9.95998	1	71.0263	0.582172
EGLN1	0.000185301	0.00119573	15.5624	1	71.0263	0.670769
DISC1	1.88841e-06	2.39967e-05	26.9693	1	71.0263	-2.22702
NTPCR	0.00630008	0.0231056	7.92658	1	71.0263	0.838619
TOMM20	5.55431e-06	6.06653e-05	24.1368	1	71.0263	-1.08227
ARID4B	0.000717322	0.00376386	12.511	1	71.0263	0.413161
B3GALNT2	0.00861458	0.0298027	7.30072	1	71.0263	0.716578
LYST	4.20651e-08	8.80324e-07	37.7225	1	71.0263	2.28253
GPR137B	1.72052e-07	2.98307e-06	33.5988	1	71.0263	1.38511
ERO1B	0.0128195	0.0407972	6.51935	1	71.0263	0.545261
EDARADD	4.8571e-05	0.000386776	18.7222	1	71.0263	2.59097
CHRM3-AS2	5.14885e-06	5.67945e-05	24.3327	1	71.0263	-1.76181
FH	0.00746674	0.0265364	7.5856	1	71.0263	-0.819446
CHML	0.00247043	0.0105757	9.85246	1	71.0263	-1.56142
CEP170	0.00025925	0.00158789	14.7918	1	71.0263	-0.935956
SDCCAG8	0.00324558	0.0132433	9.28305	1	71.0263	-0.624642
AKT3	0.0032453	0.0132433	9.28323	1	71.0263	0.810066
ZBTB18	6.09029e-05	0.000469465	18.1784	1	71.0263	-1.21002
ADSS	0.00414104	0.016233	8.78016	1	71.0263	0.472547
DESI2	2.63821e-05	0.00023066	20.2089	1	71.0263	0.645464
COX20	0.00210897	0.00927551	10.1854	1	71.0263	0.478523
HNRNPU	3.76201e-08	7.98861e-07	38.0568	1	71.0263	0.58701
SMYD3	0.00342316	0.0138429	9.17265	1	71.0263	0.573465
CNST	1.89069e-06	2.40046e-05	26.9661	1	71.0263	-0.824744
ZNF496	0.0150292	0.0463603	6.21124	1	71.0263	-1.16152
SH3BP5L	0.00224822	0.00978671	10.0506	1	71.0263	1.08279
ZNF672	0.0152236	0.0468898	6.18646	1	71.0263	0.92135
ZNF692	0.00785923	0.027619	7.48331	1	71.0263	0.82475
PGBD2	0.000507157	0.0027971	13.2788	1	71.0263	0.949292
SH3YL1	0.00369846	0.0147256	9.0128	1	71.0263	-1.07906
RPS7	1.62796e-07	2.85012e-06	33.7575	1	71.0263	-1.23863
LINC00298	0.000789344	0.00408543	12.3009	1	71.0263	5.15731
LINC00299	2.37025e-08	5.49299e-07	39.4513	1	71.0263	4.44417
ID2	0.00177128	0.00801454	10.5552	1	71.0263	0.918182
KIDINS220	6.19462e-05	0.00047548	18.1378	1	71.0263	0.730475
ITGB1BP1	0.01171	0.0380366	6.69589	1	71.0263	0.612732
ADAM17	0.00013351	0.000910274	16.323	1	71.0263	0.620505
YWHAQ	2.04114e-06	2.56223e-05	26.762	1	71.0263	0.955768
TAF1B	3.17984e-10	1.36047e-08	53.4094	1	71.0263	1.07818
KLF11	0.000161877	0.00106647	15.8749	1	71.0263	1.88288
RRM2	0.000218787	0.001375	15.1801	1	71.0263	3.70067
PDIA6	1.05129e-11	7.56353e-10	65.742	1	71.0263	1.64578
ROCK2	1.23681e-06	1.64692e-05	28.106	1	71.0263	0.89482
LPIN1	2.241e-08	5.27803e-07	39.6219	1	71.0263	1.12333
MIR3681HG	4.46398e-05	0.000360433	18.926	1	71.0263	4.07198
DDX1	0.00126597	0.00604997	11.2741	1	71.0263	0.492772
FAM49A	1.13469e-11	8.04353e-10	65.4525	1	71.0263	4.06252
SMC6	2.69114e-06	3.25934e-05	26.029	1	71.0263	1.01589
GEN1	0.00412147	0.0161782	8.78989	1	71.0263	1.15745
RDH14	0.00891201	0.0306266	7.23339	1	71.0263	-0.575427
HS1BP3	0.000409646	0.00233684	13.7564	1	71.0263	1.28824
LDAH	0.00200995	0.00892689	10.2871	1	71.0263	0.580657
TDRD15	0.00273408	0.0115169	9.64013	1	71.0263	10
ATAD2B	9.18839e-06	9.27886e-05	22.8469	1	71.0263	0.764649
UBXN2A	0.00367956	0.0146787	9.02337	1	71.0263	0.678976
FAM228B	3.48672e-08	7.51437e-07	38.2849	1	71.0263	1.26574
ITSN2	5.89067e-05	0.000456511	18.2583	1	71.0263	0.60907
NCOA1	3.08663e-08	6.80424e-07	38.6518	1	71.0263	1.3884
CENPO	0.00151178	0.00701602	10.8931	1	71.0263	1.45746
DNMT3A	9.35325e-05	0.000670587	17.1583	1	71.0263	-0.998571
ASXL2	0.000323708	0.00191771	14.2872	1	71.0263	0.543377
RAB10	1.9445e-06	2.46014e-05	26.8912	1	71.0263	0.587967
TMEM214	1.66248e-09	5.57798e-08	47.8476	1	71.0263	1.82814
PREB	0.00331306	0.0134806	9.24038	1	71.0263	0.974354
ZNF513	0.00527313	0.0198414	8.28658	1	71.0263	1.07026
PPM1G	3.22866e-05	0.00027627	19.7137	1	71.0263	0.643649
NRBP1	2.23729e-07	3.72745e-06	32.8487	1	71.0263	0.907183
GPN1	0.0143648	0.0448274	6.29857	1	71.0263	0.599848
SUPT7L	0.00529848	0.0199223	8.27684	1	71.0263	0.613693
SLC4A1AP	0.00918004	0.0313539	7.1747	1	71.0263	0.624219
FOSL2	1.20197e-15	3.92659e-13	105.06	1	71.0263	4.311
LBH	0.00149573	0.00695948	10.916	1	71.0263	-0.422207
LCLAT1	0.00144699	0.00677402	10.9869	1	71.0263	-1.34162
SPAST	4.3606e-05	0.00035327	18.9827	1	71.0263	0.71214
BIRC6	0.00011724	0.000817063	16.6269	1	71.0263	0.511586
FAM98A	0.000920528	0.00463153	11.9647	1	71.0263	0.700582
CRIM1	1.7939e-05	0.000165973	21.1635	1	71.0263	2.51157
FEZ2	2.34251e-09	7.31642e-08	46.7274	1	71.0263	1.32626
VIT	9.45422e-12	6.93997e-10	66.1456	1	71.0263	5.76644
STRN	5.06717e-08	1.03352e-06	37.1677	1	71.0263	1.0247
HEATR5B	3.91255e-05	0.00032385	19.2456	1	71.0263	0.692215
GPATCH11	0.000852889	0.00434589	12.1313	1	71.0263	0.768185
NDUFAF7	0.00239431	0.0103079	9.91817	1	71.0263	0.706984
CDC42EP3	1.07722e-07	1.9819e-06	34.9507	1	71.0263	1.45121
HNRNPLL	0.0023811	0.0102601	9.92979	1	71.0263	1.33554
SOS1	1.90635e-08	4.57936e-07	40.1154	1	71.0263	0.950412
MTA3	0.00835706	0.0290578	7.36102	1	71.0263	-0.559114
PLEKHH2	0.000985295	0.00490322	11.8166	1	71.0263	-2.7523
PRKCE	3.40188e-05	0.000287519	19.5861	1	71.0263	1.01178
ATP6V1E2	0.00903732	0.0309762	7.20573	1	71.0263	-0.736176
RHOQ	7.27039e-11	3.8796e-09	58.5995	1	71.0263	1.90483
FOXN2	1.37317e-05	0.000130899	21.8317	1	71.0263	0.622858
ERLEC1	3.15501e-05	0.000270288	19.7701	1	71.0263	0.750021
PSME4	1.68055e-05	0.000157011	21.3261	1	71.0263	0.802515
RTN4	0.000354906	0.00207365	14.0793	1	71.0263	0.587021
RPS27A	1.44308e-08	3.62297e-07	40.9704	1	71.0263	-1.37855
PPP4R3B	0.000664807	0.00352799	12.6786	1	71.0263	0.409364
VRK2	6.81617e-07	9.73037e-06	29.7312	1	71.0263	1.02024
FANCL	1.83242e-09	6.00876e-08	47.5285	1	71.0263	2.36571
REL	1.70568e-11	1.15261e-09	63.9173	1	71.0263	1.71222
PUS10	0.00202576	0.00896999	10.2705	1	71.0263	0.792778
PEX13	0.000655697	0.00348732	12.709	1	71.0263	0.823307
KIAA1841	0.000137447	0.000931846	16.2552	1	71.0263	2.1999
XPO1	0.00268022	0.011323	9.68172	1	71.0263	0.463257
COMMD1	2.89119e-05	0.000249908	19.984	1	71.0263	0.63977
B3GNT2	0.000538114	0.00294426	13.1469	1	71.0263	0.751488
VPS54	0.00354723	0.0142411	9.09902	1	71.0263	0.510435
AFTPH	2.77308e-05	0.000241139	20.0864	1	71.0263	0.733914
SERTAD2	0.000921118	0.00463153	11.9633	1	71.0263	-0.711255
SLC1A4	0.00322003	0.01318	9.29945	1	71.0263	1.23855
RAB1A	0.00225639	0.00981341	10.043	1	71.0263	0.402784
ACTR2	1.9897e-12	1.78715e-10	72.2143	1	71.0263	0.998661
SPRED2	0.00109472	0.00535909	11.5881	1	71.0263	2.4136
MEIS1	0.00186426	0.00836201	10.4465	1	71.0263	5.27022
ETAA1	0.00282823	0.011824	9.56943	1	71.0263	0.836202
PPP3R1	0.000749035	0.00390515	12.4159	1	71.0263	0.502408
PLEK	2.05971e-10	9.89549e-09	54.9141	1	71.0263	4.47014
ARHGAP25	2.11904e-07	3.55906e-06	33.0033	1	71.0263	1.0411
GFPT1	2.82101e-08	6.32698e-07	38.9236	1	71.0263	0.952256
ANXA4	2.47524e-09	7.66477e-08	46.5484	1	71.0263	2.93714
SNRNP27	0.000524174	0.00287997	13.2053	1	71.0263	0.634357
TGFA	0.00533562	0.0200151	8.26266	1	71.0263	1.94472
ADD2	0.000843279	0.00430755	12.1561	1	71.0263	-3.23024
PAIP2B	0.00940625	0.031968	7.12656	1	71.0263	-1.00527
EXOC6B	0.00321432	0.0131603	9.30313	1	71.0263	0.516608
RAB11FIP5	0.000124358	0.000857811	16.4889	1	71.0263	2.99534
DUSP11	0.0128042	0.0407665	6.52167	1	71.0263	0.477162
MOB1A	4.10285e-06	4.66808e-05	24.9226	1	71.0263	0.706969
MTHFD2	0.000261101	0.00159652	14.7756	1	71.0263	1.09402
DCTN1	1.21645e-05	0.000119019	22.1366	1	71.0263	0.894903
C2orf81	2.0843e-05	0.000188854	20.7908	1	71.0263	-2.47897
CCDC142	0.0153239	0.0471185	6.1738	1	71.0263	1.0896
LBX2	0.000661078	0.00351078	12.691	1	71.0263	3.09469
AUP1	0.000296951	0.00177888	14.4828	1	71.0263	0.69254
DOK1	0.000333794	0.0019678	14.2178	1	71.0263	1.34159
HK2	0.0159073	0.0485	6.10187	1	71.0263	-1.97146
DNAH6	0.00120351	0.00579744	11.3832	1	71.0263	-2.05294
TRABD2A	1.72453e-07	2.98307e-06	33.5921	1	71.0263	-2.0199
KCMF1	6.46086e-05	0.000494603	18.0371	1	71.0263	0.643639
RETSAT	1.00198e-05	0.000100275	22.6269	1	71.0263	1.49139
ELMOD3	0.00857104	0.0296677	7.31078	1	71.0263	0.652341
RNF181	0.00219837	0.00959572	10.0979	1	71.0263	0.77374
GNLY	5.77102e-06	6.26537e-05	24.038	1	71.0263	3.50264
KDM3A	0.00448808	0.0173674	8.61522	1	71.0263	0.660525
KRCC1	3.27371e-05	0.000279134	19.6799	1	71.0263	0.670637
MAL	0.0060014	0.0221506	8.02456	1	71.0263	-2.32333
LINC00342	1.76121e-07	3.03201e-06	33.5318	1	71.0263	1.4113
ANKRD36C	5.86946e-06	6.35316e-05	23.9944	1	71.0263	1.44425
DUSP2	0.000127516	0.000877262	16.4303	1	71.0263	2.40147
TMEM127	2.30879e-08	5.39376e-07	39.5312	1	71.0263	1.12158
CIAO1	3.23273e-09	9.67878e-08	45.6852	1	71.0263	1.07986
SNRNP200	3.96008e-07	6.02808e-06	31.2379	1	71.0263	0.787469
ITPRIPL1	4.19266e-10	1.74224e-08	52.4612	1	71.0263	3.74527
NCAPH	4.61582e-08	9.57666e-07	37.4454	1	71.0263	4.59949
ARID5A	0.00133519	0.00632848	11.1595	1	71.0263	0.826398
KANSL3	0.000182272	0.00117852	15.6004	1	71.0263	0.988444
CNNM4	0.0101405	0.0339082	6.97826	1	71.0263	0.802506
ANKRD23	7.64823e-06	7.96264e-05	23.3147	1	71.0263	0.952736
ANKRD39	0.000466915	0.00260697	13.4633	1	71.0263	1.09175
SEMA4C	0.00128489	0.00612623	11.2421	1	71.0263	1.47883
ANKRD36	0.00037389	0.00216619	13.9618	1	71.0263	1.05755
ZAP70	2.46726e-10	1.13267e-08	54.2863	1	71.0263	1.67542
TMEM131	1.02004e-05	0.000102011	22.5817	1	71.0263	0.601278
INPP4A	2.39379e-05	0.000212632	20.4484	1	71.0263	0.830345
TSGA10	0.00150131	0.00698087	10.908	1	71.0263	-0.739888
EIF5B	0.0012076	0.00581326	11.3759	1	71.0263	0.434243
RPL31	5.41971e-11	3.02604e-09	59.6593	1	71.0263	-1.3844
RNF149	2.35499e-07	3.89206e-06	32.703	1	71.0263	1.08945
IL18R1	6.99592e-07	9.94769e-06	29.6596	1	71.0263	3.65261
IL18RAP	6.8339e-05	0.000517679	17.9031	1	71.0263	3.82318
TGFBRAP1	0.000336157	0.0019793	14.2018	1	71.0263	0.884664
NCK2	3.5228e-07	5.43684e-06	31.5658	1	71.0263	-0.988194
UXS1	0.00538967	0.0201917	8.2422	1	71.0263	-0.663861
LIMS1	2.31342e-08	5.39587e-07	39.5251	1	71.0263	1.29119
EDAR	0.00123143	0.00591227	11.3337	1	71.0263	-2.50624
SH3RF3	0.000429763	0.00243336	13.6488	1	71.0263	-2.58722
MIR4435-2HG	2.95541e-10	1.27959e-08	53.6617	1	71.0263	3.24076
TTL	1.78746e-07	3.06989e-06	33.4894	1	71.0263	1.33225
SLC20A1	2.11422e-12	1.87569e-10	71.9728	1	71.0263	1.81724
PSD4	0.00275335	0.0115781	9.62545	1	71.0263	0.868127
SLC35F5	0.000193894	0.00124562	15.4578	1	71.0263	0.873277
ACTR3	3.89328e-06	4.46123e-05	25.0594	1	71.0263	0.706593
CCDC93	0.00269226	0.0113673	9.67234	1	71.0263	0.552558
C2orf76	7.16691e-05	0.000539514	17.7897	1	71.0263	0.956806
DBI	8.26805e-06	8.50991e-05	23.1157	1	71.0263	1.24407
PTPN4	8.88422e-07	1.2224e-05	29.0049	1	71.0263	0.63854
RALB	2.2193e-10	1.04199e-08	54.6542	1	71.0263	1.95235
CLASP1	5.46207e-05	0.000428114	18.4396	1	71.0263	0.824978
GYPC	9.14863e-06	9.25798e-05	22.8579	1	71.0263	-0.784662
ERCC3	0.000288352	0.00173889	14.5496	1	71.0263	0.821453
MAP3K2	0.00393346	0.015516	8.88587	1	71.0263	0.405571
AMMECR1L	0.000243386	0.00150539	14.9361	1	71.0263	1.04869
UGGT1	2.20141e-08	5.19324e-07	39.6762	1	71.0263	0.957851
HS6ST1	0.00898891	0.0308395	7.21636	1	71.0263	1.236
SMPD4	0.00105719	0.00519986	11.6637	1	71.0263	0.670201
MZT2B	8.10408e-05	0.000596402	17.4976	1	71.0263	-0.666028
PTPN18	1.74274e-12	1.6052e-10	72.7429	1	71.0263	2.1023
FAM168B	0.01183	0.0383486	6.67597	1	71.0263	0.51836
TMEM163	0.000140909	0.00095041	16.1973	1	71.0263	3.35473
CCNT2	0.00322882	0.0132085	9.29379	1	71.0263	0.554456
RAB3GAP1	1.13805e-14	2.35105e-12	94.3584	1	71.0263	-1.67537
UBXN4	0.00248648	0.0106368	9.83887	1	71.0263	0.402834
SPOPL	6.82016e-12	5.27413e-10	67.395	1	71.0263	1.57624
GTDC1	1.44008e-08	3.62174e-07	40.9768	1	71.0263	1.63253
ZEB2	3.03496e-07	4.79133e-06	31.9851	1	71.0263	4.2057
ZEB2-AS1	3.37662e-06	3.96342e-05	25.4319	1	71.0263	4.37074
NMI	0.000883503	0.00447738	12.0543	1	71.0263	0.714595
RIF1	0.0109765	0.0360834	6.82257	1	71.0263	0.380548
ARL5A	0.000364979	0.00212393	14.0161	1	71.0263	0.534863
STAM2	4.27085e-06	4.84019e-05	24.8181	1	71.0263	0.773948
PRPF40A	0.00305826	0.0126322	9.40654	1	71.0263	0.345545
ARL6IP6	7.26085e-09	1.96997e-07	43.1097	1	71.0263	0.902254
GPD2	1.51848e-07	2.66813e-06	33.9576	1	71.0263	1.24438
BAZ2B	0.00018871	0.00121503	15.5203	1	71.0263	1.06075
2007-03-01	2.8128e-06	3.39249e-05	25.9123	1	71.0263	0.634281
TANK	3.93548e-14	6.54149e-12	88.7377	1	71.0263	1.40109
PSMD14	0.0107068	0.0354467	6.87139	1	71.0263	0.412277
GRB14	0.0123303	0.0395891	6.59512	1	71.0263	-10
GALNT3	3.32312e-15	9.06711e-13	100.134	1	71.0263	3.48158
AC009495.3	2.46163e-11	1.5613e-09	62.5508	1	71.0263	4.0691
STK39	1.24739e-10	6.24169e-09	56.6753	1	71.0263	2.08896
CERS6	2.4901e-07	4.05511e-06	32.5446	1	71.0263	-1.47053
MYO3B	4.05497e-05	0.00033242	19.1588	1	71.0263	5.55256
METTL8	0.000590734	0.00318279	12.9398	1	71.0263	0.730441
DYNC1I2	0.000437753	0.00247086	13.6076	1	71.0263	0.788165
METAP1D	4.96341e-05	0.000394373	18.67	1	71.0263	-1.23431
ITGA6	2.0699e-05	0.000187784	20.8079	1	71.0263	-1.68332
PDK1	1.5229e-06	1.9876e-05	27.5453	1	71.0263	-1.39935
SP3	0.000530628	0.00291211	13.1781	1	71.0263	0.456233
GPR155	2.76767e-05	0.000240814	20.0912	1	71.0263	-1.33441
WIPF1	6.84978e-08	1.33138e-06	36.2757	1	71.0263	0.796912
CHN1	0.00254743	0.0108572	9.78809	1	71.0263	1.48733
ATF2	0.000995694	0.00494292	11.7938	1	71.0263	0.506152
HNRNPA3	3.26894e-06	3.85895e-05	25.5169	1	71.0263	0.557245
NFE2L2	0.0142826	0.0446188	6.30967	1	71.0263	0.423526
AGPS	4.14515e-06	4.7125e-05	24.8959	1	71.0263	0.706255
SESTD1	0.000757252	0.00394475	12.392	1	71.0263	2.66569
CWC22	0.0046695	0.0179589	8.53421	1	71.0263	0.548994
UBE2E3	1.29391e-07	2.33307e-06	34.4193	1	71.0263	1.00131
ITGA4	0.000476932	0.00265266	13.4159	1	71.0263	0.82315
DNAJC10	0.00129301	0.00616089	11.2286	1	71.0263	0.547068
NCKAP1	5.96192e-06	6.43398e-05	23.9541	1	71.0263	3.42125
FSIP2	0.0147558	0.0457119	6.24668	1	71.0263	-1.58615
ITGAV	6.15463e-07	8.927e-06	30.0126	1	71.0263	1.48698
SLC40A1	0.00433178	0.0168688	8.6878	1	71.0263	-2.25124
ANKAR	0.000808597	0.00416274	12.2481	1	71.0263	0.707759
PMS1	0.000175332	0.00114314	15.6901	1	71.0263	0.811612
INPP1	0.000218297	0.00137311	15.1853	1	71.0263	1.79824
NAB1	0.014071	0.0440912	6.33856	1	71.0263	0.696035
GLS	0.000441139	0.00248416	13.5903	1	71.0263	0.432545
STAT4	0.000145381	0.000974664	16.1246	1	71.0263	1.20596
NABP1	6.23704e-08	1.22546e-06	36.5522	1	71.0263	1.40174
SF3B1	2.2165e-05	0.000199086	20.6385	1	71.0263	0.592247
COQ10B	0.00402564	0.0158365	8.83822	1	71.0263	0.470021
HSPD1	0.00972377	0.0327775	7.06098	1	71.0263	-0.390601
HSPE1	0.00788995	0.0276933	7.47553	1	71.0263	-0.631044
SATB2	0.000345952	0.00202774	14.1369	1	71.0263	4.17959
TYW5	0.0134504	0.0424357	6.42599	1	71.0263	0.56803
SPATS2L	0.000580821	0.00313801	12.9773	1	71.0263	1.9153
BZW1	0.00210855	0.00927551	10.1859	1	71.0263	0.450308
FAM126B	1.84577e-05	0.000170195	21.0925	1	71.0263	0.661122
CFLAR	1.10322e-16	5.84764e-14	117.201	1	71.0263	1.72898
CFLAR-AS1	2.50321e-07	4.0673e-06	32.5297	1	71.0263	1.40436
CASP8	4.90445e-14	7.87055e-12	87.7611	1	71.0263	1.24677
FAM117B	1.4734e-09	5.061e-08	48.2447	1	71.0263	-1.77128
ICA1L	7.81433e-05	0.0005798	17.584	1	71.0263	-1.14845
WDR12	0.0134002	0.042337	6.43325	1	71.0263	-0.533026
CD28	7.90031e-07	1.1049e-05	29.3259	1	71.0263	-1.93791
ICOS	0.00569944	0.0211704	8.12893	1	71.0263	-1.22312
PARD3B	0.000519896	0.00286081	13.2235	1	71.0263	-3.19361
NDUFS1	0.00307845	0.0126975	9.39286	1	71.0263	0.488479
EEF1B2	2.32037e-09	7.27872e-08	46.7582	1	71.0263	-1.70412
KLF7	0.0125477	0.0401353	6.56107	1	71.0263	-1.31126
METTL21A	0.00294324	0.0122376	9.48633	1	71.0263	-0.547739
IDH1	2.35408e-06	2.89476e-05	26.383	1	71.0263	1.26311
PIKFYVE	0.00173552	0.00787026	10.5986	1	71.0263	0.536983
RPE	0.000332278	0.00196045	14.2281	1	71.0263	0.81748
LANCL1	0.0141942	0.0443809	6.32169	1	71.0263	0.494196
BARD1	0.002634	0.0111501	9.71811	1	71.0263	0.889284
SMARCAL1	0.000120286	0.000834671	16.5668	1	71.0263	0.790712
RPL37A	3.83927e-06	4.40983e-05	25.0959	1	71.0263	-1.17672
CXCR2	2.31945e-10	1.07851e-08	54.5007	1	71.0263	5.35577
CXCR1	5.21785e-08	1.06126e-06	37.0806	1	71.0263	5.75588
ARPC2	7.72826e-08	1.47438e-06	35.9208	1	71.0263	1.00287
TMBIM1	5.02718e-10	2.04208e-08	51.8427	1	71.0263	1.31426
CTDSP1	1.12464e-11	8.01152e-10	65.4862	1	71.0263	1.28859
USP37	0.0128787	0.0409675	6.51039	1	71.0263	0.498799
ZNF142	0.00931492	0.0317247	7.14585	1	71.0263	0.810452
RNF25	0.00140675	0.00660919	11.0474	1	71.0263	1.16212
NHEJ1	0.00011616	0.000810979	16.6486	1	71.0263	0.979417
CNPPD1	0.000694028	0.00365695	12.5837	1	71.0263	0.794958
ZFAND2B	0.0124028	0.0397597	6.5837	1	71.0263	0.487106
DNPEP	0.00668958	0.0243366	7.80587	1	71.0263	0.654178
STK11IP	0.00209614	0.00923592	10.1983	1	71.0263	1.36938
AP1S3	2.35472e-08	5.46575e-07	39.4713	1	71.0263	2.54771
WDFY1	9.35312e-09	2.46816e-07	42.316	1	71.0263	1.25454
CUL3	0.00690419	0.0249854	7.74247	1	71.0263	0.325774
IRS1	0.00170036	0.00773488	10.6422	1	71.0263	-2.56804
COL4A4	0.00294795	0.0122501	9.483	1	71.0263	-2.02912
TRIP12	4.91614e-06	5.45306e-05	24.4525	1	71.0263	0.651669
SP140	3.27635e-15	9.06711e-13	100.202	1	71.0263	2.08517
SP100	2.46174e-07	4.02707e-06	32.5771	1	71.0263	0.684957
CAB39	6.79669e-05	0.000515942	17.9161	1	71.0263	0.58149
ITM2C	0.000673993	0.00356497	12.6483	1	71.0263	-2.49611
PSMD1	8.43111e-05	0.000615701	17.4038	1	71.0263	0.6218
B3GNT7	0.000168564	0.00110499	15.7812	1	71.0263	3.67822
NCL	0.0076174	0.026946	7.54568	1	71.0263	0.369319
NMUR1	3.10723e-08	6.82882e-07	38.6318	1	71.0263	4.6811
PTMA	0.00513856	0.0194325	8.33913	1	71.0263	-0.32187
PDE6D	0.0146645	0.0455364	6.25866	1	71.0263	0.539868
GIGYF2	0.0111831	0.0366524	6.78601	1	71.0263	0.402791
INPP5D	6.8975e-08	1.33885e-06	36.2553	1	71.0263	1.47943
ATG16L1	5.01184e-05	0.000397222	18.6466	1	71.0263	0.719533
DGKD	0.00751533	0.0266501	7.57263	1	71.0263	0.503469
ARL4C	6.01689e-14	9.23678e-12	86.8595	1	71.0263	1.73953
AGAP1	0.000288509	0.00173911	14.5483	1	71.0263	3.64313
COL6A3	0.00607539	0.0223894	7.99982	1	71.0263	-2.86687
LRRFIP1	1.8831e-09	6.1097e-08	47.4392	1	71.0263	0.853118
RBM44	0.00069225	0.00364952	12.5894	1	71.0263	2.51958
RAMP1	2.71551e-05	0.000236703	20.1379	1	71.0263	4.68283
UBE2F	1.13299e-09	4.08582e-08	49.1134	1	71.0263	1.68673
ILKAP	0.00629085	0.0230776	7.92953	1	71.0263	0.527921
HES6	0.00114041	0.00553591	11.4996	1	71.0263	2.62195
HDAC4	0.000679488	0.00359009	12.6304	1	71.0263	0.856797
ANKMY1	2.18822e-06	2.71855e-05	26.5769	1	71.0263	0.897437
RNPEPL1	3.51339e-06	4.09075e-05	25.3279	1	71.0263	1.14492
CAPN10	5.02147e-05	0.000397652	18.6419	1	71.0263	1.10765
SNED1	0.000310722	0.0018514	14.38	1	71.0263	-1.33175
MTERF4	0.000118454	0.000823747	16.6028	1	71.0263	-0.628182
PASK	0.00295426	0.0122728	9.47855	1	71.0263	-1.94192
PPP1R7	0.000159238	0.00105148	15.9131	1	71.0263	0.570067
BOK	0.00768142	0.0271459	7.52897	1	71.0263	3.08109
ATG4B	0.000326085	0.00192942	14.2707	1	71.0263	0.770029
ITPR1	0.0101703	0.0339817	6.97248	1	71.0263	0.60573
BHLHE40-AS1	1.91368e-08	4.58933e-07	40.1037	1	71.0263	2.78984
BHLHE40	1.5925e-16	7.42877e-14	115.281	1	71.0263	3.98156
ARL8B	0.00305718	0.0126322	9.40727	1	71.0263	0.496839
LMCD1	0.00904478	0.0309929	7.20409	1	71.0263	10
SRGAP3	0.00253093	0.0107964	9.80171	1	71.0263	-2.76973
THUMPD3-AS1	0.00354252	0.0142283	9.10176	1	71.0263	0.644392
SETD5	6.75522e-06	7.1776e-05	23.6328	1	71.0263	0.589716
MTMR14	0.00131223	0.006236	11.1968	1	71.0263	0.811432
TADA3	1.33645e-05	0.0001285	21.8998	1	71.0263	0.859061
ARPC4	1.04942e-05	0.000104515	22.5097	1	71.0263	0.976969
TTLL3	0.00105752	0.00519986	11.663	1	71.0263	0.947012
VHL	0.00144535	0.00676851	10.9894	1	71.0263	0.673553
IRAK2	0.00465199	0.0179059	8.54189	1	71.0263	1.12262
TATDN2	0.000469536	0.00261757	13.4508	1	71.0263	0.815342
GHRLOS	0.0139078	0.0436649	6.36115	1	71.0263	1.50768
VGLL4	0.000202715	0.00129196	15.3554	1	71.0263	0.906163
RAF1	0.0145275	0.0452373	6.2768	1	71.0263	0.426878
RPL32	6.88101e-12	5.29289e-10	67.3609	1	71.0263	-1.59899
IQSEC1	2.33331e-14	4.0169e-12	91.0818	1	71.0263	1.75682
NUP210	0.00859279	0.0297345	7.30575	1	71.0263	0.628094
FBLN2	0.00509871	0.0193169	8.35496	1	71.0263	-3.81723
WNT7A	0.00118321	0.00571299	11.4199	1	71.0263	-10
TMEM43	1.24164e-07	2.24442e-06	34.5386	1	71.0263	1.25814
XPC	0.00332435	0.0135151	9.23332	1	71.0263	0.506329
SLC6A6	0.000828291	0.00425201	12.1954	1	71.0263	1.12639
CCDC174	0.000311091	0.00185283	14.3773	1	71.0263	0.763199
FGD5-AS1	1.60583e-06	2.08271e-05	27.403	1	71.0263	0.772691
NR2C2	0.000497167	0.00274934	13.3231	1	71.0263	0.551647
SH3BP5	2.25911e-13	2.69991e-11	81.1495	1	71.0263	1.85774
METTL6	0.0126366	0.0403573	6.54732	1	71.0263	0.46353
EAF1	4.17263e-07	6.29858e-06	31.0918	1	71.0263	1.27757
BTD	0.000512879	0.00282543	13.2538	1	71.0263	0.720677
DPH3	0.00465173	0.0179059	8.542	1	71.0263	0.837456
OXNAD1	6.62514e-10	2.58936e-08	50.9085	1	71.0263	-1.68084
TBC1D5	3.21105e-09	9.67395e-08	45.7069	1	71.0263	1.0876
SATB1	1.20917e-09	4.3389e-08	48.8976	1	71.0263	-1.54294
RAB5A	0.000490882	0.00272164	13.3515	1	71.0263	0.516362
KAT2B	6.74598e-16	2.5672e-13	107.921	1	71.0263	1.68122
UBE2E2	0.00488581	0.0186421	8.44182	1	71.0263	-1.61686
RPL15	7.50371e-08	1.44105e-06	36.0074	1	71.0263	-1.28128
TOP2B	0.00024769	0.0015294	14.896	1	71.0263	0.566215
NEK10	8.08751e-05	0.000595756	17.5024	1	71.0263	1.58652
SLC4A7	2.4516e-05	0.000217101	20.3896	1	71.0263	0.923217
EOMES	3.02876e-12	2.54645e-10	70.5515	1	71.0263	3.54222
CMC1	2.12194e-10	1.00279e-08	54.8104	1	71.0263	2.58611
AZI2	0.01204	0.0388467	6.6416	1	71.0263	0.479081
TGFBR2	3.98987e-11	2.355e-09	60.7737	1	71.0263	-1.03349
CMTM6	0.00145061	0.00678627	10.9816	1	71.0263	0.731248
DYNC1LI1	6.0939e-08	1.20388e-06	36.6208	1	71.0263	0.830924
GLB1	1.89425e-06	2.40288e-05	26.9611	1	71.0263	1.00836
UBP1	0.000232242	0.00144512	15.0433	1	71.0263	0.480717
CLASP2	0.00559243	0.0208219	8.16732	1	71.0263	0.482196
PDCD6IP	3.2805e-05	0.000279383	19.6748	1	71.0263	0.643286
TRANK1	1.00303e-09	3.68142e-08	49.5186	1	71.0263	1.20594
EPM2AIP1	0.00755665	0.026777	7.56167	1	71.0263	0.772063
LRRFIP2	2.35834e-05	0.000209898	20.4852	1	71.0263	0.763298
GOLGA4	4.14024e-05	0.00033843	19.1084	1	71.0263	0.828142
CTDSPL	0.00964573	0.0325904	7.07689	1	71.0263	-10
VILL	0.0021115	0.00928098	10.1829	1	71.0263	1.00297
PLCD1	0.00479093	0.0183625	8.48181	1	71.0263	0.958796
ACAA1	0.00385894	0.015293	8.92524	1	71.0263	0.815364
MYD88	0.00621101	0.0228427	7.95528	1	71.0263	0.869951
OXSR1	2.68427e-06	3.25375e-05	26.0357	1	71.0263	1.06284
WDR48	0.00153496	0.00710076	10.8606	1	71.0263	0.648626
CX3CR1	1.34254e-07	2.41174e-06	34.3127	1	71.0263	4.82699
RPSA	1.63848e-07	2.86507e-06	33.739	1	71.0263	-1.25748
RPL14	1.88433e-09	6.1097e-08	47.4371	1	71.0263	-1.22991
ZNF620	0.00369392	0.0147122	9.01533	1	71.0263	1.11552
ZNF621	1.31811e-05	0.000127159	21.9346	1	71.0263	0.935353
CTNNB1	0.00113621	0.00551738	11.5075	1	71.0263	0.379031
TRAK1	2.96579e-05	0.000255592	19.9215	1	71.0263	0.979305
VIPR1	1.37981e-06	1.81229e-05	27.8108	1	71.0263	-2.59169
VIPR1-AS1	0.000636226	0.00339877	12.7756	1	71.0263	-2.5917
NKTR	0.0012084	0.0058152	11.3744	1	71.0263	0.55631
ZBTB47	0.000161196	0.00106358	15.8847	1	71.0263	4.01669
ABHD5	0.00387539	0.0153456	8.91648	1	71.0263	1.05485
TCAIM	0.012534	0.0401006	6.56319	1	71.0263	0.754381
ZNF197	0.0071597	0.0256947	7.66962	1	71.0263	0.71346
ZNF35	0.000572774	0.00309872	13.0083	1	71.0263	1.72066
TMEM42	1.85439e-05	0.000170696	21.0809	1	71.0263	-1.54741
ZDHHC3	0.000199465	0.00127475	15.3926	1	71.0263	0.829488
LIMD1	0.000572251	0.00309821	13.0103	1	71.0263	0.815371
SACM1L	3.10112e-06	3.69097e-05	25.6554	1	71.0263	0.884554
LZTFL1	0.00233462	0.010099	9.97123	1	71.0263	1.48601
FYCO1	7.26391e-05	0.000544774	17.7577	1	71.0263	0.986481
CCR3	0.0138083	0.0434091	6.37506	1	71.0263	10
CCR5	1.6743e-06	2.16373e-05	27.2911	1	71.0263	3.4487
CCDC12	2.58702e-06	3.14906e-05	26.1332	1	71.0263	0.860917
NBEAL2	1.19699e-15	3.92659e-13	105.08	1	71.0263	3.6947
SETD2	0.000897257	0.00453679	12.0206	1	71.0263	0.554258
KLHL18	0.0017776	0.0080381	10.5476	1	71.0263	0.897494
PTPN23	0.00187465	0.0083956	10.4347	1	71.0263	0.922357
SMARCC1	0.000584425	0.0031535	12.9636	1	71.0263	0.450486
MAP4	4.33203e-12	3.57974e-10	69.1508	1	71.0263	1.68552
SHISA5	0.000317063	0.00188297	14.3342	1	71.0263	0.802647
UQCRC1	2.84605e-05	0.000246447	20.0226	1	71.0263	0.90347
IP6K2	0.00904926	0.0309951	7.20311	1	71.0263	0.540516
PRKAR2A	1.36578e-07	2.45045e-06	34.2631	1	71.0263	0.899462
SLC25A20	5.51535e-08	1.11083e-06	36.9161	1	71.0263	1.3771
ARIH2	1.4604e-07	2.58809e-06	34.0699	1	71.0263	0.832535
IMPDH2	2.19229e-07	3.66082e-06	32.9065	1	71.0263	-1.57929
USP4	0.000671553	0.00355726	12.6563	1	71.0263	0.716509
RHOA	1.72009e-05	0.000160066	21.2681	1	71.0263	0.87498
GMPPB	0.0060176	0.0221991	8.01911	1	71.0263	0.93741
IP6K1	0.00309807	0.0127675	9.37965	1	71.0263	0.622698
UBA7	0.0139764	0.0438422	6.35162	1	71.0263	0.681956
RBM6	6.82425e-05	0.000517219	17.9065	1	71.0263	0.598787
RBM5	2.54124e-06	3.09855e-05	26.1804	1	71.0263	0.723882
GNAI2	0.00024465	0.00151256	14.9242	1	71.0263	0.577055
RASSF1	9.71856e-14	1.32806e-11	84.7653	1	71.0263	2.35345
ZMYND10	5.28376e-05	0.000416168	18.5194	1	71.0263	2.02648
NPRL2	1.10808e-06	1.48784e-05	28.4036	1	71.0263	1.18672
CYB561D2	1.18535e-06	1.58716e-05	28.221	1	71.0263	1.03206
CACNA2D2	6.07134e-06	6.53057e-05	23.9072	1	71.0263	3.89036
MAPKAPK3	0.00711684	0.0256012	7.68165	1	71.0263	0.775338
MANF	0.000590043	0.00318025	12.9424	1	71.0263	0.951583
RAD54L2	3.88723e-05	0.000322694	19.2614	1	71.0263	0.793336
PCBP4	7.24451e-06	7.59151e-05	23.4535	1	71.0263	2.08997
RPL29	4.26375e-09	1.24814e-07	44.7973	1	71.0263	-1.39172
TWF2	0.00152863	0.00708055	10.8694	1	71.0263	0.668578
GLYCTK	0.0023241	0.0100595	9.98073	1	71.0263	0.994003
DNAH1	0.00533176	0.0200059	8.26412	1	71.0263	1.06639
NISCH	0.00211454	0.00929117	10.1799	1	71.0263	0.727788
PBRM1	3.5772e-06	4.14835e-05	25.2807	1	71.0263	0.769418
GLT8D1	0.0108539	0.0357973	6.84459	1	71.0263	0.617721
PRKCD	0.0010398	0.00513019	11.6997	1	71.0263	1.3014
ACTR8	5.46627e-05	0.000428211	18.4377	1	71.0263	1.10483
ARHGEF3	0.000437411	0.00246989	13.6093	1	71.0263	0.752126
ASB14	0.0126592	0.0403858	6.54384	1	71.0263	-1.15019
ARF4-AS1	0.001133	0.0055055	11.5136	1	71.0263	-1.60654
SLMAP	0.00482763	0.0184637	8.46624	1	71.0263	0.450403
FLNB	0.000127869	0.000878596	16.4238	1	71.0263	-1.87944
PXK	8.08573e-05	0.000595756	17.503	1	71.0263	1.00097
EOGT	0.000328975	0.00194414	14.2507	1	71.0263	1.42829
TMF1	1.9882e-05	0.000181396	20.9078	1	71.0263	0.774247
UBA3	0.00152463	0.00706432	10.875	1	71.0263	0.517394
ARL6IP5	0.00064494	0.00343643	12.7456	1	71.0263	0.677014
FOXP1	1.15648e-10	5.88869e-09	56.9432	1	71.0263	-1.18664
PROK2	0.00631043	0.023126	7.92327	1	71.0263	5.05852
ZNF717	0.00274306	0.0115446	9.63328	1	71.0263	-1.00443
ROBO1	0.0147844	0.0457712	6.24294	1	71.0263	-2.00727
ZNF654	0.0115214	0.0375473	6.72765	1	71.0263	0.455401
NSUN3	0.000215307	0.00135963	15.2169	1	71.0263	0.701293
GPR15	0.0015472	0.00714827	10.8436	1	71.0263	-10
CPOX	0.000620199	0.00332544	12.832	1	71.0263	0.926459
DCBLD2	0.004138	0.0162255	8.78167	1	71.0263	-2.98077
CMSS1	0.0146006	0.045393	6.2671	1	71.0263	-0.443216
TBC1D23	1.72538e-05	0.000160455	21.2605	1	71.0263	0.732257
TFG	0.00364591	0.0145565	9.04233	1	71.0263	0.44971
ZBTB11	0.00865339	0.0298881	7.2918	1	71.0263	0.38561
RPL24	9.20643e-11	4.7796e-09	57.7543	1	71.0263	-1.28552
NFKBIZ	5.3121e-06	5.84614e-05	24.252	1	71.0263	-1.19684
ALCAM	0.00499694	0.019011	8.396	1	71.0263	1.26772
CBLB	0.000543368	0.00296291	13.1253	1	71.0263	0.893043
DUBR	0.00165141	0.00756001	10.7044	1	71.0263	1.84216
CD47	5.85844e-07	8.53162e-06	30.1489	1	71.0263	0.589545
LINC01215	2.41387e-06	2.95821e-05	26.3165	1	71.0263	-1.94493
TRAT1	0.000537067	0.00293964	13.1512	1	71.0263	-1.68686
PLCXD2	6.86647e-07	9.78285e-06	29.711	1	71.0263	1.43572
PHLDB2	6.48481e-09	1.77608e-07	43.4658	1	71.0263	2.95245
BTLA	0.00133957	0.00634377	11.1525	1	71.0263	-1.48067
SIDT1	3.73686e-05	0.000312724	19.3573	1	71.0263	0.69306
USF3	0.000223623	0.00139871	15.1299	1	71.0263	0.729059
NAA50	1.91816e-09	6.17783e-08	47.3789	1	71.0263	1.46729
ZNF80	0.0012506	0.00598246	11.3004	1	71.0263	3.27021
TIGIT	4.18863e-16	1.78152e-13	110.317	1	71.0263	4.84236
ZBTB20-AS1	1.8624e-06	2.37079e-05	27.0063	1	71.0263	1.89177
B4GALT4	9.83553e-08	1.82582e-06	35.2155	1	71.0263	1.71301
ARHGAP31	0.00367441	0.0146621	9.02626	1	71.0263	1.33263
TMEM39A	3.91459e-05	0.00032385	19.2444	1	71.0263	0.891256
COX17	0.000111098	0.000782176	16.7531	1	71.0263	0.871883
GSK3B	6.67595e-07	9.57747e-06	29.7885	1	71.0263	0.745361
NDUFB4	0.00543053	0.0203237	8.22687	1	71.0263	-0.598198
HCLS1	3.97417e-10	1.66581e-08	52.6441	1	71.0263	0.700146
GOLGB1	0.00130755	0.00622193	11.2045	1	71.0263	0.762421
IQCB1	0.00495763	0.0188813	8.41208	1	71.0263	0.638378
FAM162A	0.000127941	0.000878596	16.4225	1	71.0263	-0.660775
KPNA1	0.0025666	0.0109122	9.77238	1	71.0263	0.451999
PARP9	0.00536339	0.0201037	8.25212	1	71.0263	0.99783
DTX3L	0.0048006	0.0183898	8.4777	1	71.0263	0.903915
PARP15	5.58237e-12	4.48481e-10	68.167	1	71.0263	1.607
PARP14	3.65465e-07	5.60444e-06	31.4627	1	71.0263	1.64208
HACD2	0.000793022	0.00409714	12.2907	1	71.0263	0.660207
CCDC14	0.00439505	0.0170806	8.65809	1	71.0263	0.713453
HEG1	2.37497e-07	3.91613e-06	32.679	1	71.0263	2.4371
SEC61A1	3.74765e-08	7.96983e-07	38.0683	1	71.0263	1.04808
RPN1	4.7959e-06	5.33488e-05	24.5168	1	71.0263	1.1249
RAB7A	0.00390698	0.0154495	8.89977	1	71.0263	0.310979
RAB43	0.000267609	0.00162874	14.7195	1	71.0263	-0.947745
COPG1	0.000258071	0.00158335	14.8022	1	71.0263	0.948864
MBD4	0.00876258	0.0302063	7.26692	1	71.0263	0.590666
PLXND1	0.000378066	0.00218601	13.9368	1	71.0263	4.19682
ATP2C1	0.0100327	0.0336074	6.99931	1	71.0263	0.459142
NUDT16	0.0118437	0.0383846	6.6737	1	71.0263	0.917649
DNAJC13	8.76106e-05	0.00063442	17.3129	1	71.0263	0.735795
ACAD11	0.0153311	0.0471308	6.17289	1	71.0263	0.537111
BFSP2	9.71136e-07	1.32612e-05	28.7622	1	71.0263	-3.66132
BFSP2-AS1	0.00023257	0.00144654	15.0401	1	71.0263	-3.10852
CDV3	0.000210733	0.00133541	15.2662	1	71.0263	0.430435
TOPBP1	0.000144694	0.00097096	16.1356	1	71.0263	0.744443
RYK	0.00853546	0.0295786	7.31904	1	71.0263	0.474269
MSL2	6.47622e-05	0.000495501	18.0315	1	71.0263	0.679048
STAG1	0.000221284	0.00138708	15.1541	1	71.0263	0.542669
SLC35G2	0.000785462	0.00406971	12.3117	1	71.0263	1.2496
NCK1	3.84915e-08	8.1378e-07	37.9882	1	71.0263	0.772901
ARMC8	0.00264645	0.0111967	9.70824	1	71.0263	0.477815
MRPS22	0.000521074	0.00286511	13.2185	1	71.0263	0.726833
COPB2	4.07063e-07	6.17685e-06	31.1609	1	71.0263	0.792648
ZBTB38	4.43756e-11	2.54649e-09	60.3856	1	71.0263	2.13635
GRK7	0.000220779	0.00138498	15.1593	1	71.0263	2.6525
ATP1B3	2.49747e-09	7.71707e-08	46.5194	1	71.0263	1.36503
TFDP2	3.57546e-09	1.0617e-07	45.3612	1	71.0263	1.81195
GK5	7.26025e-18	5.8328e-15	132.07	1	71.0263	3.21222
XRN1	0.00167287	0.0076371	10.6769	1	71.0263	0.607348
ATR	0.00733441	0.0261561	7.62136	1	71.0263	0.486064
PLS1	0.00260655	0.011057	9.74004	1	71.0263	-2.00201
U2SURP	4.6079e-05	0.000370399	18.8493	1	71.0263	0.501707
CHST2	0.000154576	0.00102538	15.982	1	71.0263	2.41438
SLC9A9	2.29007e-06	2.82706e-05	26.4561	1	71.0263	1.16063
PLSCR2	0.000811216	0.00417473	12.241	1	71.0263	-10
GYG1	1.02832e-08	2.68422e-07	42.0204	1	71.0263	1.9337
HPS3	6.55341e-08	1.2779e-06	36.4061	1	71.0263	1.37762
CP	0.0148403	0.0459148	6.23565	1	71.0263	0.905485
WWTR1	0.000994933	0.00494254	11.7955	1	71.0263	1.38806
COMMD2	0.00967077	0.0326309	7.07177	1	71.0263	0.474616
RNF13	0.00751067	0.0266467	7.57387	1	71.0263	0.401009
SERP1	0.00034297	0.00201205	14.1565	1	71.0263	-0.599239
SIAH2	0.000910114	0.00458737	11.9895	1	71.0263	0.781197
RAP2B	3.15075e-11	1.91441e-09	61.6395	1	71.0263	1.38246
SLC33A1	0.00170986	0.00776846	10.6303	1	71.0263	0.655027
GMPS	0.000475652	0.00264757	13.4219	1	71.0263	0.612301
TIPARP	5.99185e-07	8.70836e-06	30.0867	1	71.0263	1.61454
LEKR1	0.0136249	0.0428977	6.40099	1	71.0263	-1.06552
LINC00881	0.00851227	0.029514	7.32445	1	71.0263	-10
CCNL1	6.16697e-05	0.000474365	18.1485	1	71.0263	0.520993
VEPH1	0.00829704	0.0288769	7.37535	1	71.0263	-1.51601
MLF1	9.83575e-05	0.000701009	17.0396	1	71.0263	2.89957
GFM1	0.00785425	0.0276082	7.48458	1	71.0263	0.426508
MFSD1	0.00122825	0.00590092	11.3393	1	71.0263	0.720008
SMC4	3.7639e-05	0.00031426	19.3398	1	71.0263	0.932546
TRIM59	0.0162292	0.0493448	6.06337	1	71.0263	0.568821
KPNA4	1.72268e-07	2.98307e-06	33.5952	1	71.0263	0.800937
PPM1L	1.65257e-07	2.88274e-06	33.7144	1	71.0263	3.1894
PDCD10	0.000127838	0.000878596	16.4244	1	71.0263	0.480642
GOLIM4	6.49761e-13	6.75985e-11	76.7414	1	71.0263	4.32216
MYNN	0.0106027	0.0351665	6.89058	1	71.0263	0.658417
GPR160	0.0106391	0.0352548	6.88385	1	71.0263	-1.05297
PRKCI	0.000876214	0.00445199	12.0724	1	71.0263	0.673996
SKIL	0.000680783	0.00359562	12.6262	1	71.0263	0.915263
EIF5A2	8.33919e-05	0.00060998	17.4298	1	71.0263	1.25471
TNIK	0.00412512	0.0161794	8.78807	1	71.0263	0.747986
PLD1	0.000905639	0.004568	12.0003	1	71.0263	3.34916
FNDC3B	2.58426e-06	3.14836e-05	26.136	1	71.0263	1.58912
NCEH1	0.00473949	0.0182039	8.50384	1	71.0263	0.959202
ECT2	0.000246838	0.00152479	14.9039	1	71.0263	2.13152
NAALADL2	0.00757034	0.0268174	7.55806	1	71.0263	-3.0095
MFN1	0.000163141	0.00107299	15.8569	1	71.0263	0.647305
NDUFB5	3.89754e-05	0.000322808	19.255	1	71.0263	-1.0286
TTC14	0.00930029	0.0316898	7.14895	1	71.0263	0.493461
ATP11B	0.000136496	0.000927135	16.2714	1	71.0263	0.568092
MCF2L2	8.63656e-06	8.80771e-05	23.0045	1	71.0263	1.88214
B3GNT5	0.0114194	0.0372852	6.74505	1	71.0263	1.65801
KLHL6	1.39256e-05	0.000132486	21.7965	1	71.0263	-1.48546
YEATS2	9.5861e-05	0.000684566	17.1003	1	71.0263	0.822459
ABCC5	2.85613e-05	0.000247083	20.0139	1	71.0263	1.19303
DVL3	0.000638066	0.00340461	12.7692	1	71.0263	0.956902
AP2M1	0.00121618	0.00584876	11.3606	1	71.0263	0.6357
ABCF3	0.00500748	0.0190411	8.39171	1	71.0263	0.974405
EIF4G1	1.68669e-05	0.000157363	21.317	1	71.0263	0.995201
DNAJB11	1.01698e-09	3.72319e-08	49.4726	1	71.0263	1.33438
EIF4A2	0.00143589	0.00673297	11.0034	1	71.0263	-0.460493
ST6GAL1	0.000667273	0.00353848	12.6704	1	71.0263	0.784452
RTP4	0.00898009	0.0308312	7.21831	1	71.0263	1.14351
BCL6	5.00202e-05	0.000396787	18.6513	1	71.0263	1.59067
LPP	8.97362e-15	1.93683e-12	95.4576	1	71.0263	2.02108
TPRG1	7.47153e-07	1.05308e-05	29.4789	1	71.0263	3.63861
OPA1	0.000204913	0.00130363	15.3306	1	71.0263	0.595767
TMEM44-AS1	0.00239733	0.0103147	9.91551	1	71.0263	1.84782
FAM43A	0.00556586	0.020739	8.17697	1	71.0263	1.9473
ACAP2	0.000377358	0.00218454	13.941	1	71.0263	0.452698
PPP1R2	6.78093e-05	0.000515016	17.9217	1	71.0263	-0.649616
SLC51A	0.00155643	0.00718173	10.8309	1	71.0263	1.18391
PCYT1A	1.36626e-14	2.66993e-12	93.518	1	71.0263	1.91674
UBXN7	0.000132047	0.000902474	16.3487	1	71.0263	0.681083
RNF168	5.33623e-08	1.07926e-06	37.014	1	71.0263	0.968005
FBXO45	0.00409217	0.0160807	8.80454	1	71.0263	0.860243
NRROS	5.9893e-06	6.4587e-05	23.9423	1	71.0263	3.33948
PIGX	3.39308e-06	3.97628e-05	25.4192	1	71.0263	1.6037
PAK2	3.38677e-05	0.000286577	19.597	1	71.0263	0.418949
SENP5	0.00150337	0.0069882	10.905	1	71.0263	0.599118
PIGZ	8.21246e-05	0.000602845	17.4661	1	71.0263	2.903
RUBCN	8.14317e-07	1.13447e-05	29.243	1	71.0263	0.934273
FYTTD1	0.000113456	0.000796061	16.7038	1	71.0263	0.583847
LRCH3	5.35956e-07	7.86051e-06	30.3953	1	71.0263	0.733117
RPL35A	1.40612e-07	2.51346e-06	34.1791	1	71.0263	-1.33475
LMLN	0.006619	0.0241162	7.82719	1	71.0263	-1.00652
ZNF595	0.00289748	0.0120786	9.51898	1	71.0263	1.6765
ZNF718	0.0141745	0.0443292	6.32437	1	71.0263	0.797377
ZNF721	0.00134459	0.00636262	11.1444	1	71.0263	0.51025
AC139887.4	0.01526	0.046972	6.18186	1	71.0263	1.61956
GAK	7.33602e-07	1.03904e-05	29.5292	1	71.0263	1.32043
DGKQ	5.78444e-08	1.15219e-06	36.775	1	71.0263	1.75204
FGFRL1	0.00662359	0.0241269	7.82579	1	71.0263	1.68192
SPON2	3.26632e-08	7.1136e-07	38.4813	1	71.0263	3.57922
CTBP1-AS	0.00104229	0.00513721	11.6945	1	71.0263	1.47712
CTBP1	1.38701e-08	3.50046e-07	41.0927	1	71.0263	1.02797
MAEA	0.00244946	0.0104953	9.87034	1	71.0263	0.577289
UVSSA	4.14232e-05	0.00033843	19.1071	1	71.0263	0.958093
SLBP	0.00227629	0.00987621	10.0245	1	71.0263	0.60525
TACC3	0.00335427	0.01361	9.21476	1	71.0263	-1.09491
C4orf48	0.00395976	0.0155985	8.87216	1	71.0263	0.847714
HAUS3	0.00871689	0.0300847	7.27729	1	71.0263	0.644035
MXD4	1.55417e-13	1.98892e-11	82.7421	1	71.0263	1.72313
ZFYVE28	1.42424e-08	3.58815e-07	41.0109	1	71.0263	2.43914
RNF4	0.00493493	0.0188048	8.42143	1	71.0263	0.545706
FAM193A	0.0163777	0.0497036	6.04588	1	71.0263	0.465383
TNIP2	6.62529e-07	9.51423e-06	29.8095	1	71.0263	1.00035
SH3BP2	6.74666e-13	6.91954e-11	76.5869	1	71.0263	2.15845
ADD1	1.5431e-06	2.01034e-05	27.5099	1	71.0263	0.992213
MFSD10	4.83788e-09	1.38536e-07	44.3945	1	71.0263	1.34535
NOP14	0.00716026	0.0256947	7.66946	1	71.0263	0.617565
GRK4	0.00347146	0.0140108	9.14366	1	71.0263	1.5411
HTT	8.22568e-09	2.19468e-07	42.7179	1	71.0263	1.22057
RGS12	0.00544837	0.0203747	8.22022	1	71.0263	1.77853
LYAR	1.00602e-06	1.36841e-05	28.6661	1	71.0263	1.41295
ZBTB49	1.40087e-05	0.000133101	21.7816	1	71.0263	1.48989
STX18	0.000497811	0.00275185	13.3202	1	71.0263	0.776842
EVC2	7.05036e-05	0.000531571	17.8288	1	71.0263	3.58458
EVC	0.00111752	0.00544489	11.5434	1	71.0263	5.51579
CRMP1	0.00831394	0.0289148	7.37131	1	71.0263	3.46456
C4orf50	0.00035008	0.00204794	14.1102	1	71.0263	3.55816
JAKMIP1	1.50858e-08	3.77433e-07	40.8336	1	71.0263	4.12737
MAN2B2	7.41881e-11	3.94425e-09	58.527	1	71.0263	1.23021
MRFAP1L1	0.000815452	0.00419205	12.2296	1	71.0263	0.585033
KIAA0232	2.46421e-06	3.0148e-05	26.2619	1	71.0263	0.933208
SORCS2	3.32727e-05	0.000282701	19.6402	1	71.0263	3.49888
AFAP1	4.52252e-10	1.86857e-08	52.2027	1	71.0263	2.46887
ABLIM2	0.00448729	0.0173674	8.61558	1	71.0263	1.62716
SH3TC1	2.28174e-07	3.78832e-06	32.7928	1	71.0263	2.69903
WDR1	0.000292895	0.00176041	14.5141	1	71.0263	0.93035
BOD1L1	4.29971e-05	0.000349708	19.0168	1	71.0263	0.744356
LINC00504	1.95709e-07	3.31011e-06	33.2301	1	71.0263	5.44776
CPEB2	2.52697e-08	5.7729e-07	39.2569	1	71.0263	1.59929
FBXL5	0.000318528	0.0018909	14.3237	1	71.0263	0.601078
CD38	1.26335e-05	0.000122695	22.0413	1	71.0263	2.64502
FGFBP2	1.11493e-05	0.00011013	22.3566	1	71.0263	4.15044
LDB2	0.000431336	0.00244035	13.6407	1	71.0263	5.11651
LCORL	0.00243961	0.0104593	9.8788	1	71.0263	0.704772
PACRGL	0.0149221	0.046079	6.22504	1	71.0263	0.584396
DHX15	0.000372816	0.00216084	13.9683	1	71.0263	0.464362
PI4K2B	0.000867675	0.0044119	12.0938	1	71.0263	0.966691
ANAPC4	5.00769e-07	7.43493e-06	30.5837	1	71.0263	0.939203
SEL1L3	0.00135489	0.00640295	11.128	1	71.0263	0.86482
TBC1D19	2.60445e-05	0.000228122	20.2406	1	71.0263	1.19092
STIM2	0.00545353	0.0203767	8.2183	1	71.0263	0.49537
ARAP2	3.87952e-15	1.02003e-12	99.3965	1	71.0263	2.13397
DTHD1	1.22642e-08	3.15573e-07	41.4732	1	71.0263	5.0674
TMEM156	0.000103104	0.00073267	16.9286	1	71.0263	0.856617
RFC1	0.000382088	0.00220662	13.9129	1	71.0263	0.717664
RPL9	2.42505e-09	7.54165e-08	46.6149	1	71.0263	-1.76325
UGDH	0.0072886	0.0260377	7.63389	1	71.0263	0.800537
SMIM14	0.00200185	0.00890439	10.2956	1	71.0263	0.566147
UBE2K	4.21003e-05	0.000343186	19.0678	1	71.0263	0.492009
DCAF4L1	0.0142364	0.0444936	6.31595	1	71.0263	1.63204
SLC30A9	0.00349638	0.0140878	9.12887	1	71.0263	0.495483
ATP8A1	0.00316083	0.0129818	9.33797	1	71.0263	0.711501
GUF1	0.00323256	0.0132141	9.29139	1	71.0263	0.611052
ATP10D	3.83839e-08	8.12694e-07	37.9966	1	71.0263	1.87432
SLAIN2	6.69477e-05	0.000509811	17.9522	1	71.0263	0.512925
FRYL	0.000640275	0.00341409	12.7616	1	71.0263	0.512679
OCIAD2	6.70652e-07	9.60227e-06	29.7759	1	71.0263	-1.10146
USP46	2.33255e-13	2.76484e-11	81.014	1	71.0263	3.44656
USP46-AS1	3.09145e-05	0.000265157	19.8199	1	71.0263	5.02959
FIP1L1	0.000792751	0.00409714	12.2914	1	71.0263	0.489677
CHIC2	0.000131488	0.000899457	16.3586	1	71.0263	0.630855
TMEM165	2.38396e-06	2.92653e-05	26.3496	1	71.0263	0.684384
CLOCK	0.00410079	0.0161058	8.80022	1	71.0263	0.686098
PAICS	0.000468416	0.00261233	13.4561	1	71.0263	-0.956487
HOPX	0.000427907	0.0024238	13.6585	1	71.0263	3.61092
SPINK2	0.00323989	0.0132313	9.28669	1	71.0263	-3.47791
POLR2B	5.56199e-07	8.13265e-06	30.2926	1	71.0263	0.740376
IGFBP7	4.36529e-05	0.000353452	18.9801	1	71.0263	4.22457
CENPC	0.00715351	0.0256947	7.67135	1	71.0263	0.41718
UBA6	1.32207e-05	0.000127456	21.927	1	71.0263	0.893544
YTHDC1	0.00370537	0.0147491	9.00895	1	71.0263	0.341007
SULT1B1	0.00463179	0.0178471	8.55078	1	71.0263	-1.68091
RUFY3	0.00391675	0.0154709	8.89463	1	71.0263	0.63154
DCK	0.00517148	0.0195311	8.32614	1	71.0263	-0.758791
SLC4A4	1.68378e-10	8.22606e-09	55.6188	1	71.0263	4.23081
RCHY1	9.4634e-05	0.000677477	17.1307	1	71.0263	0.850699
USO1	5.19785e-07	7.6466e-06	30.4802	1	71.0263	0.709698
NUP54	0.0158579	0.0484004	6.10786	1	71.0263	0.345183
STBD1	0.0123108	0.039544	6.59821	1	71.0263	3.06324
CCNI	3.01842e-05	0.000259508	19.8785	1	71.0263	-0.71018
CNOT6L	0.0021151	0.00929117	10.1793	1	71.0263	0.632319
HNRNPD	0.000206219	0.00130992	15.316	1	71.0263	0.433208
SCD5	8.89317e-07	1.22247e-05	29.0021	1	71.0263	3.78201
SEC31A	0.000585065	0.00315564	12.9612	1	71.0263	0.471538
LIN54	0.00289354	0.0120691	9.52182	1	71.0263	0.689694
COPS4	0.0148781	0.0459833	6.23073	1	71.0263	0.372805
PLAC8	0.0015336	0.00709807	10.8625	1	71.0263	0.776003
GPAT3	2.80478e-05	0.000243396	20.0585	1	71.0263	-3.63514
HSD17B11	0.00152381	0.00706274	10.8762	1	71.0263	0.525653
PKD2	4.50932e-05	0.000363891	18.9016	1	71.0263	1.30668
TIGD2	0.0161485	0.0491524	6.07295	1	71.0263	1.95355
GPRIN3	4.1882e-05	0.000341599	19.0804	1	71.0263	1.596
PDLIM5	6.27987e-07	9.0632e-06	29.9571	1	71.0263	1.19423
RAP1GDS1	7.57133e-08	1.44915e-06	35.9811	1	71.0263	1.00773
TSPAN5	2.2472e-08	5.28403e-07	39.6135	1	71.0263	1.40754
DNAJB14	2.40174e-07	3.95127e-06	32.6471	1	71.0263	0.849067
PPP3CA	4.69233e-15	1.13093e-12	98.4948	1	71.0263	1.46023
NFKB1	0.000116199	0.000810979	16.6478	1	71.0263	-0.66222
CXXC4	0.00255242	0.010872	9.78399	1	71.0263	5.48429
TET2	0.0023721	0.0102275	9.93775	1	71.0263	0.656698
LEF1	6.77062e-07	9.6749e-06	29.7497	1	71.0263	-2.45017
RPL34-AS1	0.00692553	0.0250453	7.73628	1	71.0263	-1.04039
RPL34	6.61572e-10	2.58936e-08	50.9133	1	71.0263	-1.38694
SEC24B	1.46073e-05	0.000138334	21.6767	1	71.0263	0.581546
CASP6	3.43099e-06	4.01745e-05	25.39	1	71.0263	-1.49913
ELOVL6	1.80893e-06	2.30882e-05	27.0841	1	71.0263	2.19028
AP1AR	0.00176859	0.0080049	10.5584	1	71.0263	-0.774274
ALPK1	4.5619e-07	6.82916e-06	30.843	1	71.0263	-2.1337
ZGRF1	0.0049633	0.0188979	8.40975	1	71.0263	0.841712
LARP7	0.00754034	0.0267257	7.56599	1	71.0263	0.501389
CAMK2D	0.0138055	0.0434091	6.37545	1	71.0263	0.470192
SNHG8	1.72735e-05	0.000160534	21.2577	1	71.0263	-2.19179
SEC24D	5.09367e-10	2.05753e-08	51.798	1	71.0263	1.40778
USP53	1.2619e-06	1.67262e-05	28.0518	1	71.0263	-1.42155
MAD2L1	0.00179992	0.00811618	10.5211	1	71.0263	-1.2755
TNIP3	7.82313e-10	2.9461e-08	50.3494	1	71.0263	2.89471
ANXA5	6.83241e-07	9.74393e-06	29.7247	1	71.0263	2.13248
KIAA1109	4.76638e-09	1.37031e-07	44.4419	1	71.0263	1.20122
SPRY1	0.00206277	0.00909719	10.2322	1	71.0263	-3.23165
MFSD8	0.000363818	0.00211888	14.0233	1	71.0263	0.62575
SCLT1	0.000127311	0.000876685	16.4341	1	71.0263	1.00621
ELF2	3.67945e-05	0.000308455	19.395	1	71.0263	0.797709
MAML3	1.71636e-05	0.000159925	21.2736	1	71.0263	-2.93946
SCOC-AS1	0.00391774	0.0154709	8.89411	1	71.0263	-1.34245
ELMOD2	0.0146811	0.0455534	6.25648	1	71.0263	0.461484
IL15	2.43293e-08	5.62021e-07	39.3721	1	71.0263	3.53549
USP38	0.000182128	0.00117852	15.6022	1	71.0263	0.698526
SMARCA5	7.23205e-05	0.000543286	17.7681	1	71.0263	0.577538
ANAPC10	0.000402385	0.00230269	13.7966	1	71.0263	0.677158
OTUD4	0.00103117	0.0050928	11.7178	1	71.0263	0.447565
SLC10A7	4.8584e-06	5.40026e-05	24.4832	1	71.0263	0.809907
ARHGAP10	8.92298e-05	0.00064421	17.2696	1	71.0263	2.05813
NR3C2	2.3772e-06	2.9207e-05	26.3571	1	71.0263	-1.74558
LRBA	0.000672268	0.00355939	12.654	1	71.0263	0.469793
RPS3A	1.30038e-10	6.46211e-09	56.5282	1	71.0263	-1.82295
FBXW7	1.09815e-05	0.000108844	22.3949	1	71.0263	0.874686
ARFIP1	0.000970518	0.00484288	11.8495	1	71.0263	0.867396
FHDC1	0.00908111	0.0310454	7.19615	1	71.0263	10
MND1	0.00276864	0.0116218	9.61389	1	71.0263	-2.09715
PPID	0.00962761	0.032552	7.0806	1	71.0263	0.468191
RAPGEF2	1.32069e-07	2.37839e-06	34.3601	1	71.0263	1.45736
PALLD	0.00434397	0.0169093	8.68204	1	71.0263	2.18152
CBR4	0.000407656	0.00233008	13.7673	1	71.0263	0.801575
GALNT7	0.0071136	0.0256012	7.68256	1	71.0263	0.46537
HMGB2	0.00117258	0.00566734	11.4394	1	71.0263	0.574162
SAP30	1.20065e-09	4.31904e-08	48.9211	1	71.0263	3.21915
SCRG1	0.00176447	0.00799121	10.5634	1	71.0263	2.91877
SPCS3	2.61458e-07	4.21981e-06	32.4064	1	71.0263	0.765345
DCTD	0.00862556	0.0298271	7.29819	1	71.0263	0.666768
ING2	0.000133393	0.000910274	16.3251	1	71.0263	-1.6017
TRAPPC11	0.00226033	0.00982467	10.0393	1	71.0263	0.588973
IRF2	1.31297e-08	3.34605e-07	41.2622	1	71.0263	0.819756
CASP3	1.24297e-06	1.6536e-05	28.0926	1	71.0263	0.905285
PRIMPOL	0.000444632	0.0025009	13.5726	1	71.0263	0.801572
ACSL1	3.62063e-06	4.19535e-05	25.2491	1	71.0263	1.71992
CFAP97	0.000799725	0.0041244	12.2722	1	71.0263	0.75409
SNX25	0.00772576	0.0272826	7.51748	1	71.0263	0.889553
C4orf47	0.0130761	0.0414858	6.4808	1	71.0263	-1.62456
TLR3	6.33053e-08	1.24214e-06	36.5082	1	71.0263	4.08902
CYP4V2	0.002028	0.00897396	10.2682	1	71.0263	0.907615
KLKB1	0.00735632	0.0262139	7.61539	1	71.0263	1.48932
SDHA	8.53272e-05	0.000620995	17.3754	1	71.0263	0.681155
EXOC3	0.00762331	0.0269603	7.54413	1	71.0263	0.623766
BRD9	2.0927e-06	2.61787e-05	26.6956	1	71.0263	0.885545
CLPTM1L	0.00014994	0.00100059	16.0527	1	71.0263	0.745518
LPCAT1	3.43129e-14	5.83764e-12	89.3491	1	71.0263	3.40363
NDUFS6	0.0163459	0.0496385	6.0496	1	71.0263	0.467861
ICE1	0.000412019	0.00234852	13.7434	1	71.0263	0.582733
SRD5A1	3.32489e-06	3.90904e-05	25.4724	1	71.0263	1.27874
MTRR	0.0163332	0.0496104	6.05109	1	71.0263	0.430449
ROPN1L	0.00272224	0.0114771	9.6492	1	71.0263	2.14754
TRIO	2.32832e-08	5.42188e-07	39.5056	1	71.0263	3.39811
OTULIN	1.81373e-06	2.31291e-05	27.0771	1	71.0263	0.742119
C5orf22	0.00182769	0.00822562	10.4886	1	71.0263	0.776501
GOLPH3	5.91414e-10	2.34314e-08	51.2918	1	71.0263	0.957467
MTMR12	5.65717e-10	2.25367e-08	51.4422	1	71.0263	1.34172
ZFR	0.00312162	0.0128426	9.36391	1	71.0263	0.467089
SUB1	0.0124612	0.0399118	6.57454	1	71.0263	0.393501
TARS	5.07359e-07	7.48665e-06	30.5474	1	71.0263	1.02768
DNAJC21	0.0134517	0.0424357	6.4258	1	71.0263	0.514618
SPEF2	0.00189373	0.00847314	10.4133	1	71.0263	-0.694415
IL7R	6.89117e-05	0.000521744	17.8832	1	71.0263	-2.44292
NADK2	0.0164267	0.0498209	6.04014	1	71.0263	0.713003
NIPBL	0.00297879	0.012364	9.46133	1	71.0263	0.464529
NUP155	0.0111615	0.0366001	6.78979	1	71.0263	0.45482
WDR70	0.0142726	0.0445972	6.31103	1	71.0263	0.362769
RICTOR	0.000853242	0.00434615	12.1304	1	71.0263	0.416095
DAB2	1.16754e-05	0.000114544	22.2401	1	71.0263	4.36307
TTC33	4.91722e-06	5.45306e-05	24.452	1	71.0263	1.03629
PTGER4	1.79773e-09	5.92185e-08	47.5911	1	71.0263	2.12369
PRKAA1	0.000743632	0.00388499	12.4318	1	71.0263	0.479783
RPL37	1.93132e-06	2.44561e-05	26.9094	1	71.0263	-1.0581
OXCT1	0.00486053	0.0185653	8.4524	1	71.0263	0.458911
ANXA2R	0.0103193	0.0343801	6.94386	1	71.0263	-0.708595
HMGCS1	7.03284e-05	0.000530526	17.8347	1	71.0263	1.02473
CCL28	0.00205135	0.00905787	10.244	1	71.0263	-0.854286
NNT	0.00013792	0.000934178	16.2472	1	71.0263	0.713902
EMB	4.32084e-05	0.000350638	19.0049	1	71.0263	0.597038
PARP8	0.000127395	0.00087685	16.4325	1	71.0263	1.06595
ARL15	1.39595e-05	0.000132721	21.7904	1	71.0263	0.990395
SNX18	4.68504e-08	9.66955e-07	37.401	1	71.0263	1.6315
GZMA	6.1732e-09	1.71345e-07	43.6214	1	71.0263	4.29578
DHX29	0.00161372	0.00740825	10.7537	1	71.0263	0.562863
PLPP1	0.000132054	0.000902474	16.3486	1	71.0263	-1.03554
IL6ST	9.48575e-08	1.76998e-06	35.3211	1	71.0263	-1.85302
PDE4D	7.52484e-05	0.00056083	17.6737	1	71.0263	2.12596
ZSWIM6	0.0046377	0.0178651	8.54817	1	71.0263	0.718148
DIMT1	0.0146758	0.0455519	6.25718	1	71.0263	-0.41572
SREK1IP1	0.00738754	0.0262872	7.60692	1	71.0263	0.41975
SGTB	6.16041e-05	0.000474112	18.151	1	71.0263	-0.944018
MAST4	8.1726e-07	1.13748e-05	29.2331	1	71.0263	-1.82098
BDP1	0.00485757	0.0185589	8.45363	1	71.0263	0.626014
TNPO1	8.57044e-06	8.7712e-05	23.0241	1	71.0263	0.551669
FCHO2	4.35801e-11	2.51081e-09	60.4516	1	71.0263	3.45814
FOXD1	0.00110951	0.00541871	11.559	1	71.0263	5.0796
BTF3	1.34657e-06	1.77509e-05	27.8765	1	71.0263	-1.0227
ARHGEF28	0.00225615	0.00981341	10.0432	1	71.0263	3.68481
ENC1	1.97814e-08	4.71267e-07	40.0024	1	71.0263	6.62076
HEXB	0.00141932	0.00665958	11.0283	1	71.0263	0.784676
GFM2	0.00406391	0.0159783	8.81878	1	71.0263	0.691944
NSA2	2.59005e-05	0.000227136	20.2542	1	71.0263	-0.712225
FAM169A	0.00246066	0.010537	9.86077	1	71.0263	1.13867
GCNT4	0.000554713	0.00301681	13.0794	1	71.0263	-1.5786
ANKRD31	0.00428132	0.0167076	8.71181	1	71.0263	-2.13655
HMGCR	1.55184e-05	0.000145912	21.5252	1	71.0263	0.955692
POLK	0.00304117	0.0125904	9.41819	1	71.0263	0.503592
POC5	0.0109579	0.0360632	6.82589	1	71.0263	0.538091
IQGAP2	8.98338e-11	4.70684e-09	57.8418	1	71.0263	2.00984
F2R	1.51482e-10	7.45096e-09	55.9901	1	71.0263	4.97243
WDR41	1.40887e-11	9.74818e-10	64.6351	1	71.0263	1.95134
AP3B1	2.73924e-07	4.39646e-06	32.2746	1	71.0263	0.857096
SCAMP1	0.00042666	0.00241857	13.6651	1	71.0263	0.69764
CMYA5	0.000494653	0.00273792	13.3344	1	71.0263	2.51682
THBS4	8.23308e-06	8.47995e-05	23.1265	1	71.0263	-2.06688
SERINC5	3.08075e-08	6.80163e-07	38.6576	1	71.0263	-2.03735
ZFYVE16	3.29374e-05	0.000280181	19.665	1	71.0263	1.03055
RASGRF2	0.000111621	0.000784713	16.7421	1	71.0263	-2.01144
CKMT2-AS1	0.00502999	0.0191098	8.38257	1	71.0263	-0.511266
SSBP2	0.000137303	0.000931305	16.2577	1	71.0263	-1.52508
RPS23	5.98232e-11	3.30192e-09	59.302	1	71.0263	-1.60734
TMEM167A	0.0117482	0.0381247	6.68953	1	71.0263	0.354987
XRCC4	0.000749286	0.00390515	12.4152	1	71.0263	0.851001
COX7C	5.763e-06	6.26537e-05	24.0416	1	71.0263	-1.06625
MEF2C	0.00169214	0.00770919	10.6525	1	71.0263	3.09807
LYSMD3	0.00167307	0.0076371	10.6766	1	71.0263	0.64845
FAM172A	2.98811e-05	0.000257299	19.9032	1	71.0263	0.740595
KIAA0825	0.0136082	0.0428546	6.40336	1	71.0263	1.15205
SLF1	0.00163282	0.00748442	10.7286	1	71.0263	0.865018
TTC37	0.00200243	0.00890439	10.295	1	71.0263	0.474037
GPR150	0.0101532	0.0339323	6.9758	1	71.0263	-10
RFESD	8.28188e-05	0.000607016	17.4461	1	71.0263	-2.0455
RHOBTB3	1.94412e-08	4.65463e-07	40.0554	1	71.0263	2.71268
ELL2	0.00167262	0.0076371	10.6772	1	71.0263	1.03545
CAST	7.016e-20	1.26823e-16	160.215	1	71.0263	2.03781
ERAP1	1.88553e-10	9.11926e-09	55.2226	1	71.0263	1.21963
LNPEP	0.00267517	0.0113083	9.68566	1	71.0263	0.414615
RGMB	0.0162321	0.0493448	6.06302	1	71.0263	-1.52103
ST8SIA4	1.65806e-08	4.09168e-07	40.5431	1	71.0263	1.23098
SLCO4C1	5.36301e-06	5.89319e-05	24.2273	1	71.0263	4.1861
PAM	2.39655e-08	5.54504e-07	39.4178	1	71.0263	2.1522
C5orf30	0.0019844	0.00883783	10.3142	1	71.0263	1.57686
NUDT12	0.00124303	0.00595341	11.3135	1	71.0263	-3.75142
EFNA5	3.93304e-05	0.00032519	19.2329	1	71.0263	5.81693
FBXL17	0.000723429	0.0037904	12.4924	1	71.0263	0.606788
PJA2	0.00084749	0.00432295	12.1452	1	71.0263	0.475902
CAMK4	7.48944e-05	0.000559066	17.6849	1	71.0263	-2.09554
STARD4	0.000808575	0.00416274	12.2481	1	71.0263	1.18773
STARD4-AS1	0.000256597	0.00157765	14.8153	1	71.0263	-2.29971
NREP	4.41162e-05	0.000356803	18.9546	1	71.0263	-2.79846
EPB41L4A	2.8746e-06	3.4469e-05	25.855	1	71.0263	4.69215
EPB41L4A-AS1	8.29009e-05	0.000607174	17.4438	1	71.0263	-1.30282
APC	0.000222549	0.0013932	15.141	1	71.0263	0.734366
SRP19	0.00993028	0.033326	7.01953	1	71.0263	0.41337
REEP5	2.50789e-10	1.14046e-08	54.2296	1	71.0263	1.23438
MCC	0.00164449	0.00753516	10.7134	1	71.0263	-1.68477
PGGT1B	0.00113459	0.00551136	11.5106	1	71.0263	0.574962
CCDC112	0.000236681	0.00146768	15	1	71.0263	1.11843
FEM1C	0.00995257	0.0333776	7.01511	1	71.0263	0.610802
AP3S1	0.000235551	0.00146193	15.0109	1	71.0263	0.658894
COMMD10	0.00682865	0.0247554	7.76455	1	71.0263	0.468548
DMXL1	0.000343581	0.00201481	14.1525	1	71.0263	0.580722
TNFAIP8	0.000319724	0.00189645	14.3153	1	71.0263	-0.450579
HSD17B4	0.00110897	0.00541871	11.5601	1	71.0263	0.687813
SNX24	1.41013e-12	1.32415e-10	73.5917	1	71.0263	2.80263
CSNK1G3	0.000151284	0.00100684	16.032	1	71.0263	0.766411
2003-03-01	0.000109661	0.000772809	16.7837	1	71.0263	-2.49722
CHSY3	0.000366542	0.00213217	14.0065	1	71.0263	4.96648
HINT1	1.30915e-05	0.000126397	21.9517	1	71.0263	-1.28122
LYRM7	0.00323964	0.0132313	9.28685	1	71.0263	-0.583253
RAPGEF6	1.09396e-07	2.00758e-06	34.9059	1	71.0263	-0.856022
IRF1	4.62274e-08	9.57729e-07	37.4409	1	71.0263	1.79748
RAD50	0.00651079	0.0237699	7.86034	1	71.0263	0.437215
KIF3A	0.0161686	0.049193	6.07055	1	71.0263	0.602445
CCNI2	0.00195211	0.00870472	10.3489	1	71.0263	-10
AFF4	0.00818008	0.0285454	7.4036	1	71.0263	0.410444
C5orf15	0.0145817	0.0453669	6.26961	1	71.0263	0.41654
VDAC1	0.0108208	0.035726	6.85059	1	71.0263	0.471672
TCF7	2.33086e-05	0.000207809	20.5142	1	71.0263	-1.70465
SKP1	4.01366e-05	0.000330909	19.1837	1	71.0263	-0.859165
PPP2CA	0.00204348	0.00903417	10.2521	1	71.0263	0.392752
JADE2	0.00242591	0.0104067	9.89063	1	71.0263	0.598873
SEC24A	0.000325176	0.00192483	14.277	1	71.0263	0.696909
CAMLG	0.000806535	0.00415508	12.2537	1	71.0263	-0.64598
DDX46	0.000155618	0.00103134	15.9664	1	71.0263	0.544344
TXNDC15	0.00649617	0.0237285	7.86486	1	71.0263	0.553787
H2AFY	0.00476257	0.0182683	8.49392	1	71.0263	0.411886
TGFBI	0.00850707	0.029514	7.32566	1	71.0263	10
SMAD5	3.6249e-07	5.57064e-06	31.4856	1	71.0263	1.62089
KLHL3	0.0132046	0.0418386	6.46181	1	71.0263	-0.879846
FAM13B	1.51757e-05	0.000143248	21.5811	1	71.0263	0.684444
BRD8	0.00428229	0.0167076	8.71135	1	71.0263	0.777779
KDM3B	0.00883761	0.0304143	7.25001	1	71.0263	0.441254
ETF1	0.000836432	0.00428468	12.174	1	71.0263	0.745322
HSPA9	0.00241027	0.0103642	9.90421	1	71.0263	0.425117
CTNNA1	3.21455e-20	6.64081e-17	165.323	1	71.0263	4.20355
TMEM173	0.00048512	0.00269509	13.3779	1	71.0263	0.777807
UBE2D2	2.94494e-05	0.000254127	19.9388	1	71.0263	-0.509747
CXXC5	7.41005e-07	1.04645e-05	29.5016	1	71.0263	2.7276
WDR55	0.000149842	0.0010004	16.0543	1	71.0263	0.981026
PCDHGB2	0.00338394	0.013715	9.19652	1	71.0263	10
PCDHGA6	1.3444e-06	1.77385e-05	27.8809	1	71.0263	10
PCDHGA8	0.00785413	0.0276082	7.48461	1	71.0263	10
PCDHGB6	0.0152111	0.0468716	6.18804	1	71.0263	3.45286
PCDHGA10	0.000369685	0.00214613	13.9873	1	71.0263	4.38772
DIAPH1	4.08663e-13	4.58419e-11	78.66	1	71.0263	1.45078
FCHSD1	0.00503084	0.0191098	8.38223	1	71.0263	0.838919
PCDH1	6.77914e-05	0.000515016	17.9223	1	71.0263	5.04172
NDFIP1	4.67386e-21	1.68972e-17	178.436	1	71.0263	-1.60265
ARHGAP26	3.48009e-06	4.05999e-05	25.3528	1	71.0263	1.53005
NR3C1	9.22881e-08	1.72649e-06	35.4013	1	71.0263	1.08104
PRELID2	0.000985324	0.00490322	11.8166	1	71.0263	3.07026
RBM27	0.0144375	0.0449862	6.28881	1	71.0263	0.296482
PPP2R2B	7.8375e-08	1.49129e-06	35.8796	1	71.0263	3.78103
JAKMIP2	1.38149e-07	2.4725e-06	34.2301	1	71.0263	3.91701
ADRB2	1.55796e-14	2.89725e-12	92.9169	1	71.0263	4.67726
SH3TC2	0.00224584	0.00978224	10.0528	1	71.0263	4.59098
CSNK1A1	9.34539e-05	0.000670355	17.1603	1	71.0263	0.379936
SLC26A2	6.17144e-05	0.000474456	18.1467	1	71.0263	0.855698
PDGFRB	1.28604e-05	0.000124648	21.9965	1	71.0263	4.0609
TCOF1	0.000538394	0.00294434	13.1457	1	71.0263	0.766457
CD74	7.04092e-15	1.61617e-12	96.5873	1	71.0263	2.23106
RPS14	1.20729e-10	6.1064e-09	56.7909	1	71.0263	-1.55016
RBM22	0.00180501	0.0081345	10.5151	1	71.0263	0.559246
DCTN4	0.00627958	0.0230421	7.93315	1	71.0263	0.529571
TNIP1	9.20402e-05	0.000661199	17.1963	1	71.0263	0.822256
ANXA6	8.20795e-08	1.5536e-06	35.7442	1	71.0263	1.40525
CCDC69	0.00420275	0.0164259	8.7498	1	71.0263	0.511522
SLC36A1	0.000246211	0.00152156	14.9097	1	71.0263	1.5586
ATOX1	0.0106011	0.0351665	6.89088	1	71.0263	0.619227
MFAP3	0.00485528	0.018555	8.45459	1	71.0263	0.95763
GALNT10	5.58182e-09	1.56735e-07	43.9401	1	71.0263	1.78879
SAP30L-AS1	9.53407e-06	9.59444e-05	22.7531	1	71.0263	1.21133
LARP1	0.00889963	0.0306023	7.23615	1	71.0263	-0.350603
SGCD	0.000763436	0.0039741	12.3741	1	71.0263	4.15472
HAVCR1	0.00297179	0.0123385	9.46623	1	71.0263	-1.46478
HAVCR2	2.27653e-08	5.33564e-07	39.574	1	71.0263	2.39938
ITK	1.38673e-06	1.81974e-05	27.7973	1	71.0263	-0.740428
CYFIP2	0.00847833	0.0294441	7.33238	1	71.0263	0.399077
TTC1	7.42113e-09	2.00593e-07	43.041	1	71.0263	0.712359
PWWP2A	0.0105638	0.0350615	6.8978	1	71.0263	0.482604
SLU7	0.00368832	0.0147096	9.01846	1	71.0263	0.544178
PTTG1	1.35672e-05	0.000129845	21.862	1	71.0263	2.25992
MIR3142HG	1.10888e-05	0.000109682	22.3703	1	71.0263	3.18809
CCNG1	0.00182874	0.00822562	10.4874	1	71.0263	-0.714227
RARS	0.00731462	0.0261048	7.62676	1	71.0263	0.529825
PANK3	7.71278e-10	2.92742e-08	50.3971	1	71.0263	1.04858
DOCK2	9.21899e-08	1.72649e-06	35.4044	1	71.0263	0.884955
LCP2	0.00459462	0.0177228	8.56724	1	71.0263	0.546867
NPM1	1.33239e-08	3.37437e-07	41.2168	1	71.0263	-1.34533
FBXW11	0.000920958	0.00463153	11.9637	1	71.0263	0.506167
STK10	2.74023e-06	3.31603e-05	25.9812	1	71.0263	1.04172
CPEB4	6.99269e-05	0.000528048	17.8483	1	71.0263	0.935031
SFXN1	0.00380944	0.0151258	8.95184	1	71.0263	-0.506525
HRH2	8.90745e-05	0.000643724	17.2737	1	71.0263	-1.88374
THOC3	0.0122133	0.0393094	6.61371	1	71.0263	-0.654729
FAM153B	4.21261e-05	0.000343203	19.0664	1	71.0263	-2.51326
SIMC1	0.00274467	0.011548	9.63205	1	71.0263	0.681787
HIGD2A	0.0112939	0.0369506	6.76668	1	71.0263	-0.502746
CLTB	0.000122892	0.000849897	16.5167	1	71.0263	0.773879
GPRIN1	0.0103283	0.0343983	6.94214	1	71.0263	4.32513
TSPAN17	0.000307055	0.00183181	14.4069	1	71.0263	1.41026
HK3	0.00334146	0.0135733	9.22269	1	71.0263	3.92455
UIMC1	0.000128773	0.000882971	16.4074	1	71.0263	0.550612
NSD1	0.00027628	0.00167658	14.6469	1	71.0263	0.692587
RAB24	0.000941156	0.00471425	11.9164	1	71.0263	1.25824
MXD3	0.00146728	0.00684463	10.9571	1	71.0263	1.44595
PRELID1	0.00160016	0.00735769	10.7717	1	71.0263	0.785222
LMAN2	6.37187e-08	1.24687e-06	36.489	1	71.0263	1.00299
SLC34A1	0.000202135	0.00128899	15.362	1	71.0263	5.43643
GRK6	0.000315709	0.00187725	14.3439	1	71.0263	0.655735
FAM193B	0.000156755	0.00103745	15.9495	1	71.0263	0.972332
TMED9	1.00686e-08	2.6425e-07	42.0861	1	71.0263	1.11855
FAM153A	4.05429e-05	0.00033242	19.1592	1	71.0263	-1.95346
NHP2	0.0102618	0.0342636	6.95485	1	71.0263	-0.575587
HNRNPAB	0.000292291	0.00175824	14.5188	1	71.0263	0.633145
ZNF354B	0.00362067	0.0144797	9.05668	1	71.0263	0.741533
CANX	2.16573e-13	2.63182e-11	81.3283	1	71.0263	1.14691
SQSTM1	1.0264e-08	2.68405e-07	42.0262	1	71.0263	0.827186
TBC1D9B	8.35003e-05	0.000610464	17.4267	1	71.0263	1.28234
RNF130	0.00998017	0.0334546	7.00965	1	71.0263	0.802513
MAPK9	0.00446273	0.0172951	8.62681	1	71.0263	0.659314
CNOT6	0.00454082	0.017534	8.59132	1	71.0263	0.516288
TRIM52	2.54199e-05	0.000224419	20.3003	1	71.0263	0.668685
DUSP22	0.000266521	0.00162349	14.7288	1	71.0263	0.867459
IRF4	0.000355604	0.00207689	14.0748	1	71.0263	2.45297
EXOC2	4.34777e-06	4.90813e-05	24.7716	1	71.0263	0.857268
SERPINB1	0.00085991	0.00437703	12.1134	1	71.0263	1.15205
SERPINB6	0.000153191	0.00101724	16.0029	1	71.0263	1.19069
NQO2	0.0048077	0.0184024	8.47468	1	71.0263	0.863013
RIPK1	5.38773e-10	2.16422e-08	51.6075	1	71.0263	1.24619
PSMG4	0.00922087	0.0314637	7.16592	1	71.0263	-0.618279
SLC22A23	0.000277858	0.00168426	14.6339	1	71.0263	-2.02713
PRPF4B	0.000233001	0.00144859	15.0358	1	71.0263	0.740866
LYRM4	1.38538e-05	0.000131976	21.8095	1	71.0263	-1.16259
RREB1	0.00197279	0.00879153	10.3266	1	71.0263	-0.488802
TMEM14C	0.00129205	0.0061583	11.2302	1	71.0263	-2.34572
TMEM14B	4.91098e-10	2.0005e-08	51.9222	1	71.0263	-1.16936
MAK	0.00530916	0.0199521	8.27275	1	71.0263	-0.908996
NEDD9	4.08908e-08	8.58724e-07	37.8072	1	71.0263	1.22704
GFOD1	4.05356e-15	1.03381e-12	99.188	1	71.0263	4.48282
RANBP9	0.0135181	0.0426171	6.41626	1	71.0263	0.372898
JARID2	1.52897e-05	0.00014423	21.5624	1	71.0263	0.774651
DTNBP1	0.00487358	0.0186004	8.44693	1	71.0263	0.672805
ATXN1	2.16336e-12	1.90758e-10	71.8815	1	71.0263	2.37128
FAM8A1	0.00159052	0.00731803	10.7846	1	71.0263	0.832587
NUP153	3.18225e-06	3.7751e-05	25.5875	1	71.0263	0.708161
DEK	4.56984e-08	9.52225e-07	37.4752	1	71.0263	0.769426
MBOAT1	0.0147341	0.0456743	6.24951	1	71.0263	1.37141
E2F3	0.00688109	0.0249142	7.74919	1	71.0263	1.05439
SOX4	0.000128208	0.000879835	16.4176	1	71.0263	-3.31252
CASC15	0.00155508	0.00717924	10.8327	1	71.0263	-10
TDP2	0.00901331	0.0309013	7.21099	1	71.0263	0.441768
C6orf62	0.012488	0.0399709	6.57036	1	71.0263	0.300353
SLC17A3	0.00479723	0.0183818	8.47913	1	71.0263	5.1815
TRIM38	0.00165058	0.00756001	10.7055	1	71.0263	0.487961
HIST1H1C	4.63166e-05	0.000371896	18.8369	1	71.0263	1.28509
HIST1H1E	1.15636e-10	5.88869e-09	56.9436	1	71.0263	1.62996
HIST1H2BG	0.00784567	0.0275982	7.48676	1	71.0263	-1.30698
BTN3A2	5.03065e-07	7.44236e-06	30.571	1	71.0263	0.951334
BTN2A2	2.03163e-05	0.000184776	20.8542	1	71.0263	1.2878
BTN3A1	1.19755e-07	2.1756e-06	34.6433	1	71.0263	1.03059
BTN3A3	0.000139988	0.000945081	16.2126	1	71.0263	0.703524
BTN2A1	0.000306579	0.00183049	14.4104	1	71.0263	0.962903
ZNF322	1.62679e-05	0.00015276	21.4073	1	71.0263	1.14003
HIST1H1B	0.000621609	0.00333053	12.827	1	71.0263	3.02313
HIST1H2AM	1.45705e-05	0.000138166	21.683	1	71.0263	2.5399
ZSCAN16-AS1	0.00257882	0.0109554	9.76243	1	71.0263	0.500699
ZSCAN9	0.000174575	0.00113923	15.7001	1	71.0263	2.06698
ZSCAN26	0.00350386	0.0141101	9.12444	1	71.0263	0.818001
TRIM27	0.0020278	0.00897396	10.2684	1	71.0263	0.733209
ZFP57	0.0154787	0.047534	6.15443	1	71.0263	2.46668
HLA-A	0.000199819	0.00127632	15.3885	1	71.0263	0.720418
PPP1R11	0.0112589	0.036861	6.77277	1	71.0263	0.612069
TRIM26	3.88403e-05	0.000322613	19.2634	1	71.0263	0.811502
RPP21	0.00141994	0.00666029	11.0274	1	71.0263	-0.661568
HLA-E	0.015616	0.0478744	6.13743	1	71.0263	0.338448
ABCF1	0.000198046	0.00126779	15.409	1	71.0263	0.734441
PPP1R10	0.0151031	0.0465686	6.20178	1	71.0263	0.429073
DHX16	3.58132e-05	0.000300752	19.4608	1	71.0263	1.01224
PPP1R18	2.9194e-08	6.48502e-07	38.82	1	71.0263	1.29134
NRM	0.00111067	0.00542065	11.5567	1	71.0263	1.84459
MDC1	5.31005e-05	0.000418011	18.5074	1	71.0263	1.05896
TUBB	0.000583071	0.00314854	12.9687	1	71.0263	0.762307
FLOT1	2.15741e-06	2.68488e-05	26.6146	1	71.0263	0.929163
HLA-C	9.89897e-07	1.34919e-05	28.7101	1	71.0263	1.11565
HLA-B	0.00260535	0.0110552	9.741	1	71.0263	0.703208
MICB	4.3636e-06	4.92073e-05	24.7622	1	71.0263	1.74309
DDX39B	0.00234972	0.0101491	9.95768	1	71.0263	0.370695
TNF	3.10935e-07	4.88743e-06	31.9168	1	71.0263	3.80238
LTB	5.68935e-05	0.000443489	18.3417	1	71.0263	-2.08817
NCR3	6.96868e-08	1.35086e-06	36.225	1	71.0263	2.05085
AIF1	0.00487282	0.0186004	8.44724	1	71.0263	-2.61063
PRRC2A	0.00919981	0.0314054	7.17045	1	71.0263	0.668072
BAG6	6.81394e-05	0.000516709	17.9101	1	71.0263	0.824694
C6orf47	0.00363416	0.0145195	9.049	1	71.0263	0.854327
ABHD16A	2.78089e-05	0.000241674	20.0795	1	71.0263	1.03752
DDAH2	7.90563e-06	8.2011e-05	23.2301	1	71.0263	1.7753
CLIC1	4.07488e-15	1.03381e-12	99.1631	1	71.0263	2.67465
MSH5	3.00903e-06	3.59023e-05	25.7347	1	71.0263	1.54305
SAPCD1-AS1	0.0124099	0.0397738	6.58258	1	71.0263	3.13328
HSPA1A	2.96172e-08	6.56892e-07	38.7765	1	71.0263	1.83
NEU1	0.010135	0.0339028	6.97933	1	71.0263	0.816768
SKIV2L	0.00249403	0.0106579	9.83251	1	71.0263	0.956134
ATF6B	0.000239305	0.00148325	14.9747	1	71.0263	0.71057
PRRT1	0.00315741	0.0129751	9.34022	1	71.0263	-3.35004
RNF5	0.0143182	0.0447107	6.30486	1	71.0263	0.561521
HLA-DRA	9.30607e-12	6.86608e-10	66.2057	1	71.0263	3.97161
HLA-DRB5	0.00242531	0.0104067	9.89115	1	71.0263	4.53305
HLA-DRB1	1.04359e-06	1.41173e-05	28.5664	1	71.0263	4.00977
HLA-DQA1	5.82749e-06	6.31862e-05	24.0129	1	71.0263	4.68547
HLA-DQB1	0.000585258	0.00315564	12.9604	1	71.0263	3.82117
HLA-DQA2	0.00840556	0.0292194	7.34952	1	71.0263	6.45104
TAP2	1.42591e-07	2.54236e-06	34.1388	1	71.0263	1.03794
PSMB9	4.44892e-05	0.000359619	18.9342	1	71.0263	1.00529
TAP1	1.20924e-06	1.61466e-05	28.167	1	71.0263	1.09064
HLA-DMA	2.39889e-05	0.000212824	20.4432	1	71.0263	1.40133
BRD2	1.5939e-08	3.96037e-07	40.6643	1	71.0263	0.821084
HLA-DPA1	3.87838e-18	3.73902e-15	135.662	1	71.0263	2.93642
HLA-DPB1	1.08559e-11	7.77163e-10	65.6202	1	71.0263	2.0481
SLC39A7	0.00108893	0.00533616	11.5996	1	71.0263	1.18662
HSD17B8	0.00323929	0.0132313	9.28707	1	71.0263	-1.21591
RPS18	3.80672e-10	1.60026e-08	52.7915	1	71.0263	-1.43448
B3GALT4	4.68788e-07	6.99603e-06	30.7672	1	71.0263	1.35802
RGL2	0.00404479	0.0159075	8.82847	1	71.0263	1.15964
TAPBP	2.20922e-05	0.000198555	20.6466	1	71.0263	0.699378
DAXX	0.000434507	0.00245541	13.6242	1	71.0263	0.680646
SYNGAP1	4.35756e-05	0.000353221	18.9844	1	71.0263	-0.967989
BAK1	0.000291906	0.00175739	14.5217	1	71.0263	1.34026
ITPR3	0.000650162	0.00345916	12.7277	1	71.0263	0.988151
LEMD2	0.00325126	0.0132611	9.27942	1	71.0263	0.7318
HMGA1	0.00248764	0.0106368	9.83789	1	71.0263	-1.05977
RPS10	2.12765e-11	1.36142e-09	63.0922	1	71.0263	-2.10774
ANKS1A	0.00025265	0.00155599	14.8507	1	71.0263	0.883105
ZNF76	5.79314e-05	0.000450159	18.2983	1	71.0263	0.973053
DEF6	0.013272	0.0420154	6.45191	1	71.0263	0.423657
PPARD	0.00311436	0.01282	9.36874	1	71.0263	-0.870206
RPL10A	4.06345e-08	8.55335e-07	37.826	1	71.0263	-1.47701
FKBP5	0.0136702	0.0430311	6.39454	1	71.0263	-1.00585
SRPK1	3.46383e-07	5.35727e-06	31.6132	1	71.0263	0.823707
MAPK14	6.69303e-05	0.000509811	17.9528	1	71.0263	0.601911
C6orf89	0.000204232	0.00129991	15.3383	1	71.0263	0.614597
MTCH1	2.32911e-05	0.000207781	20.516	1	71.0263	0.608337
FGD2	0.00725474	0.0259552	7.64321	1	71.0263	3.0125
TBC1D22B	0.00430247	0.0167794	8.70171	1	71.0263	0.710192
RNF8	4.62422e-06	5.16377e-05	24.6114	1	71.0263	1.11819
CMTR1	8.70726e-05	0.000631156	17.3275	1	71.0263	0.741452
ZFAND3	4.04384e-05	0.000332128	19.1655	1	71.0263	0.746727
BTBD9	0.000124392	0.000857811	16.4883	1	71.0263	0.742475
GLO1	1.67617e-06	2.16421e-05	27.2881	1	71.0263	0.86364
SAYSD1	0.00872455	0.0300961	7.27555	1	71.0263	-0.978658
LRFN2	0.00123997	0.0059414	11.3188	1	71.0263	4.96774
OARD1	0.0148997	0.0460199	6.22793	1	71.0263	-0.333053
FOXP4	6.51248e-07	9.38018e-06	29.8568	1	71.0263	3.37906
TFEB	7.00968e-07	9.95747e-06	29.6542	1	71.0263	2.35538
USP49	0.000950626	0.00475346	11.8946	1	71.0263	1.53527
TRERF1	0.00019893	0.00127232	15.3988	1	71.0263	1.02777
UBR2	2.26368e-09	7.13183e-08	46.8387	1	71.0263	1.01463
KLHDC3	0.00512388	0.0193919	8.34494	1	71.0263	0.544797
RRP36	0.000434132	0.00245426	13.6262	1	71.0263	0.61078
PTK7	0.00500379	0.019032	8.39321	1	71.0263	-3.72097
DNPH1	0.00168518	0.00768264	10.6613	1	71.0263	-1.42822
ABCC10	0.00010808	0.000762038	16.8178	1	71.0263	1.31191
GTPBP2	0.00267727	0.0113138	9.68402	1	71.0263	0.656422
TMEM63B	3.74333e-05	0.000312922	19.3531	1	71.0263	1.35769
CDC5L	0.000206257	0.00130992	15.3156	1	71.0263	0.675995
SUPT3H	0.000171322	0.00112104	15.7436	1	71.0263	-0.764881
RUNX2	2.14879e-05	0.000193726	20.7153	1	71.0263	-1.69679
ENPP4	2.56224e-07	4.15267e-06	32.4637	1	71.0263	2.18936
ENPP5	7.37363e-09	1.99682e-07	43.0612	1	71.0263	2.79143
RCAN2	0.00703419	0.0253682	7.70506	1	71.0263	3.55267
MCM3	0.00276824	0.0116218	9.61419	1	71.0263	0.633045
PAQR8	0.00139593	0.00657112	11.064	1	71.0263	-1.26347
TRAM2	0.00178191	0.00804754	10.5425	1	71.0263	1.00133
TRAM2-AS1	0.00802866	0.0280835	7.4408	1	71.0263	1.78746
ELOVL5	2.85854e-07	4.56766e-06	32.1541	1	71.0263	0.954178
GCLC	4.66682e-08	9.65478e-07	37.4126	1	71.0263	1.26436
PRIM2	0.00194441	0.00867845	10.3573	1	71.0263	0.490182
EYS	0.000150715	0.00100484	16.0408	1	71.0263	-1.12582
OGFRL1	7.62492e-11	4.03898e-09	58.4286	1	71.0263	1.6896
OOEP	8.43443e-05	0.000615701	17.4029	1	71.0263	-1.98254
EEF1A1	1.8684e-08	4.51068e-07	40.1769	1	71.0263	-1.12913
SLC17A5	1.79446e-07	3.07376e-06	33.4783	1	71.0263	1.07558
TMEM30A	0.000369059	0.00214336	13.9911	1	71.0263	0.783825
SENP6	0.0018051	0.0081345	10.515	1	71.0263	0.456146
MYO6	2.99109e-05	0.000257312	19.9007	1	71.0263	3.61494
HMGN3	0.0121209	0.0390465	6.62854	1	71.0263	0.39125
SH3BGRL2	0.0119096	0.0385205	6.66286	1	71.0263	-2.89249
IBTK	0.000173554	0.0011341	15.7137	1	71.0263	0.594358
PGM3	0.00887829	0.0305397	7.24091	1	71.0263	0.767023
CYB5R4	1.32674e-08	3.36597e-07	41.2299	1	71.0263	0.950222
NT5E	2.12092e-05	0.000191332	20.7476	1	71.0263	-2.80051
SNX14	1.33456e-05	0.000128452	21.9034	1	71.0263	0.728861
SYNCRIP	0.00384256	0.0152363	8.934	1	71.0263	0.32986
ZNF292	0.00202414	0.00896999	10.2722	1	71.0263	0.48194
ORC3	0.0157252	0.0481059	6.12402	1	71.0263	0.439249
AKIRIN2	3.29674e-08	7.16905e-07	38.4534	1	71.0263	1.02241
UBE2J1	0.000562859	0.00305767	13.047	1	71.0263	0.854633
ANKRD6	0.00334003	0.0135713	9.22357	1	71.0263	1.0299
BACH2	2.75152e-05	0.000239698	20.1055	1	71.0263	-1.94423
KLHL32	1.05484e-06	1.42428e-05	28.5373	1	71.0263	-1.71007
TSTD3	0.000165266	0.00108435	15.8269	1	71.0263	0.7286
ASCC3	7.17462e-05	0.000539563	17.7871	1	71.0263	0.704551
HACE1	1.64728e-05	0.000154383	21.3761	1	71.0263	1.05458
PREP	1.04129e-06	1.41126e-05	28.5724	1	71.0263	0.896117
PRDM1	4.09817e-14	6.7345e-12	88.5575	1	71.0263	4.54953
ATG5	3.92946e-09	1.15496e-07	45.0584	1	71.0263	0.794376
SCML4	0.000749381	0.00390515	12.4149	1	71.0263	-0.609206
OSTM1	4.3099e-06	4.87298e-05	24.7944	1	71.0263	0.922717
FOXO3	2.55835e-07	4.15223e-06	32.468	1	71.0263	1.12331
CD164	3.95499e-05	0.000326444	19.2194	1	71.0263	0.770373
MICAL1	0.000104516	0.000740888	16.8966	1	71.0263	1.03961
AK9	0.0124996	0.0399992	6.56855	1	71.0263	0.745467
FIG4	3.42654e-08	7.41785e-07	38.3373	1	71.0263	1.33401
CDK19	3.68284e-07	5.63571e-06	31.4412	1	71.0263	0.92799
SLC16A10	0.000933253	0.00468115	11.9348	1	71.0263	-2.24464
FYN	1.47711e-08	3.702e-07	40.8986	1	71.0263	1.43332
FAM229B	0.000377651	0.00218536	13.9392	1	71.0263	-2.23091
MCM9	0.00523597	0.0197335	8.30095	1	71.0263	0.607648
FAM184A	0.000268735	0.00163491	14.7099	1	71.0263	-1.66665
MAN1A1	1.87179e-09	6.1097e-08	47.4589	1	71.0263	2.13797
HSF2	0.00212191	0.00931257	10.1725	1	71.0263	-0.743232
SERINC1	0.000879985	0.00446821	12.063	1	71.0263	0.41451
SMPDL3A	0.0130249	0.0413689	6.48843	1	71.0263	10
TPD52L1	0.00934302	0.0317979	7.13989	1	71.0263	1.95822
HDDC2	0.00194996	0.00870053	10.3512	1	71.0263	0.771046
NCOA7	2.24125e-06	2.7749e-05	26.5133	1	71.0263	1.41438
TRMT11	0.00619654	0.0227953	7.95998	1	71.0263	0.380507
RNF146	8.80599e-06	8.94894e-05	22.955	1	71.0263	0.922995
THEMIS	0.0100359	0.0336101	6.99869	1	71.0263	-1.39377
PTPRK	0.0041687	0.0163105	8.76649	1	71.0263	-1.81286
LAMA2	0.000456628	0.00255645	13.5131	1	71.0263	2.43275
ARHGAP18	2.25262e-14	3.97258e-12	91.2408	1	71.0263	3.49676
TMEM244	1.03848e-05	0.000103712	22.5363	1	71.0263	5.21568
L3MBTL3	0.000954699	0.00477052	11.8853	1	71.0263	0.631032
SAMD3	6.34567e-08	1.24343e-06	36.5012	1	71.0263	2.23119
EPB41L2	0.000543206	0.00296291	13.126	1	71.0263	-1.72966
AKAP7	0.00890285	0.0306023	7.23543	1	71.0263	-0.72085
MED23	0.00307247	0.0126765	9.3969	1	71.0263	0.480422
STX7	1.33489e-09	4.6854e-08	48.5704	1	71.0263	1.84536
SLC18B1	7.43889e-06	7.77551e-05	23.3857	1	71.0263	-1.67423
RPS12	3.59111e-09	1.06416e-07	45.3471	1	71.0263	-1.70457
BCLAF1	0.00607486	0.0223894	7.99999	1	71.0263	0.453361
MAP3K5	1.9676e-11	1.29334e-09	63.3835	1	71.0263	2.11608
IFNGR1	8.183e-06	8.4404e-05	23.1421	1	71.0263	1.70971
PERP	4.27874e-09	1.25e-07	44.7861	1	71.0263	5.12031
ECT2L	0.00977674	0.0329024	7.05027	1	71.0263	-1.22108
ABRACL	0.0027534	0.0115781	9.62542	1	71.0263	-0.860063
FUCA2	0.000629192	0.00336368	12.8002	1	71.0263	1.05467
PHACTR2	2.17427e-09	6.91035e-08	46.9699	1	71.0263	3.00981
PHACTR2-AS1	8.73303e-07	1.20389e-05	29.0518	1	71.0263	2.91027
PLAGL1	0.000284559	0.0017196	14.5797	1	71.0263	1.54981
STX11	1.62543e-14	2.97537e-12	92.7233	1	71.0263	3.32097
UTRN	6.74203e-16	2.5672e-13	107.924	1	71.0263	1.52198
FBXO30	0.000226187	0.0014123	15.1038	1	71.0263	1.44405
UST	0.00880792	0.0303337	7.25668	1	71.0263	1.12294
LATS1	4.36574e-06	4.92073e-05	24.7609	1	71.0263	0.76811
PCMT1	0.000117525	0.000818655	16.6212	1	71.0263	0.548241
ULBP3	0.0139693	0.0438296	6.3526	1	71.0263	2.55024
PLEKHG1	0.000236246	0.00146562	15.0042	1	71.0263	3.26668
MTHFD1L	0.0164367	0.0498409	6.03897	1	71.0263	-1.09112
ZBTB2	0.000660061	0.00350795	12.6944	1	71.0263	0.818188
SYNE1	5.20232e-13	5.55502e-11	77.6581	1	71.0263	2.59976
MTRF1L	0.0152707	0.0469949	6.18051	1	71.0263	0.568151
TIAM2	0.00340983	0.0137967	9.18073	1	71.0263	0.640284
ARID1B	0.00872643	0.0300961	7.27512	1	71.0263	0.346659
TMEM242	0.000986096	0.00490538	11.8149	1	71.0263	0.813152
ZDHHC14	1.09068e-07	2.00411e-06	34.9146	1	71.0263	2.57059
SNX9	5.68697e-05	0.000443489	18.3427	1	71.0263	-1.58681
SYNJ2	0.00316243	0.0129846	9.33692	1	71.0263	-1.69038
TULP4	0.0013386	0.00634256	11.154	1	71.0263	0.629386
TMEM181	5.59118e-10	2.23354e-08	51.4819	1	71.0263	1.82652
DYNLT1	4.16598e-06	4.73247e-05	24.8828	1	71.0263	1.09138
SYTL3	8.35384e-09	2.22477e-07	42.6695	1	71.0263	2.49531
EZR	1.11691e-12	1.07678e-10	74.532	1	71.0263	1.36409
C6orf99	0.00178189	0.00804754	10.5425	1	71.0263	-3.93989
IGF2R	1.08879e-12	1.06288e-10	74.6353	1	71.0263	2.13879
AIRN	0.0158791	0.0484548	6.10529	1	71.0263	1.76507
SLC22A1	0.0132445	0.0419376	6.45594	1	71.0263	2.26014
MAP3K4	0.0110447	0.0362747	6.81041	1	71.0263	0.409363
AGPAT4	8.05766e-10	3.0187e-08	50.2504	1	71.0263	2.78185
QKI	4.31207e-05	0.000350319	19.0098	1	71.0263	0.711141
SFT2D1	0.016462	0.0498863	6.03601	1	71.0263	0.50879
FGFR1OP	0.000419571	0.00238499	13.7027	1	71.0263	0.831511
PRKAR1B	0.00396349	0.0156089	8.87022	1	71.0263	-1.0078
ADAP1	3.60079e-07	5.53948e-06	31.5043	1	71.0263	2.99338
GPR146	0.00288015	0.0120202	9.53149	1	71.0263	-10
CHST12	4.41793e-12	3.60948e-10	69.0744	1	71.0263	2.60557
IQCE	0.000323046	0.00191458	14.2919	1	71.0263	1.7387
CARD11	4.50453e-07	6.76428e-06	30.8783	1	71.0263	1.12075
AC024028.1	2.42756e-07	3.98467e-06	32.6168	1	71.0263	4.15515
AP5Z1	6.84947e-06	7.24449e-05	23.5972	1	71.0263	1.04762
TNRC18	5.59147e-08	1.12303e-06	36.8755	1	71.0263	1.34554
ACTB	9.12192e-05	0.00065726	17.2175	1	71.0263	0.98069
EIF2AK1	0.00169247	0.00770919	10.6521	1	71.0263	0.424286
USP42	1.04416e-05	0.000104091	22.5225	1	71.0263	0.804248
CYTH3	3.22735e-11	1.94462e-09	61.5511	1	71.0263	3.25409
RAC1	0.000156458	0.00103596	15.9539	1	71.0263	0.663607
KDELR2	0.000214766	0.00135681	15.2227	1	71.0263	0.816232
ZDHHC4	0.0077914	0.0274474	7.5006	1	71.0263	-1.11718
ZNF316	0.000175332	0.00114314	15.6901	1	71.0263	1.13601
GLCCI1	8.03637e-08	1.52512e-06	35.8061	1	71.0263	1.07273
ICA1	0.0109684	0.0360651	6.82401	1	71.0263	1.74911
TMEM106B	9.98289e-05	0.000710796	17.0046	1	71.0263	-0.754299
ANKMY2	1.81183e-08	4.42582e-07	40.2711	1	71.0263	1.47491
BZW2	0.000565546	0.0030688	13.0364	1	71.0263	-0.835838
HDAC9	9.54072e-08	1.77794e-06	35.3042	1	71.0263	4.08683
SP4	3.18721e-08	6.96227e-07	38.5552	1	71.0263	0.918574
DNAH11	0.015811	0.0482879	6.11356	1	71.0263	-2.04423
CDCA7L	0.000271972	0.00165252	14.6826	1	71.0263	-1.78784
STEAP1B	0.00507913	0.0192629	8.36279	1	71.0263	-1.41929
TOMM7	8.55398e-05	0.000621598	17.3695	1	71.0263	-1.20615
FAM126A	7.23685e-06	7.58898e-05	23.4562	1	71.0263	1.22893
CCDC126	0.00226268	0.00982895	10.0371	1	71.0263	0.713966
OSBPL3	5.08613e-13	5.53011e-11	77.7516	1	71.0263	2.32456
HNRNPA2B1	1.4051e-05	0.000133415	21.7741	1	71.0263	0.377051
SKAP2	1.0076e-11	7.35907e-10	65.9032	1	71.0263	2.88694
HOTAIRM1	9.55975e-05	0.000683247	17.1068	1	71.0263	1.2709
HOXA10	0.000219808	0.00138022	15.1694	1	71.0263	5.37838
TAX1BP1	9.19499e-06	9.27904e-05	22.8451	1	71.0263	0.609408
JAZF1	7.32996e-17	4.23994e-14	119.362	1	71.0263	3.46446
JAZF1-AS1	3.02404e-11	1.84518e-09	61.7906	1	71.0263	7.52349
CHN2	3.68694e-08	7.86384e-07	38.1173	1	71.0263	3.82438
MTURN	3.69691e-05	0.000309739	19.3835	1	71.0263	1.64345
ZNRF2	1.27587e-13	1.70836e-11	83.5891	1	71.0263	1.52111
LINC01176	3.96686e-05	0.000327238	19.2121	1	71.0263	1.32027
NOD1	5.13181e-05	0.000404862	18.5896	1	71.0263	1.35041
GARS	0.00305458	0.0126322	9.40904	1	71.0263	0.493379
LSM5	1.87185e-07	3.18457e-06	33.3574	1	71.0263	-1.28603
KBTBD2	3.2351e-05	0.000276657	19.7088	1	71.0263	0.629433
NT5C3A	0.000146428	0.000980323	16.1079	1	71.0263	0.528501
BBS9	0.00699356	0.0252578	7.71667	1	71.0263	0.503709
DPY19L1	2.47965e-11	1.56586e-09	62.5238	1	71.0263	2.28687
HERPUD2	4.16983e-07	6.29858e-06	31.0937	1	71.0263	0.935874
KIAA0895	0.0148072	0.0458223	6.23995	1	71.0263	-2.41843
AOAH	7.96837e-05	0.000588211	17.5376	1	71.0263	2.46986
GPR141	1.38855e-05	0.000132191	21.8038	1	71.0263	5.947
EPDR1	4.04162e-05	0.000332128	19.1668	1	71.0263	4.67773
NME8	3.63373e-08	7.77718e-07	38.1609	1	71.0263	5.77967
STARD3NL	6.7468e-13	6.91954e-11	76.5869	1	71.0263	2.16941
TRGC2	0.000709885	0.0037289	12.534	1	71.0263	2.07544
TRGC1	4.75758e-07	7.09272e-06	30.7261	1	71.0263	3.54714
TRG-AS1	2.38833e-10	1.10344e-08	54.3991	1	71.0263	2.31283
AMPH	0.00010675	0.000754137	16.8469	1	71.0263	2.11581
VPS41	1.67699e-07	2.91829e-06	33.6723	1	71.0263	1.01114
RALA	0.00431295	0.0168067	8.69672	1	71.0263	-0.519472
LINC00265	1.36889e-05	0.000130577	21.8396	1	71.0263	1.88047
CDK13	0.000451755	0.00253407	13.5371	1	71.0263	0.569894
SUGCT	0.000656728	0.00349152	12.7056	1	71.0263	-1.71222
GLI3	0.00146894	0.00684794	10.9547	1	71.0263	4.30016
BLVRA	1.64559e-05	0.000154324	21.3786	1	71.0263	1.38151
YKT6	2.28476e-06	2.82392e-05	26.4623	1	71.0263	1.22845
OGDH	5.09538e-05	0.000402207	18.6067	1	71.0263	0.940561
ZMIZ2	0.00153388	0.00709807	10.8621	1	71.0263	0.80968
PURB	7.238e-05	0.000543451	17.7662	1	71.0263	0.897684
MYO1G	7.63829e-15	1.69934e-12	96.2071	1	71.0263	2.63437
IGFBP3	8.12759e-05	0.000597556	17.4907	1	71.0263	2.94413
UPP1	1.45791e-07	2.58685e-06	34.0749	1	71.0263	1.38644
IKZF1	0.000507014	0.0027971	13.2794	1	71.0263	0.424084
VOPP1	2.71255e-11	1.68353e-09	62.1917	1	71.0263	1.24925
ZNF117	1.12367e-05	0.000110766	22.3368	1	71.0263	1.59498
ZNF92	0.00643194	0.0235176	7.88486	1	71.0263	0.56067
GUSB	6.35121e-06	6.79326e-05	23.7912	1	71.0263	0.948661
ASL	3.08879e-07	4.86038e-06	31.9355	1	71.0263	1.65929
CRCP	3.33828e-05	0.00028347	19.6322	1	71.0263	0.674285
TPST1	1.54928e-05	0.000145765	21.5293	1	71.0263	-1.58765
KCTD7	0.0119421	0.0385825	6.65754	1	71.0263	0.622619
RABGEF1	0.00349437	0.0140872	9.13005	1	71.0263	0.569704
SBDS	0.000164294	0.00107902	15.8406	1	71.0263	-0.823394
AUTS2	7.104e-10	2.75418e-08	50.6734	1	71.0263	3.71111
POM121	2.10978e-06	2.6324e-05	26.674	1	71.0263	0.631981
BAZ1B	0.00042157	0.00239353	13.692	1	71.0263	0.626646
LIMK1	2.08896e-08	4.95221e-07	39.836	1	71.0263	2.06975
EIF4H	0.0106216	0.0352088	6.88708	1	71.0263	0.407172
LAT2	6.30132e-09	1.74232e-07	43.5565	1	71.0263	2.33129
NCF1	0.0118751	0.0384368	6.66853	1	71.0263	-1.58329
HIP1	3.1441e-06	3.73597e-05	25.6192	1	71.0263	2.53311
TMEM120A	2.68659e-05	0.000234465	20.1642	1	71.0263	1.67094
HSPB1	2.58062e-05	0.000226641	20.2632	1	71.0263	-1.05934
SSC4D	0.00518863	0.0195857	8.31941	1	71.0263	-2.7056
ZP3	0.000533939	0.00292695	13.1642	1	71.0263	-3.03062
CCDC146	0.00744663	0.0264844	7.59099	1	71.0263	0.723387
FGL2	1.81251e-05	0.00016748	21.1378	1	71.0263	4.82858
GSAP	4.98852e-09	1.42006e-07	44.2969	1	71.0263	2.32713
PTPN12	6.55561e-15	1.52904e-12	96.9214	1	71.0263	3.1195
APTR	0.00144321	0.00676068	10.9925	1	71.0263	1.21387
RSBN1L	5.38277e-05	0.000422585	18.4747	1	71.0263	0.476149
PHTF2	0.000295002	0.0017684	14.4978	1	71.0263	0.672875
GNAI1	0.0147278	0.0456644	6.25034	1	71.0263	-1.80407
HGF	0.00393885	0.0155314	8.88305	1	71.0263	10
DMTF1	7.93321e-05	0.000586814	17.5481	1	71.0263	0.842306
TMEM243	5.90996e-06	6.38647e-05	23.9766	1	71.0263	-0.684991
CROT	4.59763e-05	0.00036978	18.8547	1	71.0263	0.998063
ABCB1	0.0148836	0.0459833	6.23003	1	71.0263	1.06091
SRI	0.0115716	0.0376645	6.71914	1	71.0263	0.578704
MTERF1	0.00169511	0.00771819	10.6488	1	71.0263	0.654087
AKAP9	0.00140451	0.00660721	11.0508	1	71.0263	0.509177
CYP51A1	0.000163164	0.00107299	15.8566	1	71.0263	1.07259
KRIT1	0.00563218	0.0209375	8.15297	1	71.0263	0.534002
GATAD1	0.00571328	0.0212063	8.12402	1	71.0263	0.507596
RBM48	0.000434039	0.00245426	13.6267	1	71.0263	0.734842
FAM133B	0.0128011	0.0407656	6.52214	1	71.0263	0.457643
SAMD9	7.57865e-07	1.06403e-05	29.4399	1	71.0263	1.25237
SAMD9L	2.47286e-05	0.000218716	20.3683	1	71.0263	1.60655
PON2	0.0016926	0.00770919	10.6519	1	71.0263	1.4724
SLC25A13	3.22278e-09	9.67878e-08	45.6951	1	71.0263	1.39967
BAIAP2L1	0.000180762	0.00117114	15.6196	1	71.0263	-2.04594
ARPC1A	6.95618e-05	0.000525566	17.8608	1	71.0263	0.761733
PDAP1	0.00258324	0.010971	9.75885	1	71.0263	0.441852
BUD31	0.00110548	0.00540809	11.5669	1	71.0263	0.47943
ZNF655	0.000593439	0.00319379	12.9297	1	71.0263	0.462994
COPS6	0.000116056	0.000810766	16.6507	1	71.0263	0.611792
MCM7	0.0146712	0.0455476	6.25778	1	71.0263	0.562657
AP4M1	0.000107593	0.000759345	16.8284	1	71.0263	1.63114
GAL3ST4	8.3459e-07	1.15922e-05	29.1757	1	71.0263	-3.8024
GPC2	0.00146291	0.00682644	10.9635	1	71.0263	-2.63459
PILRB	9.1155e-06	9.23104e-05	22.8671	1	71.0263	1.24024
TSC22D4	0.00156661	0.00721948	10.8169	1	71.0263	0.508515
TFR2	0.000415517	0.0023666	13.7244	1	71.0263	1.63088
GNB2	0.00186668	0.00836319	10.4438	1	71.0263	0.84134
TRIP6	0.0141985	0.044385	6.32109	1	71.0263	-2.89203
SRRT	0.0154994	0.0475875	6.15186	1	71.0263	0.530233
TRIM56	5.01301e-05	0.000397222	18.646	1	71.0263	0.818135
PLOD3	0.000111907	0.000785958	16.7361	1	71.0263	1.52778
ZNHIT1	0.00936188	0.0318546	7.1359	1	71.0263	0.447562
FBXL13	0.0028413	0.0118717	9.55981	1	71.0263	-1.1049
KMT2E	5.6732e-05	0.000442742	18.3485	1	71.0263	0.605994
SRPK2	8.66894e-10	3.22266e-08	50.0055	1	71.0263	1.25964
ATXN7L1	5.8107e-08	1.15582e-06	36.7616	1	71.0263	1.53427
CDHR3	1.23756e-07	2.24265e-06	34.5481	1	71.0263	1.91317
SYPL1	0.000161402	0.00106382	15.8818	1	71.0263	-1.12942
PIK3CG	1.95923e-05	0.000178866	20.9443	1	71.0263	0.987383
HBP1	0.00480704	0.0184024	8.47496	1	71.0263	0.33653
BCAP29	6.40043e-08	1.25076e-06	36.4758	1	71.0263	1.26384
NRCAM	0.00338899	0.0137278	9.19343	1	71.0263	-3.31514
PNPLA8	4.98842e-05	0.000395925	18.6579	1	71.0263	0.708717
DNAJB9	0.00151286	0.00701875	10.8916	1	71.0263	0.843283
IMMP2L	0.00140587	0.00660919	11.0487	1	71.0263	-0.623143
LRRN3	2.77814e-08	6.26657e-07	38.9699	1	71.0263	-2.47115
MDFIC	1.68075e-05	0.000157011	21.3258	1	71.0263	1.04011
TES	2.56437e-07	4.15267e-06	32.4613	1	71.0263	0.866446
ST7	2.99882e-07	4.75504e-06	32.0189	1	71.0263	2.23924
ANKRD7	0.000790455	0.00408972	12.2978	1	71.0263	-10
ING3	0.00377457	0.0149997	8.97079	1	71.0263	0.586877
CPED1	0.0131766	0.0417774	6.46593	1	71.0263	3.47496
FAM3C	4.82172e-05	0.000384594	18.7398	1	71.0263	0.9094
AASS	6.05258e-07	8.78778e-06	30.0588	1	71.0263	1.91089
SND1	0.00059383	0.00319471	12.9282	1	71.0263	0.675802
RBM28	2.58127e-05	0.000226641	20.2626	1	71.0263	0.69889
IMPDH1	0.00757447	0.0268174	7.55697	1	71.0263	1.15424
CALU	0.00786328	0.0276198	7.48229	1	71.0263	0.494762
IRF5	2.03687e-06	2.55909e-05	26.7676	1	71.0263	3.15338
TNPO3	0.00502056	0.0190858	8.3864	1	71.0263	0.448813
STRIP2	0.00111061	0.00542065	11.5569	1	71.0263	3.46194
SMKR1	0.0056259	0.0209196	8.15523	1	71.0263	1.39874
NRF1	0.011209	0.0367225	6.78148	1	71.0263	0.384854
CEP41	0.000312139	0.00185733	14.3697	1	71.0263	-1.20133
MEST	0.00919325	0.0313916	7.17186	1	71.0263	-1.8618
AC016831.7	0.00323294	0.0132141	9.29115	1	71.0263	0.700358
MKLN1	0.00920163	0.0314054	7.17006	1	71.0263	0.318676
EXOC4	0.000666136	0.00353375	12.6742	1	71.0263	0.494896
BPGM	3.01621e-07	4.77737e-06	32.0026	1	71.0263	1.90618
AGBL3	0.0111023	0.0364391	6.80021	1	71.0263	-0.604449
TMEM140	0.00200743	0.00892118	10.2897	1	71.0263	0.643314
CNOT4	0.0086262	0.0298271	7.29805	1	71.0263	0.401973
MTPN	0.00171502	0.0077868	10.6239	1	71.0263	0.576946
CREB3L2	6.13188e-14	9.23678e-12	86.7762	1	71.0263	1.65009
ZC3HAV1	0.000623857	0.0033401	12.819	1	71.0263	-0.456598
HIPK2	0.000131155	0.000897598	16.3646	1	71.0263	1.2843
TBXAS1	0.000106502	0.000752749	16.8524	1	71.0263	2.88571
PARP12	3.74355e-05	0.000312922	19.3529	1	71.0263	0.952804
MRPS33	0.00974606	0.0328292	7.05647	1	71.0263	-0.601288
TMEM178B	0.0042829	0.0167076	8.71105	1	71.0263	2.83739
AGK	5.2367e-09	1.47906e-07	44.1426	1	71.0263	1.49464
PRSS2	0.000176682	0.00114883	15.6724	1	71.0263	3.68709
TRBC2	0.0133039	0.0420981	6.44724	1	71.0263	-0.448779
CASP2	0.0126733	0.0404031	6.54167	1	71.0263	-0.490366
FAM131B	4.16852e-05	0.000340363	19.0919	1	71.0263	5.98005
OR2A1-AS1	0.00355288	0.0142519	9.09572	1	71.0263	-1.21328
EZH2	0.000988176	0.00491235	11.8103	1	71.0263	1.00326
PDIA4	1.12705e-07	2.06307e-06	34.8193	1	71.0263	1.19703
ATP6V0E2-AS1	0.0160655	0.0489512	6.08285	1	71.0263	-1.52265
ATP6V0E2	0.00595823	0.0220194	8.03913	1	71.0263	-0.803672
LINC00996	0.00030247	0.00180894	14.441	1	71.0263	5.05149
GIMAP1	0.00178556	0.008059	10.5381	1	71.0263	-0.609016
KCNH2	0.00234561	0.0101405	9.96136	1	71.0263	-10
ATG9B	0.00393274	0.015516	8.88625	1	71.0263	-1.68325
ABCB8	0.0107866	0.0356351	6.85681	1	71.0263	0.734542
TMUB1	0.00492196	0.0187653	8.42679	1	71.0263	0.568757
AGAP3	1.15975e-07	2.10958e-06	34.7363	1	71.0263	2.20145
CHPF2	0.000153259	0.00101724	16.0019	1	71.0263	1.25304
SMARCD3	0.000699441	0.00367938	12.5666	1	71.0263	-1.52308
NUB1	0.000400693	0.00229573	13.806	1	71.0263	0.675013
RHEB	0.0127773	0.0406989	6.52575	1	71.0263	0.455029
PRKAG2-AS1	0.000161309	0.0010637	15.8831	1	71.0263	-1.75511
KMT2C	3.87687e-05	0.000322389	19.2679	1	71.0263	0.559919
INSIG1	4.0045e-06	4.57194e-05	24.9859	1	71.0263	1.21605
RBM33	2.23043e-05	0.000199841	20.623	1	71.0263	0.554786
RNF32	0.00436637	0.0169782	8.6715	1	71.0263	-1.36152
NOM1	0.0063885	0.0233765	7.89851	1	71.0263	0.763066
DNAJB6	9.29743e-05	0.000667246	17.1724	1	71.0263	0.566132
VIPR2	0.0028361	0.0118534	9.56364	1	71.0263	2.40396
[truncated: 2,771 more rows]

## Sheet: Mono classical
name	pval	adj_pval	f_statistic	df1	df2	lfc
MRPL20	0.000150959	0.0295003	16.037	1	71.0263	-0.486131
RHD	3.17595e-05	0.0114819	19.754	1	71.0263	1.0685
LCK	4.46923e-07	0.000984156	30.9002	1	71.0263	1.78813
WDR78	0.000462914	0.0499567	13.4825	1	71.0263	3.03501
LRRC8B	3.00838e-17	4.35042e-13	124.159	1	71.0263	2.10921
PRMT6	0.000250608	0.0356583	14.8692	1	71.0263	-1.3873
CYB561D1	1.34353e-06	0.00176625	27.8826	1	71.0263	1.05071
CSDE1	0.000107343	0.0235194	16.8339	1	71.0263	-0.378894
JTB	6.28243e-05	0.0178138	18.1041	1	71.0263	-0.633573
LMNA	1.7384e-05	0.00819188	21.2417	1	71.0263	2.05872
PTRHD1	1.95708e-05	0.00871408	20.947	1	71.0263	-0.961047
SRBD1	0.000186738	0.0325243	15.5445	1	71.0263	0.674892
ATP6V1E2	0.000293379	0.0385686	14.5103	1	71.0263	1.07213
PUS10	0.000133183	0.0271261	16.3288	1	71.0263	1.10677
STARD7	0.000447558	0.0494056	13.558	1	71.0263	-0.623454
AC009299.3	5.18294e-05	0.0166557	18.5657	1	71.0263	2.73592
CFLAR-AS1	0.000406516	0.0475178	13.7736	1	71.0263	0.990193
ANKMY1	2.98698e-05	0.011367	19.9041	1	71.0263	0.821018
FBXL2	0.000352948	0.0439998	14.0917	1	71.0263	1.66559
NKTR	0.000214803	0.0332521	15.2223	1	71.0263	0.649746
ASTE1	9.94405e-05	0.0224689	17.0138	1	71.0263	1.121
SRPRB	0.000186783	0.0325243	15.544	1	71.0263	-0.761556
ANKUB1	1.3349e-05	0.00742463	21.9027	1	71.0263	1.18454
GFM1	0.000419709	0.0485553	13.7019	1	71.0263	-0.546418
TNIK	0.000285275	0.0382542	14.574	1	71.0263	1.3348
AP2M1	0.000317528	0.0402787	14.3309	1	71.0263	-0.63428
RHOH	8.15859e-07	0.00117981	29.2378	1	71.0263	1.53321
DCK	0.000367988	0.0454827	13.9976	1	71.0263	-1.03079
PF4V1	0.000287663	0.0382542	14.555	1	71.0263	-6.04545
NAP1L5	6.11637e-05	0.0178138	18.1682	1	71.0263	10
SPATA5	6.78959e-05	0.0188816	17.9186	1	71.0263	0.861483
PLPP1	0.000204669	0.0325243	15.3333	1	71.0263	1.56037
SMIM15	5.75397e-05	0.017335	18.3146	1	71.0263	-0.923856
F2RL2	0.000243716	0.0356583	14.933	1	71.0263	10
RELL2	0.00045702	0.0499567	13.5112	1	71.0263	1.64849
ITK	4.96158e-07	0.000984156	30.6094	1	71.0263	1.39139
SSR1	0.000201138	0.0325243	15.3734	1	71.0263	-0.51483
RPS10	2.47928e-06	0.00291442	26.2457	1	71.0263	-1.34291
SUPT3H	0.000383369	0.0465874	13.9054	1	71.0263	0.838824
TPBG	8.28593e-05	0.0210781	17.4449	1	71.0263	10
SRSF12	4.26057e-05	0.0140027	19.0389	1	71.0263	2.61373
MICAL1	0.000179415	0.0325243	15.6369	1	71.0263	0.79166
CARD11	1.09636e-05	0.00660603	22.399	1	71.0263	1.88502
ITGB8	8.42755e-05	0.0210781	17.4048	1	71.0263	10
CYCS	0.000220746	0.0332521	15.1597	1	71.0263	-0.88088
POMZP3	3.68846e-05	0.0124044	19.389	1	71.0263	1.42445
MTERF1	0.000182567	0.0325243	15.5967	1	71.0263	0.941425
SGCE	0.000430453	0.0486564	13.6452	1	71.0263	1.9725
CYP3A5	0.00016615	0.0316145	15.8146	1	71.0263	10
ZCWPW1	2.72312e-05	0.0109386	20.131	1	71.0263	1.32426
AKR1B1	2.25227e-07	0.000814252	32.8297	1	71.0263	-1.45633
ANGPT2	4.65223e-06	0.00373755	24.5957	1	71.0263	1.79356
MTMR7	0.000466624	0.049984	13.4647	1	71.0263	3.95822
SMIM19	7.61297e-05	0.0207719	17.646	1	71.0263	-0.789263
YTHDF3	0.000203118	0.0325243	15.3508	1	71.0263	0.50206
CASC8	3.15202e-09	2.27906e-05	45.7667	1	71.0263	-5.82733
AGO2	4.07919e-06	0.00346995	24.9377	1	71.0263	0.64729
MAF1	0.000250786	0.0356583	14.8676	1	71.0263	-0.689792
CDKN2A	0.000297704	0.0387847	14.4771	1	71.0263	1.69322
C9orf16	0.000328279	0.0412804	14.2555	1	71.0263	-0.5987
TMEM203	0.000247187	0.0356583	14.9006	1	71.0263	-0.929783
PRKCQ	5.79936e-07	0.000984156	30.1769	1	71.0263	1.52761
HNRNPF	0.000245698	0.0356583	14.9144	1	71.0263	-0.517292
ARID5B	0.000125699	0.0263714	16.4638	1	71.0263	1.60914
ENTPD1-AS1	8.48698e-05	0.0210781	17.3881	1	71.0263	0.998166
PRDX3	0.000217914	0.0332521	15.1893	1	71.0263	-0.910005
KCNQ1OT1	1.98855e-05	0.00871408	20.9074	1	71.0263	1.567
EIF3F	0.00019873	0.0325243	15.4011	1	71.0263	-0.738261
PTPMT1	2.86734e-05	0.0112066	20.0043	1	71.0263	-0.970783
TMEM109	0.000430677	0.0486564	13.6441	1	71.0263	-1.1149
PPP1R14B	0.000407019	0.0475178	13.7708	1	71.0263	-0.766576
MALAT1	8.9187e-05	0.0210781	17.2707	1	71.0263	1.02693
MRPL11	5.41925e-05	0.0167596	18.4585	1	71.0263	-1.21351
C11orf65	0.00025398	0.0356583	14.8387	1	71.0263	1.45446
SDHD	3.54403e-05	0.012367	19.4863	1	71.0263	-0.667751
ETS1	9.34927e-06	0.00587825	22.8028	1	71.0263	1.59995
MLF2	8.78547e-05	0.0210781	17.3063	1	71.0263	-0.606612
PHB2	5.13828e-06	0.00378085	24.3381	1	71.0263	-1.05874
CERS5	0.000389822	0.0469768	13.8679	1	71.0263	0.620012
DAZAP2	3.59183e-05	0.012367	19.4536	1	71.0263	-0.674892
APPL2	1.71404e-05	0.00819188	21.2769	1	71.0263	0.754074
TCHP	0.000126118	0.0263714	16.4561	1	71.0263	0.595736
STX2	1.75609e-05	0.00819188	21.2165	1	71.0263	0.88687
RAN	0.000139092	0.0279362	16.2275	1	71.0263	-0.825944
ZNF605	0.000104528	0.023255	16.8964	1	71.0263	1.50302
SAP18	0.000288342	0.0382542	14.5497	1	71.0263	-0.497872
GTF3A	5.22902e-06	0.00378085	24.2928	1	71.0263	-0.653502
CPB2-AS1	0.000252854	0.0356583	14.8489	1	71.0263	0.851397
TRIM13	5.44709e-05	0.0167596	18.4462	1	71.0263	0.829445
DOCK9	0.000160566	0.0309592	15.8938	1	71.0263	1.78349
ARGLU1	0.0004617	0.0499567	13.4884	1	71.0263	0.318806
APEX1	0.000315989	0.0402787	14.3419	1	71.0263	-0.727161
SPTSSA	0.000178466	0.0325243	15.6492	1	71.0263	-0.945873
MGAT2	0.000127654	0.0263714	16.4278	1	71.0263	-1.12864
SYNE2	8.975e-05	0.0210781	17.2558	1	71.0263	1.92976
TTLL5	2.21646e-05	0.00942713	20.6385	1	71.0263	0.819307
BTBD7	0.000123316	0.0263714	16.5086	1	71.0263	0.596109
BCL11B	3.49465e-06	0.00336908	25.3419	1	71.0263	1.37914
CCDC85C	0.000440693	0.0490221	13.5926	1	71.0263	1.89608
RASGRP1	5.92689e-06	0.00408137	23.9693	1	71.0263	1.6184
EID1	3.12587e-05	0.0114819	19.7928	1	71.0263	-0.754761
LEO1	0.000187397	0.0325243	15.5364	1	71.0263	0.885413
PIGB	0.000144626	0.0286497	16.1367	1	71.0263	0.75162
RORA	7.2292e-06	0.00475189	23.4589	1	71.0263	1.87393
USP3-AS1	1.61624e-05	0.00819188	21.4236	1	71.0263	0.914538
NGRN	3.86247e-06	0.00346995	25.0801	1	71.0263	-0.863376
ATP6V0C	0.000180492	0.0325243	15.6231	1	71.0263	-0.564812
NDUFAB1	0.000203792	0.0325243	15.3432	1	71.0263	-0.965326
SEPHS2	8.36921e-05	0.0210781	17.4212	1	71.0263	-1.09169
EMC6	0.000267924	0.0368995	14.7168	1	71.0263	-0.823036
GABARAP	0.000274968	0.0375124	14.6577	1	71.0263	-0.590991
EIF4A1	0.0002601	0.0361664	14.7844	1	71.0263	-0.448982
TVP23B	0.000435096	0.0487746	13.6212	1	71.0263	0.866001
NSRP1	0.000195268	0.0325243	15.4416	1	71.0263	0.513922
SLFN12L	0.000199816	0.0325243	15.3886	1	71.0263	1.38683
IKZF3	4.90205e-07	0.000984156	30.6429	1	71.0263	1.98341
VPS25	8.74479e-05	0.0210781	17.3173	1	71.0263	-0.877786
SKAP1	3.60722e-08	0.00017388	38.1829	1	71.0263	1.76484
NME1	0.000305934	0.039501	14.4152	1	71.0263	-1.33889
SMARCD2	0.000424107	0.0486564	13.6785	1	71.0263	-0.712504
ATP8B1	1.71856e-05	0.00819188	21.2704	1	71.0263	1.07869
TIMM13	0.000406519	0.0475178	13.7736	1	71.0263	-0.789899
GADD45B	9.037e-05	0.0210781	17.2396	1	71.0263	-0.863017
ZNF565	6.22795e-05	0.0178138	18.1249	1	71.0263	0.992475
FKBP1A	0.000219021	0.0332521	15.1776	1	71.0263	-0.622866
NSFL1C	3.31268e-06	0.00336908	25.4821	1	71.0263	0.749066
C20orf27	9.72151e-05	0.0223147	17.0672	1	71.0263	-1.04809
PFDN4	0.000407455	0.0475178	13.7684	1	71.0263	-0.78218
ZNF831	2.61998e-06	0.00291442	26.0998	1	71.0263	1.82153
SOD1	0.00038055	0.0465874	13.922	1	71.0263	-0.832982
TOMM22	0.000214433	0.0332521	15.2262	1	71.0263	-1.00846
GPR174	1.15259e-05	0.00666702	22.2726	1	71.0263	2.36928
TMLHE-AS1	0.000203951	0.0325243	15.3414	1	71.0263	1.51182
MT-ND4L	6.12503e-07	0.000984156	30.026	1	71.0263	0.972184
MT-ND5	2.63828e-05	0.0109006	20.2088	1	71.0263	0.682072

## Sheet: NK CD56-low
name	pval	adj_pval	f_statistic	df1	df2	lfc
CD101	4.2512e-06	0.0168477	24.8301	1	71.0263	5.70859
DISC1	7.66465e-06	0.0168477	23.3092	1	71.0263	-2.09033
TRAT1	7.02243e-06	0.0168477	23.5333	1	71.0263	-2.29081
MND1	2.05858e-05	0.0330768	20.8215	1	71.0263	-2.73915
CDHR3	4.8998e-05	0.044285	18.7011	1	71.0263	1.32868
DENND3	4.8575e-05	0.044285	18.722	1	71.0263	1.503
SIT1	2.61103e-05	0.0365876	20.2344	1	71.0263	-2.98617
GRIK4	4.57854e-05	0.044285	18.8648	1	71.0263	-8.19526
H2AFJ	2.7831e-05	0.0365876	20.0775	1	71.0263	-0.8502
ATL1	5.85741e-09	8.4704e-05	43.7874	1	71.0263	2.63732
SLC25A29	9.10761e-06	0.0168477	22.8693	1	71.0263	2.15275
DAPK2	3.37669e-06	0.0168477	25.4318	1	71.0263	2.06277
LINC01229	3.45225e-05	0.0416024	19.5502	1	71.0263	-3.85579
RASSF2	9.32035e-06	0.0168477	22.8106	1	71.0263	-1.25324
EFHC2	9.22481e-06	0.0168477	22.8368	1	71.0263	-2.05406
KLHL4	4.88631e-05	0.044285	18.7077	1	71.0263	7.98865

[truncated: 2 more sheets: NKT, Treg]
