# Supplementary material for: An integrated single-cell atlas of blood immune cells in aging
Source: NPJ Aging. 2024 Nov 29;10(1):59. doi: 10.1038/s41514-024-00185-x (PMC11606963; doi:10.1038/s41514-024-00185-x)
Supplement: Supplementary file 16 — Table S15 [file 41514_2024_185_MOESM16_ESM.xlsx]

## Sheet: Legend
Supplementary table 15	Differentially expressed genes detected by pseudobulk in ageing in syn22255433

## Sheet: CD4 Tcm
name	pval	adj_pval	f_statistic	df1	df2	lfc
PAWR	6.35838e-06	0.0459743	20.9579	1	382.373	-1.85009
PDE9A	2.29043e-07	0.00331219	27.7678	1	382.373	-1.34658

## Sheet: CD4 Tem
name	pval	adj_pval	f_statistic	df1	df2	lfc
CR1	1.7581e-08	0.000254238	33.1447	1	382.373	-1.43229
AKAP12	1.73868e-05	0.0279367	18.934	1	382.373	2.44462
CBLL1	7.63427e-06	0.0183999	20.5886	1	382.373	-0.328427
IL18BP	1.21177e-05	0.0219043	19.6582	1	382.373	0.529311
IFI27	9.27458e-07	0.00447066	24.8804	1	382.373	-2.48493
MEOX1	5.35567e-06	0.0183999	21.305	1	382.373	1.28863
CD70	2.77985e-07	0.00200997	27.3662	1	382.373	1.62995
GIPC1	6.52525e-06	0.0183999	20.9056	1	382.373	-0.508254
PDE9A	9.38832e-06	0.0193949	20.1717	1	382.373	-0.783909

## Sheet: CD4 Tn
name	pval	adj_pval	f_statistic	df1	df2	lfc
SLC25A33	9.22034e-05	0.0104786	15.6206	1	382.373	-0.440673
NBL1	0.000123776	0.0126547	15.0418	1	382.373	0.714991
CAMK2N1	0.00072229	0.0452166	11.6189	1	382.373	0.936511
ZSWIM5	8.41046e-06	0.00176266	20.3933	1	382.373	0.870254
CACHD1	5.13059e-09	2.8536e-06	35.7581	1	382.373	-1.68044
LRRC7	0.000121735	0.0126547	15.0744	1	382.373	1.26451
LPAR3	0.000705535	0.0443598	11.6639	1	382.373	2.41587
MCOLN3	5.74663e-06	0.00127849	21.1625	1	382.373	1.9322
CHI3L2	0.000629784	0.0408399	11.8819	1	382.373	-0.775708
RHOC	9.59262e-05	0.0107534	15.5427	1	382.373	0.695785
VANGL1	4.5411e-08	2.05215e-05	31.1458	1	382.373	-2.30607
NBPF15	6.76959e-05	0.00822648	16.2299	1	382.373	0.390967
S100A4	9.77166e-07	0.000307191	24.7732	1	382.373	0.601853
ATP8B2	1.82414e-05	0.00298216	18.8379	1	382.373	0.431403
PYHIN1	1.68939e-10	1.52689e-07	43.1112	1	382.373	0.758765
GPA33	9.56444e-06	0.00185732	20.1342	1	382.373	-0.557605
RGS16	0.000613977	0.0401752	11.9308	1	382.373	1.23431
MIR181A1HG	1.96636e-09	1.42177e-06	37.8079	1	382.373	-1.19998
FCMR	5.03507e-06	0.00115575	21.43	1	382.373	-0.290217
CR2	2.42043e-08	1.20696e-05	32.4698	1	382.373	-1.42716
CR1	2.69782e-05	0.00386269	18.056	1	382.373	-1.28795
LPGAT1	0.000784403	0.0472635	11.4609	1	382.373	0.37807
CAPN2	5.56916e-06	0.00125837	21.2259	1	382.373	0.384547
GREM2	1.18976e-17	1.72051e-13	80.7532	1	382.373	2.8924
OPN3	0.000254656	0.0210433	13.6324	1	382.373	-0.37652
MBOAT2	0.000453817	0.0318575	12.5129	1	382.373	-1.59471
POMC	1.98178e-05	0.00308157	18.672	1	382.373	-0.787065
LBH	1.79016e-05	0.00297557	18.8755	1	382.373	-0.263088
RMDN2	0.000431743	0.0306307	12.6092	1	382.373	-0.62332
MTA3	8.84787e-05	0.0102359	15.7018	1	382.373	-0.394795
CRIPT	0.000236091	0.0198495	13.7797	1	382.373	-0.401078
BCL11A	3.23595e-07	0.000114134	27.0515	1	382.373	-1.76037
UGP2	1.54105e-05	0.00262177	19.1757	1	382.373	0.263289
SERTAD2	0.00081333	0.0486015	11.3916	1	382.373	-0.27001
MTHFD2	0.000396468	0.0296446	12.7739	1	382.373	0.312935
AC133644.2	2.74394e-06	0.000734818	22.6626	1	382.373	1.27657
RGPD2	0.000769509	0.047152	11.4976	1	382.373	1.41805
AFF3	1.36797e-05	0.00244224	19.4147	1	382.373	-0.733281
DPP4	0.000502312	0.034103	12.3171	1	382.373	0.433745
CHN1	2.29893e-05	0.00346761	18.3753	1	382.373	1.37044
SLC40A1	1.19269e-06	0.000351988	24.3645	1	382.373	0.635875
STAT4	0.000145764	0.0143144	14.7213	1	382.373	0.284933
CTLA4	0.000780814	0.0472442	11.4697	1	382.373	0.490708
IKZF2	1.22833e-07	4.93412e-05	29.0639	1	382.373	-1.51981
PECR	0.000427504	0.0306307	12.6282	1	382.373	-0.323359
EPHA4	7.63823e-05	0.00912864	15.9916	1	382.373	-0.717721
SERPINE2	2.98494e-09	1.96206e-06	36.9142	1	382.373	-1.41403
SP140	0.000149087	0.014373	14.6771	1	382.373	0.340526
SNED1	3.01237e-05	0.0042293	17.8362	1	382.373	-0.82696
BHLHE40-AS1	0.000696333	0.0439723	11.6891	1	382.373	1.00022
BHLHE40	2.36625e-07	8.77393e-05	27.7002	1	382.373	1.62743
VGLL4	0.000671067	0.0427502	11.76	1	382.373	-0.267858
SH3BP5	1.83536e-05	0.00298216	18.8256	1	382.373	0.464441
SATB1	3.86504e-05	0.00517521	17.3403	1	382.373	-0.268395
UBE2E2	0.000104042	0.0113459	15.3829	1	382.373	-0.436815
LRRC2	0.000146322	0.0143144	14.7138	1	382.373	-2.95025
MAP4	0.000219736	0.019237	13.9195	1	382.373	0.293796
MAPKAPK3	0.000536536	0.0357551	12.1901	1	382.373	0.28718
DOCK3	0.000183164	0.0166876	14.2746	1	382.373	0.681888
FLNB	9.00815e-05	0.0103386	15.6664	1	382.373	-0.479583
LRIG1	0.000777414	0.047236	11.478	1	382.373	0.443785
GPR15	0.000633775	0.0409153	11.8698	1	382.373	1.72369
ST3GAL6	0.000812697	0.0486015	11.3931	1	382.373	-1.4356
DPPA4	6.66997e-06	0.00145131	20.8612	1	382.373	-2.84811
CD200R1	0.00027228	0.0221204	13.5023	1	382.373	-0.619072
KALRN	1.03655e-10	9.99306e-08	44.1763	1	382.373	1.52018
NAALADL2	0.00040839	0.0299783	12.7166	1	382.373	-0.967263
SPINK2	0.00010435	0.0113459	15.3771	1	382.373	-0.781209
STAP1	9.37042e-06	0.00185732	20.1755	1	382.373	-0.705683
FAM13A	5.38479e-14	9.73369e-11	61.0699	1	382.373	1.35433
MMRN1	0.000153392	0.0146901	14.6214	1	382.373	-1.8479
BDH2	0.000215585	0.0190422	13.9567	1	382.373	-0.404123
SMAD1	2.3528e-05	0.00350761	18.3291	1	382.373	-1.80192
HPGD	3.91346e-05	0.00519198	17.3156	1	382.373	-1.31209
SLC25A4	0.000301735	0.0242411	13.3028	1	382.373	0.506709
EMB	0.00039138	0.0296321	12.7989	1	382.373	0.316745
SETD9	0.0001771	0.0164169	14.3404	1	382.373	0.592264
ENC1	3.35387e-06	0.000866076	22.2543	1	382.373	-1.70694
RHOBTB3	4.07641e-06	0.000982483	21.8581	1	382.373	-1.29589
CAST	0.000168011	0.0157767	14.4434	1	382.373	0.317509
RGMB	6.72416e-06	0.00145131	20.8449	1	382.373	0.721698
AC008522.1	0.000532882	0.0356759	12.2033	1	382.373	1.15634
NREP	8.7203e-13	1.1464e-09	54.7622	1	382.373	-1.74279
MCC	3.49511e-10	2.97311e-07	41.5318	1	382.373	-2.35294
SMAD5	0.000105507	0.0113736	15.3554	1	382.373	-0.758545
PCDHGA10	0.00072644	0.0452804	11.608	1	382.373	2.32608
EBF1	5.48276e-05	0.00683502	16.6468	1	382.373	-2.75741
ATXN1	0.000401795	0.0296446	12.7481	1	382.373	0.356712
SOX4	1.32934e-15	9.40556e-12	69.611	1	382.373	-3.01065
CASC15	2.73646e-14	5.65314e-11	62.6185	1	382.373	-3.03066
CLIC1	7.7142e-05	0.00914386	15.972	1	382.373	0.372189
PI16	1.73654e-08	8.9686e-06	33.1708	1	382.373	1.6256
PTK7	9.53517e-06	0.00185732	20.1404	1	382.373	-2.09321
RUNX2	3.23301e-08	1.55842e-05	31.86	1	382.373	0.827112
KCNQ5	2.90781e-06	0.000764544	22.5445	1	382.373	-0.8795
CD109	1.39869e-05	0.00246664	19.3702	1	382.373	-2.01384
PRDM1	2.67169e-05	0.00386269	18.0754	1	382.373	0.953404
SESN1	1.13741e-05	0.00210873	19.7855	1	382.373	-0.530975
SLC16A10	0.000306058	0.0244525	13.2752	1	382.373	-0.448295
PTPRK	2.30199e-05	0.00346761	18.3727	1	382.373	-0.943206
MAP3K5	0.000775596	0.047236	11.4825	1	382.373	0.428313
TAB2	9.56061e-07	0.000307191	24.8181	1	382.373	0.38654
ZC3H12D	1.96287e-06	0.000550602	23.3454	1	382.373	0.713772
DAGLB	6.21012e-05	0.00761055	16.4004	1	382.373	-0.488439
CDCA7L	3.60683e-06	0.000899282	22.1066	1	382.373	-0.599184
SCRN1	1.95073e-05	0.00306625	18.7036	1	382.373	-1.41651
STK17A	9.6668e-06	0.00185732	20.1128	1	382.373	-0.351845
IGFBP3	1.32562e-07	5.18103e-05	28.9051	1	382.373	1.91502
NRCAM	2.76706e-07	0.000100036	27.3757	1	382.373	-1.62691
LRRN3	4.86615e-07	0.00016365	26.2082	1	382.373	-1.06776
MDFIC	5.21331e-05	0.00661313	16.7466	1	382.373	0.381814
AGPAT5	4.29334e-05	0.00554339	17.1316	1	382.373	-0.419058
CHMP7	0.000467473	0.0323451	12.4557	1	382.373	-0.268839
NEFM	0.000748719	0.0462702	11.5501	1	382.373	1.47509
NEFL	4.45405e-11	4.60071e-08	46.0258	1	382.373	1.75803
TOX	3.65662e-09	2.29906e-06	36.4806	1	382.373	-1.37671
PDE7A	7.55335e-05	0.00910242	16.0136	1	382.373	-0.304956
ADHFE1	0.000344401	0.0267763	13.0464	1	382.373	0.503197
MYBL1	0.00038014	0.0289326	12.8552	1	382.373	0.761253
FSBP	1.45886e-05	0.0025178	19.2857	1	382.373	-1.0836
CPQ	3.98034e-05	0.0052327	17.2819	1	382.373	0.362857
LINC00092	1.71475e-12	2.06642e-09	53.2458	1	382.373	2.38078
TRAF1	0.00035435	0.0274024	12.9912	1	382.373	0.333362
TTC16	6.9112e-06	0.00146975	20.7895	1	382.373	0.841389
ABO	0.000265178	0.0216652	13.5536	1	382.373	-3.30014
NPDC1	7.50879e-07	0.000246783	25.3145	1	382.373	1.44817
KLF6	2.59013e-05	0.00378342	18.1372	1	382.373	0.427208
IL2RA	1.81791e-07	6.91812e-05	28.2478	1	382.373	1.05897
ITGB1	1.46252e-05	0.0025178	19.2806	1	382.373	0.610552
PARD3	4.13164e-05	0.00538267	17.2078	1	382.373	-2.59791
ZNF22	0.000135812	0.0135446	14.8598	1	382.373	-0.279016
ARID5B	0.000429648	0.0306307	12.6186	1	382.373	0.392397
PCBD1	4.21023e-06	0.000998101	21.7926	1	382.373	0.522364
COMTD1	3.16456e-05	0.00440027	17.738	1	382.373	0.466056
BMPR1A	0.000223668	0.019368	13.8849	1	382.373	0.603463
FRAT2	0.00082634	0.0491757	11.3612	1	382.373	-0.390641
NFKB2	0.000328655	0.025901	13.1371	1	382.373	0.319308
NEURL1	3.82714e-06	0.000938038	21.9862	1	382.373	-0.817936
ITPRIP	0.000131951	0.013251	14.9164	1	382.373	-0.379709
SORCS3	0.000371894	0.0284548	12.8977	1	382.373	0.744649
C10orf91	0.000215954	0.0190422	13.9533	1	382.373	1.00827
SWAP70	4.15257e-09	2.40201e-06	36.2091	1	382.373	-1.17178
C11orf74	2.28845e-09	1.57587e-06	37.4829	1	382.373	-1.48356
AHNAK	1.95123e-15	9.40556e-12	68.7172	1	382.373	0.858409
IL18BP	0.000225468	0.0194077	13.8693	1	382.373	0.383107
CASP1	9.05524e-06	0.00184434	20.2444	1	382.373	0.445671
CARD17	0.000432105	0.0306307	12.6075	1	382.373	1.2563
CRTAM	4.46139e-07	0.00015361	26.3875	1	382.373	-1.2989
ARHGAP32	1.60465e-05	0.00269824	19.0947	1	382.373	-0.812207
MANSC1	0.000675325	0.0428328	11.7479	1	382.373	-0.918331
ST8SIA1	0.000107918	0.011475	15.311	1	382.373	0.855886
LRMP	1.06862e-05	0.00200692	19.911	1	382.373	-0.401154
ASIC1	0.000760972	0.0468273	11.519	1	382.373	-1.6909
CD63	0.000399292	0.0296446	12.7601	1	382.373	0.350397
PAWR	1.18526e-06	0.000351988	24.3773	1	382.373	-1.54806
TMEM263	1.1709e-05	0.0021217	19.7272	1	382.373	-0.321874
HVCN1	1.67546e-09	1.2752e-06	38.1513	1	382.373	-0.808791
BCL7A	1.92128e-05	0.00305314	18.7341	1	382.373	-0.731589
NBEA	0.000331463	0.0259097	13.1206	1	382.373	-0.647587
NAA16	2.02569e-05	0.00311633	18.6282	1	382.373	-0.334328
DACH1	3.71537e-08	1.73316e-05	31.5675	1	382.373	-2.47426
LINC00402	9.76118e-06	0.00185732	20.0932	1	382.373	0.546605
BIVM	0.000229205	0.0194413	13.8373	1	382.373	-0.795498
ARHGAP5	0.000256402	0.0210672	13.6191	1	382.373	0.385944
EGLN3	4.22528e-13	6.11018e-10	56.3937	1	382.373	1.45057
PTGER2	3.63255e-15	1.31326e-11	67.2737	1	382.373	1.27398
DHRS7	0.000358242	0.0275561	12.97	1	382.373	0.251865
SYNE2	1.31009e-08	7.01676e-06	33.7669	1	382.373	0.54316
ADCK1	0.000312942	0.0248651	13.232	1	382.373	-0.611464
MTA1	0.000201466	0.0179839	14.0887	1	382.373	-0.301327
PEAK1	3.43871e-05	0.00473592	17.5727	1	382.373	-0.707103
ATF7IP2	0.000220825	0.019237	13.9099	1	382.373	-0.288888
MT1F	0.000175299	0.0163549	14.3604	1	382.373	0.554645
B3GNT9	0.000102302	0.0112931	15.4161	1	382.373	1.0394
MAF	0.000483385	0.0329785	12.3911	1	382.373	0.712009
USP10	4.13328e-09	2.40201e-06	36.219	1	382.373	0.505045
ITGAE	0.000155017	0.014748	14.6008	1	382.373	-0.300536
MPRIP	2.14833e-06	0.000586171	23.1612	1	382.373	0.435239
MEOX1	9.28761e-12	1.03314e-08	49.4834	1	382.373	1.58898
NOG	5.41338e-05	0.00680721	16.672	1	382.373	-0.53195
CYB561	0.000184028	0.0166876	14.2654	1	382.373	0.760249
PECAM1	0.000124263	0.0126547	15.0341	1	382.373	-0.682079
DNAI2	0.000195083	0.0175223	14.1516	1	382.373	1.20003
ST6GALNAC1	0.000123089	0.0126547	15.0527	1	382.373	-0.973028
SYNGR2	0.000115619	0.0122042	15.1756	1	382.373	0.252031
DNAH17	0.000229891	0.0194413	13.8315	1	382.373	1.76945
TIMP2	0.000458608	0.0320383	12.4926	1	382.373	-0.793772
MAPRE2	0.000329562	0.025901	13.1317	1	382.373	-0.293682
BCL2	0.000532511	0.0356759	12.2046	1	382.373	0.397496
DSEL	0.000247141	0.0205397	13.6906	1	382.373	1.06247
GTSCR1	1.67809e-14	4.04448e-11	63.741	1	382.373	1.9081
MATK	0.000163221	0.015427	14.4999	1	382.373	-0.684056
GIPC1	0.000451792	0.0318575	12.5215	1	382.373	-0.370232
ZNF101	1.87449e-05	0.0030119	18.7834	1	382.373	0.36318
ZNF208	0.000126717	0.0128144	14.9957	1	382.373	1.04197
PDCD2L	0.000227121	0.0194343	13.8551	1	382.373	-0.483106
LSR	3.57534e-06	0.000899282	22.1244	1	382.373	0.473415
LINC00665	0.000418614	0.03042	12.6688	1	382.373	-1.05014
LGALS14	0.000481543	0.0329785	12.3985	1	382.373	1.34163
BCL3	8.01451e-08	3.40876e-05	29.9555	1	382.373	1.09324
GNG8	9.67239e-05	0.0107594	15.5264	1	382.373	-1.39464
BBC3	7.87555e-05	0.00925921	15.9312	1	382.373	-0.436142
FCGRT	4.37239e-06	0.00101983	21.716	1	382.373	-0.40893
C19orf81	0.000183479	0.0166876	14.2713	1	382.373	-1.98195
CLEC11A	1.51566e-13	2.43533e-10	58.7139	1	382.373	-1.14112
ZNF787	0.000148564	0.014373	14.684	1	382.373	-0.602053
ZNF667-AS1	5.94134e-05	0.00734339	16.4879	1	382.373	-0.971092
BTBD3	0.000116985	0.0122589	15.1526	1	382.373	-1.21065
ISM1	1.15276e-07	4.76286e-05	29.1963	1	382.373	0.929681
TOX2	9.27498e-05	0.0104786	15.6089	1	382.373	-1.13107
ADA	1.75096e-06	0.000506412	23.5788	1	382.373	-0.464155
CTSA	0.000421003	0.0304406	12.6578	1	382.373	0.355574
ZBP1	3.59645e-05	0.00486059	17.4835	1	382.373	0.494292
PDE9A	4.51152e-05	0.00577355	17.0332	1	382.373	-0.523154
XBP1	1.17375e-05	0.0021217	19.7223	1	382.373	0.484655
OSM	0.000526946	0.0356082	12.2248	1	382.373	0.884887
IL2RB	1.13531e-06	0.000349312	24.4655	1	382.373	0.69481
APOBEC3C	0.000418159	0.03042	12.6709	1	382.373	0.338233
PCSK1N	1.9799e-06	0.000550602	23.3278	1	382.373	0.919358
PLP2	6.16177e-08	2.70016e-05	30.5058	1	382.373	0.515576
IQSEC2	0.000394769	0.0296446	12.7822	1	382.373	3.08973
EDA	9.62402e-15	2.78346e-11	65.0209	1	382.373	1.90707
CXCR3	0.000650839	0.0418302	11.8188	1	382.373	0.940132
LINC00891	8.67392e-05	0.0101156	15.7409	1	382.373	-0.92518
ZNF711	0.0001465	0.0143144	14.7114	1	382.373	-1.22382
TCEAL2	0.000621029	0.0404536	11.9088	1	382.373	1.06971
SH2D1A	5.19778e-10	4.17584e-07	40.6727	1	382.373	-0.587764
TENM1	8.73777e-06	0.0018051	20.3163	1	382.373	-0.994247
STK26	0.000240074	0.0200677	13.7471	1	382.373	-0.274108
AFF2	2.48972e-05	0.00367386	18.2161	1	382.373	-1.44972
MT-ND1	0.000553445	0.0367127	12.1304	1	382.373	0.303808

## Sheet: CD8 Tcm
name	pval	adj_pval	f_statistic	df1	df2	lfc
ACTN1	1.39015e-06	0.0201029	24.0507	1	382.373	-0.971408

## Sheet: CD8 Tem
name	pval	adj_pval	f_statistic	df1	df2	lfc
CFH	3.89728e-09	2.81793e-05	36.3445	1	382.373	2.38372
FCMR	4.05209e-06	0.0133762	21.8703	1	382.373	-0.400371
PDCD1	3.27887e-11	4.74157e-07	46.6988	1	382.373	-1.83485
PCDH1	1.7426e-06	0.00839993	23.5885	1	382.373	-1.74929
RUNX2	6.95841e-06	0.0143751	20.7757	1	382.373	1.35791
GNAL	6.76242e-06	0.0143751	20.8334	1	382.373	-2.01609
KCTD15	9.24785e-06	0.0167166	20.202	1	382.373	4.28477
SMS	4.62493e-06	0.0133762	21.6021	1	382.373	-0.580236

## Sheet: CD8 Tn
name	pval	adj_pval	f_statistic	df1	df2	lfc
ATP1B1	8.83458e-09	0.000127757	34.6023	1	382.373	3.00512
KALRN	2.11443e-06	0.0101922	23.1937	1	382.373	2.01824
AHNAK	2.04897e-07	0.00148151	27.9991	1	382.373	0.716157
PTGER2	1.16916e-05	0.0338146	19.7302	1	382.373	0.937721
PRCD	6.24042e-06	0.0225607	20.9958	1	382.373	1.33864

## Sheet: MAIT
name	pval	adj_pval	f_statistic	df1	df2	lfc
TMEM67	2.01238e-08	0.00029101	32.8594	1	382.373	-10

## Sheet: Mono classical
name	pval	adj_pval	f_statistic	df1	df2	lfc
CROCC	1.14006e-05	0.0137387	19.7809	1	382.373	-0.713089
NBPF19	6.77707e-05	0.0426101	16.2277	1	382.373	-0.513511
LBH	4.27805e-05	0.0345106	17.1387	1	382.373	-0.871906
AFF3	1.04876e-07	0.00151661	29.3936	1	382.373	-1.0702
SLC20A1	5.58304e-05	0.0395109	16.6109	1	382.373	-0.362201
ARL4C	7.82943e-07	0.00283054	25.2285	1	382.373	-0.532104
ANKH	4.66367e-06	0.00843017	21.5852	1	382.373	0.709753
SERPINB1	7.5153e-05	0.0435562	16.0236	1	382.373	0.278557
VNN2	4.19776e-06	0.00843017	21.7986	1	382.373	0.496969
PUM3	4.58744e-05	0.0349152	17.0001	1	382.373	-0.363547
TCTN3	7.52994e-05	0.0435562	16.0197	1	382.373	-0.467627
MS4A4A	9.61163e-05	0.0479289	15.5388	1	382.373	0.61972
PLBD1	4.29562e-05	0.0345106	17.1305	1	382.373	0.43111
KIF21A	7.08895e-06	0.0102513	20.7382	1	382.373	-2.73337
SLC16A7	4.15207e-07	0.00200144	26.5359	1	382.373	0.520405
LTA4H	1.70849e-05	0.0176475	18.969	1	382.373	0.372379
KLF12	3.25504e-06	0.00843017	22.3151	1	382.373	-0.655553
EVL	2.0993e-05	0.0202387	18.5568	1	382.373	-0.316901
PLD4	8.34121e-05	0.0456983	15.8179	1	382.373	-0.791762
LINC00221	8.53229e-05	0.0456983	15.7733	1	382.373	-10
MCTP2	3.20161e-07	0.00200144	27.0736	1	382.373	0.902006
TFAP4	6.44181e-05	0.0423432	16.3279	1	382.373	-0.530743
HP	2.51797e-05	0.0227577	18.1936	1	382.373	1.77453
ABCC3	4.13803e-06	0.00843017	21.8277	1	382.373	0.909958
DSC2	9.72322e-06	0.0127825	20.1011	1	382.373	0.833609
HSBP1L1	5.73769e-05	0.0395109	16.5569	1	382.373	0.59827
STXBP2	1.26842e-05	0.0141097	19.5664	1	382.373	0.312808
LILRA5	5.45857e-06	0.0087707	21.2665	1	382.373	0.395844

## Sheet: Mono non-classical
name	pval	adj_pval	f_statistic	df1	df2	lfc
AC012368.1	1.57716e-05	0.0380123	19.1293	1	382.373	-0.887614
ARL4C	4.16268e-07	0.00200655	26.5307	1	382.373	-0.830055
UTF1	9.87376e-07	0.00356961	24.7519	1	382.373	-1.08576
XYLT1	2.12421e-06	0.00614363	23.1842	1	382.373	-0.582845
GPRC5C	1.30921e-11	1.89325e-07	48.7234	1	382.373	-2.63226
ACP5	2.44218e-07	0.00176582	27.6347	1	382.373	-1.10542

[truncated: 6 more sheets: NK CD56-high, NK CD56-low, NKT, pDC, Tdn, Treg]
