# Supplementary material for: An integrated single-cell atlas of blood immune cells in aging
Source: NPJ Aging. 2024 Nov 29;10(1):59. doi: 10.1038/s41514-024-00185-x (PMC11606963; doi:10.1038/s41514-024-00185-x)
Supplement: Supplementary file 17 — Table S16 [file 41514_2024_185_MOESM17_ESM.xlsx]

## Sheet: Legend
Supplementary table 16	DE and GO enrichment results shared across datasets in CD8 Tn cells

## Sheet: Shared genes
Shared in at least 4 datasets in Wilcoxon tests	Shared in at least 4 datasets in Pseudobulk tests	Shared between Wilcoxon and Pseudobulk
FLNA	AHNAK	FLNA
AHNAK	S100A4	AHNAK
PTGER2	CMC1	PTGER2
CAST	TIGIT	S100A11
SYNE2	GZMA	CLIC1
S100A11	F2R	DHRS7
IFITM2	CLIC1	S100A4
CLIC1	DOK2	CD99
KLF6	CDKN2A	GZMA
DHRS7	ANXA1	ANXA1
S100A4	SRGN	PSMB9
CD99	CTSC	CD63
GZMA	CD63	CTSC
ANXA1	DHRS7	OPTN
RPS26	CCL5	PRF1
ANKRD12	TYROBP	CCL5
HLA-DPB1	NKG7	CST7
ARL6IP5	CST7
IL32	CD99
PSMB9	FLNA
DBI	EFHD2
SH3BGRL3	RHOC
KLRC4	S100A11
CD63	C1orf21
CTSC	ANXA4
APOBEC3G	PPP2R2B
OPTN	PSMB9
SQSTM1	PRDM1
WAS	STOM
CAPN2	ARPC5L
PRF1	OPTN
PSME2	PRF1
MFSD10	PRR5L
SPSB3	GZMH
IL10RA	GZMB
MT2A	MYO1F
ADGRE5	S1PR5
IFITM1	APMAP
CRIP1	APOBEC3C
ZFP36	CASP1
PSMB10	PTGER2
CCL5
CST7

## Sheet: GOBP Wilcoxon
source	term_name	term_id	highlighted	adjusted_p_value	negative_log10_of_adjusted_p_value	term_size	query_size	intersection_size	effective_domain_size	intersections
GO:BP	immune system process	GO:0002376	TRUE	3.08756e-06	5.51038	2776	42	22	21031	IFITM2,KLF6,CD99,GZMA,ANXA1,HLA-DPB1,IL32,PSMB9,KLRC4,CTSC,APOBEC3G,OPTN,SQSTM1,WAS,PRF1,ADGRE5,IFITM1,CRIP1,ZFP36,PSMB10,CCL5,CST7
GO:BP	response to stress	GO:0006950	TRUE	4.54921e-05	4.34206	3855	42	24	21031	FLNA,AHNAK,PTGER2,IFITM2,CLIC1,ANXA1,ARL6IP5,IL32,KLRC4,CTSC,APOBEC3G,OPTN,SQSTM1,WAS,CAPN2,PRF1,IL10RA,MT2A,ADGRE5,IFITM1,CRIP1,ZFP36,CCL5,CST7
GO:BP	negative regulation of viral process	GO:0048525	TRUE	6.93953e-05	4.15867	95	42	6	21031	IFITM2,IL32,APOBEC3G,IFITM1,ZFP36,CCL5
GO:BP	immune response	GO:0006955	FALSE	0.000189956	3.72135	1988	42	17	21031	IFITM2,GZMA,ANXA1,HLA-DPB1,IL32,KLRC4,CTSC,APOBEC3G,OPTN,WAS,PRF1,ADGRE5,IFITM1,CRIP1,PSMB10,CCL5,CST7
GO:BP	defense response	GO:0006952	FALSE	0.000291962	3.53467	1791	42	16	21031	PTGER2,IFITM2,ANXA1,IL32,KLRC4,CTSC,APOBEC3G,OPTN,WAS,PRF1,IL10RA,ADGRE5,IFITM1,ZFP36,CCL5,CST7
GO:BP	response to external stimulus	GO:0009605	TRUE	0.000601509	3.22076	2723	42	19	21031	FLNA,PTGER2,IFITM2,S100A4,GZMA,ANXA1,KLRC4,CD63,CTSC,APOBEC3G,OPTN,WAS,CAPN2,PRF1,IL10RA,IFITM1,ZFP36,CCL5,CST7
GO:BP	response to other organism	GO:0051707	FALSE	0.00199822	2.69936	1548	42	14	21031	PTGER2,IFITM2,GZMA,ANXA1,KLRC4,APOBEC3G,OPTN,WAS,CAPN2,PRF1,IL10RA,IFITM1,ZFP36,CCL5
GO:BP	response to external biotic stimulus	GO:0043207	FALSE	0.00204523	2.68926	1551	42	14	21031	PTGER2,IFITM2,GZMA,ANXA1,KLRC4,APOBEC3G,OPTN,WAS,CAPN2,PRF1,IL10RA,IFITM1,ZFP36,CCL5
GO:BP	regulation of viral process	GO:0050792	FALSE	0.00211841	2.67399	169	42	6	21031	IFITM2,IL32,APOBEC3G,IFITM1,ZFP36,CCL5
GO:BP	response to biotic stimulus	GO:0009607	FALSE	0.00267233	2.57311	1586	42	14	21031	PTGER2,IFITM2,GZMA,ANXA1,KLRC4,APOBEC3G,OPTN,WAS,CAPN2,PRF1,IL10RA,IFITM1,ZFP36,CCL5
GO:BP	positive regulation of cellular process	GO:0048522	TRUE	0.00527967	2.27739	5717	42	26	21031	FLNA,AHNAK,SYNE2,S100A11,CLIC1,KLF6,S100A4,CD99,GZMA,ANXA1,HLA-DPB1,ARL6IP5,IL32,KLRC4,CD63,CTSC,OPTN,SQSTM1,WAS,CAPN2,PRF1,IL10RA,IFITM1,ZFP36,CCL5,CST7
GO:BP	biological process involved in interspecies interaction between organisms	GO:0044419	FALSE	0.00718892	2.14334	1724	42	14	21031	PTGER2,IFITM2,GZMA,ANXA1,KLRC4,APOBEC3G,OPTN,WAS,CAPN2,PRF1,IL10RA,IFITM1,ZFP36,CCL5
GO:BP	positive regulation of biological process	GO:0048518	FALSE	0.00767724	2.11479	6250	42	27	21031	FLNA,AHNAK,SYNE2,S100A11,CLIC1,KLF6,S100A4,CD99,GZMA,ANXA1,HLA-DPB1,ARL6IP5,IL32,DBI,KLRC4,CD63,CTSC,OPTN,SQSTM1,WAS,CAPN2,PRF1,IL10RA,IFITM1,ZFP36,CCL5,CST7
GO:BP	negative regulation of viral genome replication	GO:0045071	FALSE	0.0090656	2.0426	55	42	4	21031	IFITM2,APOBEC3G,IFITM1,CCL5
GO:BP	cell activation	GO:0001775	TRUE	0.0141767	1.84843	1092	42	11	21031	FLNA,CLIC1,KLF6,ANXA1,HLA-DPB1,CTSC,WAS,PRF1,PSMB10,CCL5,CST7
GO:BP	regulation of response to stress	GO:0080134	FALSE	0.0163874	1.78549	1340	42	12	21031	FLNA,ANXA1,ARL6IP5,KLRC4,CTSC,APOBEC3G,OPTN,WAS,IL10RA,ZFP36,CCL5,CST7
GO:BP	positive regulation of programmed cell death	GO:0043068	FALSE	0.0183376	1.73666	532	42	8	21031	GZMA,ANXA1,ARL6IP5,CTSC,SQSTM1,CAPN2,PRF1,CCL5
GO:BP	regulation of viral life cycle	GO:1903900	FALSE	0.020979	1.67821	145	42	5	21031	IFITM2,IL32,APOBEC3G,IFITM1,CCL5
GO:BP	biological regulation	GO:0065007	TRUE	0.0299387	1.52377	12680	42	38	21031	FLNA,AHNAK,PTGER2,CAST,SYNE2,S100A11,IFITM2,CLIC1,KLF6,DHRS7,S100A4,CD99,GZMA,ANXA1,RPS26,HLA-DPB1,ARL6IP5,IL32,PSMB9,DBI,KLRC4,CD63,CTSC,APOBEC3G,OPTN,SQSTM1,WAS,CAPN2,PRF1,PSME2,IL10RA,MT2A,ADGRE5,IFITM1,CRIP1,ZFP36,CCL5,CST7
GO:BP	regulation of defense response	GO:0031347	FALSE	0.0346578	1.4602	768	42	9	21031	ANXA1,KLRC4,CTSC,APOBEC3G,OPTN,IL10RA,ZFP36,CCL5,CST7
GO:BP	cell death	GO:0008219	TRUE	0.0373884	1.42726	1988	42	14	21031	FLNA,CAST,GZMA,ANXA1,ARL6IP5,CTSC,OPTN,SQSTM1,CAPN2,PRF1,MFSD10,CRIP1,ZFP36,CCL5

## Sheet: GOBP Pseudobulk
source	term_name	term_id	highlighted	adjusted_p_value	negative_log10_of_adjusted_p_value	term_size	query_size	intersection_size	effective_domain_size	intersections
GO:BP	granzyme-mediated programmed cell death signaling pathway	GO:0140507	TRUE	1.31775e-09	8.88017	8	38	5	21031	GZMA,SRGN,NKG7,PRF1,GZMB
GO:BP	cell activation	GO:0001775	TRUE	4.81439e-05	4.31746	1092	38	13	21031	TIGIT,F2R,CLIC1,CDKN2A,ANXA1,CTSC,CCL5,TYROBP,NKG7,CST7,FLNA,PRDM1,PRF1
GO:BP	cell killing	GO:0001906	TRUE	0.000175326	3.75615	217	38	7	21031	GZMA,CTSC,TYROBP,NKG7,PRF1,GZMH,GZMB
GO:BP	cell death	GO:0008219	FALSE	0.000181743	3.74054	1988	38	16	21031	GZMA,F2R,CDKN2A,ANXA1,SRGN,CTSC,CCL5,NKG7,FLNA,ANXA4,PPP2R2B,OPTN,PRF1,GZMH,GZMB,CASP1
GO:BP	biological process involved in interspecies interaction between organisms	GO:0044419	TRUE	0.000194338	3.71144	1724	38	15	21031	GZMA,F2R,ANXA1,CCL5,TYROBP,NKG7,PRDM1,STOM,OPTN,PRF1,GZMH,GZMB,APOBEC3C,CASP1,PTGER2
GO:BP	response to external stimulus	GO:0009605	FALSE	0.000403975	3.39365	2723	38	18	21031	S100A4,GZMA,F2R,ANXA1,CTSC,CD63,CCL5,TYROBP,NKG7,CST7,FLNA,PRDM1,OPTN,PRF1,GZMB,APOBEC3C,CASP1,PTGER2
GO:BP	immune system process	GO:0002376	FALSE	0.000542075	3.26594	2776	38	18	21031	TIGIT,GZMA,F2R,CDKN2A,ANXA1,CTSC,CCL5,TYROBP,NKG7,CST7,CD99,PSMB9,PRDM1,OPTN,PRF1,GZMB,APOBEC3C,CASP1
GO:BP	disruption of cell in another organism	GO:0141061	FALSE	0.00103671	2.98434	92	38	5	21031	GZMA,NKG7,PRF1,GZMH,GZMB
GO:BP	killing of cells of another organism	GO:0031640	FALSE	0.00103671	2.98434	92	38	5	21031	GZMA,NKG7,PRF1,GZMH,GZMB
GO:BP	programmed cell death	GO:0012501	FALSE	0.00120783	2.91799	1984	38	15	21031	GZMA,F2R,CDKN2A,ANXA1,SRGN,CTSC,CCL5,NKG7,FLNA,ANXA4,PPP2R2B,PRF1,GZMH,GZMB,CASP1
GO:BP	disruption of anatomical structure in another organism	GO:0141060	FALSE	0.00121666	2.91483	95	38	5	21031	GZMA,NKG7,PRF1,GZMH,GZMB
GO:BP	regulation of cell activation	GO:0050865	FALSE	0.00184098	2.73495	616	38	9	21031	TIGIT,CDKN2A,ANXA1,CTSC,CCL5,TYROBP,CST7,FLNA,PRDM1
GO:BP	defense response	GO:0006952	TRUE	0.00220314	2.65696	1791	38	14	21031	F2R,ANXA1,CTSC,CCL5,TYROBP,NKG7,CST7,PRDM1,OPTN,PRF1,GZMB,APOBEC3C,CASP1,PTGER2
GO:BP	response to other organism	GO:0051707	FALSE	0.00270159	2.56838	1548	38	13	21031	GZMA,F2R,ANXA1,CCL5,TYROBP,NKG7,PRDM1,OPTN,PRF1,GZMB,APOBEC3C,CASP1,PTGER2
GO:BP	response to external biotic stimulus	GO:0043207	FALSE	0.00276099	2.55893	1551	38	13	21031	GZMA,F2R,ANXA1,CCL5,TYROBP,NKG7,PRDM1,OPTN,PRF1,GZMB,APOBEC3C,CASP1,PTGER2
GO:BP	response to stress	GO:0006950	FALSE	0.0031146	2.5066	3855	38	20	21031	AHNAK,F2R,CLIC1,CDKN2A,ANXA1,CTSC,CCL5,TYROBP,NKG7,CST7,FLNA,RHOC,PRDM1,OPTN,PRF1,PRR5L,GZMB,APOBEC3C,CASP1,PTGER2
GO:BP	response to biotic stimulus	GO:0009607	FALSE	0.00354564	2.45031	1586	38	13	21031	GZMA,F2R,ANXA1,CCL5,TYROBP,NKG7,PRDM1,OPTN,PRF1,GZMB,APOBEC3C,CASP1,PTGER2
GO:BP	apoptotic process	GO:0006915	TRUE	0.00483378	2.31571	1913	38	14	21031	GZMA,F2R,CDKN2A,ANXA1,SRGN,CTSC,CCL5,FLNA,ANXA4,PPP2R2B,PRF1,GZMH,GZMB,CASP1
GO:BP	positive regulation of cellular process	GO:0048522	TRUE	0.005985	2.22294	5717	38	24	21031	AHNAK,S100A4,TIGIT,GZMA,F2R,CLIC1,DOK2,CDKN2A,ANXA1,CTSC,CD63,CCL5,TYROBP,CST7,CD99,FLNA,RHOC,S100A11,PRDM1,STOM,OPTN,PRF1,PRR5L,CASP1
GO:BP	leukocyte mediated cytotoxicity	GO:0001909	FALSE	0.00642144	2.19237	133	38	5	21031	CTSC,TYROBP,NKG7,PRF1,GZMB
GO:BP	positive regulation of response to stimulus	GO:0048584	FALSE	0.0068002	2.16748	2274	38	15	21031	S100A4,F2R,DOK2,CDKN2A,ANXA1,CTSC,CD63,CCL5,TYROBP,NKG7,FLNA,RHOC,OPTN,PRR5L,CASP1
GO:BP	positive regulation of biological process	GO:0048518	FALSE	0.00735627	2.13334	6250	38	25	21031	AHNAK,S100A4,TIGIT,GZMA,F2R,CLIC1,DOK2,CDKN2A,ANXA1,CTSC,CD63,CCL5,TYROBP,NKG7,CST7,CD99,FLNA,RHOC,S100A11,PRDM1,STOM,OPTN,PRF1,PRR5L,CASP1
GO:BP	leukocyte activation	GO:0045321	FALSE	0.00780784	2.10747	946	38	10	21031	TIGIT,CDKN2A,ANXA1,CTSC,CCL5,TYROBP,NKG7,CST7,PRDM1,PRF1
GO:BP	regulation of leukocyte activation	GO:0002694	FALSE	0.00949585	2.02247	561	38	8	21031	TIGIT,CDKN2A,ANXA1,CTSC,CCL5,TYROBP,CST7,PRDM1
GO:BP	signal transduction	GO:0007165	FALSE	0.0131685	1.88046	5959	38	24	21031	S100A4,GZMA,F2R,CLIC1,DOK2,CDKN2A,ANXA1,SRGN,CTSC,CD63,CCL5,TYROBP,NKG7,FLNA,RHOC,S100A11,ANXA4,OPTN,PRF1,PRR5L,GZMB,S1PR5,CASP1,PTGER2
GO:BP	regulation of canonical NF-kappaB signal transduction	GO:0043122	TRUE	0.0145254	1.83787	274	38	6	21031	S100A4,F2R,FLNA,RHOC,OPTN,CASP1
GO:BP	regulation of hydrolase activity	GO:0051336	TRUE	0.016279	1.78837	604	38	8	21031	GZMA,F2R,CDKN2A,CCL5,CST7,RHOC,PSMB9,CASP1
GO:BP	inflammatory cell apoptotic process	GO:0006925	FALSE	0.0173062	1.7618	24	38	3	21031	CDKN2A,ANXA1,CCL5
GO:BP	inflammatory response	GO:0006954	FALSE	0.0206543	1.68499	829	38	9	21031	F2R,ANXA1,CTSC,CCL5,TYROBP,NKG7,CST7,CASP1,PTGER2
GO:BP	regulation of response to external stimulus	GO:0032101	FALSE	0.0243829	1.61291	1077	38	10	21031	F2R,ANXA1,CTSC,CCL5,TYROBP,NKG7,CST7,FLNA,OPTN,CASP1
GO:BP	regulation of response to stress	GO:0080134	FALSE	0.0264105	1.57822	1340	38	11	21031	F2R,CDKN2A,ANXA1,CTSC,CCL5,TYROBP,NKG7,CST7,FLNA,OPTN,CASP1
GO:BP	positive regulation of leukocyte apoptotic process	GO:2000108	TRUE	0.027872	1.55483	28	38	3	21031	CDKN2A,ANXA1,CCL5
GO:BP	canonical NF-kappaB signal transduction	GO:0007249	FALSE	0.0287201	1.54181	309	38	6	21031	S100A4,F2R,FLNA,RHOC,OPTN,CASP1
GO:BP	defense response to symbiont	GO:0140546	TRUE	0.0324225	1.48915	1113	38	10	21031	ANXA1,CCL5,TYROBP,NKG7,PRDM1,OPTN,PRF1,GZMB,APOBEC3C,CASP1
GO:BP	negative regulation of leukocyte activation	GO:0002695	FALSE	0.0327561	1.48471	186	38	5	21031	TIGIT,CDKN2A,ANXA1,TYROBP,CST7
GO:BP	immune response	GO:0006955	FALSE	0.0419593	1.37717	1988	38	13	21031	GZMA,ANXA1,CTSC,CCL5,TYROBP,NKG7,CST7,PRDM1,OPTN,PRF1,GZMB,APOBEC3C,CASP1
GO:BP	homotypic cell-cell adhesion	GO:0034109	TRUE	0.0448836	1.34791	97	38	4	21031	CLIC1,CCL5,CD99,FLNA
GO:BP	regulation of myeloid cell apoptotic process	GO:0033032	TRUE	0.0461306	1.33601	33	38	3	21031	CDKN2A,ANXA1,CCL5
